# Supplementary material for: Discovery and prioritization of variants and genes for kidney function in >1.2 million individuals
Source: Nat Commun. 2021 Jul 16;12:4350. doi: 10.1038/s41467-021-24491-0 (PMC8285412; doi:10.1038/s41467-021-24491-0)
Supplement: Supplementary file 3 — Supplementary Data 1 [file 41467_2021_24491_MOESM3_ESM.xlsx]

## Sheet: SD1 Study info
Supplementary Data 1. Details on the UK biobank and the second meta-analyis studies. The table shows information on study design, descriptive statistics, genotyping, imputation and acknowledgments for the UK Biobank GWAS and the second meta-analysis studies.
							Variable description
Study	Full name of the study	Ancestry (EA,AA,HIS,EAS,SA)	Study Design	Male %	N	Variable	mean	sd	min	max	Serum creatinine assay and year of measurement	Genotyping Array	Calling alorithm	Phasing tool	Imputation software/server	Relatedness correction: Kinship matrix or PCs?	GWAS tool	Acknowledgement	Important study references, e.g. design paper (PMID)
UKB	UK Biobank	EA	Population-based	0.46	436581	Age [yr]	56.76	8.03	38	73	http://biobank.ctsu.ox.ac.uk/crystal/field.cgi?id=30700	Bycroft C, Freeman C, Petkova D, Band G, Elliott LT, Sharp K, Motyer A, Vukcevic D, Delaneau O, O'Connell J, Cortes A, Welsh S, Young A, Effingham M, McVean G, Leslie S, Allen N, Donnelly P, Marchini J. The UK Biobank resource with deep phenotyping and genomic data. Nature. 2018 Oct;562(7726):203-209. doi: 10.1038/s41586-018-0579-z. Epub 2018 Oct 10. PMID: 30305743; PMCID: PMC6786975.					fastGWA (GCTA v1.93.1f)	This research was conducted using the UKB resource (application no. 20272).	30305743
						eGFRcrea [ml/min/1.73m2]	90.524	13.2662	2.89117	200
						logn(eGFRcrea)	4.49329	0.164323	2.70805	5.29832
						logn(eGFRcrea), age-/sex-adjusted	-5.1e-05	0.148564	-1.93168	0.789445
						eGFRcys [ml/min/1.73m2]	88.0733	16.1062	5.06142	164.128
						logn(eGFRcys)	4.45925	0.202723	2.70805	5.10065
						logn(eGFRcys), age-/sex-adjusted	8.89806e-07	0.177997	-1.95588	0.710947
						BUN [mg/dl]	91.0066	23.3436	13.5808	701.341
						logn(BUN)	4.4807	0.245216	2.60866	6.553
						logn(BUN), age-/sex-adjusted	8.17006e-05	0.234378	-1.90976	1.97943
HUNT	Trøndelag Health Study	EA	Population-based	0.47	69389	Age [yr]	47.94	16.9013	19.1	103.3	Jaffe method, 1995-1997	HumanCoreExome12 v1.0, HumanCoreExome12 v1.1 and UM HUNT Biobank v1.0	Illumina Genome Studio	Eagle2 v2.3	Minimac3 v2.0.1	Kinship matrix	BOLTLMM version 2.3.4	The Trøndelag Health Study (The HUNT Study) is a collaboration between HUNT Research Centre (Faculty of Medicine and Health Sciences, NTNU, Norwegian University of Science and Technology), Trøndelag County Council, Central Norway Regional Health Authority, and the Norwegian Institute of Public Health.	22879362
						eGFRcrea [ml/min/1.73m2]	100.285	19.3714	15	200
						logn(eGFRcrea)	4.58602	0.22119	2.70805	5.29832
						logn(eGFRcrea), age-/sex-adjusted	0	0.146993	-1.7618	0.739972
MGI	Michigan Genomics Initiative	EA	Hospital based (recruited prior to surgery)	0.47	47219	Age [yr]	51	15.9858	18	100	Variable year of measurement, extracted from EHR data 2001-2020. Jaffe reaction	Illumina Infinium CoreExome-24 with custom content	Illumina Genome Studio	EAGLE v 2.4.1	TOPMed Imputation Server	Both (275,113 variants in GRM + 10 PCs)	BOLT-LMM	The authors acknowledge the Michigan Genomics Initiative participants, Precision Health at the University of Michigan, the University of Michigan Medical School Central Biorepository, and the University of Michigan Advanced Genomics Core for providing data and specimen storage, management, processing, and distribution services, and the Center for Statistical Genetics in the Department of Biostati…	https://precisionhealth.umich.edu/our-research/michigangenomics/
						eGFRcrea [ml/min/1.73m2]	89.62	22.63	15	200
						logn(eGFRcrea)	4.454	0.317	2.708	5.298
						logn(eGFRcrea), age-/sex-adjusted	0	0.278721	-2.05853	0.77422
MVP	Million Veterans Program	EA	Hospital base (outpatient clinics)	0.93	300680	Age [yr]	64	13	19	112	99% IDMS calibrated, 2011	MVP 1.0 array (Customized Applied Biosystems Axiom Biobank Genotyping Array)	AxiomGT1 genotyping algorithm	Affymetrix imputation aware marker choice algorithms	IMPUTE2	Kinship Matrix	Plink 2a_dev_20190429 (Plink 2A)	see Supplementary Note 4.	26441289; 32243820
						eGFRcrea [ml/min/1.73m2]	77	20	2	158
						logn(eGFRcrea)	4.303	0.322	1.001	5.064
						logn(eGFRcrea), age-/sex-adjusted	0	0.282	-3.539	0.634
