# Supplementary material for: Discovery and prioritization of variants and genes for kidney function in >1.2 million individuals
Source: Nat Commun. 2021 Jul 16;12:4350. doi: 10.1038/s41467-021-24491-0 (PMC8285412; doi:10.1038/s41467-021-24491-0)
Supplement: Supplementary file 4 — Supplementary Data 2 [file 41467_2021_24491_MOESM4_ESM.xlsx]

## Sheet: SD2 Lead variants
Supplementary Data 2. Association statistics for lead variants of 424 genome-wide significant (P<5x10e-8) eGFRcrea loci. For the 424 identified eGFRcrea locus lead variants, the table shows association results from the primary meta-analysis of UKB and CKDGen (n = 1,201,909), separately for UKB (n = 436,581, European-only) and CKDGen (n = 765,348, predominantely EUR, Wuttke et al.) and from the Eu…
									Primary meta (UKB + CKDGen)						UKB							CKDGen					EUR-only meta (UKB + CKDGen_EUR)
Locus_id	Novel	RSID	chr	pos (b37)	LocusCoordinates	Gene	EA	OA	EAF	BETA	SE	P	N	MAC	EAF	BETA	SE	P	N	Info	R2	EAF	BETA	SE	P	N	EAF	BETA	SE	P	N
n147	yes	rs10015716	4	95548550	4:95226719_95831345	PDLIM5	G	A	0.3578	-0.0015	0.0003	7.01e-09	1158670	829144	0.354925	-0.00190519	0.000332625	1.02e-08	436581	0.995095	7.38705e-05	0.36	-0.0012	0.0003	0.0001988	722089	0.3574	-0.0016	0.0003	7.989e-09	960783
n130	yes	rs10035662	5	90225416	5:89955537_90862558	ADGRV1	C	A	0.3196	-0.0015	0.0003	3.05e-09	1145780	732383	0.332634	-0.00201927	0.000336785	2.03e-09	436581	0.998292	8.04576e-05	0.31	-0.0012	0.0003	0.0008804	709199	0.3314	-0.0016	0.0003	6.417e-08	983262
k192	no	rs10040082	5	44865854	5:43818846_45195090	MRPS30	C	T	0.6104	-0.0018	0.0003	8.87e-12	1102830	859325	0.623652	-0.00171512	0.000327957	1.7e-07	436581	0.999644	6.13717e-05	0.6	-0.0018	0.0003	9.11e-08	666249	0.6219	-0.0018	0.0003	4.178e-10	950300
n72	yes	rs1004441	2	12085795	2:11828496_12372910	LOC100506457	G	A	0.2509	-0.0018	0.0003	3.07e-11	1201730	603028	0.252424	-0.0019521	0.000366878	1.03e-07	436581	0.993164	6.39201e-05	0.25	-0.0017	0.0003	2.24e-06	765149	0.2512	-0.0019	0.0003	2.07e-09	1003840
n156	yes	rs10111039	8	86396656	8:86101997_86646656	CA2	G	A	0.4263	-0.0015	0.0003	1.33e-08	1196300	1.01997e+06	0.409256	-0.00128586	0.000324089	7.26e-05	436581	0.993577	3.55328e-05	0.44	-0.0016	0.0003	4.6e-07	759719	0.4048	-0.0016	0.0003	4.115e-09	998409
n10	yes	rs10142359	14	73884540	14:72827854_74465428	NUMB	G	A	0.5083	-0.0021	0.0003	1.85e-16	1201880	1.18193e+06	0.48222	-0.00257166	0.000317771	5.83e-16	436581	0.999117	0.000146779	0.53	-0.0017	0.0003	2.04e-07	765299	0.486	-0.0021	0.0003	7.937e-15	1004000
n43	yes	rs10151563	14	31721103	14:31448651_32185271	HEATR5A	A	G	0.6208	-0.0018	0.0003	1.09e-12	1201700	911369	0.609325	-0.00187298	0.000325337	8.56e-09	436581	0.998656	7.42298e-05	0.63	-0.0018	0.0003	7.74e-08	765119	0.6048	-0.0019	0.0003	1.156e-11	1003810
k156	no	rs10182296	2	152371733	2:151955449_152740219	NEB	G	A	0.3599	-0.002	0.0003	9.22e-15	1201830	865077	0.372521	-0.00200934	0.000328796	9.89e-10	436581	0.998515	8.38889e-05	0.35	-0.002	0.0003	1.11e-09	765249	0.3713	-0.002	0.0003	3.793e-13	1003940
k14	no	rs10206899	2	73900900	2:73279077_74370961	ALMS1P1	T	C	0.7745	-0.0063	0.0003	3.32e-84	1040520	469274	0.778988	-0.00666665	0.000382764	6.12e-68	436581	1	0.000680157	0.77	-0.0059	0.0004	5.43e-48	603939	0.7746	-0.0064	0.0003	5.53e-85	1004030
k4	no	rs10224210	7	151413194	7:151097952_151716242	PRKAG2	C	T	0.2773	-0.0078	0.0003	1.57e-139	978562	542710	0.283291	-0.00862012	0.000353032	1.12e-131	436581	0.992598	0.00134106	0.27	-0.0068	0.0004	2.42e-64	541981	0.2818	-0.0078	0.0003	2.93e-139	948348
n68	yes	rs10241879	7	26577894	7:26312200_26833781	KIAA0087	T	A	0.3829	-0.0017	0.0003	2.61e-11	1201780	920323	0.398874	-0.00197814	0.000324033	1.03e-09	436581	0.999396	8.33994e-05	0.37	-0.0015	0.0003	5e-06	765199	0.3994	-0.0017	0.0003	4.37e-10	1003890
n100	yes	rs10283362	8	134332960	8:134081059_134582960	NDRG1	C	T	0.8416	-0.0021	0.0003	4.94e-10	1159120	367209	0.843663	-0.00208105	0.000440018	2.25e-06	436581	0.987716	5.07742e-05	0.84	-0.0022	0.0004	6.62e-07	722539	0.8419	-0.0021	0.0004	2.24e-08	961734
k222	no	rs1041606	20	14677788	20:14421075_14939146	MACROD2	T	C	0.2407	-0.0018	0.0003	8.7e-09	1198730	577069	0.250373	-0.00156917	0.00036678	1.88e-05	436581	0.995709	4.1079e-05	0.23	-0.0021	0.0004	2.52e-08	762149	0.2502	-0.0018	0.0003	9.811e-09	1000840
k197	no	rs10419627	19	13036677	19:12749458_13321832	FARSA	A	G	0.6049	-0.0017	0.0003	3.2e-11	1195450	944645	0.586416	-0.00157738	0.000321841	9.53e-07	436581	0.999331	5.36401e-05	0.62	-0.0018	0.0003	4.9e-08	758869	0.5881	-0.0017	0.0003	2.64e-10	998339
n51	yes	rs1042752	11	111223111	11:110931649_112176528	POU2AF1	G	A	0.4399	-0.0018	0.0003	4.49e-12	1200940	1056587	0.463877	-0.00220218	0.000318336	4.59e-12	436581	0.998659	0.000107206	0.42	-0.0014	0.0003	1.97e-05	764359	0.462	-0.0018	0.0003	7.078e-11	1003050
k61	no	rs10439970	3	186433932	3:186158443_186710877	KNG1	G	T	0.3178	-0.003	0.0003	2.42e-29	1198020	761462	0.314719	-0.00344951	0.000341629	5.68e-24	436581	0.999918	0.000228115	0.32	-0.0026	0.0003	1.82e-15	761439	0.3173	-0.0029	0.0003	6.491e-23	1001580
n167	yes	rs10445262	17	4943176	17:4693176_5199078	SLC52A1	A	G	0.6975	-0.0015	0.0003	1.89e-08	1196300	723762	0.759073	-0.001084	0.000371863	0.00355615	436581	0.995949	1.91018e-05	0.66	-0.0018	0.0003	7.58e-08	759719	0.7498	-0.0016	0.0003	4.72e-07	998409
n117	yes	rs10447437	6	126258892	6:125965486_126509767	NCOA7	A	G	0.5325	-0.0015	0.0003	1.68e-09	1148220	1.07359e+06	0.54752	-0.00134239	0.000319226	2.61e-05	436581	1	3.9683e-05	0.52	-0.0017	0.0003	5.56e-08	711639	0.544	-0.0016	0.0003	4.02e-09	952348
k6	no	rs1047891	2	211540507	2:210454200_212524447	CPS1	A	C	0.3044	-0.007	0.0003	4.91e-116	1158670	705398	0.315687	-0.00733308	0.00034156	3.01e-102	436581	1	0.0010326	0.29	-0.0065	0.0004	1.18e-75	722089	0.313	-0.007	0.0003	2.29e-121	960783
k52	no	rs1050816	2	220358198	2:220049541_220634552	SPEG	C	T	0.6703	-0.0031	0.0003	7.74e-32	1195800	788510	0.670741	-0.00371801	0.00033832	4.29e-28	436581	0.998664	0.00027137	0.67	-0.0026	0.0003	1.12e-15	759219	0.6704	-0.0033	0.0003	7.455e-31	998409
k18	no	rs10746942	9	71434465	9:70791532_71879914	PIP5K1B	G	A	0.3679	-0.0047	0.0003	1.64e-72	1187900	874057	0.377996	-0.00497519	0.000328032	5.87e-52	436581	0.999289	0.000517306	0.36	-0.0044	0.0003	1.76e-43	751319	0.379	-0.0049	0.0003	2.208e-67	990007
k141	no	rs1075472	14	93108131	14:92818516_93890448	RIN3	G	A	0.1847	-0.0027	0.0003	6.63e-16	1035330	382451	0.189831	-0.00256301	0.000405444	2.59e-10	436581	0.995232	8.9803e-05	0.18	-0.0028	0.0004	8.34e-10	598749	0.1852	-0.0026	0.0004	9.194e-14	998042
k106	no	rs10769264	11	47423340	11:47012840_50811247	SLC39A13	T	C	0.3726	-0.0023	0.0003	1.05e-19	1201300	895209	0.388618	-0.00214029	0.000326264	5.38e-11	436581	0.996922	9.67449e-05	0.36	-0.0025	0.0003	6.14e-15	764719	0.3844	-0.0022	0.0003	3.455e-15	1003410
k152	no	rs10790454	11	121590615	11:121312038_121911507	SORL1	C	A	0.2608	-0.0021	0.0003	5e-15	1201870	626895	0.262101	-0.0022666	0.000361189	3.49e-10	436581	0.998641	8.83208e-05	0.26	-0.002	0.0003	8.71e-09	765289	0.2611	-0.0021	0.0003	4.203e-12	1003980
n67	yes	rs10797427	1	2060732	1:1597856_2589139	PRKCZ	C	T	0.3956	-0.0017	0.0003	2.57e-11	1150150	909999	0.402525	-0.00210343	0.000323927	8.38e-11	436581	0.997673	9.45837e-05	0.39	-0.0014	0.0003	1.42e-05	713569	0.4013	-0.0017	0.0003	5.11e-10	952265
k40	no	rs10821905	10	52646093	10:52228264_52997870	A1CF	G	A	0.8201	-0.0043	0.0003	3.85e-37	1196300	430429	0.820306	-0.00496824	0.000416191	7.55e-33	436581	0.987964	0.000323416	0.82	-0.0037	0.0004	9.39e-19	759719	0.8152	-0.0044	0.0004	3.663e-36	998409
k175	no	rs10821944	10	63785089	10:63535089_64051030	ARID5B	G	T	0.2882	-0.002	0.0003	1.95e-13	1199640	691472	0.270391	-0.00192376	0.000357854	7.62e-08	436581	1	6.48981e-05	0.3	-0.002	0.0003	3.89e-09	763059	0.2702	-0.0018	0.0003	4.24e-09	1001760
n118	yes	rs10824855	10	51779449	10:51529449_52029747	FAM21EP	G	A	0.5525	-0.0018	0.0003	1.76e-09	837675	749719	0.554209	-0.00174284	0.000320743	5.52e-08	436581	0.996053	6.67064e-05	0.55	-0.0018	0.0004	3.36e-05	401094	0.5527	-0.0018	0.0003	7.803e-09	812983
n122	yes	rs1082710	12	67729219	12:67388704_68022510	CAND1	T	G	0.3931	-0.0016	0.0003	2.21e-09	1201830	944879	0.344037	-0.001505	0.000334853	6.97e-06	436581	0.998636	4.54365e-05	0.43	-0.0016	0.0003	2.74e-07	765249	0.3519	-0.0014	0.0003	4.088e-07	1003940
k189	no	rs10827421	10	35059666	10:34707566_35419793	PARD3	T	C	0.4439	-0.0018	0.0003	6.16e-12	1159620	1.02951e+06	0.472546	-0.00169644	0.000318487	1e-07	436581	0.99867	6.37607e-05	0.42	-0.0018	0.0003	7.33e-08	723039	0.4665	-0.0017	0.0003	1.468e-09	961734
n79	yes	rs10850001	12	112553032	12:111615049_113013528	NAA25	A	T	0.4535	-0.0017	0.0003	1.11e-10	1155920	1.04842e+06	0.43283	-0.00110915	0.000325387	0.000652695	436581	0.968804	2.68447e-05	0.47	-0.0021	0.0003	8.25e-11	719339	0.4315	-0.0014	0.0003	3.374e-07	958027
k20	no	rs10851885	15	76304503	15:74211720_77503196	NRG4	G	A	0.2485	-0.0056	0.0003	4e-69	1030720	512268	0.256269	-0.00608161	0.000367964	2.32e-61	436581	0.977563	0.000626609	0.24	-0.005	0.0004	4.51e-35	594139	0.2486	-0.0056	0.0003	9.742e-69	994815
k41	no	rs10857147	4	81181072	4:80907098_81457963	FGF5	A	T	0.7039	-0.0033	0.0003	3.64e-36	1159620	686727	0.709604	-0.00310242	0.000351117	9.93e-19	436581	0.991276	0.000176301	0.7	-0.0035	0.0003	1.49e-24	723039	0.7098	-0.0031	0.0003	6.079e-25	961734
k5	no	rs10866705	5	176801131	5:176227828_177199352	RGS14	C	A	0.2606	-0.0063	0.0003	2.24e-120	1186370	618336	0.245284	-0.00687824	0.000370346	5.37e-77	436581	0.991476	0.000778493	0.27	-0.006	0.0003	7.49e-68	749789	0.2575	-0.0067	0.0003	3.76e-102	994815
k185	no	rs1087289	6	24237130	6:23903034_24632006	DCDC2	G	T	0.4121	-0.0018	0.0003	2.9e-12	1062490	875704	0.389517	-0.00217587	0.000325991	2.48e-11	436581	0.997269	0.000100072	0.43	-0.0015	0.0003	2.97e-05	625909	0.3897	-0.0019	0.0003	3.232e-10	865713
n139	yes	rs10878301	12	65964357	12:65714357_66245687	LOC100507065	A	T	0.6879	-0.0016	0.0003	4.59e-09	1201720	750114	0.714179	-0.00179783	0.000352466	3.38e-07	436581	0.992511	5.8647e-05	0.67	-0.0014	0.0003	3.38e-05	765139	0.7263	-0.0018	0.0003	5.826e-09	1003830
k210	no	rs10892358	11	119255795	11:118385151_119607305	USP2-AS1	G	A	0.426	-0.0016	0.0003	2.13e-10	1148900	978863	0.445998	-0.00129936	0.000324313	6.16e-05	436581	0.972598	3.70809e-05	0.41	-0.0019	0.0003	2.17e-08	712319	0.4432	-0.0015	0.0003	8.502e-08	958584
k151	no	rs10934753	3	125906179	3:125615117_126227522	ALDH1L1-AS2	A	G	0.4081	-0.002	0.0003	4.92e-15	1201920	981007	0.418075	-0.00201793	0.000322725	4.03e-10	436581	0.994415	8.80604e-05	0.4	-0.002	0.0003	1.69e-10	765339	0.4239	-0.0019	0.0003	8.239e-12	1004040
n119	yes	rs11057413	12	124489162	12:124154718_124742610	ZNF664,ZNF664-FAM101A	A	G	0.6759	-0.0018	0.0003	1.93e-09	909512	589546	0.665228	-0.0018977	0.000336823	1.76e-08	436581	0.996314	7.1289e-05	0.69	-0.0017	0.0004	9.44e-06	472931	0.6672	-0.0018	0.0003	1.62e-09	755584
k27	no	rs11062102	12	348785	12:51428_806297	SLC6A13	C	T	0.6202	-0.004	0.0003	9.39e-53	1201680	912796	0.660581	-0.00423817	0.000335485	1.39e-36	436581	0.998653	0.000357986	0.59	-0.0038	0.0003	2.16e-32	765099	0.6603	-0.0041	0.0003	2.321e-47	1003790
k211	no	rs11063202	12	4593690	12:4243794_4920931	C12orf4	G	A	0.1214	-0.0026	0.0004	3.19e-10	1200960	291593	0.122759	-0.00211377	0.000483966	1.26e-05	436581	0.995902	4.27696e-05	0.12	-0.003	0.0005	1.06e-08	764379	0.1214	-0.0025	0.0004	2.438e-09	1003950
k85	no	rs11071738	15	63580155	15:63073779_63899494	APH1B	T	C	0.5497	-0.0025	0.0003	1.59e-23	1201590	1082152	0.525297	-0.00260923	0.000318767	2.71e-16	436581	0.992374	0.000150903	0.57	-0.0025	0.0003	2.01e-15	765009	0.5276	-0.0026	0.0003	5.968e-21	1003700
n189	yes	rs11080660	18	13484179	18:13234179_13734179	LDLRAD4	A	G	0.553	-0.0014	0.0003	3.63e-08	1159120	1.03625e+06	0.556598	-0.00141746	0.000320347	9.65e-06	436581	0.996772	4.40766e-05	0.55	-0.0014	0.0003	8.38e-06	722539	0.5487	-0.0014	0.0003	4.33e-07	961734
n178	yes	rs11109717	12	78811781	12:78561781_79061781	NAV3	T	C	0.706	-0.0017	0.0003	2.71e-08	1199130	705088	0.694711	-0.00219421	0.000347022	2.57e-10	436581	0.990911	9.07652e-05	0.72	-0.0011	0.0004	0.001865	762549	0.6973	-0.0017	0.0003	8.401e-09	1001240
k90	no	rs1111571	16	68363181	16:67477069_68910565	PRMT7	G	A	0.2762	-0.0026	0.0003	6.71e-22	1198390	661991	0.285196	-0.00264332	0.000351472	5.45e-14	436581	0.998747	0.000126613	0.27	-0.0025	0.0003	1.65e-12	761809	0.2875	-0.0026	0.0003	9.276e-18	1000500
k94	no	rs11123169	2	113967075	2:113717075_114243385	PSD4	C	T	0.3253	-0.0025	0.0003	2.73e-21	1195190	777591	0.332791	-0.00249393	0.000344002	4.17e-13	436581	0.959011	0.000122758	0.32	-0.0025	0.0003	9.24e-15	758609	0.3363	-0.0021	0.0003	2.006e-13	997302
n91	yes	rs11160318	14	96659919	14:96409919_96914898	BDKRB2	A	G	0.3649	-0.0017	0.0003	2.39e-10	1152940	841416	0.316624	-0.00216521	0.000340925	2.14e-10	436581	1	9.01677e-05	0.4	-0.0013	0.0003	7.04e-05	716359	0.3229	-0.0017	0.0003	4.578e-09	955051
n47	yes	rs11170624	12	54030238	12:53113015_54305485	ATF7	G	T	0.8149	-0.0024	0.0003	2.32e-12	1154640	427448	0.832785	-0.00248927	0.00042538	4.86e-09	436581	0.998849	7.67008e-05	0.8	-0.0023	0.0004	1.14e-07	718059	0.8357	-0.0025	0.0004	1.811e-10	956749
n143	yes	rs111760718	19	3953141	19:3701347_4204627	DAPK3	A	G	0.1322	-0.0023	0.0004	5.35e-09	1088820	287884	0.134321	-0.00254142	0.000466462	5.09e-08	436581	0.997823	6.67577e-05	0.13	-0.0021	0.0005	0.0001194	652239	0.1325	-0.0024	0.0004	1.911e-08	908448
k212	no	rs11202328	10	88845190	10:88595190_89175529	GLUD1	C	T	0.786	-0.0022	0.0004	5.89e-10	1201580	514276	0.869336	-0.00220694	0.000472169	2.95e-06	436581	0.997193	4.91781e-05	0.73	-0.0022	0.0004	8.62e-07	764999	0.8697	-0.0021	0.0004	1.612e-07	1003690
k170	no	rs112175548	16	71754040	16:71334333_72248736	PHLPP2	T	C	0.6386	-0.0019	0.0003	7.32e-14	1201910	868740	0.624169	-0.00184601	0.000327808	1.79e-08	436581	0.999005	7.10576e-05	0.65	-0.002	0.0003	8.12e-09	765329	0.627	-0.0019	0.0003	8.59e-12	1004020
k159	no	rs11237450	11	78023356	11:77659014_78534822	GAB2	C	A	0.789	-0.0026	0.0003	1.18e-14	1062090	448202	0.837787	-0.00195318	0.00043293	6.44e-06	436581	0.988517	4.60841e-05	0.75	-0.0032	0.0004	1.49e-14	625509	0.8343	-0.0024	0.0004	1.787e-10	908159
k84	no	rs11243145	6	7131436	6:6747161_7508523	RREB1	A	G	0.6261	-0.003	0.0003	1.28e-23	1004250	750978	0.630587	-0.00328721	0.00033138	3.42e-23	436581	0.985619	0.000223748	0.62	-0.0026	0.0004	7.36e-13	567669	0.6303	-0.003	0.0003	2.385e-25	960780
n35	yes	rs112905092	2	214012225	2:213591096_214281336	IKZF2	T	C	0.0168	-0.0087	0.0012	2.85e-13	938492	31533.3	0.015901	-0.00969937	0.00131493	1.63e-13	436581	0.930937	0.000130857	0.018	-0.0073	0.0016	5.73e-06	501911	0.0168	-0.0087	0.0012	2.909e-13	918515
k105	no	rs113441031	16	69763280	16:69292478_70068983	NQO1	T	C	0.1644	-0.0031	0.0003	9.73e-20	1201690	395116	0.169744	-0.00356035	0.00042465	5.11e-17	436581	0.993592	0.000158796	0.16	-0.0027	0.0004	6.14e-11	765109	0.1651	-0.003	0.0004	1.292e-16	1003800
n30	yes	rs11557049	8	66692011	8:66317648_66942011	PDE7A	T	C	0.0645	-0.0044	0.0006	8.97e-14	928656	119797	0.066146	-0.00461937	0.000639584	5.11e-13	436581	1	0.000117164	0.062	-0.004	0.0008	1.08e-06	492075	0.0645	-0.0044	0.0006	8.727e-14	911777
n75	yes	rs115814778	3	20023859	3:19728780_20548061	PP2D1,RAB5A	A	G	0.0131	-0.0083	0.0013	4.22e-11	1011490	26501	0.012326	-0.00887288	0.00144483	8.19e-10	436581	0.991324	8.51947e-05	0.014	-0.0076	0.0016	1.48e-06	574909	0.0131	-0.0082	0.0012	3.232e-11	997714
n129	yes	rs11613538	12	115759264	12:115501903_116011090	MED13L	T	G	0.7679	-0.0019	0.0003	2.96e-09	1159620	538296	0.785722	-0.00195713	0.000386619	4.14e-07	436581	1	5.73236e-05	0.75	-0.0019	0.0004	1.57e-07	723039	0.783	-0.0018	0.0003	5.064e-08	961734
k132	no	rs11616030	12	12210001	12:11955282_12460001	BCL2L14	A	C	0.9119	-0.0039	0.0005	2.9e-16	994345	175204	0.913722	-0.00399006	0.000568232	2.19e-12	436581	0.9955	0.000111563	0.91	-0.0039	0.0006	1.01e-10	557764	0.9119	-0.004	0.0005	2.305e-16	961734
n162	yes	rs11646443	16	84270476	16:84020476_84520476	KCNG4	G	A	0.6653	-0.0017	0.0003	1.68e-08	1118420	748670	0.661782	-0.00154876	0.000335349	3.87e-06	436581	1	4.7723e-05	0.67	-0.0019	0.0004	2.79e-07	681839	0.6565	-0.0016	0.0003	3.016e-08	923534
n201	yes	rs11673381	19	4506296	19:4256296_4756296	PLIN4	G	A	0.5081	-0.0014	0.0003	4.97e-08	1111820	1.09381e+06	0.529826	-0.00149667	0.000318138	2.55e-06	436581	0.997807	4.96011e-05	0.49	-0.0013	0.0003	0.0002362	675239	0.5299	-0.0014	0.0003	8.253e-07	921832
k187	no	rs11676298	2	227291731	2:226950518_227594527	MIR5702	C	G	0.8144	-0.0023	0.0003	3.53e-12	1197380	444468	0.80829	-0.00221022	0.000403818	4.42e-08	436581	0.996508	6.72869e-05	0.82	-0.0024	0.0004	1.29e-08	760799	0.8091	-0.0024	0.0003	5.813e-12	1004020
n114	yes	rs11725397	4	49019699	4:48736066_49343197	CWH43	C	G	0.3385	-0.0016	0.0003	1.28e-09	1200790	812935	0.292502	-0.00163272	0.000350875	3.27e-06	436581	0.98938	4.90371e-05	0.37	-0.0016	0.0003	2.19e-06	764209	0.2913	-0.0018	0.0003	1.095e-09	1002900
k201	no	rs11743174	5	148524820	5:148274820_148792406	ABLIM3	C	T	0.3046	-0.0018	0.0003	7.45e-11	1153280	702578	0.265206	-0.00152191	0.000361734	2.58e-05	436581	0.99187	4.01212e-05	0.33	-0.0019	0.0003	1.34e-08	716699	0.2723	-0.0017	0.0003	2.536e-08	961734
k35	no	rs11745891	5	67741066	5:67405495_68997047	PIK3R1	C	T	0.1085	-0.0056	0.0004	8.63e-41	1042260	226170	0.106911	-0.00547975	0.000513633	1.43e-26	436581	0.998119	0.000254851	0.11	-0.0057	0.0005	4.61e-26	605679	0.1084	-0.0056	0.0004	2.086e-38	998409
n7	yes	rs11768336	7	25791691	7:25443681_26052471	RNU6-16P	T	C	0.3245	-0.0022	0.0003	1.13e-16	1159620	752593	0.252218	-0.00294372	0.000366243	9.16e-16	436581	0.994558	0.000145275	0.37	-0.0018	0.0003	2.97e-07	723039	0.2609	-0.0024	0.0003	2.724e-14	961734
n69	yes	rs117739035	11	408174	11:158174_669706	SIGIRR	T	G	0.0375	-0.0053	0.0008	2.77e-11	898624	67396.8	0.035879	-0.0055099	0.000853951	1.1e-10	436581	1	9.33484e-05	0.04	-0.0049	0.0011	2.98e-06	462043	0.0376	-0.0052	0.0008	1.521e-11	893103
n1	yes	rs11786896	8	145018354	8:144620535_145404222	PLEC	T	C	0.0494	-0.006	0.0007	2.88e-19	958860	94735.4	0.050327	-0.00698838	0.000735855	2.16e-21	436581	0.973376	0.00020748	0.048	-0.0046	0.0009	1.25e-07	522279	0.0493	-0.0059	0.0007	1.206e-19	949189
n120	yes	rs11791149	9	133504909	9:133238447_133760021	FUBP3	C	T	0.207	-0.002	0.0003	1.96e-09	1153890	477710	0.180645	-0.002032	0.000413543	8.94e-07	436581	0.995858	5.43241e-05	0.23	-0.002	0.0004	3.19e-07	717309	0.1803	-0.0023	0.0004	1.236e-10	956002
n137	yes	rs1183394	1	54222571	1:53972571_54472571	NDC1	G	A	0.8715	-0.0024	0.0004	4.14e-09	1164050	299161	0.883458	-0.00284977	0.000494506	8.27e-09	436581	1	7.43251e-05	0.86	-0.002	0.0005	1.62e-05	727469	0.8819	-0.0026	0.0004	9.728e-10	973733
k77	no	rs11856921	15	39278107	15:38963181_39574690	C15orf54	C	A	0.5867	-0.0027	0.0003	3.19e-25	1158520	957633	0.570547	-0.00272174	0.000320944	2.24e-17	436581	0.999287	0.000161342	0.6	-0.0026	0.0003	7.72e-17	721939	0.5703	-0.0027	0.0003	4.995e-23	960627
n63	yes	rs12024377	1	205537858	1:205287858_205794671	MFSD4A	G	A	0.5964	-0.0017	0.0003	1.85e-11	1159620	936045	0.630602	-0.00140639	0.000330761	2.12e-05	436581	0.991118	4.09552e-05	0.57	-0.002	0.0003	3.14e-09	723039	0.6303	-0.0017	0.0003	2.902e-09	961734
k111	no	rs12037201	1	45941349	1:45546354_46886384	TESK2	T	G	0.2548	-0.0024	0.0003	4.49e-19	1200730	611892	0.246288	-0.00262138	0.000370134	1.42e-12	436581	0.995726	0.000113385	0.26	-0.0023	0.0003	6.2e-11	764149	0.2385	-0.0027	0.0003	1.332e-17	1002840
k131	no	rs12061708	1	18809916	1:18526939_19077938	KLHDC7A	A	G	0.2999	-0.0022	0.0003	2.74e-16	1197250	718111	0.313627	-0.00153275	0.000342461	7.62e-06	436581	0.99791	4.49535e-05	0.29	-0.0026	0.0003	9.63e-14	760669	0.3167	-0.0021	0.0003	4.538e-13	999360
k195	no	rs12148121	15	67494922	15:67091477_67911784	AAGAB	C	T	0.2748	-0.0018	0.0003	2.6e-11	1200950	660042	0.232511	-0.00151991	0.000376015	5.3e-05	436581	0.999472	3.66437e-05	0.3	-0.002	0.0003	1.39e-08	764369	0.2313	-0.0017	0.0003	2.006e-07	1003060
k203	no	rs12148280	15	57775826	15:57479289_58104106	CGNL1	G	A	0.8947	-0.0028	0.0004	1.13e-10	1195800	251836	0.900387	-0.00330161	0.000535345	6.95e-10	436581	0.981209	8.69049e-05	0.89	-0.0023	0.0005	3.94e-06	759219	0.9002	-0.0032	0.0005	3.992e-12	998409
n49	yes	rs12152266	3	196911361	3:196524356_197275109	DLG1	T	C	0.308	-0.0019	0.0003	3.96e-12	1158180	713439	0.274907	-0.0022386	0.000356003	3.21e-10	436581	0.998412	8.87933e-05	0.33	-0.0016	0.0003	3.72e-06	721599	0.2773	-0.0021	0.0003	2.153e-11	961734
k128	no	rs12212034	6	51492862	6:50532834_52300063	PKHD1	T	C	0.3606	-0.0022	0.0003	4.08e-17	1158180	835279	0.348128	-0.00271019	0.000334432	5.32e-16	436581	0.995317	0.000148166	0.37	-0.0018	0.0003	1.03e-08	721599	0.3538	-0.0024	0.0003	2.061e-16	961734
k157	no	rs12432201	14	100771483	14:100407157_101306280	SLC25A29	C	T	0.3374	-0.002	0.0003	9.74e-15	1132600	764278	0.305308	-0.00268121	0.000346165	9.52e-15	436581	0.990965	0.000135531	0.36	-0.0016	0.0003	5.8e-06	696019	0.3074	-0.0022	0.0003	1.981e-13	938987
n160	yes	rs12436956	14	103852607	14:103590904_104250183	MARK3	T	G	0.323	-0.0015	0.0003	1.53e-08	1153890	745413	0.283045	-0.00151852	0.000352846	1.68e-05	436581	0.997392	4.15945e-05	0.35	-0.0015	0.0003	4.49e-06	717309	0.2864	-0.0014	0.0003	1.974e-06	956002
n127	yes	rs12439429	15	49734634	15:49449556_49994567	FAM227B,FGF7	C	T	0.4513	-0.0015	0.0003	2.59e-09	1201750	1.0847e+06	0.464956	-0.00191209	0.000319993	2.29e-09	436581	0.988289	8.08473e-05	0.44	-0.0012	0.0003	0.0001357	765169	0.4577	-0.0017	0.0003	1.633e-10	1003860
n65	yes	rs12448902	16	28871191	16:28235141_29187259	SH2B1	C	G	0.6184	-0.0017	0.0003	2.47e-11	1201640	917092	0.603785	-0.000987596	0.000325289	0.00239693	436581	0.995456	2.07405e-05	0.63	-0.0023	0.0003	1.25e-11	765059	0.602	-0.0017	0.0003	2.927e-09	1003750
n70	yes	rs12449763	17	79527953	17:79276821_79937218	NPLOC4	A	T	0.7876	-0.0022	0.0003	2.92e-11	1159620	492607	0.77545	-0.00250045	0.000383693	7.18e-11	436581	0.983941	9.67722e-05	0.8	-0.0018	0.0004	2.08e-05	723039	0.7822	-0.0022	0.0003	1.204e-10	961734
k196	no	rs12450700	17	65368899	17:65118155_65646360	PITPNC1	T	G	0.6105	-0.0017	0.0003	2.83e-11	1159620	903344	0.598643	-0.00159859	0.000324153	8.16e-07	436581	1	5.45784e-05	0.62	-0.0018	0.0003	4.27e-08	723039	0.6039	-0.0017	0.0003	2.497e-09	961734
k75	no	rs12458009	18	59350507	18:58990586_59632875	LOC100996669	T	G	0.7533	-0.0029	0.0003	1.51e-25	1192520	588389	0.776213	-0.00350167	0.000381365	4.23e-20	436581	0.997474	0.000189327	0.74	-0.0025	0.0003	6.79e-13	755939	0.7732	-0.0034	0.0003	2.061e-25	994634
n138	yes	rs12483377	21	46931109	21:46681109_47209771	COL18A1	A	G	0.0852	-0.0028	0.0005	4.57e-09	1148240	195660	0.088143	-0.00337271	0.000559953	1.71e-09	436581	1	8.12681e-05	0.082	-0.0022	0.0006	0.0004889	711659	0.0868	-0.0028	0.0005	1.609e-08	951468
n99	yes	rs12544197	8	110107825	8:109837249_110357825	TRHR	A	G	0.4909	-0.0016	0.0003	3.69e-10	1155360	1.13433e+06	0.491929	-0.00198083	0.000321928	7.6e-10	436581	0.971663	8.71703e-05	0.49	-0.0013	0.0003	3.45e-05	718779	0.491	-0.0016	0.0003	7.672e-09	957477
n88	yes	rs12575164	11	128349430	11:128010357_128607902	ETS1	T	C	0.7849	-0.0021	0.0003	1.91e-10	1201410	516847	0.779901	-0.0021245	0.000383906	3.13e-08	436581	0.9968	6.88682e-05	0.79	-0.002	0.0004	3.96e-07	764829	0.775	-0.002	0.0003	7.557e-10	1004020
k144	no	rs1258179	10	50957514	10:50612335_51378662	OGDHL	A	G	0.5065	-0.002	0.0003	9.76e-16	1201750	1.18613e+06	0.490237	-0.00234379	0.000318388	1.82e-13	436581	0.992706	0.000122028	0.52	-0.0018	0.0003	5.04e-08	765169	0.4901	-0.0021	0.0003	5.052e-15	1003860
k13	no	rs1260326	2	27730940	2:26852844_28782309	GCKR	C	T	0.5909	-0.005	0.0003	3.12e-84	1150400	941257	0.604611	-0.00562604	0.000324586	2.65e-67	436581	1	0.000672595	0.58	-0.0045	0.0003	3.52e-46	713819	0.6071	-0.0051	0.0003	1.836e-74	952508
k82	no	rs12614953	2	43421461	2:43167083_44157630	ZFP36L2	T	C	0.4957	-0.0026	0.0003	4.79e-24	1159620	1.14965e+06	0.514937	-0.00294366	0.000321397	5.24e-20	436581	0.977585	0.000192387	0.48	-0.0023	0.0003	7.52e-13	723039	0.5173	-0.0027	0.0003	3.863e-22	961734
k104	no	rs12713261	2	54787340	2:54290191_55318589	SPTBN1	C	T	0.3402	-0.0024	0.0003	8.03e-20	1159620	789005	0.353684	-0.00220854	0.000334689	4.15e-11	436581	0.983054	9.91102e-05	0.33	-0.0025	0.0003	2.53e-14	723039	0.3519	-0.0024	0.0003	2.309e-16	961734
n171	yes	rs12727107	1	199185297	1:198935297_199435297	LINC01222	G	A	0.4717	-0.0014	0.0003	2.07e-08	1200980	1.133e+06	0.448606	-0.00137504	0.000326266	2.5e-05	436581	0.959702	4.15724e-05	0.49	-0.0015	0.0003	5.62e-07	764399	0.4493	-0.0015	0.0003	6.249e-08	1003090
k32	no	rs12736457	1	113258293	1:112791015_113885696	PPM1J	G	C	0.1295	-0.0057	0.0004	4.86e-45	1031540	267169	0.128948	-0.00592718	0.000474497	8.31e-36	436581	0.998043	0.000350754	0.13	-0.0054	0.0005	1.04e-25	594959	0.1294	-0.0058	0.0004	1.744e-45	1003980
k158	no	rs1275609	12	76271183	12:76020033_76536195	PHLDA1	G	A	0.6385	-0.002	0.0003	1.18e-14	1158670	837718	0.678649	-0.00152311	0.000344246	9.67e-06	436581	0.976267	4.49712e-05	0.61	-0.0024	0.0003	4.61e-13	722089	0.6793	-0.0016	0.0003	6.112e-08	960783
k54	no	rs12826808	12	15323380	12:14716165_15770729	RERG	A	T	0.7781	-0.0038	0.0003	4.54e-31	1201640	533288	0.797083	-0.00424488	0.000396064	8.41e-27	436581	0.993507	0.00025906	0.76	-0.0034	0.0004	1.44e-20	765059	0.8032	-0.0039	0.0003	7.382e-31	1003750
n71	yes	rs12894354	14	102987884	14:102653398_103247017	ANKRD9	T	C	0.3468	-0.0017	0.0003	2.98e-11	1150630	798077	0.355779	-0.00176506	0.000332783	1.13e-07	436581	0.993395	6.34719e-05	0.34	-0.0017	0.0003	8.34e-07	714049	0.3623	-0.0018	0.0003	1.342e-09	952746
n81	yes	rs12907511	15	78998061	15:78722977_79332431	LOC646938	G	C	0.7128	-0.0018	0.0003	1.35e-10	1159620	666086	0.767998	-0.00184606	0.000376529	9.45e-07	436581	0.998218	5.39748e-05	0.68	-0.0017	0.0003	1.53e-06	723039	0.7593	-0.0018	0.0003	1.148e-08	961734
n196	yes	rs1294861	7	45257483	7:45005365_45507483	RAMP3	G	T	0.2549	-0.0018	0.0003	4.14e-08	1201870	612713	0.19609	-0.00161218	0.0003998	5.52e-05	436581	1	3.64198e-05	0.31	-0.002	0.0004	2.46e-08	765289	0.198	-0.0017	0.0003	1.176e-06	1003990
n116	yes	rs12950549	17	40496594	17:40242887_40793992	STAT3	G	A	0.3664	-0.0016	0.0003	1.39e-09	1201920	880767	0.348394	-0.00167443	0.000333122	5e-07	436581	0.99921	5.65766e-05	0.38	-0.0015	0.0003	2.09e-06	765339	0.3541	-0.0017	0.0003	2.809e-09	1004040
k60	no	rs13032786	2	148803672	2:148139870_149388727	MBD5	G	C	0.3229	-0.003	0.0003	1.37e-29	1159620	748883	0.298338	-0.00384685	0.000348285	2.31e-28	436581	0.994376	0.000275356	0.34	-0.0024	0.0003	1.26e-12	723039	0.3039	-0.0032	0.0003	3.241e-27	961734
n87	yes	rs13059257	3	195634993	3:195368534_195885432	TNK2	T	C	0.0294	-0.0053	0.0008	1.66e-10	974441	57297.1	0.029698	-0.00668565	0.000937025	9.68e-13	436581	0.995956	0.00011449	0.029	-0.0036	0.0011	0.00119	537860	0.0294	-0.0054	0.0008	8.882e-11	945200
k47	no	rs13064938	3	38440237	3:38162303_38851556	XYLB	C	T	0.5875	-0.0031	0.0003	1.22e-32	1201830	991510	0.609541	-0.00326822	0.000325494	1.01e-23	436581	0.998522	0.000225969	0.57	-0.0029	0.0003	4.75e-21	765249	0.6098	-0.0032	0.0003	2.029e-30	1003940
k188	no	rs13108218	4	3443931	4:2801940_3702345	HGFAC	G	A	0.5955	-0.0018	0.0003	5.08e-12	1155350	934678	0.615374	-0.00164006	0.000329202	6.3e-07	436581	0.983527	5.65907e-05	0.58	-0.0019	0.0003	3.12e-09	718769	0.6175	-0.0016	0.0003	1.543e-08	957963
n136	yes	rs13140982	4	90278279	4:90017380_90528279	GPRIN3	G	A	0.6607	-0.0016	0.0003	4.04e-09	1158670	786274	0.722324	-0.00153809	0.000357546	1.69e-05	436581	0.98396	4.21776e-05	0.62	-0.0016	0.0003	3.38e-06	722089	0.7212	-0.0016	0.0003	1.041e-07	960783
k92	no	rs13157326	5	34504277	5:34191826_34990226	RAI14	A	G	0.4573	-0.0024	0.0003	1.55e-21	1162800	1.0635e+06	0.46619	-0.00212602	0.000322134	4.12e-11	436581	0.975949	9.99843e-05	0.45	-0.0027	0.0003	1.67e-15	726219	0.4722	-0.0024	0.0003	1.604e-16	964913
k88	no	rs13159523	5	676962	5:173385_1445209	TPPP	A	G	0.5028	-0.0025	0.0003	1.11e-22	1105130	1.09894e+06	0.518539	-0.00265308	0.000322592	1.96e-16	436581	0.972063	0.000156203	0.49	-0.0024	0.0003	3.16e-13	668549	0.5192	-0.0024	0.0003	2.116e-16	907238
n135	yes	rs1316739	12	93968256	12:93718256_94222927	SOCS2	A	G	0.2738	-0.0016	0.0003	4.01e-09	1159620	635008	0.229455	-0.00230342	0.000377861	1.09e-09	436581	0.998386	8.33853e-05	0.3	-0.0012	0.0003	0.0008803	723039	0.2345	-0.0018	0.0003	3.818e-08	961734
k112	no	rs1321917	9	119324929	9:118890488_119735337	ASTN2	C	G	0.4259	-0.0023	0.0003	4.95e-19	1201890	1.02377e+06	0.408298	-0.00227617	0.000323787	2.07e-12	436581	0.995209	0.00011126	0.44	-0.0023	0.0003	1.38e-13	765309	0.4043	-0.0024	0.0003	3.963e-18	1004000
n33	yes	rs13245051	7	113362799	7:113099793_113958893	PPP1R3A	A	G	0.4518	-0.0019	0.0003	2.27e-13	1030500	931160	0.441847	-0.0023259	0.000319866	3.56e-13	436581	0.998878	0.000118592	0.46	-0.0015	0.0003	1.23e-05	593919	0.4457	-0.0019	0.0003	2.799e-12	989519
k172	no	rs132639	22	36543898	22:36280428_36814170	APOL3	A	T	0.18	-0.0025	0.0003	8.83e-14	1193290	429584	0.179943	-0.00239406	0.00041346	7.03e-09	436581	0.997548	7.5179e-05	0.18	-0.0026	0.0004	4.43e-09	756709	0.18	-0.0025	0.0004	3.698e-12	997988
k160	no	rs1407040	20	57472174	20:57206495_57727812	GNAS	C	T	0.3312	-0.002	0.0003	1.93e-14	1197420	793171	0.345995	-0.00224795	0.000333832	1.65e-11	436581	1	0.000101642	0.32	-0.0018	0.0003	1.44e-08	760839	0.3431	-0.0019	0.0003	2.372e-11	999534
n2	yes	rs148635648	7	50751250	7:50482659_51131815	GRB10	G	A	0.1008	-0.0038	0.0004	1.14e-18	1201930	242309	0.088523	-0.00374632	0.000558974	2.05e-11	436581	0.998745	0.00010066	0.11	-0.0039	0.0005	2.03e-13	765349	0.0995	-0.004	0.0005	9.383e-18	1004040
k119	no	rs151245	18	24449049	18:24136535_24702435	AQP4-AS1	T	G	0.6069	-0.0022	0.0003	9.61e-18	1178820	926788	0.602942	-0.00259205	0.000325039	1.53e-15	436581	1	0.000142976	0.61	-0.0019	0.0003	4.31e-09	742239	0.6016	-0.002	0.0003	4.803e-13	981429
n58	yes	rs1519845	8	129916890	8:129664248_130244834	LINC00977	G	A	0.3755	-0.0017	0.0003	1.64e-11	1196300	898421	0.382526	-0.00203982	0.000327165	4.52e-10	436581	0.998536	8.73596e-05	0.37	-0.0015	0.0003	1.19e-05	759719	0.3813	-0.0017	0.0003	8.351e-10	998409
k101	no	rs1541939	11	5578434	11:5282222_5854520	OR52H1	T	G	0.6803	-0.0029	0.0003	3.25e-20	1062240	679196	0.742651	-0.00273028	0.000364497	6.86e-14	436581	0.990439	0.000126639	0.61	-0.0031	0.0004	2.13e-14	625659	0.7376	-0.0029	0.0003	3.738e-18	865455
k44	no	rs154656	16	89708003	16:88723937_90311266	CHMP1A	A	T	0.4273	-0.0031	0.0003	1.73e-33	1193780	1.0202e+06	0.424057	-0.00319681	0.00032162	2.8e-23	436581	0.998819	0.000221863	0.43	-0.003	0.0003	4.11e-18	757199	0.4318	-0.0031	0.0003	2.871e-30	998275
k29	no	rs1548945	2	217665788	2:217318497_217964948	TNP1	C	T	0.5696	-0.0037	0.0003	3.26e-47	1157170	996092	0.581449	-0.00384053	0.000323817	1.91e-32	436581	0.989984	0.000319073	0.56	-0.0036	0.0003	8.4e-31	720589	0.5855	-0.0038	0.0003	1.958e-41	959284
n86	yes	rs166775	4	40420437	4:40165042_40676677	RBM47	T	C	0.6687	-0.0017	0.0003	1.65e-10	1148180	760784	0.726794	-0.00217136	0.000355847	1.05e-09	436581	1	8.32171e-05	0.63	-0.0014	0.0003	2.03e-05	711599	0.7188	-0.0019	0.0003	4.248e-10	950292
k67	no	rs16823029	2	170104938	2:169711897_170486399	LRP2	A	C	0.0824	-0.0053	0.0005	1.08e-27	1039920	171379	0.080848	-0.00568028	0.000584488	2.52e-22	436581	0.992535	0.00021313	0.084	-0.005	0.0006	1.46e-15	603339	0.0814	-0.0053	0.0005	3.354e-26	1004020
n190	yes	rs16827879	2	232092301	2:231804514_232342301	ARMC9	T	C	0.2387	-0.0018	0.0003	3.72e-08	1159620	553603	0.23746	-0.00190772	0.000374045	3.39e-07	436581	0.997084	5.85774e-05	0.24	-0.0016	0.0004	1.45e-05	723039	0.2436	-0.0017	0.0003	4.06e-08	961734
k174	no	rs16874052	4	23736523	4:23473208_24076958	PPARGC1A	A	G	0.9512	-0.0044	0.0006	1.34e-13	1201880	117304	0.952776	-0.00431644	0.00074851	8.08e-09	436581	1	7.45165e-05	0.95	-0.0045	0.0007	2.42e-10	765299	0.9514	-0.0042	0.0006	4.272e-11	1004000
k43	no	rs16930370	12	3387697	12:2951746_3694974	TSPAN9	C	T	0.1713	-0.0042	0.0003	1.36e-34	1196300	409852	0.17288	-0.00434216	0.000421729	7.34e-25	436581	0.990006	0.000239647	0.17	-0.004	0.0004	1.65e-23	759719	0.1764	-0.0042	0.0004	5.042e-32	998409
k66	no	rs17050272	2	121306440	2:120190325_121591281	LINC01101	A	G	0.4264	-0.0028	0.0003	7.08e-28	1190890	1015591	0.409492	-0.00356049	0.000323025	2.98e-28	436581	1	0.000272482	0.44	-0.0022	0.0003	1.11e-12	754309	0.4193	-0.0029	0.0003	2.005e-25	993000
n77	yes	rs1711667	10	131278410	10:131025228_131699487	MGMT	T	G	0.5974	-0.0017	0.0003	8.55e-11	1196300	963261	0.58184	-0.00247754	0.000321882	1.39e-14	436581	1	0.00013275	0.61	-0.001	0.0003	0.002692	759719	0.581	-0.0018	0.0003	1.288e-10	998409
n60	yes	rs1713842	3	153786243	3:153407588_154196463	ARHGEF26-AS1	T	A	0.8579	-0.0024	0.0003	1.68e-11	1183200	336265	0.855139	-0.0024253	0.000452723	8.45e-08	436581	0.994942	6.47689e-05	0.86	-0.0023	0.0004	2.55e-07	746619	0.8575	-0.0024	0.0004	4.303e-10	1004020
k81	no	rs1719935	18	5586542	18:5323994_5867122	EPB41L3	G	A	0.451	-0.0026	0.0003	4.08e-24	1201720	1.08395e+06	0.476231	-0.0025634	0.000318684	8.72e-16	436581	0.995779	0.000145693	0.43	-0.0026	0.0003	1.1e-16	765139	0.4683	-0.0027	0.0003	6.859e-23	1003830
k31	no	rs17216707	20	52732362	20:52436167_53040786	CYP24A1	T	C	0.81	-0.0048	0.0003	6.88e-46	1146580	435700	0.810069	-0.00439052	0.000412221	1.73e-26	436581	0.964779	0.000263631	0.81	-0.0051	0.0004	1.07e-33	709999	0.8052	-0.0048	0.0004	4.885e-42	960783
n108	yes	rs1741177	14	35383219	14:35002097_35736341	IGBP1P1	A	G	0.7031	-0.0016	0.0003	8.82e-10	1156030	686451	0.69315	-0.00150937	0.000346827	1.35e-05	436581	0.985244	4.30717e-05	0.71	-0.0017	0.0003	5.76e-07	719449	0.6916	-0.0016	0.0003	1.118e-07	958140
k173	no	rs17413465	1	55718708	1:55281136_55973635	MIR4422	C	A	0.8155	-0.0025	0.0003	1.15e-13	1039940	383738	0.81057	-0.0024387	0.000405957	1.89e-09	436581	0.998399	8.11715e-05	0.82	-0.0025	0.0004	8.93e-09	603359	0.8151	-0.0025	0.0003	1.01e-12	1004040
k102	no	rs17420882	1	100818728	1:100549044_101319105	CDC14A	G	T	0.2855	-0.0024	0.0003	5.06e-20	1196300	683087	0.278869	-0.00310596	0.000354116	1.77e-18	436581	1	0.000172446	0.29	-0.002	0.0003	1.57e-09	759719	0.2794	-0.0025	0.0003	6.651e-17	998409
n76	yes	rs17563	14	54417522	14:54161696_54675052	BMP4	G	A	0.5378	-0.0017	0.0003	4.29e-11	1153490	1.06629e+06	0.57161	-0.00166947	0.000320607	1.92e-07	436581	1	6.06658e-05	0.51	-0.0017	0.0003	7.05e-08	716909	0.5708	-0.0018	0.0003	5.613e-11	956102
k108	no	rs1757915	1	56615809	1:56263945_57222600	PLPP3	G	A	0.6587	-0.0023	0.0003	1.66e-19	1192700	814137	0.643843	-0.00266542	0.000331715	9.34e-16	436581	1	0.000144811	0.67	-0.0021	0.0003	2.95e-10	756119	0.6468	-0.0024	0.0003	7.836e-17	994815
n90	yes	rs17602729	1	115236057	1:114841266_115486057	AMPD1	G	A	0.8712	-0.0028	0.0004	2.34e-10	996165	256612	0.872058	-0.00328775	0.000475681	4.79e-12	436581	1	0.000107202	0.87	-0.002	0.0006	0.0004076	559584	0.8712	-0.0027	0.0004	1.696e-10	960264
k213	no	rs17638807	14	81875109	14:81564426_82125570	STON2	C	T	0.5238	-0.0016	0.0003	6.49e-10	1201590	1.14439e+06	0.552985	-0.00143593	0.000321194	7.8e-06	436581	0.99004	4.53053e-05	0.5	-0.0017	0.0003	4.8e-08	765009	0.5515	-0.0016	0.0003	1.868e-09	1003700
k122	no	rs17713396	2	227201	2:-219238_555203	SH3YL1	T	C	0.338	-0.0022	0.0003	1.61e-17	1200810	811748	0.348537	-0.00223717	0.000333301	1.92e-11	436581	1	0.000101015	0.33	-0.0022	0.0003	1.49e-11	764229	0.3493	-0.0022	0.0003	1.796e-14	1002920
n83	yes	rs1772976	6	2503335	6:1749329_2760495	GMDS-DT	C	T	0.5087	-0.0016	0.0003	1.42e-10	1159620	1.13944e+06	0.483221	-0.00203437	0.000317955	1.57e-10	436581	0.998894	9.18667e-05	0.53	-0.0013	0.0003	4.64e-05	723039	0.4817	-0.0017	0.0003	1.136e-09	961734
k25	no	rs17730281	15	53907948	15:53528448_54346982	WDR72	G	A	0.747	-0.0043	0.0003	2.44e-54	1196300	605328	0.776189	-0.00469801	0.000380436	4.93e-35	436581	1	0.000340819	0.73	-0.004	0.0003	9.46e-31	759719	0.7732	-0.004	0.0003	1.962e-34	998409
k176	no	rs1783827	11	57409538	11:57151183_57937365	MIR130A	A	G	0.5799	-0.0019	0.0003	2.03e-13	1159620	974313	0.555316	-0.00173289	0.000321005	6.73e-08	436581	0.990444	6.59145e-05	0.6	-0.002	0.0003	3.77e-09	723039	0.5623	-0.0019	0.0003	7.771e-12	961734
n14	yes	rs1800574	12	121416864	12:120801879_121737278	HNF1A	T	C	0.031	-0.0065	0.0008	8.82e-16	1026470	63641.1	0.029168	-0.00754623	0.00094232	1.16e-15	436581	1	0.000143337	0.033	-0.0053	0.001	2.23e-07	589889	0.03	-0.0063	0.0008	4.759e-15	998426
k171	no	rs1801251	2	233633460	2:233307043_234626177	GIGYF2,KCNJ13	G	A	0.6497	-0.0019	0.0003	7.73e-14	1192700	835606	0.63645	-0.00237163	0.000330167	6.81e-13	436581	1	0.000115683	0.66	-0.0016	0.0003	7.32e-07	756119	0.6429	-0.0019	0.0003	7.641e-12	994808
n22	yes	rs1844334	2	179681330	2:179182185_179987610	TTN	C	T	0.6346	-0.002	0.0003	2.55e-14	1201880	878334	0.667829	-0.00211833	0.000337562	3.49e-10	436581	0.998264	8.84834e-05	0.61	-0.0019	0.0003	5.62e-08	765299	0.664	-0.0019	0.0003	3.373e-11	1003990
n126	yes	rs1851285	2	213125286	2:212837563_213401472	ERBB4	G	C	0.4933	-0.0015	0.0003	2.58e-09	1159620	1.14408e+06	0.473057	-0.00179236	0.000320153	2.16e-08	436581	0.988185	7.11828e-05	0.51	-0.0013	0.0003	3.37e-05	723039	0.4668	-0.0015	0.0003	5.848e-08	961734
n115	yes	rs185538102	14	80746058	14:80354864_81007474	DIO2-AS1	A	G	0.9895	-0.0086	0.0014	1.34e-09	959897	20157.8	0.989078	-0.00877446	0.00156224	1.95e-08	436581	0.956509	7.393e-05	0.99	-0.0083	0.0019	1.41e-05	523316	0.9895	-0.0086	0.0014	1.067e-09	948298
k200	no	rs1857859	6	100894587	6:100632405_101156046	SIM1	G	A	0.7062	-0.0018	0.0003	6.33e-11	1191260	699984	0.730752	-0.00152397	0.000357697	2.04e-05	436581	0.999771	4.06184e-05	0.69	-0.0019	0.0003	2.58e-08	754679	0.7304	-0.0015	0.0003	1.644e-06	994815
k117	no	rs1858800	16	73024276	16:72761577_73313054	ZFHX3	C	T	0.6694	-0.0022	0.0003	7.09e-18	1191750	787985	0.655106	-0.00258374	0.000336338	1.57e-14	436581	0.986468	0.000134073	0.68	-0.002	0.0003	2.1e-09	755169	0.6526	-0.0024	0.0003	1.244e-16	993861
k37	no	rs187355703	2	176993583	2:176181880_178732594	HOXD8	G	C	0.0276	-0.0116	0.0009	4.16e-40	980431	54119.8	0.025418	-0.0129988	0.00101527	1.57e-37	436581	0.988514	0.000372061	0.03	-0.01	0.0011	1.01e-18	543850	0.0276	-0.0117	0.0009	6.668e-40	958688
k103	no	rs1887252	1	82957871	1:82649826_83215455	LOC101927498	C	G	0.6263	-0.0024	0.0003	6.08e-20	1201560	898046	0.634588	-0.00298837	0.000331439	1.94e-19	436581	0.989719	0.000184073	0.62	-0.0019	0.0003	2.92e-09	764979	0.6372	-0.0029	0.0003	2.099e-25	1003670
n23	yes	rs1913641	8	76483239	8:76095925_76814405	HNF4G	T	G	0.4907	-0.0019	0.0003	2.78e-14	1201850	1.1795e+06	0.479642	-0.00210278	0.000317778	3.66e-11	436581	0.998797	9.80967e-05	0.5	-0.0018	0.0003	2.84e-09	765269	0.4798	-0.0021	0.0003	2.83e-14	1003960
k129	no	rs2007458	22	30388706	22:29861302_31296315	MTMR3	A	G	0.5688	-0.0021	0.0003	8.9e-17	1201910	1.03653e+06	0.592132	-0.0023051	0.000323622	1.06e-12	436581	0.998834	0.000114068	0.55	-0.002	0.0003	3.94e-10	765329	0.6008	-0.0021	0.0003	1.098e-14	1004020
k169	no	rs2034899	5	78316188	5:78035921_78579647	DMGDH	G	T	0.2755	-0.002	0.0003	6.94e-14	1201880	662236	0.283473	-0.00213141	0.000352184	1.43e-09	436581	1	8.20211e-05	0.27	-0.0019	0.0003	6.28e-08	765299	0.2867	-0.0021	0.0003	2.227e-12	1003990
n152	yes	rs2055873	5	126200982	5:125950982_126786059	MARCHF3	C	T	0.7058	-0.0015	0.0003	1.01e-08	1185130	697330	0.699686	-0.00183211	0.00034821	1.43e-07	436581	0.992444	6.26945e-05	0.71	-0.0013	0.0003	0.0001262	748549	0.7046	-0.0017	0.0003	6.35e-09	994815
k58	no	rs2068888	10	94839642	10:93154478_95096093	CYP26A1	A	G	0.4722	-0.0029	0.0003	2.59e-30	1192700	1.12639e+06	0.450704	-0.0035465	0.000319046	1.05e-28	436581	1	0.000276787	0.49	-0.0024	0.0003	4.43e-15	756119	0.4504	-0.0031	0.0003	7.61e-30	994815
k133	no	rs2072379	16	3738887	16:3294040_4000623	TRAP1	T	C	0.6878	-0.0021	0.0003	3.14e-16	1151060	718722	0.67117	-0.00218874	0.000338038	9.49e-11	436581	1	9.39809e-05	0.7	-0.0021	0.0003	2.5e-09	714479	0.6753	-0.0022	0.0003	6.681e-14	953175
n151	yes	rs2074292	17	43361491	17:43111491_43611491	MAP3K14	G	A	0.455	-0.0015	0.0003	9.59e-09	1119360	1.01862e+06	0.44899	-0.00167101	0.000320543	1.86e-07	436581	0.991902	6.14047e-05	0.46	-0.0013	0.0003	0.0001063	682779	0.4494	-0.0015	0.0003	1.896e-07	921469
k30	no	rs2076668	20	33437621	20:31674680_34807004	GGT7	A	G	0.3687	-0.0037	0.0003	1.32e-46	1159130	854742	0.379818	-0.00433191	0.000327098	4.92e-40	436581	1	0.000392917	0.36	-0.0032	0.0003	4.67e-23	722549	0.3847	-0.0039	0.0003	6.91e-43	961246
n61	yes	rs2095567	10	120248713	10:119998621_120512844	PRLHR	C	T	0.2686	-0.0018	0.0003	1.73e-11	1159620	622948	0.232042	-0.00209143	0.000380031	3.73e-08	436581	0.979741	6.92848e-05	0.29	-0.0017	0.0003	6.88e-07	723039	0.2456	-0.0018	0.0003	2.408e-08	961734
n94	yes	rs2096551	8	102683600	8:102404182_102995927	GRHL2	C	G	0.3962	-0.0016	0.0003	2.57e-10	1201600	952148	0.391289	-0.0020482	0.000326652	3.6e-10	436581	0.991273	8.8818e-05	0.4	-0.0013	0.0003	2.9e-05	765019	0.3956	-0.0017	0.0003	3.296e-10	1003710
n21	yes	rs2158812	7	41058349	7:40766411_41344298	LOC101928744	T	C	0.0709	-0.0052	0.0007	1.6e-14	1191940	169017	0.024361	-0.00670069	0.00103033	7.85e-11	436581	0.998007	9.48573e-05	0.091	-0.0045	0.0007	1.07e-09	755359	0.0242	-0.0057	0.0009	1.734e-10	1002910
k150	no	rs216364	9	33818257	9:32859149_34608893	UBE2R2	C	T	0.2701	-0.0021	0.0003	4.03e-15	1192700	644296	0.270322	-0.00195463	0.000357121	4.42e-08	436581	1	6.69868e-05	0.27	-0.0022	0.0003	1.52e-10	756119	0.2654	-0.0021	0.0003	3.238e-12	994815
n124	yes	rs2185786	10	90232512	10:89902369_90543524	RNLS	T	C	0.6027	-0.0015	0.0003	2.29e-09	1201830	954974	0.606152	-0.00196536	0.000325719	1.6e-09	436581	0.996017	8.19675e-05	0.6	-0.0012	0.0003	9.78e-05	765249	0.6031	-0.0017	0.0003	1.391e-09	1003950
n163	yes	rs2186797	11	70007770	11:69757770_70257770	ANO1	C	T	0.064	-0.0031	0.0005	1.7e-08	977082	125066	0.067477	-0.00266316	0.000633279	2.61e-05	436581	1	3.96696e-05	0.06	-0.0036	0.0007	1.18e-06	540501	0.0642	-0.0031	0.0006	2.697e-08	952508
k147	no	rs219786	21	37831751	21:37552629_38110857	CLDN14	T	C	0.7871	-0.0026	0.0003	2.39e-15	1038970	442393	0.784312	-0.00244343	0.000385861	2.41e-10	436581	0.997582	8.97764e-05	0.79	-0.0027	0.0004	1.43e-10	602389	0.787	-0.0025	0.0003	3.288e-14	1003070
k59	no	rs223317	4	103802824	4:103144414_104618124	CISD2	T	C	0.6634	-0.003	0.0003	8.74e-30	1201920	809132	0.668027	-0.00318781	0.000337546	3.59e-21	436581	0.998316	0.000200322	0.66	-0.0028	0.0003	1.94e-18	765339	0.6641	-0.003	0.0003	4.682e-26	1004040
k97	no	rs2235826	20	56143169	20:55725099_56413066	PCK1	A	T	0.8012	-0.0031	0.0003	1.18e-20	1158520	460628	0.813868	-0.0032625	0.000411872	2.35e-15	436581	0.979602	0.000143326	0.79	-0.003	0.0004	6.83e-15	721939	0.812	-0.0033	0.0004	2.046e-20	960627
k153	no	rs2236520	20	60892172	20:60294102_61229674	LAMA5	T	C	0.7006	-0.0021	0.0003	6.86e-15	1159620	694380	0.687526	-0.00184444	0.000343505	7.9e-08	436581	0.994008	6.4965e-05	0.71	-0.0022	0.0003	1.68e-10	723039	0.6933	-0.002	0.0003	4.167e-11	961734
n105	yes	rs2241358	19	14588476	19:13922728_14838476	GIPC1	C	G	0.6868	-0.0016	0.0003	6.16e-10	1144310	716796	0.668852	-0.00150933	0.000338091	8.03e-06	436581	0.992424	4.48506e-05	0.7	-0.0017	0.0003	5.62e-07	707729	0.6738	-0.0015	0.0003	3.655e-07	951034
k64	no	rs2250067	3	121644030	3:121100573_122478974	SLC15A2	T	C	0.4839	-0.0028	0.0003	2.07e-28	1159620	1.12228e+06	0.47648	-0.00307857	0.000318193	3.84e-22	436581	0.999984	0.000210147	0.49	-0.0026	0.0003	1.99e-16	723039	0.4687	-0.0029	0.0003	8.308e-26	961734
n128	yes	rs2274786	9	112225774	9:111946971_112475832	PTPN3	C	T	0.3546	-0.0015	0.0003	2.79e-09	1158520	821622	0.347416	-0.00187459	0.000333961	1.99e-08	436581	0.996164	7.08184e-05	0.36	-0.0013	0.0003	9.08e-05	721939	0.3439	-0.0017	0.0003	6.634e-09	960627
n101	yes	rs2275848	9	95887320	9:95633958_96140162	NINJ1	G	T	0.1886	-0.0021	0.0003	5.04e-10	1132270	427092	0.18701	-0.0022662	0.000407578	2.7e-08	436581	1	6.94055e-05	0.19	-0.0019	0.0004	3.02e-06	695689	0.1931	-0.0021	0.0004	2.9e-09	934386
k136	no	rs227731	17	54773238	17:54412249_55029481	C17orf67	G	T	0.4423	-0.0021	0.0003	3.53e-16	1153990	1.02082e+06	0.457034	-0.00241701	0.000318836	3.44e-14	436581	1	0.000128862	0.43	-0.0018	0.0003	1.44e-08	717409	0.4584	-0.0021	0.0003	2.172e-14	956102
n62	yes	rs2277383	12	52314388	12:52036723_52584814	ACVRL1	G	T	0.1552	-0.0025	0.0004	1.74e-11	1192700	370214	0.113294	-0.00287642	0.000503016	1.08e-08	436581	0.99073	7.3882e-05	0.18	-0.0022	0.0004	2.59e-07	756119	0.1117	-0.0027	0.0004	1.643e-10	994815
n141	yes	rs2279252	4	5800494	4:5535442_6050494	EVC	G	A	0.9505	-0.0052	0.0009	4.82e-09	1089870	107897	0.987804	-0.00792055	0.00144637	4.35e-08	436581	1	6.7181e-05	0.937	-0.0042	0.0009	4.68e-06	653289	0.9838	-0.0062	0.0012	2.759e-07	918721
k183	no	rs2289746	3	105455955	3:105124702_105843981	CBLB	T	C	0.377	-0.0019	0.0003	1.43e-12	1196280	901995	0.332297	-0.00178992	0.000338084	1.19e-07	436581	0.994844	6.31865e-05	0.41	-0.0019	0.0003	2.54e-09	759699	0.3361	-0.0017	0.0003	4.149e-09	998397
n140	yes	rs2293605	3	184044433	3:183770542_184294433	EIF4G1	C	T	0.8797	-0.0024	0.0004	4.59e-09	1134700	273009	0.879437	-0.00269475	0.000488613	3.49e-08	436581	1	6.84389e-05	0.88	-0.0021	0.0005	9.36e-05	698119	0.875	-0.0023	0.0004	4.005e-08	938550
k125	no	rs2297129	14	88935925	14:88538507_89602730	PTPN21	A	G	0.6621	-0.0022	0.0003	3.43e-17	1158230	782732	0.664821	-0.00247087	0.000336102	1.96e-13	436581	0.99954	0.000120929	0.66	-0.002	0.0003	1.45e-08	721649	0.6628	-0.0023	0.0003	1.315e-14	960343
n150	yes	rs2297853	6	131276945	6:130898382_131549179	EPB41L2	G	T	0.6314	-0.0015	0.0003	8.67e-09	1200260	884832	0.660128	-0.00163939	0.000336084	1.07e-06	436581	0.995571	5.35989e-05	0.61	-0.0014	0.0003	6.37e-05	763679	0.6552	-0.0015	0.0003	1.139e-07	1003820
k162	no	rs2301343	2	40680149	2:40430149_40998216	SLC8A1	T	G	0.7565	-0.0024	0.0003	2.11e-14	1192700	580845	0.753316	-0.00255896	0.000371615	5.74e-12	436581	0.985203	0.000108166	0.76	-0.0023	0.0004	4.12e-10	756119	0.7468	-0.0024	0.0003	1.36e-14	994815
n19	yes	rs2306623	3	25424929	3:25107637_25704948	RARB	T	C	0.32	-0.002	0.0003	6.66e-15	1158670	741549	0.333559	-0.0024905	0.000337159	1.5e-13	436581	0.99383	0.000122562	0.31	-0.0017	0.0003	2.52e-07	722089	0.3319	-0.0021	0.0003	1.134e-12	960783
k19	no	rs2338796	17	37555627	17:36815515_38720126	FBXL20	G	A	0.3297	-0.0046	0.0003	4.16e-70	1177720	776589	0.329237	-0.0048248	0.000338932	5.53e-46	436581	0.993098	0.000456966	0.33	-0.0045	0.0003	4.32e-41	741139	0.3296	-0.0049	0.0003	1.198e-63	985712
n84	yes	rs2346418	2	46528614	2:46276096_46791176	EPAS1	G	A	0.5015	-0.0016	0.0003	1.45e-10	1158000	1154526	0.479289	-0.00191754	0.000318655	1.77e-09	436581	0.993099	8.157e-05	0.52	-0.0014	0.0003	4.36e-05	721419	0.4844	-0.0016	0.0003	4.812e-09	960117
n166	yes	rs2381199	4	38636537	4:38386537_38886537	KLF3-AS1	G	T	0.2547	-0.0019	0.0003	1.79e-08	834255	424970	0.195288	-0.00171847	0.000401348	1.85e-05	436581	0.994178	4.12522e-05	0.31	-0.002	0.0004	5.37e-06	397674	0.2004	-0.0019	0.0004	1.058e-06	637475
k39	no	rs2412608	15	41496713	15:40439526_42045900	EXD1	C	T	0.5065	-0.0033	0.0003	1.51e-38	1002100	989073	0.50219	-0.00357918	0.000319785	4.44e-29	436581	0.987467	0.000284673	0.51	-0.0031	0.0003	6.45e-19	565519	0.5059	-0.0033	0.0003	8.42e-34	961734
n164	yes	rs243067	2	60621643	2:60355919_60883364	MIR4432	G	T	0.6037	-0.0014	0.0003	1.74e-08	1049430	831778	0.595936	-0.00125984	0.000324231	0.000102065	436581	0.99569	3.39725e-05	0.61	-0.0016	0.0003	5.87e-06	612849	0.5979	-0.0014	0.0003	4.754e-07	1003920
k1	no	rs2433601	15	45716425	15:45113112_46383362	SPATA5L1	C	T	0.3982	-0.009	0.0003	1.13e-262	1201820	957129	0.370069	-0.00957725	0.000330128	4.82e-185	436581	0.991602	0.00190066	0.42	-0.0085	0.0003	1.78e-139	765239	0.3749	-0.0091	0.0003	2.16e-231	1003930
k23	no	rs2440164	17	19428610	17:19039286_20238543	SLC47A1	G	A	0.3721	-0.0041	0.0003	3.24e-57	1154210	858963	0.387445	-0.00426528	0.000327729	1.01e-38	436581	0.989398	0.000383794	0.36	-0.004	0.0003	4.29e-31	717629	0.3886	-0.0042	0.0003	6.161e-49	956325
k217	no	rs246234	16	16128742	16:15848725_16378742	ABCC1	G	C	0.6988	-0.0016	0.0003	2.19e-09	1201730	723922	0.69708	-0.000987203	0.00034654	0.00438929	436581	0.993649	1.82924e-05	0.7	-0.002	0.0003	2.71e-09	765149	0.6985	-0.0015	0.0003	8.944e-07	1003840
n159	yes	rs2469953	2	204322298	2:204072298_204572298	RAPH1	T	C	0.4383	-0.0015	0.0003	1.45e-08	1158230	1.0153e+06	0.398541	-0.00115446	0.000324883	0.000380179	436581	0.99591	2.83978e-05	0.47	-0.0017	0.0003	8.21e-07	721649	0.4034	-0.0014	0.0003	1.62e-06	960343
n176	yes	rs2515414	8	6365738	8:6115738_6615738	ANGPT2,MCPH1	C	A	0.5396	-0.0014	0.0003	2.55e-08	1159620	1.06778e+06	0.515009	-0.00108291	0.000318264	0.000667631	436581	0.997388	2.60364e-05	0.56	-0.0017	0.0003	2.02e-07	723039	0.5174	-0.0014	0.0003	3.004e-07	961734
n180	yes	rs2551644	2	208440724	2:208167937_208715544	CREB1	A	T	0.8068	-0.0019	0.0003	2.75e-08	996356	384992	0.814539	-0.00181325	0.000410439	9.97e-06	436581	0.990173	4.41497e-05	0.8	-0.0019	0.0004	1.55e-05	559775	0.8074	-0.0018	0.0003	2.373e-07	961734
k223	no	rs2577134	1	220224321	1:219974321_220474321	RNU5F-1	C	T	0.2902	-0.0015	0.0003	2.13e-08	1159620	673043	0.241033	-0.000740574	0.000372748	0.0469448	436581	0.99253	8.91834e-06	0.32	-0.002	0.0003	1.52e-08	723039	0.2453	-0.0014	0.0003	1.342e-05	961734
k219	no	rs2607775	3	14220095	3:13680490_14491290	XPC	G	C	0.479	-0.0015	0.0003	3.82e-09	1201900	1.15142e+06	0.489815	-0.00126075	0.000317424	7.13e-05	436581	0.999235	3.53074e-05	0.47	-0.0017	0.0003	5.54e-07	765319	0.485	-0.0014	0.0003	8.788e-08	1004010
n188	yes	rs2625166	5	16887063	5:16637063_17137063	MYO10	G	A	0.5583	-0.0014	0.0003	3.43e-08	1061440	937676	0.568651	-0.00143865	0.00032374	8.84e-06	436581	0.982563	4.51266e-05	0.55	-0.0014	0.0003	5.92e-05	624859	0.5692	-0.0016	0.0003	4.612e-08	864660
k100	no	rs2634675	12	48740855	12:47928194_49030358	ZNF641	G	A	0.5133	-0.0024	0.0003	3.24e-20	1162680	1.13175e+06	0.553711	-0.00217392	0.0003198	1.06e-11	436581	0.997676	0.000103809	0.48	-0.0025	0.0003	2.66e-13	726099	0.5478	-0.0024	0.0003	1.769e-17	964796
n74	yes	rs264608	2	159899188	2:159420346_160234238	TANC1	C	T	0.6903	-0.0018	0.0003	3.63e-11	1015920	629261	0.737071	-0.0015922	0.000360871	1.02e-05	436581	0.998043	4.36707e-05	0.66	-0.0019	0.0003	8.02e-08	579339	0.7338	-0.0018	0.0003	2.193e-08	818032
k24	no	rs267738	1	150940625	1:149748923_151432876	CERS2	T	G	0.7901	-0.0051	0.0003	8.31e-57	1192500	500612	0.780285	-0.00548038	0.000383799	2.95e-46	436581	1	0.000457701	0.8	-0.0048	0.0004	1.2e-32	755919	0.7849	-0.0053	0.0003	2.382e-57	994616
n106	yes	rs27028	5	97911851	5:97652431_98163833	RGMB	A	G	0.3592	-0.0016	0.0003	6.45e-10	1199850	861972	0.371164	-0.00159932	0.000329642	1.22e-06	436581	0.996977	5.30666e-05	0.35	-0.0016	0.0003	9.61e-07	763269	0.3657	-0.0017	0.0003	7.969e-10	1001960
n170	yes	rs2720526	8	17324882	8:17074768_17577150	SLC7A2	G	A	0.253	-0.0015	0.0003	1.98e-08	1201600	608010	0.257665	-0.00153558	0.000363791	2.43e-05	436581	0.997769	4.00911e-05	0.25	-0.0015	0.0003	1.95e-05	765019	0.2637	-0.0015	0.0003	2.388e-06	1003710
k65	no	rs2749153	1	23699340	1:23012176_24085794	ZNF436-AS1	A	G	0.7093	-0.003	0.0003	5.67e-28	1200920	698215	0.739495	-0.00241051	0.000362505	2.94e-11	436581	0.997171	9.94985e-05	0.69	-0.0033	0.0003	7.84e-23	764339	0.7397	-0.0027	0.0003	2.211e-18	1003030
n191	yes	rs2780955	9	103349210	9:103081405_103599210	CAVIN4	A	T	0.3962	-0.0014	0.0003	3.76e-08	1157870	917496	0.416277	-0.00117748	0.000322674	0.000263142	436581	0.995942	2.99463e-05	0.38	-0.0016	0.0003	3.78e-06	721289	0.4133	-0.0014	0.0003	1.071e-06	960780
k95	no	rs2781649	6	131876637	6:131564278_132217804	ARG1	G	A	0.241	-0.003	0.0003	6.2e-21	1120110	539893	0.222426	-0.00277334	0.000382247	4.01e-13	436581	0.996075	0.000118245	0.26	-0.0033	0.0004	2.64e-17	683529	0.2256	-0.0028	0.0003	7.566e-16	923668
k138	no	rs2808454	1	207231751	1:206943177_207501518	PFKFB2	T	A	0.5196	-0.0021	0.0003	4.13e-16	1201560	1.15446e+06	0.543298	-0.00229159	0.000319562	7.44e-13	436581	0.995246	0.000115822	0.5	-0.0019	0.0003	2.64e-09	764979	0.5465	-0.0021	0.0003	1.825e-14	1003670
k143	no	rs281380	19	49214470	19:48956603_49821113	MAMSTR	T	C	0.5954	-0.0021	0.0003	8.72e-16	1151060	931438	0.641307	-0.00206614	0.000330691	4.16e-10	436581	1	8.72883e-05	0.56	-0.0021	0.0003	2.86e-10	714479	0.636	-0.0021	0.0003	7.767e-14	953175
n56	yes	rs2815374	1	67507387	1:67115034_68268808	SLC35D1	A	G	0.6614	-0.0018	0.0003	1.41e-11	1159620	785295	0.649974	-0.00236742	0.000334004	1.36e-12	436581	0.994323	0.000113343	0.67	-0.0013	0.0003	0.0001418	723039	0.65	-0.0019	0.0003	5.353e-11	961734
k51	no	rs2823139	21	16576783	21:16238686_17088662	NRIP1	A	G	0.3332	-0.0031	0.0003	7.2e-32	1192740	794842	0.337533	-0.0037142	0.000337724	3.92e-28	436581	0.986662	0.000274194	0.33	-0.0026	0.0003	5.24e-16	756159	0.3387	-0.0032	0.0003	3.026e-29	994852
k78	no	rs2834320	21	35357034	21:35010961_35639232	LINC00649	G	A	0.1555	-0.0036	0.0003	3.68e-25	1200960	373499	0.162299	-0.00411916	0.000432916	1.82e-21	436581	0.991577	0.000205055	0.15	-0.0031	0.0004	2.48e-12	764379	0.1612	-0.0035	0.0004	7.095e-21	1003080
k118	no	rs284859	10	104573017	10:103741381_105465651	WBP1L	G	T	0.8065	-0.0029	0.0003	7.34e-18	1193350	461826	0.825885	-0.00326438	0.000418348	6.04e-15	436581	1	0.000136209	0.79	-0.0026	0.0004	4.99e-12	756769	0.818	-0.003	0.0004	3.427e-17	995462
k194	no	rs28490558	9	140077729	9:139821163_140372308	ANAPC2	A	G	0.2491	-0.0021	0.0003	2.43e-11	1057600	526896	0.248328	-0.00221838	0.000367602	1.59e-09	436581	0.998315	8.16532e-05	0.25	-0.002	0.0004	6.75e-06	621019	0.2533	-0.0022	0.0003	7.268e-11	872192
k207	no	rs28735420	17	12139964	17:11884186_12389964	MAP2K4	G	T	0.0711	-0.0033	0.0005	1.91e-10	1152640	163905	0.059063	-0.00257017	0.000678093	0.000150468	436581	0.987516	3.26323e-05	0.08	-0.0039	0.0006	8.75e-10	716059	0.0595	-0.0032	0.0006	4.344e-08	962819
n183	yes	rs2880624	22	27978512	22:27727955_28437396	MN1	C	T	0.3986	-0.0014	0.0003	2.88e-08	1145740	913384	0.409251	-0.00208507	0.000324597	1.33e-10	436581	0.988444	9.3429e-05	0.39	-0.0009	0.0003	0.007984	709159	0.405	-0.0014	0.0003	3.63e-07	948348
k3	no	rs28817415	4	77401452	4:76763191_77957209	SHROOM3	T	C	0.425	-0.0078	0.0003	2.41e-206	1201870	1.02159e+06	0.455184	-0.00843888	0.00031863	1.45e-154	436581	0.998516	0.00156983	0.4	-0.0073	0.0003	3.49e-120	765289	0.4478	-0.008	0.0003	4.31e-189	1003980
k76	no	rs288753	7	155621620	7:155347936_156677201	SHH	G	A	0.6513	-0.0027	0.0003	2.79e-25	1138740	794157	0.639857	-0.00360144	0.000331342	1.62e-27	436581	0.9976	0.000265679	0.66	-0.002	0.0003	4.31e-09	702159	0.6399	-0.0028	0.0003	7.596e-22	942800
k62	no	rs28910285	22	43116985	22:41689668_43410756	A4GALT	C	T	0.6939	-0.0029	0.0003	5.7e-29	1150880	704569	0.671965	-0.00255195	0.000338594	4.81e-14	436581	0.998435	0.000127602	0.71	-0.0032	0.0003	7.2e-20	714299	0.6803	-0.0028	0.0003	4.017e-21	956002
n181	yes	rs2906163	7	2516594	7:2266594_2768689	GRIFIN	C	T	0.3352	-0.0014	0.0003	2.81e-08	1153920	773588	0.355255	-0.00150349	0.000333367	6.48e-06	436581	0.990899	4.60232e-05	0.32	-0.0014	0.0003	7.12e-05	717339	0.3528	-0.0015	0.0003	3.95e-07	956036
k89	no	rs2953516	8	87332545	8:86926499_87812786	WWP1	C	T	0.705	-0.0026	0.0003	3.59e-22	1201540	708909	0.762807	-0.00286426	0.000373477	1.73e-14	436581	0.999646	0.000131944	0.67	-0.0025	0.0003	2.07e-13	764959	0.7565	-0.0027	0.0003	3.541e-18	1003650
k56	no	rs2954017	8	126476873	8:126197308_126757389	TRIB1	C	T	0.5308	-0.0029	0.0003	1.13e-30	1121560	1.05247e+06	0.519714	-0.00357466	0.000318159	2.73e-29	436581	0.999736	0.000283518	0.54	-0.0024	0.0003	1.66e-12	684979	0.5281	-0.0032	0.0003	3.13e-28	923668
n31	yes	rs2991341	1	43706662	1:43451201_43999755	CFAP57	T	C	0.3907	-0.0019	0.0003	9.9e-14	1159620	906127	0.416391	-0.00217257	0.000323516	1.87e-11	436581	0.993196	0.000101957	0.37	-0.0017	0.0003	4.59e-07	723039	0.4134	-0.002	0.0003	1.841e-12	961734
k68	no	rs303937	13	72372524	13:72081984_72651045	DACH1	T	A	0.5636	-0.0028	0.0003	2.73e-27	1159620	1.01212e+06	0.605727	-0.00264029	0.000325151	4.65e-16	436581	0.997119	0.000147987	0.53	-0.0029	0.0003	1.21e-18	723039	0.5982	-0.0027	0.0003	8.682e-22	961734
n149	yes	rs3060	11	75511572	11:75203982_75761572	DGAT2	C	T	0.157	-0.0022	0.0004	8.35e-09	1192700	374508	0.086573	-0.00258721	0.000565954	4.84e-06	436581	0.994536	4.70508e-05	0.19	-0.002	0.0004	1.12e-05	756119	0.0883	-0.0025	0.0005	1.816e-07	994815
n158	yes	rs3111257	1	211420319	1:211170319_211681105	RCOR3	T	C	0.5622	-0.0015	0.0003	1.45e-08	1201870	1.05236e+06	0.564815	-0.00188029	0.000321306	4.86e-09	436581	0.998237	7.72462e-05	0.56	-0.0011	0.0003	0.000559	765289	0.5673	-0.0014	0.0003	1.206e-07	1003980
k11	no	rs3119304	6	160628557	6:160047818_161413074	SLC22A2	C	T	0.1206	-0.0084	0.0004	1.07e-96	1158180	279353	0.130922	-0.00832367	0.000475642	1.44e-68	436581	0.979206	0.000700727	0.11	-0.0085	0.0005	2.61e-59	721599	0.126	-0.0084	0.0004	3.05e-89	961734
n168	yes	rs34174031	3	15905676	3:15655676_16155676	ANKRD28	A	G	0.023	-0.0055	0.001	1.95e-08	922953	42455.8	0.023635	-0.00506452	0.00104644	1.3e-06	436581	1	5.26129e-05	0.022	-0.0063	0.0014	9.32e-06	486372	0.023	-0.0056	0.001	1.687e-08	902496
n194	yes	rs34188292	19	1238322	19:988322_1488322	CBARP	C	G	0.2832	-0.0017	0.0003	4.11e-08	1075140	608959	0.268848	-0.00207256	0.000358866	7.68e-09	436581	0.997286	7.50544e-05	0.3	-0.0013	0.0004	0.0004844	638559	0.2651	-0.0019	0.0003	9.366e-09	887372
k110	no	rs34293138	3	49579017	3:48160774_53381043	DAG1	T	C	0.6963	-0.0024	0.0003	2.02e-19	1201860	730010	0.691154	-0.00261998	0.000343654	2.46e-14	436581	0.999815	0.000130245	0.7	-0.0022	0.0003	2.51e-10	765279	0.6857	-0.0024	0.0003	1.16e-16	1003970
k74	no	rs34357137	6	41672041	6:41398698_41958938	TFEB	C	G	0.7315	-0.0028	0.0003	1.25e-25	1159620	622716	0.733828	-0.00314776	0.000361504	3.11e-18	436581	0.988551	0.000172031	0.73	-0.0026	0.0003	9.45e-14	723039	0.732	-0.0028	0.0003	4.768e-19	961734
n37	yes	rs34442537	4	129540393	4:127572133_129791530	JADE1	G	C	0.3151	-0.0019	0.0003	4.7e-13	1159120	730477	0.322236	-0.00220542	0.000345067	1.64e-10	436581	0.969678	9.44241e-05	0.31	-0.0017	0.0003	9.78e-07	722539	0.3212	-0.0021	0.0003	1.307e-12	961734
n46	yes	rs34460334	1	27215079	1:26737646_28095119	GPN2	T	C	0.9149	-0.0034	0.0005	2.1e-12	1043920	177675	0.919913	-0.00369878	0.000586877	2.93e-10	436581	0.995798	8.95928e-05	0.91	-0.0032	0.0006	1.89e-07	607339	0.915	-0.0035	0.0005	2.043e-12	998409
k15	no	rs34861762	8	23748420	8:23362691_24292906	STC1	T	C	0.4006	-0.0048	0.0003	7.42e-79	1201860	962930	0.413612	-0.00546262	0.000322467	2.28e-64	436581	0.999338	0.000643321	0.39	-0.0043	0.0003	4.06e-41	765279	0.4167	-0.0049	0.0003	2.165e-71	1003970
k96	no	rs34950020	6	133800545	6:133131176_134482194	EYA4	G	A	0.6862	-0.0024	0.0003	1.11e-20	1158180	726874	0.681027	-0.00278826	0.000340432	2.6e-16	436581	0.998771	0.000150118	0.69	-0.0022	0.0003	8.09e-11	721599	0.6805	-0.0029	0.0003	4.041e-23	961734
k167	no	rs35072105	7	65609817	7:64822811_66704071	CRCP	A	G	0.5569	-0.0019	0.0003	4.64e-14	1200870	1064211	0.529173	-0.00182881	0.000318273	9.14e-09	436581	0.999119	7.40702e-05	0.58	-0.002	0.0003	2.04e-09	764289	0.5391	-0.002	0.0003	7.744e-13	1002980
k127	no	rs35915570	17	34910357	17:34581226_35211051	GGNBP2	C	T	0.5907	-0.0022	0.0003	3.67e-17	1159620	949265	0.591505	-0.00186545	0.000323016	7.69e-09	436581	0.999762	7.47412e-05	0.59	-0.0024	0.0003	6.08e-14	723039	0.5908	-0.0021	0.0003	1.12e-13	961734
k8	no	rs35969577	5	39401384	5:38911807_40467324	DAB2	T	G	0.3946	-0.0056	0.0003	1.14e-106	1159620	915172	0.412781	-0.00653997	0.000323401	6.21e-91	436581	0.99771	0.00092155	0.38	-0.0049	0.0003	2.67e-50	723039	0.4162	-0.0061	0.0003	4.43e-105	961734
k116	no	rs3750081	7	32930876	7:32640682_33388472	KBTBD2	T	G	0.5917	-0.0022	0.0003	6.6e-18	1159620	946946	0.593849	-0.00222769	0.000323107	5.4e-12	436581	0.999514	0.000106395	0.59	-0.0022	0.0003	1.87e-12	723039	0.6015	-0.0021	0.0003	8.097e-14	961734
n173	yes	rs3755880	4	96108563	4:95858563_96358805	UNC5C	A	G	0.2878	-0.0015	0.0003	2.19e-08	1201590	691635	0.284499	-0.00176997	0.000352363	5.08e-07	436581	0.997573	5.66853e-05	0.29	-0.0013	0.0003	0.0001094	765009	0.2823	-0.0016	0.0003	1.074e-07	1003700
k69	no	rs3757387	7	128576086	7:128312647_129006402	IRF5	C	T	0.4301	-0.0027	0.0003	6.54e-27	1158180	996266	0.454394	-0.00242855	0.000319184	2.77e-14	436581	0.998358	0.000129973	0.41	-0.003	0.0003	6.96e-20	721599	0.4523	-0.0027	0.0003	5.507e-22	961734
k166	no	rs3775932	4	10090930	4:9670347_10522429	WDR1	A	C	0.5024	-0.0019	0.0003	3.25e-14	1159620	1.15405e+06	0.493237	-0.00209561	0.000318413	4.66e-11	436581	0.994836	9.75728e-05	0.51	-0.0018	0.0003	1.96e-09	723039	0.4965	-0.002	0.0003	6.995e-14	961734
n29	yes	rs3794991	19	19610596	19:17949330_19977152	GATAD2A	T	C	0.0879	-0.0033	0.0004	5.85e-14	1201800	211276	0.084847	-0.00399734	0.000572734	2.96e-12	436581	0.992766	0.000110286	0.09	-0.0028	0.0005	2e-07	765219	0.0835	-0.0035	0.0005	7.611e-13	1003920
k114	no	rs3795503	1	180905694	1:180651122_181159549	KIAA1614	C	T	0.6591	-0.0023	0.0003	3.31e-18	1157170	788958	0.68558	-0.00269133	0.00034236	3.81e-15	436581	0.996218	0.000138787	0.64	-0.002	0.0003	9.77e-10	720589	0.6782	-0.0024	0.0003	1.57e-16	959284
n155	yes	rs3809627	16	30103160	16:29853160_30630486	TBX6	C	A	0.5658	-0.0015	0.0003	1.27e-08	1157900	1.00552e+06	0.59793	-0.00154078	0.000324292	2.02e-06	436581	1	5.07319e-05	0.54	-0.0014	0.0003	1.46e-05	721319	0.5894	-0.0015	0.0003	1.591e-07	960783
n24	yes	rs3814995	19	36342212	19:36092212_36647350	NPHS1	C	T	0.6583	-0.0023	0.0003	3.43e-14	1106950	756490	0.68836	-0.00263648	0.000343015	1.52e-14	436581	1	0.000132546	0.62	-0.0019	0.0004	6.18e-08	670369	0.6891	-0.0022	0.0003	7.54e-13	936359
n104	yes	rs3820201	1	53581670	1:53331670_53831670	SLC1A7	A	G	0.5826	-0.0016	0.0003	5.81e-10	1153040	962558	0.625564	-0.00175674	0.000332957	1.32e-07	436581	0.971238	6.42557e-05	0.55	-0.0015	0.0003	1.08e-05	716459	0.6229	-0.0017	0.0003	4.314e-09	955148
k45	no	rs3842761	11	2179352	11:1822504_2441709	INS-IGF2	G	C	0.7256	-0.0038	0.0003	5.64e-33	1134100	622394	0.759248	-0.00434212	0.000376453	8.86e-31	436581	0.974392	0.000306341	0.69	-0.0033	0.0004	8.77e-20	697519	0.7596	-0.0041	0.0003	7.395e-35	936715
k48	no	rs3850625	1	201016296	1:200643960_201266296	CACNA1S	G	A	0.881	-0.0049	0.0004	1.59e-32	1174580	279550	0.881966	-0.00514478	0.000492012	1.37e-25	436581	1	0.000244929	0.88	-0.0046	0.0005	1.14e-18	737999	0.881	-0.005	0.0004	1.523e-31	976693
n66	yes	rs3918226	7	150690176	7:150247496_151048980	NOS3	T	C	0.0826	-0.0033	0.0005	2.51e-11	1017730	168129	0.081132	-0.00378186	0.000590576	1.52e-10	436581	0.970531	9.47772e-05	0.084	-0.0028	0.0006	1.38e-05	581149	0.0825	-0.0033	0.0005	8.891e-11	993341
k215	no	rs3925003	6	55422618	6:55118502_55894601	HMGCLL1	T	C	0.575	-0.0016	0.0003	1.11e-09	1191260	1012571	0.56893	-0.00126777	0.00032217	8.32e-05	436581	0.988459	3.50377e-05	0.58	-0.0018	0.0003	1.97e-09	754679	0.5694	-0.0016	0.0003	1.05e-08	994815
k126	no	rs41284816	13	50655989	13:49987255_51640598	DLEU2	T	G	0.0226	-0.0083	0.001	3.5e-17	971381	43906.4	0.018968	-0.00886798	0.00118895	8.74e-14	436581	0.957835	0.000130077	0.026	-0.0078	0.0012	1.72e-10	534800	0.0225	-0.0084	0.001	3.186e-17	957443
k86	no	rs41301394	7	75612803	7:75350008_76111673	POR	C	T	0.6951	-0.0027	0.0003	1.9e-23	1201770	732839	0.717525	-0.00318764	0.000352842	1.65e-19	436581	0.998284	0.000183064	0.68	-0.0023	0.0003	3.65e-12	765189	0.7139	-0.0026	0.0003	2.593e-18	1003890
k204	no	rs417237	1	228532195	1:228072826_228809994	OBSCN	G	T	0.4091	-0.0017	0.0003	1.29e-10	1196300	978813	0.382515	-0.00147947	0.000327119	6.1e-06	436581	0.998963	4.59552e-05	0.43	-0.0018	0.0003	7.5e-09	759719	0.3862	-0.0017	0.0003	4.07e-10	998409
n3	yes	rs4245230	18	46469664	18:46065420_46747298	SMAD7	A	G	0.4733	-0.0022	0.0003	3.81e-18	1156380	1.09463e+06	0.465046	-0.0022499	0.000321159	2.46e-12	436581	0.982812	0.00011194	0.48	-0.0022	0.0003	4.18e-12	719799	0.4674	-0.002	0.0003	1.628e-13	959263
n53	yes	rs4275190	7	56104388	7:55702097_56412172	PSPH	T	C	0.6936	-0.0018	0.0003	5.06e-12	1201180	736083	0.698707	-0.00200544	0.000346647	7.24e-09	436581	0.996743	7.52577e-05	0.69	-0.0017	0.0003	2.05e-07	764599	0.6993	-0.0018	0.0003	6.221e-10	1003290
n5	yes	rs429358	19	45411941	19:45137459_45678234	APOE	T	C	0.848	-0.0029	0.0003	3e-17	1141110	346897	0.845477	-0.00461207	0.00043955	9.33e-26	436581	1	0.000247021	0.85	-0.0016	0.0004	0.0002949	704529	0.8429	-0.0031	0.0004	5.132e-16	946275
k205	no	rs4376843	10	76030088	10:74696444_76559882	ADK	C	G	0.31	-0.0017	0.0003	1.34e-10	1201850	745147	0.26393	-0.00238007	0.000360311	3.96e-11	436581	0.998868	9.78216e-05	0.34	-0.0013	0.0003	0.0001563	765269	0.262	-0.0019	0.0003	4.808e-10	1003960
k180	no	rs4442348	1	163739717	1:163331663_164018768	LOC100422212	G	A	0.515	-0.0018	0.0003	7.54e-13	1194320	1.15849e+06	0.496874	-0.00174171	0.000318639	4.6e-08	436581	0.992553	6.74097e-05	0.53	-0.0019	0.0003	2.33e-09	757739	0.4935	-0.0018	0.0003	3.143e-11	1004000
k63	no	rs4491726	2	18676276	2:18406321_18945083	NT5C1B-RDH14	G	A	0.3137	-0.0034	0.0003	1.2e-28	1201260	753670	0.316624	-0.00351327	0.000341125	7.11e-25	436581	0.999485	0.000237396	0.31	-0.0032	0.0004	5.48e-19	764679	0.3183	-0.0034	0.0003	8.925e-31	1003960
n59	yes	rs4515954	11	51476467	11:51132469_51783354	OR4C46	C	A	0.1919	-0.0023	0.0003	1.66e-11	1038850	398711	0.170237	-0.00190795	0.000422983	6.46e-06	436581	0.9967	4.57077e-05	0.21	-0.0026	0.0004	4.31e-09	602269	0.1701	-0.002	0.0004	4.42e-07	842067
k55	no	rs45619934	1	15911947	1:15551178_16970112	AGMAT	T	G	0.3404	-0.003	0.0003	1.11e-30	1159620	789469	0.313028	-0.00251578	0.000342417	2.03e-13	436581	0.997706	0.00012098	0.36	-0.0034	0.0003	1.2e-24	723039	0.3116	-0.0031	0.0003	7.541e-26	961734
k154	no	rs4666821	2	183077254	2:182750994_183566693	PDE1A	G	T	0.4787	-0.002	0.0003	7.1e-15	1199260	1.14817e+06	0.489187	-0.00195939	0.000317505	6.78e-10	436581	0.997525	8.52759e-05	0.47	-0.002	0.0003	2.5e-11	762679	0.4896	-0.0019	0.0003	3.547e-12	1001370
n197	yes	rs4683730	3	142803250	3:142553250_143053250	U2SURP	A	G	0.3641	-0.0014	0.0003	4.18e-08	1159620	844435	0.369349	-0.00144965	0.000330741	1.17e-05	436581	0.991505	4.35111e-05	0.36	-0.0014	0.0003	3.6e-05	723039	0.3697	-0.0013	0.0003	2.377e-06	961734
n148	yes	rs4837207	9	130684961	9:130372946_130996349	PIP5KL1	G	T	0.2436	-0.0021	0.0004	7.37e-09	1153890	562175	0.126237	-0.00233012	0.000479695	1.19e-06	436581	0.991833	5.32334e-05	0.32	-0.0019	0.0004	1.2e-05	717309	0.128	-0.0019	0.0004	3.467e-06	956002
n80	yes	rs4854645	3	132204810	3:131931820_132603895	DNAJC13	A	G	0.4829	-0.0016	0.0003	1.33e-10	1201650	1.16055e+06	0.462267	-0.00180852	0.000319313	1.48e-08	436581	0.997739	7.22693e-05	0.5	-0.0015	0.0003	8.75e-06	765069	0.4661	-0.0017	0.0003	6.512e-10	1003760
k168	no	rs4925095	17	17569286	17:16699140_18000907	RAI1	A	G	0.4869	-0.0019	0.0003	6.44e-14	1201840	1.17035e+06	0.507172	-0.00180247	0.000317857	1.42e-08	436581	0.995208	7.21829e-05	0.47	-0.002	0.0003	3.54e-09	765259	0.494	-0.0019	0.0003	2.384e-12	1003950
k80	no	rs4970765	1	110009171	1:109550321_110327741	SYPL2	C	T	0.2976	-0.0031	0.0003	1.88e-24	1162620	691991	0.295614	-0.00317334	0.00034848	8.53e-20	436581	0.996726	0.000186387	0.3	-0.0031	0.0004	1.38e-14	726039	0.3019	-0.0032	0.0003	4.633e-24	965023
k191	no	rs4971092	1	155143946	1:154774309_156456121	KRTCAP2	T	C	0.8799	-0.0028	0.0004	6.52e-12	1054720	253344	0.879781	-0.00302254	0.000489715	6.74e-10	436581	0.993029	8.58893e-05	0.88	-0.0026	0.0005	1.24e-06	618139	0.8799	-0.0027	0.0004	1.023e-10	1003090
n123	yes	rs5010824	2	119108063	2:118819408_119436388	INSIG2	G	A	0.852	-0.0021	0.0003	2.27e-09	1201920	355768	0.854717	-0.00220114	0.000450675	1.04e-06	436581	0.99837	5.34786e-05	0.85	-0.002	0.0004	2.97e-06	765339	0.8573	-0.002	0.0004	9.719e-08	1004030
n4	yes	rs550057	9	136146597	9:135878467_136489399	ABO	C	T	0.7421	-0.0023	0.0003	1.3e-17	1192940	615318	0.745329	-0.00309858	0.000364157	1.76e-17	436581	0.999627	0.000161995	0.74	-0.0018	0.0003	1.85e-07	756359	0.7428	-0.0025	0.0003	3.052e-16	995558
n39	yes	rs55658481	2	219284215	2:219023718_219908617	VIL1	G	A	0.6773	-0.0019	0.0003	5.94e-13	1199280	774015	0.66026	-0.00211724	0.000335439	2.76e-10	436581	0.997669	8.93818e-05	0.69	-0.0017	0.0003	2.89e-07	762699	0.6601	-0.002	0.0003	8.041e-13	1001400
k36	no	rs55743020	19	38188233	19:36747147_38723275	ZNF607	T	G	0.6293	-0.0034	0.0003	1.23e-40	1201860	891059	0.615735	-0.0031153	0.000326686	1.48e-21	436581	0.998905	0.000204114	0.64	-0.0037	0.0003	1.77e-26	765279	0.6226	-0.0034	0.0003	1.305e-34	1003980
n154	yes	rs55754617	22	19128559	22:18771819_19378559	ESS2	C	T	0.8086	-0.0019	0.0003	1.07e-08	1159620	443902	0.807012	-0.00229801	0.000415323	3.15e-08	436581	0.937664	7.31074e-05	0.81	-0.0016	0.0004	6.1e-05	723039	0.8036	-0.002	0.0004	9.502e-09	961734
n172	yes	rs55797621	3	152108329	3:151845576_152366954	MBNL1	T	C	0.7475	-0.0015	0.0003	2.1e-08	1201920	606970	0.743503	-0.00121285	0.000363298	0.000842522	436581	0.998909	2.4936e-05	0.75	-0.0017	0.0003	1.68e-06	765339	0.7466	-0.0014	0.0003	1.141e-05	1004030
n8	yes	rs55842281	11	15879946	11:15519438_16173185	SOX6	A	G	0.4037	-0.0022	0.0003	1.34e-16	1159620	936277	0.355363	-0.0031588	0.000334714	3.82e-21	436581	0.979403	0.000203179	0.44	-0.0014	0.0003	2.69e-05	723039	0.3576	-0.0023	0.0003	6.848e-16	961734
n54	yes	rs55924910	2	101729364	2:101341710_102049389	TBC1D8	G	C	0.1541	-0.0024	0.0003	5.72e-12	1201630	370342	0.159265	-0.00295154	0.000434638	1.12e-11	436581	0.99492	0.000103687	0.15	-0.0019	0.0004	8.96e-06	765049	0.1548	-0.0026	0.0004	2.924e-12	1003740
n111	yes	rs56034896	4	1010782	4:751742_1269672	FGFRL1	T	C	0.4533	-0.0016	0.0003	1.11e-09	1141240	1.03465e+06	0.469487	-0.00187019	0.00032022	5.21e-09	436581	0.98762	7.74352e-05	0.44	-0.0013	0.0003	3.04e-05	704659	0.4651	-0.0017	0.0003	2.325e-09	946856
k53	no	rs56065557	3	185354216	3:185012137_186090443	SENP2	C	G	0.3166	-0.0031	0.0003	8.19e-32	1155720	731802	0.31178	-0.00336974	0.000344195	1.24e-22	436581	0.992638	0.000216579	0.32	-0.0029	0.0003	4.32e-18	719139	0.3109	-0.0032	0.0003	2.917e-27	959284
n169	yes	rs56261560	14	99750386	14:99500386_100000386	BCL11B	T	C	0.3508	-0.0017	0.0003	1.98e-08	954536	669702	0.343832	-0.00200369	0.000338216	3.14e-09	436581	0.977619	8.05137e-05	0.36	-0.0013	0.0004	0.001178	517955	0.3466	-0.0017	0.0003	1.18e-08	921428
k33	no	rs56283550	22	40831888	22:40152817_41312014	MRTFA	G	A	0.856	-0.0053	0.0004	1.34e-44	1196170	344497	0.909153	-0.0056408	0.000552671	1.86e-24	436581	0.999471	0.000233602	0.83	-0.0051	0.0004	2.19e-30	759589	0.8992	-0.0055	0.0005	6.693e-34	998286
k139	no	rs56306291	5	132404947	5:129945701_132724055	HSPA4	A	T	0.2487	-0.0026	0.0003	5.31e-16	1062250	528363	0.247427	-0.00285211	0.000373025	2.07e-14	436581	0.975024	0.000134641	0.25	-0.0023	0.0004	8.75e-08	625669	0.2567	-0.0027	0.0003	6.954e-15	865470
n57	yes	rs57445665	1	117021122	1:116764529_117273609	CD58	G	A	0.7994	-0.0022	0.0003	1.48e-11	1159120	465039	0.79868	-0.00257895	0.000399219	1.05e-10	436581	0.983658	9.5059e-05	0.8	-0.0019	0.0004	9.54e-07	722539	0.7945	-0.0021	0.0003	3.35e-10	961734
k98	no	rs5750561	22	38595260	22:38255347_38864129	MAFF	T	A	0.6051	-0.0024	0.0003	1.46e-20	1153890	911342	0.599058	-0.00237711	0.000324443	2.36e-13	436581	0.998011	0.000120641	0.61	-0.0024	0.0003	1.17e-13	717309	0.5995	-0.0024	0.0003	1.288e-17	956002
n192	yes	rs5760006	22	24115515	22:23865515_24365515	MMP11	C	T	0.1784	-0.0021	0.0004	3.84e-08	1158670	413414	0.0956118	-0.00238449	0.000545531	1.24e-05	436581	0.980339	4.37024e-05	0.22	-0.0019	0.0004	2.89e-05	722089	0.0977	-0.002	0.0005	2.083e-05	960783
n73	yes	rs580114	1	28566173	1:28260330_28825140	ATP5IF1	A	G	0.285	-0.0018	0.0003	3.45e-11	1201900	685083	0.292214	-0.00198415	0.000348921	1.3e-08	436581	0.999883	7.23768e-05	0.28	-0.0016	0.0003	3.41e-06	765319	0.2911	-0.0019	0.0003	2.912e-10	1004010
n133	yes	rs58117425	2	145681570	2:145431570_145976621	TEX41	A	G	0.2281	-0.0019	0.0003	3.44e-09	1201810	548266	0.235781	-0.00188594	0.000375687	5.17e-07	436581	0.991854	5.69679e-05	0.22	-0.0019	0.0004	6.91e-07	765229	0.2379	-0.0019	0.0003	4.099e-09	1003920
n40	yes	rs59343080	19	40734673	19:40456362_41119618	AKT2	A	T	0.1421	-0.0025	0.0003	6.49e-13	1159620	329564	0.145038	-0.00294043	0.0004525	8.13e-11	436581	0.993119	9.53011e-05	0.14	-0.0022	0.0004	9.83e-07	723039	0.1427	-0.0026	0.0004	2.872e-11	961734
n165	yes	rs594672	1	245575817	1:245325183_245825879	KIF26B	T	C	0.5167	-0.0014	0.0003	1.77e-08	1196090	1.15614e+06	0.536885	-0.00148158	0.000318895	3.38e-06	436581	1	4.85141e-05	0.5	-0.0014	0.0003	1.22e-05	759509	0.5384	-0.0015	0.0003	9.186e-08	998204
n186	yes	rs595086	18	32624667	18:32371231_32874667	MAPRE2	G	A	0.6857	-0.0015	0.0003	3.14e-08	1157420	727554	0.679776	-0.00179917	0.000340378	1.25e-07	436581	1	6.26342e-05	0.69	-0.0012	0.0003	0.0003233	720839	0.6751	-0.0016	0.0003	1.807e-08	959535
k109	no	rs59646751	15	99276521	15:98936488_99570851	IGF1R	T	G	0.3043	-0.0024	0.0003	1.68e-19	1195880	727813	0.310434	-0.00250035	0.000344599	3.99e-13	436581	0.992712	0.000118958	0.3	-0.0023	0.0003	3.06e-12	759299	0.3102	-0.0023	0.0003	1.023e-14	997995
n20	yes	rs59860440	7	101902605	7:101525597_102363093	CUX1	C	T	0.6874	-0.002	0.0003	1.24e-14	1159620	724994	0.670062	-0.00261968	0.000341644	1.75e-14	436581	0.976622	0.000134863	0.7	-0.0016	0.0003	7.7e-06	723039	0.67	-0.0022	0.0003	1.655e-13	961734
n38	yes	rs6029640	20	39970385	20:39364945_40220544	LPIN3	A	G	0.5747	-0.0019	0.0003	4.99e-13	1017230	865256	0.580597	-0.00154878	0.000322829	1.61e-06	436581	0.994866	5.19198e-05	0.57	-0.0021	0.0003	1.97e-09	580649	0.5803	-0.0018	0.0003	1.076e-10	961734
n112	yes	rs60551165	3	69827409	3:69541738_70153734	MITF	C	T	0.2736	-0.0017	0.0003	1.19e-09	1201600	657516	0.228367	-0.00161096	0.000380083	2.25e-05	436581	0.99261	4.06501e-05	0.3	-0.0017	0.0003	7.08e-07	765019	0.2243	-0.0018	0.0003	5.414e-08	1003710
k221	no	rs6055748	20	8315317	20:8053120_8567206	PLCB1	A	G	0.6915	-0.0018	0.0003	7.28e-09	1035260	638755	0.692675	-0.00151726	0.000347592	1.27e-05	436581	0.983044	4.35607e-05	0.69	-0.0021	0.0004	9.82e-09	598679	0.6914	-0.0018	0.0003	6.314e-10	999360
n50	yes	rs60580012	17	45969808	17:45709620_46568175	SP2	T	C	0.3216	-0.0018	0.0003	4.24e-12	1159620	745868	0.337577	-0.00183948	0.000339514	6.03e-08	436581	0.978486	6.72583e-05	0.31	-0.0018	0.0003	7.72e-08	723039	0.334	-0.0019	0.0003	4.425e-11	961734
n199	yes	rs60691990	12	20368269	12:20118269_20618269	LOC100506393	T	C	0.6715	-0.0016	0.0003	4.61e-08	1158870	761378	0.657475	-0.00183648	0.000336267	4.72e-08	436581	0.985851	6.75136e-05	0.69	-0.0014	0.0004	0.000124	722289	0.6633	-0.0016	0.0003	2.64e-08	961734
k164	no	rs60980181	2	188168567	2:187596104_188635501	CALCRL	A	T	0.157	-0.0027	0.0004	2.9e-14	1198980	376480	0.138588	-0.00263876	0.000459652	9.42e-09	436581	0.999373	7.38897e-05	0.17	-0.0027	0.0004	1.75e-10	762399	0.1393	-0.0028	0.0004	2.089e-12	1001090
n200	yes	rs60991551	8	61384753	8:61119006_61634753	RAB2A	A	C	0.166	-0.0019	0.0004	4.93e-08	1201720	398971	0.130461	-0.00125434	0.000471774	0.00784254	436581	0.999145	1.58653e-05	0.19	-0.0024	0.0004	5.77e-09	765139	0.1352	-0.0019	0.0004	3.449e-06	1003830
n103	yes	rs61311941	9	92285323	9:92013349_92535323	UNQ6494	A	G	0.8792	-0.0028	0.0004	5.61e-10	1142110	275934	0.924047	-0.00350624	0.000600058	5.12e-09	436581	1	7.66955e-05	0.85	-0.0023	0.0005	8.31e-06	705529	0.9222	-0.0029	0.0005	4.113e-08	944719
n45	yes	rs61327861	11	8040323	11:7780988_8301791	TUB	A	G	0.1331	-0.0029	0.0004	1.7e-12	994592	264760	0.126391	-0.00359585	0.000479175	6.18e-14	436581	0.994737	0.000126906	0.14	-0.0021	0.0005	2.64e-05	558011	0.1331	-0.0029	0.0004	1.173e-12	961734
k145	no	rs61482805	9	139102317	9:138835602_139360654	QSOX2	C	G	0.6824	-0.0021	0.0003	1.49e-15	1131240	718564	0.672005	-0.00193891	0.000338598	1.03e-08	436581	0.997829	7.3655e-05	0.69	-0.0022	0.0003	1.31e-10	694659	0.6711	-0.0021	0.0003	1.267e-12	937957
n109	yes	rs61546496	3	124706862	3:124437460_124979097	HEG1	A	C	0.3267	-0.0016	0.0003	9.15e-10	1200900	784668	0.335664	-0.00186841	0.000336662	2.86e-08	436581	1	6.91965e-05	0.32	-0.0014	0.0003	2.3e-05	764319	0.3329	-0.0017	0.0003	7.203e-09	1003010
k121	no	rs61830291	1	221001142	1:220724174_221386672	LOC101929730	A	C	0.9022	-0.004	0.0005	1.42e-17	993896	194406	0.904017	-0.00437232	0.000540999	6.37e-16	436581	1	0.000147449	0.9	-0.0036	0.0006	1.2e-09	557315	0.9021	-0.004	0.0005	1.396e-17	961734
n161	yes	rs61910261	11	122600246	11:122253132_122856216	UBASH3B	G	T	0.4106	-0.0014	0.0003	1.6e-08	1159620	952280	0.435919	-0.00138117	0.000321379	1.73e-05	436581	0.995349	4.16955e-05	0.39	-0.0015	0.0003	1.05e-05	723039	0.4331	-0.0015	0.0003	1.269e-07	961734
n13	yes	rs62035088	15	81165842	15:80885449_81421790	CEMIP	G	A	0.8358	-0.0027	0.0003	6.73e-16	1154210	379043	0.830702	-0.0032925	0.000426038	1.09e-14	436581	0.987168	0.000135518	0.84	-0.0023	0.0004	8.06e-08	717629	0.8304	-0.0026	0.0004	3.123e-12	956325
n145	yes	rs62071986	17	44931399	17:44681399_45181399	WNT9B	T	C	0.041	-0.0041	0.0007	6.25e-09	986333	80879.3	0.040191	-0.00391573	0.000809623	1.32e-06	436581	1	5.25759e-05	0.042	-0.0043	0.0009	2.5e-06	549752	0.041	-0.0042	0.0007	4.382e-09	961315
k193	no	rs62187537	20	1333060	20:1078766_1598700	FKBP1A-SDCBP2,SDCBP2-AS1	C	T	0.9327	-0.0037	0.0006	2.07e-11	1039570	139926	0.933339	-0.00352639	0.000639467	3.5e-08	436581	0.990555	6.87732e-05	0.932	-0.0039	0.0007	9.21e-09	602989	0.9327	-0.0036	0.0005	2.191e-11	1003670
k73	no	rs622076	6	31826705	6:25441362_35154584	NEU1	A	G	0.1501	-0.004	0.0004	1.16e-25	1193290	358226	0.158243	-0.00444718	0.000434765	1.47e-24	436581	0.994966	0.000234168	0.14	-0.0035	0.0005	2.61e-14	756709	0.15	-0.004	0.0004	7.858e-26	995904
n96	yes	rs62325228	4	54318751	4:53967607_54629445	FIP1L1	G	T	0.856	-0.0022	0.0003	3.33e-10	1201910	346150	0.850653	-0.00256163	0.00044672	9.79e-09	436581	0.995053	7.41019e-05	0.86	-0.0019	0.0004	1.12e-05	765329	0.8551	-0.0022	0.0004	1.404e-08	1004030
n16	yes	rs62330280	4	144122227	4:143487358_144605290	USP38	A	G	0.4959	-0.002	0.0003	1.97e-15	1201880	1.19202e+06	0.515086	-0.00253637	0.000318438	1.65e-15	436581	0.994965	0.000142829	0.48	-0.0016	0.0003	7.67e-07	765299	0.5126	-0.0021	0.0003	3.736e-14	1003990
k10	no	rs62435145	7	1286567	7:750625_1581920	UNCX	T	G	0.6447	-0.0066	0.0003	8.01e-99	1057620	751545	0.690608	-0.00702026	0.000354553	2.96e-87	436581	0.938145	0.00093604	0.59	-0.006	0.0004	2.25e-59	621039	0.6903	-0.0064	0.0003	1.826e-88	869847
k149	no	rs62491533	7	129564134	7:129157923_129935597	UBE2H	T	C	0.8201	-0.0027	0.0003	3.87e-15	1200420	431911	0.832258	-0.00263793	0.000424839	5.32e-10	436581	0.999795	8.63523e-05	0.81	-0.0027	0.0004	1.08e-11	763839	0.8312	-0.0027	0.0004	9.745e-14	1003980
n175	yes	rs62618693	11	32956492	11:32677778_33206492	QSER1	C	T	0.9559	-0.0038	0.0007	2.51e-08	1019000	89875.8	0.955082	-0.00358471	0.000766195	2.89e-06	436581	1	4.90023e-05	0.957	-0.0041	0.0009	3.44e-06	582419	0.9559	-0.0038	0.0007	1.404e-08	996611
n153	yes	rs6445924	3	57655509	3:57283658_57953859	DENND6A	G	A	0.8275	-0.0019	0.0003	1.05e-08	1039920	358772	0.824556	-0.00173079	0.000417078	3.33e-05	436581	0.999824	3.85208e-05	0.83	-0.0021	0.0004	4.13e-06	603339	0.8272	-0.0018	0.0004	2.646e-07	1004020
n193	yes	rs6453319	5	76847499	5:76597499_77097499	WDR41	C	A	0.5741	-0.0014	0.0003	3.85e-08	973658	829362	0.542241	-0.000803919	0.000321463	0.0123909	436581	0.984607	1.42594e-05	0.6	-0.0019	0.0003	1.77e-08	537077	0.5499	-0.0013	0.0003	4.068e-06	775770
k161	no	rs6458868	6	52630153	6:52363481_52990798	GSTA2	T	C	0.6589	-0.002	0.0003	2.08e-14	1200420	818926	0.64443	-0.00196859	0.000332308	3.14e-09	436581	0.997912	7.89331e-05	0.67	-0.002	0.0003	1.18e-09	763839	0.6471	-0.002	0.0003	5.18e-13	1003980
k148	no	rs6468118	8	32399290	8:32045903_32726816	NRG1	C	G	0.3713	-0.002	0.0003	2.92e-15	1200740	891670	0.385641	-0.00234305	0.000327799	8.82e-13	436581	0.989825	0.000115615	0.36	-0.0018	0.0003	1.39e-08	764159	0.3878	-0.0019	0.0003	9.632e-12	1002850
k198	no	rs6481598	10	29781798	10:29431019_30072159	SVIL	G	C	0.2104	-0.0022	0.0003	3.42e-11	1201640	505650	0.210811	-0.0019277	0.000391049	8.24e-07	436581	0.991531	5.49542e-05	0.21	-0.0024	0.0004	1.51e-09	765059	0.2153	-0.0021	0.0003	1.865e-10	1003750
n187	yes	rs6540119	16	87984477	16:87734477_88281488	BANP	T	A	0.643	-0.0015	0.0003	3.2e-08	1153890	823878	0.674847	-0.00138895	0.000341458	4.75e-05	436581	0.987828	3.76282e-05	0.62	-0.0015	0.0003	6.97e-06	717309	0.663	-0.0014	0.0003	1.169e-06	956002
n146	yes	rs6541410	1	94600206	1:94346291_95230123	ABCA4	C	G	0.6258	-0.0015	0.0003	6.68e-09	1121560	839376	0.633453	-0.00189963	0.000331047	9.57e-09	436581	0.989617	7.44783e-05	0.62	-0.0012	0.0003	0.0008118	684979	0.632	-0.0016	0.0003	1.404e-07	923668
n144	yes	rs660931	15	65754309	15:65481740_66345270	DPP8	C	T	0.6837	-0.0016	0.0003	5.67e-09	1197970	757836	0.754489	-0.00154833	0.000369394	2.77e-05	436581	0.998346	3.94728e-05	0.64	-0.0016	0.0003	3.61e-06	761389	0.7474	-0.0015	0.0003	3.38e-06	1000080
n82	yes	rs665731	11	114032484	11:113777369_114282484	ZBTB16	T	C	0.1844	-0.0021	0.0003	1.36e-10	1174480	433148	0.189377	-0.00241465	0.00040854	3.41e-09	436581	0.984373	7.95613e-05	0.18	-0.0019	0.0004	1.28e-05	737899	0.1851	-0.0022	0.0004	6.197e-10	984166
k123	no	rs6700683	1	171478706	1:170399277_172618310	PRRC2C	T	A	0.551	-0.0022	0.0003	1.61e-17	1115340	1.00158e+06	0.528119	-0.00250404	0.000319021	4.19e-15	436581	0.992774	0.000138897	0.57	-0.0019	0.0003	1.06e-08	678759	0.5289	-0.0021	0.0003	3.538e-14	925755
n92	yes	rs6707326	2	135357705	2:135093934_135976289	TMEM163	G	A	0.4469	-0.0016	0.0003	2.42e-10	1141710	1.02046e+06	0.418592	-0.00152547	0.000321653	2.11e-06	436581	0.995308	5.03416e-05	0.47	-0.0017	0.0003	8.47e-07	705129	0.4286	-0.0016	0.0003	1.7e-08	961246
n41	yes	rs6708702	2	137074132	2:136811077_137380665	CXCR4	A	G	0.3531	-0.0019	0.0003	8.87e-13	1195810	844481	0.28422	-0.00190357	0.000351692	6.21e-08	436581	0.998952	6.55269e-05	0.4	-0.0019	0.0003	2.08e-08	759229	0.3019	-0.0019	0.0003	4.609e-10	997921
k199	no	rs6779998	3	30749965	3:30496255_31027944	TGFBR2	A	G	0.5272	-0.0017	0.0003	6.2e-11	1196300	1.13122e+06	0.535896	-0.00163576	0.000320144	3.23e-07	436581	0.988879	5.91538e-05	0.52	-0.0017	0.0003	1.65e-08	759719	0.533	-0.0018	0.0003	6.113e-11	998409
n125	yes	rs67861508	8	95742295	8:95412339_96238358	DPY19L4	G	A	0.3233	-0.0016	0.0003	2.3e-09	1158670	749196	0.341163	-0.00137044	0.000335666	4.45e-05	436581	0.992325	3.75239e-05	0.31	-0.0017	0.0003	7.5e-07	722089	0.3359	-0.0016	0.0003	5.066e-08	960783
k208	no	rs688540	1	48002447	1:47696305_48252447	FOXD2	A	G	0.8667	-0.0025	0.0004	1.95e-10	972754	259336	0.863667	-0.00209939	0.000462836	5.74e-06	436581	1	4.61297e-05	0.87	-0.003	0.0005	2.95e-08	536173	0.8664	-0.0025	0.0004	8.733e-10	939097
k107	no	rs6968865	7	17287269	7:17030513_17742960	AHR	A	T	0.4043	-0.0023	0.0003	1.13e-19	1197150	968016	0.372027	-0.00288557	0.00032553	7.7e-19	436581	1	0.000172912	0.43	-0.0019	0.0003	1.49e-09	760569	0.3711	-0.0026	0.0003	2.866e-20	999266
n18	yes	rs7005025	8	22519815	8:22174489_22794158	BIN3	C	A	0.6423	-0.002	0.0003	5.01e-15	1158520	828805	0.632416	-0.00219086	0.000329883	3.11e-11	436581	0.997406	9.91828e-05	0.65	-0.0019	0.0003	2.76e-09	721939	0.6313	-0.0021	0.0003	2.743e-13	960627
k42	no	rs700753	7	46753684	7:46456813_47196639	TNS3	G	C	0.6684	-0.0032	0.0003	1.09e-35	1201580	796888	0.653185	-0.00343755	0.000333688	6.92e-25	436581	0.999871	0.000237947	0.68	-0.0031	0.0003	2.12e-20	764999	0.6565	-0.0034	0.0003	2.299e-32	1003690
k71	no	rs7012637	8	9173209	8:7838877_12145188	LOC157273	G	A	0.5118	-0.0027	0.0003	4.33e-26	1145310	1.11828e+06	0.526063	-0.00331082	0.000320406	4.99e-25	436581	0.985132	0.000242928	0.5	-0.0022	0.0003	1.57e-10	708729	0.5279	-0.0029	0.0003	3.781e-26	960292
n195	yes	rs7017848	8	142222374	8:141971361_142472445	SLC45A4	A	G	0.3932	-0.0014	0.0003	4.14e-08	1148190	902937	0.409612	-0.00117022	0.000323487	0.000297441	436581	0.999156	2.94369e-05	0.38	-0.0016	0.0003	1.34e-06	711609	0.4098	-0.0013	0.0003	1.428e-06	950304
n98	yes	rs7027509	9	136927876	9:136675663_137199669	BRD3	T	C	0.3243	-0.0016	0.0003	3.66e-10	1190590	772217	0.330176	-0.00115225	0.000337662	0.000643889	436581	0.999214	2.61004e-05	0.32	-0.002	0.0003	1.08e-08	754009	0.3349	-0.0015	0.0003	1.453e-07	992698
n184	yes	rs7086663	10	116766336	10:116482726_117028675	TRUB1	A	T	0.3821	-0.0014	0.0003	2.91e-08	1149260	878264	0.397414	-0.00121235	0.000325632	0.000196826	436581	0.991038	3.12871e-05	0.37	-0.0016	0.0003	6.19e-06	712679	0.3939	-0.0013	0.0003	5.098e-06	961734
k186	no	rs7087356	10	82201303	10:81767132_82534512	PRXL2A	T	A	0.4901	-0.0018	0.0003	2.92e-12	1159620	1.13666e+06	0.502131	-0.00187122	0.000317661	3.85e-09	436581	0.997113	7.78089e-05	0.48	-0.0017	0.0003	2.95e-07	723039	0.5011	-0.0019	0.0003	1.093e-11	961734
n131	yes	rs7088058	10	124149352	10:123881176_124442180	PLEKHA1	C	T	0.6159	-0.0015	0.0003	3.17e-09	1200500	922224	0.586033	-0.00166819	0.000323066	2.42e-07	436581	0.997137	6.00104e-05	0.64	-0.0014	0.0003	1.5e-05	763919	0.5976	-0.0015	0.0003	2.519e-08	1002610
k130	no	rs7131509	11	68883556	11:68567441_69641327	TPCN2	C	T	0.3751	-0.0021	0.0003	1.91e-16	1159620	869947	0.341756	-0.0019425	0.000335705	7.19e-09	436581	0.99265	7.54523e-05	0.4	-0.0023	0.0003	3.4e-12	723039	0.3317	-0.0019	0.0003	5.62e-11	961734
k190	no	rs71606723	4	115498457	4:115209464_115881654	UGT8	T	A	0.2253	-0.0022	0.0003	6.48e-12	1201880	541567	0.220783	-0.00195155	0.000383423	3.58e-07	436581	0.996134	5.82413e-05	0.23	-0.0025	0.0004	3.38e-12	765299	0.2303	-0.0024	0.0003	6.574e-14	1003990
n134	yes	rs7161243	14	68073442	14:67823442_68350887	PIGH	T	C	0.7177	-0.0016	0.0003	3.83e-09	1159620	654722	0.746006	-0.00158437	0.000367001	1.58e-05	436581	0.986139	4.22792e-05	0.7	-0.0016	0.0003	6.16e-06	723039	0.7432	-0.0014	0.0003	9.156e-06	961734
k165	no	rs7169629	15	85191274	15:84396691_85642298	WDR73	G	C	0.5015	-0.0019	0.0003	2.92e-14	1196050	1.19246e+06	0.479351	-0.00210171	0.00031814	3.94e-11	436581	0.999039	9.79923e-05	0.52	-0.0018	0.0003	1.62e-08	759469	0.4797	-0.002	0.0003	1.078e-13	998160
k178	no	rs7178859	15	83514673	15:82991228_84003712	HOMER2	T	C	0.2118	-0.0024	0.0003	2.36e-13	996528	422129	0.213578	-0.00267176	0.000387894	5.66e-12	436581	0.996763	0.000106575	0.21	-0.0021	0.0004	6.71e-07	559947	0.2167	-0.0024	0.0003	4.02e-13	960627
k83	no	rs7196485	16	53203977	16:52904361_53638769	CHD9	G	T	0.2808	-0.0027	0.0003	6.2e-24	1200970	674465	0.296148	-0.00291585	0.000347505	4.83e-17	436581	0.999668	0.000157532	0.27	-0.0025	0.0003	9.92e-13	764389	0.2885	-0.0028	0.0003	1.728e-20	1003080
n174	yes	rs7199123	16	84776178	16:84526178_85026286	USP10	T	A	0.3058	-0.0015	0.0003	2.31e-08	1195850	731382	0.299823	-0.00159134	0.000347211	4.58e-06	436581	0.995964	4.72548e-05	0.31	-0.0014	0.0003	3.3e-05	759269	0.2999	-0.0016	0.0003	3.398e-08	997966
n44	yes	rs7248248	19	39257977	19:38884558_39527154	LGALS7	A	T	0.4379	-0.0018	0.0003	1.3e-12	1017230	890890	0.423051	-0.00196086	0.000321721	1.1e-09	436581	0.999362	8.34201e-05	0.45	-0.0017	0.0003	1.51e-06	580649	0.4311	-0.0017	0.0003	2.56e-10	961734
n85	yes	rs7259073	19	53357172	19:53107172_53607172	ZNF468	C	T	0.0859	-0.0038	0.0006	1.59e-10	896111	153952	0.069432	-0.00392876	0.000641425	9.07e-10	436581	0.94598	8.86475e-05	0.11	-0.0035	0.0008	1.85e-05	459530	0.0696	-0.004	0.0006	6.444e-11	853402
k99	no	rs72629024	20	62152519	20:61889177_63167667	PPDPF	G	C	0.2361	-0.0037	0.0004	2.93e-20	1045780	493817	0.141846	-0.00379693	0.000460683	1.69e-16	436581	0.976447	0.000155989	0.34	-0.0035	0.0005	2.02e-13	609199	0.1494	-0.0036	0.0004	3.514e-18	855219
k179	no	rs72683923	14	50735947	14:50405307_51099397	L2HGDH	T	C	0.9801	-0.0073	0.001	3.02e-13	961605	38271.9	0.980218	-0.0072641	0.00114086	1.93e-10	436581	1	9.09503e-05	0.98	-0.0074	0.0013	3.37e-08	525024	0.9801	-0.0074	0.001	2.734e-13	945612
n6	yes	rs72801857	2	26054368	2:25685370_26370853	ASXL2	T	C	0.0326	-0.0065	0.0008	1.05e-16	1046020	68200.5	0.032205	-0.00788675	0.000900608	2e-18	436581	0.996713	0.000172326	0.033	-0.0049	0.001	1.01e-06	609439	0.0317	-0.0066	0.0008	6.324e-17	1004030
n185	yes	rs72830437	10	111960190	10:111701047_112220309	MXI1	A	G	0.0695	-0.0028	0.0005	2.99e-08	1201660	167031	0.06502	-0.00278612	0.000648935	1.76e-05	436581	0.986985	4.19466e-05	0.073	-0.0029	0.0006	8.58e-07	765079	0.067	-0.0029	0.0005	1.114e-07	1003780
k134	no	rs72912510	6	90118764	6:89770581_90565789	RRAGD	A	G	0.1993	-0.0027	0.0003	3.36e-16	1157220	461268	0.198461	-0.00302795	0.000401733	4.8e-14	436581	0.980444	0.000129642	0.2	-0.0024	0.0004	6.44e-09	720639	0.204	-0.0026	0.0003	1.164e-13	960783
n102	yes	rs73073442	7	27238287	7:26971227_27537611	HOXA13	C	T	0.9747	-0.0056	0.0009	5.24e-10	1026140	51922.7	0.977419	-0.00729936	0.00108701	1.88e-11	436581	0.968592	0.00010453	0.972	-0.004	0.0011	0.0002884	589559	0.9746	-0.0055	0.0009	7.015e-10	1002360
n95	yes	rs73077077	20	2800848	20:2540117_3258909	TMEM239	G	A	0.8076	-0.0021	0.0003	2.65e-10	1155670	444702	0.816079	-0.00201485	0.000409963	8.89e-07	436581	1	5.41622e-05	0.8	-0.0022	0.0004	1.45e-07	719089	0.8133	-0.002	0.0004	2.956e-08	960783
k115	no	rs73117042	3	63896543	3:63537162_64311581	ATXN7	C	T	0.1332	-0.003	0.0004	5.68e-18	1201780	320154	0.137735	-0.00339083	0.000461427	2e-13	436581	0.997961	0.000121379	0.13	-0.0028	0.0004	5.79e-10	765199	0.1341	-0.0033	0.0004	2.498e-16	1003890
n121	yes	rs7320064	13	74730980	13:74468939_74980980	KLF12	G	A	0.1844	-0.002	0.0003	2.18e-09	1200970	442918	0.189189	-0.00209218	0.000405939	2.55e-07	436581	0.999057	5.96844e-05	0.18	-0.0019	0.0004	4.22e-06	764389	0.1896	-0.002	0.0003	8.006e-09	1003080
n17	yes	rs7324484	13	48648079	13:48202461_48955454	MED4	G	A	0.3517	-0.002	0.0003	4.41e-15	1196300	841477	0.340756	-0.00263442	0.000334782	3.57e-15	436581	0.999251	0.000138582	0.36	-0.0016	0.0003	5.29e-07	759719	0.3404	-0.0022	0.0003	1.569e-14	998409
n110	yes	rs73245338	8	30429227	8:30154463_30718428	RBPMS	G	T	0.9361	-0.0034	0.0006	1.09e-09	993101	126918	0.932741	-0.00392485	0.000634104	6.03e-10	436581	1	8.59024e-05	0.94	-0.0027	0.0007	0.0002509	556520	0.9355	-0.0034	0.0006	1.069e-09	961734
n93	yes	rs7326821	13	96068204	13:95806688_96335390	CLDN10	G	A	0.1731	-0.0021	0.0003	2.55e-10	1159620	401460	0.17676	-0.00205773	0.000418089	8.58e-07	436581	0.989449	5.4769e-05	0.17	-0.0022	0.0004	1.22e-06	723039	0.1736	-0.0023	0.0004	2.123e-10	961734
n89	yes	rs736820	20	43034016	20:42565795_43286452	HNF4A	A	G	0.3735	-0.0016	0.0003	2.18e-10	1157220	864443	0.377995	-0.00156399	0.000328184	1.88e-06	436581	0.995405	5.11205e-05	0.37	-0.0017	0.0003	5.66e-08	720639	0.3742	-0.0018	0.0003	1.025e-10	959829
n15	yes	rs73703112	8	120886544	8:120447077_121253684	DEPTOR	T	G	0.6917	-0.0021	0.0003	1.97e-15	1201740	740993	0.694165	-0.0020904	0.000344717	1.33e-09	436581	0.998513	8.24624e-05	0.69	-0.0021	0.0003	8.25e-10	765159	0.6921	-0.0021	0.0003	1.064e-12	1003860
k91	no	rs7397189	12	57728776	12:56610020_58098639	R3HDM2	T	G	0.7654	-0.0031	0.0003	9.44e-22	1062520	498534	0.761052	-0.00310653	0.000372295	7.16e-17	436581	0.996418	0.000155997	0.77	-0.003	0.0004	6.49e-12	625939	0.7566	-0.0032	0.0003	9.547e-21	865743
n157	yes	rs7405696	17	36102035	17:35851926_36352035	HNF1B	C	G	0.434	-0.0015	0.0003	1.42e-08	1142060	991308	0.414281	-0.00177051	0.000322982	4.21e-08	436581	0.995537	6.76127e-05	0.45	-0.0012	0.0003	0.0004576	705479	0.4215	-0.0014	0.0003	4.144e-07	955547
k218	no	rs74331768	16	2161793	16:1911793_2413962	PKD1	A	G	0.097	-0.003	0.0005	2.55e-09	924327	179319	0.098272	-0.00296845	0.000537433	3.33e-08	436581	0.98712	6.94084e-05	0.095	-0.003	0.0007	8e-06	487746	0.0957	-0.0028	0.0005	6.918e-09	901542
k216	no	rs74748843	1	10730910	1:10480910_11106692	CASZ1	T	C	0.0545	-0.0046	0.0007	1.14e-09	1171780	127724	0.022441	-0.0040646	0.00107903	0.000165287	436581	0.983095	3.22158e-05	0.071	-0.0048	0.0008	3.69e-09	735199	0.0218	-0.0049	0.001	2.275e-07	977290
k49	no	rs7475348	10	69965177	10:69661574_70644649	MYPN	C	T	0.5241	-0.003	0.0003	5.44e-32	1159620	1.10373e+06	0.504957	-0.00288527	0.000318833	1.44e-19	436581	0.993677	0.000184977	0.54	-0.0031	0.0003	1.24e-22	723039	0.5026	-0.0028	0.0003	3.184e-24	961734
n12	yes	rs7492724	14	37973353	14:37318235_38325286	MIPOL1	G	A	0.2796	-0.0022	0.0003	4.25e-16	1201910	672108	0.293415	-0.00253006	0.000349335	4.4e-13	436581	0.996551	0.000117966	0.27	-0.0019	0.0003	9.22e-08	765329	0.2918	-0.002	0.0003	7.292e-12	1004020
k155	no	rs7514579	1	94051350	1:93776861_94316635	BCAR3	A	C	0.7737	-0.0025	0.0003	7.12e-15	1159620	524844	0.767694	-0.00259647	0.000377937	6.42e-12	436581	0.991771	0.000106872	0.78	-0.0024	0.0004	7.77e-10	723039	0.7688	-0.0026	0.0003	5.252e-15	961734
n32	yes	rs75248620	11	9909127	11:9636893_10573478	SBF2	G	A	0.9188	-0.0036	0.0005	2.25e-13	1001420	162631	0.916509	-0.00335298	0.000580315	7.57e-09	436581	0.979274	7.64691e-05	0.921	-0.0038	0.0006	3.91e-09	564839	0.9181	-0.0036	0.0005	1.633e-12	961734
k177	no	rs7535253	1	214744893	1:214473168_215063061	PTPN14	C	T	0.7596	-0.0024	0.0003	2.16e-13	1199770	576849	0.789847	-0.0027008	0.000390653	4.73e-12	436581	0.992115	0.000107624	0.73	-0.0021	0.0004	1.29e-09	763189	0.7899	-0.0025	0.0003	4.694e-14	1001880
k146	no	rs7536433	1	78023173	1:77773173_78966854	AK5	C	T	0.7638	-0.0026	0.0003	2.11e-15	1196300	565132	0.787928	-0.00308999	0.00039026	2.42e-15	436581	0.990566	0.000141818	0.74	-0.0021	0.0004	6.66e-09	759719	0.7889	-0.0025	0.0003	1.881e-13	998409
k163	no	rs7539054	1	186618699	1:186146508_187058626	PTGS2	A	C	0.7097	-0.0021	0.0003	2.79e-14	1199260	696290	0.740625	-0.00228622	0.00036339	3.15e-10	436581	0.997226	8.92504e-05	0.69	-0.0019	0.0003	3.06e-08	762679	0.7452	-0.0022	0.0003	6.485e-13	1001380
k70	no	rs755865	2	121996932	2:121697629_122306000	TFCP2L1	G	A	0.8706	-0.0043	0.0004	1.41e-26	996438	257878	0.871278	-0.0042457	0.000480441	9.82e-19	436581	0.973064	0.000179703	0.87	-0.0044	0.0005	1.06e-16	559857	0.8707	-0.0043	0.0004	4.214e-25	961734
k209	no	rs75625374	1	208039431	1:207639407_208305692	CD34	G	C	0.9403	-0.0036	0.0006	2.03e-10	1153620	137742	0.938622	-0.00269609	0.000661804	4.62e-05	436581	1	3.72237e-05	0.942	-0.0045	0.0007	4.48e-10	717039	0.9388	-0.0034	0.0006	2.659e-09	960627
n42	yes	rs7592697	2	230665303	2:230326208_231100615	TRIP12	T	C	0.6639	-0.0019	0.0003	9.75e-13	1159620	779497	0.65569	-0.00180622	0.000334976	6.96e-08	436581	0.997364	6.54692e-05	0.67	-0.0019	0.0003	1.59e-08	723039	0.653	-0.0019	0.0003	2.644e-11	961734
k137	no	rs76273615	3	169092038	3:168619747_169418017	MECOM	G	A	0.1391	-0.0029	0.0004	4.07e-16	1201540	334268	0.121902	-0.00344292	0.000486042	1.4e-12	436581	0.996672	0.000112786	0.15	-0.0026	0.0004	1.54e-09	764959	0.1309	-0.003	0.0004	1.807e-13	1003650
k21	no	rs7630893	3	141759380	3:140813953_142331390	TFDP2	T	C	0.722	-0.0045	0.0003	4.78e-63	1201810	668206	0.724962	-0.00475628	0.000356267	1.18e-40	436581	0.998292	0.00040095	0.72	-0.0043	0.0003	6.26e-37	765229	0.7225	-0.0047	0.0003	8.857e-54	1003920
k140	no	rs7687209	4	109693926	4:109443455_110004899	ETNPPL	C	T	0.5984	-0.0021	0.0003	5.44e-16	1158170	930242	0.584191	-0.00204624	0.000322103	2.11e-10	436581	1	9.04085e-05	0.61	-0.0021	0.0003	3.64e-10	721589	0.5822	-0.0021	0.0003	3.936e-14	960783
n28	yes	rs77375846	2	103155075	2:102703444_103489356	SLC9A4	C	T	0.1314	-0.003	0.0004	5.55e-14	997635	262178	0.132714	-0.00348544	0.000468892	1.06e-13	436581	0.995242	0.000124292	0.13	-0.0025	0.0005	2.06e-06	561054	0.1315	-0.003	0.0004	1.298e-13	961734
k93	no	rs7740107	6	130374461	6:130071899_130686472	L3MBTL3	T	A	0.2621	-0.003	0.0003	1.99e-21	1200190	629140	0.263971	-0.00321916	0.000360193	3.99e-19	436581	0.998503	0.000178971	0.26	-0.0027	0.0004	8.93e-13	763609	0.262	-0.0029	0.0003	7.193e-22	1003750
n142	yes	rs7766720	6	107172979	6:106922176_107423804	LOC100422737	C	T	0.1035	-0.0026	0.0004	5.24e-09	1158180	239743	0.079155	-0.00213995	0.000588721	0.000278067	436581	0.995408	2.96701e-05	0.12	-0.0029	0.0005	3.62e-08	721599	0.0795	-0.0023	0.0005	9.537e-06	961734
k214	no	rs7769218	6	44783457	6:44430555_45078803	SUPT3H	G	A	0.202	-0.002	0.0003	9.47e-10	1199370	484546	0.193431	-0.00195104	0.000402649	1.26e-06	436581	0.99709	5.27895e-05	0.21	-0.0021	0.0004	3.03e-08	762789	0.1966	-0.0021	0.0003	1.347e-09	1002930
n78	yes	rs77897671	11	55040412	11:54790412_55840631	TRIM48	C	T	0.1864	-0.0022	0.0003	8.91e-11	1097010	408965	0.170104	-0.00195897	0.000422381	3.52e-06	436581	0.999511	4.8155e-05	0.2	-0.0024	0.0004	1.61e-08	660429	0.1701	-0.002	0.0004	2.019e-07	903135
k2	no	rs77924615	16	20392332	16:20066843_21342051	PDILT	G	A	0.8014	-0.0106	0.0003	8.53e-223	1158670	460224	0.803004	-0.0114091	0.000403164	3.56e-176	436581	0.981517	0.00183031	0.8	-0.0098	0.0004	1.45e-138	722089	0.8016	-0.0106	0.0003	2.15e-200	960783
n179	yes	rs7829427	8	135697951	8:135445110_135970455	ZFAT	A	G	0.2734	-0.0015	0.0003	2.72e-08	1191600	651567	0.263227	-0.00163798	0.000360558	5.55e-06	436581	0.999039	4.62518e-05	0.28	-0.0014	0.0003	4.48e-05	755019	0.2665	-0.0014	0.0003	2.515e-06	993708
k57	no	rs78444298	1	184672098	1:184422098_185621215	EDEM3	A	G	0.0189	-0.012	0.001	2.19e-30	991164	37466	0.019518	-0.0130567	0.00115728	1.61e-29	436581	1	0.000289994	0.018	-0.0105	0.0014	4.89e-14	554583	0.0193	-0.012	0.001	4.444e-31	976228
n107	yes	rs784503	3	39197731	3:38938843_39464256	CSRNP1	A	G	0.2376	-0.002	0.0003	6.73e-10	1200780	570611	0.235412	-0.00204222	0.000374335	4.88e-08	436581	0.998435	6.67281e-05	0.24	-0.0019	0.0004	1.18e-06	764199	0.2426	-0.002	0.0003	4.821e-10	1002890
n113	yes	rs792839	3	99470347	3:99184166_99747713	COL8A1,MIR548G	G	A	0.677	-0.0016	0.0003	1.25e-09	1201750	776330	0.65964	-0.00129753	0.000335674	0.000110881	436581	0.998094	3.35991e-05	0.69	-0.0018	0.0003	1.24e-07	765169	0.6598	-0.0016	0.0003	3.965e-08	1003860
n182	yes	rs7947897	11	17028820	11:16775712_17278820	PLEKHA7	T	C	0.6173	-0.0014	0.0003	2.85e-08	1159620	887573	0.601512	-0.00121188	0.000324811	0.000190694	436581	0.998978	3.12915e-05	0.63	-0.0016	0.0003	8.07e-07	723039	0.6008	-0.0014	0.0003	3.799e-07	961734
k182	no	rs795010	3	12208995	3:11804707_13098491	SYN2	T	A	0.2624	-0.0019	0.0003	1.33e-12	1201730	630668	0.250343	-0.00178789	0.000366767	1.09e-06	436581	0.997944	5.33245e-05	0.27	-0.002	0.0003	7.94e-09	765149	0.2454	-0.0017	0.0003	6.816e-08	1003850
n64	yes	rs7963577	12	82174115	12:81867216_82552509	PPFIA2	C	T	0.2153	-0.0022	0.0003	2.02e-11	1163680	501081	0.230084	-0.002022	0.000379279	9.76e-08	436581	0.991956	6.43783e-05	0.2	-0.0023	0.0004	2.34e-07	727099	0.2258	-0.0021	0.0003	1.108e-09	965796
n97	yes	rs7983636	13	27749313	13:27490382_28086364	USP12-AS2	G	A	0.9221	-0.0031	0.0005	3.55e-10	1196300	186384	0.924381	-0.00376153	0.000600095	3.65e-10	436581	0.99882	8.79144e-05	0.92	-0.0025	0.0006	1.58e-05	759719	0.9242	-0.0032	0.0005	6.554e-10	998409
n48	yes	rs79865452	22	50795620	22:50449164_51178012	PPP6R2	A	G	0.9785	-0.0071	0.001	3.11e-12	891722	38344	0.97756	-0.00735789	0.00110523	2.79e-11	436581	0.937678	0.000105565	0.98	-0.0067	0.0014	1.26e-06	455141	0.9786	-0.0071	0.001	1.469e-12	887825
k28	no	rs80138475	5	53304991	5:52460378_53915443	ARL15	C	T	0.8886	-0.0062	0.0004	8.64e-50	1047260	233330	0.887115	-0.00675535	0.000504162	6.11e-41	436581	0.992933	0.000406218	0.89	-0.0056	0.0005	1.29e-24	610679	0.8885	-0.0062	0.0004	1.373e-46	1003790
k22	no	rs80282103	10	899071	10:502876_1533195	LARP4B	T	A	0.0868	-0.0081	0.0005	2.91e-62	1201760	208626	0.083564	-0.0084065	0.000577923	6.19e-48	436581	0.98745	0.00048106	0.09	-0.0078	0.0006	1.23e-44	765179	0.0819	-0.0083	0.0005	2.608e-62	1003880
k181	no	rs8058927	16	79942562	16:79475016_80247583	LOC101928248	G	A	0.841	-0.0025	0.0004	1.12e-12	1190560	378598	0.856148	-0.00206681	0.000454966	5.55e-06	436581	0.986316	4.67642e-05	0.83	-0.0028	0.0004	1.91e-11	753979	0.8531	-0.0026	0.0004	1.002e-11	992677
n198	yes	rs8065496	17	29720140	17:29470140_29970140	RAB11FIP4	T	C	0.3985	-0.0014	0.0003	4.29e-08	1150660	917076	0.3838	-0.00117836	0.000327655	0.000322724	436581	0.992724	2.91897e-05	0.41	-0.0016	0.0003	2.27e-06	714079	0.3822	-0.0012	0.0003	2.724e-05	960343
k220	no	rs8073316	17	57211381	17:56268534_57606558	SKA2	T	A	0.6823	-0.0015	0.0003	5.21e-09	1201840	763649	0.699703	-0.00174808	0.000346105	4.4e-07	436581	1	5.70735e-05	0.67	-0.0014	0.0003	2.36e-05	765259	0.69	-0.0018	0.0003	1.044e-09	1003950
k34	no	rs807624	2	15782471	2:15473095_16089159	DDX1	G	T	0.6073	-0.0035	0.0003	4.69e-41	1192700	936747	0.64285	-0.00384881	0.000331313	3.38e-31	436581	0.998597	0.000302316	0.58	-0.0032	0.0003	7.07e-23	756119	0.6511	-0.0036	0.0003	3.089e-37	994815
k16	no	rs8096658	18	77156537	18:76900335_78012141	NFATC1	G	C	0.4723	-0.0054	0.0003	1.88e-75	1059950	1.00123e+06	0.48766	-0.0056795	0.000321608	8.57e-70	436581	0.972744	0.000716379	0.45	-0.005	0.0004	3.15e-44	623369	0.4886	-0.0052	0.0003	6.4e-71	879753
k17	no	rs8101667	19	33402419	19:32779646_33757781	CEP89	C	T	0.6316	-0.0047	0.0003	2.63e-73	1201920	885575	0.660442	-0.00516145	0.000335673	2.36e-53	436581	0.998856	0.000531055	0.61	-0.0044	0.0003	9.35e-44	765339	0.6651	-0.0051	0.0003	6.771e-71	1004030
k50	no	rs81205	11	2798804	11:2516234_3199861	KCNQ1	C	A	0.4787	-0.003	0.0003	7.12e-32	1135770	1.08739e+06	0.464487	-0.00267583	0.000324993	1.82e-16	436581	0.958057	0.00015831	0.49	-0.0033	0.0003	2.42e-22	699189	0.4625	-0.003	0.0003	3.319e-26	950457
n55	yes	rs836968	12	50267335	12:50017335_51563531	FAIM2	C	T	0.6813	-0.0018	0.0003	9.8e-12	1158670	738536	0.729408	-0.00218271	0.000360344	1.38e-09	436581	0.982895	8.35844e-05	0.65	-0.0016	0.0003	3.57e-06	722089	0.7249	-0.0017	0.0003	4.662e-08	960783
k26	no	rs848446	7	77573156	7:76862367_77856056	PHTF2	A	G	0.2713	-0.0041	0.0003	5.91e-54	1201720	652053	0.287841	-0.00470909	0.000350796	4.37e-41	436581	0.997958	0.000404065	0.26	-0.0037	0.0003	5.91e-26	765139	0.2841	-0.0043	0.0003	5.212e-46	1003830
k12	no	rs881858	6	43806609	6:42967239_44281083	LINC01512	A	G	0.7032	-0.0054	0.0003	5.1e-93	1195490	709643	0.69376	-0.00538529	0.000344029	3.14e-55	436581	1	0.000547693	0.71	-0.0054	0.0003	2.92e-55	758909	0.6967	-0.0055	0.0003	4.036e-77	998100
k113	no	rs883541	17	66449122	17:65999932_66755856	PRKAR1A,WIPI1	A	G	0.7386	-0.0024	0.0003	6.17e-19	1191470	622900	0.770174	-0.00282276	0.00037768	7.78e-14	436581	1	0.000125367	0.72	-0.0022	0.0003	2.66e-10	754889	0.7701	-0.0026	0.0003	1.251e-15	993584
n177	yes	rs925612	3	129709352	3:129456641_129966453	TRH	T	C	0.4953	-0.0014	0.0003	2.68e-08	1199560	1.18828e+06	0.477548	-0.00143993	0.000318605	6.2e-06	436581	0.997155	4.59826e-05	0.51	-0.0014	0.0003	3.05e-06	762979	0.4739	-0.0014	0.0003	2.387e-07	1001670
n26	yes	rs9318186	13	74106939	13:72989390_74439974	LINC00392	G	A	0.5193	-0.0019	0.0003	4.72e-14	1195190	1.14906e+06	0.555636	-0.00222392	0.000322936	5.72e-12	436581	0.978909	0.000108546	0.49	-0.0017	0.0003	9.23e-08	758609	0.548	-0.002	0.0003	8.435e-13	997302
n132	yes	rs9376148	6	136098500	6:135815813_136375859	PDE7B	C	A	0.3633	-0.0015	0.0003	3.36e-09	1014420	737078	0.354655	-0.00184257	0.000331855	2.82e-08	436581	0.999857	6.90706e-05	0.37	-0.0013	0.0003	7.12e-05	577839	0.3526	-0.0015	0.0003	1.531e-07	817977
k124	no	rs9397738	6	154986664	6:154576460_155264704	SCAF8	G	A	0.1526	-0.003	0.0004	3.15e-17	1182520	360905	0.142324	-0.00331227	0.000455035	3.36e-13	436581	1	0.000119042	0.16	-0.0027	0.0004	3.5e-10	745939	0.1412	-0.0029	0.0004	1.311e-13	986075
n11	yes	rs9465741	6	20428432	6:20154420_20692354	E2F3	C	A	0.4843	-0.0021	0.0003	1.91e-16	1158670	1.12229e+06	0.452755	-0.00272756	0.000321528	2.19e-17	436581	0.983224	0.000163848	0.51	-0.0016	0.0003	5.91e-07	722089	0.4562	-0.0023	0.0003	1.92e-16	960783
k87	no	rs9480867	6	108975646	6:108268770_109286081	FOXO3	G	A	0.847	-0.0034	0.0003	9.81e-23	1199200	366955	0.843071	-0.00373912	0.000437567	1.28e-17	436581	0.99599	0.00016442	0.85	-0.0031	0.0004	7.13e-13	762619	0.8416	-0.0034	0.0004	2.528e-20	1002760
k38	no	rs948494	11	65552118	11:64787977_66032768	OVOL1	A	G	0.3357	-0.0034	0.0003	7.89e-40	1201890	806949	0.343165	-0.0036261	0.000334317	2.08e-27	436581	0.999793	0.000263443	0.33	-0.0033	0.0003	3.88e-24	765309	0.3514	-0.0034	0.0003	7.698e-33	1004000
n52	yes	rs950965	2	66668309	2:66402955_66930892	MEIS1	A	G	0.3808	-0.0018	0.0003	4.7e-12	1159620	883167	0.341888	-0.00220902	0.000335444	4.54e-11	436581	0.993487	9.75956e-05	0.41	-0.0015	0.0003	2.94e-06	723039	0.341	-0.0018	0.0003	6.611e-10	961734
n27	yes	rs9521719	13	111017784	13:110765628_111314417	COL4A2	A	G	0.3945	-0.0019	0.0003	4.79e-14	1195370	943147	0.400161	-0.00248427	0.000324441	1.9e-14	436581	0.996675	0.000131678	0.39	-0.0015	0.0003	2.07e-06	758789	0.4001	-0.002	0.0003	1.485e-13	997980
k72	no	rs953492	1	243471192	1:242963761_243858967	SDCCAG8	A	G	0.4518	-0.0027	0.0003	1.09e-25	1196020	1.08072e+06	0.46599	-0.00300552	0.000319212	4.71e-21	436581	0.996807	0.000199808	0.44	-0.0024	0.0003	2.59e-14	759439	0.4728	-0.0027	0.0003	6.738e-24	998131
k202	no	rs956006	15	62808539	15:62506233_63058539	MGC15885	C	T	0.6712	-0.0017	0.0003	1.1e-10	1158520	761843	0.672903	-0.00140381	0.000338438	3.36e-05	436581	1	3.85561e-05	0.67	-0.0019	0.0003	4.45e-09	721939	0.6668	-0.0018	0.0003	1.194e-09	960627
n9	yes	rs9590675	13	42749192	13:42403898_43037040	DGKH	G	T	0.5858	-0.0021	0.0003	1.72e-16	1196300	991015	0.605588	-0.00214539	0.000325039	4.1e-11	436581	0.998906	9.77209e-05	0.57	-0.0021	0.0003	1.17e-11	759719	0.598	-0.002	0.0003	1.015e-12	998409
k9	no	rs963837	11	30749090	11:30014486_32043265	DCDC5	T	C	0.5595	-0.0055	0.0003	9.85e-102	1154860	1.01743e+06	0.546871	-0.00517645	0.000318875	2.92e-59	436581	1	0.000590226	0.57	-0.0057	0.0003	4.32e-73	718279	0.5483	-0.0053	0.0003	1.427e-83	956967
k142	no	rs9649512	7	127566637	7:127013478_128005904	SND1	G	A	0.7117	-0.0025	0.0003	7.29e-16	898939	518328	0.704943	-0.00247049	0.000348927	1.44e-12	436581	0.99608	0.000112843	0.72	-0.0025	0.0004	1.99e-08	462358	0.7069	-0.0025	0.0003	8.736e-15	865593
k79	no	rs965484	10	126453481	10:126052936_126929739	EEF1AKMT2	C	T	0.5716	-0.0026	0.0003	7.41e-25	1201920	1.02981e+06	0.573494	-0.00279949	0.000321185	2.88e-18	436581	0.998444	0.000170396	0.57	-0.0025	0.0003	4.62e-16	765339	0.5718	-0.0027	0.0003	2.427e-22	1004030
k184	no	rs9663482	10	97276018	10:96986971_97557675	SORBS1	C	G	0.1963	-0.0024	0.0003	2.77e-12	1201920	471874	0.167483	-0.00259567	0.000425991	1.11e-09	436581	0.997101	8.35046e-05	0.22	-0.0022	0.0004	9.55e-09	765339	0.1737	-0.0025	0.0004	7.44e-12	1004040
n34	yes	rs9807214	18	42782952	18:42102453_43037046	SLC14A2	A	G	0.2923	-0.0022	0.0003	2.73e-13	1201920	702642	0.302109	-0.00251087	0.000345989	3.96e-13	436581	0.999372	0.000118154	0.28	-0.0019	0.0004	7.91e-08	765339	0.3011	-0.0023	0.0003	1.89e-14	1004030
k120	no	rs9812319	3	136238860	3:135375498_137002590	STAG1	C	T	0.6652	-0.0022	0.0003	1.12e-17	1196300	801042	0.65872	-0.00267579	0.000335247	1.45e-15	436581	0.999423	0.000143075	0.67	-0.0019	0.0003	3.82e-08	759719	0.6593	-0.0023	0.0003	2.722e-16	998409
k135	no	rs9823161	3	193811168	3:193534495_194091901	HES1	G	A	0.3578	-0.0025	0.0003	3.52e-16	1120110	801551	0.30805	-0.00274186	0.000346373	2.45e-15	436581	0.985221	0.000142441	0.42	-0.0022	0.0004	3.25e-09	683529	0.3129	-0.0025	0.0003	4.347e-15	923668
n25	yes	rs9894634	17	1967501	17:1368135_2318932	SMG6	T	C	0.5724	-0.0019	0.0003	3.66e-14	1200730	1.02686e+06	0.600501	-0.00175623	0.000324592	6.28e-08	436581	0.997607	6.57718e-05	0.55	-0.0021	0.0003	3.82e-11	764149	0.6003	-0.0019	0.0003	2.839e-12	1002840
k7	no	rs9895661	17	59456589	17:58167413_59778544	BCAS3	C	T	0.2302	-0.0077	0.0003	2.51e-114	1191460	548548	0.170922	-0.0086613	0.000422244	1.66e-93	436581	1	0.000944946	0.28	-0.0069	0.0004	2.49e-71	754879	0.1753	-0.0081	0.0004	8.39e-110	993573
k46	no	rs9932625	16	51735746	16:50913406_52105817	LOC101927364	A	G	0.2485	-0.0033	0.0003	1.15e-32	1201590	597190	0.229053	-0.00369649	0.00037845	1.55e-22	436581	0.998173	0.00021448	0.26	-0.003	0.0003	2.24e-17	765009	0.2295	-0.0033	0.0003	4.663e-25	1003710
n36	yes	rs9943067	1	182975102	1:182696746_183355705	LAMC1	T	C	0.4264	-0.0019	0.0003	3.76e-13	1060060	904019	0.422047	-0.00218239	0.000322005	1.22e-11	436581	0.994519	0.000103268	0.43	-0.0016	0.0003	5.77e-06	623479	0.4173	-0.002	0.0003	7.024e-12	863276
k206	no	rs9998449	4	52696792	4:52430923_53116468	DCUN1D4	G	A	0.3274	-0.0017	0.0003	1.87e-10	1199440	785393	0.294202	-0.00139714	0.000352584	7.42e-05	436581	0.975588	3.60291e-05	0.35	-0.0019	0.0003	3.63e-08	762859	0.2922	-0.0018	0.0003	3.65e-09	1001560
