# Supplementary material for: Discovery and prioritization of variants and genes for kidney function in >1.2 million individuals
Source: Nat Commun. 2021 Jul 16;12:4350. doi: 10.1038/s41467-021-24491-0 (PMC8285412; doi:10.1038/s41467-021-24491-0)
Supplement: Supplementary file 5 — Supplementary Data 3 [file 41467_2021_24491_MOESM5_ESM.xlsx]

## Sheet: SD3. 264 Wuttke
Supplementary Data 3. Results for 264 lead variants from Wuttke et al. The table shows eGFRcrea association results for the 264 variants identified by Wuttke et al for the meta-analysis by Wuttke et al (n = 765,348) and for our primary meta-analysis (n = 1,201,909). All effect sizes and allele frequencies were alligned to the eGFRcrea decreasing alleles (based on the primary meta-analysis). P-val…
						CKDGen (Wuttke et al)					Primary meta (UKB + CKDGen)
RSID	Chr	Pos (b37)	Gene	EA	OA	EAF	BETA	SE	P	N	EAF	BETA	SE	P	N	Locus_id
rs816850	10	79252446	KCNMA1	C	G	0.2532	-0.002	0.0004	7.4e-09	763375	0.2604	-0.0015	0.0003	7.5e-07	1199960	-
rs10197255	2	67874553	LINC01812	T	A	0.5955	-0.0018	0.0003	1.15e-08	723041	0.5906	-0.0013	0.0003	6.677e-07	1159620	-
rs12377027	9	20554583	MLLT3	A	G	0.8182	-0.0026	0.0005	2.89e-08	561054	0.8168	-0.0019	0.0004	1.846e-07	997635	-
rs1145077	15	45683795	GATM	T	G	0.4206	-0.0085	0.0003	6.85e-142	764237	0.3992	-0.0089	0.0003	6.28e-262	1200820	k1
rs62435145	7	1286567	UNCX	T	G	0.5913	-0.006	0.0004	2.25e-59	621034	0.6447	-0.0066	0.0003	8.01e-99	1057620	k10
rs2634675	12	48740855	ZNF641	G	A	0.48	-0.0025	0.0003	2.66e-13	726103	0.5133	-0.0024	0.0003	3.244e-20	1162680	k100
rs1541937	11	5578558	OR52H1	A	C	0.6395	-0.0029	0.0004	5.18e-17	765218	0.6924	-0.0028	0.0003	4.006e-19	1201800	k101
rs11166440	1	100808363	CDC14A	G	A	0.3974	-0.002	0.0003	1.84e-10	758609	0.3882	-0.0023	0.0003	8.451e-19	1195190	k102
rs1887252	1	82957871	LINC01362	C	G	0.6173	-0.0019	0.0003	2.92e-09	764977	0.6263	-0.0024	0.0003	6.075e-20	1201560	k103
rs2971880	2	54885640	SPTBN1	A	T	0.3728	-0.0024	0.0003	7.63e-15	763994	0.3836	-0.0022	0.0003	5.283e-18	1200580	k104
rs62050038	16	69802865	WWP2	T	A	0.1743	-0.0028	0.0004	1.26e-11	765156	0.1782	-0.0028	0.0003	3.204e-17	1201740	k105
rs61897431	11	47427667	SLC39A13	C	T	0.3528	-0.0029	0.0004	6.33e-16	625357	0.3723	-0.0025	0.0003	1.331e-16	1061940	k106
rs7127946	11	48250675	OR4B1	C	T	0.3052	-0.0023	0.0003	2.39e-12	764707	0.3041	-0.002	0.0003	4.46e-14	1201290	k106
rs2727040	11	49057603	TRIM49B	T	C	0.2382	-0.0026	0.0004	2.16e-09	583150	0.2128	-0.0021	0.0003	1.113e-09	1019730	k106
rs6968554	7	17287106	AHR	A	G	0.4256	-0.0019	0.0003	1.07e-09	759716	0.4022	-0.0023	0.0003	1.853e-19	1196300	k107
rs17413465	1	55718708	MIR4422HG	C	A	0.8176	-0.0025	0.0004	8.93e-09	603355	0.8155	-0.0025	0.0003	1.147e-13	1039940	k108;k173
rs1757915	1	56615809	LINC01755	G	A	0.6746	-0.0021	0.0003	2.95e-10	756122	0.6587	-0.0023	0.0003	1.662e-19	1192700	k108;k173
rs59646751	15	99276521	IGF1R	T	G	0.3043	-0.0023	0.0003	3.06e-12	759302	0.3043	-0.0024	0.0003	1.678e-19	1195880	k109
rs12207180	6	160633107	SLC22A2	A	T	0.113	-0.0085	0.0005	2.64e-63	763692	0.1208	-0.0084	0.0004	1.3e-96	1200270	k11
rs7651407	3	48443816	PLXNB1	C	T	0.5555	-0.0025	0.0004	2.41e-11	479265	0.5466	-0.0021	0.0003	2.137e-13	915846	k110
rs4625	3	49572140	DAG1	A	G	0.6992	-0.0023	0.0004	5.47e-11	756122	0.6966	-0.0024	0.0003	4.245e-15	1192700	k110
rs2581820	3	53020544	SFMBT1	G	A	0.7136	-0.0021	0.0003	7.92e-10	765024	0.7294	-0.0021	0.0003	4.285e-14	1201600	k110
rs659437	1	46037394	AKR1A1	T	C	0.2184	-0.0027	0.0004	3.32e-12	764517	0.1938	-0.003	0.0003	3.603e-18	1201100	k111
rs11211257	1	46581933	PIK3R3	G	A	0.181	-0.0027	0.0005	2.34e-09	722212	0.1462	-0.0031	0.0004	2.21e-13	1158790	k111
rs1321917	9	119324929	ASTN2	C	G	0.4364	-0.0023	0.0003	1.38e-13	765307	0.4259	-0.0023	0.0003	4.946e-19	1201890	k112
rs883541	17	66449122	PRKAR1A	A	G	0.7176	-0.0022	0.0003	2.66e-10	754891	0.7386	-0.0024	0.0003	6.173e-19	1191470	k113
rs8866	17	65373979	PITPNC1	C	G	0.622	-0.0018	0.0003	2.17e-08	722246	0.6109	-0.0017	0.0003	2.972e-11	1158830	k113;k196
rs3795503	1	180905694	KIAA1614	C	T	0.6402	-0.002	0.0003	9.77e-10	720591	0.6591	-0.0023	0.0003	3.309e-18	1157170	k114
rs3774726	3	63974477	ATXN7	T	C	0.363	-0.0021	0.0003	3.65e-11	722090	0.3416	-0.002	0.0003	7.344e-15	1158670	k115
rs3750081	7	32930876	KBTBD2	T	G	0.5931	-0.0022	0.0003	1.87e-12	723041	0.5917	-0.0022	0.0003	6.598e-18	1159620	k116
rs1858800	16	73024276	ZFHX3	C	T	0.6781	-0.002	0.0003	2.1e-09	755168	0.6694	-0.0022	0.0003	7.093e-18	1191750	k117
rs284859	10	104573017	WBP1L	G	T	0.7928	-0.0026	0.0004	4.99e-12	756769	0.8065	-0.0029	0.0003	7.344e-18	1193350	k118
rs1536225	10	105202318	PDCD11	T	G	0.6328	-0.0021	0.0003	1.91e-11	765331	0.6322	-0.0017	0.0003	1.517e-11	1201910	k118
rs16942751	18	24393213	AQP4	A	C	0.1821	-0.0029	0.0005	2.21e-09	683523	0.1425	-0.0027	0.0004	6.54e-10	1120100	k119
rs77915916	6	43287722	CRIP3	T	A	0.083	-0.0046	0.0006	7.25e-14	621688	0.0818	-0.0041	0.0005	2.882e-17	1058270	k12
rs881858	6	43806609	LINC01512	A	G	0.7138	-0.0054	0.0003	2.92e-55	758906	0.7032	-0.0054	0.0003	5.1e-93	1195490	k12;k214
rs720989	6	44765535	SUPT3H	G	T	0.2121	-0.0021	0.0004	1.84e-08	762936	0.2021	-0.002	0.0003	1.081e-09	1199520	k12;k214
rs35320690	3	135932494	MSL2	T	C	0.7258	-0.0025	0.0004	3.03e-11	602173	0.7272	-0.0026	0.0003	2.157e-16	1038750	k120
rs9828976	3	136536835	SLC35G2	C	G	0.7558	-0.0024	0.0004	1.92e-09	603301	0.7602	-0.0024	0.0003	2.954e-14	1039880	k120
rs2577134	1	220224321	RNU5F-1	C	T	0.3227	-0.002	0.0003	1.52e-08	723041	0.2902	-0.0015	0.0003	2.133e-08	1159620	k121;k223
rs61830291	1	221001142	LINC01352	A	C	0.8991	-0.0036	0.0006	1.2e-09	557315	0.9022	-0.004	0.0005	1.416e-17	993896	k121;k223
rs3791221	2	226933	SH3YL1	G	A	0.3286	-0.0022	0.0003	1.17e-11	757073	0.338	-0.0022	0.0003	1.811e-17	1193650	k122
rs4656220	1	170649277	PRRX1	C	T	0.5776	-0.002	0.0003	3.29e-10	764356	0.6012	-0.0019	0.0003	2.938e-13	1200940	k123
rs1011731	1	172346548	DNM3	A	G	0.5961	-0.0019	0.0003	5.29e-09	754676	0.5853	-0.0018	0.0003	5.35e-12	1191260	k123
rs9397738	6	154986664	SCAF8	G	A	0.162	-0.0027	0.0004	3.5e-10	745935	0.1526	-0.003	0.0004	3.148e-17	1182520	k124
rs1028455	14	88829975	SPATA7	T	A	0.6727	-0.002	0.0003	4.78e-10	765056	0.6705	-0.0022	0.0003	9.193e-17	1201640	k125
rs41284816	13	50655989	DLEU2	T	G	0.0262	-0.0078	0.0012	1.72e-10	534800	0.0226	-0.0083	0.001	3.496e-17	971381	k126
rs2411192	17	34882998	MYO19	A	T	0.596	-0.0024	0.0003	2.14e-15	765048	0.5963	-0.0021	0.0003	6.659e-17	1201630	k127
rs12212034	6	51492862	PKHD1	T	C	0.3743	-0.0018	0.0003	1.03e-08	721594	0.3606	-0.0022	0.0003	4.076e-17	1158180	k128
rs6458868	6	52630153	GSTA2	T	C	0.6741	-0.002	0.0003	1.18e-09	763842	0.6589	-0.002	0.0003	2.082e-14	1200420	k128;k161
rs131263	22	30133045	ZMAT5	C	T	0.5416	-0.0024	0.0004	2.2e-11	625752	0.5727	-0.0021	0.0003	3.286e-12	1062330	k129
rs780093	2	27742603	GCKR	C	T	0.5829	-0.0044	0.0003	1.63e-46	759619	0.5957	-0.0048	0.0003	9.013e-77	1196200	k13
rs3892895	11	68884755	TPCN2	A	G	0.3993	-0.0023	0.0003	6.17e-13	756122	0.3716	-0.0021	0.0003	7.168e-16	1192700	k130
rs12061708	1	18809916	KLHDC7A	A	G	0.2936	-0.0026	0.0003	9.63e-14	760667	0.2999	-0.0022	0.0003	2.74e-16	1197250	k131
rs117113238	12	12209203	BCL2L14	G	A	0.9061	-0.0039	0.0006	8.6e-11	556813	0.9099	-0.0039	0.0005	3.826e-16	993394	k132
rs1635404	16	3747042	TRAP1	T	G	0.7073	-0.0025	0.0004	5.68e-11	592320	0.7016	-0.0023	0.0003	1.888e-14	1028900	k133
rs72912510	6	90118764	RRAGD	A	G	0.1958	-0.0024	0.0004	6.44e-09	720643	0.1993	-0.0027	0.0003	3.359e-16	1157220	k134
rs9823161	3	193811168	LINC02028	G	A	0.423	-0.0022	0.0004	3.25e-09	683528	0.3578	-0.0025	0.0003	3.521e-16	1120110	k135
rs227731	17	54773238	C17orf67	G	T	0.4328	-0.0018	0.0003	1.44e-08	717409	0.4423	-0.0021	0.0003	3.527e-16	1153990	k136
rs76272256	3	168888112	MECOM	C	T	0.7574	-0.0024	0.0004	4.88e-10	765048	0.8008	-0.0018	0.0004	2.848e-07	1201630	k137
rs2808454	1	207231751	PFKFB2	T	A	0.4995	-0.0019	0.0003	2.64e-09	764975	0.5196	-0.0021	0.0003	4.133e-16	1201560	k138;k209
rs75625374	1	208039431	CD34	G	C	0.9418	-0.0045	0.0007	4.48e-10	717041	0.9403	-0.0036	0.0006	2.027e-10	1153620	k138;k209
rs12777	5	131671662	SLC22A4	G	C	0.0414	-0.005	0.0009	1.07e-08	590270	0.0406	-0.0052	0.0007	1.585e-13	1026850	k139
rs12163971	5	132226669	AFF4	A	C	0.1573	-0.0029	0.0004	1.74e-12	765344	0.1622	-0.0026	0.0003	5.206e-14	1201920	k139
rs6546869	2	73895765	ALMS1P1	G	A	0.7711	-0.0059	0.0004	5.06e-48	603815	0.7748	-0.0063	0.0003	1.352e-83	1040400	k14
rs55929207	4	109703549	ETNPPL	G	C	0.5224	-0.0019	0.0003	3.43e-10	764840	0.5177	-0.002	0.0003	2.501e-15	1201420	k140
rs17184313	14	93102251	RIN3	T	C	0.1744	-0.0029	0.0005	1.98e-10	593383	0.1785	-0.0026	0.0004	2.784e-12	1029960	k141
rs35154268	7	127505755	SND1	A	C	0.7187	-0.0022	0.0004	9.85e-09	601887	0.7118	-0.0024	0.0003	1.574e-14	1038470	k142
rs281380	19	49214470	MAMSTR	T	C	0.5628	-0.0021	0.0003	2.86e-10	714482	0.5954	-0.0021	0.0003	8.718e-16	1151060	k143
rs34647824	19	50138143	RRAS	A	C	0.7386	-0.0021	0.0004	3.95e-08	704475	0.7326	-0.0016	0.0003	3.205e-07	1141060	k143
rs7024579	9	139100413	QSOX2	C	T	0.7111	-0.0023	0.0004	8.17e-11	731120	0.6968	-0.002	0.0003	4.567e-11	1167700	k145;k194
rs28404308	9	140103272	NDOR1	T	A	0.3563	-0.0024	0.0004	3.58e-09	540370	0.3618	-0.0018	0.0003	3.191e-09	976951	k145;k194
rs7536433	1	78023173	AK5	C	T	0.7368	-0.0021	0.0004	6.66e-09	759716	0.7638	-0.0026	0.0003	2.111e-15	1196300	k146
rs679843	1	78707493	MGC27382	C	T	0.666	-0.0021	0.0003	5.21e-10	765219	0.7077	-0.002	0.0003	1.933e-13	1201800	k146
rs2244237	21	37818141	CLDN14	G	T	0.7809	-0.0027	0.0004	6.28e-11	618241	0.7747	-0.0025	0.0003	1.325e-14	1054820	k147
rs10102889	8	32435620	NRG1	C	G	0.509	-0.0036	0.0006	6.65e-09	703760	0.5931	-0.0035	0.0006	2.894e-08	1140340	k148
rs34861762	8	23748420	STC1	T	C	0.3863	-0.0043	0.0003	4.06e-41	765276	0.4006	-0.0048	0.0003	7.423e-79	1201860	k15
rs13287724	9	33169034	B4GALT1-AS1	A	T	0.8913	-0.003	0.0006	4.67e-08	599186	0.8922	-0.0027	0.0005	3.047e-09	1035770	k150
rs544169	9	33956791	UBAP2	G	A	0.2695	-0.0022	0.0003	3.89e-11	765348	0.2702	-0.0021	0.0003	5.582e-15	1201930	k150
rs10934754	3	125906237	ALDH1L1-AS2	C	T	0.3961	-0.002	0.0003	1.33e-10	765347	0.4079	-0.002	0.0003	5.451e-15	1201930	k151
rs35636653	20	60858758	OSBPL2	C	T	0.6631	-0.0022	0.0003	2.28e-11	765258	0.6448	-0.0019	0.0003	5.005e-13	1201840	k153
rs4666821	2	183077254	PDE1A	G	T	0.4705	-0.002	0.0003	2.5e-11	762676	0.4787	-0.002	0.0003	7.103e-15	1199260	k154
rs4664475	2	152387553	NEB	T	C	0.378	-0.002	0.0003	4.63e-11	760667	0.3778	-0.002	0.0003	1.486e-14	1197250	k156
rs61993680	14	100752644	SLC25A29	A	C	0.6082	-0.0019	0.0003	1.48e-08	703923	0.6236	-0.0018	0.0003	8.471e-12	1140500	k157
rs1275609	12	76271183	PHLDA1	G	A	0.6138	-0.0024	0.0003	4.61e-13	722090	0.6385	-0.002	0.0003	1.177e-14	1158670	k158
rs11237450	11	78023356	GAB2	C	A	0.746	-0.0032	0.0004	1.49e-14	625506	0.789	-0.0026	0.0003	1.182e-14	1062090	k159
rs8096658	18	77156537	NFATC1	G	C	0.4457	-0.005	0.0004	3.15e-44	623370	0.4723	-0.0054	0.0003	1.882e-75	1059950	k16
rs1407040	20	57472174	GNAS	C	T	0.3244	-0.0018	0.0003	1.44e-08	760841	0.3312	-0.002	0.0003	1.926e-14	1197420	k160
rs2301343	2	40680149	SLC8A1	T	G	0.7621	-0.0023	0.0004	4.12e-10	756122	0.7565	-0.0024	0.0003	2.112e-14	1192700	k162
rs78329830	1	186769572	PLA2G4A	A	G	0.9601	-0.0054	0.0009	6.69e-09	586354	0.9634	-0.0046	0.0007	6.816e-10	1022940	k163
rs60980181	2	188168567	CALCRL	A	T	0.165	-0.0027	0.0004	1.75e-10	762401	0.157	-0.0027	0.0004	2.903e-14	1198980	k164
rs7169629	15	85191274	WDR73	G	C	0.5229	-0.0018	0.0003	1.62e-08	759467	0.5015	-0.0019	0.0003	2.919e-14	1196050	k165
rs17507300	15	83722059	BTBD1	G	A	0.1681	-0.0024	0.0004	1.05e-08	759716	0.169	-0.0024	0.0003	1.396e-12	1196300	k165;k178
rs3775932	4	10090930	WDR1	A	C	0.5077	-0.0018	0.0003	1.96e-09	723041	0.5024	-0.0019	0.0003	3.254e-14	1159620	k166
rs55773927	7	65337902	VKORC1L1	C	T	0.59	-0.0019	0.0003	1.2e-08	755323	0.5714	-0.0018	0.0003	5.266e-13	1191900	k167
rs801193	7	66030612	GS1-124K5.11	T	G	0.5758	-0.002	0.0003	1.88e-09	571691	0.5539	-0.0019	0.0003	1.248e-13	1008270	k167
rs2349648	17	17017267	MPRIP	T	G	0.3387	-0.0017	0.0003	4.93e-08	765142	0.344	-0.0014	0.0003	8.436e-08	1201720	k168
rs9891340	17	17543846	SMCR2	C	T	0.4483	-0.0024	0.0004	2.74e-11	726996	0.4988	-0.0019	0.0003	6.733e-11	1163580	k168
rs3797537	5	78322650	DMGDH	G	A	0.2716	-0.0019	0.0003	2.93e-08	765322	0.2754	-0.002	0.0003	1.194e-13	1201900	k169
rs8101667	19	33402419	CEP89	C	T	0.6067	-0.0044	0.0003	9.35e-44	765336	0.6316	-0.0047	0.0003	2.629e-73	1201920	k17
rs62053077	16	71643669	MARVELD3	T	G	0.4289	-0.0021	0.0004	3.72e-09	679936	0.3975	-0.0016	0.0003	5.031e-08	1116520	k170
rs13003198	2	234257105	SAG	C	T	0.6307	-0.0018	0.0003	3.14e-08	723041	0.6214	-0.0014	0.0003	9.953e-08	1159620	k171
rs80576	22	36539804	APOL3	A	G	0.1592	-0.0028	0.0005	1.27e-09	755990	0.1639	-0.0025	0.0004	6.811e-11	1192570	k172
rs16874073	4	23743962	PPARGC1A	T	C	0.9474	-0.0045	0.0007	6.56e-11	765344	0.9512	-0.0044	0.0006	2.763e-13	1201920	k174
rs10821944	10	63785089	ARID5B	G	T	0.2955	-0.002	0.0003	3.89e-09	763062	0.2882	-0.002	0.0003	1.948e-13	1199640	k175
rs1783827	11	57409538	MIR130A	A	G	0.6021	-0.002	0.0003	3.77e-09	723041	0.5799	-0.0019	0.0003	2.025e-13	1159620	k176
rs7535253	1	214744893	PTPN14	C	T	0.7317	-0.0021	0.0004	1.29e-09	763190	0.7596	-0.0024	0.0003	2.157e-13	1199770	k177
rs72683923	14	50735947	L2HGDH	T	C	0.9791	-0.0074	0.0013	3.37e-08	525024	0.9801	-0.0073	0.001	3.022e-13	961605	k179
rs2039424	9	71432174	PIP5K1B	G	A	0.3644	-0.0044	0.0003	2.06e-44	751315	0.3687	-0.0046	0.0003	3.488e-72	1187900	k18
rs3845534	1	163738950	LOC100422212	A	G	0.5336	-0.0019	0.0003	1.2e-09	752146	0.5144	-0.0018	0.0003	1.171e-12	1188730	k180
rs28581385	16	79942679	LINC01229	A	T	0.8358	-0.0028	0.0004	1.35e-11	759324	0.8467	-0.0025	0.0004	1.392e-12	1195900	k181
rs795009	3	12208671	SYN2	G	T	0.2694	-0.002	0.0003	7.01e-09	765153	0.2624	-0.0019	0.0003	1.431e-12	1201730	k182
rs2289746	3	105455955	CBLB	T	C	0.4096	-0.0019	0.0003	2.54e-09	759704	0.377	-0.0019	0.0003	1.431e-12	1196280	k183
rs4918943	10	97278922	SORBS1	A	G	0.2185	-0.0022	0.0004	9.19e-09	763133	0.1961	-0.0024	0.0003	2.82e-12	1199710	k184
rs3765502	6	24354045	DCDC2	C	T	0.2084	-0.0024	0.0004	3.98e-08	753333	0.1742	-0.0021	0.0004	7.156e-09	1189910	k185
rs7095954	10	82209232	TSPAN14	A	T	0.4536	-0.0018	0.0003	3.74e-08	718321	0.4578	-0.0017	0.0003	2.276e-11	1154900	k186
rs35669853	2	227287718	MIR5702	G	A	0.8177	-0.0024	0.0004	9.19e-09	760759	0.8136	-0.0023	0.0003	4.213e-12	1197340	k187
rs75501914	4	3449781	HGFAC	G	A	0.9059	-0.0039	0.0006	8.98e-11	698749	0.9188	-0.0032	0.0005	2.296e-10	1135330	k188
rs7072591	10	35150364	PARD3-AS1	G	A	0.445	-0.0019	0.0003	2.67e-09	720951	0.4647	-0.0017	0.0003	1.156e-11	1157530	k189
rs4794813	17	37670994	CDK12	T	A	0.7561	-0.0055	0.0004	3.58e-53	757743	0.7543	-0.0055	0.0003	1.524e-67	1194320	k19
rs71606723	4	115498457	UGT8	T	A	0.2284	-0.0025	0.0004	3.38e-12	765294	0.2253	-0.0022	0.0003	6.476e-12	1201880	k190
rs4971100	1	155155731	TRIM46	G	A	0.5179	-0.002	0.0003	8.25e-10	762745	0.5447	-0.0017	0.0003	5.612e-11	1199330	k191
rs11746506	5	44812566	MRPS30	C	T	0.5912	-0.0017	0.0003	3e-08	755634	0.6047	-0.0017	0.0003	2.398e-11	1192220	k192
rs62187537	20	1333060	FKBP1A-SDCBP2	C	T	0.9316	-0.0039	0.0007	9.21e-09	602986	0.9327	-0.0037	0.0006	2.069e-11	1039570	k193
rs11071939	15	67463391	SMAD3	T	C	0.9286	-0.0039	0.0006	4.92e-10	761578	0.9305	-0.0033	0.0005	8.747e-11	1198160	k195
rs2974751	19	13053034	CALR	C	A	0.624	-0.0018	0.0003	4.39e-08	758944	0.6063	-0.0017	0.0003	4.557e-11	1195520	k197
rs6481598	10	29781798	SVIL	G	C	0.2066	-0.0024	0.0004	1.51e-09	765055	0.2104	-0.0022	0.0003	3.422e-11	1201640	k198
rs6779998	3	30749965	TGFBR2	A	G	0.5174	-0.0017	0.0003	1.65e-08	759716	0.5272	-0.0017	0.0003	6.202e-11	1196300	k199
rs77924615	16	20392332	PDILT	G	A	0.7967	-0.0098	0.0004	1.45e-138	722090	0.8014	-0.0106	0.0003	8.53e-223	1158670	k2
rs351237	15	74477239	STRA6	A	G	0.62	-0.0018	0.0003	4.42e-08	720341	0.6263	-0.002	0.0003	2.409e-14	1156920	k20
rs2472297	15	75027880	CYP1A1	C	T	0.7433	-0.0039	0.0004	4.47e-20	529999	0.7387	-0.0039	0.0003	6.175e-35	966580	k20
rs4886696	15	75664570	SIN3A	A	T	0.333	-0.0032	0.0004	2.03e-19	707629	0.2869	-0.0031	0.0003	1.208e-22	1144210	k20
rs4886755	15	76298132	NRG4	G	A	0.5029	-0.0041	0.0003	2.04e-39	762867	0.5057	-0.0045	0.0003	4.962e-69	1199450	k20
rs166906	15	76802175	SCAPER	C	T	0.9098	-0.0033	0.0005	8.69e-10	765337	0.9133	-0.0037	0.0004	3.005e-17	1201920	k20
rs1857859	6	100894587	SIM1	G	A	0.6893	-0.0019	0.0003	2.58e-08	754675	0.7062	-0.0018	0.0003	6.329e-11	1191260	k200
rs11743174	5	148524820	ABLIM3	C	T	0.3329	-0.0019	0.0003	1.34e-08	716704	0.3046	-0.0018	0.0003	7.448e-11	1153280	k201
rs1994887	15	57793765	CGNL1	A	C	0.257	-0.002	0.0004	1.61e-08	759716	0.2646	-0.0018	0.0003	4.364e-09	1196300	k203
rs417237	1	228532195	OBSCN	G	T	0.4329	-0.0018	0.0003	7.5e-09	759716	0.4091	-0.0017	0.0003	1.287e-10	1196300	k204
rs12240572	10	75016365	DNAJC9-AS1	A	T	0.1671	-0.0032	0.0006	5.25e-09	705382	0.1232	-0.0028	0.0005	8.56e-08	1141960	k205
rs4864890	4	52686513	DCUN1D4	T	C	0.3064	-0.0023	0.0004	2.5e-09	564057	0.3013	-0.0018	0.0003	5.741e-09	1000640	k206
rs28735420	17	12139964	MAP2K4	G	T	0.0791	-0.0039	0.0006	8.75e-10	716055	0.0711	-0.0033	0.0005	1.906e-10	1152640	k207
rs688540	1	48002447	FOXD2	A	G	0.8673	-0.003	0.0005	2.95e-08	536173	0.8667	-0.0025	0.0004	1.947e-10	972754	k208
rs7624084	3	141093285	ZBTB38	C	T	0.4233	-0.0017	0.0003	1.97e-08	759502	0.4294	-0.0015	0.0003	1.536e-09	1196080	k21
rs1397764	3	141750810	TFDP2	G	A	0.726	-0.0043	0.0003	2.51e-37	765232	0.7303	-0.0045	0.0003	2.205e-62	1201810	k21
rs6589750	11	119326726	USP2-AS1	G	A	0.3685	-0.002	0.0003	1.54e-09	723041	0.385	-0.0016	0.0003	2.479e-10	1159620	k210
rs4238020	12	4616642	C12orf4	C	T	0.1297	-0.0029	0.0005	8.41e-09	764442	0.1277	-0.0024	0.0004	3.023e-09	1201020	k211
rs9420446	10	88880689	FAM35A	C	T	0.7321	-0.0023	0.0004	4.97e-08	765142	0.7813	-0.0021	0.0003	2.153e-09	1201720	k212
rs6574652	14	81870100	STON2	T	C	0.5016	-0.0017	0.0003	2.41e-08	759716	0.5226	-0.0016	0.0003	9.105e-10	1196300	k213
rs3925003	6	55422618	HMGCLL1	T	C	0.5804	-0.0018	0.0003	1.97e-09	754675	0.575	-0.0016	0.0003	1.109e-09	1191260	k215
rs74748843	1	10730910	CASZ1	T	C	0.0707	-0.0048	0.0008	3.69e-09	735200	0.0545	-0.0046	0.0007	1.144e-09	1171780	k216
rs193538	16	16127916	ABCC1	T	G	0.6993	-0.002	0.0003	1.82e-09	765191	0.6992	-0.0016	0.0003	2.518e-09	1201770	k217
rs438339	16	2003425	RPL3L	C	T	0.1182	-0.0035	0.0006	4.97e-08	446802	0.1095	-0.0021	0.0005	7.431e-06	883383	k218
rs6778731	3	13947504	WNT7A	T	C	0.589	-0.0017	0.0003	3.32e-08	765135	0.6128	-0.0015	0.0003	1.018e-08	1201720	k219
rs80282103	10	899071	LARP4B	T	A	0.0857	-0.0078	0.0006	1.23e-44	765182	0.0868	-0.0081	0.0005	2.909e-62	1201760	k22
rs35662455	17	56755223	TEX14	G	C	0.1145	-0.003	0.0005	3.86e-08	599711	0.113	-0.0023	0.0004	1.676e-08	1036290	k220
rs1509117	20	8303120	PLCB1	T	A	0.6982	-0.0024	0.0004	7.07e-10	560128	0.7027	-0.0018	0.0003	1.616e-08	996709	k221
rs1041606	20	14677788	MACROD2	T	C	0.2319	-0.0021	0.0004	2.52e-08	762145	0.2407	-0.0018	0.0003	8.695e-09	1198730	k222
rs2440165	17	19428719	SLC47A1	C	T	0.3636	-0.004	0.0003	1.72e-31	717632	0.3721	-0.0041	0.0003	3.72e-57	1154210	k23
rs3118119	1	150159616	LOC105371433	C	T	0.8201	-0.003	0.0005	6.67e-11	556364	0.8238	-0.0026	0.0004	1.107e-11	992945	k24
rs267738	1	150940625	CERS2	T	G	0.7985	-0.0048	0.0004	1.2e-32	755923	0.7901	-0.0051	0.0003	8.31e-57	1192500	k24
rs690428	15	53950578	WDR72	A	C	0.6653	-0.0039	0.0003	8.23e-32	723041	0.6894	-0.0041	0.0003	1.754e-52	1159620	k25
rs6973656	7	77422583	TMEM60	G	A	0.3641	-0.0035	0.0003	5.66e-28	765329	0.3763	-0.0037	0.0003	1.033e-47	1201910	k26
rs11062167	12	364739	SLC6A13	A	G	0.4834	-0.0039	0.0003	2.48e-34	764971	0.5051	-0.0038	0.0003	3.832e-49	1201550	k27
rs12520984	5	52787358	FST	G	C	0.6776	-0.0019	0.0003	5.26e-09	764215	0.6828	-0.0021	0.0003	3.181e-16	1200800	k28
rs79760705	5	53298716	ARL15	G	T	0.8924	-0.0056	0.0005	6.47e-25	609941	0.8886	-0.0061	0.0004	1.211e-49	1046520	k28
rs1548945	2	217665788	TNP1	C	T	0.5611	-0.0036	0.0003	8.4e-31	720591	0.5696	-0.0037	0.0003	3.259e-47	1157170	k29
rs28817415	4	77401452	SHROOM3	T	C	0.4037	-0.0073	0.0003	3.49e-120	765289	0.425	-0.0078	0.0003	2.41e-206	1201870	k3
rs6087579	20	32985155	ITCH	A	G	0.4769	-0.0028	0.0003	1.39e-19	764849	0.4854	-0.0031	0.0003	2.654e-33	1201430	k30
rs2273684	20	33529766	GSS	G	T	0.4244	-0.0032	0.0003	7.79e-25	755634	0.4316	-0.0035	0.0003	1.041e-41	1192220	k30
rs17216707	20	52732362	CYP24A1	T	C	0.8134	-0.0051	0.0004	1.07e-33	709994	0.81	-0.0048	0.0003	6.878e-46	1146580	k31
rs12736457	1	113258293	PPM1J	G	C	0.1289	-0.0054	0.0005	1.04e-25	594961	0.1295	-0.0057	0.0004	4.858e-45	1031540	k32
rs112880707	22	40884662	MKL1	C	T	0.8287	-0.0052	0.0005	4.88e-31	717309	0.8643	-0.0054	0.0004	2.058e-35	1153890	k33
rs807624	2	15782471	DDX1	G	T	0.5784	-0.0032	0.0003	7.07e-23	756122	0.6073	-0.0035	0.0003	4.688e-41	1192700	k34
rs72759880	5	67750213	PIK3R1	T	G	0.1079	-0.0056	0.0005	1.11e-26	765086	0.1083	-0.0055	0.0004	6.278e-40	1201670	k35
rs2010352	5	68656327	AK6	A	G	0.4534	-0.0018	0.0003	1.74e-09	765111	0.4594	-0.0018	0.0003	7.12e-12	1201690	k35
rs78241494	19	37649748	ZNF585A	T	C	0.6965	-0.003	0.0004	4.39e-17	759577	0.6784	-0.0026	0.0003	1.781e-17	1196160	k36
rs187355703	2	176993583	HOXD8	G	C	0.0259	-0.01	0.0011	1.01e-18	543850	0.0276	-0.0116	0.0009	4.164e-40	980431	k37
rs35284526	2	178121524	NFE2L2	C	A	0.6763	-0.0029	0.0003	6.24e-17	723041	0.6618	-0.0032	0.0003	3.268e-34	1159620	k37
rs948493	11	65552154	MIR1234	T	C	0.3306	-0.0033	0.0003	1.98e-24	765310	0.3358	-0.0034	0.0003	8.968e-40	1201890	k38
rs6492982	15	41399951	INO80	T	C	0.5569	-0.0033	0.0004	3.11e-20	558454	0.5562	-0.0035	0.0003	2.187e-32	995035	k39
rs12509595	4	81182554	FGF5	T	C	0.7001	-0.0035	0.0003	6.42e-25	723041	0.7033	-0.0033	0.0003	4.738e-36	1159620	k41
rs700753	7	46753684	LOC730338	G	C	0.6834	-0.0031	0.0003	2.12e-20	764994	0.6684	-0.0032	0.0003	1.094e-35	1201580	k42
rs632887	12	3392351	TSPAN9	G	A	0.3843	-0.0032	0.0003	2.19e-24	759716	0.3934	-0.0032	0.0003	1.756e-34	1196300	k43
rs154656	16	89708003	CHMP1A	A	T	0.4269	-0.003	0.0003	4.11e-18	757198	0.4273	-0.0031	0.0003	1.731e-33	1193780	k44
rs11564722	11	2178330	INS-IGF2	C	T	0.689	-0.0033	0.0004	2.12e-20	698103	0.7255	-0.0038	0.0003	1.088e-32	1134680	k45;k50
rs63934	11	2789062	KCNQ1	G	A	0.1735	-0.0041	0.0004	3.87e-23	761517	0.1765	-0.0037	0.0003	1.937e-28	1198100	k45;k50
rs9932625	16	51735746	LINC01571	A	G	0.2566	-0.003	0.0003	2.24e-17	765013	0.2485	-0.0033	0.0003	1.148e-32	1201590	k46
rs3850625	1	201016296	CACNA1S	G	A	0.8841	-0.0046	0.0005	1.14e-18	738000	0.881	-0.0049	0.0004	1.585e-32	1174580	k48
rs7475348	10	69965177	MYPN	C	T	0.5405	-0.0031	0.0003	1.24e-22	723041	0.5241	-0.003	0.0003	5.441e-32	1159620	k49
rs3812036	5	176813404	SLC34A1	T	C	0.2581	-0.0065	0.0004	2.38e-74	716704	0.2519	-0.0069	0.0003	1.63e-103	1153280	k5
rs2823139	21	16576783	NRIP1	A	G	0.3274	-0.0026	0.0003	5.24e-16	756159	0.3332	-0.0031	0.0003	7.197e-32	1192740	k51
rs56065557	3	185354216	SENP2	C	G	0.3244	-0.0029	0.0003	4.32e-18	719144	0.3166	-0.0031	0.0003	8.193e-32	1155720	k53
rs11919484	3	186432839	KNG1	T	G	0.3165	-0.0026	0.0003	5.76e-16	761392	0.3159	-0.0029	0.0003	1.609e-28	1197970	k53;k61
rs10846157	12	15325031	RERG	A	C	0.7602	-0.0034	0.0004	8.34e-21	765331	0.7781	-0.0038	0.0003	4.581e-31	1201910	k54
rs10159261	1	15912987	AGMAT	T	G	0.3599	-0.0034	0.0003	4.84e-25	723041	0.3404	-0.003	0.0003	1.368e-30	1159620	k55
rs2954017	8	126476873	TRIB1	C	T	0.5425	-0.0024	0.0003	1.66e-12	684975	0.5308	-0.0029	0.0003	1.131e-30	1121560	k56
rs78444298	1	184672098	EDEM3	A	G	0.0185	-0.0105	0.0014	4.89e-14	554583	0.0189	-0.012	0.001	2.189e-30	991164	k57
rs2068888	10	94839642	CYP26A1	A	G	0.4907	-0.0024	0.0003	4.43e-15	756122	0.4722	-0.0029	0.0003	2.594e-30	1192700	k58
rs223471	4	103698786	LOC102723704	G	C	0.6592	-0.0028	0.0003	5.86e-19	764210	0.6637	-0.003	0.0003	1.598e-29	1200790	k59
rs1047891	2	211540507	CPS1	A	C	0.2927	-0.0065	0.0004	1.18e-75	722090	0.3044	-0.007	0.0003	4.91e-116	1158670	k6
rs7425436	2	148759656	ORC4	G	A	0.3542	-0.0024	0.0003	5.16e-13	723041	0.332	-0.0029	0.0003	1.093e-28	1159620	k60
rs738527	22	43112961	A4GALT	C	T	0.7083	-0.0032	0.0003	4.18e-21	750206	0.694	-0.0029	0.0003	7.84e-29	1186790	k62
rs4491726	2	18676276	RDH14	G	A	0.3066	-0.0032	0.0004	5.48e-19	764678	0.3137	-0.0034	0.0003	1.203e-28	1201260	k63
rs9868185	3	121657593	SLC15A2	G	A	0.4984	-0.0026	0.0003	5.03e-17	765348	0.4892	-0.0028	0.0003	2.236e-28	1201930	k64
rs2749153	1	23699340	ZNF436-AS1	A	G	0.6894	-0.0033	0.0003	7.84e-23	764341	0.7093	-0.003	0.0003	5.666e-28	1200920	k65
rs17050272	2	121306440	LINC01101	A	G	0.4351	-0.0022	0.0003	1.11e-12	754307	0.4264	-0.0028	0.0003	7.084e-28	1190890	k66;k70
rs11694902	2	121988884	TFCP2L1	G	A	0.8621	-0.0041	0.0005	1.06e-16	602292	0.8603	-0.0041	0.0004	4.093e-25	1038870	k66;k70
rs35472707	2	169995581	LRP2	T	C	0.0501	-0.0073	0.0008	6.16e-19	558624	0.0493	-0.0065	0.0006	1.178e-24	995205	k67
rs3757387	7	128576086	IRF5	C	T	0.4105	-0.003	0.0003	6.96e-20	721594	0.4301	-0.0027	0.0003	6.54e-27	1158180	k69;k142;k149
rs62491533	7	129564134	UBE2H	T	C	0.8097	-0.0027	0.0004	1.08e-11	763843	0.8201	-0.0027	0.0003	3.867e-15	1200420	k69;k149
rs9903801	17	58915261	BCAS3	G	C	0.8446	-0.0047	0.0004	1.01e-27	747348	0.8461	-0.0051	0.0003	1.268e-48	1183930	k7
rs9895661	17	59456589	BCAS3	C	T	0.2777	-0.0069	0.0004	2.49e-71	754880	0.2302	-0.0077	0.0003	2.51e-114	1191460	k7
rs7832708	8	10190040	MSRA	C	T	0.5053	-0.0022	0.0004	9.79e-10	566436	0.51	-0.0023	0.0003	2.911e-15	1003020	k71
rs11783418	8	10841858	XKR6	A	G	0.4997	-0.002	0.0004	2e-08	561829	0.508	-0.0021	0.0003	2.413e-13	998410	k71
rs10098664	8	11417493	BLK	T	C	0.4859	-0.0021	0.0003	6.13e-10	721602	0.5014	-0.0021	0.0003	3.03e-16	1158180	k71
rs2980423	8	8142575	PRAG1	T	C	0.4891	-0.0023	0.0003	3.2e-12	722553	0.5129	-0.0023	0.0003	7.191e-19	1159130	k71
rs1533059	8	8684953	MFHAS1	G	A	0.4858	-0.0025	0.0003	1.19e-14	722553	0.5096	-0.0023	0.0003	7.223e-20	1159130	k71
rs35353426	8	9297246	LOC157273	T	C	0.2916	-0.0026	0.0004	2.21e-11	560566	0.2901	-0.0022	0.0003	9.089e-13	997147	k71
rs2490391	1	243469669	SDCCAG8	A	C	0.4324	-0.0024	0.0003	1.33e-14	759555	0.4394	-0.0026	0.0003	3.565e-25	1196140	k72
rs144100226	6	34180297	HMGA1	C	T	0.9633	-0.0059	0.001	5.98e-09	709906	0.957	-0.006	0.0007	2.857e-17	1146490	k73
rs13200335	6	41690823	TFEB	C	A	0.5374	-0.0024	0.0003	8.06e-15	764006	0.561	-0.0025	0.0003	5.77e-23	1200590	k74
rs4940525	18	59354616	LINC01544	C	T	0.7397	-0.0025	0.0003	4.07e-13	763047	0.7545	-0.0029	0.0003	2.311e-25	1199630	k75
rs12671694	7	155665959	SHH	C	T	0.4624	-0.0025	0.0003	2.16e-16	762328	0.462	-0.0024	0.0003	1.263e-20	1198910	k76
rs868822	7	156252939	LINC01006	G	T	0.6669	-0.0029	0.0003	2.2e-18	758269	0.6956	-0.0024	0.0003	9.089e-20	1194850	k76
rs12913015	15	39305443	C15orf54	C	T	0.5852	-0.0027	0.0003	2.28e-17	723041	0.5778	-0.0026	0.0003	2.525e-24	1159620	k77
rs2834317	21	35356706	LOC101928126	A	G	0.1425	-0.0035	0.0005	4.26e-14	723041	0.1476	-0.0039	0.0004	7.156e-24	1159620	k78
rs1055256	10	126446592	EEF1AKMT2	G	A	0.5765	-0.0025	0.0003	3.56e-16	759716	0.5774	-0.0026	0.0003	8.086e-25	1196300	k79
rs1362800	5	39378115	DAB2	T	C	0.3832	-0.0049	0.0003	5.77e-51	763933	0.3946	-0.0056	0.0003	8.48e-104	1200510	k8
rs495237	5	39950266	LINC00603	G	T	0.7513	-0.0027	0.0003	1.95e-14	765283	0.7463	-0.0024	0.0003	2.014e-18	1201860	k8
rs10857788	1	110012289	SYPL2	G	A	0.2999	-0.003	0.0004	1.96e-16	764992	0.298	-0.0031	0.0003	1.245e-23	1201570	k80
rs1719934	18	5585158	EPB41L3	G	A	0.4248	-0.0026	0.0003	2.62e-17	765067	0.4453	-0.0026	0.0003	1.057e-23	1201650	k81
rs10865189	2	43433257	ZFP36L2	G	C	0.4874	-0.0024	0.0003	3.29e-14	723041	0.5012	-0.0026	0.0003	9.148e-24	1159620	k82
rs7203398	16	53189672	CHD9	C	A	0.2588	-0.0025	0.0003	4.67e-13	759716	0.2687	-0.0026	0.0003	1.082e-22	1196300	k83
rs11755724	6	7118990	RREB1	G	A	0.6279	-0.0027	0.0004	1.13e-13	557337	0.6327	-0.003	0.0003	3.956e-23	993918	k84
rs956006	15	62808539	MGC15885	C	T	0.6691	-0.0019	0.0003	4.45e-09	721934	0.6712	-0.0017	0.0003	1.097e-10	1158520	k85;k202
rs11071738	15	63580155	APH1B	T	C	0.5726	-0.0025	0.0003	2.01e-15	765012	0.5497	-0.0025	0.0003	1.594e-23	1201590	k85;k202
rs41301394	7	75612803	POR	C	T	0.6824	-0.0023	0.0003	3.65e-12	765193	0.6951	-0.0027	0.0003	1.896e-23	1201770	k86
rs1268168	6	109008158	FOXO3	G	A	0.6625	-0.0024	0.0003	5.36e-14	762915	0.6581	-0.0024	0.0003	4.511e-20	1199500	k87
rs13159523	5	676962	TPPP	A	G	0.4942	-0.0024	0.0003	3.16e-13	668545	0.5028	-0.0025	0.0003	1.113e-22	1105130	k88
rs963837	11	30749090	DCDC1	T	C	0.5728	-0.0057	0.0003	4.32e-73	718274	0.5595	-0.0055	0.0003	9.85e-102	1154860	k9
rs6484504	11	31424823	DNAJC24	T	C	0.3053	-0.0026	0.0003	6.45e-15	759716	0.2963	-0.0025	0.0003	3.392e-20	1196300	k9
rs7185391	16	68323115	SLC7A6	T	G	0.2735	-0.0027	0.0004	8.56e-14	723041	0.2728	-0.0027	0.0003	1.588e-17	1159620	k90
rs12313306	12	57751854	R3HDM2	C	T	0.771	-0.0029	0.0004	1.46e-14	765269	0.7645	-0.003	0.0003	3.198e-21	1201850	k91
rs13157326	5	34504277	RAI14	A	G	0.4493	-0.0027	0.0003	1.67e-15	726220	0.4573	-0.0024	0.0003	1.548e-21	1162800	k92
rs11123169	2	113967075	PSD4	C	T	0.3231	-0.0025	0.0003	9.24e-15	758609	0.3253	-0.0025	0.0003	2.734e-21	1195190	k94
rs3822939	6	133849789	EYA4	A	G	0.4222	-0.0025	0.0003	2.16e-16	763669	0.4391	-0.0024	0.0003	3.119e-20	1200250	k96
rs2235826	20	56143169	PCK1	A	T	0.7932	-0.003	0.0004	6.83e-15	721934	0.8012	-0.0031	0.0003	1.177e-20	1158520	k97
rs4820324	22	38599857	MAFF	C	G	0.5902	-0.0023	0.0003	5.07e-14	759599	0.5858	-0.0023	0.0003	3.17e-19	1196180	k98
rs72629024	20	62152519	PPDPF	G	C	0.3366	-0.0035	0.0005	2.02e-13	609195	0.2361	-0.0037	0.0004	2.929e-20	1045780	k99
rs4408777	20	62706105	RGS19	A	G	0.5139	-0.0021	0.0003	5.4e-11	750181	0.5341	-0.0021	0.0003	8.213e-16	1186760	k99
rs11914389	3	38527215	ACVR2B	C	T	0.5185	-0.003	0.0003	3.11e-22	764380	0.5386	-0.003	0.0003	1.636e-32	1200960	n107;k47
rs8474	10	51026705	PARG	G	C	0.5505	-0.002	0.0003	1.77e-09	622844	0.5516	-0.0019	0.0003	5.682e-14	1059420	n118;k144
rs10821905	10	52646093	A1CF	G	A	0.8155	-0.0037	0.0004	9.39e-19	759716	0.8201	-0.0043	0.0003	3.854e-37	1196300	n118;k40
rs7543734	1	94050911	BCAR3	G	C	0.7944	-0.0031	0.0005	9.9e-11	565814	0.793	-0.0027	0.0004	1.224e-13	1002400	n146;k155
rs7740107	6	130374461	L3MBTL3	T	A	0.2555	-0.0027	0.0004	8.93e-13	763612	0.2621	-0.003	0.0003	1.99e-21	1200190	n150;k93
rs9375818	6	131882078	ARG1	A	G	0.2545	-0.0031	0.0004	6.09e-18	721594	0.2356	-0.0029	0.0003	1.754e-19	1158180	n150;k95
rs2976178	8	87332552	WWP1	C	G	0.6717	-0.0025	0.0003	7.81e-14	764956	0.7047	-0.0026	0.0003	5.331e-22	1201540	n156;k89
rs10790452	11	121584931	SORL1	C	T	0.2631	-0.002	0.0003	7.14e-09	764183	0.2609	-0.0021	0.0003	5.623e-15	1200760	n161;k152
rs7251730	19	36997147	ZNF260	C	T	0.6548	-0.0024	0.0003	2.2e-12	746491	0.6382	-0.0018	0.0003	3.424e-12	1183070	n24;k36
rs500830	13	72348768	DACH1	C	T	0.5397	-0.0029	0.0003	1.96e-19	762916	0.5702	-0.0028	0.0003	5.727e-27	1199500	n26;k68
rs1050816	2	220358198	SPEG	C	T	0.667	-0.0026	0.0003	1.12e-15	759215	0.6703	-0.0031	0.0003	7.739e-32	1195800	n39;k52
rs113445505	19	38157969	ZNF781	C	T	0.6436	-0.0037	0.0003	6.96e-27	765313	0.6293	-0.0034	0.0003	3.983e-40	1201890	n44;k36
rs1813937	11	50468801	LOC646813	C	T	0.2815	-0.0022	0.0004	6.89e-10	737381	0.2498	-0.002	0.0003	1.751e-09	1173960	n59;k106
rs10254101	7	151415536	PRKAG2	T	C	0.2768	-0.0068	0.0004	1.85e-67	606517	0.2845	-0.0078	0.0003	5.33e-139	1043100	n66;k4
