# Supplementary material for: Discovery and prioritization of variants and genes for kidney function in >1.2 million individuals
Source: Nat Commun. 2021 Jul 16;12:4350. doi: 10.1038/s41467-021-24491-0 (PMC8285412; doi:10.1038/s41467-021-24491-0)
Supplement: Supplementary file 6 — Supplementary Data 4 [file 41467_2021_24491_MOESM6_ESM.xlsx]

## Sheet: SD4 Stage 2 results
Supplementary Data 4. Secondary meta-analysis and combined primary + secondary meta-analysis association results for lead variants of 424 genome-wide significant (P<5x10e-8) eGFRcrea loci. For the 424 identified eGFRcrea locus lead variants, the table shows association results from the second meta-analysis (n = 417,288) and separately for the second meta-analysis studies HUNT (n = 69,389), the Mi…
				HUNT						MGI						MVP						Secondary meta-analysis						Combined primary+secondary meta-analysis
Locus_id	RSID	EA	OA	EAF	BETA	SE	P	N	R2	EAF	BETA	SE	P	N	R2	EAF	BETA	SE	P	N	R2	EAF	BETA	SE	P-1sided	N	validated	EAF	BETA	SE	P	N
k2	rs77924615	G	A	0.811458	-0.0104837	0.00106067	4.9e-23	69389	0.00149469	0.804583	-0.0160213	0.00236012	1.1e-11	47219	0.00102954	0.82518	-0.0282247	0.000962425	8.78358e-189	300680	0.00293165	0.8178	-0.0199	0.0007	4.48502e-178	417288	1	0.805742	-0.0120431	0.000275744	0	1575958
k1	rs2433601	C	T	0.400927	-0.00828242	0.000842335	8.1e-23	69389	0.00146456	0.380241	-0.0102488	0.00189039	5.9e-08	47219	0.000631454	0.49034	-0.0124248	0.000775481	9.46708e-58	300680	0.000984171	0.4436	-0.0105	0.0005	3.27928e-98	417288	1	0.409901	-0.00939706	0.000257248	3.8153e-292	1619108
k4	rs10224210	C	T	0.286636	-0.00620403	0.000910608	9.6e-12	69389	0.00069958	0.271502	-0.01038	0.00210429	8.1e-07	47219	0.000543638	0.23602	-0.0133702	0.000815129	1.94931e-60	300680	0.000822282	0.2595	-0.0102	0.0006	4.106e-65	417288	1	0.271979	-0.00828	0.000268328	4.41081e-209	1395850
k3	rs28817415	T	C	0.493462	-0.00645534	0.000817781	2.9e-15	69389	0.000925873	0.440994	-0.00313197	0.0018304	0.087	47219	6.16877e-05	0.36911	-0.00894991	0.000741033	1.41212e-33	300680	0.00047584	0.4265	-0.0074	0.0005	7.32413e-50	417288	1	0.425387	-0.00769412	0.000257248	1.4872e-196	1619158
k7	rs9895661	C	T	0.157789	-0.00512466	0.0011228	5e-06	69389	0.000310224	0.190137	-0.00569103	0.00230203	0.013	47219	0.000127225	0.26738	-0.00934557	0.000941377	3.18509e-23	300680	0.000436449	0.2193	-0.0074	0.0007	2.02144e-26	417288	1	0.227373	-0.00765345	0.000275744	1.4881e-169	1608748
k6	rs1047891	A	C	0.304423	-0.00700887	0.000906239	1e-14	69389	0.000924626	0.312867	-0.00679457	0.00198843	0.00063	47219	0.000253185	0.32545	-0.00887368	0.000783769	1.0377e-29	300680	0.000440981	0.3162	-0.008	0.0006	7.40641e-41	417288	1	0.307524	-0.0072	0.000268328	1.33863e-158	1575958
k5	rs10866705	C	A	0.264606	-0.00850207	0.000933605	8.5e-20	69389	0.00125031	NA	NA	NA	NA	NA	NA	0.26388	-0.00875506	0.000882196	3.29526e-23	300680	0.000379828	0.2642	-0.0086	0.0006	6.77298e-47	370069	1	0.261456	-0.00676	0.000268328	4.7757e-140	1556439
k11	rs3119304	C	T	0.115849	-0.00864476	0.00128919	2e-11	69389	0.000680412	0.113789	-0.00853441	0.00290564	0.0033	47219	0.000187369	0.12277	-0.0120522	0.00115375	1.54232e-25	300680	0.000399073	0.1192	-0.0104	0.0008	6.11716e-39	417288	1	0.120229	-0.0088	0.000357771	1.36857e-133	1575468
k10	rs62435145	T	G	0.6754	-0.0040739	0.00088003	3.7e-06	69389	0.000323428	0.662026	-0.00830807	0.00200869	3.5e-05	47219	0.000393979	0.56608	-0.00678734	0.000810996	5.82785e-17	300680	0.000288669	0.62	-0.0058	0.0006	2.08882e-22	417288	1	0.637712	-0.00644	0.000268328	2.75e-127	1474908
k14	rs10206899	T	C	0.794453	-0.004856	0.00101401	1.7e-06	69389	0.000342282	0.77762	-0.006288	0.00218209	0.004	47219	0.000174422	0.71355	-0.00769653	0.000871027	9.95846e-19	300680	0.000308871	0.7504	-0.0065	0.0006	1.19641e-27	417288	1	0.767602	-0.00634	0.000268328	1.99742e-123	1457808
k9	rs963837	T	C	0.558031	-0.0049003	0.0008268	3.1e-09	69389	0.000526433	0.543891	-0.00537703	0.00182166	0.0032	47219	0.00018297	0.62099	-0.0104267	0.000768644	6.63885e-42	300680	0.000652744	0.5876	-0.0076	0.0005	1.76811e-52	417288	1	0.566958	-0.00605588	0.000257248	1.55082e-122	1572148
k16	rs8096658	G	C	0.49816	-0.00560584	0.000870314	1.2e-10	69389	0.000698334	0.472854	-0.00844972	0.00212509	7e-05	47219	0.000454001	0.4199	-0.00827324	0.00075427	5.48061e-28	300680	0.000425318	0.4548	-0.0072	0.0006	1.77648e-33	417288	1	0.467357	-0.00576	0.000268328	3.21957e-102	1477238
k8	rs35969577	T	G	0.405491	-0.00463283	0.00083861	3.3e-08	69389	0.000459917	0.426153	-0.00491811	0.0018453	0.0077	47219	0.000150894	0.37704	-0.00506147	0.000751341	1.62444e-11	300680	0.000153502	0.3928	-0.0049	0.0005	5.62928e-23	417288	1	0.394124	-0.00541471	0.000257248	2.35569e-98	1576908
k20	rs10851885	G	A	0.226835	-0.00363625	0.00100408	0.00029	69389	0.000206128	0.241104	-0.00828818	0.00217742	0.00014	47219	0.000320641	0.19552	-0.00731361	0.00096621	3.76076e-14	300680	0.000214627	0.2134	-0.0058	0.0007	5.87012e-17	417288	1	0.238385	-0.00563103	0.000275744	1.08199e-92	1448008
k24	rs267738	T	G	0.79048	-0.00413363	0.00100663	4e-05	69389	0.000251552	0.791602	-0.00523487	0.00222939	0.019	47219	0.000115326	0.83409	-0.00764553	0.000894987	1.31819e-17	300680	0.000206355	0.8129	-0.006	0.0006	7.61985e-24	417288	1	0.79601	-0.00528	0.000268328	3.36857e-86	1609788
k13	rs1260326	C	T	0.676078	-0.00562678	0.000871884	1.1e-10	69389	0.000616318	0.587154	-0.00525491	0.00184386	0.0044	47219	0.000170759	0.64574	-0.00473418	0.000739496	1.53686e-10	300680	0.000130793	0.6523	-0.0051	0.0005	9.91363e-25	417288	1	0.607243	-0.00502647	0.000257248	5.07701e-85	1567688
k12	rs881858	A	G	0.687079	-0.0045245	0.000883295	3e-07	69389	0.000391228	0.698461	-0.00333963	0.00198464	0.092	47219	5.99234e-05	0.63862	-0.00420202	0.000792428	1.14174e-07	300680	0.000103953	0.6633	-0.0043	0.0006	3.84229e-13	417288	1	0.692876	-0.00518	0.000268328	4.90201e-83	1612778
k15	rs34861762	T	C	0.451634	-0.0049577	0.000823107	1.7e-09	69389	0.000541085	0.40621	-0.00406515	0.00187002	0.03	47219	0.000101684	0.38473	-0.00593714	0.000748161	2.10113e-15	300680	0.000212858	0.4143	-0.0054	0.0005	1.72102e-27	417288	1	0.404131	-0.00495882	0.000257248	8.47081e-83	1619148
k18	rs10746942	G	A	0.349047	-0.00618342	0.000862217	7.4e-13	69389	0.000772215	0.380179	-7.3517e-05	0.00186927	0.97	47219	3.24896e-08	0.38365	-0.00550773	0.000759789	4.20775e-13	300680	0.000182988	0.3695	-0.0053	0.0005	1.4899e-26	417288	1	0.368316	-0.00485882	0.000257248	1.43954e-79	1605188
k25	rs17730281	G	A	0.747195	-0.00433777	0.000945399	4.5e-06	69389	0.000315937	0.776806	-0.00844968	0.00218118	0.00011	47219	0.000315784	0.78052	-0.00852538	0.000875352	2.06376e-22	300680	0.000317629	0.7661	-0.0067	0.0006	2.96836e-29	417288	1	0.751939	-0.00478	0.000268328	5.50245e-71	1613588
k17	rs8101667	C	T	0.679063	-0.0055539	0.000880675	2.9e-10	69389	0.000597549	0.666868	-0.00271608	0.00192504	0.16	47219	4.18076e-05	0.66939	-0.00507383	0.000787021	1.14343e-10	300680	0.000145339	0.6731	-0.0051	0.0006	9.47953e-18	417288	1	0.642295	-0.00478	0.000268328	5.50245e-71	1619208
k19	rs2338796	G	A	0.333399	-0.00587056	0.000877659	2.2e-11	69389	0.000680827	0.320581	-0.00434628	0.00195879	0.026	47219	0.00010496	0.19703	-0.00687769	0.00112953	1.13779e-09	300680	0.000190911	0.2863	-0.006	0.0007	5.11046e-18	417288	1	0.318346	-0.00481724	0.000275744	2.4246e-68	1595008
k31	rs17216707	T	C	0.7929	-0.00405576	0.00103952	9.6e-05	69389	0.000240099	0.806859	-0.00448434	0.00244029	0.066	47219	7.99435e-05	0.82383	-0.00558509	0.000987853	1.57111e-08	300680	0.00011549	0.809	-0.0048	0.0007	3.51257e-12	417288	1	0.809733	-0.0048	0.000275744	7.23997e-68	1563868
k22	rs80282103	T	A	0.0591917	-0.00853163	0.00174226	9.7e-07	69389	0.000360308	0.0820314	-0.0107091	0.00333906	0.0013	47219	0.000220307	NA	NA	NA	NA	NA	NA	0.0641	-0.009	0.0015	9.86588e-10	116608	1	0.0847922	-0.00819	0.000474342	8.47687e-67	1318368
k21	rs7630893	T	C	0.710896	-0.00323217	0.000903495	0.00035	69389	0.000190852	0.720765	-0.00931019	0.0020723	7e-06	47219	0.000445035	0.69944	-0.00440176	0.000843685	1.81672e-07	300680	0.000103908	0.7061	-0.0043	0.0006	3.84229e-13	417288	1	0.717902	-0.00446	0.000268328	4.87487e-62	1619098
k32	rs12736457	G	C	0.112401	-0.00551156	0.00129207	2e-05	69389	0.000269391	0.128821	-0.00608683	0.00270787	0.025	47219	0.000106069	0.09995	-0.00552984	0.00109901	4.86496e-07	300680	7.0176e-05	0.1072	-0.0056	0.0008	1.27981e-12	417288	1	0.123077	-0.00568	0.000357771	9.27958e-57	1448828
k28	rs80138475	C	T	0.894096	-0.00339944	0.00133364	0.011	69389	9.72655e-05	0.89103	-0.00473552	0.0029123	0.1	47219	5.55455e-05	NA	NA	NA	NA	NA	NA	0.8936	-0.0036	0.0012	0.0013499	116608	1	0.889101	-0.00594	0.000379473	3.15557e-55	1163868
k23	rs2440164	G	A	0.40587	-0.00419697	0.000838875	5.6e-07	69389	0.000377561	0.392497	-0.000665102	0.0019081	0.73	47219	2.69076e-06	0.35473	-0.0040607	0.000766015	1.15204e-07	300680	9.62842e-05	0.3792	-0.0038	0.0005	1.48065e-14	417288	1	0.373985	-0.00402059	0.000257248	4.60276e-55	1571498
k40	rs10821905	G	A	0.804573	-0.00335943	0.00104302	0.0013	69389	0.000157735	0.823913	-0.00517859	0.00237578	0.029	47219	9.92535e-05	0.81699	-0.00453304	0.00102088	8.98522e-06	300680	7.83763e-05	0.812	-0.0041	0.0007	2.35449e-09	417288	1	0.818005	-0.00426897	0.000275744	4.61457e-54	1613588
k26	rs848446	A	G	0.277902	-0.00263174	0.000918076	0.0041	69389	0.000123544	0.278406	-0.00306514	0.00206471	0.14	47219	4.81489e-05	0.25259	-0.0058517	0.00084762	5.07691e-12	300680	0.000164912	0.2654	-0.0043	0.0006	3.84229e-13	417288	1	0.269779	-0.00414	0.000268328	1.04689e-53	1619008
k43	rs16930370	C	T	0.169394	-0.00426128	0.00109812	0.0001	69389	0.000227102	0.177079	0.000965143	0.00240828	0.69	47219	3.46276e-06	0.19649	-0.00547065	0.000967553	1.56803e-08	300680	0.000120538	0.184	-0.0045	0.0007	6.44044e-11	417288	1	0.174584	-0.00424655	0.000275744	1.62739e-53	1613588
k30	rs2076668	A	G	0.366677	-0.0031196	0.000851622	0.00025	69389	0.000200888	0.379983	-0.000994016	0.00187722	0.6	47219	5.93839e-06	0.34557	-0.00606587	0.000747736	4.98489e-16	300680	0.000212275	0.3568	-0.0045	0.0005	1.12859e-19	417288	1	0.36555	-0.00391176	0.000257248	3.21643e-52	1576418
k37	rs187355703	G	C	0.0219316	-0.0113614	0.00280579	5.1e-05	69389	0.000246122	0.0229693	-0.0100343	0.0061394	0.1	47219	5.76427e-05	0.01826	-0.0171128	0.00252106	1.13948e-11	300680	0.000133922	0.0202	-0.0142	0.0018	1.52444e-15	417288	1	0.0253907	-0.01212	0.000804984	3.14386e-51	1397719
k35	rs11745891	C	T	0.123703	-0.00684785	0.00126285	5.9e-08	69389	0.000451843	0.102067	-0.00554134	0.00304035	0.068	47219	7.17915e-05	0.10388	-0.00217721	0.00118196	0.0654701	300680	1.12567e-05	0.1123	-0.0044	0.0008	1.89896e-08	417288	1	0.109586	-0.00536	0.000357771	9.67761e-51	1459548
k33	rs56283550	G	A	0.910752	-0.0077446	0.00144623	8.6e-08	69389	0.000433357	0.900867	-0.00402771	0.00305311	0.19	47219	3.69582e-05	0.90724	-0.00515474	0.00125111	3.78784e-05	300680	5.70441e-05	0.9081	-0.0061	0.0009	6.10192e-12	417288	1	0.869475	-0.00543196	0.000365525	5.92852e-50	1613458
k38	rs948494	A	G	0.334045	-0.00345539	0.000869318	7e-05	69389	0.000236098	0.356807	-0.00520901	0.0018993	0.0061	47219	0.000158854	0.29197	-0.00872361	0.000781447	6.23933e-29	300680	0.000401325	0.3147	-0.0063	0.0006	4.31901e-26	417288	1	0.330288	-0.00398	0.000268328	9.01928e-50	1619178
k27	rs11062102	C	T	0.655019	-0.00412295	0.000859896	1.6e-06	69389	0.000341439	0.636656	-0.00448537	0.00193238	0.02	47219	0.000118723	0.58963	-0.00330326	0.000773675	1.9591e-05	300680	6.73526e-05	0.6203	-0.0037	0.0006	3.48723e-10	417288	1	0.620226	-0.00394	0.000268328	8.2218e-49	1618968
k34	rs807624	G	T	0.615531	-0.00339676	0.00084513	5.8e-05	69389	0.00024271	0.657436	-0.00498497	0.00191147	0.0091	47219	0.000142769	0.57593	-0.00398005	0.000773207	2.64212e-07	300680	9.86957e-05	0.5992	-0.0038	0.0005	1.48065e-14	417288	1	0.605201	-0.00357941	0.000257248	5.19001e-44	1609988
k57	rs78444298	A	G	0.015849	-0.00355241	0.00328966	0.28	69389	1.74967e-05	0.0180339	-0.0104309	0.00681733	0.13	47219	4.91523e-05	0.01474	-0.0202466	0.00266294	2.89986e-14	300680	0.000151868	0.0154	-0.0134	0.002	1.0421e-11	417288	1	0.017863	-0.01228	0.000894427	6.76382e-43	1408452
k51	rs2823139	A	G	0.341037	-0.00411	0.000867857	2.2e-06	69389	0.000337438	0.33669	-0.00111518	0.00192565	0.56	47219	7.08518e-06	0.32791	-0.00824536	0.000846323	2.0001e-22	300680	0.000382222	0.3345	-0.0058	0.0006	2.08882e-22	417288	1	0.333537	-0.00364	0.000268328	6.41591e-42	1610028
k54	rs12826808	A	T	0.794089	-0.00193912	0.0010171	0.057	69389	5.46519e-05	0.808625	-0.00331826	0.00234012	0.16	47219	4.34677e-05	0.74923	-0.00473461	0.000978664	1.31331e-06	300680	0.000107442	0.7739	-0.0034	0.0007	5.95458e-07	417288	1	0.777017	-0.00373793	0.000275744	7.31836e-42	1618928
k39	rs2412608	C	T	0.457707	-0.0034701	0.000827896	2.8e-05	69389	0.000265676	0.512423	-0.00700078	0.00183886	0.00014	47219	0.000312377	0.62762	-0.00561038	0.000826224	1.12035e-11	300680	0.000187664	0.54	-0.0048	0.0006	6.22096e-16	417288	1	0.516349	-0.0036	0.000268328	4.84641e-41	1419388
k48	rs3850625	G	A	0.881376	-0.00346207	0.00126691	0.0063	69389	0.000111392	0.88145	-0.00497282	0.00282051	0.078	47219	6.59202e-05	0.90456	-0.00423669	0.00112915	0.000175395	300680	3.95308e-05	0.8932	-0.004	0.0008	2.86652e-07	417288	1	0.884198	-0.00472	0.000357771	9.65307e-40	1591868
k29	rs1548945	C	T	0.579683	-0.00248792	0.000831645	0.0028	69389	0.000134056	0.579043	-0.00133548	0.00188712	0.48	47219	1.10901e-05	0.56661	-0.00260817	0.00075955	0.000595173	300680	4.26137e-05	0.5731	-0.0025	0.0005	2.86652e-07	417288	1	0.570528	-0.00338235	0.000257248	1.74217e-39	1574458
k45	rs3842761	G	C	0.792126	-0.00292336	0.00104942	0.0053	69389	0.000125085	0.747027	0.000154255	0.00217966	0.94	47219	1.1471e-07	0.70869	-0.00234244	0.000880646	0.0078166	300680	2.88977e-05	0.7435	-0.0023	0.0006	6.32092e-05	417288	1	0.730415	-0.0035	0.000268328	6.89973e-39	1551388
k46	rs9932625	A	G	0.259676	-0.00395759	0.000934041	2.3e-05	69389	0.000267647	0.227341	-0.00487771	0.00217166	0.025	47219	0.000106613	0.22263	-0.00446549	0.000898939	6.78561e-07	300680	8.80367e-05	0.2394	-0.0043	0.0006	3.84229e-13	417288	1	0.246154	-0.0035	0.000268328	6.89973e-39	1618878
k41	rs10857147	A	T	0.647236	-0.00192935	0.000853228	0.024	69389	7.55469e-05	0.715551	-0.00481732	0.00203148	0.018	47219	0.000120495	0.74932	-0.00619951	0.000821235	4.39817e-14	300680	0.000184169	0.7014	-0.0042	0.0006	1.27981e-12	417288	1	0.703238	-0.00348	0.000268328	1.82943e-38	1576908
k78	rs2834320	G	A	0.147826	-0.00271163	0.00115792	0.019	69389	8.23356e-05	0.164142	-0.00496158	0.00245859	0.044	47219	8.61601e-05	0.1593	-0.00315909	0.00100333	0.00164064	300680	3.40953e-05	0.1552	-0.0031	0.0007	4.74297e-06	417288	1	0.155423	-0.00352241	0.000275744	2.28367e-37	1618248
k73	rs622076	A	G	NA	NA	NA	NA	NA	NA	0.143744	-0.00829955	0.00257736	0.0013	47219	0.00021628	0.13848	-0.00846471	0.00104779	6.57403e-16	300680	0.000218067	0.1392	-0.0084	0.001	2.23239e-17	347899	1	0.147639	-0.0046069	0.000371391	2.47209e-35	1541189
k91	rs7397189	T	G	0.70406	-0.00346827	0.000897902	0.00011	69389	0.000222785	0.768336	-0.00253949	0.00214878	0.24	47219	2.92831e-05	0.79299	-0.00511158	0.000873651	4.89626e-09	300680	0.000109417	0.7512	-0.0042	0.0006	1.27981e-12	417288	1	0.761396	-0.00332	0.000268328	3.66308e-35	1479808
k70	rs755865	G	A	0.888049	-0.00336455	0.00129595	0.0094	69389	0.000100038	0.869769	-0.00678486	0.00279044	0.015	47219	0.000133019	0.87819	-0.00539875	0.00110041	9.29502e-07	300680	7.95375e-05	0.8813	-0.0047	0.0008	2.11422e-09	417288	1	0.873758	-0.00438	0.000357771	1.84331e-34	1413726
k61	rs10439970	G	T	0.325141	-0.00362643	0.000875547	3.4e-05	69389	0.000256502	0.320265	-0.00386756	0.00195243	0.048	47219	8.30687e-05	0.34247	-0.00490276	0.000783927	4.00334e-10	300680	0.000138081	0.3336	-0.0043	0.0006	3.84229e-13	417288	1	0.321882	-0.00326	0.000268328	5.7857e-34	1615308
k75	rs12458009	T	G	0.755623	-0.00409476	0.000957682	1.9e-05	69389	0.000275214	0.777548	-0.00537055	0.00221309	0.015	47219	0.000127267	0.6802	-0.00508768	0.000898196	1.47737e-08	300680	0.000143638	0.7205	-0.0047	0.0006	2.37551e-15	417288	1	0.744798	-0.00326	0.000268328	5.7857e-34	1609808
k80	rs4970765	C	T	0.302998	-0.00467326	0.000894067	1.7e-07	69389	0.000409979	0.302332	-0.001375	0.00199919	0.49	47219	1.01731e-05	0.32305	-0.0036373	0.000807814	6.71388e-06	300680	7.38072e-05	0.3131	-0.0039	0.0006	4.016e-11	417288	1	0.301694	-0.00326	0.000268328	5.7857e-34	1579908
k36	rs55743020	T	G	0.612591	-0.00161128	0.000841647	0.056	69389	5.47684e-05	0.634187	-0.00183384	0.00188919	0.33	47219	1.99028e-05	0.69461	-0.00287704	0.000770521	0.000188582	300680	4.47921e-05	0.6553	-0.0023	0.0005	2.11245e-06	417288	1	0.636001	-0.00310882	0.000257248	1.26873e-33	1619148
k53	rs56065557	C	G	0.301183	-0.00345567	0.000894759	0.00011	69389	0.000223412	0.310031	-0.00318131	0.00197508	0.11	47219	5.52282e-05	0.31994	-0.00407588	0.000805951	4.25653e-07	300680	9.22088e-05	0.3114	-0.0037	0.0006	3.48723e-10	417288	1	0.315221	-0.00322	0.000268328	3.54304e-33	1573008
k93	rs7740107	T	A	0.244448	-0.00375575	0.000951838	8e-05	69389	0.000231575	0.260483	-0.00302966	0.00210685	0.15	47219	4.51055e-05	0.22717	-0.00431648	0.000843426	3.0932e-07	300680	8.34465e-05	0.2369	-0.004	0.0006	1.30839e-11	417288	1	0.255599	-0.0032	0.000268328	8.69544e-33	1617478
k63	rs4491726	G	A	0.302776	-0.00176925	0.000898769	0.049	69389	5.87381e-05	0.315559	-0.00135434	0.0020078	0.5	47219	1.01062e-05	0.28152	-0.00271108	0.000786081	0.000563057	300680	3.79247e-05	0.2927	-0.0022	0.0006	0.000122866	417288	1	0.308286	-0.00316	0.000268328	5.15149e-32	1618548
k49	rs7475348	C	T	0.48898	-0.00239198	0.000821905	0.0036	69389	0.000127084	0.520287	-0.000436468	0.00182219	0.81	47219	1.21295e-06	0.57184	-0.00404683	0.000744562	5.47827e-08	300680	0.000102288	0.5333	-0.0031	0.0005	2.82316e-10	417288	1	0.526535	-0.00302647	0.000257248	5.92646e-32	1576908
k87	rs9480867	G	A	0.870618	-0.00359845	0.00122713	0.0034	69389	0.000129652	0.848415	0.000761436	0.00259059	0.77	47219	1.90215e-06	0.81488	-0.00231943	0.00103236	0.0246581	300680	2.07025e-05	0.8389	-0.0025	0.0008	0.000889025	417288	1	0.844909	-0.00328904	0.000280899	1.14635e-31	1616488
k59	rs223317	T	C	0.666208	-0.00278151	0.000871699	0.0014	69389	0.000152931	0.664285	-0.00385487	0.00193128	0.046	47219	8.45393e-05	0.63193	-0.00428436	0.000802445	9.34617e-08	300680	0.000108914	0.6491	-0.0036	0.0006	9.86588e-10	417288	1	0.659715	-0.00312	0.000268328	2.98531e-31	1619208
k50	rs81205	C	A	0.448404	-0.00275169	0.000850892	0.0012	69389	0.00016647	0.458326	-0.00134112	0.00199665	0.5	47219	1.1391e-05	0.48083	-0.00467629	0.00081526	9.70602e-09	300680	0.000139257	0.4648	-0.0036	0.0006	9.86588e-10	417288	1	0.474965	-0.00312	0.000268328	2.98531e-31	1553058
k68	rs303937	T	A	0.569591	-0.00291111	0.000831481	0.00046	69389	0.000184675	0.619948	-0.00339731	0.00192166	0.077	47219	6.93717e-05	0.54418	-0.0040763	0.000761642	8.70547e-08	300680	0.000105143	0.5608	-0.0035	0.0005	1.27981e-12	417288	1	0.562859	-0.00298529	0.000257248	3.89882e-31	1576908
k97	rs2235826	A	T	0.813854	-0.00180596	0.00105181	0.086	69389	4.39202e-05	0.809118	-0.0012623	0.00239085	0.6	47219	6.27792e-06	0.8336	-0.00588475	0.000994866	3.31999e-09	300680	0.000122541	0.823	-0.0037	0.0007	6.26076e-08	417288	1	0.806973	-0.0031931	0.000275744	5.20601e-31	1575808
k44	rs154656	A	T	0.421464	-0.00285805	0.000832929	0.0006	69389	0.000177043	0.452816	-0.00163605	0.00181334	0.37	47219	1.69185e-05	0.37066	-0.0026147	0.000747934	0.000472539	300680	4.06835e-05	0.3985	-0.0026	0.0005	9.96443e-08	417288	1	0.41984	-0.00296765	0.000257248	8.67324e-31	1611068
k72	rs953492	A	G	0.459699	-0.00192904	0.000827429	0.02	69389	8.2156e-05	0.496345	-0.00356116	0.00188376	0.059	47219	8.08749e-05	0.49117	-0.00516821	0.000755731	8.00733e-12	300680	0.000170294	0.4784	-0.0037	0.0005	6.80922e-14	417288	1	0.45868	-0.00296471	0.000257248	9.9051e-31	1613308
k95	rs2781649	G	A	0.230635	-0.00244708	0.000972808	0.012	69389	9.44499e-05	0.216607	-0.00406619	0.00221774	0.067	47219	7.15717e-05	0.25394	-0.00405529	0.000907888	7.94552e-06	300680	7.94809e-05	0.2409	-0.0034	0.0006	7.28011e-09	417288	1	0.240973	-0.00308	0.000268328	1.69225e-30	1537398
k67	rs16823029	A	C	0.0913208	-0.00372725	0.00142432	0.0089	69389	0.000102472	0.0801246	-0.00145729	0.00333355	0.66	47219	3.99301e-06	0.09386	-0.00548868	0.00139205	8.05263e-05	300680	6.5362e-05	0.0916	-0.0044	0.001	5.41254e-06	417288	1	0.0850345	-0.00512	0.000447214	2.38786e-30	1457208
k47	rs13064938	C	T	0.626426	-0.00233941	0.000847786	0.0058	69389	0.000113843	0.599428	-0.00189408	0.00186345	0.31	47219	2.1975e-05	0.54734	-0.00278941	0.000754387	0.000217696	300680	4.91777e-05	0.5837	-0.0025	0.0005	2.86652e-07	417288	1	0.586521	-0.00294118	0.000257248	2.85266e-30	1619118
k66	rs17050272	A	G	0.419176	-0.00294399	0.000860525	0.00062	69389	0.000187569	0.418052	-0.00589005	0.00183706	0.0013	47219	0.000215311	0.35309	-0.00313923	0.00073972	2.19819e-05	300680	5.74235e-05	0.3843	-0.0033	0.0005	2.05579e-11	417288	1	0.415476	-0.00293235	0.000257248	4.23244e-30	1608178
k64	rs2250067	T	C	0.471546	-0.00301688	0.000818525	0.00023	69389	0.000201602	0.450641	-0.00556204	0.00183242	0.0024	47219	0.000195375	0.45213	-0.00301912	0.00073518	4.01556e-05	300680	5.75991e-05	0.46	-0.0032	0.0005	7.76885e-11	417288	1	0.477575	-0.00290588	0.000257248	1.37269e-29	1576908
k88	rs13159523	A	G	0.522541	-0.00202514	0.000843987	0.016	69389	9.09524e-05	0.511998	-0.00507475	0.00187496	0.0068	47219	0.000164147	0.54771	-0.00546894	0.000786151	3.49277e-12	300680	0.000189011	0.534	-0.004	0.0005	6.22096e-16	417288	1	0.511352	-0.00289706	0.000257248	2.02715e-29	1522418
k42	rs700753	G	C	0.696562	-0.0014319	0.000890407	0.11	69389	3.85214e-05	0.642575	-0.000572768	0.00191047	0.76	47219	1.92212e-06	0.62807	-0.00326569	0.000775979	2.57167e-05	300680	6.35526e-05	0.6563	-0.0023	0.0006	6.32092e-05	417288	1	0.665281	-0.00302	0.000268328	2.19135e-29	1618868
k55	rs45619934	T	G	0.329818	-0.00357737	0.000873048	4.2e-05	69389	0.000251445	0.302751	-0.00556449	0.0019791	0.0049	47219	0.000166739	0.25112	-0.00181155	0.000813185	0.0258994	300680	1.57437e-05	0.2889	-0.0029	0.0006	6.71328e-07	417288	1	0.326772	-0.00298	0.000268328	1.17554e-28	1576908
k60	rs13032786	G	C	0.276435	-0.00243682	0.00091902	0.008	69389	0.000105576	0.302127	-0.00481342	0.00201153	0.017	47219	0.00012462	0.27926	-0.00283571	0.000799114	0.000387394	300680	4.12881e-05	0.28	-0.0028	0.0006	1.53063e-06	417288	1	0.311548	-0.00296	0.000268328	2.70029e-28	1576908
k62	rs28910285	C	T	0.699237	-8.03107e-05	0.000893101	0.93	69389	1.20571e-07	0.673744	0.000741171	0.00194991	0.7	47219	3.08038e-06	0.67701	-0.00608199	0.000787645	1.15102e-14	300680	0.000206343	0.6856	-0.0031	0.0006	1.19153e-07	417288	1	0.691691	-0.00294	0.000268328	6.16861e-28	1568168
k52	rs1050816	C	T	0.656781	-0.00259142	0.000869087	0.0029	69389	0.00013456	0.665003	-0.00355369	0.00192222	0.064	47219	7.17691e-05	0.63395	-0.00163721	0.000779727	0.0357543	300680	1.58679e-05	0.6459	-0.0022	0.0006	0.000122866	417288	1	0.663988	-0.00292	0.000268328	1.40143e-27	1613088
k81	rs1719935	G	A	0.460378	-0.00238121	0.000825018	0.0039	69389	0.000125212	0.445814	-0.00366041	0.00191502	0.056	47219	8.44467e-05	0.42065	-0.00390273	0.000736507	1.1654e-07	300680	9.46919e-05	0.4388	-0.0033	0.0005	2.05579e-11	417288	1	0.447856	-0.00278529	0.000257248	2.55644e-27	1619008
k118	rs284859	G	T	0.789208	-0.00266231	0.00100163	0.0079	69389	0.000104812	0.821962	0.000732735	0.00237334	0.76	47219	2.00434e-06	0.844	-0.00455921	0.000959853	2.03611e-06	300680	6.98168e-05	0.8181	-0.0033	0.0007	1.2128e-06	417288	1	0.809505	-0.00296207	0.000275744	6.45472e-27	1610638
k105	rs113441031	T	C	0.186972	-0.0010846	0.00105151	0.3	69389	1.58953e-05	0.154311	-0.0038953	0.00251212	0.12	47219	5.0513e-05	0.12912	-0.00299119	0.0010683	0.00511127	300680	2.56657e-05	0.1582	-0.0022	0.0007	0.000836537	417288	1	0.162802	-0.00296034	0.000275744	6.90698e-27	1618978
k77	rs11856921	C	A	0.553573	-0.00191777	0.000820799	0.019	69389	8.07915e-05	0.57479	-0.00242766	0.00186837	0.19	47219	3.67453e-05	0.63384	-0.00379766	0.000755628	5.01528e-07	300680	8.5388e-05	0.5952	-0.0029	0.0005	3.31575e-09	417288	1	0.588951	-0.00275294	0.000257248	1.00131e-26	1575808
k58	rs2068888	A	G	0.450194	-0.00201223	0.00082734	0.015	69389	8.90865e-05	0.456771	-0.00142906	0.00181298	0.43	47219	1.2927e-05	0.42586	-0.0026817	0.000731614	0.000246946	300680	4.48558e-05	0.4382	-0.0023	0.0005	2.11245e-06	417288	1	0.463388	-0.00274118	0.000257248	1.63867e-26	1609988
k106	rs10769264	T	C	0.368023	-0.00207238	0.000855018	0.015	69389	8.87897e-05	0.387354	-0.00469667	0.00186579	0.012	47219	0.00013354	0.33581	-0.00529103	0.000768153	5.66997e-12	300680	0.000159287	0.3534	-0.0039	0.0005	3.09536e-15	417288	1	0.36765	-0.00272353	0.000257248	3.41734e-26	1618588
k99	rs72629024	G	C	0.164068	-0.00285169	0.00116887	0.015	69389	9.91395e-05	0.150201	-0.00866671	0.00277767	0.0018	47219	0.000244575	0.1412	-0.00444864	0.00107974	3.78809e-05	300680	6.12203e-05	0.1516	-0.0041	0.0008	1.48769e-07	417288	1	0.211999	-0.00378	0.000357771	4.31029e-26	1463068
n5	rs429358	T	C	0.824482	-0.000498215	0.00107647	0.64	69389	3.19289e-06	0.861147	-0.00779294	0.00263784	0.0031	47219	0.000185246	0.8476	-0.00443018	0.00105032	2.4661e-05	300680	6.46744e-05	0.8382	-0.0029	0.0007	1.71503e-05	417288	1	0.845376	-0.0029	0.000275744	7.21185e-26	1558398
k74	rs34357137	C	G	0.717451	-0.00160195	0.000910363	0.078	69389	4.62414e-05	0.737337	-0.00564257	0.00207902	0.0066	47219	0.000157301	0.76681	-0.00358516	0.000840382	1.98969e-05	300680	5.86312e-05	0.7436	-0.0029	0.0006	6.71328e-07	417288	1	0.734702	-0.00282	0.000268328	7.80904e-26	1576908
k71	rs7012637	G	A	0.522857	-0.000937136	0.000841774	0.27	69389	1.94753e-05	0.542507	-0.00378828	0.00187982	0.044	47219	9.08632e-05	0.56296	-0.00392348	0.000773789	3.97044e-07	300680	9.66174e-05	0.5444	-0.0027	0.0005	3.33204e-08	417288	1	0.520506	-0.0027	0.000257248	9.03923e-26	1562598
k65	rs2749153	A	G	0.711892	-0.00134483	0.000910308	0.14	69389	3.29725e-05	0.728743	-0.00358435	0.00207294	0.084	47219	6.47873e-05	0.62255	-0.00234081	0.000839624	0.00530498	300680	3.28458e-05	0.6689	-0.002	0.0006	0.00042906	417288	1	0.698882	-0.0028	0.000268328	1.71643e-25	1618208
k76	rs288753	G	A	0.629297	-0.00230456	0.00086035	0.0074	69389	0.00011013	0.619578	-0.00431957	0.0019724	0.029	47219	0.000112191	0.6497	-0.00365977	0.000768259	1.90143e-06	300680	7.77633e-05	0.639	-0.0032	0.0006	4.8213e-08	417288	1	0.648001	-0.0028	0.000268328	1.71643e-25	1556028
k83	rs7196485	G	T	0.297641	-0.0035215	0.00089864	8.9e-05	69389	0.000230438	NA	NA	NA	NA	NA	NA	0.24179	-0.00271531	0.000874737	0.00190847	300680	3.44811e-05	0.269	-0.0031	0.0006	1.19153e-07	370069	1	0.27802	-0.00278	0.000268328	3.75199e-25	1571039
k56	rs2954017	C	T	0.524752	-0.00124848	0.00082833	0.13	69389	3.45529e-05	0.515816	-0.00141872	0.00183955	0.44	47219	1.28237e-05	0.55737	-0.00265722	0.00075933	0.000466317	300680	4.44379e-05	0.5402	-0.002	0.0005	3.16712e-05	417288	1	0.533349	-0.00266176	0.000257248	4.31438e-25	1538848
k84	rs11243145	A	G	0.631337	-0.00141095	0.00085276	0.098	69389	4.11871e-05	0.624576	-0.00154512	0.00189724	0.42	47219	1.42806e-05	0.519	-0.00187624	0.000767267	0.0144716	300680	2.24183e-05	0.5738	-0.0017	0.0005	0.000336929	417288	1	0.610747	-0.00265588	0.000257248	5.4765e-25	1421538
k82	rs12614953	T	C	0.508487	-0.00470854	0.00082493	1.1e-08	69389	0.000492532	0.531014	-0.00110845	0.00186552	0.55	47219	7.8057e-06	0.55448	-0.00135219	0.000777634	0.082061	300680	1.15224e-05	0.5327	-0.0028	0.0005	1.07176e-08	417288	1	0.505491	-0.00265294	0.000257248	6.16895e-25	1576908
k134	rs72912510	A	G	0.214297	-0.00125888	0.00100996	0.21	69389	2.37187e-05	0.196522	-0.0014647	0.00233536	0.53	47219	8.64165e-06	0.17572	-0.00618948	0.000974932	2.17557e-10	300680	0.000141553	0.1945	-0.0036	0.0007	1.35296e-07	417288	1	0.198028	-0.00283966	0.000275744	7.181e-25	1574508
k101	rs1541939	T	G	0.704556	-0.00302691	0.000899659	0.00077	69389	0.000169526	0.726888	0.00108645	0.00205364	0.6	47219	5.9778e-06	0.67894	-0.00210621	0.000873911	0.0159491	300680	2.46681e-05	0.6944	-0.0022	0.0006	0.000122866	417288	1	0.684277	-0.00276	0.000268328	8.15656e-25	1479528
n2	rs148635648	G	A	0.11767	-0.00538926	0.00127518	2.4e-05	69389	0.000268042	0.0811998	-0.00520444	0.00334019	0.12	47219	5.15511e-05	0.07278	-0.00112571	0.0013262	0.395981	300680	2.18153e-06	0.0951	-0.0035	0.0009	5.03521e-05	417288	1	0.0993311	-0.00375052	0.000365525	1.06005e-24	1619218
k92	rs13157326	A	G	0.492218	-0.00226765	0.000818932	0.0056	69389	0.000114244	0.464837	-0.00308453	0.0018396	0.094	47219	6.0378e-05	0.39914	-0.00417945	0.000780773	8.65897e-08	300680	0.000106869	0.4453	-0.0033	0.0005	2.05579e-11	417288	1	0.454131	-0.00263824	0.000257248	1.11662e-24	1580088
k179	rs72683923	T	C	0.981955	-0.0138671	0.00316947	1.2e-05	69389	0.000302881	0.985006	-0.0196675	0.00785473	0.012	47219	0.000145739	0.98563	-0.0212109	0.00300182	1.59789e-12	300680	0.000162556	0.984	-0.0179	0.0021	7.71947e-18	417288	1	0.98128	-0.00925933	0.000902861	1.11734e-24	1378893
k85	rs11071738	T	C	0.535402	-0.00150081	0.000825109	0.069	69389	4.98031e-05	0.532019	-0.00546717	0.00183124	0.0028	47219	0.000189843	0.60345	-0.00383389	0.000764017	5.22218e-07	300680	8.97289e-05	0.5686	-0.003	0.0005	9.86588e-10	417288	1	0.554572	-0.00263235	0.000257248	1.41446e-24	1618878
k108	rs1757915	G	A	0.676263	-0.00206027	0.000877207	0.019	69389	8.26045e-05	0.636738	-0.0045959	0.00187953	0.014	47219	0.000124634	0.63298	-0.00445576	0.000756851	3.93119e-09	300680	0.000117662	0.6502	-0.0035	0.0005	1.27981e-12	417288	1	0.656497	-0.00261765	0.000257248	2.5487e-24	1609988
k98	rs5750561	T	A	0.60613	-0.0024979	0.000845572	0.0031	69389	0.000132409	0.58967	-0.000372089	0.0018579	0.84	47219	8.54574e-07	0.5333	-0.00418271	0.000759539	3.655e-08	300680	0.000111081	0.5678	-0.0032	0.0005	7.76885e-11	417288	1	0.595194	-0.00261176	0.000257248	3.22267e-24	1571178
k173	rs17413465	C	A	0.806533	-0.00159637	0.00104202	0.13	69389	3.53463e-05	0.816409	-0.00121519	0.00236898	0.61	47219	5.64627e-06	0.85388	-0.00694945	0.000948392	2.34862e-13	300680	0.000153717	0.8311	-0.0043	0.0007	4.05251e-10	417288	1	0.819967	-0.00277931	0.000275744	6.81882e-24	1457228
k86	rs41301394	C	T	0.686275	-0.00127271	0.000881666	0.15	69389	3.09994e-05	0.719268	-0.00302895	0.00201829	0.13	47219	4.72586e-05	0.74731	-0.00381536	0.000824746	3.72773e-06	300680	7.01252e-05	0.7189	-0.0027	0.0006	3.39767e-06	417288	1	0.701234	-0.0027	0.000268328	8.10767e-24	1619058
k149	rs62491533	T	C	0.815116	-0.00197176	0.00105531	0.062	69389	5.20804e-05	0.843213	-0.00536416	0.00250758	0.032	47219	9.70431e-05	0.86177	-0.00355729	0.000999657	0.000373025	300680	3.84544e-05	0.84	-0.003	0.0007	9.10765e-06	417288	1	0.825233	-0.00274655	0.000275744	2.26848e-23	1617708
k79	rs965484	C	T	0.522597	-0.00193889	0.000824372	0.019	69389	8.33692e-05	0.567047	-0.000380108	0.00184749	0.84	47219	9.04873e-07	0.51155	-0.00315449	0.00076326	3.58291e-05	300680	6.34279e-05	0.5209	-0.0024	0.0005	7.93328e-07	417288	1	0.558534	-0.00254706	0.000257248	4.11372e-23	1619208
k100	rs2634675	G	A	0.534852	-0.00284033	0.000824708	0.00057	69389	0.000178406	0.55206	-0.00280717	0.00182743	0.12	47219	4.97116e-05	0.54753	-0.00296756	0.000740479	6.13467e-05	300680	5.56558e-05	0.5427	-0.0029	0.0005	3.31575e-09	417288	1	0.521065	-0.00253235	0.000257248	7.27456e-23	1579968
k178	rs7178859	T	C	0.220363	-0.00287892	0.000988555	0.0036	69389	0.000126572	0.21949	-0.00291162	0.00219507	0.18	47219	3.7049e-05	0.18365	-0.00429726	0.000898839	1.7459e-06	300680	7.0626e-05	0.2019	-0.0036	0.0006	9.86588e-10	417288	1	0.208878	-0.00264	0.000268328	7.66961e-23	1413816
n13	rs62035088	G	A	0.820703	-0.000557708	0.00110159	0.61	69389	4.06837e-06	0.842594	-0.00359908	0.00260419	0.17	47219	4.38265e-05	0.85258	-0.00437008	0.00101562	1.68646e-05	300680	6.12328e-05	0.8383	-0.0027	0.0007	5.73601e-05	417288	1	0.836464	-0.0027	0.000275744	1.22213e-22	1571498
k135	rs9823161	G	A	0.295665	-0.00231807	0.00092212	0.012	69389	9.94672e-05	0.300885	-0.0057314	0.00214812	0.0076	47219	0.000176272	0.4306	-0.00312996	0.000812796	0.000117727	300680	6.1275e-05	0.3663	-0.003	0.0006	2.86652e-07	417288	1	0.360107	-0.0026	0.000268328	3.33742e-22	1537398
k141	rs1075472	G	A	0.167364	-0.00202765	0.00110083	0.065	69389	5.09273e-05	0.183497	-0.00469286	0.00235255	0.046	47219	8.41736e-05	0.15834	-0.0025742	0.000961521	0.00742413	300680	2.25282e-05	0.1641	-0.0025	0.0007	0.00017752	417288	1	0.178782	-0.00266897	0.000275744	3.69742e-22	1452618
k89	rs2953516	C	T	0.74648	-0.00262442	0.000941697	0.0053	69389	0.000115863	0.750932	-0.000903213	0.00209787	0.67	47219	3.89236e-06	0.75264	-0.00274278	0.0008565	0.00136344	300680	3.57283e-05	0.7499	-0.0025	0.0006	1.54543e-05	417288	1	0.716574	-0.00258	0.000268328	6.90474e-22	1618828
n29	rs3794991	T	C	0.0947644	-0.000412693	0.00140449	0.77	69389	1.2987e-06	0.0825418	-0.00834866	0.00330152	0.011	47219	0.00013465	0.07696	-0.00764724	0.0013626	1.99921e-08	300680	0.000105976	0.0853	-0.0045	0.0009	2.86652e-07	417288	1	0.0872299	-0.00349794	0.000365525	1.07281e-21	1619088
k90	rs1111571	G	A	0.277951	-0.00122947	0.000917626	0.18	69389	2.69661e-05	0.290279	-0.00385647	0.00201017	0.055	47219	7.81623e-05	0.24564	-0.00299382	0.000814026	0.000235298	300680	4.23685e-05	0.2624	-0.0024	0.0006	3.16712e-05	417288	1	0.272636	-0.00256	0.000268328	1.42068e-21	1615678
n14	rs1800574	T	C	0.0233535	-0.00443995	0.00271241	0.1	69389	3.99662e-05	0.0289988	-0.00760418	0.00542793	0.16	47219	4.15354e-05	0.02344	-0.0103623	0.00214783	1.40383e-06	300680	6.27022e-05	0.0239	-0.008	0.0016	2.86652e-07	417288	1	0.0289479	-0.0068	0.000715542	2.03364e-21	1443758
k184	rs9663482	C	G	0.214236	-0.00307178	0.000997112	0.0021	69389	0.000141193	0.162168	0.00187874	0.00246901	0.45	47219	1.2234e-05	0.19893	-0.00539539	0.00100397	7.70457e-08	300680	0.00011834	0.2033	-0.0038	0.0007	2.84035e-08	417288	1	0.198104	-0.00261724	0.000275744	2.2756e-21	1619208
n35	rs112905092	T	C	0.016579	-0.0143904	0.00332557	1.5e-05	69389	0.000300117	0.0150738	-0.00708197	0.00779985	0.36	47219	1.89954e-05	0.01171	-0.0175578	0.00338262	2.0977e-07	300680	9.10113e-05	0.0143	-0.0152	0.0023	1.9386e-11	417288	1	0.0160305	-0.0100908	0.0010639	2.43086e-21	1355780
n1	rs11786896	T	C	0.0397062	-0.00423628	0.00214722	0.049	69389	6.08246e-05	0.0490606	-0.00565245	0.00429199	0.19	47219	3.80253e-05	0.03785	-0.00599302	0.00182134	0.00100041	300680	3.33668e-05	0.0396	-0.0053	0.0013	2.28178e-05	417288	1	0.0464284	-0.00584266	0.00061633	2.5486e-21	1376148
k142	rs9649512	G	A	0.723952	-0.00239503	0.000918074	0.0091	69389	0.000101898	NA	NA	NA	NA	NA	NA	0.76455	-0.00296975	0.000867649	0.000619974	300680	4.05003e-05	0.7454	-0.0027	0.0006	3.39767e-06	370069	1	0.721528	-0.00254	0.000268328	2.90707e-21	1269008
k159	rs11237450	C	A	0.846644	-0.00156369	0.00114619	0.17	69389	2.82196e-05	0.828696	0.00363702	0.00242836	0.13	47219	4.79036e-05	0.84876	-0.00460529	0.00101703	5.95222e-06	300680	6.94512e-05	0.8461	-0.0026	0.0007	0.000101889	417288	1	0.805106	-0.0026	0.000275744	4.1381e-21	1479378
k114	rs3795503	C	T	0.630021	-0.00243177	0.000856913	0.0045	69389	0.000122525	0.692147	-0.00467677	0.00202177	0.021	47219	0.000118891	0.72493	-0.00398939	0.000816193	1.0202e-06	300680	8.09592e-05	0.6808	-0.0034	0.0006	7.28011e-09	417288	1	0.664851	-0.00252	0.000268328	5.91599e-21	1574458
n66	rs3918226	T	C	0.0909714	-0.00527353	0.00144872	0.00027	69389	0.000204424	0.0817626	-0.00262513	0.00338818	0.44	47219	1.31985e-05	0.06266	-0.0112254	0.00144078	6.65603e-15	300680	0.000188801	0.0772	-0.0078	0.001	3.09536e-15	417288	1	0.0810297	-0.0042	0.000447214	5.91599e-21	1435018
n47	rs11170624	G	T	0.847603	-0.00282543	0.00113681	0.013	69389	9.16612e-05	0.83096	-0.00327159	0.00241552	0.18	47219	3.83532e-05	0.76384	-0.00390786	0.000980485	6.73134e-05	300680	7.0275e-05	0.8023	-0.0034	0.0007	5.95458e-07	417288	1	0.811555	-0.00255517	0.000275744	1.92386e-20	1571928
k152	rs10790454	C	A	0.226528	-0.00323019	0.00100918	0.0014	69389	0.000162506	0.290433	-0.00481386	0.00210041	0.022	47219	0.000121826	0.37926	-0.00432539	0.00084446	3.02363e-07	300680	0.00011236	0.3141	-0.004	0.0006	1.30839e-11	417288	1	0.274536	-0.00248	0.000268328	2.40997e-20	1619158
k94	rs11123169	C	T	0.368638	0.000122348	0.000858492	0.89	69389	3.09685e-07	0.344002	-0.00324055	0.00195689	0.098	47219	6.04526e-05	0.34368	-0.00465126	0.000842816	3.41779e-08	300680	0.000124487	0.3549	-0.0024	0.0006	3.16712e-05	417288	1	0.33296	-0.00248	0.000268328	2.40997e-20	1612478
k139	rs56306291	A	T	0.284386	-0.00191817	0.000910965	0.035	69389	6.65593e-05	0.247445	-0.00223487	0.00211501	0.29	47219	2.37266e-05	0.23306	-0.00198929	0.000877758	0.0234317	300680	1.80443e-05	0.2569	-0.002	0.0006	0.00042906	417288	1	0.251013	-0.00248	0.000268328	2.40997e-20	1479538
k126	rs41284816	T	G	0.0342341	-0.0078795	0.00229257	0.00059	69389	0.000182463	0.020691	-0.00669147	0.00665261	0.31	47219	2.31451e-05	0.01769	-0.00554133	0.00272691	0.0421457	300680	1.36119e-05	0.0269	-0.0069	0.0017	2.46603e-05	417288	1	0.0238921	-0.0079401	0.000861934	3.20226e-20	1388669
k147	rs219786	T	C	0.79459	-0.00144732	0.00101571	0.15	69389	3.03907e-05	0.79587	-0.00523693	0.00225051	0.02	47219	0.000113662	0.77127	-0.00163808	0.000903211	0.0697373	300680	1.20757e-05	0.7827	-0.0019	0.0006	0.000770985	417288	1	0.785839	-0.00246	0.000268328	4.82418e-20	1456258
k109	rs59646751	T	G	0.315769	-0.00263693	0.000887176	0.003	69389	0.000133542	0.310624	-0.00308185	0.00197606	0.12	47219	5.18834e-05	0.30605	-0.00266026	0.000806929	0.000978143	300680	3.83427e-05	0.3105	-0.0027	0.0006	3.39767e-06	417288	1	0.305904	-0.00246	0.000268328	4.82418e-20	1613168
k177	rs7535253	C	T	0.775759	-0.00176982	0.000984978	0.072	69389	4.84337e-05	0.780716	0.00169708	0.00227049	0.45	47219	1.25782e-05	0.78108	-0.00436265	0.000933655	2.97462e-06	300680	8.30225e-05	0.7787	-0.0027	0.0006	3.39767e-06	417288	1	0.764529	-0.00246	0.000268328	4.82418e-20	1617058
k69	rs3757387	C	T	0.478531	-0.00140224	0.000821678	0.088	69389	4.36145e-05	0.445804	-0.00249221	0.0018385	0.18	47219	3.91463e-05	0.4065	-0.00130572	0.000731893	0.0744192	300680	1.04929e-05	0.439	-0.0014	0.0005	0.00255513	417288	1	0.432457	-0.00235588	0.000257248	5.2856e-20	1575468
k156	rs10182296	G	A	0.365246	-0.00353331	0.000850665	3.3e-05	69389	0.000257278	0.373225	-0.00439514	0.0018893	0.02	47219	0.000115277	0.39302	-0.00298255	0.000765325	9.73745e-05	300680	5.4135e-05	0.38	-0.0033	0.0005	2.05579e-11	417288	1	0.36508	-0.00234412	0.000257248	8.066e-20	1619118
k155	rs7514579	A	C	0.744227	-0.00277508	0.000934631	0.003	69389	0.000130304	0.778779	0.00113047	0.00220331	0.61	47219	5.61659e-06	0.71902	-0.00214342	0.000887726	0.0157574	300680	2.3678e-05	0.7347	-0.0022	0.0006	0.000122866	417288	1	0.76338	-0.00244	0.000268328	9.60396e-20	1576908
k117	rs1858800	C	T	0.68686	-0.00252072	0.000888922	0.0046	69389	0.00012148	0.649891	-0.00395432	0.00192599	0.04	47219	9.07614e-05	0.69556	-0.00391875	0.000800816	9.91404e-07	300680	8.29555e-05	0.688	-0.0034	0.0006	7.28011e-09	417288	1	0.674224	-0.00244	0.000268328	9.60396e-20	1609038
k146	rs7536433	C	T	0.772916	-0.00156494	0.000983095	0.11	69389	3.82087e-05	0.793202	-0.0043565	0.00227777	0.056	47219	7.94181e-05	0.79974	-0.00180685	0.000955251	0.0585596	300680	1.33383e-05	0.7873	-0.0019	0.0007	0.00332094	417288	1	0.769877	-0.00249138	0.000275744	1.63803e-19	1613588
k111	rs12037201	T	G	0.25339	-0.00182082	0.000947394	0.055	69389	5.57526e-05	0.235863	-0.000548567	0.00214304	0.8	47219	1.38358e-06	0.24603	-0.00329697	0.000863966	0.000135609	300680	5.14382e-05	0.2483	-0.0025	0.0006	1.54543e-05	417288	1	0.253124	-0.00242	0.000268328	1.90148e-19	1618018
k112	rs1321917	C	G	0.408756	-0.00189073	0.000833492	0.023	69389	7.67958e-05	0.405715	-0.000175912	0.00185167	0.92	47219	1.90336e-07	0.40059	-0.00291447	0.000754594	0.000112347	300680	5.20304e-05	0.4044	-0.0023	0.0005	2.11245e-06	417288	1	0.420359	-0.0023	0.000257248	3.86388e-19	1619178
k121	rs61830291	A	C	0.907669	-0.00610842	0.00145413	2.7e-05	69389	0.00027796	0.908773	0.00448071	0.00327092	0.17	47219	4.24605e-05	0.93032	-0.00285143	0.00128809	0.0268509	300680	1.34456e-05	0.9194	-0.0036	0.0009	3.16712e-05	417288	1	0.907286	-0.00390566	0.000437079	4.04133e-19	1411184
k96	rs34950020	G	A	0.678002	-0.00246522	0.00087543	0.0049	69389	0.000117935	0.687838	-0.00299109	0.00197702	0.13	47219	4.90049e-05	0.72133	-0.00197653	0.0007991	0.0133824	300680	2.0033e-05	0.7005	-0.0023	0.0006	6.32092e-05	417288	1	0.689988	-0.00238	0.000268328	7.33193e-19	1575468
k119	rs151245	T	G	0.607771	-0.000849515	0.000842343	0.31	69389	1.52922e-05	0.600605	-0.00206847	0.00200293	0.3	47219	2.61821e-05	0.54499	-0.00385268	0.000747296	2.5313e-07	300680	9.38965e-05	0.5747	-0.0025	0.0005	2.86652e-07	417288	1	0.598482	-0.00227941	0.000257248	7.94706e-19	1596108
k136	rs227731	G	T	0.446318	-0.00232082	0.000822779	0.0048	69389	0.000118314	0.443189	-0.00147543	0.00182517	0.42	47219	1.3704e-05	0.49772	-0.00317712	0.000732826	1.45524e-05	300680	6.43742e-05	0.4724	-0.0027	0.0005	3.33204e-08	417288	1	0.450294	-0.00225882	0.000257248	1.62421e-18	1571278
n11	rs9465741	C	A	0.419271	-0.00242702	0.000836361	0.0037	69389	0.000127486	0.483539	-0.00315554	0.00188399	0.094	47219	6.34352e-05	0.44681	-0.00294005	0.0007782	0.000158111	300680	5.4503e-05	0.4382	-0.0027	0.0005	3.33204e-08	417288	1	0.472093	-0.00225882	0.000257248	1.62421e-18	1575958
k180	rs4442348	G	A	0.498872	-0.00182431	0.000831939	0.028	69389	7.39576e-05	0.471637	-0.00450946	0.00187151	0.016	47219	0.000129272	0.44739	-0.00479122	0.000770031	4.91153e-10	300680	0.000144781	0.4712	-0.0035	0.0005	1.27981e-12	417288	1	0.503659	-0.00225	0.000257248	2.20213e-18	1611608
k172	rs132639	A	T	0.180324	-0.0018234	0.00106772	0.088	69389	4.36825e-05	0.181095	-0.00315163	0.00239284	0.19	47219	3.75772e-05	0.23506	-0.00184821	0.000963174	0.0550007	300680	1.56683e-05	0.2081	-0.0019	0.0007	0.00332094	417288	1	0.18728	-0.0024069	0.000275744	2.57499e-18	1610578
k102	rs17420882	G	T	0.299301	-0.00152181	0.000904905	0.093	69389	4.31726e-05	0.284993	-0.00318754	0.00206364	0.12	47219	5.28165e-05	0.23407	-0.00247672	0.0008039	0.00206408	300680	2.80545e-05	0.2646	-0.0021	0.0006	0.000232629	417288	1	0.280095	-0.00234	0.000268328	2.76572e-18	1613588
n4	rs550057	C	T	0.700355	-0.00172264	0.000893452	0.054	69389	5.53556e-05	0.735969	-0.00422272	0.00207092	0.041	47219	8.8392e-05	0.76369	-0.00281133	0.000829161	0.000697567	300680	3.63862e-05	0.7345	-0.0025	0.0006	1.54543e-05	417288	1	0.74013	-0.00234	0.000268328	2.76572e-18	1610228
n16	rs62330280	A	G	0.553041	-0.0015096	0.000828588	0.068	69389	5.00722e-05	0.522807	2.81891e-05	0.00183316	0.99	47219	5.05722e-09	0.56938	-0.00476503	0.000797034	2.25509e-09	300680	0.000142017	0.5581	-0.0029	0.0005	3.31575e-09	417288	1	0.51193	-0.00223824	0.000257248	3.29858e-18	1619168
k138	rs2808454	T	A	0.531273	-0.00254685	0.000826265	0.0021	69389	0.000143579	0.547045	-0.00389579	0.00186853	0.037	47219	9.59363e-05	0.59055	-0.0024995	0.000757169	0.000963118	300680	3.8537e-05	0.5621	-0.0026	0.0005	9.96443e-08	417288	1	0.530555	-0.00223235	0.000257248	4.03397e-18	1618848
n3	rs4245230	A	G	0.483664	-0.00230324	0.00082466	0.0052	69389	0.000117761	0.46306	-0.00546259	0.00185425	0.0032	47219	0.000189267	0.40449	-0.00166183	0.000774752	0.0319546	300680	1.69701e-05	0.4434	-0.0023	0.0005	2.11245e-06	417288	1	0.465371	-0.00222647	0.000257248	4.93076e-18	1573668
k104	rs12713261	C	T	0.360575	-0.00209914	0.000854076	0.014	69389	9.03058e-05	0.360998	-0.000667197	0.00190183	0.73	47219	2.61956e-06	0.35684	-0.00224173	0.000802597	0.0052209	300680	2.94221e-05	0.3588	-0.002	0.0006	0.00042906	417288	1	0.345122	-0.00232	0.000268328	5.32756e-18	1576908
n95	rs73077077	G	A	0.836458	-0.000697757	0.00113622	0.54	69389	5.9201e-06	0.81149	-0.00198145	0.00242112	0.41	47219	1.53214e-05	0.83131	-0.0063522	0.000927476	7.45559e-12	300680	0.000144349	0.8316	-0.0039	0.0007	1.26329e-08	417288	1	0.813967	-0.00237931	0.000275744	6.20486e-18	1572958
k191	rs4971092	T	C	0.879293	-0.00186679	0.00127002	0.14	69389	3.28779e-05	0.87113	-0.00156859	0.00277187	0.57	47219	7.04641e-06	0.86583	-0.0066099	0.00114449	7.68347e-09	300680	0.000129477	0.8718	-0.0042	0.0008	7.60496e-08	417288	1	0.877604	-0.00308	0.000357771	7.37896e-18	1472008
n45	rs61327861	A	G	0.127062	-0.00156022	0.00124543	0.21	69389	2.40004e-05	0.125682	-0.00398906	0.00281533	0.16	47219	4.46064e-05	0.11255	-0.00559101	0.00110089	3.80413e-07	300680	7.96496e-05	0.1195	-0.0038	0.0008	1.01708e-06	417288	1	0.12908	-0.00308	0.000357771	7.37896e-18	1411880
k132	rs11616030	A	C	0.888696	-0.0024099	0.00131267	0.066	69389	5.10634e-05	0.913248	-0.000195857	0.00325506	0.95	47219	7.75284e-08	0.93065	-0.00470808	0.00128981	0.000262057	300680	3.64951e-05	0.9103	-0.0033	0.0009	0.000122866	417288	1	0.911427	-0.00375849	0.000437079	8.03314e-18	1411633
n40	rs59343080	A	T	0.153658	-0.00341092	0.00113572	0.0027	69389	0.000134491	0.147305	-0.00713385	0.00257865	0.0057	47219	0.00016307	0.14804	0.000643624	0.00111288	0.563035	300680	1.33284e-06	0.1505	-0.0018	0.0008	0.0122245	417288	1	0.144323	-0.0024137	0.000280899	8.48967e-18	1576908
n10	rs10142359	G	A	0.485656	-0.00245932	0.000815477	0.0026	69389	0.000134295	0.499301	0.0011073	0.00181719	0.54	47219	7.81958e-06	0.41996	-0.00315839	0.000757228	3.03371e-05	300680	6.19885e-05	0.4546	-0.0025	0.0005	2.86652e-07	417288	1	0.494461	-0.00220588	0.000257248	9.91477e-18	1619168
k110	rs34293138	T	C	0.684098	-0.000665803	0.000880226	0.45	69389	8.51549e-06	0.6983	-0.0027903	0.00197116	0.16	47219	4.1844e-05	0.71129	-0.00272738	0.000795823	0.0006101	300680	3.89685e-05	0.699	-0.0019	0.0006	0.000770985	417288	1	0.696996	-0.0023	0.000268328	1.02062e-17	1619148
k127	rs35915570	C	T	0.567561	-0.00196449	0.000834079	0.019	69389	8.41947e-05	0.597047	-0.00476041	0.00186968	0.011	47219	0.00013908	0.67083	-0.00284261	0.000821662	0.000541072	300680	4.55178e-05	0.6179	-0.0026	0.0006	7.34342e-06	417288	1	0.597898	-0.00228	0.000268328	1.94456e-17	1576908
k103	rs1887252	C	G	0.655833	-0.00204151	0.000860019	0.018	69389	8.36205e-05	0.625437	-0.00116473	0.00194745	0.55	47219	8.10724e-06	0.65926	-0.00160881	0.000791735	0.0421537	300680	1.48321e-05	0.655	-0.0018	0.0006	0.0013499	417288	1	0.633698	-0.00228	0.000268328	1.94456e-17	1618848
k174	rs16874052	A	G	0.960798	-0.00446336	0.0021385	0.037	69389	6.66983e-05	0.952324	-0.0043848	0.00437959	0.32	47219	2.22688e-05	0.94148	-0.00678377	0.0017987	0.000162311	300680	6.46802e-05	0.9497	-0.0057	0.0013	5.80954e-06	417288	1	0.950813	-0.00462829	0.000544776	1.96612e-17	1619168
k143	rs281380	T	C	0.593587	-0.0017686	0.000835374	0.034	69389	6.70747e-05	0.61809	-0.00352949	0.00186443	0.058	47219	7.50154e-05	0.62625	-0.00280429	0.000757319	0.000213175	300680	4.69557e-05	0.6121	-0.0024	0.0005	7.93328e-07	417288	1	0.599843	-0.00217941	0.000257248	2.41153e-17	1568348
n57	rs57445665	G	A	0.822063	-0.00377184	0.00107911	0.00047	69389	0.00018498	0.810023	0.000749811	0.00239119	0.75	47219	2.20707e-06	0.75733	-0.0029251	0.000932942	0.00171664	300680	4.01141e-05	0.787	-0.003	0.0007	9.10765e-06	417288	1	0.796118	-0.00232414	0.000275744	3.49758e-17	1576408
k131	rs12061708	A	G	0.3492	-0.00204158	0.000862951	0.018	69389	8.41981e-05	0.309081	0.00115553	0.00199077	0.56	47219	7.27404e-06	0.28449	-0.00359489	0.000803933	7.76538e-06	300680	6.7107e-05	0.3141	-0.0025	0.0006	1.54543e-05	417288	1	0.30357	-0.00226	0.000268328	3.68463e-17	1614538
k194	rs28490558	A	G	0.267841	-0.0030579	0.000931266	0.001	69389	0.000162996	0.255119	-0.000875815	0.00212638	0.68	47219	3.71851e-06	0.21388	-0.00307113	0.0008552	0.000329301	300680	4.04547e-05	0.2399	-0.0029	0.0006	6.71328e-07	417288	1	0.246497	-0.00226	0.000268328	3.68463e-17	1474888
n36	rs9943067	T	C	0.442314	-0.00256213	0.000824069	0.0019	69389	0.000143936	0.409604	-0.00414963	0.00186418	0.026	47219	0.000106228	0.38187	-0.00298446	0.000787603	0.000151102	300680	5.36341e-05	0.4106	-0.0029	0.0005	3.31575e-09	417288	1	0.421937	-0.00216471	0.000257248	3.93351e-17	1477348
k125	rs2297129	A	G	0.65773	-0.000100803	0.000862236	0.91	69389	2.03334e-07	0.66152	-0.00333523	0.00192318	0.083	47219	6.35392e-05	0.63627	-0.00411487	0.000774693	1.08735e-07	300680	9.99647e-05	0.6471	-0.0024	0.0006	3.16712e-05	417288	1	0.658127	-0.00224	0.000268328	6.94361e-17	1575518
k190	rs71606723	T	A	0.20468	-0.00196756	0.00101599	0.053	69389	5.60171e-05	0.227049	-0.00379673	0.00218622	0.082	47219	6.45364e-05	0.23426	-0.00254993	0.000890761	0.00420159	300680	2.97543e-05	0.2219	-0.0024	0.0006	3.16712e-05	417288	1	0.224424	-0.00224	0.000268328	6.94361e-17	1619168
k163	rs7539054	A	C	0.772266	-0.00171252	0.000978589	0.08	69389	4.58473e-05	0.744122	-0.00309821	0.0020882	0.14	47219	4.66243e-05	0.66255	-0.0034667	0.000833066	3.16418e-05	300680	6.85448e-05	0.7116	-0.0028	0.0006	1.53063e-06	417288	1	0.71019	-0.00224	0.000268328	6.94361e-17	1616548
n34	rs9807214	A	G	0.333228	-0.00206446	0.000868997	0.018	69389	8.41743e-05	0.299621	0.000298001	0.0019878	0.88	47219	4.75395e-07	0.25816	-0.00308402	0.000802183	0.000120806	300680	4.64673e-05	0.2933	-0.0024	0.0006	3.16712e-05	417288	1	0.292558	-0.00224	0.000268328	6.94361e-17	1619208
k137	rs76273615	G	A	0.147462	-0.00301678	0.00116526	0.0096	69389	0.000101702	0.120006	-0.00171729	0.00280828	0.54	47219	7.94482e-06	0.10606	-0.00393972	0.00118544	0.000889273	300680	3.75409e-05	0.1265	-0.0033	0.0008	1.85367e-05	417288	1	0.135852	-0.00298	0.000357771	8.12852e-17	1618828
k124	rs9397738	G	A	0.112592	-0.00271993	0.00129892	0.036	69389	6.57043e-05	0.141612	-0.000626658	0.00259844	0.81	47219	1.21775e-06	0.1569	-0.00350564	0.00112068	0.00175939	300680	4.14716e-05	0.1383	-0.0029	0.0008	0.000144481	417288	1	0.14887	-0.00298	0.000357771	8.12852e-17	1599808
k107	rs6968865	A	T	0.374624	-0.00130911	0.000847654	0.12	69389	3.56892e-05	0.377304	0.000707528	0.00187307	0.71	47219	3.00033e-06	0.4358	-0.00243721	0.000751629	0.00118467	300680	3.72581e-05	0.4063	-0.0017	0.0005	0.000336929	417288	1	0.404817	-0.00214118	0.000257248	8.54768e-17	1614438
n69	rs117739035	T	G	0.0496291	-0.00570526	0.00188975	0.0025	69389	0.000136467	0.0320175	-0.00627637	0.00516264	0.22	47219	3.11448e-05	0.02749	-0.0076535	0.00203323	0.000167108	300680	3.99487e-05	0.0389	-0.0066	0.0013	1.91798e-07	417288	1	0.037944	-0.00565708	0.000681327	1.01482e-16	1315912
n60	rs1713842	T	A	0.846642	-0.000252012	0.00113601	0.82	69389	7.32987e-07	0.871973	-0.00183007	0.00272187	0.5	47219	9.53793e-06	0.86413	-0.00310858	0.00107889	0.0039608	300680	2.89428e-05	0.8571	-0.0018	0.0008	0.0122245	417288	1	0.857691	-0.00232603	0.000280899	1.22493e-16	1600488
n88	rs12575164	T	C	0.781434	-0.00105154	0.000993912	0.29	69389	1.6787e-05	0.787204	-0.00257185	0.00223128	0.25	47219	2.82655e-05	0.82576	-0.00412587	0.000892873	3.82248e-06	300680	6.24808e-05	0.8044	-0.0027	0.0006	3.39767e-06	417288	1	0.789927	-0.00222	0.000268328	1.30136e-16	1618698
n90	rs17602729	G	A	0.875905	-0.00323173	0.00124547	0.0095	69389	0.000100909	0.871837	-0.00559221	0.00271763	0.04	47219	8.91413e-05	0.89988	-0.00340963	0.0010881	0.00172719	300680	2.67198e-05	0.888	-0.0035	0.0008	6.07162e-06	417288	1	0.87616	-0.00294	0.000357771	2.07703e-16	1413453
k171	rs1801251	G	A	0.665385	-0.00215456	0.000866532	0.013	69389	9.1872e-05	0.656874	-0.00280508	0.00191313	0.14	47219	4.52418e-05	0.67163	-0.00319851	0.000761401	2.66017e-05	300680	5.75576e-05	0.6679	-0.0027	0.0005	3.33204e-08	417288	1	0.654417	-0.00211176	0.000257248	2.22916e-16	1609988
n96	rs62325228	G	T	0.86915	-0.00168491	0.00121211	0.16	69389	2.86992e-05	0.860911	0.000483061	0.00262908	0.85	47219	7.12802e-07	0.88119	-0.00433092	0.00107754	5.83993e-05	300680	5.00953e-05	0.8746	-0.0029	0.0008	0.000144481	417288	1	0.860793	-0.0022863	0.000280899	3.97778e-16	1619198
k129	rs2007458	A	G	0.612587	-0.00183516	0.000845317	0.03	69389	7.10456e-05	0.606377	-0.000827634	0.00185912	0.66	47219	4.17075e-06	0.65469	-0.00342231	0.000828527	3.61925e-05	300680	6.75457e-05	0.6315	-0.0025	0.0006	1.54543e-05	417288	1	0.584959	-0.00218	0.000268328	4.49654e-16	1619198
k169	rs2034899	G	T	0.267914	-0.00271246	0.000928143	0.0035	69389	0.000128272	0.29315	-0.00291197	0.00200268	0.15	47219	4.48234e-05	0.31654	-0.00307696	0.000805947	0.000134665	300680	5.22516e-05	0.2954	-0.0029	0.0006	6.71328e-07	417288	1	0.280629	-0.00218	0.000268328	4.49654e-16	1619168
k133	rs2072379	T	C	0.658764	-0.000556129	0.000875086	0.53	69389	6.17993e-06	0.66751	0.000710271	0.00195447	0.72	47219	2.85626e-06	0.71326	-0.0047051	0.000802092	4.46805e-09	300680	0.000115502	0.6866	-0.0025	0.0006	1.54543e-05	417288	1	0.687481	-0.00218	0.000268328	4.49654e-16	1568348
n20	rs59860440	C	T	0.671143	-0.00257374	0.000883335	0.0036	69389	0.000129957	0.670517	-0.00209137	0.00194889	0.28	47219	2.46501e-05	0.71806	-0.00331296	0.000844913	8.81753e-05	300680	5.66844e-05	0.6934	-0.0029	0.0006	6.71328e-07	417288	1	0.688988	-0.00218	0.000268328	4.49654e-16	1576908
n64	rs7963577	C	T	0.188752	-0.00234822	0.00104655	0.025	69389	7.50534e-05	0.220022	-0.00114899	0.0021968	0.6	47219	5.77956e-06	0.18682	-0.00258862	0.000897223	0.00391254	300680	2.59693e-05	0.1905	-0.0024	0.0007	0.000303383	417288	1	0.208754	-0.00223103	0.000275744	5.91879e-16	1580968
k145	rs61482805	C	G	0.674533	-0.00154393	0.000878488	0.079	69389	4.65171e-05	0.688686	-0.00459102	0.001987	0.021	47219	0.00011528	0.73978	-0.00279778	0.000805836	0.000516862	300680	3.84401e-05	0.7082	-0.0024	0.0006	3.16712e-05	417288	1	0.689352	-0.00216	0.000268328	8.28991e-16	1548528
k113	rs883541	A	G	0.77693	-0.00139515	0.00098008	0.15	69389	2.99856e-05	0.77176	-0.000830878	0.00216088	0.7	47219	3.10215e-06	0.77445	-0.0010983	0.00086302	0.203153	300680	5.37517e-06	0.7752	-0.0012	0.0006	0.0227501	417288	1	0.748093	-0.00216	0.000268328	8.28991e-16	1608758
n54	rs55924910	G	C	0.157654	-0.000319758	0.00112304	0.78	69389	1.20694e-06	0.151129	-0.00514533	0.00254751	0.043	47219	8.66423e-05	0.15845	-0.00128886	0.00103921	0.21489	300680	5.65064e-06	0.1575	-0.0012	0.0007	0.0432381	417288	1	0.154976	-0.00221379	0.000275744	9.87115e-16	1618918
k186	rs7087356	T	A	0.511726	-0.00252378	0.000819595	0.0021	69389	0.000141466	0.510416	-0.000119839	0.00182949	0.95	47219	9.15507e-08	0.51134	-0.00346637	0.000744951	3.27034e-06	300680	7.65915e-05	0.5114	-0.0028	0.0005	1.07176e-08	417288	1	0.495736	-0.00206471	0.000257248	1.00593e-15	1576908
k218	rs74331768	A	G	0.0785525	-0.00290427	0.0015558	0.062	69389	5.4269e-05	0.100293	-0.00139367	0.00312392	0.66	47219	4.47101e-06	0.12361	-0.00896426	0.00133324	1.77516e-11	300680	0.000222072	0.1041	-0.0059	0.001	1.81751e-09	417288	1	0.0992083	-0.00358	0.000447214	1.19347e-15	1341615
n7	rs11768336	T	C	0.241898	-0.0029655	0.000956166	0.0019	69389	0.000143352	0.278163	-0.000743162	0.00203989	0.72	47219	2.82891e-06	0.2895	-0.00113416	0.000868844	0.191768	300680	6.74956e-06	0.2689	-0.0019	0.0006	0.000770985	417288	1	0.309787	-0.00214	0.000268328	1.52e-15	1576908
k122	rs17713396	T	C	0.38899	-0.00234225	0.000840444	0.0053	69389	0.000115905	0.33899	-0.00300481	0.00192511	0.12	47219	5.16111e-05	0.29952	-0.00140852	0.000786684	0.0733825	300680	1.06185e-05	0.3411	-0.0019	0.0006	0.000770985	417288	1	0.338799	-0.00214	0.000268328	1.52e-15	1618098
n19	rs2306623	T	C	0.321534	-0.00220961	0.000877446	0.012	69389	9.46747e-05	0.32624	-0.000936706	0.00195965	0.63	47219	4.91998e-06	0.35509	-0.00335251	0.000792819	2.35226e-05	300680	6.56586e-05	0.3389	-0.0027	0.0006	3.39767e-06	417288	1	0.325004	-0.00214	0.000268328	1.52e-15	1575958
n59	rs4515954	C	A	0.165641	0.00053621	0.00110309	0.63	69389	3.53214e-06	NA	NA	NA	NA	NA	NA	0.16468	-0.00395898	0.00108217	0.000253867	300680	5.50015e-05	0.1652	-0.0018	0.0008	0.0122245	370069	1	0.184887	-0.00223836	0.000280899	1.60545e-15	1408919
k116	rs3750081	T	G	0.618613	-0.00146359	0.000842693	0.082	69389	4.49233e-05	0.614	-0.00529977	0.00187673	0.0047	47219	0.000169818	0.551	-0.00120358	0.000756886	0.111796	300680	9.14243e-06	0.5839	-0.0016	0.0005	0.000687138	417288	1	0.589636	-0.00204118	0.000257248	2.11059e-15	1576908
k123	rs6700683	T	A	0.542696	-0.000818834	0.000822785	0.32	69389	1.47911e-05	0.533429	-0.00138872	0.00183263	0.45	47219	1.22444e-05	0.55054	-0.00239652	0.00079073	0.00243952	300680	3.6254e-05	0.5456	-0.0016	0.0005	0.000687138	417288	1	0.54953	-0.00204118	0.000257248	2.11059e-15	1532628
k157	rs12432201	C	T	0.331057	-0.000789362	0.000889876	0.38	69389	1.22657e-05	0.315761	-0.00560599	0.00205005	0.0062	47219	0.000173215	0.29	-0.00364864	0.000817917	8.16471e-06	300680	6.9925e-05	0.3094	-0.0026	0.0006	7.34342e-06	417288	1	0.329861	-0.00212	0.000268328	2.77178e-15	1549888
k161	rs6458868	T	C	0.65394	-0.00257702	0.000862274	0.0028	69389	0.00013359	0.639099	-0.000191872	0.00192723	0.92	47219	2.16617e-07	0.65244	-0.00300693	0.00078207	0.000120656	300680	5.23035e-05	0.652	-0.0026	0.0006	7.34342e-06	417288	1	0.65712	-0.00212	0.000268328	2.77178e-15	1617708
n17	rs7324484	G	A	0.323077	-0.00266345	0.000875592	0.0024	69389	0.000137906	0.348865	-0.00411211	0.00189943	0.03	47219	9.79878e-05	0.45599	-0.00233317	0.000782206	0.00285642	300680	3.44484e-05	0.3928	-0.0026	0.0006	7.34342e-06	417288	1	0.362329	-0.00212	0.000268328	2.77178e-15	1613588
k166	rs3775932	A	C	0.491797	-0.00156173	0.000821211	0.057	69389	5.41854e-05	0.494358	-0.000287682	0.00182629	0.87	47219	5.27745e-07	0.47171	-0.00342202	0.000754066	5.67884e-06	300680	7.44435e-05	0.482	-0.0024	0.0005	7.93328e-07	417288	1	0.497002	-0.00203235	0.000257248	2.78081e-15	1576908
k187	rs11676298	C	G	0.808921	-0.000417763	0.00104407	0.69	69389	2.39787e-06	0.82245	-0.00399621	0.0023823	0.093	47219	5.94896e-05	0.84261	-0.0020076	0.000963535	0.0371998	300680	1.36355e-05	0.8267	-0.0015	0.0007	0.0160623	417288	1	0.817579	-0.00217586	0.000275744	3.00036e-15	1614668
k208	rs688540	A	G	0.86151	-0.00208821	0.00125783	0.097	69389	4.6246e-05	0.844427	-0.00505489	0.00301754	0.094	47219	8.56315e-05	0.8369	-0.00543421	0.00110017	7.83886e-07	300680	0.000102829	0.8473	-0.0041	0.0008	1.48769e-07	417288	1	0.860876	-0.00282	0.000357771	3.21822e-15	1390042
n70	rs12449763	A	T	0.785564	-0.00255056	0.00100783	0.011	69389	9.74087e-05	0.794372	-0.00671422	0.00228868	0.0033	47219	0.00018785	0.76621	-0.000609901	0.000954315	0.52276	300680	1.69983e-06	0.777	-0.002	0.0007	0.00213737	417288	1	0.784795	-0.00216897	0.000275744	3.6651e-15	1576908
k193	rs62187537	C	T	0.912866	-0.00355598	0.0014567	0.015	69389	8.94047e-05	0.933702	-0.00734774	0.00369334	0.047	47219	8.52567e-05	0.93462	-0.00620376	0.00151137	4.04893e-05	300680	5.99935e-05	0.9241	-0.005	0.001	2.86652e-07	417288	1	0.930237	-0.00404412	0.000514496	3.83056e-15	1456858
k162	rs2301343	T	G	0.73128	-0.00166771	0.000936171	0.075	69389	4.85816e-05	0.750861	0.000242779	0.00214846	0.91	47219	2.81279e-07	0.78967	-0.000446909	0.000908023	0.622594	300680	8.46251e-07	0.7605	-0.0009	0.0006	0.0668072	417288	0	0.757537	-0.0021	0.000268328	5.02686e-15	1609988
n30	rs11557049	T	C	0.0573202	-0.00211453	0.00175691	0.23	69389	2.14757e-05	0.0631092	-0.000121145	0.0037446	0.97	47219	2.21364e-08	0.05152	-0.00425792	0.00148204	0.00406598	300680	2.26002e-05	0.0547	-0.0031	0.0011	0.00241482	417288	1	0.0614617	-0.00410191	0.000526737	6.84058e-15	1345944
n21	rs2158812	T	C	0.029423	-0.0078128	0.00241841	0.0012	69389	0.000154945	0.0208231	0.00211954	0.00650532	0.74	47219	2.3367e-06	0.01963	-0.000872663	0.00254984	0.732169	300680	3.73867e-07	0.0245	-0.0041	0.0017	0.00793776	417288	1	0.058868	-0.00504053	0.000647275	6.84475e-15	1609228
k181	rs8058927	G	A	0.839645	-0.00566962	0.00112458	4.6e-07	69389	0.00038471	0.847727	-0.000693281	0.00255597	0.79	47219	1.58275e-06	0.79825	-0.00176562	0.00103725	0.088718	300680	1.28074e-05	0.8198	-0.0033	0.0007	1.2128e-06	417288	1	0.835498	-0.00269692	0.000347297	8.13492e-15	1607848
n24	rs3814995	C	T	0.697509	-0.00207101	0.000950023	0.029	69389	8.04404e-05	0.688959	-0.00260922	0.00218696	0.23	47219	3.72174e-05	0.72668	-0.00047153	0.000786575	0.548858	300680	1.12654e-06	0.713	-0.0012	0.0006	0.0227501	417288	1	0.673275	-0.00208	0.000268328	9.06687e-15	1524238
k221	rs6055748	A	G	0.686619	-0.00160221	0.000911541	0.079	69389	4.90992e-05	0.711699	-0.00470344	0.00210367	0.025	47219	0.000115794	0.72111	-0.00424365	0.000827342	2.91065e-07	300680	9.23905e-05	0.706	-0.0032	0.0006	4.8213e-08	417288	1	0.695666	-0.00208	0.000268328	9.06687e-15	1452548
k140	rs7687209	C	T	0.555032	-0.000951762	0.000840859	0.26	69389	1.98862e-05	0.574965	-0.00279966	0.00192972	0.15	47219	4.88642e-05	0.54879	-0.0028594	0.000804318	0.000377953	300680	5.16474e-05	0.5537	-0.002	0.0006	0.00042906	417288	1	0.58656	-0.00208	0.000268328	9.06687e-15	1575458
k120	rs9812319	C	T	0.669418	-0.00109926	0.00087218	0.21	69389	2.37698e-05	0.657287	-0.00314152	0.00191922	0.1	47219	5.67126e-05	0.66838	-0.00180917	0.000820314	0.0274225	300680	1.8507e-05	0.6678	-0.0016	0.0006	0.00383038	417288	1	0.665872	-0.00208	0.000268328	9.06687e-15	1613588
k203	rs12148280	G	A	0.899693	-0.00313751	0.00139556	0.025	69389	7.89666e-05	0.899576	-0.00574915	0.00319495	0.072	47219	7.61722e-05	0.88601	-0.00248013	0.00126938	0.0507247	300680	1.58478e-05	0.8928	-0.003	0.0009	0.00042906	417288	1	0.894208	-0.00283299	0.000365525	9.15489e-15	1613088
n6	rs72801857	T	C	0.0380046	-0.00379327	0.0021441	0.077	69389	4.6761e-05	0.0316925	-0.00273129	0.00517747	0.6	47219	5.84009e-06	0.03818	0.000441586	0.00219578	0.840615	300680	1.82673e-07	0.0376	-0.0018	0.0015	0.11507	417288	0	0.0340258	-0.00545917	0.000705882	1.04364e-14	1463308
n78	rs77897671	C	T	0.16839	0.00074127	0.00112804	0.51	69389	6.83969e-06	0.160857	-0.000639385	0.00251763	0.8	47219	1.40772e-06	0.15818	-0.0039695	0.00102434	0.000106569	300680	5.3525e-05	0.1626	-0.0017	0.0007	0.00757922	417288	1	0.179842	-0.00212241	0.000275744	1.39235e-14	1514298
k168	rs4925095	A	G	0.537872	-0.000659335	0.000824916	0.42	69389	9.60508e-06	0.482568	-0.00154103	0.0018229	0.4	47219	1.51268e-05	0.44771	-0.00364397	0.000744574	9.8841e-07	300680	8.37582e-05	0.4877	-0.0022	0.0005	5.41254e-06	417288	1	0.487106	-0.00197941	0.000257248	1.41971e-14	1619128
k175	rs10821944	G	T	0.278333	-0.00195746	0.000913389	0.032	69389	6.84124e-05	0.280695	-0.00183647	0.00201599	0.36	47219	1.73712e-05	0.32936	-0.00256119	0.000816964	0.00171861	300680	3.69622e-05	0.3045	-0.0023	0.0006	6.32092e-05	417288	1	0.292407	-0.00206	0.000268328	1.62646e-14	1616928
n53	rs4275190	T	C	0.748853	-0.00280773	0.000941193	0.0029	69389	0.00013179	0.695393	-0.000724322	0.00196684	0.71	47219	2.83496e-06	0.66793	-0.00382538	0.000824356	3.47811e-06	300680	8.27987e-05	0.7024	-0.0031	0.0006	1.19153e-07	417288	1	0.695869	-0.00206	0.000268328	1.62646e-14	1618468
k198	rs6481598	G	C	0.285652	-0.00138025	0.000911793	0.13	69389	3.45549e-05	0.207389	-0.000517719	0.00225925	0.82	47219	1.12395e-06	0.24552	-0.00172694	0.000914451	0.0589605	300680	1.4093e-05	0.2612	-0.0015	0.0006	0.00620967	417288	1	0.223494	-0.00206	0.000268328	1.62646e-14	1618928
k130	rs7131509	C	T	0.294115	-0.00232744	0.000899639	0.0097	69389	9.99668e-05	0.343726	-0.00559417	0.00192649	0.0037	47219	0.000180087	0.38333	-0.00102545	0.000780836	0.189092	300680	6.34116e-06	0.3449	-0.0019	0.0006	0.000770985	417288	1	0.367108	-0.00206	0.000268328	1.62646e-14	1576908
k182	rs795010	T	A	0.238236	-0.000740694	0.000963743	0.44	69389	8.8502e-06	0.256035	-0.00264342	0.00211216	0.21	47219	3.39546e-05	0.28463	-0.00426006	0.000856797	6.62756e-07	300680	9.42664e-05	0.2635	-0.0027	0.0006	3.39767e-06	417288	1	0.262684	-0.00206	0.000268328	1.62646e-14	1619018
n28	rs77375846	C	T	0.150916	-0.00239733	0.00115319	0.038	69389	6.5462e-05	0.117355	-0.00393404	0.00282846	0.16	47219	4.08958e-05	0.09742	-0.000749084	0.00114209	0.511895	300680	1.25866e-06	0.1234	-0.0017	0.0008	0.0167933	417288	1	0.129041	-0.00274	0.000357771	1.88069e-14	1414923
k214	rs7769218	G	A	0.187755	-0.00257706	0.00105144	0.014	69389	9.00275e-05	0.202035	-0.00330818	0.00227549	0.15	47219	4.50093e-05	0.16998	-0.00265323	0.000984346	0.00703023	300680	2.53367e-05	0.1804	-0.0027	0.0007	5.73601e-05	417288	1	0.196425	-0.00210862	0.000275744	2.05664e-14	1616658
k197	rs10419627	A	G	0.587855	-0.00146849	0.000833861	0.078	69389	4.64419e-05	0.588466	-0.00247486	0.00185535	0.18	47219	3.78392e-05	0.5529	-0.00373814	0.000751286	6.5063e-07	300680	8.81204e-05	0.5702	-0.0027	0.0005	3.33204e-08	417288	1	0.595922	-0.00196471	0.000257248	2.21646e-14	1612738
n72	rs1004441	G	A	0.235072	-0.00360762	0.000966353	0.00019	69389	0.000208023	0.259495	-0.00264615	0.00210701	0.21	47219	3.43242e-05	0.27796	-0.00263162	0.000870133	0.00249158	300680	3.54572e-05	0.2588	-0.003	0.0006	2.86652e-07	417288	1	0.252936	-0.00204	0.000268328	2.9017e-14	1619018
k150	rs216364	C	T	0.253058	-0.00120691	0.000938819	0.2	69389	2.4474e-05	0.267249	-0.00486611	0.00205148	0.018	47219	0.000118291	0.30465	-0.0018192	0.000828546	0.0281174	300680	1.78846e-05	0.2808	-0.0018	0.0006	0.0013499	417288	1	0.272873	-0.00204	0.000268328	2.9017e-14	1609988
k164	rs60980181	A	T	0.143502	-0.00222972	0.0011655	0.056	69389	5.43166e-05	0.136219	-0.00529245	0.00264555	0.045	47219	8.40754e-05	0.12155	-0.00279479	0.00110296	0.0112805	300680	2.12757e-05	0.1323	-0.0028	0.0008	0.000232629	417288	1	0.150623	-0.00272	0.000357771	2.9017e-14	1616268
n31	rs2991341	T	C	0.400526	-0.00235578	0.000836313	0.0048	69389	0.000118445	0.400126	0.000383138	0.00190445	0.84	47219	8.98838e-07	0.3621	-0.00235327	0.000788315	0.00283429	300680	3.26316e-05	0.3818	-0.0021	0.0005	1.33457e-05	417288	1	0.388345	-0.00195294	0.000257248	3.15807e-14	1576908
k115	rs73117042	C	T	0.142882	0.000522049	0.00117165	0.66	69389	2.9668e-06	0.135932	0.000403644	0.00265574	0.88	47219	4.88181e-07	0.12205	-0.00355577	0.00107486	0.000939364	300680	3.45612e-05	0.1319	-0.0015	0.0008	0.0303964	417288	1	0.132865	-0.0027	0.000357771	4.46325e-14	1619068
n81	rs12907511	G	C	0.764835	-0.000920658	0.000967878	0.34	69389	1.35514e-05	0.751918	-0.00251773	0.00214842	0.24	47219	3.01646e-05	0.64892	-0.00457447	0.00087122	1.51661e-07	300680	0.000121617	0.7051	-0.0029	0.0006	6.71328e-07	417288	1	0.710762	-0.00202	0.000268328	5.14857e-14	1576908
n87	rs13059257	T	C	0.0246313	-0.00280493	0.0028215	0.32	69389	1.68015e-05	0.0283425	-0.00782367	0.00576896	0.18	47219	4.30018e-05	0.02195	-0.00750925	0.00225075	0.000849021	300680	3.08818e-05	0.0234	-0.0059	0.0017	0.00025966	417288	1	0.027601	-0.00540878	0.000723855	7.8871e-14	1391729
k151	rs10934753	A	G	0.431726	-0.00142282	0.000829786	0.086	69389	4.41482e-05	0.430435	-0.00116853	0.00183647	0.52	47219	8.53974e-06	0.36595	-0.00212763	0.000772605	0.0058903	300680	2.67949e-05	0.3994	-0.0017	0.0005	0.000336929	417288	1	0.405858	-0.00192059	0.000257248	8.2729e-14	1619208
k154	rs4666821	G	T	0.478696	-0.000145466	0.000819065	0.86	69389	4.69376e-07	0.496163	-0.000773196	0.00182863	0.67	47219	3.81248e-06	0.46432	-0.00304959	0.000736941	3.50165e-05	300680	5.90092e-05	0.4728	-0.0017	0.0005	0.000336929	417288	1	0.477177	-0.00192059	0.000257248	8.2729e-14	1616548
k153	rs2236520	T	C	0.692147	-0.0010698	0.000888172	0.23	69389	2.16768e-05	0.700983	-0.00293165	0.00199086	0.14	47219	4.59559e-05	0.6989	-0.001911	0.000804636	0.0175505	300680	1.96047e-05	0.6963	-0.0016	0.0006	0.00383038	417288	1	0.699462	-0.002	0.000268328	9.08547e-14	1576908
n100	rs10283362	C	T	0.833067	-0.0030824	0.00109954	0.0051	69389	0.000117449	0.83443	-0.00557196	0.00244693	0.023	47219	0.000109421	0.78579	-7.81612e-05	0.000994216	0.937338	300680	2.62327e-08	0.8093	-0.0018	0.0007	0.005064	417288	1	0.83305	-0.00205345	0.000275744	9.55224e-14	1576408
n46	rs34460334	T	C	0.900045	-0.00394193	0.00136483	0.0039	69389	0.000124261	0.922587	-0.00127211	0.00340251	0.71	47219	2.94838e-06	0.93146	-0.0017541	0.00137919	0.203433	300680	5.01108e-06	0.9161	-0.0027	0.0009	0.0013499	417288	1	0.915243	-0.00323491	0.000437079	1.34961e-13	1461208
n93	rs7326821	G	A	0.16672	-0.00226792	0.00110528	0.04	69389	6.35158e-05	0.165621	-0.00458727	0.00245615	0.062	47219	7.41825e-05	0.14999	-0.000564215	0.0010473	0.590072	300680	1.03536e-06	0.1586	-0.0017	0.0007	0.00757922	417288	1	0.169263	-0.00203793	0.000275744	1.46084e-13	1576908
n26	rs9318186	G	A	0.515527	-0.000594103	0.000825972	0.47	69389	7.83596e-06	0.548961	-0.00384126	0.00182141	0.035	47219	9.32002e-05	0.50227	-0.00266289	0.000781043	0.000651132	300680	4.52222e-05	0.5121	-0.0019	0.0005	7.2348e-05	417288	1	0.517437	-0.0019	0.000257248	1.51457e-13	1612478
k183	rs2289746	T	C	0.337851	-0.00228605	0.000863161	0.0081	69389	0.00010392	0.32381	6.30806e-05	0.00193413	0.97	47219	2.22262e-08	0.35055	-0.00266539	0.000777354	0.000606345	300680	4.12602e-05	0.3431	-0.0023	0.0006	6.32092e-05	417288	1	0.368233	-0.00198	0.000268328	1.59454e-13	1613568
n18	rs7005025	C	A	0.652433	-0.000930595	0.000862962	0.28	69389	1.74559e-05	0.624469	-0.00582813	0.00190428	0.0022	47219	0.000203203	0.60383	-0.00196796	0.000778769	0.0115042	300680	2.36343e-05	0.6255	-0.0019	0.0006	0.000770985	417288	1	0.637851	-0.00198	0.000268328	1.59454e-13	1575808
n12	rs7492724	G	A	0.278536	-0.00140899	0.000923482	0.13	69389	3.54617e-05	0.311929	0.000170253	0.00203616	0.93	47219	1.58706e-07	0.27117	-0.00104137	0.000815722	0.201735	300680	5.46754e-06	0.2775	-0.0011	0.0006	0.0333765	417288	1	0.279059	-0.00198	0.000268328	1.59454e-13	1619198
k211	rs11063202	G	A	0.133495	-0.00163521	0.00120254	0.17	69389	2.74935e-05	0.109526	-0.00563417	0.00291005	0.053	47219	7.89791e-05	0.09449	-0.00349707	0.00115631	0.00249188	300680	2.66933e-05	0.1129	-0.0028	0.0008	0.000232629	417288	1	0.119208	-0.00264	0.000357771	1.59454e-13	1618248
n91	rs11160318	A	G	0.314652	-0.00176387	0.000899416	0.05	69389	5.96379e-05	0.307129	-0.00162548	0.00209494	0.44	47219	1.43433e-05	0.30415	-0.00434093	0.000779658	2.5829e-08	300680	0.000101738	0.3085	-0.0031	0.0006	1.19153e-07	417288	1	0.349912	-0.00198	0.000268328	1.59454e-13	1570228
k216	rs74748843	T	C	0.0143787	-0.00963156	0.00350176	0.006	69389	0.000116861	0.0182031	-0.00615689	0.00695365	0.38	47219	1.72824e-05	0.0216	-0.00793788	0.00331556	0.0166605	300680	3.39698e-05	0.0182	-0.0085	0.0023	0.000109662	417288	1	0.0449676	-0.00493062	0.000669672	1.80165e-13	1589068
n137	rs1183394	G	A	0.88433	-0.00326937	0.00133976	0.015	69389	9.71876e-05	0.871041	-0.00171272	0.00312978	0.58	47219	8.40576e-06	0.87237	-0.00507401	0.00122749	3.57155e-05	300680	7.31257e-05	0.8773	-0.0041	0.0009	2.61237e-06	417288	1	0.873031	-0.00268041	0.000365525	2.24963e-13	1581338
k128	rs12212034	T	C	0.365781	-0.000462066	0.000849828	0.59	69389	4.40267e-06	0.348807	0.000281711	0.00190799	0.88	47219	4.5985e-07	0.31812	-0.00169244	0.0007762	0.0292269	300680	1.58504e-05	0.3405	-0.001	0.0005	0.0227501	417288	1	0.355276	-0.00188235	0.000257248	2.53061e-13	1575468
k205	rs4376843	C	G	0.306838	-0.00229474	0.000890531	0.01	69389	9.95539e-05	0.26006	-0.00655358	0.00211309	0.0019	47219	0.000210834	0.27956	-0.00299176	0.000873774	0.000617243	300680	4.59876e-05	0.2903	-0.003	0.0006	2.86652e-07	417288	1	0.304923	-0.00196	0.000268328	2.78323e-13	1619138
n8	rs55842281	A	G	0.372231	-0.000974777	0.000855539	0.25	69389	1.97365e-05	0.368188	0.000785965	0.00192198	0.68	47219	3.66588e-06	0.46793	-0.00125623	0.000784453	0.109288	300680	1.00231e-05	0.4196	-0.001	0.0006	0.0477904	417288	1	0.407908	-0.00196	0.000268328	2.78323e-13	1576908
n133	rs58117425	A	G	0.21672	0.000120041	0.00099977	0.9	69389	2.17432e-07	0.228062	-0.00416027	0.00217997	0.056	47219	7.77307e-05	0.17557	-0.00385333	0.00090577	2.0986e-05	300680	5.48265e-05	0.1971	-0.0022	0.0006	0.000122866	417288	1	0.22011	-0.00196	0.000268328	2.78323e-13	1619098
n48	rs79865452	A	G	0.982161	-0.00209543	0.0032341	0.52	69389	6.83832e-06	0.980522	-0.0079508	0.00676378	0.24	47219	3.07987e-05	0.98416	-0.0050307	0.00272407	0.0647832	300680	1.00645e-05	0.9831	-0.0042	0.002	0.0178644	417288	1	0.979966	-0.00652	0.000894427	3.10919e-13	1309010
k165	rs7169629	G	C	0.485674	-0.0025638	0.000819191	0.0018	69389	0.000145948	0.48203	0.0011764	0.00181819	0.52	47219	8.8146e-06	0.49364	-0.00166966	0.000739504	0.0239581	300680	1.77762e-05	0.4894	-0.0018	0.0005	0.000159109	417288	1	0.49837	-0.00187353	0.000257248	3.26542e-13	1613338
k160	rs1407040	C	T	0.339459	-0.000327817	0.000866552	0.71	69389	2.14189e-06	0.356465	-0.00140885	0.00196343	0.47	47219	1.16154e-05	0.31051	-0.00291852	0.000767759	0.000143938	300680	4.65203e-05	0.3259	-0.0017	0.0006	0.00230327	417288	1	0.32983	-0.00194	0.000268328	4.83161e-13	1614708
n22	rs1844334	C	T	0.627782	-0.00213702	0.00084893	0.012	69389	9.48573e-05	0.661951	-0.000198421	0.00193275	0.92	47219	2.24747e-07	0.56548	-0.00152624	0.000786254	0.0522403	300680	1.46011e-05	0.5998	-0.0017	0.0006	0.00230327	417288	1	0.625631	-0.00194	0.000268328	4.83161e-13	1619168
k144	rs1258179	A	G	0.483965	-0.000999179	0.000820168	0.22	69389	2.21629e-05	0.469603	-0.00126112	0.0018253	0.49	47219	1.01055e-05	0.40023	-0.00221382	0.000813701	0.00651521	300680	3.00119e-05	0.4443	-0.0016	0.0006	0.00383038	417288	1	0.490469	-0.00192	0.000268328	8.34186e-13	1619038
n52	rs950965	A	G	0.338893	-0.00183884	0.000863427	0.033	69389	6.73395e-05	0.360249	-0.00190393	0.00192718	0.32	47219	2.13123e-05	0.39849	-0.00293362	0.000779642	0.000168073	300680	5.26238e-05	0.3708	-0.0024	0.0006	3.16712e-05	417288	1	0.378154	-0.00192	0.000268328	8.34186e-13	1576908
n121	rs7320064	G	A	0.160006	-0.00161183	0.00112017	0.15	69389	3.10383e-05	0.199756	0.0020593	0.0023527	0.38	47219	1.72932e-05	0.25733	-0.00260465	0.000984967	0.00818393	300680	3.30749e-05	0.2135	-0.0018	0.0007	0.005064	417288	1	0.191904	-0.00196897	0.000275744	9.29454e-13	1618258
n82	rs665731	T	C	0.170857	-0.000692663	0.00116087	0.55	69389	6.04162e-06	0.179294	-0.0020554	0.00255086	0.42	47219	1.58584e-05	0.23636	-0.0014646	0.000984533	0.136855	300680	9.87676e-06	0.2066	-0.0012	0.0007	0.0432381	417288	1	0.19022	-0.00196034	0.000275744	1.16628e-12	1591768
n141	rs2279252	G	A	0.973805	-0.00762463	0.00256783	0.003	69389	0.000131818	0.987674	-0.0111242	0.00825404	0.18	47219	3.84312e-05	0.9874	-0.0104812	0.00324731	0.00124816	300680	3.48658e-05	0.9795	-0.0089	0.002	4.29351e-06	417288	1	0.958529	-0.00582308	0.000820729	1.29349e-12	1507158
n37	rs34442537	G	C	0.275439	-0.00207791	0.000927515	0.025	69389	7.65952e-05	0.3163	-0.000972944	0.00200894	0.63	47219	5.22221e-06	0.26418	-0.00196683	0.000819138	0.0163469	300680	1.91831e-05	0.2731	-0.0019	0.0006	0.000770985	417288	1	0.303982	-0.0019	0.000268328	1.4324e-12	1576408
n85	rs7259073	C	T	0.074837	-0.00332722	0.0016311	0.041	69389	6.81311e-05	0.098073	-0.00146228	0.00393231	0.71	47219	4.82498e-06	0.0807	-0.00522072	0.00198612	0.00857421	300680	5.15829e-05	0.0791	-0.0038	0.0012	0.000770985	417288	1	0.0837395	-0.0038	0.000536656	1.4324e-12	1313399
k206	rs9998449	G	A	0.288557	-0.00269298	0.000931895	0.0039	69389	0.000132338	0.27257	-0.00179901	0.00209544	0.39	47219	1.63701e-05	0.36092	-0.00277321	0.000858783	0.00124135	300680	4.52528e-05	0.3231	-0.0027	0.0006	3.39767e-06	417288	1	0.32629	-0.0019	0.000268328	1.4324e-12	1616728
n33	rs13245051	A	G	0.485902	-0.00134354	0.000832262	0.11	69389	4.00814e-05	0.46007	-0.00189367	0.00189253	0.32	47219	2.2724e-05	0.44397	-0.00178563	0.000745918	0.0166724	300680	2.00793e-05	0.4624	-0.0016	0.0005	0.000687138	417288	1	0.454855	-0.00182059	0.000257248	1.47123e-12	1447788
k148	rs6468118	C	G	0.390947	-0.00168946	0.000839233	0.044	69389	6.0411e-05	0.389624	-0.00244945	0.001864	0.19	47219	3.63994e-05	0.41469	-0.000803452	0.00076881	0.295996	300680	3.99708e-06	0.4027	-0.0013	0.0005	0.00466119	417288	1	0.379398	-0.00181471	0.000257248	1.73461e-12	1618028
k158	rs1275609	G	A	0.66668	-0.000748517	0.000868744	0.39	69389	1.1067e-05	0.682207	-0.00370234	0.00196376	0.059	47219	7.58101e-05	0.63339	-0.00161299	0.000799757	0.0437124	300680	1.54118e-05	0.6514	-0.0014	0.0006	0.00981533	417288	1	0.641916	-0.00188	0.000268328	2.44622e-12	1575958
n107	rs784503	A	G	0.244386	-0.00116346	0.000957682	0.22	69389	2.22191e-05	0.239348	-0.00373621	0.00213676	0.08	47219	6.48324e-05	0.21556	-0.00113198	0.000876332	0.196452	300680	5.52738e-06	0.2296	-0.0014	0.0006	0.00981533	417288	1	0.235537	-0.00188	0.000268328	2.44622e-12	1618068
n178	rs11109717	T	C	0.684794	-0.00277115	0.000880863	0.0017	69389	0.00014734	0.711786	-0.00508268	0.00201749	0.012	47219	0.000135196	0.72166	-0.00199894	0.000835705	0.0167612	300680	2.04749e-05	0.7048	-0.0026	0.0006	7.34342e-06	417288	1	0.70569	-0.00188	0.000268328	2.44622e-12	1616418
n166	rs2381199	G	T	0.20832	-0.000605426	0.0010073	0.55	69389	5.37341e-06	0.214723	-0.000507099	0.00223005	0.82	47219	1.10612e-06	0.19239	-0.00298178	0.000915242	0.00112248	300680	3.52411e-05	0.2009	-0.0018	0.0006	0.0013499	417288	1	0.236762	-0.00188	0.000268328	2.44622e-12	1251543
n97	rs7983636	G	A	0.93386	-0.00182663	0.00165275	0.27	69389	1.83187e-05	0.925363	-0.00810004	0.00344539	0.019	47219	0.000115599	0.85951	-0.00344647	0.00140912	0.0144523	300680	3.65897e-05	0.8939	-0.0032	0.001	0.000687138	417288	1	0.914807	-0.00312	0.000447214	3.02555e-12	1613588
k176	rs1783827	A	G	0.59778	-0.00157163	0.00084382	0.063	69389	5.27902e-05	0.566644	0.000825352	0.00185126	0.66	47219	4.26724e-06	0.62619	-0.00177864	0.000750342	0.0177677	300680	1.88907e-05	0.6097	-0.0015	0.0005	0.0013499	417288	1	0.587786	-0.00179412	0.000257248	3.0745e-12	1576908
n27	rs9521719	A	G	0.364008	-0.00220149	0.000856167	0.01	69389	9.97341e-05	0.396826	-0.00134582	0.00188132	0.47	47219	1.10594e-05	0.39001	-0.000979709	0.000755053	0.194448	300680	5.82514e-06	0.3801	-0.0015	0.0005	0.0013499	417288	1	0.390774	-0.00179412	0.000257248	3.0745e-12	1612658
n114	rs11725397	C	G	0.282652	-0.00321813	0.000915866	0.00044	69389	0.000186654	0.302537	-0.00159901	0.00209161	0.44	47219	1.37631e-05	0.39821	-0.00275853	0.000858219	0.00130802	300680	4.65186e-05	0.3408	-0.0029	0.0006	6.71328e-07	417288	1	0.339093	-0.00186	0.000268328	4.15488e-12	1618078
n9	rs9590675	G	T	0.523279	-0.00172427	0.000821417	0.036	69389	6.59258e-05	0.603458	-0.000447128	0.00185801	0.81	47219	1.22043e-06	0.6017	-0.00017948	0.000782814	0.818655	300680	1.96941e-07	0.5677	-0.0009	0.0005	0.0359303	417288	1	0.581119	-0.00178235	0.000257248	4.25197e-12	1613588
k209	rs75625374	G	C	0.942287	-0.00211299	0.00176231	0.23	69389	2.15823e-05	0.944396	0.0045933	0.00399693	0.25	47219	2.82633e-05	0.95511	-0.0064449	0.00157194	4.1332e-05	300680	4.54307e-05	0.949	-0.0038	0.0011	0.000275611	417288	1	0.942611	-0.00364586	0.000526737	4.46603e-12	1570908
n103	rs61311941	A	G	0.921613	-0.000798063	0.00156478	0.61	69389	4.08994e-06	0.918961	-0.00601081	0.00344136	0.081	47219	6.86389e-05	0.87776	-0.000387516	0.00161796	0.81071	300680	4.11038e-07	0.9022	-0.0011	0.0011	0.158655	417288	0	0.885355	-0.00260146	0.000375917	4.50698e-12	1559398
n180	rs2551644	A	T	0.809109	-0.000258478	0.00104868	0.81	69389	9.17249e-07	0.804877	-0.00226317	0.00232662	0.33	47219	2.05204e-05	0.81301	-0.00321058	0.000954439	0.000768765	300680	3.99756e-05	0.8107	-0.0019	0.0007	0.00332094	417288	1	0.807951	-0.0019	0.000275744	5.56117e-12	1413644
n32	rs75248620	G	A	0.919914	-0.00184191	0.00151553	0.22	69389	2.22172e-05	0.923182	-0.000478908	0.00342943	0.89	47219	4.14922e-07	0.93771	-0.000340963	0.00143325	0.811962	300680	1.73227e-07	0.9288	-0.001	0.001	0.158655	417288	0	0.921741	-0.00308	0.000447214	5.69455e-12	1418708
n101	rs2275848	G	T	0.172217	-0.00134125	0.00109839	0.22	69389	2.2796e-05	0.205355	-0.000111811	0.00233172	0.96	47219	5.20429e-08	0.2158	-0.000556448	0.000919852	0.545225	300680	1.33672e-06	0.1985	-0.0008	0.0007	0.126549	417288	0	0.191266	-0.00189828	0.000275744	5.81096e-12	1549558
k207	rs28735420	G	T	0.0756468	-0.00425765	0.00170252	0.012	69389	0.000112672	0.0579717	-0.0045306	0.00403741	0.26	47219	2.8596e-05	0.1003	-0.000351082	0.00154867	0.820658	300680	2.83746e-07	0.0868	-0.0023	0.0011	0.0182681	417288	1	0.0752731	-0.00312877	0.000455183	6.25827e-12	1569928
n105	rs2241358	C	G	0.695346	-0.00230811	0.000898663	0.01	69389	0.000100316	0.667867	-0.00383968	0.00196933	0.051	47219	8.34269e-05	0.73206	-0.00308483	0.000788071	9.06473e-05	300680	4.76168e-05	0.7121	-0.0028	0.0006	1.53063e-06	417288	1	0.693561	-0.00184	0.000268328	7.01864e-12	1561598
n194	rs34188292	C	G	0.269169	-0.00160086	0.000940592	0.089	69389	4.48122e-05	0.233431	-0.000320525	0.00227191	0.89	47219	4.68973e-07	0.25166	-0.00346493	0.000890301	9.94999e-05	300680	5.76788e-05	0.2579	-0.0024	0.0006	3.16712e-05	417288	1	0.276126	-0.00184	0.000268328	7.01864e-12	1492428
k195	rs12148121	C	T	0.260384	-0.00178231	0.000945615	0.059	69389	5.43794e-05	0.227106	-3.46543e-05	0.0022221	0.99	47219	5.37745e-09	0.20703	-0.00220437	0.000871263	0.0114038	300680	2.03504e-05	0.2312	-0.0019	0.0006	0.000770985	417288	1	0.263557	-0.00182	0.000268328	1.17918e-11	1618238
k188	rs13108218	G	A	0.618859	-0.00226851	0.000850092	0.0076	69389	0.000107896	0.594913	-0.00299798	0.00188016	0.11	47219	5.52552e-05	0.56789	-0.00130317	0.000784818	0.09682	300680	1.0631e-05	0.5916	-0.0019	0.0006	0.000770985	417288	1	0.594465	-0.00182	0.000268328	1.17918e-11	1572638
n111	rs56034896	T	C	0.471517	-0.00231821	0.000816883	0.0045	69389	0.000119037	0.457891	-0.00082522	0.00183423	0.65	47219	4.31223e-06	0.47697	-0.00216517	0.000750208	0.0039008	300680	2.98343e-05	0.4731	-0.0021	0.0005	1.33457e-05	417288	1	0.458601	-0.00173235	0.000257248	1.6486e-11	1558528
n123	rs5010824	G	A	0.847554	-0.00124447	0.00114166	0.28	69389	1.77869e-05	0.855502	0.00176206	0.00260401	0.5	47219	9.79125e-06	0.82461	-0.000223533	0.0010575	0.832591	300680	1.84353e-07	0.8369	-0.0005	0.0007	0.237525	417288	0	0.848109	-0.00185172	0.000275744	1.87569e-11	1619208
n39	rs55658481	G	A	0.656299	-0.00270291	0.000864296	0.0018	69389	0.000146485	0.671006	-0.00165347	0.00196395	0.4	47219	1.53965e-05	0.70943	-0.00031148	0.000774956	0.687734	300680	5.10193e-07	0.6846	-0.0014	0.0006	0.00981533	417288	1	0.679184	-0.0018	0.000268328	1.97034e-11	1616568
n154	rs55754617	C	T	0.785079	-0.00188906	0.00101541	0.063	69389	5.35219e-05	0.812264	0.000195317	0.00242088	0.94	47219	1.48402e-07	0.81599	-0.00137904	0.00101587	0.174627	300680	7.2844e-06	0.8015	-0.0015	0.0007	0.0160623	417288	1	0.806721	-0.00183793	0.000275744	2.64009e-11	1576908
k170	rs112175548	T	C	0.681617	-0.00110306	0.000882647	0.21	69389	2.34712e-05	0.624728	0.000468751	0.00188516	0.8	47219	1.31412e-06	0.65247	-0.00180155	0.000763927	0.0183611	300680	1.87741e-05	0.6615	-0.0013	0.0006	0.0151301	417288	1	0.644502	-0.00178	0.000268328	3.27445e-11	1619198
k201	rs11743174	C	T	0.268764	-0.00253876	0.000933198	0.0065	69389	0.000112595	0.292023	0.000917872	0.00206388	0.66	47219	4.44339e-06	0.32208	-0.00142292	0.000860291	0.0981277	300680	1.12776e-05	0.2971	-0.0017	0.0006	0.00230327	417288	1	0.302607	-0.00178	0.000268328	3.27445e-11	1570568
n49	rs12152266	T	C	0.293455	0.000103438	0.000905002	0.91	69389	1.97192e-07	0.26356	-0.00328884	0.00208771	0.12	47219	5.3557e-05	0.21719	-0.00225558	0.000857145	0.00850108	300680	2.20662e-05	0.2541	-0.0013	0.0006	0.0151301	417288	1	0.293724	-0.00178	0.000268328	3.27445e-11	1575468
n108	rs1741177	A	G	0.703433	-0.00142733	0.000903624	0.11	69389	3.77782e-05	0.676962	-0.00456899	0.00196153	0.02	47219	0.000116459	0.61886	-0.00298586	0.000815883	0.00025258	300680	5.36451e-05	0.6586	-0.0025	0.0006	1.54543e-05	417288	1	0.691297	-0.00178	0.000268328	3.27445e-11	1573318
n61	rs2095567	C	T	0.264369	-0.000308847	0.000944025	0.74	69389	1.64894e-06	0.254223	-0.00521208	0.00211732	0.014	47219	0.000131389	0.28694	-0.00230489	0.00091595	0.011857	300680	2.77288e-05	0.2741	-0.0017	0.0006	0.00230327	417288	1	0.270055	-0.00178	0.000268328	3.27445e-11	1576908
n56	rs2815374	A	G	0.614652	-0.00185886	0.000845501	0.028	69389	7.27484e-05	0.654474	0.00106404	0.00193287	0.58	47219	6.53135e-06	0.60042	-0.00194885	0.000804146	0.0153724	300680	2.3245e-05	0.6111	-0.0017	0.0006	0.00230327	417288	1	0.648089	-0.00178	0.000268328	3.27445e-11	1576908
n73	rs580114	A	G	0.281345	-0.00216504	0.000911573	0.018	69389	8.4244e-05	0.28611	2.15485e-05	0.00203249	0.99	47219	2.41943e-09	0.34482	-0.00156055	0.00081248	0.0547674	300680	1.40353e-05	0.3142	-0.0017	0.0006	0.00230327	417288	1	0.292525	-0.00178	0.000268328	3.27445e-11	1619188
n15	rs73703112	T	G	0.640088	-0.000301216	0.000855363	0.72	69389	1.85797e-06	0.692803	-0.000636024	0.00197465	0.75	47219	2.19628e-06	0.64693	-0.000572609	0.000799753	0.474002	300680	1.91051e-06	0.6477	-0.0005	0.0006	0.202328	417288	0	0.680359	-0.00178	0.000268328	3.27445e-11	1619028
n99	rs12544197	A	G	0.487213	-0.00225824	0.000834273	0.0068	69389	0.000113251	0.480179	-0.00226173	0.00185739	0.22	47219	3.25726e-05	0.48682	-0.00182564	0.000782187	0.0195951	300680	2.12414e-05	0.4864	-0.002	0.0005	3.16712e-05	417288	1	0.489706	-0.00170588	0.000257248	3.32791e-11	1572648
n77	rs1711667	T	G	0.607389	-0.00267371	0.000844541	0.0015	69389	0.000151532	0.575406	-0.00397286	0.00189316	0.036	47219	9.83714e-05	0.59092	-0.000521328	0.000771265	0.49908	300680	1.676e-06	0.5965	-0.0017	0.0005	0.000336929	417288	1	0.597167	-0.0017	0.000257248	3.88464e-11	1613588
n75	rs115814778	A	G	0.0107767	-0.00355442	0.00404461	0.38	69389	1.1972e-05	0.0106966	-0.019243	0.00897255	0.032	47219	9.9962e-05	NA	NA	NA	NA	NA	NA	0.0108	-0.0062	0.0037	0.0469009	116608	1	0.0128623	-0.00806925	0.0012265	4.73326e-11	1128098
k222	rs1041606	T	C	0.241924	-0.0011749	0.000954957	0.22	69389	2.2503e-05	0.231798	-0.00317314	0.0021541	0.14	47219	4.5738e-05	0.21326	-0.0016733	0.000875808	0.0560599	300680	1.1984e-05	0.2268	-0.0016	0.0006	0.00383038	417288	1	0.237111	-0.00176	0.000268328	5.41216e-11	1616018
n190	rs16827879	T	C	0.280394	-0.00233442	0.000913563	0.011	69389	9.77392e-05	0.248466	0.000157546	0.00210768	0.94	47219	1.18235e-07	0.2787	-0.00116567	0.000881113	0.185851	300680	6.96816e-06	0.2769	-0.0016	0.0006	0.00383038	417288	1	0.248809	-0.00176	0.000268328	5.41216e-11	1576908
n159	rs2469953	T	C	0.434455	-0.00230215	0.00082842	0.0055	69389	0.000115752	0.405935	0.000466175	0.00187327	0.8	47219	1.33691e-06	0.39236	-0.00257017	0.00077271	0.000880566	300680	4.01762e-05	0.4114	-0.0022	0.0005	5.41254e-06	417288	1	0.431175	-0.00168529	0.000257248	5.7059e-11	1575518
n62	rs2277383	G	T	0.102034	-0.000615039	0.00135074	0.65	69389	3.08076e-06	0.108429	-0.002869	0.00294526	0.33	47219	2.02991e-05	0.09205	-0.00240795	0.00116252	0.0383298	300680	1.23622e-05	0.0973	-0.0017	0.0008	0.0167933	417288	1	0.140193	-0.00234	0.000357771	6.1314e-11	1609988
k215	rs3925003	T	C	0.609053	-0.00179383	0.000838805	0.032	69389	6.81056e-05	0.576252	-0.00247064	0.0018387	0.18	47219	3.80236e-05	0.56662	-0.00186528	0.000766893	0.0150054	300680	2.17953e-05	0.5851	-0.0019	0.0005	7.2348e-05	417288	1	0.57762	-0.00167941	0.000257248	6.64851e-11	1608548
n118	rs10824855	G	A	0.558015	-0.000588301	0.00094792	0.53	69389	7.58752e-06	NA	NA	NA	NA	NA	NA	0.54426	-0.00218031	0.000797132	0.00623466	300680	3.00797e-05	0.55	-0.0015	0.0006	0.00620967	370069	1	0.551734	-0.00174	0.000268328	8.89692e-11	1207744
n143	rs111760718	A	G	0.123605	-0.00150231	0.00135976	0.27	69389	2.17321e-05	0.13095	-0.00182029	0.00301266	0.55	47219	9.61934e-06	0.11201	-0.002956	0.00105972	0.00528053	300680	2.21711e-05	0.1174	-0.0024	0.0008	0.0013499	417288	1	0.128099	-0.00232	0.000357771	8.89692e-11	1506108
n42	rs7592697	T	C	0.663582	-0.00257334	0.000868477	0.003	69389	0.000131406	0.653233	-0.000646114	0.00194185	0.74	47219	2.41234e-06	0.66458	0.000118006	0.000785319	0.880555	300680	7.91878e-08	0.6632	-0.0011	0.0006	0.0333765	417288	1	0.663715	-0.00174	0.000268328	8.89692e-11	1576908
k189	rs10827421	T	C	0.460154	-0.00127674	0.000823313	0.12	69389	3.59936e-05	0.442314	0.000189037	0.00184975	0.92	47219	2.24868e-07	0.35874	-0.00153401	0.000759339	0.043364	300680	1.38097e-05	0.4084	-0.0013	0.0005	0.00466119	417288	1	0.434506	-0.00166765	0.000257248	9.01275e-11	1576908
n102	rs73073442	C	T	0.97627	0.00216694	0.00270859	0.42	69389	9.66949e-06	0.976589	-0.0023834	0.00609125	0.7	47219	3.3131e-06	0.98076	-0.00823506	0.00244864	0.000770791	300680	3.26449e-05	0.9786	-0.0035	0.0017	0.0197556	417288	1	0.975827	-0.00514027	0.000795409	1.0304e-10	1443428
n80	rs4854645	A	G	0.473996	-0.00107101	0.000821407	0.19	69389	2.54213e-05	0.468536	0.000632824	0.00183029	0.73	47219	2.54388e-06	0.44558	-0.00295645	0.000767029	0.000116027	300680	5.50833e-05	0.4597	-0.0018	0.0005	0.000159109	417288	1	0.47692	-0.00165294	0.000257248	1.31454e-10	1618938
n113	rs792839	G	A	0.677556	-0.001275	0.000875843	0.15	69389	3.15695e-05	0.664732	-0.00377585	0.0019229	0.05	47219	8.10554e-05	0.69288	-0.00275637	0.000801954	0.000588142	300680	4.12435e-05	0.6841	-0.0022	0.0006	0.000122866	417288	1	0.67883	-0.00172	0.000268328	1.45461e-10	1619038
n112	rs60551165	C	T	0.210879	-0.00107832	0.00100769	0.28	69389	1.71997e-05	0.218318	-0.00274589	0.0022	0.21	47219	3.28246e-05	0.19658	-0.00218234	0.000900641	0.0153895	300680	1.91885e-05	0.2042	-0.0018	0.0006	0.0013499	417288	1	0.255711	-0.00172	0.000268328	1.45461e-10	1618888
k202	rs956006	C	T	0.659833	-0.00192123	0.000880347	0.029	69389	7.36432e-05	0.671394	-0.00108089	0.00198629	0.59	47219	6.57552e-06	0.73209	-0.0018207	0.000887549	0.0402308	300680	1.65861e-05	0.6935	-0.0018	0.0006	0.0013499	417288	1	0.677105	-0.00172	0.000268328	1.45461e-10	1575808
n142	rs7766720	C	T	0.0587477	-0.00309005	0.00176941	0.081	69389	4.69327e-05	0.0788224	0.0035854	0.00345761	0.3	47219	2.38112e-05	0.13582	-0.000434917	0.00137783	0.752265	300680	5.66363e-07	0.1042	-0.001	0.001	0.158655	417288	0	0.103685	-0.00237931	0.000371391	1.48909e-10	1575468
n43	rs10151563	A	G	0.603016	-0.0025514	0.000834382	0.0022	69389	0.000138518	0.604724	0.00193878	0.00186358	0.3	47219	2.29207e-05	0.60807	-0.00064715	0.000779246	0.406267	300680	2.54616e-06	0.6056	-0.0012	0.0005	0.00819754	417288	1	0.616882	-0.00164118	0.000257248	1.7738e-10	1618988
n55	rs836968	C	T	0.752624	-0.000580784	0.00095549	0.54	69389	5.58229e-06	0.733256	0.000296595	0.00207707	0.89	47219	4.38927e-07	0.70124	-0.00215066	0.000865961	0.0130083	300680	2.47199e-05	0.7252	-0.0013	0.0006	0.0151301	417288	1	0.692924	-0.0017	0.000268328	2.36533e-10	1575958
n129	rs11613538	T	G	0.76948	-0.000238611	0.00097133	0.81	69389	8.97706e-07	0.775961	-0.00441737	0.00218645	0.043	47219	8.65376e-05	NA	NA	NA	NA	NA	NA	0.7705	-0.0009	0.0009	0.158655	116608	0	0.768138	-0.0018	0.000284605	2.53963e-10	1276228
k213	rs17638807	C	T	0.582942	-0.00143183	0.000836736	0.087	69389	4.43049e-05	0.544953	-0.00206944	0.00185694	0.27	47219	2.70916e-05	0.56501	-0.00179482	0.000778583	0.0211536	300680	2.01972e-05	0.5709	-0.0017	0.0005	0.000336929	417288	1	0.535941	-0.00162647	0.000257248	2.5723e-10	1618878
n163	rs2186797	C	T	0.0535199	-0.000549355	0.00182288	0.76	69389	1.35888e-06	0.0627691	-0.00323509	0.00372912	0.39	47219	1.57065e-05	0.05195	-0.00231162	0.00147418	0.116866	300680	6.71373e-06	0.0535	-0.0018	0.0011	0.0508818	417288	0	0.0608577	-0.0028774	0.000455183	2.59197e-10	1394370
k196	rs12450700	T	G	0.572434	-0.00129777	0.000828546	0.12	69389	3.66414e-05	0.637838	-0.00247302	0.00192975	0.2	47219	3.60398e-05	0.6906	-0.00139231	0.000752144	0.0641521	300680	1.05665e-05	0.6373	-0.0014	0.0005	0.00255513	417288	1	0.617592	-0.00162059	0.000257248	2.98194e-10	1576908
k185	rs1087289	G	T	0.384704	0.000179129	0.000843806	0.83	69389	6.75134e-07	0.406529	-0.00321573	0.00185309	0.083	47219	6.3645e-05	0.49475	-0.00181017	0.000759171	0.0171075	300680	2.08951e-05	0.4422	-0.0011	0.0005	0.0139034	417288	1	0.420588	-0.00161471	0.000257248	3.45505e-10	1479778
n104	rs3820201	A	G	0.650576	-0.00101784	0.000859545	0.24	69389	2.09342e-05	0.622304	-0.00399151	0.00187473	0.033	47219	9.55286e-05	0.51684	-0.00254441	0.00080731	0.00162332	300680	4.12416e-05	0.5834	-0.002	0.0006	0.00042906	417288	1	0.582813	-0.00168	0.000268328	3.8254e-10	1570328
n145	rs62071986	T	C	0.0310138	0.000440803	0.00262995	0.87	69389	5.1905e-07	0.0416938	-0.0124873	0.00480614	0.0094	47219	0.000158938	0.02791	-0.00437275	0.00223595	0.0505067	300680	1.3234e-05	0.0306	-0.0035	0.0016	0.014353	417288	1	0.0379081	-0.00400361	0.00064131	4.29654e-10	1403621
n76	rs17563	G	A	0.593206	-0.000417904	0.000833529	0.62	69389	3.74611e-06	0.553714	-0.000769031	0.00182149	0.67	47219	3.72821e-06	0.52201	-0.00216659	0.000735524	0.00322313	300680	2.98789e-05	0.5532	-0.0013	0.0005	0.00466119	417288	1	0.541891	-0.00159412	0.000257248	5.7617e-10	1570778
n38	rs6029640	A	G	0.603284	-0.00146638	0.000834764	0.079	69389	4.57448e-05	0.579678	-0.00176954	0.00185132	0.34	47219	1.94627e-05	0.51551	0.000198114	0.000817782	0.80858	300680	2.50073e-07	0.5604	-0.0007	0.0006	0.121673	417288	0	0.57054	-0.00166	0.000268328	6.15323e-10	1434518
n120	rs11791149	C	T	0.16574	0.000918053	0.00110809	0.41	69389	1.03589e-05	0.178074	-0.00202613	0.00241347	0.4	47219	1.53279e-05	0.26976	-0.000561673	0.000979237	0.566251	300680	1.58535e-06	0.2202	-0.0001	0.0007	0.443202	417288	0	0.210506	-0.00170517	0.000275744	6.25339e-10	1571178
n115	rs185538102	A	G	0.988021	-0.00388777	0.00379689	0.31	69389	1.59015e-05	0.990609	-0.0084129	0.00966256	0.38	47219	1.67966e-05	NA	NA	NA	NA	NA	NA	0.9884	-0.0045	0.0035	0.0992714	116608	0	0.989381	-0.00803448	0.00129987	6.3696e-10	1076505
n149	rs3060	C	T	0.0790606	-0.0023119	0.00152286	0.13	69389	3.45921e-05	0.0990992	-0.00469763	0.00302791	0.12	47219	5.02596e-05	0.17266	-0.00230048	0.00127497	0.0711786	300680	1.92853e-05	0.1308	-0.0025	0.0009	0.0027366	417288	1	0.150209	-0.00224948	0.000365525	7.54927e-10	1609988
k192	rs10040082	C	T	0.618998	-0.00191374	0.000844218	0.023	69389	7.67768e-05	0.607274	0.00237692	0.00189837	0.21	47219	3.4373e-05	NA	NA	NA	NA	NA	NA	0.6171	-0.0012	0.0008	0.0668072	116608	0	0.611041	-0.00172603	0.000280899	8.01349e-10	1219438
n119	rs11057413	A	G	0.66249	-0.001168	0.000871696	0.18	69389	2.71143e-05	0.659946	-0.00145182	0.00193366	0.45	47219	1.20669e-05	NA	NA	NA	NA	NA	NA	0.6621	-0.0012	0.0008	0.0668072	116608	0	0.674332	-0.00172603	0.000280899	8.01349e-10	1026120
n126	rs1851285	G	C	0.489096	-0.00193501	0.00081964	0.018	69389	8.31663e-05	0.475066	-0.00294241	0.00183851	0.11	47219	5.50781e-05	0.43102	-0.00139563	0.000778505	0.073021	300680	1.21857e-05	0.46	-0.0018	0.0005	0.000159109	417288	1	0.484488	-0.00157941	0.000257248	8.27038e-10	1576908
n94	rs2096551	C	G	0.389226	-0.000648432	0.000838859	0.44	69389	8.88503e-06	0.397007	0.000171424	0.00185921	0.93	47219	1.7946e-07	0.42644	-0.00252174	0.000757412	0.000870377	300680	3.96781e-05	0.4087	-0.0015	0.0005	0.0013499	417288	1	0.399422	-0.00157353	0.000257248	9.54833e-10	1618888
n156	rs10111039	G	A	0.394555	-0.00241432	0.00084063	0.0041	69389	0.000123771	0.401762	-0.000980707	0.00187389	0.6	47219	5.89706e-06	0.49838	-0.00222467	0.000798745	0.00534965	300680	3.15632e-05	0.445	-0.0022	0.0006	0.000122866	417288	1	0.431136	-0.00164	0.000268328	9.84401e-10	1613588
n86	rs166775	T	C	0.733326	-0.00126334	0.000937466	0.18	69389	2.77438e-05	0.679439	-0.00292691	0.00212259	0.17	47219	4.75986e-05	0.69379	-0.00127741	0.000805202	0.112639	300680	8.84345e-06	0.7082	-0.0014	0.0006	0.00981533	417288	1	0.679229	-0.00164	0.000268328	9.84401e-10	1565468
n128	rs2274786	C	T	0.355015	-0.00188666	0.000857282	0.028	69389	7.24488e-05	0.342353	-0.00465835	0.00193009	0.016	47219	0.000124636	0.35699	-0.00197957	0.000786506	0.011839	300680	2.29472e-05	0.355	-0.0022	0.0006	0.000122866	417288	1	0.354706	-0.00164	0.000268328	9.84401e-10	1575808
n50	rs60580012	T	C	0.354308	-0.000135948	0.000857807	0.87	69389	3.75837e-07	0.338934	-0.00299964	0.0019198	0.12	47219	5.14295e-05	0.29656	-0.00145351	0.00078537	0.0642095	300680	1.12432e-05	0.3242	-0.001	0.0006	0.0477904	417288	1	0.322288	-0.00164	0.000268328	9.84401e-10	1576908
n41	rs6708702	A	G	0.343563	-0.0018969	0.000863763	0.028	69389	7.21333e-05	0.328135	0.00182404	0.00194701	0.35	47219	1.87119e-05	0.33481	4.61784e-05	0.000806308	0.954329	300680	1.21153e-08	0.338	-0.0006	0.0006	0.158655	417288	0	0.349194	-0.00164	0.000268328	9.84401e-10	1613098
n134	rs7161243	T	C	0.747163	-0.00243324	0.0009524	0.011	69389	9.94199e-05	0.738339	-0.00447531	0.00211019	0.034	47219	9.87086e-05	0.62525	-0.00078429	0.000889518	0.377939	300680	3.67674e-06	0.6869	-0.0018	0.0006	0.0013499	417288	1	0.70955	-0.00164	0.000268328	9.84401e-10	1576908
n153	rs6445924	G	A	0.835094	-0.000780917	0.00110711	0.48	69389	7.46499e-06	0.831549	0.00282285	0.00244036	0.25	47219	2.84742e-05	0.80371	-0.000798333	0.00103152	0.438968	300680	2.56495e-06	0.8195	-0.0005	0.0007	0.237525	417288	0	0.825209	-0.00168276	0.000275744	1.04342e-09	1457208
n79	rs10850001	A	T	0.430306	-0.00143916	0.000847431	0.089	69389	4.5132e-05	0.458682	-0.00328926	0.00183066	0.072	47219	6.8529e-05	NA	NA	NA	NA	NA	NA	0.4353	-0.0018	0.0008	0.0122245	116608	1	0.451832	-0.00171233	0.000280899	1.08828e-09	1272528
k204	rs417237	G	T	0.351302	-0.000908035	0.000859156	0.29	69389	1.67023e-05	0.394171	-0.00124977	0.00185353	0.5	47219	9.515e-06	0.40968	-0.00148266	0.000754299	0.0493437	300680	1.35622e-05	0.3851	-0.0012	0.0005	0.00819754	417288	1	0.402893	-0.00156765	0.000257248	1.10181e-09	1613588
k212	rs11202328	C	T	0.873685	-0.00350431	0.00124182	0.0048	69389	0.000120465	0.880619	-0.00245683	0.00281305	0.38	47219	1.61878e-05	0.88709	-0.000862283	0.00112643	0.443975	300680	1.89983e-06	0.881	-0.0021	0.0008	0.00433245	417288	1	0.810488	-0.00218	0.000357771	1.10617e-09	1618868
n192	rs5760006	C	T	0.089607	-0.00249323	0.00146459	0.089	69389	4.50758e-05	0.104728	-0.00372183	0.00314475	0.24	47219	3.31318e-05	0.15602	-0.0036709	0.00140282	0.00887654	300680	4.52659e-05	0.1224	-0.0032	0.001	0.000687138	417288	1	0.163572	-0.00225172	0.000371391	1.33645e-09	1575958
n23	rs1913641	T	G	0.521859	-0.0013014	0.000821321	0.11	69389	3.75646e-05	0.484841	-0.00154985	0.00182578	0.4	47219	1.5305e-05	0.45295	9.67909e-05	0.00073349	0.895017	300680	5.92189e-08	0.4836	-0.0006	0.0005	0.11507	417288	0	0.48887	-0.00155588	0.000257248	1.46488e-09	1619138
k200	rs1857859	G	A	0.753964	0.000583614	0.000954042	0.54	69389	5.61627e-06	0.74176	-0.00161496	0.00208015	0.44	47219	1.27445e-05	0.74745	-0.00188686	0.000856649	0.0276231	300680	1.71444e-05	0.7496	-0.0009	0.0006	0.0668072	417288	0	0.717459	-0.00162	0.000268328	1.56633e-09	1608548
n74	rs264608	C	T	0.752222	-0.000661492	0.000945012	0.48	69389	7.24946e-06	0.733114	-0.00541543	0.00206301	0.0087	47219	0.000146378	0.69875	-0.000435376	0.000838034	0.603398	300680	1.01787e-06	0.7232	-0.0009	0.0006	0.0668072	417288	0	0.699879	-0.00162	0.000268328	1.56633e-09	1433208
n125	rs67861508	G	A	0.29649	-0.000438215	0.000899097	0.63	69389	3.56043e-06	0.321139	-0.00641006	0.00194484	0.00098	47219	0.000228514	0.29197	-0.00188945	0.00082108	0.0213827	300680	1.88267e-05	0.2964	-0.0017	0.0006	0.00230327	417288	1	0.316177	-0.00162	0.000268328	1.56633e-09	1575958
n140	rs2293605	C	T	0.877045	-0.00192743	0.00126879	0.13	69389	3.56101e-05	0.874976	-0.00291628	0.00279621	0.3	47219	2.37335e-05	0.90365	-0.000155313	0.00120246	0.897229	300680	5.35774e-08	0.8896	-0.0012	0.0008	0.0668072	417288	0	0.882362	-0.00216	0.000357771	1.56633e-09	1551988
n169	rs56261560	T	C	0.365071	-0.00056934	0.000880863	0.52	69389	6.67872e-06	0.330222	-0.00103834	0.00212876	0.63	47219	6.08317e-06	0.3208	-0.00190684	0.000827556	0.021213	300680	2.02104e-05	0.3407	-0.0013	0.0006	0.0151301	417288	1	0.347728	-0.00162	0.000268328	1.56633e-09	1371824
n146	rs6541410	C	G	0.627344	-0.00226001	0.000852425	0.008	69389	0.000106141	0.624788	0.000773582	0.00190719	0.69	47219	3.57879e-06	0.6235	-0.00155356	0.000775431	0.0451262	300680	1.44534e-05	0.6252	-0.0017	0.0005	0.000336929	417288	1	0.625637	-0.00155294	0.000257248	1.57249e-09	1538848
n106	rs27028	A	G	0.340672	-0.00207972	0.000860451	0.016	69389	8.63565e-05	0.383252	-0.00196281	0.00187396	0.29	47219	2.32307e-05	0.40261	-0.000817883	0.000759621	0.281616	300680	4.1043e-06	0.3761	-0.0014	0.0005	0.00255513	417288	1	0.363561	-0.00154706	0.000257248	1.8113e-09	1617138
k199	rs6779998	A	G	0.500831	-4.93159e-05	0.000818017	0.95	69389	5.40456e-08	0.54947	-0.00504272	0.00183585	0.006	47219	0.000160587	0.50411	-0.00125139	0.000767546	0.103024	300680	9.98642e-06	0.5066	-0.0011	0.0005	0.0139034	417288	1	0.521873	-0.00154118	0.000257248	2.08533e-09	1613588
n51	rs1042752	G	A	0.440443	8.46319e-06	0.000827767	0.99	69389	1.5691e-09	0.448018	-0.000551519	0.00184884	0.77	47219	1.91891e-06	0.41189	-0.00138691	0.000739008	0.0605579	300680	1.18864e-05	0.4265	-0.0008	0.0005	0.0547993	417288	0	0.436445	-0.00153529	0.000257248	2.39958e-09	1618228
k167	rs35072105	A	G	0.544432	-0.000170119	0.000821082	0.84	69389	6.38043e-07	0.542362	0.00240347	0.00182559	0.19	47219	3.65765e-05	0.60734	-0.00144773	0.000794517	0.0684328	300680	1.27508e-05	0.5738	-0.0005	0.0005	0.158655	417288	0	0.561258	-0.00152941	0.000257248	2.75977e-09	1618158
k219	rs2607775	G	C	0.487561	-0.00089504	0.000819833	0.27	69389	1.77911e-05	0.475919	-0.000343613	0.00182103	0.85	47219	7.5125e-07	0.44079	-0.00231052	0.000749076	0.00203921	300680	3.35691e-05	0.4632	-0.0016	0.0005	0.000687138	417288	1	0.474928	-0.00152647	0.000257248	2.9591e-09	1619188
n162	rs11646443	G	A	0.662128	-0.00101971	0.000870645	0.24	69389	2.06774e-05	0.664438	-0.00135769	0.00193222	0.48	47219	1.04844e-05	0.68198	-0.00105891	0.000774339	0.17147	300680	6.2038e-06	0.6725	-0.0011	0.0006	0.0333765	417288	1	0.667256	-0.00158	0.000268328	3.90159e-09	1535708
n67	rs10797427	C	T	0.39938	-0.000712935	0.000841225	0.4	69389	1.08376e-05	0.422638	0.000837263	0.00190019	0.66	47219	4.3637e-06	0.47168	-0.00156686	0.000761939	0.0397437	300680	1.5607e-05	0.4378	-0.001	0.0005	0.0227501	417288	1	0.406835	-0.00151471	0.000257248	3.90618e-09	1567438
n44	rs7248248	A	T	0.406768	0.000627099	0.000834571	0.45	69389	8.43512e-06	0.449664	-0.000264161	0.00182131	0.88	47219	4.40522e-07	0.48961	-0.00190726	0.00073963	0.0099189	300680	2.31892e-05	0.4529	-0.0007	0.0005	0.0807567	417288	0	0.442263	-0.00150882	0.000257248	4.48452e-09	1434518
n164	rs243067	G	T	0.592194	-0.00113602	0.000832698	0.17	69389	2.77037e-05	0.613816	-0.00189474	0.00186682	0.31	47219	2.17093e-05	0.63563	-0.00237978	0.000758208	0.0016972	300680	3.34607e-05	0.6158	-0.0018	0.0005	0.000159109	417288	1	0.607143	-0.00150588	0.000257248	4.80413e-09	1466718
n191	rs2780955	A	T	0.378187	-0.00203357	0.000847889	0.016	69389	8.64435e-05	0.411374	-0.00096893	0.00185969	0.6	47219	5.79929e-06	0.38145	-0.00179916	0.00075515	0.0171949	300680	1.94835e-05	0.3826	-0.0018	0.0005	0.000159109	417288	1	0.392597	-0.00150588	0.000257248	4.80413e-09	1575158
n25	rs9894634	T	C	0.56805	-0.000702583	0.000827636	0.4	69389	1.07662e-05	0.602464	-0.00136171	0.00186942	0.47	47219	1.1329e-05	0.59783	6.95865e-05	0.000764414	0.927467	300680	2.96996e-08	0.5856	-0.0004	0.0005	0.211855	417288	0	0.575804	-0.00150294	0.000257248	5.14587e-09	1618018
n116	rs12950549	G	A	0.327266	-0.00168863	0.000877562	0.054	69389	5.58034e-05	NA	NA	NA	NA	NA	NA	0.34215	-0.00113635	0.000774244	0.14219	300680	7.4145e-06	0.3356	-0.0014	0.0006	0.00981533	370069	1	0.359149	-0.00156	0.000268328	6.10789e-09	1571989
n135	rs1316739	A	G	0.225047	-0.00194293	0.000990622	0.05	69389	5.85208e-05	0.23326	-0.00146535	0.00218141	0.5	47219	9.79682e-06	0.24081	-0.00102077	0.000889818	0.251315	300680	4.85954e-06	0.2337	-0.0014	0.0006	0.00981533	417288	1	0.263189	-0.00156	0.000268328	6.10789e-09	1576908
n197	rs4683730	A	G	0.35058	-0.00184744	0.000864964	0.033	69389	6.90718e-05	0.377916	0.00271107	0.00190437	0.15	47219	4.40798e-05	0.32375	-0.00336338	0.0007701	1.25746e-05	300680	6.31805e-05	0.3391	-0.0022	0.0006	0.000122866	417288	1	0.357484	-0.00156	0.000268328	6.10789e-09	1576908
n187	rs6540119	T	A	0.653525	-0.00228344	0.000870824	0.0087	69389	0.000104945	0.64111	-0.00163934	0.00196455	0.4	47219	1.57741e-05	0.65553	-0.00127608	0.000875911	0.145155	300680	9.38023e-06	0.6533	-0.0018	0.0006	0.0013499	417288	1	0.645736	-0.00156	0.000268328	6.10789e-09	1571178
n175	rs62618693	C	T	0.964604	-0.00114382	0.00221471	0.61	69389	3.97072e-06	0.95926	-0.00357155	0.00459341	0.44	47219	1.27169e-05	0.96632	-0.00371881	0.00178222	0.0369235	300680	1.14819e-05	0.9651	-0.0028	0.0013	0.0156261	417288	1	0.958573	-0.00357523	0.00061633	6.59842e-09	1436288
n165	rs594672	T	C	0.520822	-0.000454532	0.000820632	0.58	69389	4.58313e-06	0.539583	-0.00225095	0.00185429	0.22	47219	3.21111e-05	0.50572	-0.00265557	0.000770552	0.000568343	300680	4.49689e-05	0.515	-0.0017	0.0005	0.000336929	417288	1	0.51626	-0.00147941	0.000257248	8.87595e-09	1613378
n161	rs61910261	G	T	0.385335	-0.00132754	0.000844395	0.12	69389	3.71039e-05	0.413553	0.00179789	0.00189711	0.34	47219	1.99986e-05	0.35586	-0.00270005	0.000779162	0.000529675	300680	4.26302e-05	0.3731	-0.0017	0.0005	0.000336929	417288	1	0.400677	-0.00147941	0.000257248	8.87595e-09	1576908
n199	rs60691990	T	C	0.677134	-0.00142277	0.000881524	0.11	69389	3.93381e-05	0.69146	-0.00325816	0.00202482	0.11	47219	5.77746e-05	NA	NA	NA	NA	NA	NA	0.6794	-0.0017	0.0008	0.0167933	116608	1	0.672222	-0.00161233	0.000280899	9.47364e-09	1275478
n127	rs12439429	C	T	0.498841	-0.00128398	0.000826841	0.12	69389	3.66355e-05	0.463351	0.00131112	0.00182561	0.47	47219	1.09043e-05	0.48461	-0.00190621	0.000729014	0.00892896	300680	2.31517e-05	0.4886	-0.0014	0.0005	0.00255513	417288	1	0.460914	-0.00147353	0.000257248	1.0159e-08	1619038
n151	rs2074292	G	A	0.431184	-0.00195178	0.000830787	0.019	69389	8.30508e-05	0.460573	-0.00163407	0.00183254	0.37	47219	1.69234e-05	0.47574	-0.000831612	0.000758315	0.272792	300680	4.40019e-06	0.4559	-0.0014	0.0005	0.00255513	417288	1	0.455244	-0.00147353	0.000257248	1.0159e-08	1536648
n110	rs73245338	G	T	0.931672	-0.000896534	0.0016407	0.58	69389	4.54826e-06	0.938012	-0.000635645	0.00384839	0.87	47219	5.99322e-07	0.95473	-0.00275272	0.00174146	0.113949	300680	8.35467e-06	0.9421	-0.0017	0.0011	0.0611182	417288	0	0.937875	-0.00301019	0.000526737	1.09842e-08	1410389
n138	rs12483377	A	G	0.0788937	-0.00235868	0.00152447	0.12	69389	3.59367e-05	0.0912708	-0.00400134	0.0031518	0.2	47219	3.38759e-05	0.07626	-0.000537449	0.00126311	0.670474	300680	5.19081e-07	0.0785	-0.0015	0.0009	0.0477904	417288	1	0.0834141	-0.0024934	0.000437079	1.16558e-08	1565528
n196	rs1294861	G	T	0.203809	-0.00152399	0.00102196	0.14	69389	3.35006e-05	0.190368	-0.00115088	0.00236332	0.63	47219	5.20782e-06	0.25884	0.000730858	0.000908774	0.421268	300680	2.61411e-06	0.2312	-0.0003	0.0007	0.334118	417288	0	0.248792	-0.00156724	0.000275744	1.31817e-08	1619158
n198	rs8065496	T	C	0.426441	-0.00181983	0.000840994	0.03	69389	7.20023e-05	0.385362	0.000889335	0.00192976	0.64	47219	4.77896e-06	0.39623	-0.00267727	0.000800491	0.000824308	300680	4.37439e-05	0.4085	-0.002	0.0006	0.00042906	417288	1	0.401161	-0.00152	0.000268328	1.47277e-08	1567948
n148	rs4837207	G	T	0.131	-0.00105576	0.0012286	0.39	69389	1.1279e-05	0.145217	0.00122148	0.00267046	0.65	47219	4.72455e-06	0.21011	-0.00283808	0.00117952	0.0161232	300680	3.41017e-05	0.1697	-0.0017	0.0008	0.0167933	417288	1	0.223973	-0.00202	0.000357771	1.64155e-08	1571178
n158	rs3111257	T	C	0.593027	-0.00207541	0.000833093	0.013	69389	9.2405e-05	0.565611	-0.00168717	0.00183681	0.36	47219	1.78414e-05	0.5056	-0.000615468	0.000758435	0.417081	300680	2.41552e-06	0.547	-0.0013	0.0005	0.00466119	417288	1	0.558283	-0.00144706	0.000257248	1.85343e-08	1619158
n168	rs34174031	A	G	0.0297345	-0.00172048	0.00252779	0.5	69389	7.59098e-06	0.0212374	0.0044851	0.00657707	0.5	47219	1.06669e-05	0.01492	-0.00613942	0.00334467	0.06642	300680	1.41322e-05	0.0241	-0.0027	0.0019	0.0776507	417288	0	0.0233425	-0.00489262	0.000884918	3.22244e-08	1340241
n71	rs12894354	T	C	0.369545	-0.000548561	0.000855622	0.52	69389	6.23188e-06	0.382876	-0.00264291	0.00197078	0.18	47219	4.21026e-05	0.32119	-0.000253977	0.000833742	0.760653	300680	3.58767e-07	0.3479	-0.0006	0.0006	0.158655	417288	0	0.347093	-0.00148	0.000268328	3.47524e-08	1567918
n144	rs660931	C	T	0.761463	-0.000335331	0.000969449	0.73	69389	1.81551e-06	0.755506	-0.00332734	0.00212416	0.12	47219	5.21692e-05	0.69118	-0.00123154	0.000895074	0.168853	300680	8.25862e-06	0.7263	-0.001	0.0006	0.0477904	417288	1	0.694705	-0.00148	0.000268328	3.47524e-08	1615258
n92	rs6707326	G	A	0.359129	-0.000574632	0.000885665	0.52	69389	6.75536e-06	0.491832	0.00118264	0.00183344	0.52	47219	8.9175e-06	0.41365	-0.00167581	0.000773246	0.0302172	300680	1.73761e-05	0.3994	-0.001	0.0006	0.0477904	417288	1	0.434186	-0.00148	0.000268328	3.47524e-08	1558998
n68	rs10241879	T	A	0.343573	5.89321e-05	0.000863093	0.95	69389	6.96236e-08	0.408792	0.00367302	0.00185093	0.047	47219	8.3177e-05	0.36353	-0.00188836	0.000752602	0.0121042	300680	2.10476e-05	0.3595	-0.0006	0.0005	0.11507	417288	0	0.376869	-0.00140882	0.000257248	4.33768e-08	1619068
n139	rs10878301	A	T	0.73389	-0.00156956	0.000929459	0.091	69389	4.27657e-05	0.720332	-0.00410793	0.0020958	0.05	47219	8.67232e-05	0.61263	0.000266888	0.000876982	0.76088	300680	4.31217e-07	0.674	-0.0009	0.0006	0.0668072	417288	0	0.684317	-0.00146	0.000268328	5.2953e-08	1619008
k210	rs10892358	G	A	0.483138	-0.000656356	0.000830733	0.43	69389	9.56252e-06	0.440123	-0.00209019	0.00188692	0.27	47219	2.74633e-05	0.48862	-0.000866799	0.000811726	0.28559	300680	4.78923e-06	0.482	-0.0009	0.0006	0.0668072	417288	0	0.44092	-0.00146	0.000268328	5.2953e-08	1566188
n58	rs1519845	G	A	0.317495	0.0010315	0.000886673	0.24	69389	2.04941e-05	0.383672	-0.00177238	0.00188073	0.35	47219	1.89496e-05	0.37421	-0.00154443	0.000784405	0.0489636	300680	1.42493e-05	0.3524	-0.0005	0.0006	0.202328	417288	0	0.369526	-0.00146	0.000268328	5.2953e-08	1613588
n173	rs3755880	A	G	0.319393	-0.000827014	0.000881476	0.35	69389	1.32158e-05	0.281937	-0.0033049	0.00203459	0.1	47219	5.64086e-05	0.31598	-0.00135332	0.000831997	0.103825	300680	1.00982e-05	0.3147	-0.0013	0.0006	0.0151301	417288	1	0.294734	-0.00146	0.000268328	5.2953e-08	1618878
n109	rs61546496	A	C	0.358723	-0.00116912	0.000853441	0.17	69389	2.79493e-05	NA	NA	NA	NA	NA	NA	0.36661	-0.000622766	0.000864111	0.471094	300680	2.29741e-06	0.3626	-0.0009	0.0006	0.0668072	370069	0	0.335157	-0.00146	0.000268328	5.2953e-08	1570969
n132	rs9376148	C	A	0.338684	-0.000226349	0.000869799	0.79	69389	1.02002e-06	0.361139	-0.00249909	0.00190643	0.19	47219	3.67586e-05	0.4192	-0.00189708	0.000792589	0.0166877	300680	2.23529e-05	0.3808	-0.0013	0.0006	0.0151301	417288	1	0.368401	-0.00146	0.000268328	5.2953e-08	1431708
n167	rs10445262	A	G	0.756174	-0.00179398	0.000965668	0.063	69389	5.27454e-05	0.751317	-0.00126393	0.00211137	0.55	47219	7.61429e-06	0.78625	-0.00077029	0.000869483	0.375663	300680	2.54384e-06	0.7709	-0.0012	0.0006	0.0227501	417288	1	0.716482	-0.00144	0.000268328	8.02511e-08	1613588
n122	rs1082710	T	G	0.330536	0.000672622	0.000872921	0.44	69389	8.89889e-06	0.360502	0.00247865	0.00192197	0.2	47219	3.61319e-05	0.42093	-0.00246305	0.000775127	0.00148513	300680	3.77226e-05	0.3794	-0.0008	0.0006	0.0912112	417288	0	0.389569	-0.00144	0.000268328	8.02511e-08	1619118
n172	rs55797621	T	C	0.77935	-0.000415576	0.000991162	0.68	69389	2.63988e-06	0.748211	-0.000723245	0.00210256	0.73	47219	2.51389e-06	0.77039	-0.00180749	0.000870274	0.0378095	300680	1.47424e-05	0.772	-0.0012	0.0006	0.0227501	417288	1	0.753814	-0.00144	0.000268328	8.02511e-08	1619208
n174	rs7199123	T	A	0.293311	-0.00184923	0.000900928	0.04	69389	6.30066e-05	0.294903	0.00215243	0.0020246	0.29	47219	2.45754e-05	0.29671	-0.00115452	0.000805705	0.151878	300680	7.09551e-06	0.2952	-0.0012	0.0006	0.0227501	417288	1	0.303058	-0.00144	0.000268328	8.02511e-08	1613138
n63	rs12024377	G	A	0.644908	-0.00110814	0.00086301	0.2	69389	2.49963e-05	0.644907	0.00361788	0.00190823	0.058	47219	7.64648e-05	0.68832	-0.000519577	0.000778106	0.504297	300680	1.47745e-06	0.6668	-0.0004	0.0006	0.252493	417288	0	0.61503	-0.00144	0.000268328	8.02511e-08	1576908
n185	rs72830437	A	G	0.0515486	-0.000576902	0.00185848	0.76	69389	1.44638e-06	0.066325	0.00115638	0.00364813	0.75	47219	2.11246e-06	0.05667	-0.000460456	0.00148123	0.755907	300680	2.89139e-07	0.0557	-0.0004	0.0011	0.358065	417288	0	0.065943	-0.00238904	0.000455183	1.53321e-07	1618948
n147	rs10015716	G	A	0.334107	-0.000677367	0.000868191	0.44	69389	9.07372e-06	0.360558	-0.00111814	0.00190863	0.56	47219	7.35331e-06	0.36957	-0.00119347	0.00077291	0.12256	300680	8.46585e-06	0.3544	-0.001	0.0006	0.0477904	417288	1	0.3569	-0.0014	0.000268328	1.81362e-07	1575958
k223	rs2577134	C	T	0.250139	-0.00150348	0.000949112	0.11	69389	3.76882e-05	0.25456	0.00147481	0.00210262	0.48	47219	1.0529e-05	0.3449	-0.000919057	0.000901451	0.307952	300680	4.86855e-06	0.296	-0.001	0.0006	0.0477904	417288	1	0.291735	-0.0014	0.000268328	1.81362e-07	1576908
n98	rs7027509	T	C	0.331271	-0.00125223	0.000873916	0.15	69389	3.0878e-05	0.344054	-0.000485178	0.00193871	0.8	47219	1.35522e-06	0.34539	-0.000124901	0.000768851	0.87095	300680	8.99784e-08	0.3396	-0.0006	0.0006	0.158655	417288	0	0.328271	-0.0014	0.000268328	1.81362e-07	1607878
n124	rs2185786	T	C	0.54584	-0.000776082	0.000821529	0.34	69389	1.3272e-05	0.61128	-0.00155867	0.00186312	0.4	47219	1.47265e-05	0.68372	-0.000828456	0.000752991	0.271237	300680	3.78619e-06	0.62	-0.0009	0.0005	0.0359303	417288	1	0.607159	-0.00134118	0.000257248	1.85254e-07	1619118
n157	rs7405696	C	G	0.464213	-0.00138494	0.000841456	0.1	69389	4.24052e-05	0.451832	-0.00682699	0.00201157	0.00069	47219	0.000294485	0.35332	0.000372267	0.000758476	0.623562	300680	8.07757e-07	0.4066	-0.0009	0.0005	0.0359303	417288	1	0.426668	-0.00134118	0.000257248	1.85254e-07	1559348
k217	rs246234	G	C	0.679023	-0.00119476	0.000876694	0.17	69389	2.76546e-05	0.682136	0.000434337	0.00197754	0.83	47219	1.04347e-06	0.65211	-1.59149e-05	0.000802257	0.984173	300680	1.46583e-09	0.6658	-0.0005	0.0006	0.202328	417288	0	0.690295	-0.00138	0.000268328	2.70448e-07	1619018
n89	rs736820	A	G	0.37544	-0.000169711	0.000866943	0.84	69389	6.00319e-07	0.364794	0.00535038	0.00199495	0.0073	47219	0.000169218	0.33067	-0.00157844	0.000763437	0.0386832	300680	1.40671e-05	0.3513	-0.0005	0.0006	0.202328	417288	0	0.367616	-0.00138	0.000268328	2.70448e-07	1574508
n176	rs2515414	C	A	0.52401	-0.000935058	0.000824197	0.26	69389	1.93848e-05	0.523989	-0.00302582	0.00182904	0.098	47219	5.82558e-05	0.54413	-0.000888326	0.000736488	0.227755	300680	4.99347e-06	0.5343	-0.0011	0.0005	0.0139034	417288	1	0.538197	-0.00132059	0.000257248	2.84366e-07	1576908
n150	rs2297853	G	T	0.661493	-0.000463262	0.000868634	0.59	69389	4.27163e-06	0.658565	-0.00261047	0.00190973	0.17	47219	3.90893e-05	0.57581	-0.000675321	0.00080486	0.40144	300680	2.84167e-06	0.6192	-0.0008	0.0006	0.0912112	417288	0	0.628253	-0.00136	0.000268328	4.0113e-07	1617548
n155	rs3809627	C	A	0.579405	-0.000777445	0.000847225	0.36	69389	1.30928e-05	0.590086	-0.00343268	0.00189783	0.07	47219	7.27091e-05	0.59695	-0.000253373	0.000738378	0.731487	300680	3.94032e-07	0.5894	-0.0007	0.0005	0.0807567	417288	0	0.572052	-0.00128824	0.000257248	5.50675e-07	1575188
n131	rs7088058	C	T	0.594664	-0.000725587	0.000835189	0.38	69389	1.12801e-05	0.603653	0.000146141	0.00185608	0.94	47219	1.30353e-07	0.6557	-0.000818391	0.000769394	0.287473	300680	3.85725e-06	0.6256	-0.0007	0.0005	0.0807567	417288	0	0.618402	-0.00128824	0.000257248	5.50675e-07	1617788
n182	rs7947897	T	C	0.633066	-0.00173982	0.000856404	0.042	69389	6.25019e-05	0.582631	0.000719805	0.00187355	0.7	47219	3.21409e-06	0.56106	-0.000905142	0.000781057	0.246511	300680	5.14709e-06	0.5928	-0.0011	0.0006	0.0333765	417288	1	0.610817	-0.00134	0.000268328	5.91766e-07	1576908
n189	rs11080660	A	G	0.559	-0.000717076	0.000827325	0.39	69389	1.12675e-05	0.526344	0.000655837	0.00190386	0.73	47219	2.73551e-06	0.57284	-0.00123403	0.000754058	0.101732	300680	9.50581e-06	0.5634	-0.0009	0.0005	0.0359303	417288	1	0.555753	-0.00126765	0.000257248	8.31922e-07	1576408
n201	rs11673381	G	A	0.519958	-0.000315654	0.000828539	0.7	69389	2.21064e-06	0.521634	-0.000127702	0.00186253	0.95	47219	1.03809e-07	0.52247	-0.0015167	0.000767829	0.0482333	300680	1.46412e-05	0.5213	-0.0009	0.0005	0.0359303	417288	1	0.511702	-0.00126765	0.000257248	8.31922e-07	1529108
n188	rs2625166	G	A	0.557427	-0.000389354	0.000827863	0.64	69389	3.32437e-06	NA	NA	NA	NA	NA	NA	0.53389	-0.00144524	0.000748469	0.0534935	300680	1.32597e-05	0.5445	-0.001	0.0006	0.0477904	370069	1	0.554732	-0.00132	0.000268328	8.68323e-07	1431509
n200	rs60991551	A	C	0.136651	-0.000686498	0.00119423	0.57	69389	4.94226e-06	0.137142	0.000257949	0.00265073	0.92	47219	2.00859e-07	0.13364	-0.00159958	0.00106495	0.133092	300680	7.5572e-06	0.1352	-0.0011	0.0008	0.0845657	417288	0	0.158062	-0.00174	0.000357771	1.15358e-06	1619008
n130	rs10035662	C	A	0.333216	0.00012533	0.000870455	0.89	69389	3.10219e-07	0.340166	-0.00218655	0.00191713	0.25	47219	2.73753e-05	0.2987	-0.000761031	0.00077283	0.324756	300680	3.09498e-06	0.3161	-0.0005	0.0006	0.202328	417288	0	0.318666	-0.0013	0.000268328	1.2673e-06	1563068
n136	rs13140982	G	A	0.733265	-0.000274171	0.000930063	0.77	69389	1.30687e-06	0.697897	0.00109037	0.00206823	0.6	47219	6.39452e-06	0.62099	-0.000180483	0.000826092	0.827057	300680	1.95579e-07	0.6727	-0.0001	0.0006	0.433816	417288	0	0.663877	-0.0013	0.000268328	1.2673e-06	1575958
n179	rs7829427	A	G	0.261621	-0.000577797	0.000930774	0.53	69389	5.73258e-06	0.269013	-0.00261156	0.00204843	0.2	47219	3.42135e-05	0.26366	-7.03822e-05	0.000836014	0.932907	300680	2.45337e-08	0.2633	-0.0005	0.0006	0.202328	417288	0	0.27078	-0.0013	0.000268328	1.2673e-06	1608888
n183	rs2880624	C	T	0.376958	-0.00281453	0.000863456	0.0011	69389	0.000165375	0.417819	-0.000100655	0.00194219	0.96	47219	6.28682e-08	0.37201	0.000546591	0.000755251	0.469237	300680	1.78052e-06	0.3776	-0.0008	0.0005	0.0547993	417288	0	0.392994	-0.00124118	0.000257248	1.40125e-06	1563028
n181	rs2906163	C	T	0.362661	-0.00093897	0.000855049	0.27	69389	1.81143e-05	0.369132	-0.0016351	0.00192619	0.4	47219	1.58826e-05	0.34649	-0.000525429	0.000798549	0.510552	300680	1.59472e-06	0.3553	-0.0008	0.0006	0.0912112	417288	0	0.340538	-0.00128	0.000268328	1.83972e-06	1571208
n184	rs7086663	A	T	0.369683	-0.000888704	0.000862962	0.3	69389	1.63588e-05	0.381327	0.000371044	0.00188233	0.84	47219	8.28559e-07	0.44261	-0.000878348	0.000772819	0.255727	300680	4.85543e-06	0.4077	-0.0008	0.0006	0.0912112	417288	0	0.388919	-0.00128	0.000268328	1.83972e-06	1566548
k220	rs8073316	T	A	0.700312	0.000429568	0.000892365	0.63	69389	3.44249e-06	0.709696	-0.00244974	0.00200143	0.22	47219	3.15413e-05	0.70019	-0.000782774	0.000866381	0.366262	300680	3.28132e-06	0.7011	-0.0004	0.0006	0.252493	417288	0	0.687145	-0.00128	0.000268328	1.83972e-06	1619128
n171	rs12727107	G	A	0.497755	-0.00053572	0.000822063	0.51	69389	6.37756e-06	0.437118	-0.00190015	0.00182776	0.3	47219	2.26624e-05	0.48622	-0.000704287	0.000756941	0.352145	300680	3.16099e-06	0.4869	-0.0007	0.0005	0.0807567	417288	0	0.475619	-0.00121471	0.000257248	2.3362e-06	1618268
n195	rs7017848	A	G	0.385606	-7.30444e-05	0.000841087	0.93	69389	1.1236e-07	0.427682	-0.00171448	0.00185989	0.36	47219	1.83543e-05	0.37902	-0.00106716	0.000745969	0.152553	300680	6.83774e-06	0.3857	-0.0007	0.0005	0.0807567	417288	0	0.391201	-0.00121471	0.000257248	2.3362e-06	1565478
n65	rs12448902	C	G	0.589211	0.000401057	0.000832192	0.63	69389	3.46058e-06	0.612009	-0.00394707	0.00186626	0.034	47219	9.4372e-05	0.69053	0.00070867	0.000785082	0.366702	300680	2.73781e-06	0.6402	0.0002	0.0005	0.655422	417288	0	0.624019	-0.00119706	0.000257248	3.2662e-06	1618928
n160	rs12436956	T	G	0.284561	0.000821614	0.000910057	0.37	69389	1.22161e-05	0.278646	-0.00310213	0.00203528	0.13	47219	4.93441e-05	0.31048	-0.000502283	0.000828821	0.544501	300680	1.37782e-06	0.2971	-0.0002	0.0006	0.369441	417288	0	0.316121	-0.00124	0.000268328	3.81514e-06	1571178
n84	rs2346418	G	A	0.513245	0.000458807	0.000826608	0.58	69389	4.67458e-06	0.500052	-0.00181191	0.00193317	0.35	47219	2.09376e-05	0.42133	0.000285186	0.000805902	0.723435	300680	5.05852e-07	0.4689	0.0002	0.0006	0.630559	417288	0	0.492864	-0.00124	0.000268328	3.81514e-06	1575288
n177	rs925612	T	C	0.480652	-0.00033917	0.000818874	0.68	69389	2.55253e-06	0.47135	0.000162061	0.00186722	0.93	47219	1.66949e-07	0.48941	-0.000691814	0.000743596	0.352184	300680	3.05097e-06	0.4843	-0.0005	0.0005	0.158655	417288	0	0.492461	-0.00116176	0.000257248	6.29802e-06	1616848
n170	rs2720526	G	A	0.258161	-0.000128629	0.000935806	0.89	69389	2.8166e-07	0.247478	2.17781e-05	0.0021455	0.99	47219	2.25325e-09	0.25809	7.35596e-05	0.000866338	0.932334	300680	2.64311e-08	0.2573	0	0.0006	0.5	417288	0	0.254108	-0.0012	0.000268328	7.74422e-06	1618888
n117	rs10447437	A	G	0.534295	-0.000784327	0.00084018	0.35	69389	1.36061e-05	0.545987	-0.00191694	0.00186122	0.3	47219	2.32371e-05	0.60832	0.000804449	0.000789718	0.308368	300680	3.93346e-06	0.5712	-0.0001	0.0005	0.42074	417288	0	0.542816	-0.00112941	0.000257248	1.13161e-05	1565508
n186	rs595086	G	A	0.647876	0.000803899	0.000863065	0.35	69389	1.3105e-05	0.672416	-0.00128541	0.00196742	0.51	47219	9.28449e-06	0.71479	-8.61512e-05	0.000790706	0.913238	300680	3.85993e-08	0.6833	0.0002	0.0006	0.630559	417288	0	0.685064	-0.00116	0.000268328	1.53877e-05	1574708
n193	rs6453319	C	A	0.580392	-0.000698207	0.000847871	0.41	69389	1.05531e-05	0.548385	-0.00150137	0.00187691	0.42	47219	1.42411e-05	0.56595	0.000709109	0.00079855	0.374544	300680	3.15107e-06	0.5706	-0.0001	0.0006	0.433816	417288	0	0.57305	-0.00114	0.000268328	2.15179e-05	1390946
n83	rs1772976	C	T	0.491543	0.000971467	0.000821536	0.24	69389	2.09662e-05	0.500803	-0.000128425	0.00190012	0.95	47219	1.05185e-07	0.49221	-1.22823e-05	0.000743698	0.986823	300680	9.61851e-10	0.4926	0.0004	0.0005	0.788145	417288	0	0.50444	-0.00107059	0.000257248	3.15889e-05	1576908
n152	rs2055873	C	T	0.737625	0.000102061	0.000969819	0.92	69389	1.79195e-07	0.707006	-0.00219973	0.002124	0.3	47219	2.55702e-05	0.72367	0.00109044	0.000804166	0.175103	300680	6.06577e-06	0.7276	0.0005	0.0006	0.797672	417288	0	0.711477	-0.0011	0.000268328	4.14119e-05	1602418
