# Supplementary material for: Discovery and prioritization of variants and genes for kidney function in >1.2 million individuals
Source: Nat Commun. 2021 Jul 16;12:4350. doi: 10.1038/s41467-021-24491-0 (PMC8285412; doi:10.1038/s41467-021-24491-0)
Supplement: Supplementary file 7 — Supplementary Data 5 [file 41467_2021_24491_MOESM7_ESM.xlsx]

## Sheet: SD5 BUN CYS
Supplementary Data 5. Meta-analysis results for eGFRcys and BUN. For the 424 identified eGFRcrea locus lead variants, the table shows the association results for the eGFRcys meta-analysis (n = 460,826) and for the BUN meta-analysis (n = 852,678). All genetic effect sizes and allele frequencies were adjusted to the eGFRcrea decreasing alleles. P-values are two-sided and were derived using a Wald t…
					eGFRcys					BUN
Locus_id	RSID	EA	OA	Gene	EAF	BETA	SE	P	N	EAF	BETA	SE	P	N	cys_validated	bun_validated	cys_or_bun_validated
n147	rs10015716	G	A	PDLIM5	0.6448	-0.0015	0.0005	0.00127	460826	0.6429	0.0007	0.0005	0.19	809561	yes	no	yes
n130	rs10035662	C	A	GPR98	0.6713	-0.0012	0.0005	0.01474	460826	0.6834	0.0007	0.0005	0.196	835094	yes	no	yes
k192	rs10040082	C	T	MRPS30	0.378	-0.0013	0.0005	0.004849	460826	0.3993	0.0026	0.0005	1.371e-07	805066	yes	yes	yes
n72	rs1004441	G	A	LOC100506457	0.7478	-0.0019	0.0005	0.0004383	460826	0.7528	-0.0004	0.0006	0.4943	852479	yes	no	yes
n156	rs10111039	G	A	CA2	0.5855	-0.0008	0.0005	0.08943	460826	0.5608	-0.0007	0.0005	0.1444	851729	no	no	no
n10	rs10142359	G	A	NUMB	0.5079	-0.002	0.0005	1.521e-05	460826	0.4905	0.0001	0.0005	0.8277	852635	yes	no	yes
n43	rs10151563	A	G	HEATR5A	0.6137	-0.0022	0.0005	2.018e-06	460826	0.624	0.0014	0.0005	0.005893	852452	yes	yes	yes
k156	rs10182296	G	A	NEB	0.6288	-0.0007	0.0005	0.1192	460826	0.6414	0.0001	0.0005	0.9092	852581	no	no	no
k14	rs10206899	T	C	ALMS1P	0.7777	-0.0051	0.0006	2.623e-20	460826	0.7727	0.0034	0.0006	6.999e-08	704884	yes	yes	yes
k4	rs10224210	C	T	PRKAG2	0.7224	-0.0092	0.0005	2.043e-72	460826	0.7202	0.0127	0.0006	9.13e-97	648247	yes	yes	yes
n68	rs10241879	T	A	KIAA0087	0.6053	-0.0026	0.0005	3.75e-08	460826	0.6218	0.0015	0.0005	0.002283	852532	yes	yes	yes
n100	rs10283362	C	T	NDRG1	0.1588	-0.0027	0.0006	1.848e-05	460826	0.1576	0.0025	0.0007	0.0003274	810011	yes	yes	yes
k222	rs1041606	T	C	MACROD2	0.2473	-0.0013	0.0005	0.01787	460826	0.2394	0.002	0.0006	0.0008068	850688	yes	yes	yes
k197	rs10419627	A	G	FARSA	0.5874	0.0004	0.0005	0.399	459184	0.6047	0	0.0005	0.9485	852387	no	no	no
n51	rs1042752	G	A	POU2AF1	0.5428	-0.0032	0.0005	6.09e-12	460826	0.5667	-0.0019	0.0005	8.756e-05	851687	yes	no	yes
k61	rs10439970	G	T	KNG1	0.684	-0.0035	0.0005	7.244e-13	460826	0.6829	0.0023	0.0005	6.937e-06	852671	yes	yes	yes
n167	rs10445262	A	G	SLC52A1	0.7564	-0.0012	0.0005	0.02527	460826	0.7	0.0012	0.0006	0.0276	851729	yes	yes	yes
n117	rs10447437	A	G	NCOA7	0.5477	-0.0014	0.0005	0.003152	460826	0.5319	0.0011	0.0005	0.02803	800550	yes	yes	yes
k6	rs1047891	A	C	CPS1	0.3137	0.0039	0.0005	3.398e-15	460826	0.302	-0.0071	0.0005	2.765e-40	809561	no	no	no
k52	rs1050816	C	T	SPEG	0.3308	-0.001	0.0005	0.0365	460826	0.334	0.0009	0.0005	0.08555	851228	yes	no	yes
k18	rs10746942	G	A	PIP5K1B	0.6236	-0.0042	0.0005	1.04e-18	460826	0.634	0.0034	0.0005	1.037e-11	838648	yes	yes	yes
k141	rs1075472	G	A	RIN3	0.814	0.001	0.0006	0.09149	460826	0.8133	0.0025	0.0007	0.000263	703536	no	yes	yes
k106	rs10769264	T	C	SLC39A13	0.385	-0.0026	0.0005	4.504e-08	460826	0.3722	0.0035	0.0005	1.153e-12	852537	yes	yes	yes
k152	rs10790454	C	A	SORL1	0.7322	-0.0021	0.0005	6.972e-05	460826	0.7347	0.0034	0.0006	1.547e-09	852623	yes	yes	yes
n67	rs10797427	C	T	PRKCZ	0.5946	-0.0021	0.0005	7.801e-06	460826	0.6028	0.0008	0.0005	0.08547	804814	yes	no	yes
k40	rs10821905	G	A	A1CF	0.1794	-0.0041	0.0006	1.252e-11	460826	0.1761	0.0025	0.0007	0.0001848	851729	yes	yes	yes
k175	rs10821944	G	T	ARID5B	0.7265	-0.0014	0.0005	0.005799	460825	0.7109	0.0032	0.0005	9.115e-10	851605	yes	yes	yes
n118	rs10824855	G	A	FLJ31813	0.4484	-0.0013	0.0005	0.005844	454011	0.45	0.0003	0.0006	0.6033	586451	yes	no	yes
n122	rs1082710	T	G	CAND1	0.3513	-0.0015	0.0005	0.002046	460826	0.3949	-0.0004	0.0005	0.4286	852584	yes	no	yes
k189	rs10827421	T	C	PARD3	0.4639	-0.0009	0.0005	0.04414	460826	0.4401	0.0013	0.0005	0.01106	810512	yes	yes	yes
n79	rs10850001	A	T	NAA25	0.4315	-0.0088	0.0005	5.677e-78	460826	0.4571	0.0016	0.0005	0.001572	808752	yes	yes	yes
k20	rs10851885	G	A	NRG4	0.7488	-0.0065	0.0005	2.211e-34	460826	0.7489	0.0092	0.0006	4.059e-51	700969	yes	yes	yes
k41	rs10857147	A	T	FGF5	0.7112	-0.0029	0.0005	9.442e-09	460826	0.7098	0.0029	0.0005	6.999e-08	810512	yes	yes	yes
k5	rs10866705	C	A	RGS14	0.7551	-0.0079	0.0005	7.929e-49	460825	0.7443	0.0053	0.0006	2.988e-21	843172	yes	yes	yes
k185	rs1087289	G	T	DCDC2	0.6034	-0.0028	0.0005	4.677e-09	460826	0.5886	0.0023	0.0005	1.443e-05	768278	yes	yes	yes
n139	rs10878301	A	T	LOC100507065	0.7075	-0.0009	0.0005	0.07087	460826	0.6751	-0.0003	0.0005	0.6075	852478	no	no	no
k210	rs10892358	G	A	USP2-AS1	0.5547	-0.0012	0.0005	0.008208	460825	0.5741	0.0004	0.0005	0.4153	801003	yes	no	yes
k151	rs10934753	A	G	ALDH1L1-AS2	0.4139	0.0001	0.0005	0.8215	460826	0.4021	0.0003	0.0005	0.6009	852675	no	no	no
n119	rs11057413	A	G	ZNF664,ZNF664-FAM101A	0.6674	-0.0015	0.0005	0.002001	460826	0.6797	-0.0004	0.0006	0.443	755581	yes	no	yes
k27	rs11062102	C	T	SLC6A13	0.3477	-0.0005	0.0005	0.2865	460826	0.388	0.0019	0.0005	0.0001976	852430	no	yes	yes
k211	rs11063202	G	A	C12orf4	0.8799	-0.0015	0.0007	0.02903	460826	0.8781	0.0014	0.0008	0.07854	852296	yes	no	yes
k85	rs11071738	T	C	APH1B	0.5324	-0.0038	0.0005	3.038e-16	460826	0.5563	0.0022	0.0005	4.673e-06	852344	yes	yes	yes
n189	rs11080660	A	G	LDLRAD4	0.5577	-0.0007	0.0005	0.1436	460826	0.558	0.0002	0.0005	0.6321	810011	no	no	no
n178	rs11109717	T	C	NAV3	0.6977	-0.0025	0.0005	5.03e-07	460826	0.7124	0.002	0.0005	0.0002463	852461	yes	yes	yes
k90	rs1111571	G	A	PRMT7	0.7194	-0.0006	0.0005	0.2403	460826	0.7288	-0.0006	0.0005	0.2553	850363	no	no	no
k94	rs11123169	C	T	PSD4	0.6683	-0.0029	0.0005	3.73e-09	460826	0.6775	0.0063	0.0005	2.086e-35	850634	yes	yes	yes
n91	rs11160318	A	G	BDKRB2	0.3188	-0.0022	0.0005	5.327e-06	460826	0.3639	0.0014	0.0005	0.00878	809561	yes	yes	yes
n47	rs11170624	G	T	ATF7	0.172	-0.0017	0.0006	0.005417	460826	0.1901	0.0008	0.0006	0.2091	849346	yes	no	yes
n143	rs111760718	A	G	DAPK3	0.1331	-0.0002	0.0007	0.7196	451330	0.1304	0.0001	0.0008	0.8781	765490	no	no	no
k212	rs11202328	C	T	GLUD1	0.1355	-0.0008	0.0007	0.2352	460826	0.2212	-0.0001	0.0007	0.9177	852333	no	no	no
k170	rs112175548	T	C	PHLPP2	0.6294	0.0004	0.0005	0.3619	460826	0.6409	0.0002	0.0005	0.705	852658	no	no	no
k159	rs11237450	C	A	GAB2	0.1653	0.0013	0.0006	0.04028	460826	0.2274	0.0017	0.0006	0.008425	768386	no	yes	yes
k84	rs11243145	A	G	RREB1	0.6179	-0.0041	0.0005	1.574e-17	460826	0.6241	0.0031	0.0005	1.104e-08	668751	yes	yes	yes
n35	rs112905092	T	C	IKZF2	0.0155	-0.0104	0.0019	4.763e-08	460826	0.0159	0.0116	0.0022	2.248e-07	644673	yes	yes	yes
k105	rs113441031	T	C	NQO1	0.1669	-0.006	0.0006	1.483e-22	460826	0.1655	0.0031	0.0006	1.335e-06	852445	yes	yes	yes
n30	rs11557049	T	C	PDE7A	0.0655	-0.005	0.0009	9.298e-08	451330	0.0656	0.0067	0.0011	1.244e-09	660968	yes	yes	yes
n75	rs115814778	A	G	PP2D1,RAB5A	0.0121	-0.0078	0.0021	0.0002049	458306	0.0122	0.0031	0.0024	0.206	686211	yes	no	yes
n129	rs11613538	T	G	MED13L	0.7817	-0.0021	0.0006	0.0001695	460826	0.761	0.001	0.0006	0.0838	810512	yes	no	yes
k132	rs11616030	A	C	BCL2L14	0.9158	-0.0048	0.0008	5.906e-09	460826	0.9126	0.0056	0.001	4.472e-09	658845	yes	yes	yes
n162	rs11646443	G	A	KCNG4	0.3352	0	0.0005	0.9527	460826	0.3259	-0.0004	0.0006	0.4501	785449	no	no	no
n201	rs11673381	G	A	PLIN4	0.4733	-0.0015	0.0005	0.0008482	459015	0.4911	0.0009	0.0005	0.09743	776065	yes	no	yes
k187	rs11676298	C	G	MIR5702	0.8117	-0.0017	0.0006	0.004369	460826	0.8161	0.0003	0.0006	0.6854	852657	yes	no	yes
n114	rs11725397	C	G	CWH43	0.2987	-0.0006	0.0005	0.2199	460826	0.3467	0.0002	0.0005	0.635	852672	no	no	no
k201	rs11743174	C	T	ABLIM3	0.7297	-0.0022	0.0005	3.622e-05	460826	0.6958	0.0017	0.0006	0.002942	804338	yes	yes	yes
k35	rs11745891	C	T	PIK3R1	0.8948	-0.0055	0.0007	8.005e-14	460826	0.892	0.0048	0.0008	1.063e-08	703941	yes	yes	yes
n7	rs11768336	T	C	RNU6-16P	0.2595	-0.0041	0.0005	4.45e-15	460826	0.3264	0.0001	0.0006	0.9054	810512	yes	no	yes
n69	rs117739035	T	G	SIGIRR	0.0356	-0.0042	0.0013	0.0008962	449148	0.0359	0.0008	0.0015	0.5724	638293	yes	no	yes
n1	rs11786896	T	C	PLEC	0.0498	-0.0008	0.0011	0.4333	451330	0.0494	0.0022	0.0013	0.07509	658270	no	no	no
n120	rs11791149	C	T	FUBP3	0.8134	-0.0018	0.0006	0.002269	460826	0.7767	-0.0005	0.0006	0.3593	810512	yes	no	yes
n137	rs1183394	G	A	NDC1	0.1167	-0.0032	0.0007	6.972e-06	460825	0.1318	0.0019	0.0007	0.00925	827294	yes	yes	yes
k77	rs11856921	C	A	C15orf54	0.4251	-0.0035	0.0005	3.923e-14	460826	0.4088	0.0017	0.0005	0.0006255	809417	yes	yes	yes
n63	rs12024377	G	A	MFSD4	0.371	-0.0018	0.0005	0.0001504	460826	0.4065	0.0021	0.0005	8.593e-05	810512	yes	yes	yes
k111	rs12037201	T	G	TESK2	0.2473	-0.0033	0.0005	4.545e-10	460826	0.2563	0.0007	0.0006	0.2038	851477	yes	no	yes
k131	rs12061708	A	G	KLHDC7A	0.3102	-0.0014	0.0005	0.005285	460826	0.2968	0.0008	0.0005	0.1566	852680	yes	no	yes
k195	rs12148121	C	T	AAGAB	0.7662	-0.0001	0.0005	0.8918	460826	0.7213	0.0003	0.0006	0.6332	851700	no	no	no
k203	rs12148280	G	A	CGNL1	0.1005	-0.0051	0.0008	2.749e-11	460825	0.1087	0.0028	0.0008	0.0004672	851228	yes	yes	yes
n49	rs12152266	T	C	DLG1	0.2757	-0.0001	0.0005	0.8934	460826	0.3092	0.0004	0.0006	0.4199	810512	no	no	no
k128	rs12212034	T	C	PKHD1	0.3479	-0.0033	0.0005	1.095e-11	460826	0.3621	-0.0007	0.0005	0.1398	810512	yes	no	yes
k157	rs12432201	C	T	SLC25A29	0.6941	-0.0011	0.0005	0.02769	456193	0.6617	0.0014	0.0005	0.01235	791039	yes	yes	yes
n160	rs12436956	T	G	MARK3	0.287	0.0001	0.0005	0.8863	460826	0.3281	0.002	0.0005	9.212e-05	810512	no	yes	yes
n127	rs12439429	C	T	FAM227B,FGF7	0.5349	-0.0005	0.0005	0.2887	460826	0.5496	0.0007	0.0005	0.1555	852498	no	no	no
n65	rs12448902	C	G	SH2B1	0.6095	0.0016	0.0005	0.0007033	457835	0.6241	-0.0008	0.0005	0.1169	852392	no	no	no
n70	rs12449763	A	T	NPLOC4	0.7765	-0.0014	0.0006	0.01512	460826	0.787	0.0025	0.0006	9.238e-05	810512	yes	yes	yes
k196	rs12450700	T	G	PITPNC1	0.6028	-0.0011	0.0005	0.01451	460826	0.6119	0.0018	0.0005	0.0002152	810512	yes	yes	yes
k75	rs12458009	T	G	LOC100996669	0.7703	0.0008	0.0006	0.1492	460825	0.7473	-0.0022	0.0006	0.0001485	849165	no	no	no
n138	rs12483377	A	G	COL18A1	0.0869	-0.0032	0.0008	8.294e-05	459014	0.086	0.0031	0.0009	0.001141	818247	yes	yes	yes
n99	rs12544197	A	G	TRHR	0.4925	-0.0001	0.0005	0.8045	460826	0.4953	-0.0002	0.0005	0.7457	807478	no	no	no
n88	rs12575164	T	C	ETS1	0.7833	-0.0004	0.0006	0.4182	460826	0.7914	0.002	0.0006	0.001057	852163	no	yes	yes
k144	rs1258179	A	G	OGDHL	0.4904	-0.0018	0.0005	6.539e-05	460826	0.5077	-0.0002	0.0005	0.6543	852503	yes	no	yes
k13	rs1260326	C	T	GCKR	0.3949	-0.004	0.0005	2.808e-17	460824	0.4185	-0.0053	0.0005	1.008e-26	807178	yes	no	yes
k82	rs12614953	T	C	ZFP36L2	0.5139	-0.0022	0.0005	1.429e-06	460826	0.4919	0.0004	0.0005	0.4785	810512	yes	no	yes
k104	rs12713261	C	T	SPTBN1	0.6476	-0.0031	0.0005	9.842e-11	460826	0.6552	-0.0008	0.0005	0.1465	810512	yes	no	yes
n171	rs12727107	G	A	LINC01222	0.5472	-0.0012	0.0005	0.00997	460826	0.5252	0.0002	0.0005	0.6702	851729	yes	no	yes
k32	rs12736457	G	C	PPM1J	0.8736	-0.0001	0.0007	0.917	460826	0.8707	0.0009	0.0008	0.2334	699283	no	no	no
k158	rs1275609	G	A	PHLDA1	0.3269	-0.0015	0.0005	0.002603	460826	0.3634	0.0036	0.0005	3.238e-11	809561	yes	yes	yes
k54	rs12826808	A	T	RERG	0.7938	-0.0055	0.0006	5.68e-22	460826	0.7665	0.0044	0.0006	1.042e-13	852385	yes	yes	yes
n71	rs12894354	T	C	ANKRD9	0.3526	-0.001	0.0005	0.0338	460826	0.3425	0.0018	0.0005	0.0004733	810512	yes	yes	yes
n81	rs12907511	G	C	LOC646938	0.241	-0.0023	0.0005	2.909e-05	460826	0.2871	0.0013	0.0006	0.02418	810512	yes	yes	yes
n196	rs1294861	G	T	RAMP3	0.7954	-0.0013	0.0006	0.02458	460826	0.7239	0.0013	0.0006	0.02725	852625	yes	yes	yes
n116	rs12950549	G	A	STAT3	0.6511	-0.0013	0.0005	0.00534	460826	0.6335	0.0014	0.0005	0.004074	852675	yes	yes	yes
k60	rs13032786	G	C	MBD5	0.7004	-0.0029	0.0005	1.282e-08	460826	0.6814	0.0026	0.0005	2.589e-06	810512	yes	yes	yes
n87	rs13059257	T	C	TNK2	0.0291	-0.0046	0.0014	0.0006898	459015	0.0298	0.01	0.0016	4.862e-10	644062	yes	yes	yes
k47	rs13064938	C	T	XYLB	0.3956	0	0.0005	0.9568	460826	0.4157	0.0006	0.0005	0.212	852577	no	no	no
k188	rs13108218	G	A	HGFAC	0.387	-0.0001	0.0005	0.8173	457835	0.4128	-0.0003	0.0005	0.6032	810011	no	no	no
n136	rs13140982	G	A	GPRIN3	0.287	-0.0005	0.0005	0.3596	460826	0.3435	0.0025	0.0006	7.02e-06	809561	no	yes	yes
k92	rs13157326	A	G	RAI14	0.4624	-0.0021	0.0005	5.658e-06	460826	0.451	0.0046	0.0005	3.61e-21	851618	yes	yes	yes
k88	rs13159523	A	G	TPPP	0.513	-0.0024	0.0005	2.676e-07	459184	0.5048	0.0008	0.0005	0.1132	791847	yes	no	yes
n135	rs1316739	A	G	SOCS2	0.2337	-0.0021	0.0005	0.000155	460826	0.2773	0.0023	0.0006	6.726e-05	810512	yes	yes	yes
k112	rs1321917	C	G	ASTN2	0.4094	-0.0021	0.0005	6.177e-06	460826	0.4301	0.0015	0.0005	0.002284	852639	yes	yes	yes
n33	rs13245051	A	G	PPP1R3A	0.4546	-0.0016	0.0005	0.0003722	460826	0.4503	0.0009	0.0005	0.07881	689782	yes	no	yes
k172	rs132639	A	T	APOL3	0.18	-0.0017	0.0006	0.003774	460826	0.1832	0.0019	0.0007	0.006033	852069	yes	yes	yes
k160	rs1407040	C	T	GNAS	0.6569	-0.0033	0.0005	9.801e-12	460826	0.6654	0.0029	0.0005	1.044e-08	852654	yes	yes	yes
n2	rs148635648	G	A	GRB10	0.9123	-0.0049	0.0008	1.532e-09	460826	0.9148	0.0045	0.0009	2.781e-07	852678	yes	yes	yes
k119	rs151245	T	G	AQP4-AS1	0.5996	-0.0029	0.0005	1.05e-09	460826	0.6102	0.0031	0.0005	3.009e-10	835458	yes	yes	yes
n58	rs1519845	G	A	LINC00977	0.6213	-0.0007	0.0005	0.1598	460826	0.622	0.0014	0.0005	0.006902	851729	no	yes	yes
k101	rs1541939	T	G	OR52H1	0.7328	-0.0013	0.0005	0.0129	460826	0.6731	0.0024	0.0006	7.921e-05	768020	yes	yes	yes
k44	rs154656	A	T	CHMP1A	0.4168	-0.0029	0.0005	8.163e-10	460826	0.4226	-0.0017	0.0005	0.001252	852646	yes	no	yes
k29	rs1548945	C	T	TNP1	0.4202	-0.0007	0.0005	0.1274	460826	0.4361	0.0014	0.0005	0.004606	810512	no	yes	yes
n86	rs166775	T	C	RBM47	0.7216	-0.0016	0.0005	0.0021	459184	0.6676	0.0024	0.0006	1.005e-05	806468	yes	yes	yes
k67	rs16823029	A	C	LRP2	0.0813	-0.0058	0.0008	4.805e-12	460826	0.0833	0.0024	0.001	0.01006	704284	yes	yes	yes
n190	rs16827879	T	C	ARMC9	0.2399	-0.0017	0.0005	0.002064	460826	0.2384	0.0017	0.0006	0.003325	810512	yes	yes	yes
k174	rs16874052	A	G	PPARGC1A	0.9519	-0.0062	0.0011	1.173e-08	460826	0.9516	0.0064	0.0011	1.641e-08	852635	yes	yes	yes
k43	rs16930370	C	T	TSPAN9	0.8267	-0.0012	0.0006	0.04197	460826	0.8283	0.001	0.0006	0.1232	851729	yes	no	yes
k66	rs17050272	A	G	LINC01101	0.4082	-0.0046	0.0005	2.892e-22	460826	0.4181	0.0042	0.0005	3.08e-17	851729	yes	yes	yes
n77	rs1711667	T	G	MGMT	0.5856	-0.0022	0.0005	1.784e-06	460826	0.6062	0.0003	0.0005	0.5406	851729	yes	no	yes
n60	rs1713842	T	A	ARHGEF26-AS1	0.1442	-0.0033	0.0007	5.006e-07	460826	0.1387	0.0037	0.0007	1.453e-07	845094	yes	yes	yes
k81	rs1719935	G	A	EPB41L3	0.5304	-0.0012	0.0005	0.007032	460826	0.5554	0	0.0005	0.9758	852474	yes	no	yes
k31	rs17216707	T	C	CYP24A1	0.8119	-0.0066	0.0006	2.694e-28	460826	0.8174	0.0065	0.0007	7.714e-23	801991	yes	yes	yes
n108	rs1741177	A	G	IGBP1P1	0.6917	-0.0009	0.0005	0.08729	460826	0.6997	0.001	0.0005	0.05375	808129	no	no	no
k173	rs17413465	C	A	MIR4422	0.1854	-0.0018	0.0006	0.002546	460826	0.1864	0.0026	0.0007	0.0001319	704297	yes	yes	yes
k102	rs17420882	G	T	CDC14A	0.7238	-0.0035	0.0005	1.159e-11	460826	0.7127	0.0028	0.0005	2.239e-07	851729	yes	yes	yes
n76	rs17563	G	A	BMP4	0.4365	-0.0013	0.0005	0.00476	460826	0.4679	0.0031	0.0005	2.4e-09	809060	yes	yes	yes
k108	rs1757915	G	A	PPAP2B	0.3546	-0.0027	0.0005	1.111e-08	460825	0.3428	0.0024	0.0005	6.855e-06	849346	yes	yes	yes
n90	rs17602729	G	A	AMPD1	0.1245	-0.0014	0.0007	0.04367	460826	0.1286	0.0002	0.0008	0.7701	703273	yes	no	yes
k213	rs17638807	C	T	STON2	0.4555	-0.0007	0.0005	0.1617	460826	0.4817	0.0007	0.0005	0.1303	852342	no	no	no
k122	rs17713396	T	C	SH3YL1	0.3443	-0.004	0.0005	4.992e-17	460826	0.3317	0.0048	0.0005	2.627e-21	851570	yes	yes	yes
n83	rs1772976	C	T	GMDS-AS1	0.5148	-0.0009	0.0005	0.05117	460826	0.4851	0.001	0.0005	0.03384	810512	no	yes	yes
k25	rs17730281	G	A	WDR72	0.2263	-0.0051	0.0005	1.928e-20	460826	0.2527	0.006	0.0006	1.529e-25	851729	yes	yes	yes
k176	rs1783827	A	G	MIR130A	0.563	-0.0013	0.0005	0.005383	460826	0.5818	0	0.0005	0.983	810512	yes	no	yes
n14	rs1800574	T	C	HNF1A	0.0287	-0.0031	0.0014	0.02351	460826	0.0307	0.0031	0.0016	0.04724	696461	yes	yes	yes
k171	rs1801251	G	A	GIGYF2,KCNJ13	0.3605	-0.0028	0.0005	6.497e-09	460826	0.3534	0.0018	0.0005	0.0004117	849339	yes	yes	yes
n22	rs1844334	C	T	TTN	0.3439	-0.0008	0.0005	0.08774	460826	0.3692	0.0016	0.0005	0.003462	852627	no	yes	yes
n126	rs1851285	G	C	ERBB4	0.5253	-0.0019	0.0005	3.487e-05	460826	0.499	0.0014	0.0005	0.004424	810512	yes	yes	yes
n115	rs185538102	A	G	DIO2-AS1	0.9891	0.0029	0.0023	0.2114	436765	0.9893	0.002	0.0027	0.4621	637372	no	no	no
k200	rs1857859	G	A	SIM1	0.2706	-0.001	0.0005	0.0512	460826	0.2979	0.0025	0.0005	1.362e-06	849346	no	yes	yes
k117	rs1858800	C	T	ZFHX3	0.3403	-0.0018	0.0005	0.000242	460826	0.3318	-0.0012	0.0005	0.02154	848392	yes	no	yes
k37	rs187355703	G	C	HOXD8	0.9752	-0.0141	0.0015	6.193e-22	460826	0.9732	0.0155	0.0017	1.218e-19	649909	yes	yes	yes
k103	rs1887252	C	G	LOC101927498	0.6358	-0.0032	0.0005	1.772e-11	460826	0.6239	0.0044	0.0005	1.308e-18	852310	yes	yes	yes
n23	rs1913641	T	G	HNF4G	0.4791	-0.0012	0.0005	0.006617	460826	0.4922	0.0007	0.0005	0.1282	852601	yes	no	yes
k129	rs2007458	A	G	MTMR3	0.5906	0.0001	0.0005	0.8257	460826	0.5575	-0.0006	0.0005	0.2272	852664	no	no	no
k169	rs2034899	G	T	DMGDH	0.7158	-0.0013	0.0005	0.009733	460826	0.7219	0.0011	0.0005	0.04185	852631	yes	yes	yes
n152	rs2055873	C	T	MARCH3	0.299	-0.0016	0.0005	0.002059	460825	0.3002	0.001	0.0005	0.04768	841776	yes	yes	yes
k58	rs2068888	A	G	CYP26A1	0.4524	-0.0036	0.0005	1.448e-14	460826	0.4753	0.0027	0.0005	2.305e-08	849346	yes	yes	yes
k133	rs2072379	T	C	TRAP1	0.6752	-0.0017	0.0005	0.0007368	459184	0.6859	0.0008	0.0005	0.1203	808573	yes	no	yes
n151	rs2074292	G	A	MAP3K14	0.5497	-0.0018	0.0005	7.231e-05	460825	0.5464	0.0008	0.0005	0.1122	809524	yes	no	yes
k30	rs2076668	A	G	GGT7	0.3754	-0.0008	0.0005	0.08408	460826	0.3617	0.0014	0.0005	0.005701	810512	no	yes	yes
n61	rs2095567	C	T	PRLHR	0.7642	-0.002	0.0005	0.0002127	460826	0.734	0	0.0006	0.9924	810512	yes	no	yes
n94	rs2096551	C	G	GRHL2	0.3941	-0.002	0.0005	3.093e-05	460826	0.395	0.0008	0.0005	0.1002	852350	yes	no	yes
n21	rs2158812	T	C	LOC101928744	0.0257	-0.0023	0.0015	0.1251	460826	0.071	-0.0005	0.0013	0.699	843660	no	no	no
k150	rs216364	C	T	UBE2R2	0.7283	0	0.0005	0.9295	460826	0.7258	0.0017	0.0006	0.002009	849346	no	yes	yes
n124	rs2185786	T	C	RNLS	0.6095	-0.0005	0.0005	0.2622	460826	0.6035	0.0005	0.0005	0.347	852585	no	no	no
n163	rs2186797	C	T	ANO1	0.9339	0.0006	0.0009	0.4925	460826	0.9318	0.0028	0.0011	0.009533	653516	no	yes	yes
k147	rs219786	T	C	CLDN14	0.7855	-0.0032	0.0006	9.487e-09	460826	0.7862	0.0066	0.0006	2.546e-25	703334	yes	yes	yes
k59	rs223317	T	C	CISD2	0.6651	-0.0043	0.0005	7.732e-19	460826	0.6601	0.0033	0.0005	4.078e-11	852675	yes	yes	yes
k97	rs2235826	A	T	PCK1	0.8151	-0.0021	0.0006	0.0005567	460826	0.7997	0.0024	0.0006	0.0001323	809417	yes	yes	yes
k153	rs2236520	T	C	LAMA5	0.6891	-0.0018	0.0005	0.0004327	457835	0.7001	0.0013	0.0005	0.01985	810512	yes	yes	yes
n105	rs2241358	C	G	GIPC1	0.6724	-0.0027	0.0005	3.525e-08	460826	0.6844	-0.0019	0.0005	0.0003827	806825	yes	no	yes
k64	rs2250067	T	C	SLC15A2	0.4759	-0.0036	0.0005	2.539e-15	460826	0.4945	0.005	0.0005	8.812e-25	810512	yes	yes	yes
n128	rs2274786	C	T	PTPN3	0.6515	-0.0009	0.0005	0.06549	460826	0.6427	-0.0004	0.0005	0.3918	809417	no	no	no
n101	rs2275848	G	T	NINJ1	0.8122	-0.0013	0.0006	0.02596	460826	0.8119	0.0003	0.0007	0.597	789278	yes	no	yes
k136	rs227731	G	T	C17orf67	0.5417	-0.0008	0.0005	0.07694	460826	0.5583	0.0001	0.0005	0.7927	809561	no	no	no
n62	rs2277383	G	T	ACVRL1	0.8857	-0.0022	0.0007	0.002825	460824	0.842	0.0034	0.0007	1.448e-06	849346	yes	yes	yes
n141	rs2279252	G	A	EVC	0.0127	-0.0068	0.0021	0.001092	459184	0.0566	0.003	0.0017	0.07245	762128	yes	no	yes
k183	rs2289746	T	C	CBLB	0.3372	-0.0009	0.0005	0.06816	460826	0.3845	0.0011	0.0005	0.03744	851717	no	yes	yes
n140	rs2293605	C	T	EIF4G1	0.1183	-0.0019	0.0007	0.00737	460825	0.1204	0.0006	0.0008	0.4314	790907	yes	no	yes
k125	rs2297129	A	G	PTPN21	0.6635	-0.0017	0.0005	0.0005088	460826	0.6627	0.0011	0.0005	0.02579	851729	yes	yes	yes
n150	rs2297853	G	T	EPB41L2	0.3525	0.0002	0.0005	0.6287	460826	0.37	-0.0005	0.0005	0.3624	852462	no	no	no
k162	rs2301343	T	G	SLC8A1	0.756	-0.0009	0.0005	0.0792	460826	0.7631	0.0009	0.0006	0.1411	849346	no	no	no
n19	rs2306623	T	C	RARB	0.3333	-0.0034	0.0005	5.779e-12	460826	0.3133	-0.0007	0.0005	0.2224	790268	yes	no	yes
k19	rs2338796	G	A	FBXL20	0.6726	-0.0019	0.0005	9.87e-05	456193	0.6781	-0.0001	0.0005	0.8508	849603	yes	no	yes
n84	rs2346418	G	A	EPAS1	0.5124	-0.0013	0.0005	0.003778	460826	0.4959	0.0014	0.0005	0.005775	808895	yes	yes	yes
n166	rs2381199	G	T	KLF3-AS1	0.8047	-0.0018	0.0006	0.002601	436765	0.7427	0.0004	0.0006	0.5344	675600	yes	no	yes
k39	rs2412608	C	T	EXD1	0.4901	-0.0029	0.0005	3.53e-10	460826	0.4894	0.0004	0.0005	0.4811	663016	yes	no	yes
n164	rs243067	G	T	MIR4432	0.398	-0.0017	0.0005	0.0002872	460826	0.399	0.0005	0.0005	0.3423	704184	yes	no	yes
k1	rs2433601	C	T	SPATA5L1	0.6163	-0.0001	0.0005	0.7901	460826	0.6005	-0.0007	0.0005	0.1729	852567	no	no	no
k23	rs2440164	G	A	SLC47A1	0.6162	-0.0008	0.0005	0.07652	460826	0.6298	0.0009	0.0005	0.09367	810512	no	no	no
k217	rs246234	G	C	ABCC1	0.305	0.001	0.0005	0.0562	460826	0.3016	0.001	0.0005	0.05489	852484	no	no	no
n159	rs2469953	T	C	RAPH1	0.4005	-0.0003	0.0005	0.4861	460826	0.4331	0.0021	0.0005	1.662e-05	851729	no	yes	yes
n176	rs2515414	C	A	ANGPT2,MCPH1	0.4798	-0.0003	0.0005	0.5312	460826	0.4587	-0.0003	0.0005	0.5356	810512	no	no	no
n180	rs2551644	A	T	CREB1	0.8166	-0.0008	0.0006	0.1958	460826	0.8099	0	0.0007	0.9455	662135	no	no	no
k223	rs2577134	C	T	RNU5F-1	0.7508	-0.0006	0.0005	0.277	460826	0.7041	0.001	0.0006	0.08488	810512	no	no	no
k219	rs2607775	G	C	XPC	0.517	-0.0015	0.0005	0.001229	460826	0.5241	0.0008	0.0005	0.1128	852646	yes	no	yes
n188	rs2625166	G	A	MYO10	0.4313	-0.0011	0.0005	0.02345	436765	0.4416	0.0016	0.0005	0.002798	767225	yes	yes	yes
k100	rs2634675	G	A	ZNF641	0.4561	-0.0003	0.0005	0.4531	460826	0.4853	0.0005	0.0005	0.3362	851501	no	no	no
n74	rs264608	C	T	TANC1	0.2669	-0.0023	0.0005	1.031e-05	460826	0.3109	0.0029	0.0006	2.671e-07	802092	yes	yes	yes
k24	rs267738	T	G	CERS2	0.7853	-0.0053	0.0006	1.387e-21	460826	0.7902	0.0026	0.0006	3.786e-05	849148	yes	yes	yes
n106	rs27028	A	G	RGMB	0.3715	-0.0019	0.0005	6.205e-05	460826	0.3577	0.0008	0.0005	0.1088	850616	yes	no	yes
n170	rs2720526	G	A	SLC7A2	0.7432	-0.0003	0.0005	0.601	460826	0.7496	-0.0001	0.0006	0.8181	852353	no	no	no
k65	rs2749153	A	G	C1orf213	0.7322	-0.0008	0.0005	0.1099	460826	0.7015	0.001	0.0005	0.05143	851673	no	no	no
n191	rs2780955	A	T	MURC	0.4115	-0.001	0.0005	0.03438	460826	0.3962	0.0003	0.0005	0.54	809558	yes	no	yes
k95	rs2781649	G	A	ARG1	0.7736	-0.0007	0.0006	0.2377	460826	0.7567	-0.0015	0.0006	0.007398	810512	no	no	no
k138	rs2808454	T	A	PFKFB2	0.4569	-0.0021	0.0005	5.545e-06	460826	0.4872	0.0019	0.0005	0.0001164	852309	yes	yes	yes
k143	rs281380	T	C	MAMSTR	0.6349	-0.0022	0.0005	5.695e-06	460825	0.5966	-0.0047	0.0005	5.148e-19	808573	yes	no	yes
n56	rs2815374	A	G	SLC35D1	0.6507	-0.0041	0.0005	3.776e-17	460826	0.6649	0.0052	0.0005	1.336e-22	810512	yes	yes	yes
k51	rs2823139	A	G	NRIP1	0.3369	-0.0038	0.0005	7.461e-15	460825	0.3298	0.0045	0.0005	5.035e-19	850634	yes	yes	yes
k78	rs2834320	G	A	LINC00649	0.8385	-0.0055	0.0006	2.059e-18	460826	0.8425	0.0028	0.0007	3.738e-05	851715	yes	yes	yes
k118	rs284859	G	T	WBP1L	0.1733	-0.0019	0.0006	0.001391	460826	0.1894	0.0013	0.0006	0.04938	849993	yes	yes	yes
k194	rs28490558	A	G	ANAPC2	0.2445	-0.0018	0.0005	0.0005544	456193	0.246	0.0016	0.0006	0.01128	775317	yes	yes	yes
k207	rs28735420	G	T	MAP2K4	0.9381	-0.0047	0.001	1.449e-06	460826	0.9272	0.0017	0.001	0.09993	812583	yes	no	yes
n183	rs2880624	C	T	MN1	0.5936	0.0002	0.0005	0.747	460826	0.6013	0.0009	0.0005	0.07927	796624	no	no	no
k3	rs28817415	T	C	SHROOM3	0.4552	-0.0115	0.0005	4.51e-132	436765	0.424	0.0076	0.0005	2.699e-54	852621	yes	yes	yes
k76	rs288753	G	A	SHH	0.3593	-0.0047	0.0005	3.302e-22	456193	0.3453	0.0017	0.0005	0.001186	804313	yes	yes	yes
k62	rs28910285	C	T	A4GALT	0.326	-0.0015	0.0005	0.002761	460826	0.3098	0.0022	0.0005	4.554e-05	808345	yes	yes	yes
n181	rs2906163	C	T	GRIFIN	0.6487	-0.0009	0.0005	0.07282	460826	0.6616	0.001	0.0005	0.06978	804814	no	no	no
k89	rs2953516	C	T	WWP1	0.2416	-0.0023	0.0005	1.387e-05	460826	0.3027	0.0007	0.0005	0.2049	852288	yes	no	yes
k56	rs2954017	C	T	TRIB1	0.4768	-0.002	0.0005	1.606e-05	460826	0.4719	-0.0016	0.0005	0.0007728	810512	yes	no	yes
n31	rs2991341	T	C	WDR65	0.4131	-0.0018	0.0005	7.81e-05	460826	0.389	0.0006	0.0005	0.2616	810512	yes	no	yes
k68	rs303937	T	A	DACH1	0.4044	-0.0044	0.0005	3.474e-21	460826	0.4396	0.0059	0.0005	4.382e-30	810512	yes	yes	yes
n149	rs3060	C	T	DGAT2	0.9057	-0.0025	0.0008	0.001856	460826	0.831	0.0006	0.0007	0.4165	849346	yes	no	yes
n158	rs3111257	T	C	RCOR3	0.5613	-0.0013	0.0005	0.006421	460826	0.5628	0.0024	0.0005	1.69e-06	852623	yes	yes	yes
k11	rs3119304	C	T	SLC22A2	0.8704	-0.0007	0.0007	0.3307	460826	0.8756	0.0005	0.0008	0.5554	810512	no	no	no
n168	rs34174031	A	G	ANKRD28	0.0233	-0.0047	0.0015	0.002279	460826	0.0231	0.0053	0.0019	0.004449	631019	yes	yes	yes
n194	rs34188292	C	G	C19orf26	0.2694	-0.0018	0.0005	0.0006921	451330	0.2939	0.0018	0.0006	0.001646	753729	yes	yes	yes
k110	rs34293138	T	C	DAG1	0.6936	-0.0028	0.0005	1.187e-08	460826	0.7062	0.0008	0.0005	0.1356	852609	yes	no	yes
k74	rs34357137	C	G	TFEB	0.7358	-0.0025	0.0005	1.561e-06	460826	0.7364	0.0021	0.0006	0.0001292	810512	yes	yes	yes
n37	rs34442537	G	C	JADE1	0.6825	-0.0027	0.0005	1.083e-07	460826	0.6864	0	0.0005	0.9784	810011	yes	no	yes
n46	rs34460334	T	C	GPN2	0.9211	-0.0009	0.0008	0.2674	460826	0.9199	0	0.001	0.969	703352	no	no	no
k15	rs34861762	T	C	STC1	0.4096	-0.0074	0.0005	2.649e-56	460826	0.3911	0.0044	0.0005	2.117e-19	852608	yes	yes	yes
k96	rs34950020	G	A	EYA4	0.3166	0.0005	0.0005	0.3459	460826	0.3155	-0.0002	0.0005	0.6547	810512	no	no	no
k167	rs35072105	A	G	CRCP	0.5347	-0.0014	0.0005	0.003053	460826	0.554	0.0011	0.0005	0.03036	851618	yes	yes	yes
k127	rs35915570	C	T	GGNBP2	0.405	-0.0028	0.0005	1.547e-09	460826	0.4049	0.0021	0.0005	1.93e-05	810512	yes	yes	yes
k8	rs35969577	T	G	DAB2	0.4087	-0.0035	0.0005	4.653e-14	460826	0.3939	0.0022	0.0005	2.279e-05	810512	yes	yes	yes
k116	rs3750081	T	G	KBTBD2	0.59	-0.0012	0.0005	0.00955	460826	0.588	-0.0001	0.0005	0.857	810512	yes	no	yes
n173	rs3755880	A	G	UNC5C	0.2856	-0.0021	0.0005	5.27e-05	460826	0.2917	-0.0001	0.0005	0.7811	852342	yes	no	yes
k69	rs3757387	C	T	IRF5	0.552	-0.0063	0.0005	2.401e-42	460826	0.5718	0.002	0.0005	0.0001108	810512	yes	yes	yes
k166	rs3775932	A	C	WDR1	0.4935	-0.0009	0.0005	0.04077	460826	0.5002	0.0009	0.0005	0.08085	810512	yes	no	yes
n29	rs3794991	T	C	GATAD2A	0.0847	-0.0045	0.0008	5.427e-08	460826	0.0893	0.0001	0.0009	0.9158	852556	yes	no	yes
k114	rs3795503	C	T	KIAA1614	0.3145	-0.0029	0.0005	7.612e-09	460826	0.3358	0.0024	0.0005	7.976e-06	810512	yes	yes	yes
n155	rs3809627	C	A	TBX6	0.4041	-0.0016	0.0005	0.0007667	456193	0.4392	0.0006	0.0005	0.2043	809561	yes	no	yes
n24	rs3814995	C	T	NPHS1	0.3121	-0.0013	0.0005	0.01164	450809	0.3573	0.0023	0.0005	2.63e-05	802502	yes	yes	yes
n104	rs3820201	A	G	SLC1A7	0.6158	-0.0008	0.0005	0.1018	460825	0.5752	0.0025	0.0005	1.668e-06	808607	no	yes	yes
k45	rs3842761	G	C	INS-IGF2	0.2407	-0.0047	0.0006	2.465e-17	436765	0.2878	0.0045	0.0006	4.518e-15	802777	yes	yes	yes
k48	rs3850625	G	A	CACNA1S	0.1158	-0.0013	0.0007	0.07429	460826	0.1154	0.0022	0.0008	0.007637	831446	no	yes	yes
n66	rs3918226	T	C	NOS3	0.08	-0.0041	0.0009	1.393e-06	460826	0.082	0.0015	0.001	0.1295	699833	yes	no	yes
k215	rs3925003	T	C	HMGCLL1	0.5697	-0.0009	0.0005	0.0569	460826	0.5778	0.0009	0.0005	0.0557	849346	no	no	no
k126	rs41284816	T	G	DLEU2	0.0187	-0.0056	0.0017	0.001161	460826	0.0223	-0.0024	0.0019	0.2265	648755	yes	no	yes
k86	rs41301394	C	T	POR	0.2824	-0.0015	0.0005	0.003203	460826	0.3046	0.0029	0.0005	2.388e-08	852526	yes	yes	yes
k204	rs417237	G	T	OBSCN	0.6132	-0.0001	0.0005	0.8776	460826	0.5844	-0.0002	0.0005	0.6959	851729	no	no	no
n3	rs4245230	A	G	SMAD7	0.4619	-0.0016	0.0005	0.0008841	459184	0.4671	0.0004	0.0005	0.4148	808041	yes	no	yes
n53	rs4275190	T	C	PSPH	0.6977	0	0.0005	0.9748	460826	0.6902	0	0.0005	0.9927	852416	no	no	no
n5	rs429358	T	C	APOE	0.8456	-0.0056	0.0006	2.877e-18	459015	0.8506	0.0043	0.0007	9.053e-10	803659	yes	yes	yes
k205	rs4376843	C	G	ADK	0.2681	-0.0027	0.0005	3.486e-07	460826	0.3073	0.0037	0.0006	3.833e-11	852602	yes	yes	yes
k180	rs4442348	G	A	LOC100422212	0.5016	-0.0028	0.0005	7.634e-10	460826	0.477	0.0002	0.0005	0.6452	845066	yes	no	yes
k63	rs4491726	G	A	NT5C1B-RDH14	0.688	-0.0044	0.0005	2.635e-19	460826	0.6888	0.0019	0.0006	0.0007529	852598	yes	yes	yes
n59	rs4515954	C	A	OR4C46	0.829	-0.0025	0.0006	3.762e-05	460826	0.8071	0.0014	0.0007	0.03811	768306	yes	yes	yes
k55	rs45619934	T	G	AGMAT	0.3123	-0.0029	0.0005	5.58e-09	460826	0.3426	0.002	0.0005	0.0002508	810512	yes	yes	yes
k154	rs4666821	G	T	PDE1A	0.513	-0.0027	0.0005	5.016e-09	460826	0.5229	0.0027	0.0005	2.728e-08	852459	yes	yes	yes
n197	rs4683730	A	G	U2SURP	0.3671	-0.0017	0.0005	0.0004491	460826	0.3696	0.0019	0.0005	0.0003249	810512	yes	yes	yes
n148	rs4837207	G	T	PIP5KL1	0.864	-0.0028	0.0007	5.478e-05	460826	0.7291	0.0017	0.0007	0.01295	810512	yes	yes	yes
n80	rs4854645	A	G	DNAJC13	0.4738	-0.0014	0.0005	0.002534	460826	0.4861	0.0001	0.0005	0.8004	852404	yes	no	yes
k168	rs4925095	A	G	RAI1	0.4991	0	0.0005	0.9914	460826	0.4906	0.0005	0.0005	0.3224	852589	no	no	no
k80	rs4970765	C	T	SYPL2	0.7061	-0.0014	0.0005	0.006438	460826	0.7029	-0.0009	0.0006	0.1247	851436	yes	no	yes
k191	rs4971092	T	C	KRTCAP2	0.8815	-0.0045	0.0007	3.111e-10	456193	0.8799	0.0084	0.0008	1.352e-25	711511	yes	yes	yes
n123	rs5010824	G	A	INSIG2	0.147	-0.0011	0.0007	0.09931	460826	0.1475	0.0018	0.0007	0.007228	852672	no	yes	yes
n4	rs550057	C	T	ABO	0.253	0.0001	0.0005	0.785	460826	0.2569	-0.0043	0.0006	9.027e-15	850639	no	no	no
n39	rs55658481	G	A	VIL1	0.3347	-0.0042	0.0005	6.624e-18	460826	0.3211	0.0041	0.0005	1.32e-14	852486	yes	yes	yes
k36	rs55743020	T	G	ZNF607	0.6238	-0.0039	0.0005	8.647e-17	460826	0.6282	0.0027	0.0005	3.601e-07	852614	yes	yes	yes
n154	rs55754617	C	T	DGCR14	0.193	-0.0008	0.0006	0.2041	460826	0.1917	0.0007	0.0006	0.2833	810512	no	no	no
n172	rs55797621	T	C	MBNL1	0.7448	-0.0019	0.0005	0.0002319	460826	0.7462	0.0003	0.0006	0.6504	852666	yes	no	yes
n8	rs55842281	A	G	SOX6	0.3662	-0.0023	0.0005	1.496e-06	460826	0.4095	0.0004	0.0005	0.4494	810512	yes	no	yes
n54	rs55924910	G	C	TBC1D8	0.8411	-0.003	0.0006	2.158e-06	460826	0.8483	0.0022	0.0007	0.001526	852383	yes	yes	yes
n111	rs56034896	T	C	FGFRL1	0.4689	-0.0021	0.0005	9.137e-06	456193	0.4489	0.0014	0.0005	0.003593	802146	yes	yes	yes
k53	rs56065557	C	G	SENP2	0.3119	-0.0006	0.0005	0.2344	460826	0.3227	0.0024	0.0005	1.038e-05	810512	no	yes	yes
n169	rs56261560	T	C	BCL11B	0.346	-0.0026	0.0005	1.164e-07	460826	0.3456	0.0011	0.0006	0.06158	656825	yes	no	yes
k33	rs56283550	G	A	MKL1	0.0931	-0.0009	0.0008	0.2423	460826	0.1523	0.0001	0.0007	0.9021	852657	no	no	no
k139	rs56306291	A	T	HSPA4	0.2451	-0.0005	0.0005	0.3724	460826	0.2425	0.0001	0.0006	0.8316	768038	no	no	no
n57	rs57445665	G	A	CD58	0.2033	-0.0025	0.0006	1.329e-05	460826	0.2008	0.0028	0.0006	7.286e-06	810011	yes	yes	yes
k98	rs5750561	T	A	MAFF	0.4022	-0.002	0.0005	1.861e-05	460826	0.3921	0.0012	0.0005	0.01846	810512	yes	yes	yes
n192	rs5760006	C	T	MMP11	0.9014	-0.0021	0.0008	0.008379	460826	0.8129	0.0018	0.0007	0.0127	809561	yes	yes	yes
n73	rs580114	A	G	ATPIF1	0.2944	-0.0004	0.0005	0.4441	460826	0.2835	0.0001	0.0005	0.926	852646	no	no	no
n133	rs58117425	A	G	TEX41	0.2314	-0.0024	0.0005	1.015e-05	460826	0.2262	0.0022	0.0006	0.0002056	852559	yes	yes	yes
n40	rs59343080	A	T	AKT2	0.1454	-0.0012	0.0007	0.06644	460826	0.1471	0.0019	0.0007	0.006079	810512	no	yes	yes
n165	rs594672	T	C	KIF26B	0.5329	-0.0018	0.0005	0.0001278	460826	0.5092	0.0008	0.0005	0.09484	852575	yes	no	yes
n186	rs595086	G	A	MAPRE2	0.3163	-0.001	0.0005	0.03326	460826	0.3087	-0.0006	0.0005	0.2363	809524	yes	no	yes
k109	rs59646751	T	G	IGF1R	0.3088	-0.0057	0.0005	2.781e-30	460826	0.3057	0.0054	0.0005	4.094e-26	852369	yes	yes	yes
n20	rs59860440	C	T	CUX1	0.3263	-0.0013	0.0005	0.01138	460826	0.3108	0.001	0.0005	0.06266	810512	yes	no	yes
n38	rs6029640	A	G	LPIN3	0.577	-0.0011	0.0005	0.02115	460826	0.5774	0.0005	0.0005	0.389	670586	yes	no	yes
n112	rs60551165	C	T	MITF	0.7697	-0.0029	0.0005	1.127e-07	460826	0.723	0.0013	0.0006	0.02241	852349	yes	yes	yes
k221	rs6055748	A	G	PLCB1	0.6968	-0.0018	0.0005	0.000393	460826	0.6952	0.0032	0.0006	1.645e-08	704303	yes	yes	yes
n50	rs60580012	T	C	SP2	0.334	-0.0017	0.0005	0.0006805	460826	0.3271	0.0014	0.0005	0.00723	810512	yes	yes	yes
n199	rs60691990	T	C	LOC100506393	0.6639	-0.0018	0.0005	0.0003148	460826	0.6712	0.0007	0.0006	0.233	810011	yes	no	yes
k164	rs60980181	A	T	CALCRL	0.139	-0.0018	0.0007	0.005679	460826	0.1581	-0.0001	0.0007	0.91	852671	yes	no	yes
n200	rs60991551	A	C	RAB2A	0.1314	-0.001	0.0007	0.159	460826	0.169	-0.0004	0.0007	0.5845	852467	no	no	no
n103	rs61311941	A	G	UNQ6494	0.9209	-0.0048	0.0009	4.432e-08	460826	0.8716	0.0006	0.0008	0.4643	793206	yes	no	yes
n45	rs61327861	A	G	TUB	0.1243	-0.0028	0.0007	5.571e-05	460826	0.1275	0.0033	0.0008	3.507e-05	661634	yes	yes	yes
k145	rs61482805	C	G	QSOX2	0.6756	0.0006	0.0005	0.1907	456193	0.6864	0.0005	0.0005	0.3349	795370	no	no	no
n109	rs61546496	A	C	HEG1	0.3353	-0.0022	0.0005	7.601e-06	459184	0.3243	0.0014	0.0005	0.006561	851650	yes	yes	yes
k121	rs61830291	A	C	LOC101929730	0.9061	-0.0012	0.0008	0.1155	460826	0.9029	-0.0011	0.0009	0.2315	662135	no	no	no
n161	rs61910261	G	T	UBASH3B	0.5721	-0.0006	0.0005	0.1943	460826	0.5875	0.0027	0.0005	2.348e-07	810512	no	yes	yes
n13	rs62035088	G	A	CEMIP	0.1681	-0.0035	0.0006	1.295e-08	459184	0.1657	0.0024	0.0007	0.0004329	810512	yes	yes	yes
n145	rs62071986	T	C	WNT9B	0.0393	-0.0046	0.0012	9.413e-05	460826	0.0407	-0.0122	0.0014	8.084e-19	657961	yes	no	yes
k193	rs62187537	C	T	FKBP1A-SDCBP2,SDCBP2-AS1	0.0664	-0.0042	0.0009	5.809e-06	460826	0.0678	0.0024	0.001	0.02142	703933	yes	yes	yes
k73	rs622076	A	G	NEU1	0.1583	-0.0071	0.0006	3.735e-28	436765	0.1484	0.0016	0.0007	0.023	851473	yes	yes	yes
n96	rs62325228	G	T	FIP1L1	0.1486	-0.002	0.0006	0.002313	460826	0.1496	0.0004	0.0007	0.5157	852665	yes	no	yes
n16	rs62330280	A	G	USP38	0.515	-0.0034	0.0005	2.609e-13	436765	0.4923	0.0024	0.0005	7.16e-07	852628	yes	yes	yes
k10	rs62435145	T	G	UNCX	0.6856	-0.0068	0.0005	3.123e-39	451330	0.6315	0.0128	0.0006	2.19e-109	756284	yes	yes	yes
k149	rs62491533	T	C	UBE2H	0.8331	-0.0017	0.0006	0.004991	460826	0.8226	0.0017	0.0006	0.009637	852623	yes	yes	yes
n175	rs62618693	C	T	QSER1	0.044	-0.007	0.0011	2.468e-10	460826	0.0446	0.0037	0.0013	0.004344	695717	yes	yes	yes
n153	rs6445924	G	A	DENND6A	0.1739	-0.0015	0.0006	0.01562	460826	0.1737	0.0008	0.0007	0.2426	704285	yes	no	yes
n193	rs6453319	C	A	WDR41	0.4532	-0.0007	0.0005	0.1557	460826	0.4266	0.0007	0.0005	0.1655	759969	no	no	no
k161	rs6458868	T	C	GSTA2	0.6485	-0.0031	0.0005	1.912e-10	460826	0.6613	0.0037	0.0005	2.927e-12	852621	yes	yes	yes
k148	rs6468118	C	G	NRG1	0.3849	-0.0013	0.0005	0.005686	460826	0.3661	0.0012	0.0005	0.0138	851502	yes	yes	yes
k198	rs6481598	G	C	SVIL	0.7883	-0.0019	0.0006	0.0006261	460826	0.7934	0.0004	0.0006	0.4868	852387	yes	no	yes
n187	rs6540119	T	A	BANP	0.3256	-0.0009	0.0005	0.06234	460826	0.3542	0.0008	0.0005	0.1395	810512	no	no	no
n146	rs6541410	C	G	ABCA4	0.6338	-0.002	0.0005	2.116e-05	460826	0.6276	0.0014	0.0005	0.005472	810512	yes	yes	yes
n144	rs660931	C	T	DPP8	0.2545	-0.0017	0.0005	0.001611	460826	0.319	0.0017	0.0006	0.00245	848932	yes	yes	yes
n82	rs665731	T	C	ZBTB16	0.1909	-0.0026	0.0006	1.599e-05	460826	0.1823	0.002	0.0007	0.002641	830772	yes	yes	yes
k123	rs6700683	T	A	PRRC2C	0.4719	-0.0019	0.0005	7.152e-05	436765	0.4466	0.0014	0.0005	0.005865	814907	yes	yes	yes
n92	rs6707326	G	A	TMEM163	0.5657	0	0.0005	0.9285	460826	0.5567	-0.0014	0.0005	0.01071	802942	no	no	no
n41	rs6708702	A	G	CXCR4	0.294	-0.0017	0.0005	0.0008128	460826	0.3501	0.0028	0.0005	3.695e-07	851729	yes	yes	yes
k199	rs6779998	A	G	TGFBR2	0.5339	0.0003	0.0005	0.504	460826	0.5251	-0.0006	0.0005	0.19	851729	no	no	no
n125	rs67861508	G	A	DPY19L4	0.6614	-0.0021	0.0005	2.084e-05	460826	0.678	-0.0004	0.0005	0.4333	809561	yes	no	yes
k208	rs688540	A	G	FOXD2	0.8638	-0.004	0.0007	2.362e-09	460825	0.8627	0.0014	0.0008	0.07666	646251	yes	no	yes
k107	rs6968865	A	T	AHR	0.3778	-0.0015	0.0005	0.001983	460826	0.4136	0.0031	0.0005	5.646e-10	852586	yes	yes	yes
n18	rs7005025	C	A	BIN3	0.3672	-0.0022	0.0005	4.186e-06	460826	0.36	0.0005	0.0005	0.3378	809417	yes	no	yes
k42	rs700753	G	C	TNS3	0.3453	-0.0044	0.0005	5.134e-20	460826	0.3331	0.0042	0.0005	2.999e-15	852330	yes	yes	yes
k71	rs7012637	G	A	LOC157273	0.4773	-0.0007	0.0005	0.1409	460826	0.4938	0.0003	0.0005	0.5372	801988	no	no	no
n195	rs7017848	A	G	SLC45A4	0.4058	-0.0012	0.0005	0.00926	460826	0.3918	0	0.0005	0.986	804814	yes	no	yes
n98	rs7027509	T	C	BRD3	0.3287	0.0007	0.0005	0.1724	460826	0.3226	0.0005	0.0005	0.3542	852051	no	no	no
n184	rs7086663	A	T	TRUB1	0.3961	-0.0011	0.0005	0.02266	460826	0.3889	-0.0003	0.0005	0.5329	800153	yes	no	yes
k186	rs7087356	T	A	FAM213A	0.5047	-0.0022	0.0005	1.229e-06	460826	0.5091	0.0026	0.0005	2.556e-07	810512	yes	yes	yes
n131	rs7088058	C	T	PLEKHA1	0.4085	-0.0016	0.0005	0.0005064	460826	0.3828	0.0003	0.0005	0.5524	851263	yes	no	yes
k130	rs7131509	C	T	TPCN2	0.6532	-0.0021	0.0005	1.15e-05	460826	0.6139	0.0025	0.0005	1.715e-06	810512	yes	yes	yes
k190	rs71606723	T	A	UGT8	0.7773	-0.0012	0.0006	0.02405	460826	0.784	0.0001	0.0006	0.8687	852626	yes	no	yes
n134	rs7161243	T	C	PIGH	0.7378	0.0006	0.0005	0.2635	460826	0.7142	0	0.0006	0.9891	810512	no	no	no
k165	rs7169629	G	C	WDR73	0.5164	-0.0005	0.0005	0.2528	460826	0.4914	0.0006	0.0005	0.2485	852532	no	no	no
k178	rs7178859	T	C	HOMER2	0.2093	-0.002	0.0006	0.0004226	460826	0.2125	0.0016	0.0007	0.01282	661040	yes	yes	yes
k83	rs7196485	G	T	CHD9	0.707	-0.0044	0.0005	1.622e-18	460826	0.718	0.0039	0.0005	9.384e-13	851721	yes	yes	yes
n174	rs7199123	T	A	USP10	0.699	-0.0017	0.0005	0.0006639	460826	0.691	0	0.0005	0.9821	852339	yes	no	yes
n44	rs7248248	A	T	LGALS7	0.4305	-0.0015	0.0005	0.0009749	460826	0.4343	0.0007	0.0005	0.216	670586	yes	no	yes
n85	rs7259073	C	T	ZNF468	0.9288	-0.0048	0.0009	3.423e-07	456193	0.9304	0.0045	0.0011	5.831e-05	620251	yes	yes	yes
k99	rs72629024	G	C	PPDPF	0.8551	-0.0019	0.0007	0.003989	450809	0.739	-0.0012	0.0007	0.102	757797	yes	no	yes
k179	rs72683923	T	C	L2HGDH	0.9808	0.0028	0.0017	0.09157	460826	0.9802	0.0042	0.002	0.03364	641120	no	yes	yes
n6	rs72801857	T	C	ASXL2	0.032	-0.0073	0.0013	2.174e-08	460826	0.0335	0.0084	0.0015	9.534e-09	711582	yes	yes	yes
n185	rs72830437	A	G	MXI1	0.0647	-0.001	0.0009	0.3079	460826	0.0691	0.0024	0.001	0.01387	852416	no	yes	yes
k134	rs72912510	A	G	RRAGD	0.1957	-0.0036	0.0006	5.585e-10	460826	0.1919	0.0025	0.0006	0.0001352	809561	yes	yes	yes
n102	rs73073442	C	T	HOXA13	0.0222	-0.0042	0.0016	0.007272	460826	0.023	0.0082	0.0018	5.227e-06	697638	yes	yes	yes
n95	rs73077077	G	A	TMEM239	0.1843	-0.0015	0.0006	0.01093	460826	0.1934	0.0006	0.0007	0.3716	807394	yes	no	yes
k115	rs73117042	C	T	ATXN7	0.8628	-0.0015	0.0007	0.02962	460826	0.8655	0.0021	0.0007	0.003541	852526	yes	yes	yes
n121	rs7320064	G	A	KLF12	0.8089	-0.0015	0.0006	0.009635	460826	0.8146	0.0023	0.0006	0.0002578	851723	yes	yes	yes
n17	rs7324484	G	A	MED4	0.6519	-0.0032	0.0005	3.461e-11	460826	0.6464	0.002	0.0005	5.052e-05	851729	yes	yes	yes
n110	rs73245338	G	T	RBPMS	0.066	-0.0027	0.0009	0.003683	460826	0.0653	0.0022	0.0011	0.03822	662135	yes	yes	yes
n93	rs7326821	G	A	CLDN10	0.8259	-0.0048	0.0006	2.985e-15	460826	0.8288	0.0034	0.0007	8.586e-07	810512	yes	yes	yes
n89	rs736820	A	G	HNF4A	0.3766	-0.0011	0.0005	0.02369	460826	0.3746	0.0002	0.0005	0.7007	808106	yes	no	yes
n15	rs73703112	T	G	DEPTOR	0.6945	-0.0024	0.0005	1.975e-06	460826	0.6964	0.0023	0.0005	2.691e-05	852494	yes	yes	yes
k91	rs7397189	T	G	R3HDM2	0.7644	-0.0047	0.0005	5.618e-18	460826	0.772	0.0065	0.0006	9.542e-25	768308	yes	yes	yes
n157	rs7405696	C	G	HNF1B	0.414	-0.003	0.0005	3.067e-10	456193	0.4271	-0.0001	0.0005	0.9134	800775	yes	no	yes
k218	rs74331768	A	G	PKD1	0.0985	-0.0004	0.0008	0.6177	453850	0.101	0.0029	0.0009	0.002123	621613	no	yes	yes
k216	rs74748843	T	C	CASZ1	0.0232	-0.0033	0.0016	0.03429	460826	0.0575	0.0071	0.0014	4.865e-07	826445	yes	yes	yes
k49	rs7475348	C	T	MYPN	0.4892	-0.0018	0.0005	0.0001293	460826	0.4681	0.0002	0.0005	0.6915	810512	yes	no	yes
n12	rs7492724	G	A	MIPOL1	0.711	-0.0026	0.0005	2.571e-07	460826	0.7198	0.0026	0.0005	2.872e-06	852659	yes	yes	yes
k155	rs7514579	A	C	BCAR3	0.767	-0.0028	0.0005	3.022e-07	460826	0.7761	0.0023	0.0006	9.94e-05	810512	yes	yes	yes
n32	rs75248620	G	A	SBF2	0.082	-0.0016	0.0008	0.06327	460826	0.0819	0.002	0.001	0.03945	662724	no	yes	yes
k177	rs7535253	C	T	PTPN14	0.2125	-0.0021	0.0006	0.0002645	460826	0.2505	0.0004	0.0006	0.4697	850536	yes	no	yes
k146	rs7536433	C	T	AK5	0.214	-0.0031	0.0006	3.009e-08	460826	0.247	0.0016	0.0006	0.005167	851729	yes	yes	yes
k163	rs7539054	A	C	PTGS2	0.7337	-0.0026	0.0005	4.546e-07	460826	0.6972	0.0019	0.0005	0.0004017	852465	yes	yes	yes
k70	rs755865	G	A	TFCP2L1	0.1267	-0.0052	0.0007	7.603e-14	460826	0.1291	0.0081	0.0008	4.633e-24	662135	yes	yes	yes
k209	rs75625374	G	C	CD34	0.0602	-0.0011	0.001	0.2538	460826	0.0603	-0.0018	0.0011	0.09492	806359	no	no	no
n42	rs7592697	T	C	TRIP12	0.6568	0.0001	0.0005	0.8857	460826	0.6648	0.0006	0.0005	0.2554	810512	no	no	no
k137	rs76273615	G	A	MECOM	0.8785	-0.0039	0.0007	2.182e-08	460826	0.8611	0.0094	0.0007	3.29e-38	852291	yes	yes	yes
k21	rs7630893	T	C	TFDP2	0.7254	-0.0032	0.0005	4.8e-10	460826	0.723	0.0004	0.0006	0.4337	852562	yes	no	yes
k140	rs7687209	C	T	ETNPPL	0.4149	-0.0015	0.0005	0.001685	460826	0.3995	0.0005	0.0005	0.3237	809060	yes	no	yes
n28	rs77375846	C	T	SLC9A4	0.87	-0.0024	0.0007	0.0004337	460826	0.8712	0.0014	0.0008	0.06606	662135	yes	no	yes
k93	rs7740107	T	A	L3MBTL3	0.7408	-0.0016	0.0005	0.002221	460826	0.741	0.0013	0.0006	0.0271	852390	yes	yes	yes
n142	rs7766720	C	T	LOC100422737	0.9175	-0.0035	0.0009	3.104e-05	460826	0.8934	0.0055	0.0009	4.167e-10	810512	yes	yes	yes
k214	rs7769218	G	A	SUPT3H	0.8066	-0.0031	0.0006	7.749e-08	460826	0.7896	0.0008	0.0006	0.1515	851567	yes	no	yes
n78	rs77897671	C	T	TRIM48	0.8301	-0.0026	0.0006	2.027e-05	460305	0.8042	0.0015	0.0006	0.02076	781880	yes	yes	yes
k2	rs77924615	G	A	PDILT	0.1958	-0.012	0.0006	6.29e-94	459184	0.2023	0.0095	0.0006	1.165e-52	809561	yes	yes	yes
n179	rs7829427	A	G	ZFAT	0.2622	-0.0014	0.0005	0.009555	460826	0.2742	0	0.0006	0.981	848251	yes	no	yes
k57	rs78444298	A	G	EDEM3	0.0192	-0.0079	0.0017	2.554e-06	460826	0.0194	0.0055	0.002	0.005552	673168	yes	yes	yes
n107	rs784503	A	G	CSRNP1	0.2316	-0.0014	0.0005	0.0103	460826	0.2297	0.0009	0.0006	0.1228	851530	yes	no	yes
n113	rs792839	G	A	COL8A1,MIR548G	0.3366	0	0.0005	0.9884	460826	0.3214	0.0006	0.0005	0.2247	852504	no	no	no
n182	rs7947897	T	C	PLEKHA7	0.6027	-0.0016	0.0005	0.0004481	460826	0.619	0.0015	0.0005	0.004302	810512	yes	yes	yes
k182	rs795010	T	A	SYN2	0.7482	-0.0004	0.0005	0.3965	460826	0.7331	-0.0014	0.0006	0.01206	852484	no	no	no
n64	rs7963577	C	T	PPFIA2	0.7738	-0.0026	0.0005	3e-06	460826	0.7813	0.0028	0.0006	2.204e-06	852502	yes	yes	yes
n97	rs7983636	G	A	USP12-AS2	0.0782	-0.0009	0.0009	0.2756	460826	0.0804	0.002	0.0009	0.02655	851729	no	yes	yes
n48	rs79865452	A	G	PPP6R2	0.9778	-0.0051	0.0016	0.001438	452343	0.9781	0.0042	0.0019	0.02814	619862	yes	yes	yes
k28	rs80138475	C	T	ARL15	0.1109	-0.0048	0.0007	4.196e-11	460826	0.1119	0.0054	0.0008	4.05e-11	711621	yes	yes	yes
k22	rs80282103	T	A	LARP4B	0.915	-0.0087	0.0008	2.377e-25	460826	0.9136	0.0066	0.0009	2.034e-14	852514	yes	yes	yes
k181	rs8058927	G	A	LOC101928248	0.1473	-0.0042	0.0007	1.765e-10	460826	0.1607	0.0025	0.0007	0.0001582	851729	yes	yes	yes
n198	rs8065496	T	C	RAB11FIP4	0.3853	0.0007	0.0005	0.1631	459184	0.395	-0.001	0.0005	0.05259	844159	no	no	no
k220	rs8073316	T	A	SKA2	0.3019	-0.0021	0.0005	1.838e-05	460826	0.3138	0.0019	0.0005	0.0002621	852588	yes	yes	yes
k34	rs807624	G	T	DDX1	0.3663	-0.0054	0.0005	4.743e-29	460826	0.4104	0.0038	0.0005	5.863e-14	849346	yes	yes	yes
k16	rs8096658	G	C	NFATC1	0.5144	-0.0039	0.0005	1.249e-16	451330	0.5359	0.0064	0.0005	1.104e-32	744965	yes	yes	yes
k17	rs8101667	C	T	CEP89	0.3418	-0.005	0.0005	3.555e-25	460826	0.3793	0.0021	0.0005	4.096e-05	852668	yes	yes	yes
k50	rs81205	C	A	KCNQ1	0.5322	-0.0025	0.0005	6.469e-08	460826	0.5227	0.0019	0.0005	0.0002984	792891	yes	yes	yes
n55	rs836968	C	T	FAIM2	0.2752	-0.004	0.0005	1.466e-14	460826	0.3195	-0.0042	0.0006	7.645e-14	809561	yes	no	yes
k26	rs848446	A	G	PHTF2	0.2842	-0.0044	0.0005	5.38e-18	460826	0.2728	0.0037	0.0005	1.481e-11	852468	yes	yes	yes
k12	rs881858	A	G	LOC100132354	0.6922	-0.0067	0.0005	1.544e-41	460826	0.7078	-0.003	0.0005	4.56e-08	850920	yes	no	yes
k113	rs883541	A	G	PRKAR1A,WIPI1	0.7681	0.0002	0.0005	0.7001	460825	0.7399	0.0016	0.0006	0.005791	848128	no	yes	yes
n177	rs925612	T	C	TRH	0.482	-0.0004	0.0005	0.3714	460826	0.4993	0.0001	0.0005	0.8942	851525	no	no	no
n26	rs9318186	G	A	LINC00392	0.4518	-0.0004	0.0005	0.4499	460826	0.4846	-0.0002	0.0005	0.6776	850634	no	no	no
n132	rs9376148	C	A	PDE7B	0.64	-0.0016	0.0005	0.0007002	460826	0.6343	0.0007	0.0005	0.1373	802037	yes	no	yes
k124	rs9397738	G	A	SCAF8	0.8583	-0.0035	0.0007	1.181e-07	460826	0.8421	0.0033	0.0007	1.78e-06	834924	yes	yes	yes
n11	rs9465741	C	A	E2F3	0.5408	-0.0027	0.0005	5.796e-09	460826	0.5127	0.0007	0.0005	0.1587	809561	yes	no	yes
k87	rs9480867	G	A	FOXO3	0.1574	-0.0025	0.0006	9.391e-05	460826	0.1542	0.0011	0.0007	0.1034	851400	yes	no	yes
k38	rs948494	A	G	OVOL1	0.3382	-0.0055	0.0005	1.331e-29	460826	0.3308	-0.0034	0.0005	2.077e-10	852643	yes	no	yes
n52	rs950965	A	G	MEIS1	0.3479	-0.0033	0.0005	1.07e-11	460826	0.3938	0.002	0.0005	8.836e-05	810512	yes	yes	yes
n27	rs9521719	A	G	COL4A2	0.3994	-0.0023	0.0005	6.456e-07	460826	0.3959	0.001	0.0005	0.03438	851851	yes	yes	yes
k72	rs953492	A	G	SDCCAG8	0.4644	-0.0026	0.0005	1.393e-08	460826	0.451	0.0018	0.0005	0.0001665	852504	yes	yes	yes
k202	rs956006	C	T	MGC15885	0.3235	-0.0012	0.0005	0.01411	460826	0.3244	0.0008	0.0005	0.1302	809417	yes	no	yes
n9	rs9590675	G	T	DGKH	0.3975	-0.0021	0.0005	7.961e-06	460826	0.4137	0.0026	0.0005	1.868e-07	851729	yes	yes	yes
k9	rs963837	T	C	DCDC5	0.551	-0.0067	0.0005	1.088e-47	460826	0.562	0.0087	0.0005	1.117e-64	806956	yes	yes	yes
k142	rs9649512	G	A	SND1	0.2895	-0.0041	0.0005	6.444e-16	460826	0.2895	-0.0016	0.0006	0.007735	619781	yes	no	yes
k79	rs965484	C	T	METTL10	0.4313	-0.0048	0.0005	1.277e-24	460826	0.4238	0.0025	0.0005	2.725e-07	852666	yes	yes	yes
k184	rs9663482	C	G	SORBS1	0.1715	-0.0027	0.0006	1.511e-05	460826	0.2032	0.0025	0.0006	3.011e-05	852675	yes	yes	yes
n34	rs9807214	A	G	SLC14A2	0.2975	-0.0025	0.0005	8.454e-07	460826	0.2896	-0.0042	0.0005	1.328e-14	852668	yes	no	yes
k120	rs9812319	C	T	STAG1	0.3388	-0.0041	0.0005	2.286e-17	460826	0.337	0.0053	0.0005	2.933e-23	851729	yes	yes	yes
k135	rs9823161	G	A	HES1	0.6804	-0.0036	0.0005	4.952e-13	460826	0.6287	0.0029	0.0005	6.845e-08	810512	yes	yes	yes
n25	rs9894634	T	C	SMG6	0.5988	-0.0014	0.0005	0.002149	460826	0.5622	0.0015	0.0005	0.003213	851493	yes	yes	yes
k7	rs9895661	C	T	BCAS3	0.8205	-0.0031	0.0006	2.776e-07	460826	0.7515	-0.0019	0.0006	0.001361	848352	yes	no	yes
k46	rs9932625	A	G	LOC101927364	0.23	-0.0046	0.0005	2.761e-17	460826	0.2468	0.0038	0.0006	4.626e-11	852345	yes	yes	yes
n36	rs9943067	T	C	LAMC1	0.4216	-0.0022	0.0005	2.206e-06	460826	0.4284	0.0014	0.0005	0.006425	768291	yes	yes	yes
k206	rs9998449	G	A	DCUN1D4	0.6983	-0.0006	0.0005	0.2069	460826	0.6676	0.0003	0.0005	0.5516	851327	no	no	no
