# Supplementary material for: Discovery and prioritization of variants and genes for kidney function in >1.2 million individuals
Source: Nat Commun. 2021 Jul 16;12:4350. doi: 10.1038/s41467-021-24491-0 (PMC8285412; doi:10.1038/s41467-021-24491-0)
Supplement: Supplementary file 8 — Supplementary Data 6 [file 41467_2021_24491_MOESM8_ESM.xlsx]

## Sheet: SD6 second signals
Supplementary Data 6. Multiple independent signals and explained variance. The table shows results from GCTA approximative conditional analyses for the 424 identified loci. Shown are eGFRcrea association results for 634 independent index lead variants (based on European-only meta-analysis, n = 1,004,040) either unconditioned (for loci with only one signal) conditioned on other locus signal lead v…
									European-only meta-analysis (CKDGen + UKB)									Second meta-analysis (MVP + MGI + HUNT; EUR-only)
										Unconditioned			Approximate conditioned (GCTA)						Unconditioned			Approximate conditioned (GCTA)
rsid	Locus_id	Signal_id	MultipleSignal	rsid_cond	Chr	Pos	EA	OA	EAF	BETA	SE	P	BETAcond	SEcond	Pcond	N	info_UKB	EAF	BETA	SE	P	BETAcond	SEcond	Pcond	N	ExplVar (ref. ARIC)	ExplVar (ref. MVP)
rs4952818	n84	1	no	NA	2	46537056	C	T	0.4824	-0.0016	0.0003	1.96e-09	NA	NA	NA	998865	0.993855	0.47	0	0.0005	0.9272	NA	NA	NA	417288	0	0
rs45462093	n183	1	no	NA	22	28187396	G	A	0.2269	-0.0019	0.0003	4.08e-08	NA	NA	NA	911254	1	0.206	0	0.0006	0.9862	NA	NA	NA	417288	0	0
rs2756127	n160	1	no	NA	14	104000183	T	C	0.3703	-0.0014	0.0003	1.2e-06	NA	NA	NA	997905	0.991202	0.3705	0	0.0006	0.9546	NA	NA	NA	417288	0	0
rs11791149	n120	1	no	NA	9	133504909	C	T	0.1803	-0.0023	0.0004	1.24e-10	NA	NA	NA	956002	0.994791	0.2202	-0.0001	0.0007	0.8962	NA	NA	NA	417288	2.1464e-07	4.38041e-08
rs2720502	n170	1	no	NA	8	17327150	T	G	0.2649	-0.0015	0.0003	1.38e-06	NA	NA	NA	1002660	0.998995	0.2603	-0.0001	0.0006	0.894	NA	NA	NA	417288	2.4068e-07	4.91183e-08
rs13140982	n136	1	no	NA	4	90278279	G	A	0.7212	-0.0016	0.0003	1.04e-07	NA	NA	NA	960783	0.980945	0.6727	-0.0001	0.0006	0.8468	NA	NA	NA	417288	2.75218e-07	5.6167e-08
rs10447437	n117	1	no	NA	6	126258892	A	G	0.544	-0.0016	0.0003	4.02e-09	NA	NA	NA	952348	1	0.5712	-0.0001	0.0005	0.8369	NA	NA	NA	417288	3.06163e-07	6.24823e-08
rs6453319	n193	1	no	NA	5	76847499	C	A	0.5499	-0.0013	0.0003	4.07e-06	NA	NA	NA	775770	0.983745	0.5706	-0.0001	0.0006	0.8741	NA	NA	NA	417288	3.0627e-07	6.2504e-08
rs2898037	n152	1	no	NA	5	126535245	G	A	0.4672	-0.0017	0.0003	6.19e-09	NA	NA	NA	865660	0.990031	0.4746	0.0001	0.0005	0.7907	NA	NA	NA	417288	3.11694e-07	6.36109e-08
rs72830431	n185	1	no	NA	10	111951047	A	G	0.0668	-0.0029	0.0005	9.11e-08	NA	NA	NA	1002810	0.984078	0.0573	-0.0003	0.0011	0.761	NA	NA	NA	417288	6.07688e-07	1.24018e-07
rs4837197	n148	1	no	NA	9	130622946	T	C	0.1756	-0.002	0.0004	1.68e-08	NA	NA	NA	988439	1	0.2217	-0.0002	0.0007	0.7169	NA	NA	NA	417288	8.62746e-07	1.76071e-07
rs595086	n186	1	no	NA	18	32624667	G	A	0.6751	-0.0016	0.0003	1.81e-08	NA	NA	NA	959535	1	0.6833	0.0002	0.0006	0.7334	NA	NA	NA	417288	1.08201e-06	2.20817e-07
rs75501914	k188	1	no	NA	4	3449781	G	A	0.9344	-0.0033	0.0006	1.12e-08	NA	NA	NA	940948	0.993829	0.9414	-0.0004	0.0011	0.7166	NA	NA	NA	417288	1.10332e-06	2.25168e-07
rs2288926	n201	1	no	NA	19	4498245	G	A	0.6851	-0.0016	0.0003	3.61e-07	NA	NA	NA	905587	0.989053	0.6702	-0.0002	0.0006	0.7375	NA	NA	NA	417288	1.10516e-06	2.25543e-07
rs1294866	n196	1	no	NA	7	45256687	T	C	0.1981	-0.0017	0.0003	1.13e-06	NA	NA	NA	1004000	0.997994	0.2243	-0.0003	0.0007	0.6157	NA	NA	NA	417288	1.95738e-06	3.99466e-07
rs12680655	n179	1	no	NA	8	135637337	C	G	0.6032	-0.0015	0.0003	4.8e-08	NA	NA	NA	948642	0.999861	0.5986	-0.0003	0.0005	0.5685	NA	NA	NA	417288	2.70313e-06	5.51659e-07
rs7187776	n65	1	no	NA	16	28857645	A	G	0.5938	-0.0016	0.0003	2.37e-09	NA	NA	NA	1000450	0.999805	0.5935	0.0003	0.0005	0.6146	NA	NA	NA	417288	2.71415e-06	5.53908e-07
rs9311652	n153	1	no	NA	3	57530156	G	A	0.83	-0.002	0.0004	5.97e-08	NA	NA	NA	1001540	0.998751	0.8103	-0.0004	0.0007	0.5763	NA	NA	NA	417288	3.07428e-06	6.27404e-07
rs6716446	n92	1	no	NA	2	135727188	G	A	0.2454	-0.0018	0.0003	1.58e-08	NA	NA	NA	961246	0.977256	0.278	-0.0004	0.0006	0.5063	NA	NA	NA	417288	4.01432e-06	8.19249e-07
rs12024377	n63	1	no	NA	1	205537858	G	A	0.6303	-0.0017	0.0003	2.9e-09	NA	NA	NA	961734	0.990359	0.6668	-0.0004	0.0006	0.4544	NA	NA	NA	417288	4.44356e-06	9.06848e-07
rs193538	k217	1	no	NA	16	16127916	T	G	0.699	-0.0015	0.0003	7.22e-07	NA	NA	NA	1003880	0.993848	0.6614	-0.0004	0.0006	0.4448	NA	NA	NA	417288	4.479e-06	9.14082e-07
rs9894634	n25	1	no	NA	17	1967501	T	C	0.6003	-0.0019	0.0003	2.84e-12	NA	NA	NA	1002840	0.997101	0.5856	-0.0004	0.0005	0.4857	NA	NA	NA	417288	4.85345e-06	9.90501e-07
rs1772976	n83	1	no	NA	6	2503335	C	T	0.4817	-0.0017	0.0003	1.14e-09	NA	NA	NA	961734	0.998321	0.4926	0.0004	0.0005	0.4644	NA	NA	NA	417288	4.9989e-06	1.02018e-06
rs60133051	n180	1	no	NA	2	208339161	T	C	0.1353	-0.0023	0.0004	4.14e-08	NA	NA	NA	961734	0.967027	0.1318	-0.0006	0.0008	0.439	NA	NA	NA	417288	5.14929e-06	1.05088e-06
rs736820	n89	1	no	NA	20	43034016	A	G	0.3742	-0.0018	0.0003	1.03e-10	NA	NA	NA	959829	0.993835	0.3513	-0.0005	0.0006	0.3814	NA	NA	NA	417288	7.12151e-06	1.45337e-06
rs35072105	k167	1	no	NA	7	65609817	A	G	0.5391	-0.002	0.0003	7.74e-13	NA	NA	NA	1002980	0.998035	0.5738	-0.0005	0.0005	0.3201	NA	NA	NA	417288	7.6423e-06	1.55965e-06
rs925612	n177	1	no	NA	3	129709352	T	C	0.4739	-0.0014	0.0003	2.39e-07	NA	NA	NA	1001670	0.996409	0.4843	-0.0005	0.0005	0.3664	NA	NA	NA	417288	7.8048e-06	1.59282e-06
rs2281490	n150	1	no	NA	6	131152851	G	A	0.7038	-0.0016	0.0003	7.93e-08	NA	NA	NA	998409	0.99802	0.6969	-0.0006	0.0006	0.3118	NA	NA	NA	417288	9.50537e-06	1.93987e-06
rs6708702	n41	1	no	NA	2	137074132	A	G	0.3019	-0.0019	0.0003	4.61e-10	NA	NA	NA	997921	0.997623	0.338	-0.0006	0.0006	0.2615	NA	NA	NA	417288	1.0069e-05	2.0549e-06
rs10993907	n98	1	no	NA	9	136928644	C	T	0.3349	-0.0015	0.0003	1.3e-07	NA	NA	NA	986019	0.999319	0.3419	-0.0006	0.0006	0.2591	NA	NA	NA	417288	1.01252e-05	2.06637e-06
rs3757657	n68	1	no	NA	7	26579648	A	G	0.3995	-0.0017	0.0003	4.22e-10	NA	NA	NA	1003890	0.998605	0.3596	-0.0006	0.0005	0.2422	NA	NA	NA	417288	1.0363e-05	2.11489e-06
rs1519844	n58	1	no	NA	8	129918389	G	C	0.3887	-0.0018	0.0003	5.5e-10	NA	NA	NA	818062	0.998946	0.381	-0.0006	0.0006	0.3036	NA	NA	NA	417288	1.06128e-05	2.16587e-06
rs1913641	n23	1	no	NA	8	76483239	T	G	0.4798	-0.0021	0.0003	2.83e-14	NA	NA	NA	1003960	0.998329	0.4836	-0.0006	0.0005	0.2459	NA	NA	NA	417288	1.12379e-05	2.29345e-06
rs7766720	n142	1	no	NA	6	107172979	C	T	0.0795	-0.0023	0.0005	9.54e-06	NA	NA	NA	961734	0.994793	0.1042	-0.001	0.001	0.3421	NA	NA	NA	417288	1.16678e-05	2.38118e-06
rs11545169	n140	1	no	NA	3	184020542	G	T	0.8393	-0.0021	0.0004	2.31e-08	NA	NA	NA	984576	1	0.8564	-0.0009	0.0007	0.1996	NA	NA	NA	417288	1.24516e-05	2.54115e-06
rs3793662	n101	1	no	NA	9	95886051	C	T	0.1925	-0.0021	0.0004	1.19e-09	NA	NA	NA	944719	0.9987	0.2039	-0.0008	0.0007	0.2262	NA	NA	NA	417288	1.2986e-05	2.6502e-06
rs61311941	n103	1	no	NA	9	92285323	A	G	0.9222	-0.0029	0.0005	4.11e-08	NA	NA	NA	944719	1	0.9022	-0.0011	0.0011	0.294	NA	NA	NA	417288	1.33456e-05	2.72359e-06
rs7135314	n119	1	no	NA	12	124478566	A	T	0.6677	-0.0018	0.0003	1.21e-09	NA	NA	NA	817678	0.996541	0.6659	-0.0007	0.0006	0.2003	NA	NA	NA	417288	1.36267e-05	2.78096e-06
rs7088058	n131	1	no	NA	10	124149352	C	T	0.5976	-0.0015	0.0003	2.52e-08	NA	NA	NA	1002610	0.99662	0.6256	-0.0007	0.0005	0.1976	NA	NA	NA	417288	1.43463e-05	2.92781e-06
rs3739238	n195	1	no	NA	8	142222445	T	C	0.4096	-0.0014	0.0003	1.08e-06	NA	NA	NA	941078	1	0.3752	-0.0007	0.0005	0.1793	NA	NA	NA	417288	1.43585e-05	2.93031e-06
rs947517	k223	1	no	NA	1	220087195	A	G	0.212	-0.0015	0.0003	5.81e-06	NA	NA	NA	961734	0.990198	0.2366	-0.0008	0.0006	0.1923	NA	NA	NA	417288	1.44496e-05	2.94891e-06
rs3107155	n67	1	no	NA	1	2060524	T	C	0.395	-0.0018	0.0003	3.65e-10	NA	NA	NA	934707	0.995632	0.3851	-0.0007	0.0006	0.2981	NA	NA	NA	417288	1.45039e-05	2.95997e-06
rs72801857	n6	1	no	NA	2	26054368	T	C	0.0317	-0.0066	0.0008	6.32e-17	NA	NA	NA	1004030	0.995731	0.0376	-0.0018	0.0015	0.2191	NA	NA	NA	417288	1.46554e-05	2.9909e-06
rs3809627	n155	1	no	NA	16	30103160	C	A	0.5894	-0.0015	0.0003	1.59e-07	NA	NA	NA	960783	1	0.5894	-0.0007	0.0005	0.1816	NA	NA	NA	417288	1.4823e-05	3.0251e-06
rs6585310	n184	1	no	NA	10	116732726	A	G	0.412	-0.0013	0.0003	3.73e-06	NA	NA	NA	1003850	0.997991	0.4236	-0.0007	0.0005	0.1774	NA	NA	NA	417288	1.4955e-05	3.05204e-06
rs12727107	n171	1	no	NA	1	199185297	G	A	0.4493	-0.0015	0.0003	6.25e-08	NA	NA	NA	1003090	0.955186	0.4869	-0.0007	0.0005	0.1676	NA	NA	NA	417288	1.5302e-05	3.12285e-06
rs7829407	n200	1	no	NA	8	61369006	A	G	0.1352	-0.0019	0.0004	3.18e-06	NA	NA	NA	994815	0.998092	0.1351	-0.0011	0.0008	0.1619	NA	NA	NA	417288	1.76733e-05	3.60679e-06
rs11613538	n129	1	no	NA	12	115759264	T	G	0.783	-0.0018	0.0003	5.06e-08	NA	NA	NA	961734	1	0.7705	-0.0009	0.0009	0.2961	NA	NA	NA	116608	1.7904e-05	3.65388e-06
rs11160691	n71	1	no	NA	14	102997017	T	G	0.3618	-0.0018	0.0003	6.48e-10	NA	NA	NA	925387	0.986451	0.3548	-0.0008	0.0006	0.1809	NA	NA	NA	417288	1.83134e-05	3.73742e-06
rs2301343	k162	1	no	NA	2	40680149	T	G	0.7468	-0.0024	0.0003	1.36e-14	NA	NA	NA	994815	0.982663	0.7605	-0.0009	0.0006	0.1357	NA	NA	NA	417288	1.84416e-05	3.7636e-06
rs1184743	n122	1	no	NA	12	67726936	A	T	0.3519	-0.0014	0.0003	3.44e-07	NA	NA	NA	1003960	0.998479	0.3801	-0.0008	0.0006	0.1641	NA	NA	NA	417288	1.88499e-05	3.84692e-06
rs1857859	k200	1	no	NA	6	100894587	G	A	0.7304	-0.0015	0.0003	1.64e-06	NA	NA	NA	994815	0.999754	0.7496	-0.0009	0.0006	0.1604	NA	NA	NA	417288	1.90046e-05	3.87849e-06
rs10492436	n9	1	no	NA	13	42768238	C	T	0.6076	-0.002	0.0003	6.43e-13	NA	NA	NA	1003980	0.998862	0.603	-0.0008	0.0005	0.132	NA	NA	NA	417288	1.91513e-05	3.90842e-06
rs7497961	n144	1	no	NA	15	66020908	A	G	0.7518	-0.0015	0.0003	2.61e-06	NA	NA	NA	1000370	0.997031	0.7424	-0.0009	0.0006	0.1595	NA	NA	NA	417288	1.93633e-05	3.95169e-06
rs1042752	n51	1	no	NA	11	111223111	G	A	0.462	-0.0018	0.0003	7.08e-11	NA	NA	NA	1003050	0.998342	0.4265	-0.0008	0.0005	0.1555	NA	NA	NA	417288	1.95678e-05	3.99343e-06
rs73245338	n110	1	no	NA	8	30429227	G	T	0.9355	-0.0034	0.0006	1.07e-09	NA	NA	NA	961734	1	0.9421	-0.0017	0.0011	0.1432	NA	NA	NA	417288	1.97053e-05	4.02149e-06
rs2186797	n163	1	no	NA	11	70007770	C	T	0.0642	-0.0031	0.0006	2.7e-08	NA	NA	NA	952508	1	0.0535	-0.0018	0.0011	0.1093	NA	NA	NA	417288	2.05083e-05	4.18537e-06
rs34174031	n168	1	no	NA	3	15905676	A	G	0.023	-0.0056	0.001	1.69e-08	NA	NA	NA	902496	1	0.0241	-0.0027	0.0019	0.1684	NA	NA	NA	417288	2.14319e-05	4.37385e-06
rs4257020	n139	1	no	NA	12	65965572	T	C	0.7263	-0.0018	0.0003	5.81e-09	NA	NA	NA	1002890	0.992375	0.6705	-0.0009	0.0006	0.1366	NA	NA	NA	417288	2.23691e-05	4.56513e-06
rs4849692	n123	1	no	NA	2	119069408	C	T	0.8276	-0.0019	0.0004	6.39e-08	NA	NA	NA	1003690	0.999245	0.8141	-0.0011	0.0007	0.1232	NA	NA	NA	417288	2.28904e-05	4.6715e-06
rs61546496	n109	1	no	NA	3	124706862	A	C	0.3329	-0.0017	0.0003	7.2e-09	NA	NA	NA	1003010	1	0.3626	-0.0009	0.0006	0.1386	NA	NA	NA	370069	2.3401e-05	4.77572e-06
rs2185786	n124	1	no	NA	10	90232512	T	C	0.6031	-0.0017	0.0003	1.39e-09	NA	NA	NA	1003950	0.995202	0.62	-0.0009	0.0005	0.1035	NA	NA	NA	417288	2.38545e-05	4.86827e-06
rs6072329	n38	1	no	NA	20	39915515	G	A	0.6041	-0.0018	0.0003	8.72e-11	NA	NA	NA	1002880	0.999303	0.6194	-0.0009	0.0005	0.1035	NA	NA	NA	417288	2.3869e-05	4.87123e-06
rs55924910	n54	1	no	NA	2	101729364	G	C	0.1548	-0.0026	0.0004	2.92e-12	NA	NA	NA	1003740	0.992931	0.1575	-0.0012	0.0007	0.1017	NA	NA	NA	417288	2.38849e-05	4.87446e-06
rs2302316	n167	1	no	NA	17	4800304	G	A	0.7647	-0.0018	0.0003	3.3e-08	NA	NA	NA	960783	0.979799	0.7347	-0.001	0.0006	0.1069	NA	NA	NA	417288	2.43645e-05	4.97234e-06
rs11080660	n189	1	no	NA	18	13484179	A	G	0.5487	-0.0014	0.0003	4.33e-07	NA	NA	NA	961734	0.995375	0.5634	-0.0009	0.0005	0.1043	NA	NA	NA	417288	2.49055e-05	5.08276e-06
rs2515432	n176	1	no	NA	8	6374773	T	C	0.4995	-0.0015	0.0003	2.09e-08	NA	NA	NA	998409	0.995975	0.5129	-0.0009	0.0005	0.07289	NA	NA	NA	417288	2.52957e-05	5.16238e-06
rs34690742	n181	1	no	NA	7	2526135	T	A	0.6472	-0.0016	0.0003	5.4e-08	NA	NA	NA	956036	0.995764	0.6783	-0.001	0.0006	0.06478	NA	NA	NA	417288	2.72761e-05	5.56656e-06
rs60580012	n50	1	no	NA	17	45969808	T	C	0.334	-0.0019	0.0003	4.43e-11	NA	NA	NA	961734	0.97834	0.3242	-0.001	0.0006	0.06279	NA	NA	NA	417288	2.73868e-05	5.58914e-06
rs11702255	n138	1	no	NA	21	46922102	A	G	0.3692	-0.0017	0.0003	9.66e-09	NA	NA	NA	895053	0.955817	0.3736	-0.001	0.0005	0.05698	NA	NA	NA	417288	2.92529e-05	5.96998e-06
rs665731	n82	1	no	NA	11	114032484	T	C	0.1851	-0.0022	0.0004	6.2e-10	NA	NA	NA	984166	0.980042	0.2066	-0.0012	0.0007	0.09177	NA	NA	NA	417288	2.9505e-05	6.02142e-06
rs12601991	n157	1	no	NA	17	36101633	T	G	0.4156	-0.0015	0.0003	1.38e-07	NA	NA	NA	770361	1	0.3969	-0.001	0.0005	0.07529	NA	NA	NA	417288	2.99213e-05	6.10639e-06
rs7492724	n12	1	no	NA	14	37973353	G	A	0.2918	-0.002	0.0003	7.29e-12	NA	NA	NA	1004020	0.9959	0.2775	-0.0011	0.0006	0.06292	NA	NA	NA	417288	3.03247e-05	6.18871e-06
rs55842281	n8	1	no	NA	11	15879946	A	G	0.3576	-0.0023	0.0003	6.85e-16	NA	NA	NA	961734	0.977623	0.4196	-0.001	0.0006	0.08014	NA	NA	NA	417288	3.0442e-05	6.21265e-06
rs34398255	n102	1	no	NA	7	27239201	G	T	0.976	-0.0064	0.001	7.89e-11	NA	NA	NA	850622	1	0.977	-0.0033	0.0017	0.05243	NA	NA	NA	417288	3.05886e-05	6.24258e-06
rs2625166	n188	1	no	NA	5	16887063	G	A	0.5692	-0.0016	0.0003	4.61e-08	NA	NA	NA	864660	0.982249	0.5445	-0.001	0.0006	0.08051	NA	NA	NA	370069	3.10025e-05	6.32703e-06
rs2277383	n62	1	no	NA	12	52314388	G	T	0.1117	-0.0027	0.0004	1.64e-10	NA	NA	NA	994815	0.989373	0.0973	-0.0017	0.0008	0.03866	NA	NA	NA	417288	3.17296e-05	6.47542e-06
rs180814424	n115	1	no	NA	14	80757474	C	T	0.9886	-0.0082	0.0013	6.68e-10	NA	NA	NA	990290	0.957921	0.9871	-0.0045	0.0033	0.1803	NA	NA	NA	116608	3.22319e-05	6.57794e-06
rs62618693	n175	1	no	NA	11	32956492	C	T	0.9559	-0.0038	0.0007	1.4e-08	NA	NA	NA	996611	1	0.9651	-0.0028	0.0013	0.03653	NA	NA	NA	417288	3.30084e-05	6.7364e-06
rs11646443	n162	1	no	NA	16	84270476	G	A	0.6565	-0.0016	0.0003	3.02e-08	NA	NA	NA	923534	1	0.6725	-0.0011	0.0006	0.05409	NA	NA	NA	417288	3.33119e-05	6.79834e-06
rs2452592	n147	1	no	NA	4	95481367	A	G	0.3619	-0.0016	0.0003	7.57e-09	NA	NA	NA	961734	0.998442	0.336	-0.0011	0.0006	0.05544	NA	NA	NA	417288	3.37445e-05	6.88663e-06
rs4757483	n182	1	no	NA	11	17025712	A	G	0.6348	-0.0015	0.0003	2.49e-07	NA	NA	NA	1004010	0.997626	0.6187	-0.0011	0.0006	0.04117	NA	NA	NA	417288	3.56814e-05	7.28193e-06
rs2163840	n40	1	no	NA	19	40800881	T	A	0.1419	-0.0026	0.0004	1.58e-11	NA	NA	NA	961734	0.99761	0.1529	-0.0015	0.0007	0.04379	NA	NA	NA	417288	3.64279e-05	7.43427e-06
rs7565830	n74	1	no	NA	2	159810691	A	G	0.7246	-0.0018	0.0003	2.81e-09	NA	NA	NA	998409	1	0.7167	-0.0012	0.0006	0.04818	NA	NA	NA	417288	3.65474e-05	7.45865e-06
rs79865452	n48	1	no	NA	22	50795620	A	G	0.9786	-0.0071	0.001	1.47e-12	NA	NA	NA	887825	0.936545	0.9831	-0.0042	0.002	0.03619	NA	NA	NA	417288	3.66347e-05	7.47648e-06
rs12488207	n172	1	no	NA	3	151991598	T	C	0.7044	-0.0015	0.0003	6.61e-07	NA	NA	NA	961734	0.984875	0.7137	-0.0012	0.0006	0.05728	NA	NA	NA	417288	3.67798e-05	7.50608e-06
rs3814995	n24	1	no	NA	19	36342212	C	T	0.6891	-0.0022	0.0003	7.54e-13	NA	NA	NA	936359	1	0.713	-0.0012	0.0006	0.03544	NA	NA	NA	417288	3.68336e-05	7.51706e-06
rs1087289	k185	1	no	NA	6	24237130	G	T	0.3897	-0.0019	0.0003	3.23e-10	NA	NA	NA	865713	0.997056	0.4422	-0.0011	0.0005	0.03888	NA	NA	NA	417288	3.73072e-05	7.61371e-06
rs7199123	n174	1	no	NA	16	84776178	T	A	0.2999	-0.0016	0.0003	3.4e-08	NA	NA	NA	997966	0.995355	0.2952	-0.0012	0.0006	0.04201	NA	NA	NA	417288	3.74503e-05	7.64291e-06
rs6780429	k199	1	no	NA	3	30750404	A	C	0.5334	-0.0018	0.0003	2.71e-11	NA	NA	NA	1003940	0.986484	0.5233	-0.0011	0.0005	0.03948	NA	NA	NA	417288	3.77304e-05	7.70008e-06
rs34707165	n42	1	no	NA	2	230692550	A	T	0.6654	-0.0019	0.0003	1.18e-11	NA	NA	NA	1003720	0.997736	0.6803	-0.0012	0.0006	0.0358	NA	NA	NA	417288	3.91485e-05	7.9895e-06
rs6778731	k219	1	no	NA	3	13947504	T	C	0.6462	-0.0015	0.0003	6.25e-08	NA	NA	NA	1003830	0.999317	0.6416	-0.0012	0.0006	0.02503	NA	NA	NA	417288	4.13909e-05	8.44712e-06
rs6782621	n49	1	no	NA	3	196839028	C	T	0.2779	-0.0021	0.0003	4.57e-12	NA	NA	NA	1003970	0.999651	0.2692	-0.0013	0.0006	0.02569	NA	NA	NA	417288	4.15595e-05	8.48153e-06
rs73119035	k115	1	no	NA	3	63993966	G	A	0.1332	-0.0034	0.0004	4.04e-17	NA	NA	NA	1003900	1	0.133	-0.0017	0.0008	0.0223	NA	NA	NA	417288	4.16561e-05	8.50124e-06
rs11697103	k222	1	no	NA	20	14688818	A	G	0.2505	-0.0019	0.0003	4.16e-09	NA	NA	NA	1003720	0.981929	0.2223	-0.0014	0.0006	0.02143	NA	NA	NA	417288	4.23563e-05	8.64414e-06
rs11746506	k192	1	no	NA	5	44812566	C	T	0.6218	-0.0018	0.0003	1.93e-10	NA	NA	NA	994327	0.999848	0.6188	-0.0012	0.0008	0.1222	NA	NA	NA	116608	4.24596e-05	8.66522e-06
rs417237	k204	1	no	NA	1	228532195	G	T	0.3862	-0.0017	0.0003	4.07e-10	NA	NA	NA	998409	0.998715	0.3851	-0.0012	0.0005	0.02281	NA	NA	NA	417288	4.26236e-05	8.6987e-06
rs10151563	n43	1	no	NA	14	31721103	A	G	0.6048	-0.0019	0.0003	1.16e-11	NA	NA	NA	1003810	0.998196	0.6056	-0.0012	0.0005	0.02306	NA	NA	NA	417288	4.29928e-05	8.77403e-06
rs784503	n107	1	no	NA	3	39197731	A	G	0.2426	-0.002	0.0003	4.82e-10	NA	NA	NA	1002890	0.997975	0.2296	-0.0014	0.0006	0.02756	NA	NA	NA	417288	4.33365e-05	8.84419e-06
rs6501468	k113	1	no	NA	17	66427696	C	T	0.7705	-0.0027	0.0003	4.39e-16	NA	NA	NA	959676	0.987899	0.7688	-0.0014	0.0006	0.02549	NA	NA	NA	417288	4.35479e-05	8.88733e-06
rs12781024	k189	1	no	NA	10	35149075	T	A	0.4922	-0.0017	0.0003	4.87e-10	NA	NA	NA	1003960	0.994971	0.4423	-0.0012	0.0005	0.02812	NA	NA	NA	417288	4.44007e-05	9.06137e-06
rs111541038	n28	1	no	NA	2	103156268	C	T	0.1409	-0.0032	0.0004	2.6e-14	NA	NA	NA	865617	0.999512	0.1461	-0.0017	0.0008	0.02162	NA	NA	NA	417288	4.50677e-05	9.19748e-06
rs62071986	n145	1	no	NA	17	44931399	T	C	0.041	-0.0042	0.0007	4.38e-09	NA	NA	NA	961315	1	0.0306	-0.0035	0.0016	0.03001	NA	NA	NA	417288	4.54224e-05	9.26989e-06
rs7105587	n78	1	no	NA	11	55343517	A	G	0.1716	-0.002	0.0004	4.04e-08	NA	NA	NA	1002420	0.998433	0.1743	-0.0016	0.0007	0.02362	NA	NA	NA	417288	4.60542e-05	9.39883e-06
rs56261560	n169	1	no	NA	14	99750386	T	C	0.3466	-0.0017	0.0003	1.18e-08	NA	NA	NA	921428	0.973944	0.3407	-0.0013	0.0006	0.02967	NA	NA	NA	417288	4.74517e-05	9.68402e-06
rs4946932	k87	1	no	NA	6	108974746	C	A	0.6978	-0.0028	0.0003	4.22e-21	NA	NA	NA	1003630	0.994581	0.6492	-0.0013	0.0006	0.02263	NA	NA	NA	417288	4.81099e-05	9.81836e-06
rs7326821	n93	1	no	NA	13	96068204	G	A	0.1736	-0.0023	0.0004	2.12e-10	NA	NA	NA	961734	0.987922	0.1586	-0.0017	0.0007	0.02296	NA	NA	NA	417288	4.82074e-05	9.83824e-06
rs9376148	n132	1	no	NA	6	136098500	C	A	0.3526	-0.0015	0.0003	1.53e-07	NA	NA	NA	817977	0.999823	0.3808	-0.0013	0.0006	0.02485	NA	NA	NA	417288	4.98109e-05	1.01655e-05
rs7286581	n154	1	no	NA	22	19060412	T	A	0.7996	-0.0022	0.0004	6.35e-09	NA	NA	NA	823439	0.981108	0.8067	-0.0016	0.0007	0.02645	NA	NA	NA	370069	4.98992e-05	1.01835e-05
rs6468118	k148	1	no	NA	8	32399290	C	G	0.3878	-0.0019	0.0003	9.63e-12	NA	NA	NA	1002850	0.988166	0.4027	-0.0013	0.0005	0.01549	NA	NA	NA	417288	5.08125e-05	1.03699e-05
rs115814778	n75	1	no	NA	3	20023859	A	G	0.0131	-0.0082	0.0012	3.23e-11	NA	NA	NA	997714	0.990608	0.0108	-0.0062	0.0037	0.09247	NA	NA	NA	116608	5.13335e-05	1.04762e-05
rs10779552	n158	1	no	NA	1	211429355	G	A	0.5805	-0.0015	0.0003	1.09e-07	NA	NA	NA	961734	0.995312	0.5565	-0.0013	0.0005	0.01631	NA	NA	NA	417288	5.21381e-05	1.06404e-05
rs28735420	k207	1	no	NA	17	12139964	G	T	0.0595	-0.0032	0.0006	4.34e-08	NA	NA	NA	962819	0.982493	0.0868	-0.0023	0.0011	0.03693	NA	NA	NA	417288	5.24145e-05	1.06968e-05
rs6481598	k198	1	no	NA	10	29781798	G	C	0.2153	-0.0021	0.0003	1.87e-10	NA	NA	NA	1003750	0.989236	0.2612	-0.0015	0.0006	0.01751	NA	NA	NA	417288	5.42741e-05	1.10763e-05
rs12950549	n116	1	no	NA	17	40496594	G	A	0.3541	-0.0017	0.0003	2.81e-09	NA	NA	NA	1004040	0.999249	0.3356	-0.0014	0.0006	0.01761	NA	NA	NA	370069	5.46283e-05	1.11486e-05
rs1275609	k158	1	no	NA	12	76271183	G	A	0.6793	-0.0016	0.0003	6.11e-08	NA	NA	NA	960783	0.97281	0.6514	-0.0014	0.0006	0.01168	NA	NA	NA	417288	5.56341e-05	1.13539e-05
rs3796463	n173	1	no	NA	4	96108805	G	C	0.2918	-0.0016	0.0003	3.96e-08	NA	NA	NA	1003840	0.99477	0.349	-0.0014	0.0006	0.01677	NA	NA	NA	417288	5.56638e-05	1.13599e-05
rs8866	k196	1	no	NA	17	65373979	C	G	0.6044	-0.0017	0.0003	1.93e-09	NA	NA	NA	961734	0.994894	0.6378	-0.0014	0.0005	0.008285	NA	NA	NA	417288	5.65977e-05	1.15506e-05
rs27028	n106	1	no	NA	5	97911851	A	G	0.3657	-0.0017	0.0003	7.97e-10	NA	NA	NA	1001960	0.99616	0.3761	-0.0014	0.0005	0.009125	NA	NA	NA	417288	5.7489e-05	1.17324e-05
rs2053196	n135	1	no	NA	12	93962959	C	T	0.2124	-0.0018	0.0003	3.63e-08	NA	NA	NA	998409	0.996323	0.2001	-0.0017	0.0007	0.009157	NA	NA	NA	417288	5.78217e-05	1.18003e-05
rs17772212	n21	1	no	NA	7	41065621	A	G	0.0242	-0.0058	0.0009	9.38e-11	NA	NA	NA	1002920	0.9931	0.029	-0.0041	0.0017	0.01673	NA	NA	NA	417288	5.91691e-05	1.20753e-05
rs17462630	n39	1	no	NA	2	219286541	G	C	0.6602	-0.0022	0.0003	1.55e-13	NA	NA	NA	962240	0.994789	0.6922	-0.0015	0.0006	0.008296	NA	NA	NA	417288	5.99229e-05	1.22292e-05
rs1584028	k183	1	no	NA	3	105490923	C	T	0.4357	-0.0017	0.0003	1.68e-10	NA	NA	NA	1003670	0.991467	0.4555	-0.0014	0.0005	0.008039	NA	NA	NA	417288	6.07648e-05	1.2401e-05
rs2074292	n151	1	no	NA	17	43361491	G	A	0.4494	-0.0015	0.0003	1.9e-07	NA	NA	NA	921469	0.989055	0.4559	-0.0014	0.0005	0.01078	NA	NA	NA	417288	6.07735e-05	1.24028e-05
rs12923644	k170	1	no	NA	16	71726975	C	T	0.5243	-0.0019	0.0003	1.22e-12	NA	NA	NA	1003860	0.996539	0.5425	-0.0014	0.0005	0.01032	NA	NA	NA	417288	6.08075e-05	1.24097e-05
rs4935050	n118	1	no	NA	10	51779747	T	G	0.5567	-0.0018	0.0003	7.72e-09	NA	NA	NA	818681	1	0.5345	-0.0014	0.0006	0.01258	NA	NA	NA	417288	6.09584e-05	1.24405e-05
rs12439429	n127	1	no	NA	15	49734634	C	T	0.4577	-0.0017	0.0003	1.63e-10	NA	NA	NA	1003860	0.987917	0.4886	-0.0014	0.0005	0.007894	NA	NA	NA	417288	6.12182e-05	1.24935e-05
rs7334967	n121	1	no	NA	13	74726097	C	T	0.1896	-0.002	0.0003	5.77e-09	NA	NA	NA	1003630	0.995919	0.1877	-0.0018	0.0007	0.0111	NA	NA	NA	417288	6.17498e-05	1.2602e-05
rs11557049	n30	1	no	NA	8	66692011	T	C	0.0645	-0.0044	0.0006	8.73e-14	NA	NA	NA	911777	1	0.0547	-0.0031	0.0011	0.004316	NA	NA	NA	417288	6.21141e-05	1.26764e-05
rs10283362	n100	1	no	NA	8	134332960	C	T	0.8419	-0.0021	0.0004	2.24e-08	NA	NA	NA	961734	0.984973	0.8093	-0.0018	0.0007	0.01197	NA	NA	NA	417288	6.25051e-05	1.27561e-05
rs3127702	k212	1	no	NA	10	88935498	C	T	0.8492	-0.0021	0.0004	1.13e-07	NA	NA	NA	935292	0.999267	0.8524	-0.002	0.0008	0.006694	NA	NA	NA	417288	6.29071e-05	1.28382e-05
rs16827879	n190	1	no	NA	2	232092301	T	C	0.2436	-0.0017	0.0003	4.06e-08	NA	NA	NA	961734	0.995838	0.2769	-0.0016	0.0006	0.009626	NA	NA	NA	417288	6.40724e-05	1.3076e-05
rs337644	n166	1	no	NA	4	38613306	T	A	0.2037	-0.0018	0.0003	5.31e-08	NA	NA	NA	961734	0.999779	0.1992	-0.0018	0.0006	0.004392	NA	NA	NA	417288	6.46053e-05	1.31848e-05
rs11246606	n59	1	no	NA	11	51515460	T	C	0.1691	-0.002	0.0004	4.88e-08	NA	NA	NA	938060	1	0.1737	-0.0019	0.0007	0.008019	NA	NA	NA	370069	6.47671e-05	1.32178e-05
rs7206128	n187	1	no	NA	16	88028533	G	C	0.646	-0.0015	0.0003	1.62e-07	NA	NA	NA	998013	0.991361	0.63	-0.0015	0.0006	0.009274	NA	NA	NA	417288	6.55594e-05	1.33795e-05
rs10093614	n94	1	no	NA	8	102665872	A	G	0.3896	-0.0018	0.0003	2.2e-10	NA	NA	NA	961734	0.985735	0.429	-0.0015	0.0005	0.006264	NA	NA	NA	417288	6.88947e-05	1.40601e-05
rs55678693	n143	1	no	NA	19	3951567	T	C	0.1327	-0.0024	0.0004	1.25e-08	NA	NA	NA	907497	1	0.1182	-0.0023	0.0008	0.003552	NA	NA	NA	417288	6.89213e-05	1.40656e-05
rs4735334	n125	1	no	NA	8	95955292	A	G	0.6982	-0.0017	0.0003	6.28e-09	NA	NA	NA	1000800	0.997515	0.6645	-0.0016	0.0006	0.006217	NA	NA	NA	417288	7.13407e-05	1.45593e-05
rs2095567	n61	1	no	NA	10	120248713	C	T	0.2456	-0.0018	0.0003	2.41e-08	NA	NA	NA	961734	0.976503	0.2741	-0.0017	0.0006	0.007534	NA	NA	NA	417288	7.18776e-05	1.46689e-05
rs1383180	n141	1	no	NA	4	5785442	A	G	0.3618	-0.0015	0.0003	2.05e-07	NA	NA	NA	994451	1	0.3463	-0.0016	0.0005	0.00342	NA	NA	NA	417288	7.24404e-05	1.47838e-05
rs132639	k172	1	no	NA	22	36543898	A	T	0.18	-0.0025	0.0004	3.7e-12	NA	NA	NA	997988	0.99661	0.2081	-0.0019	0.0007	0.004536	NA	NA	NA	417288	7.43635e-05	1.51762e-05
rs7536433	k146	1	no	NA	1	78023173	C	T	0.7889	-0.0025	0.0003	1.88e-13	NA	NA	NA	998409	0.989066	0.7873	-0.0019	0.0007	0.003588	NA	NA	NA	417288	7.55657e-05	1.54216e-05
rs7117020	k176	1	no	NA	11	57499655	T	G	0.5545	-0.0019	0.0003	4.1e-12	NA	NA	NA	1004040	0.999778	0.5862	-0.0016	0.0005	0.002367	NA	NA	NA	417288	7.76223e-05	1.58413e-05
rs12402264	n73	1	no	NA	1	28539639	G	C	0.257	-0.002	0.0003	2.07e-10	NA	NA	NA	1003970	0.997871	0.2247	-0.0019	0.0006	0.003264	NA	NA	NA	417288	7.86122e-05	1.60433e-05
rs60691990	n199	1	no	NA	12	20368269	T	C	0.6633	-0.0016	0.0003	2.64e-08	NA	NA	NA	961734	0.984645	0.6794	-0.0017	0.0008	0.03383	NA	NA	NA	116608	7.86859e-05	1.60583e-05
rs1545837	n18	1	no	NA	8	22477807	T	C	0.6388	-0.0021	0.0003	1.44e-13	NA	NA	NA	999360	0.997969	0.6779	-0.0017	0.0006	0.001572	NA	NA	NA	417288	7.88795e-05	1.60979e-05
rs1258179	k144	1	no	NA	10	50957514	A	G	0.4901	-0.0021	0.0003	5.05e-15	NA	NA	NA	1003860	0.991945	0.4443	-0.0016	0.0006	0.004132	NA	NA	NA	417288	7.90072e-05	1.61239e-05
rs13245051	n33	1	no	NA	7	113362799	A	G	0.4457	-0.0019	0.0003	2.8e-12	NA	NA	NA	989519	0.998728	0.4624	-0.0016	0.0005	0.002477	NA	NA	NA	417288	7.95476e-05	1.62342e-05
rs3184504	n79	1	no	NA	12	111884608	T	C	0.4769	-0.0015	0.0003	4.91e-08	NA	NA	NA	994011	1	0.4834	-0.0016	0.0007	0.03754	NA	NA	NA	116608	7.99118e-05	1.63085e-05
rs113441031	k105	1	no	NA	16	69763280	T	C	0.1651	-0.003	0.0004	1.29e-16	NA	NA	NA	1003800	0.993164	0.1582	-0.0022	0.0007	0.002447	NA	NA	NA	417288	8.05695e-05	1.64428e-05
rs113510099	k164	1	no	NA	2	188065169	G	T	0.1117	-0.0031	0.0004	4.83e-13	NA	NA	NA	1001040	0.99831	0.0985	-0.0027	0.0009	0.001401	NA	NA	NA	417288	8.09169e-05	1.65137e-05
rs357482	n60	1	no	NA	3	153889855	C	T	0.8575	-0.0024	0.0004	3.79e-10	NA	NA	NA	1002880	0.997121	0.8642	-0.0024	0.0008	0.00199	NA	NA	NA	417288	8.4498e-05	1.72445e-05
rs956006	k202	1	no	NA	15	62808539	C	T	0.6668	-0.0018	0.0003	1.19e-09	NA	NA	NA	960627	1	0.6935	-0.0018	0.0006	0.002533	NA	NA	NA	417288	8.60859e-05	1.75685e-05
rs12449763	n70	1	no	NA	17	79527953	A	T	0.7822	-0.0022	0.0003	1.2e-10	NA	NA	NA	961734	0.982718	0.777	-0.002	0.0007	0.00308	NA	NA	NA	417288	8.66355e-05	1.76807e-05
rs1844334	n22	1	no	NA	2	179681330	C	T	0.664	-0.0019	0.0003	3.37e-11	NA	NA	NA	1003990	0.998095	0.5998	-0.0017	0.0006	0.00242	NA	NA	NA	417288	8.67144e-05	1.76968e-05
rs1711667	n77	1	no	NA	10	131278410	T	G	0.581	-0.0018	0.0003	1.29e-10	NA	NA	NA	998409	1	0.5965	-0.0017	0.0005	0.001767	NA	NA	NA	417288	8.69484e-05	1.77446e-05
rs111598706	n134	1	no	NA	14	68074745	A	G	0.7437	-0.0014	0.0003	7.65e-06	NA	NA	NA	1003780	0.985463	0.6877	-0.0018	0.0006	0.003789	NA	NA	NA	417288	8.69813e-05	1.77513e-05
rs12978100	n44	1	no	NA	19	39241924	T	C	0.4505	-0.0018	0.0003	1.03e-10	NA	NA	NA	948348	0.995533	0.4333	-0.0017	0.0005	0.001911	NA	NA	NA	417288	8.87053e-05	1.81031e-05
rs6574652	k213	1	no	NA	14	81870100	T	C	0.5501	-0.0017	0.0003	1.15e-09	NA	NA	NA	998409	0.989305	0.5595	-0.0017	0.0005	0.001696	NA	NA	NA	417288	8.90336e-05	1.81701e-05
rs17152558	n7	1	no	NA	7	25791205	A	G	0.2612	-0.0024	0.0003	1.89e-14	NA	NA	NA	1003640	0.993209	0.2711	-0.0019	0.0006	0.002149	NA	NA	NA	417288	8.91692e-05	1.81978e-05
rs2330624	n192	1	no	NA	22	24168544	G	C	0.0855	-0.0024	0.0005	5.71e-06	NA	NA	NA	1003780	0.994571	0.0766	-0.0032	0.0011	0.003168	NA	NA	NA	417288	9.05375e-05	1.8477e-05
rs1887251	k103	1	no	NA	1	82957845	C	T	0.6374	-0.0029	0.0003	1.69e-25	NA	NA	NA	1003650	0.988416	0.656	-0.0018	0.0006	0.00168	NA	NA	NA	417288	9.13939e-05	1.86518e-05
rs4705067	k201	1	no	NA	5	148542406	C	G	0.2087	-0.0019	0.0003	1.09e-08	NA	NA	NA	1003850	0.995259	0.2128	-0.0021	0.0007	0.001451	NA	NA	NA	417288	9.23433e-05	1.88456e-05
rs35320690	k120	1	no	NA	3	135932494	T	C	0.7225	-0.0026	0.0003	1.79e-17	NA	NA	NA	1002850	0.997524	0.7537	-0.002	0.0006	0.0006683	NA	NA	NA	417288	9.28182e-05	1.89425e-05
rs219781	k147	1	no	NA	21	37832621	G	T	0.7433	-0.0024	0.0003	3.28e-15	NA	NA	NA	994815	0.996786	0.7499	-0.002	0.0006	0.001055	NA	NA	NA	417288	9.3775e-05	1.91378e-05
rs77683436	k209	1	no	NA	1	208052513	T	C	0.94	-0.0036	0.0006	3.54e-10	NA	NA	NA	1002690	0.984656	0.9475	-0.0039	0.0011	0.0007416	NA	NA	NA	417288	9.45753e-05	1.93011e-05
rs1945397	n161	1	no	NA	11	122598602	G	A	0.4333	-0.0015	0.0003	1.15e-07	NA	NA	NA	1003650	0.993187	0.3728	-0.0018	0.0005	0.001396	NA	NA	NA	417288	9.46972e-05	1.9326e-05
rs13009393	n164	1	no	NA	2	60633364	G	A	0.6027	-0.0014	0.0003	3.95e-07	NA	NA	NA	998409	0.995218	0.6217	-0.0018	0.0005	0.0008728	NA	NA	NA	417288	9.52516e-05	1.94391e-05
rs2780956	n191	1	no	NA	9	103348634	A	G	0.4132	-0.0014	0.0003	7.97e-07	NA	NA	NA	960780	0.995739	0.3819	-0.0018	0.0005	0.0008631	NA	NA	NA	417288	9.56012e-05	1.95105e-05
rs58117425	n133	1	no	NA	2	145681570	A	G	0.2379	-0.0019	0.0003	4.1e-09	NA	NA	NA	1003920	0.990803	0.1971	-0.0022	0.0006	0.0004693	NA	NA	NA	417288	9.57422e-05	1.95392e-05
rs13059257	n87	1	no	NA	3	195634993	T	C	0.0294	-0.0054	0.0008	8.88e-11	NA	NA	NA	945200	0.995367	0.0234	-0.0059	0.0017	0.0004953	NA	NA	NA	417288	9.94367e-05	2.02932e-05
rs7727632	n130	1	no	NA	5	90609009	T	C	0.1044	-0.0025	0.0004	3.21e-08	NA	NA	NA	994815	0.997825	0.1664	-0.0024	0.0008	0.004544	NA	NA	NA	417288	9.98719e-05	2.0382e-05
rs1851285	n126	1	no	NA	2	213125286	G	C	0.4668	-0.0015	0.0003	5.85e-08	NA	NA	NA	961734	0.985256	0.46	-0.0018	0.0005	0.001089	NA	NA	NA	417288	0.000100602	2.0531e-05
rs56043887	k140	1	no	NA	4	109705967	T	C	0.5111	-0.0021	0.0003	6.92e-15	NA	NA	NA	1003980	0.999452	0.5127	-0.0018	0.0005	0.0005957	NA	NA	NA	417288	0.000101185	2.06499e-05
rs7169629	k165	1	no	NA	15	85191274	G	C	0.4797	-0.002	0.0003	1.08e-13	NA	NA	NA	998160	0.998583	0.4894	-0.0018	0.0005	0.0006147	NA	NA	NA	417288	0.000101204	2.0654e-05
rs9925773	k90	1	no	NA	16	68312864	A	G	0.2721	-0.0028	0.0003	1.04e-18	NA	NA	NA	775770	0.989805	0.2447	-0.0021	0.0006	0.0003724	NA	NA	NA	417288	0.000101883	2.07925e-05
rs74183052	n105	1	no	NA	19	14175226	T	C	0.3572	-0.0019	0.0003	2.54e-10	NA	NA	NA	928158	0.985094	0.3745	-0.0019	0.0006	0.0008638	NA	NA	NA	417288	0.000105705	2.15725e-05
rs12943365	n198	1	no	NA	17	29680526	C	G	0.3849	-0.0012	0.0003	1.27e-05	NA	NA	NA	1003940	0.998279	0.3974	-0.0019	0.0006	0.0005899	NA	NA	NA	417288	0.000108062	2.20535e-05
rs2008476	n149	1	no	NA	11	75470813	T	C	0.0969	-0.0025	0.0005	1.1e-07	NA	NA	NA	816803	0.992689	0.1178	-0.0029	0.0009	0.001329	NA	NA	NA	417288	0.000109249	2.22958e-05
rs2144734	k65	1	no	NA	1	23699168	T	C	0.7397	-0.0027	0.0003	1.46e-18	NA	NA	NA	1004010	0.996838	0.6689	-0.002	0.0006	0.0006376	NA	NA	NA	417288	0.000110736	2.25993e-05
rs11616030	k132	1	no	NA	12	12210001	A	C	0.9119	-0.004	0.0005	2.31e-16	NA	NA	NA	961734	0.995352	0.9103	-0.0033	0.0009	0.0001699	NA	NA	NA	417288	0.000111151	2.2684e-05
rs1595810	n72	1	no	NA	2	12115479	A	G	0.1982	-0.0022	0.0003	4.79e-11	NA	NA	NA	1003720	0.99462	0.1918	-0.0024	0.0007	0.0004253	NA	NA	NA	417288	0.000111609	2.27774e-05
rs3791221	k122	1	no	NA	2	226933	G	A	0.3492	-0.0022	0.0003	1.39e-14	NA	NA	NA	995766	0.999704	0.3438	-0.002	0.0006	0.000381	NA	NA	NA	417288	0.000112801	2.30206e-05
rs62325228	n96	1	no	NA	4	54318751	G	T	0.8551	-0.0022	0.0004	1.4e-08	NA	NA	NA	1004030	0.994608	0.8746	-0.0029	0.0008	0.0002144	NA	NA	NA	417288	0.000115296	2.35297e-05
rs10493872	n146	1	no	NA	1	94890418	T	G	0.3072	-0.0018	0.0003	5.66e-09	NA	NA	NA	951401	0.980914	0.2651	-0.0022	0.0006	0.0004725	NA	NA	NA	417288	0.000117867	2.40546e-05
rs7514579	k155	1	no	NA	1	94051350	A	C	0.7688	-0.0026	0.0003	5.25e-15	NA	NA	NA	961734	0.989322	0.7347	-0.0022	0.0006	0.0004664	NA	NA	NA	417288	0.000117924	2.40661e-05
rs61830291	k121	1	no	NA	1	221001142	A	C	0.9021	-0.004	0.0005	1.4e-17	NA	NA	NA	961734	1	0.9194	-0.0036	0.0009	0.0001071	NA	NA	NA	417288	0.000120048	2.44996e-05
rs7983636	n97	1	no	NA	13	27749313	G	A	0.9242	-0.0032	0.0005	6.55e-10	NA	NA	NA	998409	0.997955	0.8939	-0.0032	0.001	0.001576	NA	NA	NA	417288	0.000121399	2.47753e-05
rs3820201	n104	1	no	NA	1	53581670	A	G	0.6229	-0.0017	0.0003	4.31e-09	NA	NA	NA	955148	0.969671	0.5834	-0.002	0.0006	0.0003146	NA	NA	NA	417288	0.000121522	2.48005e-05
rs62035088	n13	1	no	NA	15	81165842	G	A	0.8304	-0.0026	0.0004	3.12e-12	NA	NA	NA	956325	0.986491	0.8383	-0.0027	0.0007	0.0001756	NA	NA	NA	417288	0.000123523	2.52087e-05
rs4945268	k159	1	no	NA	11	78037936	T	C	0.84	-0.0024	0.0004	4.21e-11	NA	NA	NA	1003980	0.998703	0.8514	-0.0028	0.0007	0.0001635	NA	NA	NA	417288	0.000123988	2.53036e-05
rs71606723	k190	1	no	NA	4	115498457	T	A	0.2303	-0.0024	0.0003	6.57e-14	NA	NA	NA	1003990	0.995644	0.2219	-0.0024	0.0006	0.0001522	NA	NA	NA	417288	0.000124315	2.53705e-05
rs12544197	n99	1	no	NA	8	110107825	A	G	0.491	-0.0016	0.0003	7.67e-09	NA	NA	NA	957477	0.970354	0.4864	-0.002	0.0005	0.0001734	NA	NA	NA	417288	0.000124908	2.54913e-05
rs4567937	k63	1	no	NA	2	18676265	A	G	0.3182	-0.0034	0.0003	8.91e-31	NA	NA	NA	1003960	1	0.2941	-0.0022	0.0006	8.6e-05	NA	NA	NA	417288	0.000125601	2.56329e-05
rs11063193	k211	1	no	NA	12	4591100	C	T	0.1217	-0.0025	0.0004	2.01e-09	NA	NA	NA	1003940	0.988318	0.1408	-0.0029	0.0008	0.0003227	NA	NA	NA	417288	0.000127175	2.59542e-05
rs434320	k101	1	no	NA	11	5575976	C	T	0.7412	-0.0029	0.0003	4.67e-21	NA	NA	NA	1004040	1	0.6915	-0.0022	0.0006	0.0002501	NA	NA	NA	417288	0.000129063	2.63394e-05
rs2991341	n31	1	no	NA	1	43706662	T	C	0.4134	-0.002	0.0003	1.84e-12	NA	NA	NA	961734	0.992681	0.3818	-0.0021	0.0005	0.000108	NA	NA	NA	417288	0.000130111	2.65532e-05
rs7259073	n85	1	no	NA	19	53357172	C	T	0.0696	-0.004	0.0006	6.44e-11	NA	NA	NA	853402	0.939761	0.0791	-0.0038	0.0012	0.001359	NA	NA	NA	417288	0.000131482	2.68331e-05
rs148635648	n2	1	no	NA	7	50751250	G	A	0.0995	-0.004	0.0005	9.38e-18	NA	NA	NA	1004040	0.998128	0.0951	-0.0035	0.0009	8.93e-05	NA	NA	NA	417288	0.000131773	2.68925e-05
rs72868882	k215	1	no	NA	6	55644601	T	G	0.0653	-0.0034	0.0006	2.27e-09	NA	NA	NA	961734	0.974309	0.064	-0.0042	0.0011	7.56e-05	NA	NA	NA	417288	0.000132088	2.69568e-05
rs720989	k214	1	no	NA	6	44765535	G	T	0.1968	-0.0021	0.0003	8.13e-10	NA	NA	NA	1003080	0.99567	0.1821	-0.0027	0.0007	9.32e-05	NA	NA	NA	417288	0.000135721	2.76982e-05
rs56034896	n111	1	no	NA	4	1010782	T	C	0.4651	-0.0017	0.0003	2.33e-09	NA	NA	NA	946856	0.984575	0.4731	-0.0021	0.0005	6.25e-05	NA	NA	NA	417288	0.000137414	2.80436e-05
rs34188292	n194	1	no	NA	19	1238322	C	G	0.2651	-0.0019	0.0003	9.37e-09	NA	NA	NA	887372	0.996111	0.2579	-0.0024	0.0006	0.0001034	NA	NA	NA	417288	0.000137799	2.81223e-05
rs10816810	n128	1	no	NA	9	112203397	A	G	0.343	-0.0017	0.0003	3.46e-09	NA	NA	NA	1004010	0.996966	0.3574	-0.0022	0.0006	0.0001023	NA	NA	NA	417288	0.000138947	2.83566e-05
rs9814656	n197	1	no	NA	3	142783196	A	G	0.3732	-0.0013	0.0003	1.78e-06	NA	NA	NA	1004020	0.999353	0.3601	-0.0022	0.0005	5.74e-05	NA	NA	NA	417288	0.000139409	2.84508e-05
rs10821944	k175	1	no	NA	10	63785089	G	T	0.2702	-0.0018	0.0003	4.24e-09	NA	NA	NA	1001760	1	0.3045	-0.0023	0.0006	0.0001097	NA	NA	NA	417288	0.000140039	2.85795e-05
rs793489	n113	1	no	NA	3	99497108	T	G	0.665	-0.0016	0.0003	2.73e-08	NA	NA	NA	1003630	0.996236	0.6867	-0.0023	0.0006	5.7e-05	NA	NA	NA	417288	0.000142263	2.90333e-05
rs429358	n5	1	no	NA	19	45411941	T	C	0.8429	-0.0031	0.0004	5.13e-16	NA	NA	NA	946275	1	0.8382	-0.0029	0.0007	5.72e-05	NA	NA	NA	417288	0.000142571	2.90962e-05
rs12575164	n88	1	no	NA	11	128349430	T	C	0.775	-0.002	0.0003	7.56e-10	NA	NA	NA	1004020	0.996166	0.8044	-0.0027	0.0006	1.7e-05	NA	NA	NA	417288	0.000143377	2.92605e-05
rs28601761	k56	1	no	NA	8	126500031	G	C	0.4243	-0.0031	0.0003	1.7e-28	NA	NA	NA	961734	0.973857	0.3958	-0.0022	0.0005	3.21e-05	NA	NA	NA	417288	0.000144681	2.95268e-05
rs2976178	k89	1	no	NA	8	87332552	C	G	0.756	-0.0028	0.0003	2.69e-18	NA	NA	NA	1003650	1	0.75	-0.0025	0.0006	3.53e-05	NA	NA	NA	417288	0.000146484	2.98948e-05
rs2469953	n159	1	no	NA	2	204322298	T	C	0.4034	-0.0014	0.0003	1.62e-06	NA	NA	NA	960343	0.995012	0.4114	-0.0022	0.0005	4.67e-05	NA	NA	NA	417288	0.000146501	2.98981e-05
rs61482805	k145	1	no	NA	9	139102317	C	G	0.6711	-0.0021	0.0003	1.27e-12	NA	NA	NA	937957	0.997325	0.7082	-0.0024	0.0006	2.13e-05	NA	NA	NA	417288	0.00014879	3.03653e-05
rs700753	k42	1	no	NA	7	46753684	G	C	0.6565	-0.0034	0.0003	2.3e-32	NA	NA	NA	1003690	0.999811	0.6563	-0.0023	0.0006	3.6e-05	NA	NA	NA	417288	0.000149158	3.04405e-05
rs9945126	n3	1	no	NA	18	46469962	C	G	0.4665	-0.0021	0.0003	9.06e-14	NA	NA	NA	960214	0.981096	0.4415	-0.0022	0.0005	4.59e-05	NA	NA	NA	417288	0.00014918	3.04448e-05
rs55743020	k36	1	no	NA	19	38188233	T	G	0.6226	-0.0034	0.0003	1.31e-34	NA	NA	NA	1003980	0.998758	0.6553	-0.0023	0.0005	3.26e-05	NA	NA	NA	417288	0.000149364	3.04825e-05
rs10111039	n156	1	no	NA	8	86396656	G	A	0.4048	-0.0016	0.0003	4.12e-09	NA	NA	NA	998409	0.992672	0.445	-0.0022	0.0006	7.08e-05	NA	NA	NA	417288	0.00014942	3.04939e-05
rs76273615	k137	1	no	NA	3	169092038	G	A	0.1309	-0.003	0.0004	1.81e-13	NA	NA	NA	1003650	0.995424	0.1265	-0.0033	0.0008	2.94e-05	NA	NA	NA	417288	0.000150415	3.0697e-05
rs17602729	n90	1	no	NA	1	115236057	G	A	0.8712	-0.0027	0.0004	1.7e-10	NA	NA	NA	960264	1	0.888	-0.0035	0.0008	7.19e-06	NA	NA	NA	417288	0.000152292	3.108e-05
rs550057	n4	1	no	NA	9	136146597	C	T	0.7428	-0.0025	0.0003	3.05e-16	NA	NA	NA	995558	0.999339	0.7345	-0.0025	0.0006	2.47e-05	NA	NA	NA	417288	0.000152351	3.10921e-05
rs10862375	n64	1	no	NA	12	82254809	C	G	0.2762	-0.0019	0.0003	9.82e-10	NA	NA	NA	1003990	0.994966	0.2403	-0.0026	0.0006	1.35e-05	NA	NA	NA	417288	0.00015426	3.14816e-05
rs7535253	k177	1	no	NA	1	214744893	C	T	0.7899	-0.0025	0.0003	4.69e-14	NA	NA	NA	1001880	0.99104	0.7787	-0.0027	0.0006	2.44e-05	NA	NA	NA	417288	0.000157032	3.20474e-05
rs11123169	k94	1	no	NA	2	113967075	C	T	0.3363	-0.0021	0.0003	2.01e-13	NA	NA	NA	997302	0.957618	0.3549	-0.0024	0.0006	3.25e-05	NA	NA	NA	417288	0.000164841	3.3641e-05
rs950965	n52	1	no	NA	2	66668309	A	G	0.341	-0.0018	0.0003	6.61e-10	NA	NA	NA	961734	0.993072	0.3708	-0.0024	0.0006	1.52e-05	NA	NA	NA	417288	0.000167981	3.42819e-05
rs2834317	k78	1	no	NA	21	35356706	A	G	0.1521	-0.0037	0.0004	2.8e-22	NA	NA	NA	961734	0.98399	0.1364	-0.0034	0.0007	7.07e-06	NA	NA	NA	417288	0.000170214	3.47375e-05
rs7458839	k142	1	no	NA	7	127495797	C	T	0.7069	-0.0023	0.0003	3.17e-15	NA	NA	NA	1004010	0.997482	0.7152	-0.0026	0.0006	1.36e-05	NA	NA	NA	417288	0.000172117	3.5126e-05
rs3815455	k86	1	no	NA	7	75611756	C	T	0.7053	-0.0026	0.0003	1.61e-18	NA	NA	NA	1003970	0.997737	0.7115	-0.0026	0.0006	4.23e-06	NA	NA	NA	417288	0.000173451	3.53982e-05
rs1741177	n108	1	no	NA	14	35383219	A	G	0.6916	-0.0016	0.0003	1.12e-07	NA	NA	NA	958140	0.983249	0.6586	-0.0025	0.0006	1.76e-05	NA	NA	NA	417288	0.000175661	3.58492e-05
rs11109717	n178	1	no	NA	12	78811781	T	C	0.6973	-0.0017	0.0003	8.4e-09	NA	NA	NA	1001240	0.989648	0.7048	-0.0026	0.0006	8.18e-06	NA	NA	NA	417288	0.000175808	3.58792e-05
rs514595	k111	1	no	NA	1	46036960	T	C	0.1546	-0.0035	0.0004	3.09e-21	NA	NA	NA	1003210	0.997383	0.181	-0.0031	0.0007	2.55e-05	NA	NA	NA	417288	0.000178072	3.63412e-05
rs60503594	k125	1	no	NA	14	88874915	T	C	0.6616	-0.0022	0.0003	6.21e-15	NA	NA	NA	1004020	0.999626	0.6424	-0.0025	0.0006	4.45e-06	NA	NA	NA	417288	0.00017947	3.66266e-05
rs11166440	k102	1	no	NA	1	100808363	G	A	0.3716	-0.0024	0.0003	3.85e-17	NA	NA	NA	997302	0.988536	0.3578	-0.0025	0.0005	3.88e-06	NA	NA	NA	417288	0.000179515	3.66357e-05
rs3775932	k166	1	no	NA	4	10090930	A	C	0.4965	-0.002	0.0003	7e-14	NA	NA	NA	961734	0.994157	0.482	-0.0024	0.0005	7.66e-06	NA	NA	NA	417288	0.000179767	3.66871e-05
rs10911877	k163	1	no	NA	1	186506612	G	A	0.7449	-0.0022	0.0003	5.24e-13	NA	NA	NA	1000470	0.999416	0.7221	-0.0027	0.0006	8.94e-06	NA	NA	NA	417288	0.000182862	3.73188e-05
rs13071701	n112	1	no	NA	3	69902514	T	C	0.5705	-0.0016	0.0003	1.44e-08	NA	NA	NA	995234	0.99314	0.626	-0.0025	0.0005	6.36e-06	NA	NA	NA	417288	0.000182909	3.73284e-05
rs2411192	k127	1	no	NA	17	34882998	A	T	0.5909	-0.0021	0.0003	1.88e-14	NA	NA	NA	1003740	0.996616	0.6214	-0.0025	0.0005	4.45e-06	NA	NA	NA	417288	0.000183798	3.75099e-05
rs1800574	n14	1	no	NA	12	121416864	T	C	0.03	-0.0063	0.0008	4.76e-15	NA	NA	NA	998426	1	0.0239	-0.008	0.0016	5.79e-07	NA	NA	NA	417288	0.00018663	3.80878e-05
rs57445665	n57	1	no	NA	1	117021122	G	A	0.7945	-0.0021	0.0003	3.35e-10	NA	NA	NA	961734	0.981143	0.787	-0.003	0.0007	1.2e-05	NA	NA	NA	417288	0.000188585	3.84867e-05
rs13064938	k47	1	no	NA	3	38440237	C	T	0.6098	-0.0032	0.0003	2.03e-30	NA	NA	NA	1003940	0.998165	0.5837	-0.0025	0.0005	2.68e-06	NA	NA	NA	417288	0.000189839	3.87427e-05
rs61327861	n45	1	no	NA	11	8040323	A	G	0.1331	-0.0029	0.0004	1.17e-12	NA	NA	NA	961734	0.993096	0.1195	-0.0038	0.0008	1.26e-06	NA	NA	NA	417288	0.000189922	3.87595e-05
rs3850625	k48	1	no	NA	1	201016296	G	A	0.881	-0.005	0.0004	1.52e-31	NA	NA	NA	976693	1	0.8932	-0.004	0.0008	8.19e-07	NA	NA	NA	417288	0.000190788	3.89362e-05
rs151245	k119	1	no	NA	18	24449049	T	G	0.6016	-0.002	0.0003	4.8e-13	NA	NA	NA	981429	1	0.5747	-0.0025	0.0005	3.54e-06	NA	NA	NA	417288	0.000190953	3.897e-05
rs6458868	k161	1	no	NA	6	52630153	T	C	0.6471	-0.002	0.0003	5.18e-13	NA	NA	NA	1003980	0.997308	0.652	-0.0026	0.0006	2.89e-06	NA	NA	NA	417288	0.000191727	3.9128e-05
rs10430743	k79	1	no	NA	10	126456997	G	T	0.5722	-0.0027	0.0003	1.68e-22	NA	NA	NA	1003760	0.99745	0.5317	-0.0025	0.0005	5.01e-06	NA	NA	NA	417288	0.000194527	3.96995e-05
rs59646751	k109	1	no	NA	15	99276521	T	G	0.3102	-0.0023	0.0003	1.02e-14	NA	NA	NA	997995	0.992093	0.3105	-0.0027	0.0006	2.6e-06	NA	NA	NA	417288	0.000195089	3.98141e-05
rs13032786	k60	1	no	NA	2	148803672	G	C	0.3039	-0.0032	0.0003	3.24e-27	NA	NA	NA	961734	0.993958	0.28	-0.0028	0.0006	8.71e-07	NA	NA	NA	417288	0.000197568	4.032e-05
rs6820004	k206	1	no	NA	4	52735258	C	G	0.2608	-0.0019	0.0003	1.02e-09	NA	NA	NA	961734	0.99612	0.2815	-0.0028	0.0006	1.02e-05	NA	NA	NA	417288	0.000198213	4.04515e-05
rs7324484	n17	1	no	NA	13	48648079	G	A	0.3404	-0.0022	0.0003	1.57e-14	NA	NA	NA	998409	0.999174	0.3928	-0.0026	0.0006	2.61e-06	NA	NA	NA	417288	0.000201539	4.11305e-05
rs308951	k182	1	no	NA	3	12201468	A	C	0.251	-0.0017	0.0003	5.1e-08	NA	NA	NA	1003700	0.995248	0.2902	-0.0028	0.0006	5.23e-06	NA	NA	NA	417288	0.000201864	4.11968e-05
rs117739035	n69	1	no	NA	11	408174	T	G	0.0376	-0.0052	0.0008	1.52e-11	NA	NA	NA	893103	1	0.0389	-0.0066	0.0013	8.39e-07	NA	NA	NA	417288	0.000203571	4.15451e-05
rs2306623	n19	1	no	NA	3	25424929	T	C	0.3319	-0.0021	0.0003	1.13e-12	NA	NA	NA	960783	0.992668	0.3389	-0.0027	0.0006	1.94e-06	NA	NA	NA	417288	0.000204163	4.16658e-05
rs7096715	k186	1	no	NA	10	82195949	T	C	0.4217	-0.0019	0.0003	8.99e-12	NA	NA	NA	1003790	0.996529	0.4114	-0.0026	0.0005	1.52e-06	NA	NA	NA	417288	0.000204617	4.17585e-05
rs2808454	k138	1	no	NA	1	207231751	T	A	0.5465	-0.0021	0.0003	1.83e-14	NA	NA	NA	1003670	0.99442	0.5621	-0.0026	0.0005	8.48e-07	NA	NA	NA	417288	0.000207991	4.24472e-05
rs62187541	k193	1	no	NA	20	1340244	A	G	0.9318	-0.0037	0.0005	1.23e-11	NA	NA	NA	1003930	0.992362	0.9243	-0.0049	0.001	7.42e-07	NA	NA	NA	417288	0.000209996	4.28563e-05
rs12597487	k83	1	no	NA	16	53191470	C	T	0.2933	-0.0028	0.0003	7.86e-21	NA	NA	NA	1001810	0.999679	0.2836	-0.0029	0.0006	1.2e-06	NA	NA	NA	417288	0.000213584	4.35885e-05
rs10846156	k54	1	no	NA	12	15321921	T	G	0.8037	-0.004	0.0003	4.13e-31	NA	NA	NA	1003860	0.99117	0.7994	-0.0033	0.0007	1.18e-06	NA	NA	NA	417288	0.00021829	4.45489e-05
rs3797537	k169	1	no	NA	5	78322650	G	A	0.2866	-0.0021	0.0003	1.88e-12	NA	NA	NA	1004020	0.999858	0.2947	-0.0029	0.0006	5.92e-07	NA	NA	NA	417288	0.000218504	4.45927e-05
rs3111316	k197	1	no	NA	19	13038415	A	G	0.5882	-0.0017	0.0003	2.63e-10	NA	NA	NA	998572	0.999056	0.5728	-0.0027	0.0005	4.64e-07	NA	NA	NA	417288	0.000222983	4.55067e-05
rs59860440	n20	1	no	NA	7	101902605	C	T	0.67	-0.0022	0.0003	1.66e-13	NA	NA	NA	961734	0.974503	0.6934	-0.0029	0.0006	7.55e-07	NA	NA	NA	417288	0.000223492	4.56106e-05
rs9465741	n11	1	no	NA	6	20428432	C	A	0.4562	-0.0023	0.0003	1.92e-16	NA	NA	NA	960783	0.981557	0.4382	-0.0027	0.0005	5.05e-07	NA	NA	NA	417288	0.000224332	4.57821e-05
rs12951993	k136	1	no	NA	17	54760614	A	G	0.42	-0.0022	0.0003	4.03e-15	NA	NA	NA	994815	0.992112	0.4472	-0.0027	0.0005	8.48e-07	NA	NA	NA	417288	0.000225272	4.59739e-05
rs1183394	n137	1	no	NA	1	54222571	G	A	0.8819	-0.0026	0.0004	9.73e-10	NA	NA	NA	973733	1	0.8773	-0.0041	0.0009	3.11e-06	NA	NA	NA	417288	0.000226188	4.61609e-05
rs11725397	n114	1	no	NA	4	49019699	C	G	0.2913	-0.0018	0.0003	1.1e-09	NA	NA	NA	1002900	0.988774	0.3408	-0.0029	0.0006	1.86e-06	NA	NA	NA	417288	0.000236169	4.81977e-05
rs12669623	n53	1	no	NA	7	56139179	C	G	0.6993	-0.0018	0.0003	3.77e-10	NA	NA	NA	1003390	0.997415	0.6996	-0.0031	0.0006	9.35e-08	NA	NA	NA	417288	0.000252455	5.15213e-05
rs11856921	k77	1	no	NA	15	39278107	C	A	0.5703	-0.0027	0.0003	5e-23	NA	NA	NA	960627	0.999097	0.5952	-0.0029	0.0005	5.59e-08	NA	NA	NA	417288	0.000253285	5.16908e-05
rs9943067	n36	1	no	NA	1	182975102	T	C	0.4173	-0.002	0.0003	7.02e-12	NA	NA	NA	863276	0.994283	0.4106	-0.0029	0.0005	1.01e-07	NA	NA	NA	417288	0.000254411	5.19205e-05
rs2634675	k100	1	no	NA	12	48740855	G	A	0.5478	-0.0024	0.0003	1.77e-17	NA	NA	NA	964796	0.997084	0.5427	-0.0029	0.0005	3.77e-08	NA	NA	NA	417288	0.000260896	5.3244e-05
rs9823161	k135	1	no	NA	3	193811168	G	A	0.3129	-0.0025	0.0003	4.35e-15	NA	NA	NA	923668	0.984045	0.3663	-0.003	0.0006	3.28e-07	NA	NA	NA	417288	0.00026114	5.32938e-05
rs2608916	k95	1	no	NA	6	131871605	G	T	0.223	-0.0028	0.0003	3.87e-17	NA	NA	NA	961734	0.999228	0.2371	-0.0034	0.0006	1.01e-07	NA	NA	NA	417288	0.000261377	5.33422e-05
rs6055748	k221	1	no	NA	20	8315317	A	G	0.6914	-0.0018	0.0003	6.31e-10	NA	NA	NA	999360	0.979634	0.706	-0.0032	0.0006	6.45e-08	NA	NA	NA	417288	0.000265682	5.42208e-05
rs4617830	k178	1	no	NA	15	83464372	C	A	0.2184	-0.0024	0.0003	2.58e-13	NA	NA	NA	1003900	0.99672	0.2085	-0.0036	0.0006	1.05e-08	NA	NA	NA	417288	0.000267345	5.45602e-05
rs11625405	n91	1	no	NA	14	96664898	G	A	0.2705	-0.0019	0.0003	3.9e-09	NA	NA	NA	948773	0.97632	0.2685	-0.0033	0.0006	1.46e-07	NA	NA	NA	417288	0.00026736	5.45633e-05
rs688540	k208	1	no	NA	1	48002447	A	G	0.8664	-0.0025	0.0004	8.73e-10	NA	NA	NA	939097	1	0.8473	-0.0041	0.0008	3.72e-07	NA	NA	NA	417288	0.000271865	5.54827e-05
rs7515150	k131	1	no	NA	1	18808056	G	C	0.8713	-0.0032	0.0004	8.89e-15	NA	NA	NA	999360	0.999919	0.8834	-0.0047	0.0008	8.89e-09	NA	NA	NA	417288	0.000284421	5.80451e-05
rs8114689	k160	1	no	NA	20	57476890	G	A	0.3807	-0.0021	0.0003	2.99e-12	NA	NA	NA	860942	0.972577	0.4183	-0.0031	0.0007	1.69e-05	NA	NA	NA	347899	0.000292294	5.96519e-05
rs10994860	k40	1	no	NA	10	52645424	C	T	0.8156	-0.0044	0.0004	3.5e-36	NA	NA	NA	998409	0.983524	0.8188	-0.004	0.0007	8.16e-09	NA	NA	NA	417288	0.000296733	6.05578e-05
rs11694902	k70	1	no	NA	2	121988884	G	A	0.8603	-0.0041	0.0004	1.46e-25	NA	NA	NA	1002970	0.998711	0.8721	-0.0047	0.0008	1.2e-09	NA	NA	NA	417288	0.000307994	6.2856e-05
rs2267372	k98	1	no	NA	22	38598234	G	A	0.5999	-0.0024	0.0003	9.33e-18	NA	NA	NA	956002	0.998341	0.5916	-0.0032	0.0005	2.97e-09	NA	NA	NA	417288	0.00030926	6.31143e-05
rs1858800	k117	1	no	NA	16	73024276	C	T	0.6526	-0.0024	0.0003	1.24e-16	NA	NA	NA	993861	0.984948	0.688	-0.0034	0.0006	3.79e-09	NA	NA	NA	417288	0.000310178	6.33016e-05
rs3795503	k114	1	no	NA	1	180905694	C	T	0.6782	-0.0024	0.0003	1.57e-16	NA	NA	NA	959284	0.994682	0.6808	-0.0034	0.0006	3.13e-09	NA	NA	NA	417288	0.000314015	6.40847e-05
rs943347	k184	1	no	NA	10	97278123	C	T	0.1967	-0.0024	0.0003	2.9e-12	NA	NA	NA	998409	0.994642	0.2268	-0.0038	0.0006	4.06e-09	NA	NA	NA	417288	0.000316528	6.45975e-05
rs9868185	k64	1	no	NA	3	121657593	G	A	0.4684	-0.0029	0.0003	3.86e-26	NA	NA	NA	1004040	0.99973	0.4583	-0.0032	0.0005	7.42e-10	NA	NA	NA	417288	0.000317774	6.48519e-05
rs17413465	k173	1	no	NA	1	55718708	C	A	0.8151	-0.0025	0.0003	1.01e-12	NA	NA	NA	1004040	0.99804	0.8311	-0.0043	0.0007	2.44e-10	NA	NA	NA	417288	0.000324437	6.62116e-05
rs1719935	k81	1	no	NA	18	5586542	G	A	0.4683	-0.0027	0.0003	6.86e-23	NA	NA	NA	1003830	0.994315	0.4388	-0.0033	0.0005	6.64e-10	NA	NA	NA	417288	0.000335214	6.8411e-05
rs78444298	k57	1	no	NA	1	184672098	A	G	0.0193	-0.012	0.001	4.44e-31	NA	NA	NA	976228	1	0.0154	-0.0134	0.002	1.49e-11	NA	NA	NA	417288	0.00034033	6.94551e-05
rs7740107	k93	1	no	NA	6	130374461	T	A	0.262	-0.0029	0.0003	7.19e-22	NA	NA	NA	1003750	0.996647	0.2369	-0.004	0.0006	4.44e-11	NA	NA	NA	417288	0.000361557	7.37871e-05
rs952151	k152	1	no	NA	11	121658512	A	G	0.2341	-0.0023	0.0003	3.86e-13	NA	NA	NA	1002900	0.999798	0.2795	-0.0038	0.0006	9.32e-10	NA	NA	NA	417288	0.00036349	7.41817e-05
rs303938	k68	1	no	NA	13	72371757	T	G	0.5975	-0.0027	0.0003	8.65e-22	NA	NA	NA	961734	0.996467	0.5612	-0.0035	0.0005	7.43e-11	NA	NA	NA	417288	0.000377077	7.69545e-05
rs4442348	k180	1	no	NA	1	163739717	G	A	0.4935	-0.0018	0.0003	3.14e-11	NA	NA	NA	1004000	0.991156	0.4712	-0.0035	0.0005	8.37e-11	NA	NA	NA	417288	0.000381542	7.78658e-05
rs112905092	n35	1	no	NA	2	214012225	T	C	0.0168	-0.0087	0.0012	2.91e-13	NA	NA	NA	918515	0.928485	0.0143	-0.0152	0.0023	2.11e-11	NA	NA	NA	417288	0.000407078	8.30772e-05
rs2783971	k72	1	no	NA	1	243474536	A	C	0.4729	-0.0027	0.0003	5.9e-24	NA	NA	NA	997188	0.99528	0.469	-0.0037	0.0005	6.65e-12	NA	NA	NA	417288	0.000426168	8.69731e-05
rs4434960	k106	1	no	NA	11	47454551	T	A	0.3847	-0.0022	0.0003	2.46e-15	NA	NA	NA	1003540	0.999238	0.353	-0.0039	0.0005	5.83e-13	NA	NA	NA	417288	0.000434228	8.8618e-05
rs2960455	k26	1	no	NA	7	77521947	G	A	0.2852	-0.0043	0.0003	2.05e-46	NA	NA	NA	1004010	0.99849	0.2699	-0.0042	0.0006	1.01e-12	NA	NA	NA	417288	0.000434504	8.86743e-05
rs1458038	k41	1	no	NA	4	81164723	C	T	0.7043	-0.0031	0.0003	6.88e-26	NA	NA	NA	994815	0.989576	0.6987	-0.0041	0.0006	2.48e-13	NA	NA	NA	417288	0.000442352	9.02758e-05
rs3774292	k61	1	no	NA	3	186433574	T	A	0.3173	-0.0029	0.0003	5.37e-23	NA	NA	NA	1001370	0.999871	0.3334	-0.0043	0.0006	1.92e-14	NA	NA	NA	417288	0.000513662	0.000104829
rs9960465	k75	1	no	NA	18	59359219	C	T	0.7915	-0.0035	0.0003	2.36e-26	NA	NA	NA	1002830	0.992409	0.7654	-0.0048	0.0006	1.62e-13	NA	NA	NA	417288	0.000517141	0.000105539
rs80282103	k22	1	no	NA	10	899071	T	A	0.0819	-0.0083	0.0005	2.61e-62	NA	NA	NA	1003880	0.982797	0.0641	-0.009	0.0015	5.71e-09	NA	NA	NA	116608	0.000607411	0.000123961
rs72683923	k179	1	no	NA	14	50735947	T	C	0.9801	-0.0074	0.001	2.73e-13	NA	NA	NA	945612	1	0.984	-0.0179	0.0021	1.71e-17	NA	NA	NA	417288	0.000630567	0.000128687
rs6492982	k39	1	no	NA	15	41399951	T	C	0.5519	-0.0034	0.0003	1.25e-34	NA	NA	NA	961734	0.990026	0.5618	-0.0047	0.0006	4.65e-17	NA	NA	NA	417288	0.000679767	0.000138728
rs267738	k24	1	no	NA	1	150940625	T	G	0.7849	-0.0053	0.0003	2.38e-57	NA	NA	NA	994616	1	0.8129	-0.006	0.0006	5.3e-21	NA	NA	NA	417288	0.000684421	0.000139678
rs6546861	k14	1	no	NA	2	73849861	C	T	0.771	-0.0063	0.0003	3.74e-85	NA	NA	NA	1003800	0.998633	0.7236	-0.0065	0.0006	1.64e-24	NA	NA	NA	417288	0.00105627	0.000215565
rs10224002	k4	1	no	NA	7	151415041	G	A	0.2848	-0.0077	0.0003	3.55e-142	NA	NA	NA	983916	1	0.298	-0.0099	0.0006	1.87e-66	NA	NA	NA	417288	0.00256291	0.000523043
rs9265546	k73	9	yes	rs622076;rs17271121;rs141130394;rs41268932;rs62398943;rs9469775;rs115740542;rs3997967;rs11755671;rs17215231	6	31298202	A	G	0.2716	NA	NA	NA	-0.0022027	0.000400016	3.66e-08	627423	0.733374	0.3413	-0.003	0.0008	0.0001161	NA	NA	NA	300680	0	0
rs12523781	k11	5	yes	rs2279463;rs316010;rs3798167;rs1867351;rs9347368;rs141805598;rs118180095;rs3123629;rs2619264	6	161097278	G	C	0.1422	NA	NA	NA	-0.00350038	0.000400002	2.12e-18	1017670	1	NA	NA	NA	NA	NA	NA	NA	NA	0	0
rs111562963	k92	2	yes	rs13157326	5	34732568	T	G	0.1475	NA	NA	NA	-0.00222929	0.000400006	2.5e-08	987181	0.98129	0.1524	0	0.001	0.9965	-4.40999e-05	0.000999997	0.964825	347899	3.14023e-08	6.40863e-09
rs57345461	k21	4	yes	rs13065446;rs9812062;rs7630837	3	141126825	T	A	0.1009	NA	NA	NA	-0.00229081	0.000400005	1.02e-08	1368320	0.995414	0.1358	-0.0001	0.0009	0.88	-8.8596e-05	0.000899998	0.921583	417288	1.15147e-07	2.34994e-08
rs2139437	n15	2	yes	rs79346194	8	121003684	C	T	0.2194	NA	NA	NA	-0.00201542	0.000300005	1.84e-11	1288530	0.995403	0.2168	-0.0001	0.0007	0.8344	-0.000104767	0.000699999	0.881027	417288	2.32965e-07	4.75439e-08
rs141805598	k11	7	yes	rs2279463;rs316010;rs3798167;rs1867351;rs12523781;rs9347368;rs118180095;rs3123629;rs2619264	6	161030735	C	T	0.9928	NA	NA	NA	-0.0116723	0.00170002	6.6e-12	961420	0.936402	0.9878	-0.006	0.0027	0.02516	0.00049061	0.00270002	0.855814	417288	3.62587e-07	7.39972e-08
rs3781291	k118	2	yes	rs284859	10	104166466	T	G	0.702	NA	NA	NA	-0.00165388	0.000300006	3.53e-08	1054880	0.968315	0.7098	-0.0005	0.0006	0.398	-0.000154885	0.0006	0.796298	417288	6.17678e-07	1.26057e-07
rs35886508	k141	3	yes	rs35629566;rs12588550;rs192226233;rs60258091	14	93713984	A	G	0.187	NA	NA	NA	-0.00157811	0.000300004	1.44e-07	1451550	0.995923	0.1812	-0.0004	0.0007	0.5353	-0.000239895	0.000699999	0.731818	417288	1.0673e-06	2.17817e-07
rs533075	k19	3	yes	rs55722796;rs35289683;rs114777282;rs1031459	17	37067061	C	T	0.3436	NA	NA	NA	-0.00191019	0.000300007	1.93e-10	978431	0.989154	0.3447	-0.0003	0.0006	0.5555	-0.000194688	0.000599999	0.745575	417288	1.07021e-06	2.18411e-07
rs78754198	n34	2	yes	rs10163551	18	42344729	G	A	0.932	NA	NA	NA	-0.00285734	0.000500007	1.1e-08	1253540	0.989053	0.9227	-0.0004	0.001	0.7302	-0.000352398	0.000999998	0.72454	417288	1.10718e-06	2.25954e-07
rs80120242	n80	1	yes	rs11923081	3	132235344	A	T	0.943	NA	NA	NA	-0.00376678	0.000600013	3.43e-10	1026380	0.988376	0.953	-0.0007	0.0012	0.5802	-0.000463881	0.0012	0.699076	417288	1.2048e-06	2.45877e-07
rs10456652	k128	4	yes	rs12212034;rs36134929;rs76572975	6	51735786	T	G	0.7962	NA	NA	NA	-0.00165796	0.000300004	3.27e-08	1359990	0.980309	0.8282	-0.0005	0.0007	0.4888	-0.000338798	0.000699999	0.628387	417288	2.0415e-06	4.16633e-07
rs6839401	k3	3	yes	rs28817415;rs6839100	4	77363639	T	G	0.7472	NA	NA	NA	-0.00194681	0.000300016	8.64e-11	1168190	0.993966	0.739	-0.0031	0.0006	4.31e-07	-0.000300175	0.000600027	0.616886	417288	2.17242e-06	4.43351e-07
rs17122159	n10	2	yes	rs10142359;rs72719670	14	73372021	T	C	0.1866	NA	NA	NA	-0.00212911	0.000300006	1.28e-12	1453910	1	0.18	-0.001	0.0007	0.1645	-0.000355566	0.000700001	0.611489	417288	2.33258e-06	4.76037e-07
rs2165894	k23	3	yes	rs111653425;rs111374932	17	19489796	A	G	0.8025	NA	NA	NA	-0.00182746	0.000300007	1.12e-09	1392330	0.987095	0.8201	-0.0003	0.0007	0.6151	0.000374127	0.000699999	0.593017	417288	2.58135e-06	5.26805e-07
rs7217845	k220	1	yes	rs7221205	17	57236900	G	A	0.6682	NA	NA	NA	-0.00181122	0.000300005	1.57e-09	995349	0.996605	0.6573	-0.0003	0.0006	0.5607	-0.000307503	0.000599999	0.608297	417288	2.66248e-06	5.43363e-07
rs4725958	n66	2	yes	rs3918226;rs4725990	7	150534508	C	A	0.791	NA	NA	NA	-0.00180743	0.000300005	1.69e-09	1334860	0.996293	0.7866	-0.0009	0.0006	0.1501	-0.000453232	0.000600001	0.450018	417288	4.31022e-06	8.79637e-07
rs28691751	k76	8	yes	rs288766;rs12671694;rs2365286;rs2530742;rs9333592;rs10252184;rs111239279	7	155662386	A	C	0.1209	NA	NA	NA	-0.00227675	0.000400009	1.26e-08	1167910	0.96413	0.1177	-0.0022	0.0009	0.0113	-0.000604556	0.000900009	0.501761	417288	4.74434e-06	9.68233e-07
rs62398943	k73	5	yes	rs622076;rs17271121;rs141130394;rs41268932;rs9469775;rs115740542;rs3997967;rs9265546;rs11755671;rs17215231	6	33727614	C	A	0.8014	NA	NA	NA	-0.00226057	0.000300003	4.88e-14	1386550	0.994312	0.807	0.0001	0.0007	0.9049	-0.000506048	0.000699999	0.469725	417288	4.98568e-06	1.01749e-06
rs16863775	k37	4	yes	rs187355703;rs35440573;rs863678;rs12472159;rs1992909	2	177263153	T	C	0.1912	NA	NA	NA	-0.00192995	0.000300009	1.25e-10	1426980	0.986409	0.1809	-0.002	0.0007	0.002867	-0.000536073	0.000700009	0.44379	417288	5.32272e-06	1.08627e-06
rs9469775	k73	6	yes	rs622076;rs17271121;rs141130394;rs41268932;rs62398943;rs115740542;rs3997967;rs9265546;rs11755671;rs17215231	6	34335091	T	C	0.2008	NA	NA	NA	-0.00167857	0.000300006	2.2e-08	1375110	0.996695	0.2655	-0.001	0.0006	0.1144	-0.000537495	0.000600002	0.370347	417288	7.04231e-06	1.43721e-06
rs79346194	n15	1	yes	rs2139437	8	120886486	A	G	0.6921	NA	NA	NA	-0.00211469	0.000300007	1.8e-12	1035560	0.998292	0.6416	-0.0005	0.0006	0.4075	-0.0005007	0.0006	0.403999	417288	7.20605e-06	1.47062e-06
rs72719670	n10	3	yes	rs10142359;rs17122159	14	74096048	T	C	0.7772	NA	NA	NA	-0.0017106	0.000300006	1.18e-08	1274400	0.967408	0.8074	-0.0017	0.0007	0.008961	-0.000671986	0.000700007	0.33707	417288	8.77759e-06	1.79135e-06
rs1413700	k84	3	yes	rs3904600;rs13192947	6	7216484	G	C	0.7669	NA	NA	NA	-0.00167906	0.000300014	2.19e-08	1234390	0.996981	0.7648	-0.002	0.0006	0.001261	-0.000653019	0.00060001	0.276442	417288	9.58842e-06	1.95682e-06
rs16843855	k123	4	yes	rs6700683;rs4656220;rs2001129	1	172087098	T	G	0.2824	NA	NA	NA	-0.00167706	0.000300005	2.27e-08	1088960	0.997966	0.2914	-0.0009	0.0006	0.1049	-0.0006777	0.000600001	0.258688	417288	1.18543e-05	2.41924e-06
rs11759908	k74	1	yes	rs34357137	6	41702979	T	C	0.4519	NA	NA	NA	-0.00157729	0.000300013	1.46e-07	890907	0.974838	0.422	-0.0018	0.0006	0.00142	-0.000644836	0.000600011	0.282505	417288	1.26779e-05	2.58734e-06
rs60258091	k141	5	yes	rs35629566;rs12588550;rs35886508;rs192226233	14	93452838	A	T	0.811	NA	NA	NA	-0.00166071	0.000300004	3.1e-08	1439730	0.991259	0.7894	-0.0009	0.0007	0.1879	-0.000790815	0.000700001	0.258588	417288	1.29962e-05	2.65228e-06
9:140149113_G_A	k194	2	yes	9:140085182_A_G	9	140149113	G	A	0.2722	NA	NA	NA	-0.00164478	0.000300005	4.19e-08	1113930	0.987716	0.3153	-0.0009	0.0006	0.1167	-0.000705097	0.000600001	0.239931	417288	1.34163e-05	2.73802e-06
rs6595989	k139	4	yes	rs66827546;rs62385693;rs115926813	5	130359215	C	T	0.7712	NA	NA	NA	-0.00164249	0.000300005	4.38e-08	1250650	1	0.7517	-0.0009	0.0006	0.1488	-0.00077097	0.000600001	0.198811	417288	1.38678e-05	2.83015e-06
rs13287724	k150	2	yes	rs7019647	9	33169034	A	T	0.8921	NA	NA	NA	-0.00272989	0.000400007	8.82e-12	1289570	0.994822	0.8937	-0.0011	0.0009	0.2365	-0.00112988	0.000900001	0.209327	417288	1.516e-05	3.09388e-06
rs139916	k33	2	yes	rs112880707;rs729982	22	40721062	A	G	0.2491	NA	NA	NA	-0.0019177	0.000300008	1.64e-10	1179760	0.985234	0.2934	-0.0014	0.0006	0.02808	-0.000765138	0.000600005	0.202232	417288	1.51713e-05	3.09619e-06
rs2619264	k11	10	yes	rs2279463;rs316010;rs3798167;rs1867351;rs12523781;rs9347368;rs141805598;rs118180095;rs3123629	6	160635258	G	A	0.228	NA	NA	NA	-0.00164438	0.000300005	4.23e-08	1253740	0.986711	0.2567	-0.0033	0.0006	2.95e-07	-0.000797655	0.00060003	0.18373	417288	1.51751e-05	3.09695e-06
rs16849195	k55	2	yes	rs7516435	1	16551507	A	G	0.3286	NA	NA	NA	-0.00193909	0.000300007	1.02e-10	1000240	0.996905	0.3378	-0.0008	0.0006	0.164	-0.000744327	0.000600001	0.214775	417288	1.54912e-05	3.16148e-06
rs116402366	k5	2	yes	rs3812036;rs113638576	5	176790807	G	A	0.9725	NA	NA	NA	-0.00639367	0.00090004	1.21e-12	916790	0.951119	0.972	-0.004	0.0015	0.008918	-0.00218169	0.00150001	0.145823	417288	1.61927e-05	3.30464e-06
rs75248620	n32	1	yes	rs61878123	11	9909127	G	A	0.9181	NA	NA	NA	-0.00395926	0.000500012	2.41e-15	1056530	0.977988	0.9288	-0.001	0.001	0.3149	-0.00144708	0.001	0.147874	417288	1.731e-05	3.53265e-06
rs17885785	k45	2	yes	rs11564722;rs78299129	11	2167850	T	C	0.2029	NA	NA	NA	-0.00207885	0.000300009	4.23e-12	1364430	0.984433	0.1858	-0.0012	0.0007	0.08153	-0.000958581	0.000700003	0.170875	417288	1.73758e-05	3.54608e-06
rs115926813	k139	3	yes	rs66827546;rs62385693;rs6595989	5	131790662	A	G	0.0391	NA	NA	NA	-0.00469376	0.00070002	2.01e-11	1078800	0.993818	0.0319	-0.0026	0.0014	0.06618	-0.00214833	0.00140001	0.124903	417288	1.78165e-05	3.63602e-06
rs12212034	k128	1	yes	rs36134929;rs76572975;rs10456652	6	51492862	T	C	0.3538	NA	NA	NA	-0.0020427	0.00030001	9.84e-12	965207	0.994388	0.3405	-0.001	0.0005	0.06423	-0.000802493	0.000500002	0.108498	417288	1.80769e-05	3.68917e-06
rs1807691	k129	2	yes	rs41159	22	31046315	G	A	0.8078	NA	NA	NA	-0.00202356	0.000300006	1.53e-11	1421350	0.99067	0.8448	-0.0013	0.0007	0.07039	-0.00105809	0.000700003	0.130649	417288	1.83485e-05	3.74459e-06
rs639763	k30	2	yes	rs2076668	20	33861904	T	C	0.2106	NA	NA	NA	-0.00173143	0.000300007	7.87e-09	1327390	0.987589	0.218	-0.002	0.0006	0.002364	-0.000931849	0.000600009	0.120409	417288	1.85039e-05	3.77632e-06
rs11714876	k110	3	yes	rs11706370;rs1573815	3	53101640	G	C	0.1015	NA	NA	NA	-0.00232625	0.000400007	6.04e-09	1361120	0.995148	0.0934	-0.0018	0.0009	0.04406	-0.00132661	0.000900005	0.140481	417288	1.86277e-05	3.80157e-06
rs13137866	n37	3	yes	rs34442537;rs6827167	4	129124479	T	C	0.3789	NA	NA	NA	-0.00165522	0.000300004	3.44e-08	937726	0.993436	0.4101	-0.0006	0.0006	0.2579	-0.000801759	0.0006	0.181463	370069	1.94386e-05	3.96707e-06
rs12403095	n165	2	yes	rs593881	1	245471232	T	C	0.2076	NA	NA	NA	-0.00164969	0.000300003	3.82e-08	1341510	0.995255	0.2165	-0.0009	0.0007	0.1857	-0.000979055	0.000700001	0.161918	417288	2.03246e-05	4.14787e-06
rs9347368	k11	6	yes	rs2279463;rs316010;rs3798167;rs1867351;rs12523781;rs141805598;rs118180095;rs3123629;rs2619264	6	160397200	G	T	0.9144	NA	NA	NA	-0.0032739	0.00050001	5.84e-11	1014960	0.998516	0.9249	-0.0016	0.001	0.09087	-0.0015463	0.001	0.122032	417288	2.07602e-05	4.23678e-06
rs11850952	k157	2	yes	rs12432201	14	101056280	G	T	0.7422	NA	NA	NA	-0.00167213	0.000300005	2.49e-08	1153340	0.97821	0.7523	-0.0011	0.0006	0.09361	-0.000951137	0.000600002	0.112916	417288	2.10724e-05	4.30048e-06
rs1056819	k50	2	yes	rs233436;rs2237886	11	2949861	T	C	0.1904	NA	NA	NA	-0.00202273	0.000300005	1.56e-11	1431600	0.979557	0.1789	-0.0011	0.0007	0.1146	-0.00110648	0.000700002	0.113951	417288	2.24804e-05	4.58783e-06
rs41268932	k73	4	yes	rs622076;rs17271121;rs141130394;rs62398943;rs9469775;rs115740542;rs3997967;rs9265546;rs11755671;rs17215231	6	32154711	A	G	0.9462	NA	NA	NA	-0.00446775	0.000600021	9.62e-14	1083720	1	0.9675	-0.0039	0.0017	0.02457	-0.00240794	0.00170002	0.156652	347899	2.27895e-05	4.65093e-06
rs61869325	k49	2	yes	rs7084764	10	70329904	T	C	0.1326	NA	NA	NA	-0.00255104	0.00040001	1.8e-10	1079220	0.991482	0.1417	-0.0018	0.0008	0.02617	-0.00122908	0.000800006	0.124455	417288	2.29657e-05	4.68687e-06
rs78366259	k32	2	yes	rs12736457	1	113254648	G	A	0.0347	NA	NA	NA	-0.00452976	0.00080001	1.5e-08	926475	1	0.0314	-0.0019	0.0015	0.1953	-0.00248816	0.0015	0.0971622	417288	2.35364e-05	4.80335e-06
rs7630837	k21	3	yes	rs13065446;rs9812062;rs57345461	3	141759346	T	C	0.8124	NA	NA	NA	-0.0017935	0.000300026	2.26e-09	1447750	0.99926	0.8141	-0.0045	0.0007	3.76e-11	-0.00111571	0.000700053	0.110992	417288	2.35489e-05	4.80589e-06
rs141130394	k73	3	yes	rs622076;rs17271121;rs41268932;rs62398943;rs9469775;rs115740542;rs3997967;rs9265546;rs11755671;rs17215231	6	34184374	G	T	0.956	NA	NA	NA	-0.00610738	0.000700028	2.67e-18	963550	0.988437	0.9675	-0.0024	0.0014	0.09525	-0.00247325	0.0014	0.0772952	417288	2.40425e-05	4.90664e-06
rs113638576	k5	3	yes	rs3812036;rs116402366	5	176756088	T	C	0.1402	NA	NA	NA	-0.00236039	0.000400002	3.61e-09	1029780	0.969898	0.1298	0.0001	0.0008	0.8609	-0.0013063	0.000799999	0.102495	417288	2.40929e-05	4.91692e-06
rs7966357	n55	1	yes	rs836968	12	51209838	G	C	0.3487	NA	NA	NA	-0.00185383	0.000300006	6.44e-10	971679	0.99487	0.2996	-0.001	0.0006	0.08336	-0.000963283	0.000600002	0.108391	417288	2.43392e-05	4.96718e-06
rs3757387	k69	2	yes	rs13227214	7	128576086	C	T	0.4523	NA	NA	NA	-0.00207599	0.000300013	4.53e-12	890769	0.997794	0.439	-0.0014	0.0005	0.005937	-0.000894282	0.000500005	0.073688	417288	2.46199e-05	5.02447e-06
rs7221205	k220	2	yes	rs7217845	17	56485799	A	G	0.1866	NA	NA	NA	-0.00171188	0.000300003	1.16e-08	1453950	0.990617	0.2081	-0.0011	0.0007	0.09817	-0.00110279	0.000700002	0.115164	417288	2.50518e-05	5.1126e-06
rs11564722	k45	1	yes	rs17885785;rs78299129	11	2178330	C	T	0.7594	NA	NA	NA	-0.00198854	0.000300023	3.4e-11	1207650	0.972401	0.7681	-0.0024	0.0006	0.00025	-0.00106505	0.000600015	0.0758909	417288	2.52562e-05	5.15433e-06
rs6458374	k12	5	yes	rs881858;rs77626494;rs833805;rs2794264	6	44181315	T	C	0.7967	NA	NA	NA	-0.00170899	0.000300003	1.22e-08	1362490	0.985376	0.7919	-0.001	0.0007	0.1248	-0.00111055	0.000700001	0.112625	417288	2.54056e-05	5.18481e-06
rs6051666	n95	2	yes	rs6084180	20	3213372	T	A	0.8021	NA	NA	NA	-0.00173212	0.000300003	7.76e-09	1390240	0.979127	0.808	-0.0011	0.0007	0.1078	-0.00114558	0.000700002	0.101728	417288	2.54492e-05	5.19371e-06
rs3118919	k126	2	yes	rs41284816	13	51160744	G	A	0.7906	NA	NA	NA	-0.0026091	0.000300009	3.42e-18	1332950	0.995233	0.8216	-0.0013	0.0007	0.04674	-0.00117868	0.000700003	0.0922166	417288	2.54541e-05	5.19471e-06
rs11645288	k46	2	yes	rs9932625;rs74018942	16	51172677	A	G	0.2013	NA	NA	NA	-0.00235975	0.000300006	3.67e-15	1372550	1	0.1879	-0.0011	0.0007	0.1058	-0.00116681	0.000700002	0.0955404	417288	2.59685e-05	5.29969e-06
rs34868434	k43	3	yes	rs16930370;rs116646608;rs73047065;rs12426678	12	3217586	G	T	0.202	NA	NA	NA	-0.00195011	0.000300005	8.02e-11	1369000	0.979049	0.178	-0.0013	0.0007	0.04914	-0.00119897	0.000700003	0.0867492	417288	2.62917e-05	5.36565e-06
rs2001129	k123	3	yes	rs6700683;rs4656220;rs16843855	1	172333248	G	T	0.5618	NA	NA	NA	-0.00175038	0.000300006	5.4e-09	896401	0.997801	0.538	-0.001	0.0005	0.07515	-0.000932038	0.000500002	0.0623122	417288	2.69899e-05	5.50815e-06
rs17215231	k73	11	yes	rs622076;rs17271121;rs141130394;rs41268932;rs62398943;rs9469775;rs115740542;rs3997967;rs9265546;rs11755671	6	33239869	C	T	0.9258	NA	NA	NA	-0.00272842	0.000500006	4.85e-08	1156500	1	0.9363	-0.0022	0.0013	0.08221	-0.00190533	0.00130001	0.142748	347899	2.70648e-05	5.52343e-06
rs10077761	k8	2	yes	rs35969577;rs1501709;rs13179493	5	39436079	G	A	0.7701	NA	NA	NA	-0.00270588	0.000300032	1.9e-19	1246220	0.981471	0.7553	-0.0033	0.0007	4.85e-07	-0.0011035	0.000700034	0.114946	417288	2.81325e-05	5.74132e-06
rs9925045	k44	3	yes	rs164747;rs4290474	16	89556476	T	C	0.4442	NA	NA	NA	-0.00184868	0.000300003	7.17e-10	893853	0.988857	0.4601	-0.0006	0.0005	0.2406	-0.000967281	0.0005	0.0530442	417288	2.90523e-05	5.92905e-06
rs2682325	n47	2	yes	rs11170630	12	53363398	A	G	0.3895	NA	NA	NA	-0.00168448	0.000300004	1.97e-08	928042	0.998178	0.3735	-0.0009	0.0005	0.1055	-0.00100861	0.000500002	0.0436734	417288	2.97556e-05	6.07256e-06
rs180921974	k191	1	yes	rs4971092	1	155268131	G	T	0.0214	NA	NA	NA	-0.00629006	0.00100002	3.18e-10	948369	0.990704	0.0154	-0.0046	0.002	0.0223	-0.00410595	0.00200001	0.0400763	417288	3.19535e-05	6.52111e-06
rs1584328	k151	2	yes	rs750714	3	125858481	A	C	0.8317	NA	NA	NA	-0.00246189	0.000400004	7.52e-10	886820	0.999589	0.8132	-0.0007	0.0007	0.3408	-0.0012979	0.0007	0.0637189	417288	3.19865e-05	6.52786e-06
rs118180095	k11	8	yes	rs2279463;rs316010;rs3798167;rs1867351;rs12523781;rs9347368;rs141805598;rs3123629;rs2619264	6	161168387	G	A	0.0083	NA	NA	NA	-0.0106953	0.00180001	2.82e-09	744742	0.895611	0.0133	-0.0014	0.0035	0.6805	-0.00445077	0.00349999	0.203496	116608	3.2495e-05	6.63164e-06
rs10882015	k58	2	yes	rs2068888	10	93761424	A	T	0.6267	NA	NA	NA	-0.00199596	0.000300007	2.87e-11	943269	0.999582	0.6623	-0.0011	0.0005	0.04073	-0.00109706	0.000500003	0.0282279	417288	3.36478e-05	6.8669e-06
rs2232003	k143	2	yes	rs281380	19	49621964	T	C	0.2074	NA	NA	NA	-0.00194934	0.000300004	8.16e-11	1342450	1	0.2101	-0.0012	0.0006	0.07113	-0.00128004	0.000600003	0.0328922	417288	3.39903e-05	6.9368e-06
rs72944180	k6	2	yes	rs1047891	2	211562924	T	C	0.1935	NA	NA	NA	-0.00198256	0.000300044	3.91e-11	1413710	0.995387	0.1728	-0.0075	0.0007	1.14e-28	-0.00138735	0.00070014	0.0475314	417288	3.43903e-05	7.01843e-06
rs3904600	k84	1	yes	rs13192947;rs1413700	6	7109665	G	C	0.6294	NA	NA	NA	-0.0013875	0.000300016	3.75e-06	946010	0.997239	0.5719	-0.002	0.0005	0.000242	-0.00107849	0.000500012	0.0310112	417288	3.55965e-05	7.2646e-06
rs58221005	k107	2	yes	rs6968865	7	17458747	A	G	0.195	NA	NA	NA	-0.00176731	0.000300006	3.84e-09	1405810	0.985085	0.188	-0.0018	0.0007	0.008601	-0.00136635	0.000700007	0.0509487	417288	3.56244e-05	7.27029e-06
rs35239	k35	5	yes	rs17256228;rs78660602;rs7707989;rs1168410	5	68029078	A	C	0.2046	NA	NA	NA	-0.001662	0.000300005	3.03e-08	1356020	0.966211	0.193	-0.0018	0.0007	0.01059	-0.00135788	0.000700008	0.0524029	417288	3.58975e-05	7.32601e-06
rs4290474	k44	2	yes	rs164747;rs9925045	16	89338420	G	C	0.8884	NA	NA	NA	-0.00308399	0.00040001	1.26e-14	1251990	0.993401	0.8655	-0.0017	0.0008	0.03432	-0.001573	0.000800005	0.0492712	417288	3.60045e-05	7.34786e-06
rs114118094	k28	2	yes	rs79760705;rs2607495	5	53285762	T	A	0.0767	NA	NA	NA	-0.00426302	0.000500023	1.52e-17	1121750	0.980485	0.0806	-0.0025	0.0014	0.06834	-0.00197848	0.00140001	0.157599	116608	3.62588e-05	7.39975e-06
rs1242486	k168	2	yes	rs12938914	17	17349149	A	T	0.7454	NA	NA	NA	-0.00167745	0.000300006	2.25e-08	1162810	0.993303	0.7023	-0.0017	0.0006	0.008079	-0.00118286	0.000600008	0.0486769	417288	3.65661e-05	7.46246e-06
rs4656220	k123	2	yes	rs6700683;rs2001129;rs16843855	1	170649277	C	T	0.6292	NA	NA	NA	-0.001822	0.000300006	1.25e-09	945860	0.99903	0.6421	-0.0012	0.0005	0.02897	-0.00113385	0.000500003	0.0233483	417288	3.69305e-05	7.53684e-06
rs116646608	k43	2	yes	rs16930370;rs34868434;rs73047065;rs12426678	12	3350791	A	G	0.0891	NA	NA	NA	-0.00354077	0.00050002	1.43e-12	978796	0.995697	0.0802	-0.0029	0.0009	0.002427	-0.00200235	0.000900013	0.0260943	417288	3.69707e-05	7.54504e-06
rs1031459	k19	5	yes	rs55722796;rs35289683;rs533075;rs114777282	17	38072245	G	C	0.6493	NA	NA	NA	-0.00166742	0.000300003	2.73e-08	969135	0.997214	0.6824	-0.0011	0.0005	0.03616	-0.00118351	0.000500003	0.0179324	417288	3.79466e-05	7.74421e-06
rs12426678	k43	5	yes	rs16930370;rs116646608;rs34868434;rs73047065	12	3327324	G	A	0.6803	NA	NA	NA	-0.00167896	0.000300006	2.19e-08	1014640	0.960465	0.6876	-0.0014	0.0006	0.01737	-0.00119681	0.000600005	0.0460788	417288	3.84598e-05	7.84894e-06
rs13029395	k187	1	yes	rs10933138	2	227344207	C	T	0.8195	NA	NA	NA	-0.002324	0.000400011	6.25e-09	839164	0.962181	0.8533	-0.002	0.0011	0.05963	-0.00156954	0.00110001	0.153626	300680	3.85467e-05	7.86666e-06
rs3123629	k11	9	yes	rs2279463;rs316010;rs3798167;rs1867351;rs12523781;rs9347368;rs141805598;rs118180095;rs2619264	6	160906086	G	A	0.6994	NA	NA	NA	-0.00191117	0.0003	1.88e-10	1049680	0.998563	0.7018	0.0018	0.0006	0.001877	-0.00122999	0.000600009	0.040369	417288	3.95762e-05	8.07678e-06
rs7599781	k82	2	yes	rs4952981	2	43678726	C	T	0.1039	NA	NA	NA	-0.0037331	0.000400016	1.04e-20	1333180	0.998026	0.1017	-0.0025	0.0009	0.004781	-0.0018672	0.000900011	0.0380195	417288	3.98138e-05	8.12527e-06
rs3782232	k91	3	yes	rs73119306;rs7298123	12	57116249	G	A	0.9289	NA	NA	NA	-0.00277462	0.000500005	2.87e-08	1202900	0.992937	0.9393	-0.0021	0.0011	0.05697	-0.00236832	0.00110001	0.0313179	417288	3.99746e-05	8.15808e-06
rs836968	n55	2	yes	rs7966357	12	50267335	C	T	0.7249	NA	NA	NA	-0.0016484	0.000300004	3.92e-08	1106600	0.978568	0.7252	-0.0013	0.0006	0.0352	-0.00127176	0.000600004	0.0340415	417288	4.02898e-05	8.2224e-06
rs2509851	k210	1	yes	rs11217089	11	118966780	C	A	0.3703	NA	NA	NA	-0.0016941	0.000300005	1.63e-08	946393	0.996776	0.3486	-0.0012	0.0005	0.02902	-0.00119737	0.000500003	0.0166329	417288	4.06951e-05	8.30512e-06
rs73214856	k15	2	yes	rs4871905	8	23785270	G	T	0.7372	NA	NA	NA	-0.00202445	0.000300026	1.5e-11	1138910	0.981437	0.7335	-0.0043	0.0009	5.85e-07	-0.00130845	0.000900078	0.146029	116608	4.18333e-05	8.5374e-06
rs6127099	k31	1	yes	rs2762943;rs2585442;rs17217119	20	52731402	A	T	0.7204	NA	NA	NA	-0.00169172	0.000300035	1.72e-08	1095370	0.948527	0.7167	-0.0046	0.0006	4.76e-14	-0.00129375	0.000600064	0.0310825	417288	4.2481e-05	8.66959e-06
rs112068790	k52	2	yes	rs1050816	2	220308949	T	C	0.9702	NA	NA	NA	-0.00461448	0.000800024	8.03e-09	1073330	1	0.9764	-0.0051	0.0017	0.002453	-0.00385474	0.00170002	0.0233617	417288	4.27996e-05	8.73462e-06
rs73047065	k43	4	yes	rs16930370;rs116646608;rs34868434;rs12426678	12	3364536	T	G	0.0628	NA	NA	NA	-0.00395341	0.000600037	4.44e-11	937276	0.994919	0.057	-0.0058	0.0011	7.58e-08	-0.00255189	0.00110005	0.020352	417288	4.37543e-05	8.92944e-06
rs8012016	n76	2	yes	rs2071047	14	54640564	G	A	0.95	NA	NA	NA	-0.00331645	0.000600007	3.25e-08	1161480	0.997956	0.9445	-0.0024	0.0012	0.04824	-0.00259194	0.00120001	0.0307774	417288	4.40205e-05	8.98377e-06
rs12472159	k37	5	yes	rs187355703;rs35440573;rs863678;rs16863775;rs1992909	2	177691543	G	C	0.3103	NA	NA	NA	-0.00175646	0.000300008	4.78e-09	1031120	0.985814	0.3041	-0.0019	0.0006	0.001032	-0.00129695	0.00060001	0.0306528	417288	4.44959e-05	9.08079e-06
rs2652815	k85	2	yes	rs11071738	15	63401345	T	C	0.1989	NA	NA	NA	-0.00171628	0.000300007	1.06e-08	1384940	0.992118	0.2214	-0.0028	0.0007	2.35e-05	-0.00145082	0.000700022	0.0382155	417288	4.53554e-05	9.25621e-06
rs2794264	k12	4	yes	rs881858;rs77626494;rs833805;rs6458374	6	43408466	G	C	0.7741	NA	NA	NA	-0.00193044	0.000300009	1.24e-10	1261930	0.997507	0.7417	-0.0021	0.0006	0.0006324	-0.0013778	0.000600012	0.0216595	417288	4.54606e-05	9.27767e-06
rs62385693	k139	2	yes	rs66827546;rs115926813;rs6595989	5	131773674	T	C	0.8057	NA	NA	NA	-0.00226106	0.000300007	4.82e-14	1409630	0.995603	0.7947	-0.0016	0.0007	0.01712	-0.00149356	0.000700006	0.0328728	417288	4.54933e-05	9.28435e-06
rs62195072	k171	2	yes	rs1801251	2	234260879	T	C	0.6782	NA	NA	NA	-0.00171401	0.000300005	1.11e-08	1011150	0.99361	0.6935	-0.0013	0.0006	0.02534	-0.00132086	0.000600004	0.0277062	417288	4.63554e-05	9.46029e-06
rs6433958	k154	1	yes	rs62188290	2	183045825	T	C	0.4897	NA	NA	NA	-0.0016057	0.000300007	8.69e-08	883077	0.999173	0.4991	-0.0016	0.0005	0.002179	-0.00121915	0.000500007	0.0147576	417288	4.64476e-05	9.47909e-06
rs3750082	k116	1	yes	rs3915352	7	32919927	T	A	0.659	NA	NA	NA	-0.00178484	0.000300008	2.69e-09	981997	0.998697	0.6414	-0.0017	0.0006	0.002131	-0.00127262	0.000600009	0.0339215	417288	4.65636e-05	9.50278e-06
rs3817588	k13	2	yes	rs1260326	2	27731212	C	T	0.1976	NA	NA	NA	-0.00233987	0.000300018	6.24e-15	1391690	0.980232	0.1876	-0.0039	0.0007	1.13e-08	-0.00156519	0.00070004	0.025361	417288	4.6671e-05	9.52469e-06
rs111239279	k76	7	yes	rs288766;rs12671694;rs2365286;rs2530742;rs9333592;rs10252184;rs28691751	7	155670175	T	C	0.9815	NA	NA	NA	-0.0067388	0.00110004	9.01e-10	903942	1	0.9888	-0.0089	0.0026	0.0006783	-0.00584984	0.00260005	0.0244559	417288	4.73723e-05	9.66782e-06
rs10762556	k205	2	yes	rs1874150	10	75469091	G	A	0.7161	NA	NA	NA	-0.00188407	0.000300004	3.38e-10	1085480	0.996285	0.6798	-0.0009	0.0006	0.1233	-0.00133561	0.000600001	0.0260138	417288	4.85369e-05	9.90549e-06
rs76572975	k128	3	yes	rs12212034;rs36134929;rs10456652	6	51497503	C	A	0.9764	NA	NA	NA	-0.00609196	0.00100003	1.12e-09	861893	1	0.9809	-0.0051	0.0018	0.004429	-0.00456856	0.00180002	0.0111468	417288	4.88795e-05	9.97541e-06
rs1992909	k37	6	yes	rs187355703;rs35440573;rs863678;rs16863775;rs12472159	2	177417471	A	G	0.5967	NA	NA	NA	-0.00168907	0.000300001	1.8e-08	917034	0.978767	0.6186	-0.0007	0.0005	0.1764	-0.00130584	0.000500001	0.00900978	417288	5.02899e-05	1.02632e-05
rs11548324	n46	2	yes	rs114165349	1	27732910	T	C	0.0746	NA	NA	NA	-0.00289178	0.000500008	7.32e-09	1150790	0.98482	0.0695	-0.0026	0.001	0.0115	-0.00250795	0.00100001	0.012144	417288	5.08451e-05	1.03765e-05
rs11747993	k88	3	yes	rs434215;rs17563161	5	1194030	A	G	0.2516	NA	NA	NA	-0.00202022	0.000300006	1.65e-11	1171960	1	0.2458	-0.0017	0.0006	0.008708	-0.00151889	0.000600007	0.0113589	417288	5.34603e-05	1.09103e-05
rs11755671	k73	10	yes	rs622076;rs17271121;rs141130394;rs41268932;rs62398943;rs9469775;rs115740542;rs3997967;rs9265546;rs17215231	6	34535986	T	C	0.2004	NA	NA	NA	-0.00166832	0.000300002	2.68e-08	1377200	0.986083	0.1888	-0.0014	0.0007	0.03994	-0.00167139	0.000700004	0.0169551	417288	5.34805e-05	1.09144e-05
rs6839100	k3	2	yes	rs28817415;rs6839401	4	77379189	G	A	0.7702	NA	NA	NA	-0.00320778	0.000300055	1.13e-26	1246410	0.993274	0.7837	-0.0064	0.0007	1.27e-22	-0.00159829	0.000700121	0.0224376	417288	5.41287e-05	1.10467e-05
rs278941	n86	1	yes	rs35529250	4	40420708	A	G	0.7179	NA	NA	NA	-0.00206181	0.000300005	6.3e-12	1089660	0.997204	0.6988	-0.0013	0.0006	0.0278	-0.00144253	0.000600004	0.0162082	417288	5.47479e-05	1.1173e-05
rs9807637	k16	2	yes	rs8096658	18	77768880	C	T	0.1962	NA	NA	NA	-0.00169311	0.000300004	1.67e-08	1399320	0.996027	0.2275	-0.0018	0.0007	0.007237	-0.00158658	0.000700009	0.0234197	417288	5.52986e-05	1.12854e-05
rs6700683	k123	1	yes	rs4656220;rs2001129;rs16843855	1	171478706	T	A	0.5289	NA	NA	NA	-0.00161412	0.000300008	7.44e-08	885652	0.991916	0.5456	-0.0016	0.0005	0.002977	-0.00136292	0.000500007	0.00641449	417288	5.75657e-05	1.17481e-05
rs9812062	k21	2	yes	rs13065446;rs7630837;rs57345461	3	141837227	C	A	0.2214	NA	NA	NA	-0.00179093	0.000300009	2.38e-09	1280130	0.99701	0.2301	-0.0023	0.0006	0.000297	-0.00162498	0.000600013	0.00676424	417288	5.84732e-05	1.19333e-05
rs28877685	k1	4	yes	rs1145084;rs68087211;rs117332547	15	45527015	C	G	0.6883	NA	NA	NA	-0.00172135	0.000300003	9.59e-09	1028610	0.998901	0.6629	0.0016	0.0006	0.005157	-0.00147001	0.000600007	0.0142859	417288	6.03611e-05	1.23186e-05
rs2071047	n76	1	yes	rs8012016	14	54418411	G	A	0.5906	NA	NA	NA	-0.00198829	0.000300006	3.41e-11	912669	0.993054	0.6066	-0.0014	0.0005	0.009509	-0.00145713	0.000500005	0.00356577	417288	6.33349e-05	1.29255e-05
rs79483120	k195	1	yes	rs3743342	15	67454378	T	G	0.9253	NA	NA	NA	-0.00313853	0.000500009	3.45e-10	1149360	0.997524	0.9308	-0.0029	0.0011	0.006344	-0.00282061	0.00110001	0.0103427	417288	6.40558e-05	1.30726e-05
rs13065446	k21	1	yes	rs9812062;rs7630837;rs57345461	3	141737842	T	C	0.6728	NA	NA	NA	-0.0018713	0.000300034	4.46e-10	1002250	0.993502	0.6535	-0.0039	0.0006	4.36e-12	-0.00150624	0.000600051	0.0120666	417288	6.42166e-05	1.31054e-05
rs7557240	k34	2	yes	rs807624	2	15813109	T	C	0.2124	NA	NA	NA	-0.00199328	0.000300011	3.05e-11	1319120	0.989805	0.2037	-0.0031	0.0006	2e-06	-0.00178011	0.000600023	0.00300983	417288	6.42497e-05	1.31122e-05
rs66487676	k2	4	yes	rs77924615;rs34882080;rs112709995	16	21089905	T	G	0.4307	NA	NA	NA	-0.00169961	0.000300004	1.47e-08	900007	0.992824	0.42	-0.0012	0.0005	0.02778	-0.00145736	0.000500004	0.00356032	417288	6.46727e-05	1.31985e-05
rs6968865	k107	1	yes	rs58221005	7	17287269	A	T	0.3711	NA	NA	NA	-0.00223387	0.000300012	9.63e-14	945512	1	0.4063	-0.0017	0.0005	0.001392	-0.00146573	0.000500008	0.00337415	417288	6.47786e-05	1.32201e-05
rs9333592	k76	5	yes	rs288766;rs12671694;rs2365286;rs2530742;rs10252184;rs111239279;rs28691751	7	155605071	C	T	0.9221	NA	NA	NA	-0.00408113	0.000500025	3.3e-16	1105900	0.961317	0.9356	-0.0048	0.0011	1.99e-05	-0.00293688	0.00110004	0.00758954	417288	6.49619e-05	1.32575e-05
rs116434743	k62	3	yes	rs1883991;rs133298	22	41783206	G	A	0.9763	NA	NA	NA	-0.00520044	0.000900012	7.55e-09	1059710	1	0.9796	-0.0047	0.0022	0.0315	-0.0051057	0.00220002	0.0203003	417288	6.51178e-05	1.32893e-05
rs192226233	k141	4	yes	rs35629566;rs12588550;rs35886508;rs60258091	14	93563569	C	A	0.8081	NA	NA	NA	-0.0018084	0.000300005	1.66e-09	1423050	0.988457	0.8182	-0.0023	0.0007	0.0007892	-0.00187474	0.000700013	0.00740296	417288	6.535e-05	1.33367e-05
rs2922231	k203	3	yes	rs12148280;rs1994887	15	57848578	C	T	0.7962	NA	NA	NA	-0.0019758	0.000300002	4.52e-11	1360010	0.996022	0.7814	-0.0011	0.0006	0.09011	-0.00176514	0.000600002	0.00326218	417288	6.65261e-05	1.35767e-05
rs78030362	n29	3	yes	rs56255430;rs845332	19	18575193	G	A	0.0726	NA	NA	NA	-0.00332894	0.00050001	2.78e-11	1179930	0.98847	0.0632	-0.0031	0.0011	0.003894	-0.00300041	0.00110001	0.00637942	417288	6.66247e-05	1.35969e-05
rs3755479	k156	2	yes	rs10432479	2	152212399	T	G	0.1368	NA	NA	NA	-0.00280586	0.000400009	2.31e-12	1051180	0.997223	0.1401	-0.0021	0.0008	0.006071	-0.00211069	0.000800009	0.00833147	417288	6.7088e-05	1.36914e-05
rs13179493	k8	4	yes	rs35969577;rs10077761;rs1501709	5	39426307	C	T	0.2914	NA	NA	NA	-0.00189834	0.000300056	2.51e-10	1068370	0.969923	0.2494	-0.0054	0.0006	3.43e-18	-0.00170701	0.000600081	0.0044462	417288	6.81847e-05	1.39153e-05
rs6433115	k67	3	yes	rs16823029;rs2075252;rs4668134	2	170190965	T	C	0.79	NA	NA	NA	-0.00229955	0.000300008	1.79e-14	1330160	0.996388	0.8006	-0.0022	0.0007	0.0008926	-0.0018618	0.000700012	0.00782179	417288	6.91698e-05	1.41163e-05
rs12148280	k203	1	yes	rs1994887;rs2922231	15	57775826	G	A	0.9002	NA	NA	NA	-0.00255463	0.000500011	3.24e-07	884274	0.979405	0.8928	-0.003	0.0009	0.0008214	-0.00241544	0.000900018	0.00727962	417288	6.97994e-05	1.42448e-05
rs854922	k134	2	yes	rs72912510	6	90121950	A	G	0.0917	NA	NA	NA	-0.00301573	0.000500006	1.63e-09	953820	0.966292	0.0976	-0.0019	0.0009	0.03782	-0.00253382	0.000900006	0.00487257	417288	7.06823e-05	1.4425e-05
rs9521720	n27	1	yes	rs4142040	13	111018009	C	G	0.4005	NA	NA	NA	-0.00214149	0.000300008	9.46e-13	919092	0.997795	0.384	-0.0015	0.0005	0.005346	-0.00154745	0.000500006	0.00196904	417288	7.08036e-05	1.44497e-05
rs139323761	n16	1	yes	rs62330278	4	144355290	G	C	0.9731	NA	NA	NA	-0.00676414	0.00100004	1.34e-11	758708	0.894353	0.9749	-0.0061	0.0019	0.001156	-0.00482621	0.00190004	0.0110834	417288	7.12453e-05	1.45399e-05
rs7864097	k18	3	yes	rs4744712;rs869950;rs75851090	9	71401142	C	T	0.7119	NA	NA	NA	-0.00208676	0.00030002	3.52e-12	1075850	0.851194	0.6885	-0.0035	0.0006	4.28e-09	-0.00163689	0.000600039	0.00637245	417288	7.18308e-05	1.46594e-05
rs61878123	n32	2	yes	rs75248620	11	9734173	G	A	0.7363	NA	NA	NA	-0.00173256	0.000300003	7.69e-09	1136580	1	0.7658	-0.0017	0.0006	0.00378	-0.00179468	0.000600007	0.00277978	417288	7.22082e-05	1.47364e-05
rs2815367	n56	1	yes	rs4415537	1	67500762	A	G	0.6502	NA	NA	NA	-0.00190397	0.000300006	2.2e-10	970262	0.999645	0.6017	-0.0016	0.0006	0.003277	-0.00160423	0.000600008	0.00750247	417288	7.70963e-05	1.57339e-05
rs7707989	k35	3	yes	rs17256228;rs78660602;rs1168410;rs35239	5	67691880	G	A	0.2013	NA	NA	NA	-0.00194982	0.000300004	8.07e-11	1372570	0.984503	0.2568	-0.0017	0.0007	0.01076	-0.00181171	0.000700008	0.00964993	417288	7.83047e-05	1.59806e-05
rs223389	k59	2	yes	rs223308	4	103748943	G	A	0.8024	NA	NA	NA	-0.00190096	0.000300011	2.35e-10	1391750	0.995587	0.809	-0.004	0.0007	1.8e-08	-0.00202234	0.000700042	0.0038661	417288	7.89951e-05	1.61215e-05
rs34442537	n37	1	yes	rs6827167;rs13137866	4	129540393	G	C	0.3212	NA	NA	NA	-0.00203002	0.000300007	1.32e-11	1012130	0.968312	0.2731	-0.0019	0.0006	0.001035	-0.00178695	0.00060001	0.00289952	417288	7.92376e-05	1.61709e-05
rs2279463	k11	1	yes	rs316010;rs3798167;rs1867351;rs12523781;rs9347368;rs141805598;rs118180095;rs3123629;rs2619264	6	160668389	G	A	0.1363	NA	NA	NA	-0.00132466	0.00040008	0.000929659	1054060	1	0.1316	-0.0101	0.0008	2.49e-38	-0.00235828	0.000800233	0.00320886	417288	7.94468e-05	1.62136e-05
rs35629566	k141	1	yes	rs12588550;rs35886508;rs192226233;rs60258091	14	93072317	G	C	0.1756	NA	NA	NA	-0.00261889	0.000400011	5.87e-11	857451	0.977701	0.1543	-0.0023	0.0007	0.001453	-0.00221606	0.000700011	0.00154682	417288	8.01042e-05	1.63478e-05
rs11923081	n80	2	yes	rs80120242	3	132439403	C	A	0.1172	NA	NA	NA	-0.00222725	0.000400006	2.58e-08	1199760	0.989755	0.101	-0.0027	0.0009	0.001906	-0.00266556	0.000900013	0.00305951	417288	8.06432e-05	1.64578e-05
rs12905847	k20	4	yes	rs10851885;rs2472297;rs74024019;rs145727191	15	76240707	C	T	0.8873	NA	NA	NA	-0.00291078	0.000400015	3.42e-13	1241280	0.959301	0.9002	-0.0035	0.0009	0.0002008	-0.00268551	0.000900023	0.0028467	417288	8.09903e-05	1.65286e-05
rs16930370	k43	1	yes	rs116646608;rs34868434;rs73047065;rs12426678	12	3387697	C	T	0.1764	NA	NA	NA	-0.00114137	0.000400026	0.00432764	854330	0.985985	0.184	-0.0045	0.0007	1.53e-10	-0.00208947	0.000700052	0.00283826	417288	8.19389e-05	1.67222e-05
rs593881	n165	1	yes	rs12403095	1	245575662	G	A	0.5387	NA	NA	NA	-0.001553	0.000300004	2.26e-07	888037	0.996372	0.5137	-0.0016	0.0005	0.002574	-0.00162269	0.000500007	0.00117315	417288	8.22233e-05	1.67803e-05
rs7019647	k150	1	yes	rs13287724	9	33893073	G	A	0.2653	NA	NA	NA	-0.00212162	0.000300006	1.53e-12	1132160	0.999496	0.28	-0.0018	0.0006	0.002457	-0.00180812	0.000600009	0.00258269	417288	8.23863e-05	1.68135e-05
rs2530742	k76	4	yes	rs288766;rs12671694;rs2365286;rs9333592;rs10252184;rs111239279;rs28691751	7	156399953	G	T	0.7883	NA	NA	NA	-0.00232581	0.000300007	9.01e-15	1322330	0.95836	0.7979	-0.0021	0.0007	0.001432	-0.00202476	0.000700011	0.00382228	417288	8.26365e-05	1.68646e-05
rs114353587	k66	2	yes	rs17050272	2	120824615	T	C	0.0524	NA	NA	NA	-0.00577307	0.000600025	6.49e-22	1111020	0.995085	0.0421	-0.0041	0.0013	0.001419	-0.00405891	0.00130002	0.00179511	417288	8.30484e-05	1.69486e-05
rs2585442	k31	3	yes	rs6127099;rs2762943;rs17217119	20	52737123	G	C	0.248	NA	NA	NA	-0.00177663	0.000300017	3.19e-09	1183190	0.966709	0.2104	-0.004	0.0007	7.36e-10	-0.00200817	0.000700045	0.00412259	417288	8.3746e-05	1.7091e-05
rs35709439	k17	2	yes	rs7247977	19	33190263	C	T	0.816	NA	NA	NA	-0.00357711	0.000300037	9.07e-33	1469460	0.998868	0.8383	-0.0056	0.0007	4.04e-14	-0.00225274	0.000700074	0.0012915	417288	8.59888e-05	1.75487e-05
rs737092	k97	2	yes	rs2235826	20	55990405	C	T	0.4885	NA	NA	NA	-0.00167784	0.000300007	2.24e-08	883165	0.98661	0.4757	-0.002	0.0005	0.0001603	-0.00166493	0.000500012	0.000869167	417288	8.64201e-05	1.76368e-05
rs12938914	k168	1	yes	rs1242486	17	17642088	A	G	0.5785	NA	NA	NA	-0.00155632	0.000300007	2.13e-07	905006	0.978572	0.5792	-0.002	0.0005	0.0003009	-0.00169474	0.000500012	0.000700457	417288	8.75025e-05	1.78577e-05
rs114165349	n46	1	yes	rs11548324	1	27021913	G	C	0.9739	NA	NA	NA	-0.00623564	0.000900023	4.26e-12	964614	0.984807	0.9719	-0.0052	0.0017	0.001908	-0.00506699	0.00170003	0.00287746	417288	8.76472e-05	1.78872e-05
rs75835529	k27	2	yes	rs11062102	12	422780	G	A	0.0436	NA	NA	NA	-0.00402338	0.000700021	9.06e-09	972003	1	0.0446	-0.0053	0.0014	0.0001962	-0.0040597	0.00140004	0.00373513	417288	8.77845e-05	1.79152e-05
rs3915352	k116	2	yes	rs3750082	7	33138472	C	T	0.2024	NA	NA	NA	-0.00201944	0.000300007	1.68e-11	1366970	0.991539	0.2023	-0.0025	0.0007	0.0002025	-0.00210443	0.000700016	0.00264484	417288	8.93335e-05	1.82313e-05
rs1994887	k203	2	yes	rs12148280;rs2922231	15	57793765	A	C	0.2741	NA	NA	NA	-0.00213458	0.000300006	1.12e-12	1109100	0.985397	0.2609	-0.0019	0.0006	0.002049	-0.00195185	0.000600009	0.00114182	417288	9.18291e-05	1.87406e-05
rs1573815	k110	2	yes	rs11706370;rs11714876	3	52870132	G	A	0.7667	NA	NA	NA	-0.00222994	0.000300008	1.06e-13	1233700	0.999435	0.7721	-0.0022	0.0006	0.0003884	-0.00205049	0.000600012	0.00063219	417288	9.2479e-05	1.88733e-05
rs2236521	k153	1	yes	rs6142934	20	60892116	A	G	0.5482	NA	NA	NA	-0.00179589	0.000300007	2.15e-09	890978	0.99198	0.5343	-0.002	0.0005	0.0001784	-0.00173402	0.000500012	0.000524425	417288	9.35211e-05	1.90859e-05
rs1168410	k35	4	yes	rs17256228;rs78660602;rs7707989;rs35239	5	68701181	C	A	0.4588	NA	NA	NA	-0.00185155	0.000300007	6.76e-10	888737	0.979629	0.4174	-0.0018	0.0006	0.001126	-0.00176024	0.000600011	0.00334974	417288	9.41839e-05	1.92212e-05
rs3743342	k195	2	yes	rs79483120	15	67485667	T	C	0.2235	NA	NA	NA	-0.00165834	0.000300004	3.24e-08	1271580	0.992774	0.2294	-0.0021	0.0006	0.00102	-0.00206738	0.000600011	0.000569855	417288	9.44437e-05	1.92742e-05
rs4242949	n26	2	yes	rs1028883	13	73716626	G	A	0.1933	NA	NA	NA	-0.0019865	0.000300005	3.55e-11	1415190	0.993377	0.2261	-0.0021	0.0007	0.00192	-0.00207886	0.000700012	0.00298045	417288	9.45248e-05	1.92908e-05
rs1050816	k52	1	yes	rs112068790	2	220358198	C	T	0.6704	NA	NA	NA	-0.0027777	0.000300018	2.07e-20	998619	0.998317	0.6459	-0.0022	0.0006	8.26e-05	-0.0018404	0.000600015	0.00216037	417288	9.68335e-05	1.97619e-05
rs11706370	k110	1	yes	rs1573815;rs11714876	3	49441091	G	A	0.6872	NA	NA	NA	-0.00253945	0.00030001	2.57e-17	1026580	0.999864	0.7068	-0.0019	0.0006	0.0008591	-0.00193379	0.00060001	0.0012689	417288	9.687e-05	1.97694e-05
rs66827546	k139	1	yes	rs62385693;rs115926813;rs6595989	5	132388960	A	G	0.2626	NA	NA	NA	-0.00251495	0.000300009	5.16e-17	1139590	0.997016	0.2689	-0.002	0.0006	0.0009074	-0.00201346	0.000600011	0.000791626	417288	9.96239e-05	2.03314e-05
rs13192947	k84	2	yes	rs3904600;rs1413700	6	6909188	C	T	0.7128	NA	NA	NA	-0.00185877	0.000300003	5.8e-10	1077980	0.99857	0.6914	-0.0017	0.0006	0.004144	-0.00193914	0.000600008	0.00122989	417288	0.000100289	2.04672e-05
rs223308	k59	1	yes	rs223389	4	103812499	A	G	0.5179	NA	NA	NA	-0.00176095	0.000300017	4.37e-09	883775	0.998597	0.5049	-0.0031	0.0005	3.67e-09	-0.00179806	0.000500029	0.000323271	417288	0.000101022	2.06168e-05
rs17217119	k31	4	yes	rs6127099;rs2762943;rs2585442	20	52742590	A	G	0.7969	NA	NA	NA	-0.00183395	0.000300025	9.8e-10	1363290	1	0.7919	-0.0046	0.0006	9.66e-13	-0.0022347	0.000600052	0.000195946	417288	0.000102871	2.0994e-05
rs4415537	n56	2	yes	rs2815367	1	68009663	C	T	0.2573	NA	NA	NA	-0.00190397	0.000300005	2.2e-10	1154800	0.993176	0.2893	-0.002	0.0006	0.001004	-0.00200338	0.000600011	0.000841087	417288	0.000103151	2.10511e-05
rs35969577	k8	1	yes	rs10077761;rs1501709;rs13179493	5	39401384	T	G	0.4162	NA	NA	NA	-0.00200472	0.000300068	2.38e-11	907841	0.997272	0.3928	-0.0049	0.0005	8.81e-20	-0.00186759	0.000500071	0.000187972	417288	0.000103986	2.12217e-05
rs34753685	k25	1	yes	rs17730281	15	53969364	A	G	0.4443	NA	NA	NA	-0.00222336	0.000300027	1.26e-13	893674	0.994138	0.3989	-0.0044	0.0005	8.73e-17	-0.0018832	0.000500058	0.000165912	417288	0.000106295	2.16929e-05
rs11217089	k210	2	yes	rs2509851	11	118789878	G	C	0.8989	NA	NA	NA	-0.00279005	0.000500009	2.41e-08	874175	0.964973	0.8514	-0.0026	0.0011	0.02525	-0.00259413	0.00110002	0.0183611	347899	0.000106426	2.17195e-05
rs1635404	k133	1	yes	rs9790	16	3747042	T	G	0.6973	NA	NA	NA	-0.00178782	0.000300008	2.53e-09	1045480	1	0.7123	-0.0028	0.0006	6.44e-07	-0.00204383	0.000600023	0.000658623	417288	0.000107005	2.18377e-05
rs729982	k33	3	yes	rs112880707;rs139916	22	40810946	T	C	0.877	NA	NA	NA	-0.00380534	0.000600045	2.27e-10	511380	0.601407	0.876	-0.0043	0.0008	9.09e-08	-0.00281954	0.000800039	0.000424686	417288	0.000107942	2.20291e-05
rs233436	k50	1	yes	rs1056819;rs2237886	11	2794902	G	C	0.1851	NA	NA	NA	-0.00354265	0.000400022	8.28e-19	822883	0.997421	0.1731	-0.0029	0.0007	2.37e-05	-0.00246547	0.00070002	0.000428306	417288	0.000108758	2.21954e-05
rs13227214	k69	1	yes	rs3757387	7	128740355	C	G	0.4561	NA	NA	NA	-0.00207599	0.000300013	4.53e-12	889519	0.995743	0.4732	-0.0022	0.0005	2.18e-05	-0.00187817	0.000500014	0.000172494	417288	0.000109918	2.24323e-05
rs11786896	n1	1	yes	rs6985555	8	145018354	T	C	0.0493	NA	NA	NA	-0.00553917	0.000700028	2.52e-15	864757	0.972158	0.0396	-0.0053	0.0013	6.15e-05	-0.00482878	0.00130003	0.000203727	417288	0.000110849	2.26223e-05
rs750714	k151	1	yes	rs1584328	3	125904688	A	G	0.4238	NA	NA	NA	-0.00225273	0.000300006	5.96e-14	903692	0.991175	0.4048	-0.0018	0.0005	0.0009351	-0.00191864	0.000500009	0.000124445	417288	0.000110867	2.26258e-05
rs12190287	k96	2	yes	rs9373056;rs2636596	6	134214525	G	C	0.3769	NA	NA	NA	-0.00207824	0.000300007	4.29e-12	939657	1	0.3373	-0.0017	0.0005	0.001863	-0.00199327	0.000500007	6.70605e-05	417288	0.000111013	2.26558e-05
rs10933138	k187	2	yes	rs13029395	2	227201709	G	C	0.7585	NA	NA	NA	-0.00194043	0.000300007	9.93e-11	1204710	0.993153	0.7532	-0.0023	0.0006	0.0002841	-0.00218863	0.000600014	0.000264667	417288	0.000111304	2.27151e-05
rs869950	k18	2	yes	rs4744712;rs7864097;rs75851090	9	71179545	A	T	0.7981	NA	NA	NA	-0.00283929	0.000300012	2.97e-21	1369440	0.959062	0.8115	-0.003	0.0007	7.53e-06	-0.00242315	0.000700023	0.000537118	417288	0.000112272	2.29126e-05
rs833805	k12	3	yes	rs881858;rs77626494;rs2794264;rs6458374	6	44030011	G	A	0.8871	NA	NA	NA	-0.00364763	0.000500016	2.99e-13	793198	0.901853	0.8896	-0.003	0.001	0.002604	-0.00303022	0.00100002	0.00244425	417288	0.000112726	2.30052e-05
rs34357137	k74	2	yes	rs11759908	6	41672041	C	G	0.732	NA	NA	NA	-0.0017174	0.000300011	1.04e-08	1124850	0.986797	0.7436	-0.0029	0.0006	8.57e-07	-0.00218297	0.000600023	0.000274608	417288	0.00011357	2.31775e-05
rs145727191	k20	5	yes	rs10851885;rs2472297;rs74024019;rs12905847	15	76301905	A	G	0.0284	NA	NA	NA	-0.00608187	0.000900061	1.41e-11	888518	0.927046	0.0224	-0.0106	0.0019	2.25e-08	-0.00654033	0.00190011	0.000577278	417288	0.00011709	2.38958e-05
rs75094798	k149	1	yes	rs11556924	7	129549800	T	A	0.9065	NA	NA	NA	-0.00369137	0.000500017	1.55e-13	937276	0.999942	0.9183	-0.0039	0.0009	1.67e-05	-0.00355047	0.000900024	7.98484e-05	417288	0.000118219	2.41264e-05
rs117332547	k1	3	yes	rs1145084;rs68087211;rs28877685	15	45695763	C	G	0.1197	NA	NA	NA	-0.00322487	0.000400038	7.54e-16	1177850	0.996247	0.1277	-0.0086	0.0008	1.83e-26	-0.00294059	0.000800165	0.000237867	417288	0.000120403	2.4572e-05
rs10252184	k76	6	yes	rs288766;rs12671694;rs2365286;rs2530742;rs9333592;rs111239279;rs28691751	7	156090770	A	T	0.8865	NA	NA	NA	-0.00264672	0.000400007	3.67e-11	1233690	0.982689	0.8659	-0.0029	0.0009	0.0009393	-0.00290987	0.00090002	0.00122448	417288	0.000122901	2.50817e-05
rs10142359	n10	1	yes	rs17122159;rs72719670	14	73884540	G	A	0.486	NA	NA	NA	-0.00110064	0.000300008	0.000243772	883386	0.999022	0.4546	-0.0025	0.0005	2.5e-06	-0.00199862	0.000500019	6.41257e-05	417288	0.000123798	2.5265e-05
rs1867351	k11	4	yes	rs2279463;rs316010;rs3798167;rs12523781;rs9347368;rs141805598;rs118180095;rs3123629;rs2619264	6	160543123	C	T	0.2055	NA	NA	NA	-0.00367567	0.000300007	1.64e-34	1351600	0.99488	0.2241	-0.0011	0.0007	0.08411	-0.00239106	0.000700002	0.000635965	417288	0.000124262	2.53596e-05
rs2607495	k28	3	yes	rs79760705;rs114118094	5	52999175	T	G	0.7574	NA	NA	NA	-0.00253239	0.000300007	3.14e-17	1200980	0.998847	0.7604	-0.0022	0.0009	0.01343	-0.00233789	0.000900017	0.00938757	116608	0.000124476	2.54034e-05
rs11556924	k149	2	yes	rs75094798	7	129663496	C	T	0.6198	NA	NA	NA	-0.00188837	0.000300008	3.09e-10	936456	1	0.6654	-0.0023	0.0005	1.73e-05	-0.00211707	0.000500014	2.29548e-05	417288	0.000124735	2.54562e-05
rs2237886	k50	3	yes	rs233436;rs1056819	11	2810731	C	T	0.8932	NA	NA	NA	-0.00245478	0.000400009	8.42e-10	1301240	1	0.8911	-0.0038	0.0008	4.8e-06	-0.00321521	0.000800027	5.84747e-05	417288	0.000125396	2.5591e-05
rs16823029	k67	1	yes	rs2075252;rs6433115;rs4668134	2	170104938	A	C	0.0814	NA	NA	NA	-0.00428162	0.000500026	1.1e-17	1062380	0.991611	0.0916	-0.0044	0.001	4.66e-06	-0.00348401	0.00100004	0.000494204	417288	0.000126253	2.57659e-05
rs16856934	k29	2	yes	rs1548945	2	217963677	A	G	0.8386	NA	NA	NA	-0.00239334	0.000400005	2.19e-09	917120	0.966335	0.8574	-0.0026	0.0008	0.001172	-0.00287576	0.000800015	0.000324842	417288	0.000126392	2.57942e-05
rs3997967	k73	8	yes	rs622076;rs17271121;rs141130394;rs41268932;rs62398943;rs9469775;rs115740542;rs9265546;rs11755671;rs17215231	6	31357391	A	T	0.3684	NA	NA	NA	-0.00177535	0.000300008	3.27e-09	948396	0.837588	0.3511	-0.0025	0.0007	0.000313	-0.0021311	0.000700023	0.00233197	370069	0.000129338	2.63955e-05
rs59299461	k112	2	yes	rs4836732	9	119333569	C	G	0.8521	NA	NA	NA	-0.00229922	0.000400006	9.03e-09	984973	0.999688	0.8534	-0.0028	0.0008	0.0001584	-0.00289698	0.000800018	0.000293301	417288	0.000131246	2.6785e-05
rs1028883	n26	1	yes	rs4242949	13	74108587	G	T	0.5664	NA	NA	NA	-0.0019865	0.000300007	3.56e-11	898545	0.97595	0.5538	-0.0021	0.0005	0.0001256	-0.00208921	0.000500013	2.93672e-05	417288	0.000134821	2.75144e-05
rs4142040	n27	2	yes	rs9521720	13	110878672	C	T	0.2117	NA	NA	NA	-0.00165446	0.000300003	3.49e-08	1322370	0.953531	0.2091	-0.0025	0.0007	0.0002437	-0.0025558	0.000700017	0.000261162	417288	0.000135033	2.75577e-05
rs62432758	k124	2	yes	rs9397738	6	154858360	T	C	0.7809	NA	NA	NA	-0.00246757	0.000300007	1.95e-16	1289780	0.968119	0.7704	-0.0023	0.0006	0.0003169	-0.00247187	0.000600013	3.7938e-05	417288	0.000135098	2.75711e-05
rs78660602	k35	2	yes	rs17256228;rs7707989;rs1168410;rs35239	5	68043894	A	G	0.9066	NA	NA	NA	-0.0046274	0.000500032	2.16e-20	938119	0.99006	0.8955	-0.0041	0.0009	2.56e-06	-0.00340902	0.000900034	0.000152073	417288	0.000135941	2.77431e-05
rs62188290	k154	2	yes	rs6433958	2	183316693	G	A	0.806	NA	NA	NA	-0.00172042	0.000300005	9.77e-09	1411310	0.992293	0.8175	-0.0031	0.0007	3.56e-06	-0.00271472	0.000700024	0.000105304	417288	0.000137439	2.80488e-05
rs7012814	k71	1	yes	rs12549686	8	9173358	G	A	0.5278	NA	NA	NA	-0.00248208	0.000300016	1.3e-16	885386	0.98295	0.5434	-0.0026	0.0005	1.54e-06	-0.00211392	0.00050002	2.36126e-05	417288	0.000138593	2.82844e-05
rs660240	k80	2	yes	rs12145677	1	109817838	T	C	0.2176	NA	NA	NA	-0.0028662	0.000300015	1.25e-21	1296110	1	0.2302	-0.0032	0.0006	5.35e-07	-0.00252502	0.000600026	2.57433e-05	417288	0.000141229	2.88222e-05
rs2075252	k67	2	yes	rs16823029;rs6433115;rs4668134	2	170010985	C	T	0.7533	NA	NA	NA	-0.00246481	0.000300013	2.11e-16	1187400	1	0.7563	-0.003	0.0006	6.89e-07	-0.00249135	0.000600024	3.2946e-05	417288	0.000142998	2.91832e-05
rs4836732	k112	1	yes	rs59299461	9	119266695	C	T	0.4714	NA	NA	NA	-0.00245116	0.000300011	3.08e-16	885576	0.987589	0.4783	-0.0021	0.0005	0.0001179	-0.00215051	0.000500013	1.70097e-05	417288	0.000144249	2.94387e-05
rs288766	k76	1	yes	rs12671694;rs2365286;rs2530742;rs9333592;rs10252184;rs111239279;rs28691751	7	155619498	T	A	0.6489	NA	NA	NA	-0.00174159	0.000300014	6.44e-09	968553	0.995302	0.6572	-0.0032	0.0006	1.12e-08	-0.00227359	0.000600034	0.000151195	417288	0.00014557	2.97082e-05
rs9397738	k124	1	yes	rs62432758	6	154986664	G	A	0.1412	NA	NA	NA	-0.00313627	0.00040001	4.49e-15	1023640	1	0.1383	-0.0029	0.0008	0.0002871	-0.00314233	0.000800019	8.57192e-05	417288	0.000147093	3.0019e-05
rs10163551	n34	1	yes	rs78754198	18	42777064	T	C	0.3017	NA	NA	NA	-0.00228064	0.000300008	2.92e-14	1047450	0.996691	0.2934	-0.0024	0.0006	2.8e-05	-0.00239714	0.000600017	6.46596e-05	417288	0.000148912	3.03903e-05
rs133298	k62	2	yes	rs1883991;rs116434743	22	42386949	T	G	0.7776	NA	NA	NA	-0.00271946	0.000300009	1.25e-19	1276010	0.987768	0.7665	-0.0026	0.0006	6.11e-05	-0.00258397	0.000600017	1.6586e-05	417288	0.000149377	3.04851e-05
rs41284816	k126	1	yes	rs3118919	13	50655989	T	G	0.0225	NA	NA	NA	-0.00807535	0.00100004	6.75e-16	902991	0.957475	0.0269	-0.0069	0.0017	4.81e-05	-0.00676518	0.00170005	6.90893e-05	417288	0.000149754	3.0562e-05
rs11644836	k181	2	yes	rs28623477	16	79712655	C	G	0.322	NA	NA	NA	-0.0016902	0.000300004	1.76e-08	1010830	0.998614	0.3114	-0.0021	0.0006	0.0001241	-0.00236525	0.000600013	8.08061e-05	417288	0.000149951	3.06023e-05
rs4952981	k82	1	yes	rs7599781	2	43428651	T	C	0.5041	NA	NA	NA	-0.00229146	0.000300014	2.21e-14	882721	0.99169	0.5008	-0.0024	0.0005	7.47e-06	-0.00219655	0.000500017	1.11829e-05	417288	0.000150776	3.07705e-05
rs6084180	n95	1	yes	rs6051666	20	2808307	T	C	0.7954	NA	NA	NA	-0.0020273	0.000300005	1.4e-11	1356030	0.970381	0.8242	-0.0029	0.0007	2.82e-05	-0.00291729	0.00070002	3.08047e-05	417288	0.000154142	3.14575e-05
rs11121627	k216	2	yes	rs284316	1	10856692	C	T	0.4148	NA	NA	NA	-0.00182257	0.000300006	1.24e-09	909104	0.906576	0.4466	-0.0022	0.0006	0.000229	-0.002235	0.000600017	0.00019539	417288	0.00015432	3.14939e-05
rs114777282	k19	4	yes	rs55722796;rs35289683;rs533075;rs1031459	17	37967650	A	C	0.0273	NA	NA	NA	-0.00610223	0.00100005	1.05e-09	747877	0.768273	0.0446	-0.0078	0.0019	4.94e-05	-0.00539122	0.00190012	0.00454957	370069	0.000154812	3.15943e-05
rs79760705	k28	1	yes	rs114118094;rs2607495	5	53298716	G	T	0.8885	NA	NA	NA	-0.00607603	0.000400038	4.21e-52	1252800	0.994441	0.8931	-0.0036	0.0012	0.002953	-0.00362785	0.00120003	0.00250181	116608	0.000157068	3.20546e-05
rs41159	k129	1	yes	rs1807691	22	30407364	A	G	0.5983	NA	NA	NA	-0.00202355	0.000300009	1.53e-11	918180	0.999508	0.6094	-0.0024	0.0006	2.62e-05	-0.00230372	0.000600019	0.000123328	417288	0.000157908	3.22261e-05
rs2365286	k76	3	yes	rs288766;rs12671694;rs2530742;rs9333592;rs10252184;rs111239279;rs28691751	7	156258179	A	G	0.7429	NA	NA	NA	-0.00254102	0.000300009	2.46e-17	1155350	0.997086	0.7165	-0.0025	0.0006	4.59e-05	-0.00249462	0.000600018	3.21647e-05	417288	0.000158011	3.22472e-05
rs12549686	k71	2	yes	rs7012814	8	8548948	C	T	0.761	NA	NA	NA	-0.00213388	0.000300009	1.14e-12	1213290	0.986815	0.7577	-0.0032	0.0006	2.18e-07	-0.00263128	0.000600027	1.15843e-05	417288	0.000158889	3.24264e-05
rs4725990	n66	3	yes	rs3918226;rs4725958	7	150796200	C	G	0.3107	NA	NA	NA	-0.00170288	0.000300005	1.38e-08	1030410	0.98646	0.3659	-0.0023	0.0006	3.49e-05	-0.0023539	0.000600017	8.74307e-05	417288	0.000160696	3.27952e-05
rs6985555	n1	2	yes	rs11786896	8	144905947	C	T	0.7143	NA	NA	NA	-0.0018045	0.000300006	1.8e-09	1081350	0.994402	0.7105	-0.0027	0.0006	5.07e-06	-0.00250296	0.000600022	3.02676e-05	417288	0.000161076	3.28726e-05
rs2068888	k58	1	yes	rs10882015	10	94839642	A	G	0.4504	NA	NA	NA	-0.00309739	0.000300018	5.49e-25	891409	1	0.4382	-0.0023	0.0005	1.09e-05	-0.00229859	0.000500016	4.28531e-06	417288	0.000162587	3.31811e-05
rs74018942	k46	3	yes	rs9932625;rs11645288	16	51762851	T	C	0.1707	NA	NA	NA	-0.00249634	0.000400004	4.35e-10	876882	0.994526	0.1502	-0.0022	0.0007	0.002777	-0.00319657	0.00070001	4.96012e-06	417288	0.000163029	3.32712e-05
rs354211	k104	1	yes	rs10865282	2	54932516	T	C	0.35	NA	NA	NA	-0.00240565	0.000300011	1.07e-15	969977	0.993219	0.4026	-0.0025	0.0006	9.1e-06	-0.00233781	0.000600021	9.77094e-05	417288	0.000164311	3.35329e-05
rs9790	k133	2	yes	rs1635404	16	3586230	T	C	0.1986	NA	NA	NA	-0.00190916	0.000300007	1.97e-10	1386520	1	0.1973	-0.0035	0.0006	3.53e-08	-0.00289505	0.000600028	1.40104e-06	417288	0.000165921	3.38615e-05
rs16874052	k174	2	yes	rs7667050	4	23736523	A	G	0.9514	NA	NA	NA	-0.00401478	0.000600012	2.21e-11	1193150	1	0.9497	-0.0057	0.0013	1.46e-05	-0.0052995	0.00130005	4.57413e-05	417288	0.0001677	3.42246e-05
rs316010	k11	2	yes	rs2279463;rs3798167;rs1867351;rs12523781;rs9347368;rs141805598;rs118180095;rs3123629;rs2619264	6	160674557	T	C	0.8934	NA	NA	NA	-0.00519399	0.00040006	1.53e-38	1303060	0.987828	0.8893	-0.0074	0.0009	1.24e-17	-0.00369362	0.00090012	4.06993e-05	417288	0.000167884	3.42621e-05
rs6142934	k153	2	yes	rs2236521	20	60621854	T	C	0.8936	NA	NA	NA	-0.00264975	0.000400008	3.49e-11	1305550	1	0.9078	-0.0044	0.0009	6.96e-07	-0.00400827	0.000900035	8.44964e-06	417288	0.000168091	3.43043e-05
rs11071738	k85	1	yes	rs2652815	15	63580155	T	C	0.5276	NA	NA	NA	-0.00184639	0.000300013	7.54e-10	885365	0.991626	0.5686	-0.003	0.0005	2.46e-08	-0.00235751	0.000500027	2.42e-06	417288	0.000170414	3.47783e-05
rs12432201	k157	1	yes	rs11850952	14	100771483	C	T	0.3074	NA	NA	NA	-0.00209537	0.000300008	2.86e-12	1036490	0.98884	0.3094	-0.0026	0.0006	6.87e-06	-0.00253702	0.000600021	2.35554e-05	417288	0.000171911	3.5084e-05
rs9373056	k96	1	yes	rs12190287;rs2636596	6	133797208	C	T	0.68	NA	NA	NA	-0.0029329	0.000300014	1.43e-22	1014090	0.999716	0.6587	-0.0023	0.0006	5.11e-05	-0.0024735	0.000600017	3.74979e-05	417288	0.000171932	3.50883e-05
rs281380	k143	1	yes	rs2232003	19	49214470	T	C	0.636	NA	NA	NA	-0.00214464	0.000300008	8.76e-13	953220	1	0.6121	-0.0024	0.0005	5.78e-06	-0.00242779	0.000500016	1.20126e-06	417288	0.000174934	3.57008e-05
rs7298123	k91	2	yes	rs73119306;rs3782232	12	56860073	C	T	0.1998	NA	NA	NA	-0.00184083	0.000300004	8.46e-10	1380280	0.995233	0.2366	-0.0029	0.0007	1.7e-05	-0.0028186	0.000700025	5.66301e-05	417288	0.000179368	3.66056e-05
rs35529250	n86	2	yes	rs278941	4	40428091	T	C	0.0061	NA	NA	NA	-0.0111456	0.00190003	4.46e-09	907452	1	0.0168	-0.0088	0.003	0.003328	-0.0093264	0.00300009	0.00187905	116608	0.000179593	3.66516e-05
rs12588550	k141	2	yes	rs35629566;rs35886508;rs192226233;rs60258091	14	93407486	T	C	0.6994	NA	NA	NA	-0.00198055	0.000300008	4.07e-11	1049630	0.961996	0.7164	-0.003	0.0006	3.64e-07	-0.00266507	0.000600027	8.92949e-06	417288	0.00018038	3.68123e-05
rs845332	n29	2	yes	rs56255430;rs78030362	19	18204093	C	G	0.7518	NA	NA	NA	-0.00204224	0.000300006	9.94e-12	1182640	0.985791	0.7464	-0.0028	0.0006	5.2e-06	-0.00276218	0.000600021	4.15508e-06	417288	0.000180524	3.68416e-05
rs2403966	k51	2	yes	rs2823139	21	16798091	T	G	0.297	NA	NA	NA	-0.00238799	0.000300009	1.72e-15	1056900	0.994819	0.2918	-0.0027	0.0006	6.97e-06	-0.00267828	0.000600022	8.05763e-06	417288	0.000185295	3.78153e-05
rs77626494	k12	2	yes	rs881858;rs833805;rs2794264;rs6458374	6	43286886	T	C	0.102	NA	NA	NA	-0.00295462	0.000400012	1.51e-13	1355170	0.998613	0.0929	-0.0049	0.0009	6.53e-08	-0.00420461	0.000900044	2.9892e-06	417288	0.000186223	3.80046e-05
rs7247977	k17	1	yes	rs35709439	19	33358355	T	C	0.6056	NA	NA	NA	-0.00243041	0.000300043	5.49e-16	923689	0.999168	0.5982	-0.0046	0.0005	3.32e-17	-0.00252087	0.000500063	4.62865e-07	417288	0.000190927	3.89647e-05
rs56255430	n29	1	yes	rs845332;rs78030362	19	19477877	C	A	0.0819	NA	NA	NA	-0.00367739	0.000500012	1.92e-13	1056530	0.996346	0.0799	-0.0045	0.0009	1.56e-06	-0.00456764	0.000900032	3.8755e-07	417288	0.000191724	3.91273e-05
rs284859	k118	1	yes	rs3781291	10	104573017	G	T	0.818	NA	NA	NA	-0.00272288	0.000400013	9.97e-12	833763	1	0.8181	-0.0033	0.0007	6.67e-07	-0.00322882	0.000700027	3.98003e-06	417288	0.000193926	3.95768e-05
rs7126281	k130	1	yes	rs61882187	11	68910223	C	G	0.7104	NA	NA	NA	-0.00211969	0.000300008	1.6e-12	1072630	0.99098	0.7369	-0.0031	0.0006	1.49e-07	-0.00283017	0.000600027	2.39656e-06	417288	0.000194117	3.96158e-05
rs36134929	k128	2	yes	rs12212034;rs76572975;rs10456652	6	50885608	T	C	0.6244	NA	NA	NA	-0.00176803	0.000300006	3.79e-09	940951	0.990816	0.6024	-0.0026	0.0005	1.67e-06	-0.0025478	0.00050002	3.47989e-07	417288	0.000194344	3.96621e-05
rs1501709	k8	3	yes	rs35969577;rs10077761;rs13179493	5	39603834	G	T	0.7537	NA	NA	NA	-0.00210221	0.000300005	2.43e-12	1188760	0.997777	0.757	-0.0029	0.0006	1.64e-06	-0.00291406	0.000600022	1.19425e-06	417288	0.000195258	3.98486e-05
rs8126001	k99	3	yes	rs72629024;rs2261092	20	62711459	C	T	0.5101	NA	NA	NA	-0.00211252	0.000300007	1.9e-12	883058	0.992915	0.5422	-0.0024	0.0005	6.83e-06	-0.00251454	0.000500017	4.93288e-07	417288	0.000196183	4.00374e-05
9:140085182_A_G	k194	1	yes	9:140149113_G_A	9	140085182	G	A	0.272	NA	NA	NA	-0.002073	0.000300007	4.85e-12	1114430	0.990912	0.2672	-0.0029	0.0006	8.48e-07	-0.00283951	0.000600024	2.21961e-06	417288	0.000197342	4.02738e-05
rs112880707	k33	1	yes	rs139916;rs729982	22	40884662	C	T	0.8994	NA	NA	NA	-0.00413917	0.000500035	1.26e-16	877937	0.999647	0.9162	-0.0061	0.0009	1.67e-11	-0.00455425	0.000900063	4.19428e-07	417288	0.000199057	4.06239e-05
rs17563161	k88	2	yes	rs434215;rs11747993	5	497624	A	G	0.2644	NA	NA	NA	-0.00272616	0.000300008	1.02e-19	1134610	0.995953	0.2259	-0.0021	0.0006	0.0005181	-0.00303327	0.000600011	4.29587e-07	417288	0.000201115	4.1044e-05
rs1801251	k171	1	yes	rs62195072	2	233633460	G	A	0.6429	NA	NA	NA	-0.00191254	0.000300006	1.83e-10	961219	1	0.6679	-0.0027	0.0005	5.28e-07	-0.00270698	0.00050002	6.17221e-08	417288	0.00020317	4.14633e-05
rs2235826	k97	1	yes	rs737092	20	56143169	A	T	0.812	NA	NA	NA	-0.00295288	0.000400016	1.56e-13	813104	0.977295	0.823	-0.0037	0.0007	6.83e-08	-0.00334498	0.000700034	1.76767e-06	417288	0.000203737	4.1579e-05
rs1548945	k29	1	yes	rs16856934	2	217665788	C	T	0.5855	NA	NA	NA	-0.00391647	0.000300026	6.05e-39	909172	0.988396	0.5731	-0.0025	0.0005	4.97e-06	-0.00261203	0.000500018	1.75218e-07	417288	0.000208652	4.25821e-05
rs164747	k44	1	yes	rs4290474;rs9925045	16	89708680	G	T	0.4316	NA	NA	NA	-0.00322783	0.000300018	5.39e-27	899470	0.99853	0.3963	-0.0026	0.0005	8.31e-07	-0.00265068	0.00050002	1.15073e-07	417288	0.000210121	4.28819e-05
rs115778011	k108	2	yes	rs1757915	1	56925754	C	T	0.0359	NA	NA	NA	-0.00453267	0.000700013	9.47e-11	1171080	0.994965	0.0305	-0.0077	0.0015	2.62e-07	-0.0075715	0.00150006	4.47739e-07	417288	0.000211895	4.3244e-05
rs12899201	n81	2	yes	rs112238647	15	79033534	A	G	0.7464	NA	NA	NA	-0.00176465	0.000300006	4.05e-09	1165830	0.999239	0.6911	-0.0033	0.0006	8.01e-08	-0.00282429	0.000600034	2.5153e-06	417288	0.000212857	4.34401e-05
rs7516435	k55	1	yes	rs16849195	1	15868692	G	A	0.3116	NA	NA	NA	-0.0030607	0.000300015	1.95e-24	1028700	0.99939	0.2942	-0.0029	0.0006	3.2e-07	-0.00288464	0.000600025	1.52805e-06	417288	0.000215982	4.4078e-05
rs28623477	k181	1	yes	rs11644836	16	79942318	A	G	0.8521	NA	NA	NA	-0.00279508	0.000400008	2.8e-12	984961	0.982258	0.8288	-0.0033	0.0007	4.65e-06	-0.00352976	0.000700026	4.59918e-07	417288	0.00022098	4.50981e-05
rs61882187	k130	2	yes	rs7126281	11	69188078	T	C	0.6986	NA	NA	NA	-0.00190252	0.000300007	2.27e-10	1048050	0.967118	0.7104	-0.0032	0.0006	3.92e-08	-0.0029386	0.000600031	9.71055e-07	417288	0.000222071	4.53207e-05
rs284316	k216	1	yes	rs11121627	1	10733081	T	C	0.6619	NA	NA	NA	-0.00182257	0.000300005	1.24e-09	986099	0.977643	0.6533	-0.0028	0.0006	2.7e-06	-0.0028275	0.000600026	2.44929e-06	417288	0.000226351	4.6194e-05
rs112238647	n81	1	yes	rs12899201	15	79051705	T	C	0.0635	NA	NA	NA	-0.00319114	0.000600012	1.05e-07	927715	0.962321	0.0598	-0.0065	0.0011	1.42e-08	-0.00568824	0.00110006	2.33057e-07	417288	0.000227398	4.64078e-05
rs17256228	k35	1	yes	rs78660602;rs7707989;rs1168410;rs35239	5	67741508	T	C	0.1084	NA	NA	NA	-0.00540056	0.00040003	1.56e-41	1284190	0.998041	0.1099	-0.0045	0.0008	7.33e-08	-0.00432209	0.000800039	6.57725e-08	417288	0.00022842	4.66163e-05
rs6827167	n37	2	yes	rs34442537;rs13137866	4	128209317	G	T	0.6115	NA	NA	NA	-0.00199813	0.000300007	2.73e-11	928893	0.982836	0.5916	-0.0028	0.0006	4.17e-07	-0.00275584	0.000600027	4.37213e-06	417288	0.000229368	4.68097e-05
rs11170630	n47	1	yes	rs2682325	12	54040410	C	G	0.8432	NA	NA	NA	-0.00269242	0.000400009	1.69e-11	938859	0.99777	0.8403	-0.0037	0.0007	2.09e-07	-0.00375178	0.000700031	8.34743e-08	417288	0.000236115	4.81868e-05
rs4971092	k191	2	yes	rs180921974	1	155143946	T	C	0.8799	NA	NA	NA	-0.00257878	0.000400008	1.14e-10	1174640	0.992476	0.8718	-0.0042	0.0008	1.9e-07	-0.00411342	0.000800038	2.72518e-07	417288	0.000236386	4.8242e-05
rs12671694	k76	2	yes	rs288766;rs2365286;rs2530742;rs9333592;rs10252184;rs111239279;rs28691751	7	155665959	C	T	0.4674	NA	NA	NA	-0.00147661	0.000300013	8.57e-07	886436	0.866479	0.4607	-0.0034	0.0005	1.14e-10	-0.00276106	0.000500035	3.35678e-08	417288	0.000236761	4.83186e-05
rs115740542	k73	7	yes	rs622076;rs17271121;rs141130394;rs41268932;rs62398943;rs9469775;rs3997967;rs9265546;rs11755671;rs17215231	6	26123502	T	C	0.9278	NA	NA	NA	-0.00316225	0.000500005	2.54e-10	1185970	0.986318	0.9301	-0.0049	0.001	1.26e-06	-0.00542538	0.00100004	5.78979e-08	417288	0.000239209	4.88181e-05
rs78299129	k45	3	yes	rs11564722;rs17885785	11	2144411	T	C	0.7217	NA	NA	NA	-0.00176856	0.000300014	3.75e-09	1098660	0.995759	0.7655	-0.0042	0.0008	2.62e-07	-0.00327229	0.000800061	4.31276e-05	300680	0.000240271	4.90349e-05
rs1874150	k205	1	yes	rs10762556	10	75867633	T	C	0.2701	NA	NA	NA	-0.00213922	0.000300005	9.99e-13	1119360	0.994409	0.3078	-0.0029	0.0006	1.26e-06	-0.0030352	0.000600026	4.22684e-07	417288	0.000245349	5.00713e-05
rs863678	k37	3	yes	rs187355703;rs35440573;rs16863775;rs12472159;rs1992909	2	176974104	T	G	0.6414	NA	NA	NA	-0.00274574	0.000300018	5.59e-20	959363	0.944635	0.6588	-0.0034	0.0006	4.14e-09	-0.00297053	0.000600038	7.39966e-07	417288	0.000247937	5.05993e-05
rs1883991	k62	1	yes	rs133298;rs116434743	22	43112818	A	C	0.6805	NA	NA	NA	-0.00271027	0.000300013	1.66e-19	1014930	0.999073	0.6678	-0.0031	0.0006	4.76e-08	-0.00301694	0.000600031	4.95677e-07	417288	0.0002524	5.15102e-05
rs2261092	k99	2	yes	rs72629024;rs8126001	20	62353933	A	G	0.078	NA	NA	NA	-0.00391426	0.000500014	4.95e-15	1104650	0.999373	0.0744	-0.0055	0.001	2.99e-08	-0.00543386	0.00100005	5.5234e-08	417288	0.000254169	5.18713e-05
rs7084764	k49	1	yes	rs61869325	10	69960430	G	A	0.5025	NA	NA	NA	-0.00252941	0.000300015	3.43e-17	882677	0.999782	0.53	-0.003	0.0005	8.2e-09	-0.00286618	0.000500027	9.92288e-09	417288	0.000255794	5.22029e-05
rs72629024	k99	1	yes	rs2261092;rs8126001	20	62152519	G	C	0.1494	NA	NA	NA	-0.00355504	0.000400016	6.26e-19	976752	0.975687	0.1516	-0.0041	0.0008	8.39e-08	-0.0040381	0.000800042	4.47959e-07	417288	0.000262159	5.35017e-05
rs10851885	k20	1	yes	rs2472297;rs74024019;rs12905847;rs145727191	15	76304503	G	A	0.2486	NA	NA	NA	-0.00370935	0.000300044	4.16e-35	1181060	0.975762	0.2134	-0.0058	0.0007	2.21e-18	-0.00360292	0.000700098	2.65663e-07	417288	0.000272375	5.55868e-05
rs113956264	k218	1	yes	rs75510884	16	1997004	C	T	0.967	NA	NA	NA	-0.0074235	0.00090004	1.61e-16	768337	1	0.9726	-0.0092	0.0015	2.72e-09	-0.00908648	0.00150008	1.38411e-09	417288	0.000275034	5.61294e-05
rs34520461	k10	2	yes	rs13230509	7	1266531	A	G	0.2546	NA	NA	NA	-0.00218356	0.000300006	3.38e-13	1162810	0.988122	0.2279	-0.0034	0.0006	9.35e-08	-0.00355326	0.00060003	3.18429e-09	417288	0.000277704	5.66743e-05
rs17271121	k73	2	yes	rs622076;rs141130394;rs41268932;rs62398943;rs9469775;rs115740542;rs3997967;rs9265546;rs11755671;rs17215231	6	25863650	T	C	0.8816	NA	NA	NA	-0.00413659	0.000400018	4.6e-25	1189140	1	0.8918	-0.0047	0.0008	3.77e-09	-0.004799	0.000800042	1.99226e-09	417288	0.000277783	5.66905e-05
rs7667050	k174	1	yes	rs16874052	4	23813109	C	T	0.5308	NA	NA	NA	-0.00179764	0.000300007	2.07e-09	886065	0.99772	0.5275	-0.0031	0.0005	3.53e-09	-0.00299106	0.000500029	2.20731e-09	417288	0.000278731	5.68838e-05
rs807624	k34	1	yes	rs7557240	2	15782471	G	T	0.6511	NA	NA	NA	-0.00286953	0.000300022	1.13e-21	971317	0.998258	0.5992	-0.0038	0.0005	2.85e-12	-0.00305218	0.000500043	1.0355e-09	417288	0.00027966	5.70734e-05
rs72912510	k134	1	yes	rs854922	6	90118764	A	G	0.204	NA	NA	NA	-0.00277853	0.000300008	2.02e-20	1358960	0.977307	0.1945	-0.0036	0.0007	7.28e-08	-0.00380238	0.000700034	5.58186e-08	417288	0.000283143	5.77843e-05
rs56065557	k53	1	yes	rs1356291	3	185354216	C	G	0.3109	NA	NA	NA	-0.0029152	0.000300016	2.56e-22	1029970	0.991261	0.3114	-0.0037	0.0006	6.28e-11	-0.00329416	0.000600043	4.02244e-08	417288	0.000290861	5.93593e-05
rs34400381	k38	2	yes	rs4930319	11	65143892	G	A	0.9614	NA	NA	NA	-0.00737962	0.000700037	5.55e-26	1092150	1	0.9686	-0.0092	0.0014	8.61e-11	-0.00882037	0.00140009	2.97905e-10	417288	0.000295772	6.03617e-05
rs11657044	k7	1	yes	rs11079418;rs1000423;rs8070692	17	59450105	T	C	0.1682	NA	NA	NA	-0.00464747	0.000400095	3.42e-31	886841	0.989026	0.2238	-0.0072	0.0007	9.47e-24	-0.00371656	0.000700157	1.10722e-07	417288	0.000299934	6.12111e-05
rs3798167	k11	3	yes	rs2279463;rs316010;rs1867351;rs12523781;rs9347368;rs141805598;rs118180095;rs3123629;rs2619264	6	160567928	T	G	0.205	NA	NA	NA	-0.00443876	0.000300008	1.57e-49	1354030	0.98159	0.1901	-0.0023	0.0007	0.000709	-0.00395367	0.000700013	1.62333e-08	417288	0.000300832	6.13943e-05
rs2472297	k20	2	yes	rs10851885;rs74024019;rs12905847;rs145727191	15	75027880	C	T	0.7386	NA	NA	NA	-0.00302852	0.000300021	5.85e-24	1142870	1	0.7763	-0.0044	0.0006	3.26e-13	-0.00374606	0.00060005	4.29473e-10	417288	0.000304618	6.21669e-05
rs12145677	k80	1	yes	rs660240	1	110023610	A	G	0.3037	NA	NA	NA	-0.00251454	0.000300015	5.23e-17	1043490	0.994597	0.3207	-0.0039	0.0006	1.37e-11	-0.00334613	0.000600049	2.45507e-08	417288	0.000304899	6.22243e-05
rs28817415	k3	1	yes	rs6839100;rs6839401	4	77401452	T	C	0.4478	NA	NA	NA	-0.00234017	0.000300119	6.32e-15	891758	0.998297	0.4265	-0.0074	0.0005	2.12e-45	-0.00320554	0.000500168	1.46543e-10	417288	0.00031417	6.41164e-05
rs74024019	k20	3	yes	rs10851885;rs2472297;rs12905847;rs145727191	15	76201251	A	G	0.9713	NA	NA	NA	-0.00744113	0.000800041	1.39e-20	1113160	0.98765	0.9675	-0.0102	0.0017	7.48e-10	-0.00898362	0.00170014	1.26352e-07	417288	0.00031721	6.47368e-05
rs17050272	k66	1	yes	rs114353587	2	121306440	A	G	0.4193	NA	NA	NA	-0.00288654	0.000300015	6.5e-22	906259	1	0.3843	-0.0033	0.0005	7.89e-10	-0.00329245	0.000500032	4.56488e-11	417288	0.000320618	6.54322e-05
rs10432479	k156	1	yes	rs3755479	2	152365775	T	C	0.3712	NA	NA	NA	-0.00200462	0.000300007	2.36e-11	945438	0.999014	0.379	-0.0033	0.0005	1.47e-09	-0.00330266	0.000500032	3.97788e-11	417288	0.000320899	6.54896e-05
rs62330278	n16	2	yes	rs139323761	4	144106009	A	G	0.4108	NA	NA	NA	-0.00186348	0.000300008	5.25e-10	911711	0.984145	0.442	-0.0035	0.0006	4.45e-10	-0.00327859	0.000600044	4.65761e-08	370069	0.000331391	6.76308e-05
rs11062102	k27	1	yes	rs75835529	12	348785	C	T	0.6603	NA	NA	NA	-0.00376694	0.000300028	3.72e-36	983682	0.998484	0.6203	-0.0037	0.0006	1.22e-11	-0.00337364	0.000600047	1.88436e-08	417288	0.000335081	6.83839e-05
rs13157326	k92	1	yes	rs111562963	5	34504277	A	G	0.4722	NA	NA	NA	-0.0024151	0.000300011	8.28e-16	885416	0.971992	0.4453	-0.0033	0.0005	1.72e-09	-0.0033	0.000500033	4.12371e-11	417288	0.00033624	6.86203e-05
rs68087211	k1	2	yes	rs1145084;rs117332547;rs28877685	15	45642587	T	C	0.1369	NA	NA	NA	-0.00520413	0.000400134	1.13e-38	1049880	0.995528	0.1647	-0.0109	0.0008	1.41e-45	-0.00442921	0.000800328	3.12569e-08	417288	0.000337364	6.88498e-05
rs1757915	k108	1	yes	rs115778011	1	56615809	G	A	0.6468	NA	NA	NA	-0.0023763	0.00030001	2.36e-15	965949	1	0.6502	-0.0035	0.0005	1.16e-10	-0.00346859	0.000500034	4.0137e-12	417288	0.000342045	6.9805e-05
rs1356291	k53	2	yes	rs56065557	3	185824644	C	T	0.1913	NA	NA	NA	-0.00269623	0.00030001	2.54e-19	1426400	0.991047	0.2309	-0.0045	0.0007	9.01e-11	-0.00404579	0.000700062	7.50615e-09	417288	0.000363349	7.41528e-05
rs75851090	k18	4	yes	rs4744712;rs869950;rs7864097	9	71173293	C	T	0.9708	NA	NA	NA	-0.00436475	0.000800006	4.87e-08	1094760	0.963741	0.9686	-0.0087	0.0018	7.99e-07	-0.00980863	0.0018001	5.06724e-08	417288	0.000365764	7.46457e-05
rs10865282	k104	2	yes	rs354211	2	54572592	G	A	0.1996	NA	NA	NA	-0.00240566	0.000300007	1.07e-15	1381290	0.996729	0.2019	-0.0044	0.0007	1.51e-10	-0.00427456	0.000700054	1.0213e-09	417288	0.000368033	7.51087e-05
rs187355703	k37	1	yes	rs35440573;rs863678;rs16863775;rs12472159;rs1992909	2	176993583	G	C	0.0276	NA	NA	NA	-0.00932509	0.000900083	3.76e-25	913476	0.987635	0.0202	-0.0142	0.0018	2.91e-15	-0.0123457	0.00180018	6.98084e-12	417288	0.000377077	7.69545e-05
rs12736457	k32	1	yes	rs78366259	1	113258293	G	C	0.1294	NA	NA	NA	-0.00590588	0.000400038	2.53e-49	1101690	0.99771	0.1072	-0.0056	0.0008	3.26e-12	-0.00565677	0.000800059	1.54444e-12	417288	0.000382821	7.81268e-05
rs1047891	k6	1	yes	rs72944180	2	211540507	A	C	0.313	NA	NA	NA	-0.00341109	0.000300079	6.09e-30	1025750	1	0.3162	-0.008	0.0006	1.01e-44	-0.00378853	0.000600208	2.75401e-10	417288	0.00038792	7.91674e-05
rs2636596	k96	3	yes	rs9373056;rs12190287	6	133924856	C	T	0.7694	NA	NA	NA	-0.00176282	0.000300003	4.2e-09	1243810	0.992418	0.7451	-0.0037	0.0006	5.89e-09	-0.00404578	0.000600038	1.55637e-11	417288	0.000388597	7.93054e-05
rs35440573	k37	2	yes	rs187355703;rs863678;rs16863775;rs12472159;rs1992909	2	178144813	T	G	0.6388	NA	NA	NA	-0.00294438	0.000300018	9.8e-23	956334	0.995446	0.6818	-0.004	0.0006	5.08e-13	-0.00379586	0.000600051	2.5178e-10	417288	0.00039074	7.97428e-05
rs75510884	k218	2	yes	rs113956264	16	2161796	A	G	0.0957	NA	NA	NA	-0.00283894	0.000500009	1.36e-08	917986	0.984674	0.1044	-0.0059	0.001	7.68e-10	-0.00582132	0.00100008	5.85461e-09	417288	0.000396066	8.08298e-05
rs1000423	k7	3	yes	rs11657044;rs11079418;rs8070692	17	59475642	C	T	0.2679	NA	NA	NA	-0.00384893	0.000300055	1.15e-37	1124790	0.997206	0.3221	-0.0064	0.0006	5.33e-27	-0.00389853	0.000600134	8.24327e-11	417288	0.000414828	8.46588e-05
rs112709995	k2	3	yes	rs77924615;rs34882080;rs66487676	16	20390734	T	C	0.1045	NA	NA	NA	-0.0027342	0.000400025	8.2e-12	1326350	0.995756	0.1024	-0.0105	0.0009	5.53e-32	-0.0060222	0.000900228	2.23721e-11	417288	0.00041668	8.50368e-05
rs17730281	k25	2	yes	rs34753685	15	53907948	G	A	0.7732	NA	NA	NA	-0.00250225	0.000300021	7.41e-17	1258280	1	0.7661	-0.0067	0.0006	7.42e-28	-0.00431952	0.000600121	6.12109e-13	417288	0.000417923	8.52905e-05
rs2762943	k31	2	yes	rs6127099;rs2585442;rs17217119	20	52790786	G	T	0.9195	NA	NA	NA	-0.00501559	0.000500025	1.12e-23	1073210	1	0.9268	-0.0071	0.001	4.12e-13	-0.00703931	0.00100008	1.94015e-12	417288	0.000420211	8.57573e-05
rs111374932	k23	2	yes	rs111653425;rs2165894	17	19431959	C	T	0.3917	NA	NA	NA	-0.0035163	0.000300033	1.01e-31	925990	0.986332	0.3781	-0.0041	0.0006	3.24e-13	-0.00381021	0.000600058	2.157e-10	370069	0.000426712	8.70841e-05
rs73119306	k91	1	yes	rs7298123;rs3782232	12	57826982	A	G	0.7547	NA	NA	NA	-0.00313122	0.000300013	1.68e-25	1191960	0.99867	0.7504	-0.0043	0.0006	7.92e-13	-0.00430834	0.000600051	6.97316e-13	417288	0.000434578	8.86893e-05
rs8070692	k7	4	yes	rs11657044;rs11079418;rs1000423	17	59288406	T	G	0.8325	NA	NA	NA	-0.00420176	0.000400031	8.32e-26	890082	0.949044	0.8147	-0.0053	0.0007	8.55e-13	-0.00496001	0.000700073	1.39065e-12	417288	0.000464246	9.47441e-05
rs881858	k12	1	yes	rs77626494;rs833805;rs2794264;rs6458374	6	43806609	A	G	0.6967	NA	NA	NA	-0.00533804	0.000300048	8.36e-71	1044040	1	0.6633	-0.0043	0.0006	4.64e-14	-0.00413413	0.000600061	5.5982e-12	417288	0.000477124	9.73723e-05
rs35289683	k19	2	yes	rs55722796;rs533075;rs114777282;rs1031459	17	37483977	A	G	0.2068	NA	NA	NA	-0.00365419	0.000300037	4.02e-34	1345030	0.96625	0.1888	-0.0066	0.0007	2.42e-19	-0.00500646	0.000700116	8.62156e-13	417288	0.000479846	9.79277e-05
rs4744712	k18	1	yes	rs869950;rs7864097;rs75851090	9	71434707	A	C	0.399	NA	NA	NA	-0.00339762	0.000300043	1e-29	920027	1	0.3818	-0.0052	0.0005	4.23e-22	-0.00409683	0.00050008	2.5618e-16	417288	0.000495189	0.000101059
rs1260326	k13	1	yes	rs3817588	2	27730940	C	T	0.6071	NA	NA	NA	-0.00390673	0.000300047	9.37e-39	924903	1	0.6523	-0.0051	0.0005	2.22e-21	-0.00418889	0.000500074	5.44986e-17	417288	0.000497462	0.000101523
rs2076668	k30	1	yes	rs639763	20	33437621	A	G	0.3847	NA	NA	NA	-0.00348852	0.000300027	2.99e-31	932151	1	0.3568	-0.0045	0.0005	9.8e-17	-0.00417026	0.000500058	7.45726e-17	417288	0.000498893	0.000101815
rs9932625	k46	1	yes	rs11645288;rs74018942	16	51735746	A	G	0.2295	NA	NA	NA	-0.00360172	0.000300014	3.34e-33	1247890	0.996913	0.2394	-0.0043	0.0006	5.68e-12	-0.00471076	0.00060005	4.13987e-15	417288	0.000505094	0.00010308
rs11079418	k7	2	yes	rs11657044;rs1000423;rs8070692	17	59239754	G	T	0.8071	NA	NA	NA	-0.00580815	0.000300042	1.75e-83	1417070	0.995604	0.7624	-0.0051	0.0007	1.46e-13	-0.00472779	0.000700081	1.4462e-11	417288	0.000506123	0.00010329
rs111653425	k23	1	yes	rs111374932;rs2165894	17	19474875	T	C	0.0124	NA	NA	NA	-0.0242805	0.0014003	2.37e-67	827127	1	0.0162	-0.0175	0.003	6.3e-09	-0.0159532	0.00300036	1.05426e-07	116608	0.000507023	0.000103474
rs3918226	n66	1	yes	rs4725958;rs4725990	7	150690176	T	C	0.0825	NA	NA	NA	-0.00305575	0.00050001	9.88e-10	1049540	0.96999	0.0772	-0.0078	0.001	1.58e-15	-0.00771951	0.00100011	1.17538e-14	417288	0.000530658	0.000108297
rs1145084	k1	1	yes	rs68087211;rs117332547;rs28877685	15	45675440	A	G	0.3762	NA	NA	NA	-0.00235682	0.000300147	4.09e-15	939474	0.999807	0.4448	-0.0104	0.0005	1.25e-82	-0.00424087	0.000500336	2.32973e-17	417288	0.00055518	0.000113302
rs4668134	k67	4	yes	rs16823029;rs2075252;rs6433115	2	170206062	A	T	0.9835	NA	NA	NA	-0.00912453	0.00120005	2.88e-14	849876	0.974104	0.9629	-0.0124	0.0023	3.44e-08	-0.0115092	0.00230031	5.63487e-07	417288	0.000591501	0.000120714
rs55722796	k19	1	yes	rs35289683;rs533075;rs114777282;rs1031459	17	37612086	T	C	0.7487	NA	NA	NA	-0.00437603	0.000300046	3.52e-48	1172570	0.999486	0.7325	-0.0064	0.0008	5.59e-17	-0.00493404	0.000800159	6.98943e-10	417288	0.000596275	0.000121689
rs4871905	k15	1	yes	rs73214856	8	23735047	C	G	0.4165	NA	NA	NA	-0.00303501	0.000300044	4.73e-24	907801	0.998007	0.4137	-0.0054	0.0005	2.24e-24	-0.00466463	0.000500088	1.08277e-20	417288	0.000659705	0.000134634
rs622076	k73	1	yes	rs17271121;rs141130394;rs41268932;rs62398943;rs9469775;rs115740542;rs3997967;rs9265546;rs11755671;rs17215231	6	31826705	A	G	0.15	NA	NA	NA	-0.00283847	0.00040002	1.29e-12	973513	0.995033	0.1392	-0.0084	0.001	3.42e-18	-0.0074711	0.00100021	8.048e-14	347899	0.000836028	0.000170618
rs34882080	k2	2	yes	rs77924615;rs112709995;rs66487676	16	20361441	A	G	0.8142	NA	NA	NA	-0.00336591	0.000300105	3.41e-29	1457780	0.995803	0.8342	-0.0186	0.0007	1.05e-160	-0.00706176	0.000700844	7.04789e-24	417288	0.000862165	0.000175952
rs2823139	k51	1	yes	rs2403966	21	16576783	A	G	0.3387	NA	NA	NA	-0.00319099	0.000300017	2.03e-26	985167	0.983775	0.3345	-0.0058	0.0006	1.84e-23	-0.00578989	0.000600112	5.01171e-22	417288	0.000932813	0.00019037
rs13230509	k10	1	yes	rs34520461	7	1286192	C	G	0.6906	NA	NA	NA	-0.00645739	0.000300066	1.01e-102	1032370	0.937976	0.6286	-0.0058	0.0006	3.55e-24	-0.00588987	0.000600117	9.74953e-23	417288	0.00101237	0.000206605
rs4930319	k38	1	yes	rs34400381	11	65555458	C	G	0.3516	NA	NA	NA	-0.00330952	0.00030002	2.71e-28	967886	0.99603	0.3158	-0.0063	0.0006	9.6e-30	-0.00619814	0.000600128	5.26303e-25	417288	0.0010376	0.000211754
rs77924615	k2	1	yes	rs34882080;rs112709995;rs66487676	16	20392332	G	A	0.8016	NA	NA	NA	-0.00474416	0.000300135	2.79e-56	1386380	0.980338	0.8178	-0.0199	0.0007	2.54e-186	-0.00854732	0.000701041	3.41528e-34	417288	0.00136071	0.000277696
rs55733296	k9	2	yes	rs3925584	11	30754837	A	G	0.0399	NA	NA	NA	-0.0144095	0.000800102	1.64e-72	809909	1	0.0353	-0.0146	0.0015	2.54e-21	-0.0189773	0.00150027	1.12982e-36	417288	0.00153301	0.00031286
rs434215	k88	1	yes	rs17563161;rs11747993	5	699046	A	G	0.2816	NA	NA	NA	-0.00427578	0.000400031	1.15e-26	613522	0.818735	0.3303	-0.0072	0.0007	4.34e-27	-0.00751542	0.0007002	7.10581e-27	370069	0.00156173	0.00031872
rs8096658	k16	1	yes	rs9807637	18	77156537	G	C	0.4886	NA	NA	NA	-0.00516299	0.000300051	2.35e-66	882901	0.971454	0.4548	-0.0072	0.0006	2.87e-39	-0.00716078	0.000600193	8.17918e-33	417288	0.0015893	0.000324348
rs3812036	k5	1	yes	rs116402366;rs113638576	5	176813404	T	C	0.252	NA	NA	NA	-0.00702916	0.000300072	2.38e-121	1170210	0.977784	0.2401	-0.009	0.0006	5.13e-49	-0.00886174	0.000600222	2.49655e-49	417288	0.001791	0.000365511
rs3925584	k9	1	yes	rs55733296	11	30760335	T	C	0.5476	NA	NA	NA	-0.00618786	0.000300052	1.72e-94	890504	1	0.5871	-0.0076	0.0005	6.77e-48	-0.00853465	0.000500176	2.78356e-65	417288	0.00220718	0.000450446
