# Supplementary material for: Discovery and prioritization of variants and genes for kidney function in >1.2 million individuals
Source: Nat Commun. 2021 Jul 16;12:4350. doi: 10.1038/s41467-021-24491-0 (PMC8285412; doi:10.1038/s41467-021-24491-0)
Supplement: Supplementary file 9 — Supplementary Data 7 [file 41467_2021_24491_MOESM9_ESM.xlsx]

## Sheet: SD7 credible variants
Supplementary Data 7. Statistical fine mapping results. The table shows 99% credible set variants for the 634 independent eGFRcrea signals and their eGFRcrea association European-only meta-analysis, n = 1,004,040, unconditioned or conditioned for loci with one or multiple signals, respectively). Posterior probabilities of Association (PPA) for each variant were calculated with the Wakefield metho…
Locus_id	Signal_id	rsid	chr	pos (b37)	EA	EAF	BETAx	SEx	Px	N	PPA
n100	1	rs11776666	8	134331059	c	0.159	0.0021	0.0004	2.4e-08	961734	0.162139
n100	1	rs7814497	8	134331259	t	0.8415	-0.0021	0.0004	3.247e-08	960783	0.162139
n100	1	rs7005796	8	134332117	t	0.1583	0.0021	0.0004	2.888e-08	994815	0.162139
n100	1	rs9297867	8	134332415	t	0.1582	0.0021	0.0004	2.834e-08	1002830	0.162139
n100	1	rs10283362	8	134332960	t	0.1581	0.0021	0.0004	2.24e-08	961734	0.162139
n100	1	rs7830907	8	134331461	a	0.8416	-0.002	0.0004	3.517e-08	1003960	0.0453928
n100	1	rs7005817	8	134332230	a	0.8353	-0.002	0.0004	6.176e-08	1003750	0.0453928
n100	1	rs11776164	8	134332355	t	0.8415	-0.002	0.0004	3.572e-08	1003960	0.0453928
n100	1	rs10283298	8	134332558	a	0.1582	0.002	0.0004	3.016e-08	1003980	0.0453928
n10	1	rs17569391	14	73426067	C	0.8924	0.00241442	0.000400005	1.58003e-09	1292750	0.0961936
n10	1	rs12434259	14	73424409	A	0.1077	-0.00241389	0.000400005	1.59298e-09	1291690	0.0954323
n10	1	rs12436610	14	73409957	C	0.1076	-0.00241277	0.000400005	1.62105e-09	1292750	0.0938438
n10	1	rs74939138	14	73411045	A	0.1076	-0.00241277	0.000400005	1.62105e-09	1292750	0.0938438
n10	1	rs141487126	14	73420329	A	0.1076	-0.00241256	0.000400005	1.62608e-09	1292750	0.093549
n10	1	rs56125341	14	73727298	T	0.9233	0.00297162	0.000500008	2.79617e-09	1121820	0.0648905
n10	1	rs56791057	14	73727291	T	0.0837	-0.00294858	0.000500008	3.70022e-09	1035850	0.0495315
n10	1	rs111658841	14	73703671	A	0.9117	0.00294431	0.000500008	3.89662e-09	986845	0.047124
n10	1	rs12436077	14	73509110	C	0.9035	0.00293477	0.000500009	4.37295e-09	911182	0.0421678
n10	1	rs11158993	14	73395270	T	0.1075	-0.00233428	0.000400005	5.35849e-09	1293810	0.0295092
n10	1	rs147055721	14	73482065	A	0.0956	-0.00283837	0.000500008	1.37359e-08	918847	0.0140093
n10	1	rs113651676	14	73537688	T	0.0946	-0.00283544	0.000500008	1.42146e-08	927535	0.0135556
n10	1	rs112826774	14	73469739	A	0.0885	-0.00283345	0.000500008	1.45477e-08	984833	0.0132562
n10	1	rs111475952	14	73632452	A	0.0945	-0.00282766	0.000500008	1.55639e-08	928414	0.0124231
n10	1	rs8017937	14	73719303	A	0.0898	-0.00282059	0.000500008	1.6899e-08	971960	0.0114786
n10	1	rs17182432	14	73940636	A	0.1154	-0.00224966	0.000400007	1.86515e-08	1215990	0.0088474
n10	1	rs177394	14	73716515	A	0.0991	-0.00276548	0.000500009	3.18637e-08	889838	0.00623916
n10	1	rs75031110	14	73388687	A	0.8913	0.00222297	0.000400003	2.7385e-08	1281250	0.00610899
n10	1	rs112249454	14	73390484	A	0.1085	-0.00222072	0.000400003	2.82826e-08	1283330	0.00592225
n10	1	rs7145222	14	73395787	A	0.8697	0.00220855	0.000400005	3.36496e-08	1095400	0.00500878
n10	1	rs78720781	14	73471534	T	0.908	0.00274147	0.000500007	4.18511e-08	951019	0.00480254
n10	1	rs76671977	14	73468879	T	0.908	0.00274134	0.000500007	4.19115e-08	951019	0.00479577
n10	1	rs17491620	14	73471412	C	0.0944	-0.00274099	0.000500008	4.20776e-08	929297	0.0047773
n10	1	rs76479803	14	73468828	T	0.9031	0.00274091	0.000500008	4.21165e-08	907826	0.00477316
n10	1	rs149127777	14	73482100	T	0.0921	-0.00273988	0.000500007	4.26086e-08	950091	0.00472037
n10	1	rs56146201	14	73474632	A	0.903	0.00273738	0.000500008	4.38325e-08	906991	0.00459384
n10	1	rs4553559	14	73476737	T	0.903	0.00273738	0.000500008	4.38325e-08	906991	0.00459384
n10	1	rs76416552	14	73480295	A	0.095	-0.00273732	0.000500008	4.38595e-08	924039	0.00459085
n10	1	rs12432640	14	73480780	A	0.095	-0.00273732	0.000500008	4.38595e-08	924039	0.00459085
n10	1	rs117873354	14	73477985	A	0.0946	-0.00273723	0.000500008	4.39077e-08	927537	0.00458637
n10	1	rs112669634	14	73478127	A	0.0952	-0.00273701	0.000500008	4.40131e-08	922302	0.00457545
n10	1	rs117596728	14	73478597	T	0.903	0.00273681	0.000500008	4.41142e-08	906991	0.00456554
n10	1	rs113258995	14	73482218	A	0.0945	-0.00273557	0.000500008	4.47346e-08	928416	0.0045046
n10	1	rs112463475	14	73486520	T	0.0945	-0.00273459	0.000500008	4.52319e-08	928416	0.00445704
n10	1	rs80259615	14	73491270	T	0.0945	-0.00273459	0.000500008	4.52319e-08	928416	0.00445704
n10	1	rs77177307	14	73486004	A	0.903	0.00273432	0.000500008	4.53721e-08	906991	0.00444403
n10	1	rs112369954	14	73475161	T	0.9028	0.00273431	0.000500008	4.53751e-08	905325	0.00444355
n10	1	rs113877425	14	73486747	A	0.0945	-0.00273403	0.000500008	4.55177e-08	928416	0.0044301
n10	1	rs76997746	14	73502400	T	0.0946	-0.00273384	0.000500008	4.56176e-08	927537	0.00442099
n10	1	rs77746929	14	73581292	T	0.0936	-0.0027303	0.000500008	4.74732e-08	936412	0.00425486
n10	1	rs714241	14	73700667	A	0.9081	0.0027296	0.000500007	4.78521e-08	951949	0.00422303
n10	1	rs12435984	14	73697604	T	0.0938	-0.00272873	0.000500008	4.83241e-08	934622	0.00418326
n10	1	rs113774566	14	73655778	T	0.0945	-0.00272772	0.000500008	4.88718e-08	928416	0.00413786
n10	1	rs113302670	14	73704224	A	0.0938	-0.00272517	0.000500008	5.02979e-08	934622	0.00402548
n10	1	rs3742823	14	73705699	T	0.0938	-0.00272383	0.000500008	5.10604e-08	934622	0.0039677
n10	1	rs11844511	14	73692895	A	0.9036	0.0027237	0.000500008	5.11339e-08	912030	0.00396214
n10	1	rs12432062	14	73717901	A	0.0997	-0.00265778	0.000500008	1.06383e-07	885074	0.00196273
n10	1	rs12588591	14	73625367	T	0.1862	-0.00161801	0.000300001	6.91566e-08	1456380	0.00195688
n10	1	rs362345	14	73692498	A	0.8142	0.00161786	0.000300001	6.93534e-08	1458790	0.00195163
n10	1	rs61986878	14	73619306	A	0.1863	-0.00161696	0.000300001	7.05178e-08	1455770	0.00192043
n10	1	rs214267	14	73647174	C	0.1863	-0.00161692	0.000300001	7.05687e-08	1455770	0.00191905
n10	1	rs214263	14	73652915	C	0.1911	-0.00161636	0.000300001	7.13099e-08	1427630	0.00189992
n10	1	rs214260	14	73662629	T	0.191	-0.00161582	0.000300001	7.20278e-08	1428200	0.00188165
n10	1	rs11159011	14	73719323	A	0.0864	-0.00265022	0.000500007	1.15574e-07	1006450	0.00181291
n10	1	rs111399530	14	73469727	A	0.0944	-0.00264087	0.000500007	1.28019e-07	929299	0.00164373
n10	1	rs112625352	14	73852483	T	0.8919	0.00212562	0.000400006	1.07265e-07	1287480	0.00164061
n10	1	rs17491738	14	73475398	C	0.903	0.00263738	0.000500007	1.32988e-07	906993	0.00158486
n10	1	rs72736325	14	73830968	T	0.8919	0.00212223	0.000400006	1.12365e-07	1287480	0.00156887
n10	1	rs112874055	14	73542482	T	0.9079	0.00263503	0.000500007	1.36432e-07	950094	0.00154645
n10	1	rs79819349	14	73540138	A	0.0941	-0.00263491	0.000500007	1.36609e-07	931953	0.00154451
n10	1	rs112946203	14	73535533	T	0.0941	-0.00263477	0.000500007	1.36827e-07	931953	0.00154226
n10	1	rs58619224	14	73536648	A	0.0941	-0.00263475	0.000500007	1.36856e-07	931953	0.00154194
n10	1	rs78277102	14	73543783	T	0.0941	-0.00263475	0.000500007	1.36847e-07	931953	0.00154194
n10	1	rs113202172	14	73505403	A	0.9031	0.00263461	0.000500007	1.37056e-07	907829	0.00153968
n10	1	rs150086802	14	73498554	T	0.0945	-0.00263401	0.000500007	1.37965e-07	928418	0.00153008
n10	1	rs17182118	14	73564685	T	0.0934	-0.00263335	0.000500007	1.38948e-07	938213	0.00151958
n10	1	rs17781782	14	73581265	T	0.908	0.00263226	0.000500007	1.40604e-07	951022	0.00150241
n10	1	rs59263572	14	73536928	T	0.9077	0.00263198	0.000500007	1.41045e-07	948244	0.00149803
n10	1	rs112603298	14	73551783	A	0.094	-0.00263177	0.000500007	1.41365e-07	932841	0.00149475
n10	1	rs111558273	14	73560254	A	0.0941	-0.00263151	0.000500007	1.41768e-07	931953	0.00149071
n10	1	rs111461043	14	73560505	A	0.0941	-0.00263151	0.000500007	1.41763e-07	931953	0.00149071
n10	1	rs362424	14	73569343	T	0.0941	-0.00263151	0.000500007	1.41763e-07	931953	0.00149071
n10	1	rs56750563	14	73598644	C	0.9078	0.0026315	0.000500007	1.41784e-07	949168	0.00149055
n10	1	rs113063968	14	73593819	T	0.9078	0.00263098	0.000500007	1.42579e-07	949168	0.0014825
n10	1	rs17182146	14	73590078	T	0.9079	0.0026309	0.000500007	1.42715e-07	950094	0.00148126
n10	1	rs80179488	14	73589497	T	0.0941	-0.0026306	0.000500007	1.43177e-07	931953	0.00147664
n10	1	rs362350	14	73631092	A	0.9079	0.00262868	0.000500007	1.462e-07	950094	0.00144741
n10	1	rs58458484	14	73617754	T	0.094	-0.00262848	0.000500007	1.46514e-07	932841	0.0014444
n10	1	rs76426658	14	73648813	A	0.0931	-0.00262847	0.000500007	1.46536e-07	940925	0.00144425
n10	1	rs80024836	14	73611842	T	0.094	-0.00262788	0.000500007	1.47465e-07	932841	0.00143541
n10	1	rs56035084	14	73462715	T	0.089	-0.00262772	0.000500007	1.47723e-07	979842	0.00143302
n10	1	rs78304949	14	73623174	T	0.0941	-0.00262746	0.000500007	1.48148e-07	931953	0.00142915
n10	1	rs79505171	14	73657342	T	0.9079	0.0026273	0.000500007	1.48406e-07	950094	0.00142677
n10	1	rs12435869	14	73669537	A	0.9081	0.002625	0.000500007	1.52166e-07	951952	0.00139304
n10	1	rs76356675	14	73666904	A	0.9081	0.00262491	0.000500007	1.52307e-07	951952	0.00139174
n10	1	rs3025787	14	73680106	C	0.9081	0.00262457	0.000500007	1.52862e-07	951952	0.00138683
n10	1	rs113901631	14	73674929	A	0.0939	-0.00262442	0.000500007	1.53128e-07	933732	0.00138467
n10	1	rs362369	14	73670285	T	0.0933	-0.00262404	0.000500007	1.5376e-07	939115	0.00137921
n10	1	rs76193270	14	73682226	A	0.0933	-0.00262286	0.000500007	1.55731e-07	939115	0.00136241
n10	1	rs28451346	14	73661133	A	0.0945	-0.00262134	0.000500007	1.58317e-07	928418	0.00134107
n10	1	rs55793750	14	73412199	A	0.8927	0.00261034	0.000500007	1.78337e-07	829389	0.00119664
n10	1	rs932256	14	73740649	C	0.8878	0.00209915	0.000400007	1.53931e-07	1246160	0.00115924
n10	1	rs56270625	14	73741685	T	0.1117	-0.00209545	0.000400007	1.61862e-07	1251030	0.0011047
n101	1	rs13284407	9	95888521	t	0.1574	-0.0023	0.0004	3.22e-08	848574	0.736011
n101	1	rs7033638	9	95883785	t	0.8008	0.0016	0.0003	6.027e-06	944719	0.0579766
n101	1	rs1127851	9	95883958	a	0.1924	-0.0021	0.0004	1.401e-09	944719	0.0478817
n101	1	rs3793662	9	95886051	t	0.8075	0.0021	0.0004	1.188e-09	944719	0.0478817
n101	1	rs2275848	9	95887320	t	0.8069	0.0021	0.0004	2.9e-09	934386	0.0478817
n101	1	rs7032525	9	95882901	t	0.8012	0.0015	0.0003	1.354e-05	944719	0.0104228
n101	1	rs12235416	9	95888667	t	0.8011	0.0015	0.0003	1.819e-05	981394	0.0104228
n101	1	rs60629714	9	95889160	t	0.8013	0.0015	0.0003	1.054e-05	986939	0.0104228
n101	1	rs1127857	9	95883865	c	0.1565	-0.0019	0.0004	6.393e-07	944719	0.00399336
n101	1	rs36034699	9	95885725	t	0.1569	-0.0019	0.0004	3.225e-07	986690	0.00399336
n101	1	rs59712849	9	95886775	t	0.8426	0.0019	0.0004	7.893e-07	943199	0.00399336
n101	1	rs60427160	9	95886776	t	0.1574	-0.0019	0.0004	6.98e-07	943199	0.00399336
n101	1	rs13299270	9	95887108	t	0.1575	-0.0019	0.0004	4.028e-07	986827	0.00399336
n101	1	rs13298119	9	95887154	a	0.1575	-0.0019	0.0004	3.083e-07	985877	0.00399336
n10	2	rs17122159	14	73372021	T	0.1866	-0.00212911	0.000300006	1.27597e-12	1453910	0.69455
n10	2	rs11158985	14	73341942	A	0.8046	0.00203789	0.000300006	1.09967e-11	1403620	0.0847055
n10	2	rs68132241	14	73361447	T	0.1865	-0.00203553	0.000300006	1.16121e-11	1454520	0.0803158
n10	2	rs11629006	14	73371729	T	0.8134	0.00202963	0.000300006	1.33024e-11	1453920	0.0703303
n10	2	rs12432523	14	73364901	T	0.1865	-0.00202936	0.000300006	1.33856e-11	1454520	0.069905
n102	1	rs34398255	7	27239201	t	0.024	0.0064	0.001	7.894e-11	850622	0.478795
n102	1	rs34185333	7	27239193	t	0.0299	0.0049	0.0008	3.366e-09	1002260	0.094859
n102	1	rs67971665	7	27221227	t	0.0254	0.0055	0.0009	1.743e-09	987843	0.0868426
n102	1	rs17472350	7	27231045	t	0.9735	-0.0055	0.0009	9.232e-10	1001420	0.0868426
n102	1	rs73073442	7	27238287	t	0.0254	0.0055	0.0009	7.015e-10	1002360	0.0868426
n102	1	rs17501090	7	27221454	a	0.0254	0.0054	0.0009	2.474e-09	987877	0.0452578
n102	1	rs17501250	7	27233891	t	0.9733	-0.0054	0.0009	1.506e-09	989023	0.0452578
n102	1	rs189589409	7	27225619	t	0.0109	0.0091	0.0015	9.424e-10	894321	0.0422551
n102	1	rs17501278	7	27236344	a	0.9732	-0.0053	0.0009	1.847e-09	988095	0.0238697
n10	3	rs72719670	14	74096048	T	0.7772	-0.0017106	0.000300006	1.18495e-08	1274400	0.135496
n10	3	rs55746412	14	74093578	T	0.2228	0.00170978	0.000300006	1.20399e-08	1274400	0.133409
n10	3	rs61987138	14	74039085	A	0.7831	-0.00169293	0.000300006	1.6714e-08	1299210	0.097129
n10	3	rs61987140	14	74040461	T	0.7825	-0.00169132	0.000300006	1.72429e-08	1296620	0.0942433
n10	3	rs11625677	14	74039653	A	0.7826	-0.00169088	0.000300006	1.73888e-08	1297050	0.0934701
n10	3	rs72738356	14	74026163	A	0.2388	0.00166447	0.000300006	2.88773e-08	1214010	0.0572326
n10	3	rs62004879	14	74094274	T	0.218	0.0016113	0.000300006	7.83444e-08	1294480	0.0218239
n10	3	rs62004881	14	74095858	A	0.7773	-0.00161014	0.000300006	8.00389e-08	1274820	0.0213771
n10	3	rs62004878	14	74093991	A	0.2227	0.00160818	0.000300006	8.29892e-08	1274820	0.0206436
n10	3	rs111424562	14	74094608	A	0.7772	-0.00160695	0.000300006	8.49043e-08	1274410	0.0201966
n10	3	rs55826256	14	74079209	C	0.218	0.0015981	0.000300006	9.99114e-08	1294480	0.0172619
n10	3	rs111511359	14	74077186	T	0.218	0.00159743	0.000300006	1.0114e-07	1294480	0.0170586
n10	3	rs11621868	14	74089254	A	0.7774	-0.00159586	0.000300006	1.04096e-07	1275230	0.0165917
n10	3	rs55910602	14	74085786	A	0.7774	-0.00159541	0.000300006	1.04957e-07	1275230	0.0164603
n10	3	rs62004868	14	74076621	A	0.2227	0.00159453	0.000300006	1.06662e-07	1274820	0.0162065
n10	3	rs145538420	14	74063592	T	0.218	0.00159439	0.000300006	1.06926e-07	1294480	0.0161665
n10	3	rs61988864	14	74067702	A	0.782	-0.00159427	0.000300006	1.07164e-07	1294480	0.0161323
n10	3	rs61988862	14	74065492	A	0.782	-0.00159419	0.000300006	1.07328e-07	1294480	0.0161096
n10	3	rs61988863	14	74066270	A	0.218	0.00159419	0.000300006	1.07328e-07	1294480	0.0161096
n10	3	rs7159760	14	74056148	T	0.2179	0.00159295	0.000300006	1.0978e-07	1294900	0.015761
n10	3	rs61988865	14	74068430	A	0.2228	0.00159178	0.000300006	1.12168e-07	1274410	0.0154392
n10	3	rs11159028	14	74059450	A	0.2226	0.00159099	0.000300006	1.13788e-07	1275230	0.0152258
n10	3	rs113831731	14	74064853	A	0.2227	0.00159059	0.000300006	1.14625e-07	1274820	0.0151189
n10	3	rs56125341	14	73727298	T	0.9233	0.00252313	0.000500008	4.50733e-07	1121820	0.00620308
n10	3	rs12436610	14	73409957	C	0.1076	-0.00202479	0.000400005	4.15068e-07	1292750	0.00562818
n10	3	rs74939138	14	73411045	A	0.1076	-0.00202479	0.000400005	4.15068e-07	1292750	0.00562818
n10	3	rs141487126	14	73420329	A	0.1076	-0.00202467	0.000400005	4.15702e-07	1292750	0.00561969
n10	3	rs12434259	14	73424409	A	0.1077	-0.00202374	0.000400005	4.20811e-07	1291690	0.00555438
n10	3	rs17569391	14	73426067	C	0.8924	0.00202303	0.000400005	4.24757e-07	1292750	0.00550504
n10	3	rs2803961	14	73082826	T	0.4401	0.00151735	0.000300005	4.24226e-07	895564	0.0042889
n10	3	rs2526932	14	73081068	A	0.4402	0.00151549	0.000300005	4.3822e-07	895520	0.00415704
n10	3	rs2803959	14	73080618	T	0.4453	0.00151385	0.000300005	4.50979e-07	893403	0.00404428
n10	3	rs2526933	14	73080440	C	0.4405	0.00151326	0.000300005	4.55648e-07	895390	0.00400449
n10	3	rs757655	14	73104995	T	0.559	-0.00151265	0.000300005	4.60462e-07	895175	0.00396379
n10	3	rs2803962	14	73083240	T	0.5536	-0.00151199	0.000300005	4.65838e-07	892972	0.00392023
n10	3	rs56791057	14	73727291	T	0.0837	-0.0024555	0.000500008	9.06558e-07	1035850	0.00318459
n10	3	rs11158993	14	73395270	T	0.1075	-0.00194535	0.000400005	1.15434e-06	1293810	0.00211381
n10	3	rs35266421	14	73086924	C	0.386	0.00147084	0.000300005	9.45268e-07	931115	0.00198717
n10	3	rs111658841	14	73703671	A	0.9117	0.0024005	0.000500008	1.57943e-06	986845	0.00187662
n10	3	rs73295349	14	74092088	A	0.7535	-0.00146281	0.000300005	1.08287e-06	1188120	0.00174423
n10	3	rs12893429	14	73080564	A	0.4173	0.00145689	0.000300005	1.19646e-06	907539	0.00158508
n10	3	rs58231493	14	74032122	T	0.4253	0.00144225	0.000300003	1.52863e-06	902873	0.00125337
n10	3	rs11626972	14	74033594	A	0.5747	-0.00144208	0.000300003	1.53305e-06	902873	0.00124997
n10	3	rs1557926	14	73110653	C	0.4252	0.00143961	0.000300005	1.59749e-06	902922	0.00120151
n10	3	rs2526920	14	73101727	A	0.4476	0.00143348	0.000300005	1.76882e-06	892517	0.0010899
n10	3	rs17182432	14	73940636	A	0.1154	-0.00188524	0.000400007	2.44062e-06	1215990	0.00103399
n10	3	rs112249454	14	73390484	A	0.1085	-0.00187824	0.000400003	2.65878e-06	1283330	0.000952978
n10	3	rs75031110	14	73388687	A	0.8913	0.00187813	0.000400003	2.66235e-06	1281250	0.000951756
n10	3	rs78485589	14	73099398	A	0.4403	0.00141745	0.000300005	2.30383e-06	895480	0.000846295
n10	3	rs2803957	14	73079751	T	0.4425	0.00141544	0.000300005	2.38117e-06	894545	0.000820037
n10	3	rs12436077	14	73509110	C	0.9035	0.00230156	0.000500009	4.16358e-06	911182	0.000746939
n10	3	rs112826774	14	73469739	A	0.0885	-0.00229102	0.000500008	4.60637e-06	984833	0.000678697
n10	3	rs7145222	14	73395787	A	0.8697	0.00184607	0.000400005	3.9286e-06	1095400	0.000656858
n10	3	rs929328	14	73077854	A	0.4491	0.00139794	0.000300005	3.16611e-06	891958	0.000624416
n10	3	rs10873259	14	74056804	A	0.6568	-0.00137028	0.000300004	4.93483e-06	978999	0.000408724
n10	3	rs8017937	14	73719303	A	0.0898	-0.00221812	0.000500008	9.15716e-06	971960	0.000353991
n10	3	rs61987130	14	74007404	T	0.8324	-0.00221133	0.000500012	9.75422e-06	569441	0.000333475
n10	3	rs113651676	14	73537688	T	0.0946	-0.00220989	0.000500008	9.88367e-06	927535	0.000329347
n10	3	rs147055721	14	73482065	A	0.0956	-0.00220818	0.000500008	1.00415e-05	918847	0.000324456
n10	3	rs111475952	14	73632452	A	0.0945	-0.00220306	0.000500008	1.05274e-05	928414	0.000310266
n10	3	rs112625352	14	73852483	T	0.8919	0.00175324	0.000400006	1.17039e-05	1287480	0.000232747
n103	1	rs61311941	9	92285323	a	0.9222	-0.0029	0.0005	4.113e-08	944719	0.790922
n103	1	rs76028392	9	92268201	t	0.9432	-0.0032	0.0006	1.859e-07	961734	0.0680479
n103	1	rs78040893	9	92269038	t	0.0559	0.0032	0.0006	2.152e-07	960783	0.0680479
n103	1	rs78343805	9	92264395	t	0.0388	0.0036	0.0007	1.156e-06	947397	0.0277088
n103	1	rs4877118	9	92258048	a	0.2558	0.0015	0.0003	2.444e-06	960627	0.00715097
n103	1	rs6559369	9	92258660	a	0.2558	0.0015	0.0003	2.401e-06	961734	0.00715097
n103	1	rs11265853	9	92263349	a	0.2642	0.0015	0.0003	1.006e-06	961734	0.00715097
n103	1	rs12346653	9	92267239	t	0.7479	-0.0015	0.0003	1.394e-06	961734	0.00715097
n103	1	rs77335008	9	92236021	a	0.9819	-0.0052	0.0011	4.476e-06	957622	0.00425142
n103	1	rs10908907	9	92249584	a	0.2557	0.0014	0.0003	7.518e-06	994815	0.00143608
n103	1	rs1360200	9	92253118	t	0.744	-0.0014	0.0003	3.99e-06	1003820	0.00143608
n104	1	rs3820201	1	53581670	a	0.6229	-0.0017	0.0003	4.314e-09	955148	0.955853
n104	1	rs1679911	1	53582325	a	0.3598	0.0015	0.0003	2.492e-07	961734	0.0276549
n104	1	rs1288375	1	53579583	a	0.58	-0.0014	0.0003	3.548e-07	998409	0.00555374
n104	1	rs4926586	1	53576030	a	0.2655	0.0013	0.0003	5.855e-05	961734	0.00124589
n105	1	rs6511912	19	14173983	t	0.3515	-0.0019	0.0003	3.765e-10	928158	0.374101
n105	1	rs74183052	19	14175226	t	0.3572	-0.0019	0.0003	2.536e-10	928158	0.374101
n105	1	rs35569385	19	14174471	t	0.6205	0.0018	0.0003	1.186e-09	928158	0.0482475
n105	1	rs74183053	19	14177828	t	0.6428	0.0018	0.0003	4.058e-10	928158	0.0482475
n105	1	rs111271889	19	14180999	a	0.6155	0.0018	0.0003	1.39e-09	928158	0.0482475
n105	1	rs7255254	19	14185962	a	0.3573	-0.0018	0.0003	5.154e-10	927301	0.0482475
n105	1	rs7252372	19	14172896	c	0.4374	-0.0017	0.0003	8.288e-09	895776	0.00695093
n105	1	rs10421262	19	14172951	t	0.5782	0.0017	0.0003	1.241e-08	895776	0.00695093
n105	1	rs73508199	19	14174535	t	0.6205	0.0017	0.0003	1.413e-08	742194	0.00695093
n105	1	rs899170	19	14183577	c	0.6198	0.0017	0.0003	1.772e-09	928158	0.00695093
n105	1	rs7258963	19	14185226	t	0.6199	0.0017	0.0003	2.762e-09	927301	0.00695093
n105	1	rs2169764	19	14193735	a	0.3857	-0.0017	0.0003	2.252e-09	921569	0.00695093
n105	1	rs35357458	19	14194458	a	0.3864	-0.0017	0.0003	2.714e-09	927301	0.00695093
n105	1	rs6511913	19	14195483	a	0.3867	-0.0017	0.0003	3.353e-09	921569	0.00695093
n106	1	rs40174	5	97902431	t	0.6358	0.0017	0.0003	8.031e-10	1004000	0.0552329
n106	1	rs27705	5	97902927	a	0.6358	0.0017	0.0003	1.066e-09	1002890	0.0552329
n106	1	rs187384	5	97903158	t	0.3643	-0.0017	0.0003	2.505e-09	993708	0.0552329
n106	1	rs29669	5	97904625	a	0.6343	0.0017	0.0003	1.195e-09	1003990	0.0552329
n106	1	rs29668	5	97905417	a	0.6343	0.0017	0.0003	1.319e-09	1002550	0.0552329
n106	1	rs149496	5	97906471	t	0.3664	-0.0017	0.0003	1.166e-09	1003990	0.0552329
n106	1	rs173454	5	97907130	a	0.3661	-0.0017	0.0003	9.02e-10	1004030	0.0552329
n106	1	rs152958	5	97907147	a	0.6338	0.0017	0.0003	1.456e-09	998409	0.0552329
n106	1	rs151895	5	97907200	a	0.3661	-0.0017	0.0003	1.313e-09	1004040	0.0552329
n106	1	rs152959	5	97907225	a	0.6339	0.0017	0.0003	1.09e-09	1004040	0.0552329
n106	1	rs152961	5	97907420	t	0.6341	0.0017	0.0003	9.627e-10	1004030	0.0552329
n106	1	rs152962	5	97907514	t	0.6342	0.0017	0.0003	8.308e-10	1004030	0.0552329
n106	1	rs151894	5	97907719	a	0.3658	-0.0017	0.0003	1.016e-09	1004020	0.0552329
n106	1	rs152965	5	97908374	t	0.3714	-0.0017	0.0003	1.923e-09	1004020	0.0552329
n106	1	rs152966	5	97908483	t	0.6286	0.0017	0.0003	1.368e-09	1004030	0.0552329
n106	1	rs27028	5	97911851	a	0.3657	-0.0017	0.0003	7.969e-10	1001960	0.0552329
n106	1	rs29663	5	97912151	t	0.6343	0.0017	0.0003	8.629e-10	1004020	0.0552329
n106	1	rs7443015	5	97913833	a	0.3658	-0.0017	0.0003	1.001e-09	1003910	0.0552329
n107	1	rs1274964	3	39190775	a	0.2181	-0.002	0.0003	2.122e-09	1003960	0.191098
n107	1	rs1274961	3	39191335	t	0.2182	-0.002	0.0003	2.098e-09	1003080	0.191098
n107	1	rs2063634	3	39196452	a	0.2427	-0.002	0.0003	5.79e-10	1003070	0.191098
n107	1	rs784503	3	39197731	a	0.2426	-0.002	0.0003	4.821e-10	1002890	0.191098
n107	1	rs4676609	3	39214256	t	0.2033	-0.002	0.0003	8.159e-09	998409	0.191098
n107	1	rs1274963	3	39191029	a	0.2181	-0.0019	0.0003	5.469e-09	994815	0.0220628
n107	1	rs811970	3	39196552	a	0.2428	-0.0019	0.0003	2.725e-09	992754	0.0220628
n108	1	rs1741177	14	35383219	a	0.6916	-0.0016	0.0003	1.118e-07	958140	0.397118
n108	1	rs10162419	14	35252097	a	0.6562	-0.0015	0.0003	1.164e-07	995234	0.0713922
n108	1	rs799458	14	35486330	a	0.3414	0.0015	0.0003	2.219e-07	1003680	0.0713922
n108	1	rs799457	14	35486341	a	0.3414	0.0015	0.0003	1.148e-07	1003680	0.0713922
n108	1	rs4981250	14	35254473	a	0.7522	-0.0014	0.0003	7.293e-06	1002710	0.0143372
n108	1	rs1967722	14	35285274	a	0.7521	-0.0014	0.0003	7.91e-06	818047	0.0143372
n108	1	rs4982219	14	35286483	a	0.7522	-0.0014	0.0003	5.405e-06	1004010	0.0143372
n108	1	rs7145614	14	35290846	t	0.7492	-0.0014	0.0003	7.559e-06	1000360	0.0143372
n108	1	rs55893884	14	35298315	t	0.7521	-0.0014	0.0003	4.601e-06	1004030	0.0143372
n108	1	rs4982222	14	35301997	t	0.7519	-0.0014	0.0003	8.291e-06	1004040	0.0143372
n108	1	rs4982223	14	35302311	a	0.2481	0.0014	0.0003	6.924e-06	1004040	0.0143372
n108	1	rs7156153	14	35308074	a	0.248	0.0014	0.0003	8.166e-06	998409	0.0143372
n108	1	rs60007157	14	35312272	a	0.7519	-0.0014	0.0003	6.47e-06	1004040	0.0143372
n108	1	rs11845027	14	35315574	a	0.7519	-0.0014	0.0003	6.637e-06	1003090	0.0143372
n108	1	rs113062211	14	35378740	t	0.7219	-0.0014	0.0003	3.388e-06	961734	0.0143372
n108	1	rs60306822	14	35380940	t	0.2781	0.0014	0.0003	4.86e-06	960783	0.0143372
n108	1	rs10151517	14	35187252	t	0.7294	-0.0013	0.0003	3.281e-05	961734	0.00321632
n108	1	rs111418762	14	35253936	a	0.2431	0.0013	0.0003	2.761e-05	970936	0.00321632
n108	1	rs7147621	14	35275704	a	0.2273	0.0013	0.0003	3.946e-05	1003920	0.00321632
n108	1	rs10145350	14	35279109	a	0.7727	-0.0013	0.0003	4.133e-05	1003970	0.00321632
n108	1	rs4982216	14	35283018	a	0.2274	0.0013	0.0003	5.3e-05	1003960	0.00321632
n108	1	rs10148967	14	35283744	a	0.2275	0.0013	0.0003	3.351e-05	1003960	0.00321632
n108	1	rs1200332	14	35367135	t	0.209	0.0013	0.0003	9.561e-05	994815	0.00321632
n108	1	rs7159696	14	35502777	a	0.6464	0.0013	0.0003	9.83e-06	961734	0.00321632
n108	1	rs2415257	14	35569658	t	0.1926	-0.0013	0.0003	0.0002987	960783	0.00321632
n108	1	rs72664862	14	35641572	t	0.4259	-0.0013	0.0003	5.694e-06	961734	0.00321632
n108	1	rs7401469	14	35647268	a	0.4259	-0.0013	0.0003	4.241e-06	961734	0.00321632
n108	1	rs4488360	14	35656211	c	0.4255	-0.0013	0.0003	5.704e-06	961734	0.00321632
n108	1	rs10147194	14	35237677	a	0.878	-0.0016	0.0004	0.0001647	998409	0.00104963
n108	1	rs12323807	14	35267243	t	0.1128	0.0016	0.0004	0.0002359	1003990	0.00104963
n108	1	rs72680657	14	35530618	t	0.8485	-0.0016	0.0004	3.055e-05	1004040	0.00104963
n108	1	rs8008249	14	35533879	t	0.8482	-0.0016	0.0004	0.000158	823439	0.00104963
n108	1	rs8007575	14	35542759	a	0.8488	-0.0016	0.0004	3.64e-05	1004040	0.00104963
n108	1	rs7140462	14	35545044	t	0.1512	0.0016	0.0004	3.694e-05	1004040	0.00104963
n108	1	rs8011242	14	35546498	a	0.1512	0.0016	0.0004	3.364e-05	1004030	0.00104963
n108	1	rs7154292	14	35547897	t	0.1512	0.0016	0.0004	3.37e-05	1004020	0.00104963
n108	1	rs6571694	14	35590310	t	0.1495	0.0016	0.0004	2.886e-05	979311	0.00104963
n108	1	rs11846704	14	35186694	t	0.2694	0.0012	0.0003	7.332e-05	961734	0.000806002
n108	1	rs11851038	14	35186698	t	0.7307	-0.0012	0.0003	0.000101	960783	0.000806002
n108	1	rs7143158	14	35187968	a	0.7487	-0.0012	0.0003	0.0001882	1004030	0.000806002
n108	1	rs10145510	14	35188962	a	0.7487	-0.0012	0.0003	0.0001738	1003970	0.000806002
n108	1	rs4570739	14	35189180	c	0.2512	0.0012	0.0003	0.0001831	1003950	0.000806002
n108	1	rs60152856	14	35421373	a	0.1892	-0.0012	0.0003	0.0005635	1004020	0.000806002
n108	1	rs10151445	14	35423012	t	0.6309	0.0012	0.0003	2.874e-05	1004020	0.000806002
n108	1	rs10140135	14	35423749	a	0.1892	-0.0012	0.0003	0.0004477	1004020	0.000806002
n108	1	rs2273154	14	35433187	t	0.1892	-0.0012	0.0003	0.0008549	998409	0.000806002
n108	1	rs4982232	14	35435651	t	0.374	-0.0012	0.0003	3.327e-05	994815	0.000806002
n108	1	rs4981256	14	35437228	a	0.3691	-0.0012	0.0003	3.138e-05	1004040	0.000806002
n108	1	rs12878315	14	35441608	a	0.6259	0.0012	0.0003	2.615e-05	1004040	0.000806002
n108	1	rs12589238	14	35442354	t	0.3744	-0.0012	0.0003	2.122e-05	1004030	0.000806002
n108	1	rs4981257	14	35443172	t	0.3692	-0.0012	0.0003	2.879e-05	1004040	0.000806002
n108	1	rs8015059	14	35443568	t	0.3691	-0.0012	0.0003	3.593e-05	1003660	0.000806002
n108	1	rs113770696	14	35444383	t	0.1892	-0.0012	0.0003	0.0009345	961734	0.000806002
n108	1	rs112138868	14	35444385	t	0.1892	-0.0012	0.0003	0.0009007	961734	0.000806002
n108	1	rs10142667	14	35445090	t	0.8108	0.0012	0.0003	0.0005738	994815	0.000806002
n108	1	rs10130773	14	35445299	a	0.1892	-0.0012	0.0003	0.0005724	1004040	0.000806002
n108	1	rs10130702	14	35445364	t	0.3692	-0.0012	0.0003	2.972e-05	1004040	0.000806002
n108	1	rs10130877	14	35445414	a	0.3741	-0.0012	0.0003	3.711e-05	1004040	0.000806002
n108	1	rs10130911	14	35445596	c	0.6309	0.0012	0.0003	2.345e-05	961734	0.000806002
n108	1	rs10143749	14	35449171	a	0.3692	-0.0012	0.0003	2.763e-05	1004030	0.000806002
n108	1	rs3759548	14	35450333	t	0.1892	-0.0012	0.0003	0.0006644	1004040	0.000806002
n108	1	rs6571691	14	35453212	a	0.375	-0.0012	0.0003	3.108e-05	1004020	0.000806002
n108	1	rs4981258	14	35453499	c	0.811	0.0012	0.0003	0.000621	1004040	0.000806002
n108	1	rs1028448	14	35454516	t	0.189	-0.0012	0.0003	0.0006393	1004040	0.000806002
n108	1	rs10135654	14	35455813	t	0.625	0.0012	0.0003	3.473e-05	1004030	0.000806002
n108	1	rs10146407	14	35455823	t	0.189	-0.0012	0.0003	0.0006605	1004040	0.000806002
n108	1	rs10149083	14	35455979	a	0.375	-0.0012	0.0003	3.29e-05	1004030	0.000806002
n108	1	rs7154181	14	35459315	a	0.375	-0.0012	0.0003	2.982e-05	1004040	0.000806002
n108	1	rs4982234	14	35460106	a	0.189	-0.0012	0.0003	0.0006184	1004040	0.000806002
n108	1	rs10145490	14	35460857	t	0.375	-0.0012	0.0003	3.484e-05	1004040	0.000806002
n108	1	rs10145723	14	35460954	a	0.189	-0.0012	0.0003	0.0006824	1003990	0.000806002
n108	1	rs2038254	14	35462134	t	0.189	-0.0012	0.0003	0.0007132	1004040	0.000806002
n108	1	rs2254990	14	35465565	t	0.8109	0.0012	0.0003	0.0005509	1001840	0.000806002
n108	1	rs12435454	14	35466997	a	0.811	0.0012	0.0003	0.0007171	1004040	0.000806002
n108	1	rs4982235	14	35467967	t	0.189	-0.0012	0.0003	0.0007033	1004040	0.000806002
n108	1	rs4982236	14	35468046	c	0.811	0.0012	0.0003	0.000681	1004040	0.000806002
n108	1	rs28627922	14	35468632	t	0.375	-0.0012	0.0003	3.318e-05	1004040	0.000806002
n108	1	rs12433712	14	35468893	a	0.375	-0.0012	0.0003	3.274e-05	1004040	0.000806002
n108	1	rs12437158	14	35469166	t	0.375	-0.0012	0.0003	3.447e-05	1004040	0.000806002
n108	1	rs75543421	14	35471566	a	0.8108	0.0012	0.0003	0.000659	1003980	0.000806002
n108	1	rs74564132	14	35472882	t	0.189	-0.0012	0.0003	0.0006257	1004040	0.000806002
n108	1	rs28373866	14	35473410	c	0.375	-0.0012	0.0003	3.128e-05	1004040	0.000806002
n108	1	rs28569331	14	35473584	t	0.811	0.0012	0.0003	0.0006692	1004040	0.000806002
n108	1	rs8020050	14	35474443	a	0.625	0.0012	0.0003	3.151e-05	1004040	0.000806002
n108	1	rs8021502	14	35474509	t	0.625	0.0012	0.0003	2.602e-05	1004020	0.000806002
n108	1	rs10130509	14	35475132	a	0.189	-0.0012	0.0003	0.0005967	1004040	0.000806002
n108	1	rs8005641	14	35475247	a	0.3701	-0.0012	0.0003	3.429e-05	1004040	0.000806002
n108	1	rs10133628	14	35476195	a	0.625	0.0012	0.0003	3.017e-05	1003920	0.000806002
n108	1	rs74243586	14	35477325	t	0.189	-0.0012	0.0003	0.0005065	1004040	0.000806002
n108	1	rs6571692	14	35477499	a	0.3749	-0.0012	0.0003	3.311e-05	994815	0.000806002
n108	1	rs17102962	14	35478782	a	0.811	0.0012	0.0003	0.0005848	1004040	0.000806002
n108	1	rs28589276	14	35478865	a	0.811	0.0012	0.0003	0.0005112	1004040	0.000806002
n108	1	rs28656938	14	35478921	t	0.3751	-0.0012	0.0003	3.248e-05	1004040	0.000806002
n108	1	rs28479817	14	35478996	a	0.3701	-0.0012	0.0003	3.543e-05	1003970	0.000806002
n108	1	rs113036047	14	35479547	a	0.1887	-0.0012	0.0003	0.0005353	1003800	0.000806002
n108	1	rs113293829	14	35479552	a	0.1888	-0.0012	0.0003	0.0005425	1003800	0.000806002
n108	1	rs11156871	14	35481196	a	0.189	-0.0012	0.0003	0.0005487	1004040	0.000806002
n108	1	rs12878685	14	35481909	t	0.6545	0.0012	0.0003	2.155e-05	1004020	0.000806002
n108	1	rs28535942	14	35482275	a	0.811	0.0012	0.0003	0.0005239	1004040	0.000806002
n108	1	rs2383691	14	35482448	a	0.6545	0.0012	0.0003	2.159e-05	1004020	0.000806002
n108	1	rs2383692	14	35482797	a	0.6545	0.0012	0.0003	2.334e-05	1003960	0.000806002
n108	1	rs10146699	14	35483577	a	0.189	-0.0012	0.0003	0.0005791	1004040	0.000806002
n108	1	rs13379372	14	35483882	a	0.811	0.0012	0.0003	0.0005639	1004040	0.000806002
n108	1	rs45531432	14	35484423	t	0.189	-0.0012	0.0003	0.0005672	1004040	0.000806002
n108	1	rs4386037	14	35485937	t	0.6555	0.0012	0.0003	3.408e-05	1004020	0.000806002
n108	1	rs8012308	14	35486869	t	0.6555	0.0012	0.0003	2.695e-05	1004030	0.000806002
n108	1	rs8015200	14	35487017	t	0.3446	-0.0012	0.0003	2.86e-05	1004030	0.000806002
n108	1	rs76770287	14	35487210	a	0.189	-0.0012	0.0003	0.000586	1004040	0.000806002
n108	1	rs17102982	14	35488309	a	0.6555	0.0012	0.0003	2.982e-05	1004030	0.000806002
n108	1	rs35523754	14	35489262	a	0.6555	0.0012	0.0003	3.092e-05	1004030	0.000806002
n108	1	rs10143040	14	35489504	c	0.6556	0.0012	0.0003	2.685e-05	1004030	0.000806002
n108	1	rs12590905	14	35490084	a	0.6555	0.0012	0.0003	2.805e-05	1004030	0.000806002
n108	1	rs74590021	14	35490113	t	0.8109	0.0012	0.0003	0.0005591	1004040	0.000806002
n108	1	rs2250579	14	35490918	c	0.6555	0.0012	0.0003	2.848e-05	1004030	0.000806002
n108	1	rs9322942	14	35491343	a	0.3445	-0.0012	0.0003	2.713e-05	1004030	0.000806002
n108	1	rs112510746	14	35491833	t	0.811	0.0012	0.0003	0.000549	1004040	0.000806002
n108	1	rs55670220	14	35492970	a	0.3445	-0.0012	0.0003	2.347e-05	1004030	0.000806002
n108	1	rs77262907	14	35495734	c	0.811	0.0012	0.0003	0.000566	1004040	0.000806002
n108	1	rs77780729	14	35496176	a	0.1888	-0.0012	0.0003	0.0006766	1004040	0.000806002
n108	1	rs7144898	14	35498049	a	0.3455	-0.0012	0.0003	2.4e-05	1004030	0.000806002
n108	1	rs28577270	14	35498443	a	0.189	-0.0012	0.0003	0.0006152	1003090	0.000806002
n108	1	rs11540758	14	35498485	t	0.189	-0.0012	0.0003	0.0005032	1004040	0.000806002
n108	1	rs10147046	14	35499084	t	0.6545	0.0012	0.0003	1.677e-05	1004030	0.000806002
n108	1	rs10134907	14	35499211	a	0.811	0.0012	0.0003	0.0005235	1004040	0.000806002
n108	1	rs113550570	14	35499401	c	0.8112	0.0012	0.0003	0.00068	1004040	0.000806002
n108	1	rs74462850	14	35500093	t	0.189	-0.0012	0.0003	0.0004998	1004040	0.000806002
n108	1	rs2383693	14	35500205	a	0.811	0.0012	0.0003	0.0005992	1004030	0.000806002
n108	1	rs2383694	14	35500310	t	0.6545	0.0012	0.0003	2.146e-05	1004040	0.000806002
n108	1	rs7158547	14	35502163	a	0.6545	0.0012	0.0003	2.497e-05	1004020	0.000806002
n108	1	rs12881501	14	35503421	a	0.3453	-0.0012	0.0003	1.65e-05	1003890	0.000806002
n108	1	rs79040772	14	35503724	a	0.1889	-0.0012	0.0003	0.0004854	1003810	0.000806002
n108	1	rs111527365	14	35503764	a	0.1889	-0.0012	0.0003	0.0004797	1003750	0.000806002
n108	1	rs35768136	14	35504081	t	0.3453	-0.0012	0.0003	1.352e-05	1003680	0.000806002
n108	1	rs12887073	14	35504568	a	0.6547	0.0012	0.0003	1.514e-05	1003660	0.000806002
n108	1	rs28395170	14	35506988	t	0.1891	-0.0012	0.0003	0.0006635	1002710	0.000806002
n108	1	rs74243590	14	35513246	a	0.1891	-0.0012	0.0003	0.0004451	1003760	0.000806002
n108	1	rs3809448	14	35515096	t	0.1888	-0.0012	0.0003	0.0005363	1003760	0.000806002
n108	1	rs2295103	14	35515920	c	0.8107	0.0012	0.0003	0.0006265	1003750	0.000806002
n108	1	rs74243591	14	35520917	t	0.1892	-0.0012	0.0003	0.0004787	1003780	0.000806002
n108	1	rs12588810	14	35554484	t	0.1995	-0.0012	0.0003	0.0004826	1003930	0.000806002
n108	1	rs10148691	14	35556813	c	0.8001	0.0012	0.0003	0.0005313	1003780	0.000806002
n108	1	rs17091786	14	35565856	a	0.8005	0.0012	0.0003	0.0003325	1003770	0.000806002
n108	1	rs113590838	14	35570250	t	0.1998	-0.0012	0.0003	0.0004117	1003770	0.000806002
n108	1	rs78124218	14	35570606	a	0.1998	-0.0012	0.0003	0.000363	1003750	0.000806002
n108	1	rs76293361	14	35570889	a	0.1998	-0.0012	0.0003	0.0004174	1003750	0.000806002
n108	1	rs17103042	14	35575428	t	0.8003	0.0012	0.0003	0.0003272	1003760	0.000806002
n108	1	rs28618323	14	35575792	a	0.1998	-0.0012	0.0003	0.0003301	1003750	0.000806002
n108	1	rs2295104	14	35579927	a	0.1996	-0.0012	0.0003	0.0003076	1003750	0.000806002
n108	1	rs8020370	14	35581432	a	0.1997	-0.0012	0.0003	0.0002964	1003740	0.000806002
n108	1	rs8021414	14	35581480	a	0.1997	-0.0012	0.0003	0.0003153	1003740	0.000806002
n108	1	rs10145433	14	35583333	a	0.1997	-0.0012	0.0003	0.0003089	1003730	0.000806002
n108	1	rs112800771	14	35583959	a	0.1997	-0.0012	0.0003	0.0003257	1003740	0.000806002
n108	1	rs12437439	14	35585669	a	0.1995	-0.0012	0.0003	0.0002316	1003740	0.000806002
n108	1	rs58320987	14	35587726	t	0.8003	0.0012	0.0003	0.0003376	1003740	0.000806002
n108	1	rs731906	14	35604543	t	0.2001	-0.0012	0.0003	0.0002559	1003760	0.000806002
n108	1	rs111474988	14	35622290	a	0.7999	0.0012	0.0003	0.000372	961734	0.000806002
n108	1	rs60854116	14	35622598	a	0.2001	-0.0012	0.0003	0.0003454	961734	0.000806002
n108	1	rs6571696	14	35630175	a	0.5736	0.0012	0.0003	1.323e-05	994815	0.000806002
n108	1	rs2415264	14	35630377	c	0.574	0.0012	0.0003	8.537e-06	1004020	0.000806002
n108	1	rs2415265	14	35630388	a	0.574	0.0012	0.0003	1.458e-05	998409	0.000806002
n108	1	rs10146115	14	35631184	c	0.574	0.0012	0.0003	1.09e-05	1004020	0.000806002
n108	1	rs10146445	14	35631553	t	0.426	-0.0012	0.0003	8.498e-06	1004020	0.000806002
n108	1	rs10130047	14	35633580	a	0.4262	-0.0012	0.0003	1.145e-05	961734	0.000806002
n108	1	rs8015350	14	35635230	a	0.5738	0.0012	0.0003	1.006e-05	961734	0.000806002
n108	1	rs10143314	14	35637904	a	0.5737	0.0012	0.0003	1.006e-05	961734	0.000806002
n108	1	rs2415268	14	35638753	t	0.4259	-0.0012	0.0003	8.059e-06	961734	0.000806002
n108	1	rs72664863	14	35643588	t	0.4259	-0.0012	0.0003	7.333e-06	961734	0.000806002
n108	1	rs6571702	14	35650558	a	0.4259	-0.0012	0.0003	7.425e-06	961734	0.000806002
n108	1	rs2415274	14	35651467	a	0.5744	0.0012	0.0003	8.803e-06	961734	0.000806002
n108	1	rs10143690	14	35651945	a	0.4259	-0.0012	0.0003	7.637e-06	961734	0.000806002
n108	1	rs28452109	14	35653056	t	0.5741	0.0012	0.0003	7.157e-06	961734	0.000806002
n108	1	rs10137757	14	35653853	a	0.5741	0.0012	0.0003	9.246e-06	961734	0.000806002
n108	1	rs2415275	14	35668951	a	0.4175	-0.0012	0.0003	1.541e-05	961734	0.000806002
n108	1	rs8004288	14	35679288	a	0.5823	0.0012	0.0003	1.246e-05	961734	0.000806002
n108	1	rs6571704	14	35680271	a	0.6746	-0.0012	0.0003	7.73e-05	961734	0.000806002
n108	1	rs12589317	14	35683426	a	0.3563	0.0012	0.0003	2.332e-05	961734	0.000806002
n108	1	rs8013290	14	35687791	a	0.6746	-0.0012	0.0003	8.014e-05	961734	0.000806002
n108	1	rs12586302	14	35691074	c	0.4177	-0.0012	0.0003	1.122e-05	961734	0.000806002
n108	1	rs12147110	14	35704555	a	0.6744	-0.0012	0.0003	4.973e-05	1003940	0.000806002
n108	1	rs4981278	14	35707939	a	0.6746	-0.0012	0.0003	7.005e-05	998409	0.000806002
n108	1	rs727096	14	35711904	a	0.3565	0.0012	0.0003	2.059e-05	1003970	0.000806002
n108	1	rs4982249	14	35714759	a	0.6427	-0.0012	0.0003	2.45e-05	1004020	0.000806002
n108	1	rs7159390	14	35715411	a	0.6427	-0.0012	0.0003	3.807e-05	994815	0.000806002
n108	1	rs4982250	14	35716132	t	0.4138	-0.0012	0.0003	9.286e-06	998409	0.000806002
n108	1	rs57856432	14	35719708	t	0.4154	-0.0012	0.0003	1.614e-05	961734	0.000806002
n108	1	rs60049741	14	35719842	a	0.4154	-0.0012	0.0003	1.686e-05	960783	0.000806002
n108	1	rs7144265	14	35218625	t	0.1205	0.0015	0.0004	0.0004538	958428	0.000400858
n108	1	rs3742371	14	35222623	t	0.8793	-0.0015	0.0004	0.0004433	960783	0.000400858
n108	1	rs7148005	14	35319411	c	0.8862	-0.0015	0.0004	0.0004927	1003960	0.000400858
n108	1	rs712318	14	35414404	a	0.1498	0.0015	0.0004	0.0002662	965955	0.000400858
n108	1	rs799473	14	35516213	t	0.848	-0.0015	0.0004	6.206e-05	1003640	0.000400858
n108	1	rs10136692	14	35517610	c	0.8431	-0.0015	0.0004	5.278e-05	1003640	0.000400858
n108	1	rs8019182	14	35523217	a	0.8488	-0.0015	0.0004	4.838e-05	1004040	0.000400858
n108	1	rs8019741	14	35523266	a	0.1512	0.0015	0.0004	8.029e-05	998409	0.000400858
n108	1	rs72680652	14	35523783	a	0.1512	0.0015	0.0004	4.401e-05	1004040	0.000400858
n108	1	rs2143948	14	35527257	t	0.1512	0.0015	0.0004	4.422e-05	1004040	0.000400858
n108	1	rs8008066	14	35533789	t	0.8487	-0.0015	0.0004	3.891e-05	1004030	0.000400858
n108	1	rs8007337	14	35533880	a	0.1513	0.0015	0.0004	5.369e-05	961734	0.000400858
n108	1	rs8007346	14	35533888	c	0.1513	0.0015	0.0004	5.55e-05	961734	0.000400858
n108	1	rs55791227	14	35536877	a	0.8487	-0.0015	0.0004	4.386e-05	1004030	0.000400858
n108	1	rs57411359	14	35541502	a	0.8488	-0.0015	0.0004	3.909e-05	1003980	0.000400858
n108	1	rs7156770	14	35544300	a	0.1512	0.0015	0.0004	3.96e-05	1004030	0.000400858
n108	1	rs148562771	14	35545160	c	0.8373	-0.0015	0.0004	0.0002223	865645	0.000400858
n108	1	rs3211139	14	35546373	t	0.8488	-0.0015	0.0004	4.162e-05	1003080	0.000400858
n108	1	rs8011549	14	35555133	t	0.8508	-0.0015	0.0004	7.365e-05	1003780	0.000400858
n108	1	rs17103033	14	35556480	t	0.8508	-0.0015	0.0004	7.267e-05	1002010	0.000400858
n108	1	rs2008130	14	35556592	a	0.1492	0.0015	0.0004	9.988e-05	1003790	0.000400858
n108	1	rs76195968	14	35571696	t	0.8906	-0.0015	0.0004	0.0006153	1003900	0.000400858
n108	1	rs111778408	14	35572163	a	0.1095	0.0015	0.0004	0.0006652	1003920	0.000400858
n108	1	rs112697442	14	35580186	t	0.179	0.0015	0.0004	3.128e-05	1003970	0.000400858
n108	1	rs72664816	14	35581148	t	0.1789	0.0015	0.0004	2.985e-05	1003960	0.000400858
n108	1	rs72664829	14	35585629	a	0.1789	0.0015	0.0004	3.401e-05	1003950	0.000400858
n108	1	rs11156874	14	35594803	a	0.8211	-0.0015	0.0004	3.497e-05	1003920	0.000400858
n108	1	rs72664840	14	35596323	t	0.179	0.0015	0.0004	4.02e-05	1003910	0.000400858
n108	1	rs17386684	14	35602087	t	0.821	-0.0015	0.0004	3.839e-05	1003870	0.000400858
n108	1	rs113755631	14	35167994	t	0.0949	0.0018	0.0005	0.0006223	823439	0.000282668
n108	1	rs1712353	14	35421429	a	0.9319	-0.0018	0.0005	0.0007476	1002890	0.000282668
n108	1	rs117735377	14	35514470	a	0.0997	0.0018	0.0005	0.0002559	961734	0.000282668
n108	1	rs6571680	14	35188144	a	0.7488	-0.0011	0.0003	0.0002485	998409	0.000225629
n108	1	rs6571681	14	35188146	c	0.3402	0.0011	0.0003	0.0001529	1004030	0.000225629
n108	1	rs10146196	14	35189759	a	0.7487	-0.0011	0.0003	0.00055	961734	0.000225629
n108	1	rs10132108	14	35190329	a	0.2513	0.0011	0.0003	0.0005294	961734	0.000225629
n108	1	rs8013753	14	35191081	a	0.2512	0.0011	0.0003	0.0005944	961734	0.000225629
n108	1	rs11627584	14	35191140	t	0.7488	-0.0011	0.0003	0.0005511	961734	0.000225629
n108	1	rs10135305	14	35191538	a	0.7488	-0.0011	0.0003	0.0006868	959535	0.000225629
n108	1	rs75552348	14	35385747	a	0.1921	-0.0011	0.0003	0.0009448	1002710	0.000225629
n108	1	rs8006908	14	35424436	a	0.5532	0.0011	0.0003	2.415e-05	1001760	0.000225629
n108	1	rs10136059	14	35429325	t	0.21	-0.0011	0.0003	0.001285	961734	0.000225629
n108	1	rs12882728	14	35433424	a	0.5531	0.0011	0.0003	3.164e-05	1004020	0.000225629
n108	1	rs12434719	14	35436102	a	0.4467	-0.0011	0.0003	3.313e-05	1004040	0.000225629
n108	1	rs2273155	14	35438649	t	0.4469	-0.0011	0.0003	3.135e-05	1003870	0.000225629
n108	1	rs10151096	14	35439056	t	0.4468	-0.0011	0.0003	3.428e-05	1003720	0.000225629
n108	1	rs8018761	14	35440265	t	0.5531	0.0011	0.0003	3.065e-05	1004040	0.000225629
n108	1	rs12586945	14	35442205	t	0.5532	0.0011	0.0003	3.684e-05	993708	0.000225629
n108	1	rs8018702	14	35447470	t	0.5532	0.0011	0.0003	3.394e-05	1004040	0.000225629
n108	1	rs8009854	14	35451365	a	0.5545	0.0011	0.0003	3.138e-05	1002930	0.000225629
n108	1	rs12891283	14	35452160	t	0.5544	0.0011	0.0003	3.212e-05	1004040	0.000225629
n108	1	rs1028447	14	35454396	a	0.5523	0.0011	0.0003	3.76e-05	1004020	0.000225629
n108	1	rs8017611	14	35470415	c	0.6299	0.0011	0.0003	0.0002433	901678	0.000225629
n108	1	rs79862531	14	35471665	c	0.6253	0.0011	0.0003	0.0002119	818077	0.000225629
n108	1	rs8006578	14	35475168	t	0.6299	0.0011	0.0003	0.0004462	865746	0.000225629
n108	1	rs72474105	14	35476976	t	0.6299	0.0011	0.0003	0.000435	865746	0.000225629
n108	1	rs78609489	14	35497285	t	0.8112	0.0011	0.0003	0.0009656	1004020	0.000225629
n108	1	rs7147571	14	35530236	t	0.8007	0.0011	0.0003	0.0009166	1003750	0.000225629
n108	1	rs61191004	14	35535673	a	0.1993	-0.0011	0.0003	0.00101	1003810	0.000225629
n108	1	rs28870452	14	35536878	a	0.1992	-0.0011	0.0003	0.001114	1003810	0.000225629
n108	1	rs28404080	14	35539418	t	0.1993	-0.0011	0.0003	0.001309	1004030	0.000225629
n108	1	rs79832710	14	35547434	t	0.1988	-0.0011	0.0003	0.0011	1003840	0.000225629
n108	1	rs10132769	14	35576458	a	0.4701	0.0011	0.0003	7.734e-05	1003690	0.000225629
n108	1	rs12889019	14	35580276	a	0.4699	0.0011	0.0003	7.04e-05	1003660	0.000225629
n108	1	rs4494460	14	35604350	a	0.7916	-0.0011	0.0003	0.001269	1003810	0.000225629
n108	1	rs72664849	14	35616067	a	0.2019	0.0011	0.0003	0.000812	1003920	0.000225629
n108	1	rs34509212	14	35616594	c	0.2018	0.0011	0.0003	0.0009157	1003950	0.000225629
n108	1	rs8019709	14	35618591	a	0.7982	-0.0011	0.0003	0.001472	992336	0.000225629
n108	1	rs11848309	14	35624831	a	0.7982	-0.0011	0.0003	0.001413	998409	0.000225629
n108	1	rs17456067	14	35626036	c	0.2018	0.0011	0.0003	0.0008832	1004030	0.000225629
n108	1	rs2415269	14	35638937	a	0.2584	-0.0011	0.0003	0.0007135	961734	0.000225629
n108	1	rs9671922	14	35647010	t	0.5786	0.0011	0.0003	0.0001857	823439	0.000225629
n108	1	rs8003136	14	35675911	a	0.6822	-0.0011	0.0003	0.0002479	961734	0.000225629
n108	1	rs12586550	14	35686535	a	0.6746	-0.0011	0.0003	8.832e-05	961734	0.000225629
n108	1	rs11156864	14	35325932	t	0.1186	0.0014	0.0004	0.0005992	1003960	0.000162897
n108	1	rs809584	14	35384489	c	0.8507	-0.0014	0.0004	0.0002022	961734	0.000162897
n108	1	rs10151531	14	35393049	t	0.155	0.0014	0.0004	0.0002744	961734	0.000162897
n108	1	rs712314	14	35408548	a	0.1499	0.0014	0.0004	0.0002368	994815	0.000162897
n108	1	rs799464	14	35415730	t	0.8501	-0.0014	0.0004	0.0001726	1003990	0.000162897
n108	1	rs2982675	14	35422138	a	0.1499	0.0014	0.0004	0.0001883	1004020	0.000162897
n108	1	rs12892117	14	35422503	t	0.1499	0.0014	0.0004	0.0001614	1004020	0.000162897
n108	1	rs7156361	14	35426353	t	0.85	-0.0014	0.0004	0.0001938	1004020	0.000162897
n108	1	rs10148591	14	35431642	a	0.2486	0.0014	0.0004	0.0001097	823439	0.000162897
n108	1	rs799469	14	35444425	a	0.85	-0.0014	0.0004	0.0002977	965971	0.000162897
n108	1	rs799486	14	35449467	t	0.8499	-0.0014	0.0004	0.0004254	946872	0.000162897
n108	1	rs799488	14	35451410	t	0.1562	0.0014	0.0004	0.0001967	1002930	0.000162897
n108	1	rs1712356	14	35455745	a	0.8439	-0.0014	0.0004	0.0001673	1004010	0.000162897
n108	1	rs1738798	14	35456748	a	0.1561	0.0014	0.0004	0.000183	1004000	0.000162897
n108	1	rs799484	14	35458433	t	0.1561	0.0014	0.0004	0.0001762	1003990	0.000162897
n108	1	rs799480	14	35460666	a	0.8438	-0.0014	0.0004	0.0002182	1003990	0.000162897
n108	1	rs799495	14	35462350	a	0.1562	0.0014	0.0004	0.0001909	1003930	0.000162897
n108	1	rs799498	14	35465636	t	0.8438	-0.0014	0.0004	0.0001634	1003930	0.000162897
n108	1	rs28456062	14	35476673	a	0.8438	-0.0014	0.0004	0.0001564	1003980	0.000162897
n108	1	rs2747010	14	35478560	a	0.8438	-0.0014	0.0004	0.0001704	1003970	0.000162897
n108	1	rs799459	14	35485748	a	0.8438	-0.0014	0.0004	0.0001465	1000810	0.000162897
n108	1	rs140159562	14	35506926	t	0.1108	0.0014	0.0004	0.001108	1003850	0.000162897
n108	1	rs77613850	14	35507277	a	0.8892	-0.0014	0.0004	0.001156	1003850	0.000162897
n108	1	rs77999032	14	35509786	a	0.8893	-0.0014	0.0004	0.001494	1003870	0.000162897
n108	1	rs45530731	14	35515957	a	0.1109	0.0014	0.0004	0.001209	1003870	0.000162897
n108	1	rs112854815	14	35517653	a	0.1108	0.0014	0.0004	0.001222	1003890	0.000162897
n108	1	rs74798544	14	35520260	t	0.8892	-0.0014	0.0004	0.001094	1004020	0.000162897
n108	1	rs113644150	14	35521473	t	0.8891	-0.0014	0.0004	0.001111	1004020	0.000162897
n108	1	rs74572381	14	35521865	a	0.1108	0.0014	0.0004	0.00139	1004010	0.000162897
n108	1	rs7146216	14	35537548	a	0.8892	-0.0014	0.0004	0.0009984	1004020	0.000162897
n108	1	rs112317271	14	35538637	a	0.8892	-0.0014	0.0004	0.001136	1004030	0.000162897
n108	1	rs17595975	14	35540764	t	0.1108	0.0014	0.0004	0.001229	1004030	0.000162897
n108	1	rs80254175	14	35554611	t	0.1109	0.0014	0.0004	0.001066	1003910	0.000162897
n108	1	rs78591145	14	35558552	t	0.1108	0.0014	0.0004	0.0009822	1003910	0.000162897
n108	1	rs80331170	14	35559305	t	0.1107	0.0014	0.0004	0.0009098	1003910	0.000162897
n108	1	rs45573840	14	35560589	t	0.1107	0.0014	0.0004	0.001144	1003910	0.000162897
n108	1	rs11850487	14	35561440	a	0.8212	-0.0014	0.0004	5.278e-05	1003780	0.000162897
n108	1	rs8005079	14	35563015	a	0.8212	-0.0014	0.0004	5.553e-05	1003780	0.000162897
n108	1	rs80012713	14	35565873	a	0.1108	0.0014	0.0004	0.001209	1003920	0.000162897
n108	1	rs8015119	14	35568788	t	0.1093	0.0014	0.0004	0.001018	1003800	0.000162897
n108	1	rs12100841	14	35571651	a	0.8212	-0.0014	0.0004	0.0001011	994815	0.000162897
n108	1	rs8017772	14	35574103	a	0.889	-0.0014	0.0004	0.001143	1004040	0.000162897
n108	1	rs8018072	14	35574219	t	0.111	0.0014	0.0004	0.001119	1004040	0.000162897
n108	1	rs111521272	14	35574639	a	0.111	0.0014	0.0004	0.001063	1004040	0.000162897
n108	1	rs8005196	14	35575493	t	0.889	-0.0014	0.0004	0.001201	1004040	0.000162897
n108	1	rs117492004	14	35577757	a	0.889	-0.0014	0.0004	0.001043	1004030	0.000162897
n108	1	rs76932844	14	35579968	t	0.111	0.0014	0.0004	0.001068	1003030	0.000162897
n108	1	rs8014523	14	35580372	t	0.111	0.0014	0.0004	0.001116	1003980	0.000162897
n108	1	rs78624346	14	35582499	a	0.1109	0.0014	0.0004	0.0008823	1003970	0.000162897
n108	1	rs7154558	14	35584209	a	0.889	-0.0014	0.0004	0.001073	1003970	0.000162897
n108	1	rs113775092	14	35587995	a	0.111	0.0014	0.0004	0.001014	1003970	0.000162897
n108	1	rs76190754	14	35588175	t	0.889	-0.0014	0.0004	0.001003	1003970	0.000162897
n108	1	rs111730294	14	35588332	c	0.889	-0.0014	0.0004	0.001134	1003970	0.000162897
n108	1	rs75040837	14	35589848	c	0.111	0.0014	0.0004	0.001113	1003960	0.000162897
n108	1	rs79131050	14	35595842	t	0.1109	0.0014	0.0004	0.001048	1003920	0.000162897
n108	1	rs150476628	14	35600804	a	0.1111	0.0014	0.0004	0.002116	817774	0.000162897
n108	1	rs12879140	14	35603079	a	0.851	-0.0014	0.0004	0.0003282	960783	0.000162897
n108	1	rs113612237	14	35617988	c	0.8892	-0.0014	0.0004	0.001164	1003880	0.000162897
n108	1	rs7143518	14	35621291	t	0.1108	0.0014	0.0004	0.001285	1003880	0.000162897
n108	1	rs76892544	14	35622934	t	0.8892	-0.0014	0.0004	0.001357	1003880	0.000162897
n108	1	rs17456102	14	35627995	a	0.8884	-0.0014	0.0004	0.001219	1003730	0.000162897
n108	1	rs61981169	14	35164397	t	0.0847	0.0017	0.0005	0.0006555	961734	0.000141345
n108	1	rs61981170	14	35166707	a	0.9166	-0.0017	0.0005	0.0007835	961734	0.000141345
n108	1	rs111321459	14	35168582	a	0.0842	0.0017	0.0005	0.0006056	961734	0.000141345
n108	1	rs78449236	14	35514471	a	0.0997	0.0017	0.0005	0.0004169	961734	0.000141345
n108	1	rs11624278	14	35183213	t	0.9202	-0.0016	0.0005	0.002141	961734	7.35332e-05
n108	1	rs117456653	14	35514480	a	0.1019	0.0016	0.0005	0.0007825	1003870	7.35332e-05
n108	1	rs75247375	14	35514489	a	0.0973	0.0016	0.0005	0.0009152	1003870	7.35332e-05
n108	1	rs10149653	14	35183548	a	0.4506	-0.001	0.0003	0.001381	822485	7.05562e-05
n108	1	rs6571682	14	35188368	a	0.3402	0.001	0.0003	0.0002679	998409	7.05562e-05
n108	1	rs8011559	14	35194615	a	0.2126	0.001	0.0003	0.002959	961734	7.05562e-05
n108	1	rs2383669	14	35196693	a	0.2289	0.001	0.0003	0.002615	1003850	7.05562e-05
n108	1	rs2383670	14	35196807	a	0.2289	0.001	0.0003	0.003129	1003850	7.05562e-05
n108	1	rs7144858	14	35197285	t	0.229	0.001	0.0003	0.002485	1003700	7.05562e-05
n108	1	rs6571688	14	35242633	t	0.6503	0.001	0.0003	0.0006922	1003040	7.05562e-05
n108	1	rs1959156	14	35247626	c	0.3495	-0.001	0.0003	0.0007638	1003980	7.05562e-05
n108	1	rs1959157	14	35247641	a	0.6504	0.001	0.0003	0.0005983	1003020	7.05562e-05
n108	1	rs1959159	14	35250847	a	0.3953	-0.001	0.0003	0.0007324	923938	7.05562e-05
n108	1	rs9743779	14	35253761	a	0.3496	-0.001	0.0003	0.0007856	1003970	7.05562e-05
n108	1	rs75012444	14	35256361	a	0.4064	-0.001	0.0003	0.001306	823439	7.05562e-05
n108	1	rs113732053	14	35256431	t	0.3992	-0.001	0.0003	0.00093	865548	7.05562e-05
n108	1	rs112959634	14	35256491	a	0.3988	-0.001	0.0003	0.0009499	823439	7.05562e-05
n108	1	rs141550677	14	35361996	t	0.2586	-0.001	0.0003	0.002454	823439	7.05562e-05
n108	1	rs112750810	14	35362231	a	0.2637	-0.001	0.0003	0.00223	961734	7.05562e-05
n108	1	rs17102829	14	35364648	a	0.7351	0.001	0.0003	0.001718	961734	7.05562e-05
n108	1	rs112113390	14	35366456	t	0.2636	-0.001	0.0003	0.001954	961734	7.05562e-05
n108	1	rs113470577	14	35386735	a	0.7786	0.001	0.0003	0.002205	961734	7.05562e-05
n108	1	rs12433497	14	35392882	t	0.2208	-0.001	0.0003	0.001519	960783	7.05562e-05
n108	1	rs1568200	14	35419592	t	0.2618	-0.001	0.0003	0.001899	1000800	7.05562e-05
n108	1	rs3885855	14	35419949	t	0.2625	-0.001	0.0003	0.002681	865653	7.05562e-05
n108	1	rs10134914	14	35425012	t	0.7375	0.001	0.0003	0.001541	1003950	7.05562e-05
n108	1	rs10148463	14	35429546	t	0.5832	0.001	0.0003	0.0006426	961734	7.05562e-05
n108	1	rs10144430	14	35433682	a	0.2621	-0.001	0.0003	0.001443	1004030	7.05562e-05
n108	1	rs2273157	14	35438836	a	0.7381	0.001	0.0003	0.001668	1004040	7.05562e-05
n108	1	rs112055942	14	35445722	a	0.7374	0.001	0.0003	0.001709	961734	7.05562e-05
n108	1	rs10130069	14	35448775	t	0.738	0.001	0.0003	0.001728	1004020	7.05562e-05
n108	1	rs28384418	14	35452126	a	0.2618	-0.001	0.0003	0.001689	1004040	7.05562e-05
n108	1	rs10147080	14	35596092	a	0.499	-0.001	0.0003	0.0001716	960783	7.05562e-05
n108	1	rs11621710	14	35600022	a	0.4905	-0.001	0.0003	0.0004358	961734	7.05562e-05
n108	1	rs7144822	14	35607713	a	0.7698	-0.001	0.0003	0.003928	961734	7.05562e-05
n108	1	rs56104477	14	35677225	a	0.255	-0.001	0.0003	0.0008618	1004020	7.05562e-05
n108	1	rs12586317	14	35682172	t	0.7451	0.001	0.0003	0.001027	998409	7.05562e-05
n108	1	rs4981276	14	35696818	a	0.7451	0.001	0.0003	0.0008558	1002980	7.05562e-05
n108	1	rs7148349	14	35175244	t	0.1434	0.0013	0.0004	0.001362	817855	7.04383e-05
n108	1	rs9743965	14	35176730	t	0.8486	-0.0013	0.0004	0.000963	808851	7.04383e-05
n108	1	rs28591477	14	35188713	a	0.1457	0.0013	0.0004	0.0006297	1003670	7.04383e-05
n108	1	rs3818801	14	35242700	t	0.2269	0.0013	0.0004	0.000278	865728	7.04383e-05
n108	1	rs1741178	14	35383274	t	0.8356	-0.0013	0.0004	0.0002325	961734	7.04383e-05
n108	1	rs799661	14	35390146	t	0.1096	0.0013	0.0004	0.003805	999360	7.04383e-05
n108	1	rs61100068	14	35400232	a	0.8104	0.0013	0.0004	0.0007785	865416	7.04383e-05
n108	1	rs712315	14	35409701	a	0.16	0.0013	0.0004	0.0004253	961734	7.04383e-05
n108	1	rs116499019	14	35441931	t	0.8164	0.0013	0.0004	0.0006359	823439	7.04383e-05
n108	1	rs191521575	14	35472781	t	0.8128	0.0013	0.0004	0.000789	865494	7.04383e-05
n108	1	rs10142861	14	35489331	t	0.1889	-0.0013	0.0004	0.0004668	965975	7.04383e-05
n108	1	rs112468160	14	35504497	c	0.8113	0.0013	0.0004	0.0004311	965725	7.04383e-05
n108	1	rs799476	14	35512612	a	0.1116	0.0013	0.0004	0.001953	1003690	7.04383e-05
n108	1	rs799479	14	35541405	t	0.1272	0.0013	0.0004	0.001119	1003940	7.04383e-05
n108	1	rs2415259	14	35569795	t	0.1227	0.0013	0.0004	0.001575	998409	7.04383e-05
n108	1	rs2273159	14	35576783	a	0.1227	0.0013	0.0004	0.001505	1001770	7.04383e-05
n108	1	rs4982240	14	35583336	a	0.8776	-0.0013	0.0004	0.00166	1003960	7.04383e-05
n108	1	rs12895365	14	35588799	t	0.8776	-0.0013	0.0004	0.001728	1003970	7.04383e-05
n108	1	rs60164572	14	35613146	a	0.2238	-0.0013	0.0004	0.0002288	823439	7.04383e-05
n108	1	rs145391487	14	35659519	a	0.1092	0.0013	0.0004	0.002355	1003660	7.04383e-05
n108	1	rs72677067	14	35159171	a	0.0782	0.0015	0.0005	0.003532	961734	3.98003e-05
n108	1	rs72677070	14	35165238	a	0.0965	0.0015	0.0005	0.001119	961734	3.98003e-05
n108	1	rs61981171	14	35166836	a	0.0964	0.0015	0.0005	0.0009795	1003670	3.98003e-05
n108	1	rs113406228	14	35168565	c	0.906	-0.0015	0.0005	0.001168	1003670	3.98003e-05
n108	1	rs72677087	14	35184936	a	0.9248	-0.0015	0.0005	0.003153	960783	3.98003e-05
n108	1	rs28804104	14	35230156	a	0.0939	0.0015	0.0005	0.001495	961734	3.98003e-05
n108	1	rs28690092	14	35247540	t	0.0939	0.0015	0.0005	0.00146	1003900	3.98003e-05
n108	1	rs67791098	14	35248525	a	0.0934	0.0015	0.0005	0.001656	1003900	3.98003e-05
n108	1	rs17102745	14	35263983	t	0.9076	-0.0015	0.0005	0.001762	997302	3.98003e-05
n108	1	rs2275147	14	35271874	t	0.0937	0.0015	0.0005	0.001627	1001800	3.98003e-05
n108	1	rs56280418	14	35298130	c	0.0938	0.0015	0.0005	0.001488	1004020	3.98003e-05
n108	1	rs144870521	14	35507736	a	0.1114	0.0015	0.0005	0.001456	865557	3.98003e-05
n108	1	rs189096243	14	35539299	t	0.1114	0.0015	0.0005	0.001857	823439	3.98003e-05
n108	1	rs117903708	14	35588401	a	0.1111	0.0015	0.0005	0.001418	965898	3.98003e-05
n108	1	rs80174375	14	35610037	t	0.8962	-0.0015	0.0005	0.002577	865497	3.98003e-05
n108	1	rs75062331	14	35118502	t	0.0073	0.005	0.0019	0.008571	919857	3.40102e-05
n108	1	rs9743657	14	35176673	t	0.1513	0.0012	0.0004	0.001219	1004020	3.24096e-05
n108	1	rs7160898	14	35177423	a	0.8487	-0.0012	0.0004	0.001238	1004020	3.24096e-05
n108	1	rs11849114	14	35178281	t	0.1509	0.0012	0.0004	0.001364	1003990	3.24096e-05
n108	1	rs9491	14	35180033	a	0.1513	0.0012	0.0004	0.001381	1003030	3.24096e-05
n108	1	rs11539496	14	35181146	a	0.8487	-0.0012	0.0004	0.001228	1002920	3.24096e-05
n108	1	rs9789	14	35181786	t	0.8486	-0.0012	0.0004	0.001251	1002900	3.24096e-05
n108	1	rs117211470	14	35183888	c	0.8493	-0.0012	0.0004	0.001125	1003700	3.24096e-05
n108	1	rs17525727	14	35184228	t	0.1507	0.0012	0.0004	0.001347	1003700	3.24096e-05
n108	1	rs6571678	14	35185345	a	0.8491	-0.0012	0.0004	0.001496	1003710	3.24096e-05
n108	1	rs17525972	14	35189521	t	0.1458	0.0012	0.0004	0.001998	961734	3.24096e-05
n108	1	rs11156861	14	35217037	a	0.1256	0.0012	0.0004	0.006815	965970	3.24096e-05
n108	1	rs74043579	14	35359471	t	0.8798	-0.0012	0.0004	0.005473	1004020	3.24096e-05
n108	1	rs117982381	14	35372518	a	0.1222	0.0012	0.0004	0.003049	961734	3.24096e-05
n108	1	rs146134222	14	35372887	a	0.1226	0.0012	0.0004	0.003553	961734	3.24096e-05
n108	1	rs4982228	14	35373724	a	0.1566	0.0012	0.0004	0.001509	961734	3.24096e-05
n108	1	rs149617619	14	35385070	a	0.1093	0.0012	0.0004	0.006495	1003760	3.24096e-05
n108	1	rs78263488	14	35385977	t	0.1221	0.0012	0.0004	0.003849	1003790	3.24096e-05
n108	1	rs112385302	14	35386389	c	0.8779	-0.0012	0.0004	0.00393	1003790	3.24096e-05
n108	1	rs146574258	14	35386650	t	0.1223	0.0012	0.0004	0.005124	817827	3.24096e-05
n108	1	rs116891656	14	35390662	a	0.8778	-0.0012	0.0004	0.003618	961734	3.24096e-05
n108	1	rs149996273	14	35391918	a	0.1221	0.0012	0.0004	0.003815	1003800	3.24096e-05
n108	1	rs78158714	14	35392540	t	0.8779	-0.0012	0.0004	0.003651	1003820	3.24096e-05
n108	1	rs150727621	14	35393050	a	0.1221	0.0012	0.0004	0.002858	1003870	3.24096e-05
n108	1	rs80251280	14	35395462	t	0.8779	-0.0012	0.0004	0.003963	1004040	3.24096e-05
n108	1	rs113901690	14	35397985	t	0.1221	0.0012	0.0004	0.0039	1004040	3.24096e-05
n108	1	rs149581231	14	35398118	c	0.8779	-0.0012	0.0004	0.003888	1004040	3.24096e-05
n108	1	rs17593787	14	35398428	a	0.1221	0.0012	0.0004	0.005084	998409	3.24096e-05
n108	1	rs111624054	14	35401241	t	0.8779	-0.0012	0.0004	0.003381	1004040	3.24096e-05
n108	1	rs112875577	14	35403660	a	0.8779	-0.0012	0.0004	0.004066	1004020	3.24096e-05
n108	1	rs76236158	14	35406174	a	0.878	-0.0012	0.0004	0.003429	1004020	3.24096e-05
n108	1	rs112350559	14	35406383	t	0.122	0.0012	0.0004	0.003267	1004020	3.24096e-05
n108	1	rs712316	14	35411537	t	0.1096	0.0012	0.0004	0.005525	1004000	3.24096e-05
n108	1	rs112173975	14	35411750	a	0.878	-0.0012	0.0004	0.003407	1004020	3.24096e-05
n108	1	rs78171296	14	35414182	a	0.8781	-0.0012	0.0004	0.003119	1004020	3.24096e-05
n108	1	rs17509339	14	35416577	a	0.122	0.0012	0.0004	0.003296	1004040	3.24096e-05
n108	1	rs112978779	14	35418360	a	0.122	0.0012	0.0004	0.003321	1004030	3.24096e-05
n108	1	rs77887666	14	35419233	t	0.878	-0.0012	0.0004	0.003281	1004030	3.24096e-05
n108	1	rs1124244	14	35419678	a	0.878	-0.0012	0.0004	0.003244	1004030	3.24096e-05
n108	1	rs8004440	14	35420568	a	0.8779	-0.0012	0.0004	0.003395	1004030	3.24096e-05
n108	1	rs8004659	14	35420739	a	0.8779	-0.0012	0.0004	0.003641	1004030	3.24096e-05
n108	1	rs79739977	14	35421157	a	0.8779	-0.0012	0.0004	0.00311	1004030	3.24096e-05
n108	1	rs76045724	14	35424300	a	0.8779	-0.0012	0.0004	0.002943	1004030	3.24096e-05
n109	1	rs6438864	3	124692194	t	0.6673	0.0017	0.0003	1.057e-08	998339	0.118877
n109	1	rs6438865	3	124705111	a	0.3328	-0.0017	0.0003	8.276e-09	994815	0.118877
n109	1	rs61546496	3	124706862	a	0.3329	-0.0017	0.0003	7.203e-09	1003010	0.118877
n109	1	rs55919726	3	124707275	a	0.3332	-0.0017	0.0003	8.096e-09	1003000	0.118877
n109	1	rs6771519	3	124729097	t	0.6949	0.0017	0.0003	2.474e-08	960783	0.118877
n109	1	rs1909585	3	124687460	t	0.3421	-0.0016	0.0003	7.456e-08	961734	0.0191315
n109	1	rs6438863	3	124692046	t	0.333	-0.0016	0.0003	1.184e-08	1003680	0.0191315
n109	1	rs6774736	3	124695031	a	0.333	-0.0016	0.0003	1.936e-08	1003890	0.0191315
n109	1	rs9836224	3	124697992	t	0.333	-0.0016	0.0003	1.775e-08	1003870	0.0191315
n109	1	rs6763811	3	124702307	t	0.6668	0.0016	0.0003	9.445e-09	1003900	0.0191315
n109	1	rs58722376	3	124706633	a	0.3371	-0.0016	0.0003	2.887e-07	865693	0.0191315
n109	1	rs56335688	3	124707795	t	0.6194	0.0016	0.0003	2.396e-08	1003690	0.0191315
n109	1	rs56297801	3	124708582	a	0.3332	-0.0016	0.0003	1.178e-08	1003730	0.0191315
n109	1	rs62267139	3	124708829	t	0.3801	-0.0016	0.0003	1.945e-08	1002700	0.0191315
n109	1	rs7644716	3	124709251	t	0.3328	-0.0016	0.0003	1.983e-08	1003740	0.0191315
n109	1	rs56194376	3	124710372	t	0.3335	-0.0016	0.0003	1.132e-08	1003680	0.0191315
n109	1	rs59471264	3	124711095	a	0.3335	-0.0016	0.0003	1.336e-08	1003680	0.0191315
n109	1	rs4472083	3	124712310	t	0.3332	-0.0016	0.0003	1.973e-08	961734	0.0191315
n109	1	rs7637635	3	124712335	t	0.3332	-0.0016	0.0003	1.592e-08	1003700	0.0191315
n109	1	rs7648018	3	124712415	a	0.3332	-0.0016	0.0003	1.768e-08	1003700	0.0191315
n109	1	rs9682756	3	124714989	t	0.3399	-0.0016	0.0003	1.415e-08	961734	0.0191315
n109	1	rs4618262	3	124725659	a	0.6176	0.0016	0.0003	1.922e-08	994815	0.0191315
n109	1	rs4078335	3	124726591	a	0.3388	-0.0016	0.0003	1.505e-08	1003970	0.0191315
n109	1	rs6438867	3	124728394	t	0.3387	-0.0016	0.0003	2.604e-08	961734	0.0191315
n109	1	rs6438869	3	124728626	a	0.3596	-0.0016	0.0003	3.799e-08	952508	0.0191315
n109	1	rs4395444	3	124727747	a	0.3812	-0.0015	0.0003	2.897e-08	1003870	0.00343938
n109	1	rs4368548	3	124727778	t	0.6184	0.0015	0.0003	2.82e-08	1003880	0.00343938
n109	1	rs6438868	3	124728472	c	0.3811	-0.0015	0.0003	5.168e-08	961734	0.00343938
n109	1	rs28503954	3	124729102	c	0.6429	0.0015	0.0003	1.889e-07	961734	0.00343938
n110	1	rs17629238	8	30404463	a	0.0616	0.0037	0.0006	2.641e-09	922148	0.458365
n110	1	rs184561571	8	30407389	a	0.0622	0.0037	0.0006	1.144e-09	922148	0.458365
n110	1	rs73245338	8	30429227	t	0.0645	0.0034	0.0006	1.069e-09	961734	0.024812
n110	1	rs56196610	8	30271625	t	0.0468	0.0038	0.0007	3.65e-07	821919	0.00729165
n110	1	rs73245356	8	30468428	t	0.0677	0.0032	0.0006	7.353e-09	961734	0.00407153
n110	1	rs6468342	8	30279453	a	0.2589	-0.0016	0.0003	5.931e-07	961734	0.00238
n110	1	rs2915607	8	30279916	t	0.2588	-0.0016	0.0003	5.488e-07	961734	0.00238
n110	1	rs2979488	8	30280630	a	0.2589	-0.0016	0.0003	4.011e-07	961734	0.00238
n110	1	rs10954993	8	30303388	t	0.7599	0.0016	0.0003	8.224e-07	961734	0.00238
n110	1	rs4449748	8	30304402	a	0.2401	-0.0016	0.0003	7.312e-07	961734	0.00238
n110	1	rs4537262	8	30306757	a	0.7599	0.0016	0.0003	6.837e-07	961734	0.00238
n110	1	rs2015311	8	30306989	a	0.2401	-0.0016	0.0003	5.385e-07	961734	0.00238
n110	1	rs17626867	8	30311177	t	0.2401	-0.0016	0.0003	1.091e-06	961734	0.00238
n110	1	rs12548554	8	30346544	a	0.238	-0.0016	0.0003	7.947e-07	998409	0.00238
n110	1	rs17627965	8	30354376	t	0.7699	0.0016	0.0003	1.105e-06	1002540	0.00238
n110	1	rs7822839	8	30354453	t	0.2301	-0.0016	0.0003	9.644e-07	959676	0.00238
n110	1	rs62505144	8	30355038	t	0.23	-0.0016	0.0003	1.027e-06	1003640	0.00238
n110	1	rs6982511	8	30355513	t	0.23	-0.0016	0.0003	1.144e-06	1003630	0.00238
n110	1	rs62505344	8	30530064	a	0.2178	0.0016	0.0003	3.134e-06	961734	0.00238
n110	1	rs6468341	8	30279355	t	0.2589	-0.0015	0.0003	8.346e-07	961734	0.000427867
n110	1	rs2979489	8	30280833	a	0.7411	0.0015	0.0003	7.918e-07	958584	0.000427867
n110	1	rs2979469	8	30285091	c	0.7409	0.0015	0.0003	8.907e-07	961734	0.000427867
n110	1	rs2979472	8	30291704	c	0.7629	0.0015	0.0003	1.711e-06	1003980	0.000427867
n110	1	rs13250272	8	30294942	a	0.2419	-0.0015	0.0003	3.912e-06	961734	0.000427867
n110	1	rs6415405	8	30296370	a	0.7697	0.0015	0.0003	3.906e-06	961734	0.000427867
n110	1	rs11992441	8	30313649	a	0.2375	-0.0015	0.0003	2.058e-06	1002570	0.000427867
n110	1	rs11993146	8	30319537	a	0.2366	-0.0015	0.0003	1.615e-06	1003690	0.000427867
n110	1	rs4285443	8	30327317	a	0.763	0.0015	0.0003	2.188e-06	1003680	0.000427867
n111	1	rs10018140	4	1001742	t	0.2938	0.0017	0.0003	2.932e-08	978525	0.138985
n111	1	rs6855233	4	1002125	t	0.7062	-0.0017	0.0003	3.322e-08	973028	0.138985
n111	1	rs6812278	4	1002448	c	0.2936	0.0017	0.0003	2.849e-08	978639	0.138985
n111	1	rs34721481	4	1002848	a	0.7065	-0.0017	0.0003	2.491e-08	978595	0.138985
n111	1	rs4569707	4	1003788	c	0.706	-0.0017	0.0003	1.99e-08	978527	0.138985
n111	1	rs56034896	4	1010782	t	0.4651	-0.0017	0.0003	2.325e-09	946856	0.138985
n111	1	rs748650	4	1011084	a	0.4257	-0.0016	0.0003	8.758e-08	817741	0.0223675
n111	1	rs748651	4	1011115	t	0.5277	0.0016	0.0003	5.544e-09	938581	0.0223675
n111	1	rs11723654	4	1016480	a	0.5347	0.0016	0.0003	5.196e-09	946856	0.0223675
n111	1	rs76451154	4	1017235	a	0.229	0.0016	0.0003	1.268e-06	944180	0.0223675
n111	1	rs4647939	4	1019312	a	0.4651	-0.0016	0.0003	3.026e-09	984482	0.0223675
n111	1	rs1064838	4	1019672	t	0.5342	0.0016	0.0003	1.619e-08	946856	0.0223675
n111	1	rs4647930	4	1018705	a	0.2752	-0.0015	0.0003	1.499e-06	994638	0.00402114
n111	1	rs1064839	4	1019697	c	0.7234	0.0014	0.0003	4.171e-05	637475	0.000807536
n111	1	rs3816474	4	1050653	a	0.7863	0.0014	0.0003	3.021e-05	961734	0.000807536
n111	1	rs658846	4	1084723	c	0.7876	0.0014	0.0003	1.428e-05	992145	0.000807536
n111	1	rs13118508	4	1129620	a	0.6656	0.0014	0.0003	2.95e-06	990321	0.000807536
n111	1	rs62293562	4	1138245	t	0.3241	-0.0014	0.0003	3.307e-06	948348	0.000807536
n111	1	rs1250126	4	1191042	a	0.3174	-0.0014	0.0003	4.339e-06	949993	0.000807536
n111	1	rs12641224	4	1022168	a	0.5276	-0.0013	0.0003	6.009e-06	960578	0.000181158
n111	1	rs34801085	4	1023159	t	0.5045	-0.0013	0.0003	2.523e-06	960578	0.000181158
n111	1	rs11721506	4	1023800	t	0.4958	0.0013	0.0003	4.381e-06	960578	0.000181158
n111	1	rs11728938	4	1025868	t	0.5041	-0.0013	0.0003	4.458e-06	960578	0.000181158
n111	1	rs11726058	4	1027277	t	0.4946	0.0013	0.0003	4.082e-06	959627	0.000181158
n111	1	rs10003058	4	1027302	t	0.4954	0.0013	0.0003	2.529e-06	960578	0.000181158
n111	1	rs10003009	4	1050849	a	0.7739	0.0013	0.0003	0.000113	961734	0.000181158
n111	1	rs9995279	4	1050850	t	0.2261	-0.0013	0.0003	0.0001134	961734	0.000181158
n111	1	rs9992925	4	1050909	a	0.2214	-0.0013	0.0003	0.0001287	961734	0.000181158
n111	1	rs2290411	4	1051077	t	0.2214	-0.0013	0.0003	0.0001288	961734	0.000181158
n111	1	rs10026482	4	1051128	c	0.2214	-0.0013	0.0003	0.0001304	961734	0.000181158
n111	1	rs11727135	4	1051803	c	0.7714	0.0013	0.0003	9.787e-05	961734	0.000181158
n111	1	rs11727136	4	1051804	a	0.7714	0.0013	0.0003	7.955e-05	961734	0.000181158
n111	1	rs2290410	4	1052078	a	0.2231	-0.0013	0.0003	0.0001197	961734	0.000181158
n111	1	rs11724371	4	1052125	t	0.2136	-0.0013	0.0003	9.13e-05	961734	0.000181158
n111	1	rs2248083	4	1052166	a	0.2213	-0.0013	0.0003	7.73e-05	961734	0.000181158
n111	1	rs2045069	4	1052206	t	0.2215	-0.0013	0.0003	9.329e-05	1003780	0.000181158
n111	1	rs2045068	4	1052212	a	0.7785	0.0013	0.0003	9.378e-05	1003780	0.000181158
n111	1	rs2045067	4	1052355	t	0.7782	0.0013	0.0003	9.246e-05	1004040	0.000181158
n111	1	rs2045066	4	1052401	t	0.7782	0.0013	0.0003	9.953e-05	998409	0.000181158
n111	1	rs2045065	4	1052488	a	0.2217	-0.0013	0.0003	0.0001158	1001770	0.000181158
n111	1	rs6852850	4	1052857	c	0.2215	-0.0013	0.0003	9.566e-05	1004040	0.000181158
n111	1	rs6839931	4	1053172	t	0.2215	-0.0013	0.0003	0.0001025	1004040	0.000181158
n111	1	rs6858612	4	1053353	t	0.7785	0.0013	0.0003	8.947e-05	1004040	0.000181158
n111	1	rs11247971	4	1053580	a	0.2215	-0.0013	0.0003	0.000101	1004040	0.000181158
n111	1	rs10084849	4	1053586	t	0.2215	-0.0013	0.0003	9.505e-05	1004040	0.000181158
n111	1	rs10084887	4	1053654	a	0.7738	0.0013	0.0003	0.0001045	961734	0.000181158
n111	1	rs10084888	4	1053814	t	0.7738	0.0013	0.0003	9.552e-05	961734	0.000181158
n111	1	rs10084889	4	1053815	a	0.7738	0.0013	0.0003	9.411e-05	961734	0.000181158
n111	1	rs10084890	4	1053934	c	0.7785	0.0013	0.0003	7.993e-05	1002930	0.000181158
n111	1	rs13134921	4	1054177	a	0.2218	-0.0013	0.0003	0.0001038	1003880	0.000181158
n111	1	rs13106586	4	1054182	a	0.7782	0.0013	0.0003	0.0001097	1003880	0.000181158
n111	1	rs13108207	4	1054218	t	0.7782	0.0013	0.0003	0.0001004	1003640	0.000181158
n111	1	rs13140341	4	1054235	t	0.2218	-0.0013	0.0003	0.0001215	1003660	0.000181158
n111	1	rs13108222	4	1054256	a	0.7783	0.0013	0.0003	0.0001044	1004040	0.000181158
n111	1	rs13135215	4	1054364	a	0.2216	-0.0013	0.0003	8.812e-05	1004030	0.000181158
n111	1	rs13107058	4	1054379	a	0.7784	0.0013	0.0003	9.258e-05	1004040	0.000181158
n111	1	rs4690215	4	1054619	c	0.7785	0.0013	0.0003	8.515e-05	1004040	0.000181158
n111	1	rs4690214	4	1054636	t	0.2215	-0.0013	0.0003	8.404e-05	1004040	0.000181158
n111	1	rs4690213	4	1054868	t	0.7785	0.0013	0.0003	8.972e-05	998409	0.000181158
n111	1	rs4690212	4	1054898	t	0.2215	-0.0013	0.0003	9.263e-05	1003090	0.000181158
n111	1	rs28562028	4	1055115	a	0.7785	0.0013	0.0003	8.9e-05	1003090	0.000181158
n111	1	rs6822863	4	1055606	a	0.7785	0.0013	0.0003	7.178e-05	1004040	0.000181158
n111	1	rs6854793	4	1055768	t	0.2215	-0.0013	0.0003	7.752e-05	1004040	0.000181158
n111	1	rs10902752	4	1056199	t	0.7785	0.0013	0.0003	8.368e-05	1004040	0.000181158
n111	1	rs10902753	4	1056223	a	0.7785	0.0013	0.0003	7.495e-05	1004040	0.000181158
n111	1	rs7673898	4	1056569	a	0.7785	0.0013	0.0003	8.486e-05	1004040	0.000181158
n111	1	rs6599276	4	1056827	t	0.2215	-0.0013	0.0003	9.073e-05	1004040	0.000181158
n111	1	rs4690347	4	1057328	a	0.2215	-0.0013	0.0003	9.398e-05	1004000	0.000181158
n111	1	rs4690346	4	1057357	t	0.2262	-0.0013	0.0003	0.0001007	961734	0.000181158
n111	1	rs4690344	4	1057459	a	0.7785	0.0013	0.0003	8.029e-05	1004040	0.000181158
n111	1	rs4690343	4	1057576	t	0.2215	-0.0013	0.0003	8.458e-05	1004040	0.000181158
n111	1	rs6814833	4	1057679	a	0.2215	-0.0013	0.0003	7.979e-05	1004040	0.000181158
n111	1	rs11731289	4	1057773	t	0.2215	-0.0013	0.0003	8.49e-05	1004040	0.000181158
n111	1	rs11731320	4	1057916	a	0.7785	0.0013	0.0003	8.276e-05	1004040	0.000181158
n111	1	rs7669399	4	1058478	t	0.2215	-0.0013	0.0003	7.836e-05	1004040	0.000181158
n111	1	rs7685541	4	1058501	a	0.7785	0.0013	0.0003	8.916e-05	1004040	0.000181158
n111	1	rs7669622	4	1058659	t	0.2215	-0.0013	0.0003	8.033e-05	1002930	0.000181158
n111	1	rs6599278	4	1058798	t	0.7785	0.0013	0.0003	7.959e-05	1004040	0.000181158
n111	1	rs6599279	4	1058833	a	0.7785	0.0013	0.0003	7.397e-05	1004040	0.000181158
n111	1	rs6827357	4	1059202	a	0.2215	-0.0013	0.0003	7.805e-05	1004040	0.000181158
n111	1	rs10031302	4	1059664	a	0.776	0.0013	0.0003	6.743e-05	1004040	0.000181158
n111	1	rs6850784	4	1059809	a	0.7765	0.0013	0.0003	5.495e-05	1004040	0.000181158
n111	1	rs6852558	4	1059944	t	0.7784	0.0013	0.0003	8.876e-05	1004040	0.000181158
n111	1	rs6852968	4	1060159	t	0.7784	0.0013	0.0003	7.8e-05	961734	0.000181158
n111	1	rs6821725	4	1060360	c	0.2216	-0.0013	0.0003	8.609e-05	1004000	0.000181158
n111	1	rs11247972	4	1060550	a	0.2216	-0.0013	0.0003	7.771e-05	1004000	0.000181158
n111	1	rs10017931	4	1060747	a	0.7784	0.0013	0.0003	0.0001044	1003990	0.000181158
n111	1	rs10007978	4	1060984	a	0.2216	-0.0013	0.0003	8.166e-05	1003980	0.000181158
n111	1	rs935969	4	1062588	a	0.2216	-0.0013	0.0003	8.495e-05	1003940	0.000181158
n111	1	rs935968	4	1063187	t	0.7784	0.0013	0.0003	0.0001049	1003990	0.000181158
n111	1	rs6599280	4	1063818	a	0.2215	-0.0013	0.0003	8.955e-05	1003870	0.000181158
n112	1	rs60551165	3	69827409	t	0.7757	0.0018	0.0003	5.414e-08	1003710	0.0731786
n112	1	rs57537586	3	69833100	t	0.2239	-0.0018	0.0003	5.194e-08	1003720	0.0731786
n112	1	rs62250977	3	69836592	a	0.2237	-0.0018	0.0003	5.447e-08	1003640	0.0731786
n112	1	rs2114660	3	69803691	a	0.2235	-0.0017	0.0003	2.094e-07	1003860	0.0105427
n112	1	rs115233187	3	69807225	t	0.7681	0.0017	0.0003	7.22e-07	965646	0.0105427
n112	1	rs4855323	3	69807905	t	0.2235	-0.0017	0.0003	9.33e-08	1003880	0.0105427
n112	1	rs62250970	3	69815837	a	0.2236	-0.0017	0.0003	2.486e-07	1003750	0.0105427
n112	1	rs17006419	3	69816117	t	0.7762	0.0017	0.0003	3.091e-07	1003720	0.0105427
n112	1	rs17043851	3	69825970	t	0.7755	0.0017	0.0003	1.43e-07	995234	0.0105427
n112	1	rs58244283	3	69827001	a	0.2242	-0.0017	0.0003	6.957e-08	1003760	0.0105427
n112	1	rs55947901	3	69832377	a	0.7753	0.0017	0.0003	1.2e-07	1002750	0.0105427
n112	1	rs62250976	3	69835405	t	0.7754	0.0017	0.0003	2.182e-07	961734	0.0105427
n112	1	rs113374742	3	69837535	t	0.7754	0.0017	0.0003	2.374e-07	961734	0.0105427
n112	1	rs62250978	3	69840659	t	0.7755	0.0017	0.0003	2.122e-07	960783	0.0105427
n112	1	rs58529025	3	69843262	t	0.7758	0.0017	0.0003	1.795e-07	961734	0.0105427
n112	1	rs62250980	3	69844608	a	0.2081	-0.0017	0.0003	4.83e-07	1003670	0.0105427
n112	1	rs62250981	3	69844645	a	0.2081	-0.0017	0.0003	4.555e-07	1003700	0.0105427
n112	1	rs62250982	3	69844845	t	0.208	-0.0017	0.0003	5.728e-07	1003750	0.0105427
n112	1	rs62251009	3	69849835	t	0.7918	0.0017	0.0003	5.455e-07	1003760	0.0105427
n112	1	rs1549746	3	69851350	t	0.1946	-0.0017	0.0003	1.277e-06	1003750	0.0105427
n112	1	rs74491124	3	69854510	c	0.806	0.0017	0.0003	1.292e-06	961734	0.0105427
n112	1	rs75308677	3	69854691	c	0.8061	0.0017	0.0003	9.283e-07	961734	0.0105427
n112	1	rs79366329	3	69854698	a	0.194	-0.0017	0.0003	1.15e-06	961734	0.0105427
n112	1	rs79502300	3	69856753	t	0.1937	-0.0017	0.0003	1.868e-06	961734	0.0105427
n112	1	rs55738162	3	69859270	a	0.2073	-0.0017	0.0003	6.595e-07	1003700	0.0105427
n112	1	rs62251019	3	69859651	a	0.7927	0.0017	0.0003	6.381e-07	1003700	0.0105427
n112	1	rs57634646	3	69860488	a	0.2073	-0.0017	0.0003	4.961e-07	1002760	0.0105427
n112	1	rs56764448	3	69860504	a	0.7925	0.0017	0.0003	4.36e-07	1003710	0.0105427
n112	1	rs59487570	3	69860905	t	0.7918	0.0017	0.0003	5.508e-07	1003710	0.0105427
n112	1	rs59846970	3	69861053	c	0.7927	0.0017	0.0003	4.784e-07	1003710	0.0105427
n112	1	rs57317066	3	69861072	a	0.2073	-0.0017	0.0003	4.803e-07	1003710	0.0105427
n112	1	rs56007401	3	69861186	a	0.2073	-0.0017	0.0003	5.935e-07	1003710	0.0105427
n112	1	rs55808455	3	69861423	a	0.2073	-0.0017	0.0003	5.217e-07	1003710	0.0105427
n112	1	rs6802804	3	69862105	a	0.7927	0.0017	0.0003	6.711e-07	1003710	0.0105427
n112	1	rs6805306	3	69862153	t	0.7927	0.0017	0.0003	5.976e-07	1003710	0.0105427
n112	1	rs62251025	3	69862189	a	0.7926	0.0017	0.0003	5.979e-07	1003710	0.0105427
n112	1	rs62251026	3	69862376	t	0.7927	0.0017	0.0003	5.754e-07	1003710	0.0105427
n112	1	rs62251027	3	69862454	c	0.7927	0.0017	0.0003	5.468e-07	1003710	0.0105427
n112	1	rs57829272	3	69863286	a	0.7927	0.0017	0.0003	7.132e-07	1003710	0.0105427
n112	1	rs56927902	3	69863476	t	0.7925	0.0017	0.0003	6.178e-07	1003710	0.0105427
n112	1	rs62251029	3	69864732	t	0.7925	0.0017	0.0003	6.89e-07	1003710	0.0105427
n112	1	rs62251030	3	69864948	a	0.2075	-0.0017	0.0003	7.033e-07	1003710	0.0105427
n112	1	rs62251031	3	69865083	t	0.7925	0.0017	0.0003	5.489e-07	1002760	0.0105427
n112	1	rs62251033	3	69865352	a	0.2075	-0.0017	0.0003	7.143e-07	1003710	0.0105427
n112	1	rs62251040	3	69869384	t	0.7919	0.0017	0.0003	3.274e-07	1003700	0.0105427
n112	1	rs61148813	3	69870033	a	0.2079	-0.0017	0.0003	4.614e-07	1003710	0.0105427
n112	1	rs1897159	3	69870465	a	0.2078	-0.0017	0.0003	4.03e-07	1003710	0.0105427
n112	1	rs55946371	3	69871412	a	0.2078	-0.0017	0.0003	4.206e-07	1003710	0.0105427
n112	1	rs74945202	3	69872697	t	0.2079	-0.0017	0.0003	4.326e-07	1003710	0.0105427
n112	1	rs79151317	3	69872713	a	0.208	-0.0017	0.0003	6.622e-07	961734	0.0105427
n112	1	rs55735918	3	69874297	a	0.7921	0.0017	0.0003	4.899e-07	1003710	0.0105427
n112	1	rs62252174	3	69874383	a	0.2078	-0.0017	0.0003	6.269e-07	1003710	0.0105427
n112	1	rs1430604	3	69876319	t	0.2078	-0.0017	0.0003	5.376e-07	1003710	0.0105427
n112	1	rs56155813	3	69879509	a	0.7919	0.0017	0.0003	4.5e-07	1003700	0.0105427
n112	1	rs58711181	3	69880552	t	0.208	-0.0017	0.0003	4.609e-07	1003700	0.0105427
n112	1	rs17638538	3	69880673	a	0.792	0.0017	0.0003	4.745e-07	1002600	0.0105427
n112	1	rs60438183	3	69880729	t	0.208	-0.0017	0.0003	4.48e-07	1003730	0.0105427
n112	1	rs78094954	3	69881136	a	0.2079	-0.0017	0.0003	5.28e-07	1003720	0.0105427
n112	1	rs79658882	3	69881186	a	0.208	-0.0017	0.0003	4.91e-07	1003720	0.0105427
n112	1	rs62252182	3	69881433	a	0.792	0.0017	0.0003	4.624e-07	1003720	0.0105427
n112	1	rs62252218	3	69882568	t	0.2128	-0.0017	0.0003	3.214e-07	1003730	0.0105427
n112	1	rs62252219	3	69882748	t	0.7919	0.0017	0.0003	4.435e-07	1003730	0.0105427
n112	1	rs62252226	3	69885246	a	0.2079	-0.0017	0.0003	5.396e-07	1003840	0.0105427
n112	1	rs74956589	3	69886006	a	0.7921	0.0017	0.0003	6.417e-07	1003840	0.0105427
n112	1	rs62252228	3	69886816	a	0.2079	-0.0017	0.0003	5.182e-07	1003830	0.0105427
n112	1	rs1367370	3	69887656	a	0.7933	0.0017	0.0003	6.144e-07	998409	0.0105427
n112	1	rs75300766	3	69890064	a	0.2066	-0.0017	0.0003	7.777e-07	1004000	0.0105427
n112	1	rs62252234	3	69890474	t	0.7925	0.0017	0.0003	7.268e-07	1004000	0.0105427
n112	1	rs62252237	3	69893495	a	0.7934	0.0017	0.0003	7.751e-07	1003950	0.0105427
n112	1	rs62253174	3	69898414	t	0.2153	-0.0017	0.0003	8.039e-07	961734	0.0105427
n112	1	rs9869047	3	69791738	a	0.2308	-0.0016	0.0003	1.562e-06	998409	0.00169668
n112	1	rs13314892	3	69795052	a	0.769	0.0016	0.0003	1.6e-06	960627	0.00169668
n112	1	rs9817946	3	69795157	a	0.769	0.0016	0.0003	1.449e-06	961734	0.00169668
n112	1	rs13318796	3	69795183	a	0.2311	-0.0016	0.0003	1.763e-06	959676	0.00169668
n112	1	rs2315497	3	69795660	t	0.7741	0.0016	0.0003	8.849e-07	953299	0.00169668
n112	1	rs962775	3	69795665	t	0.2259	-0.0016	0.0003	1.619e-06	961734	0.00169668
n112	1	rs56386221	3	69796492	a	0.776	0.0016	0.0003	2.046e-06	960783	0.00169668
n112	1	rs57078287	3	69799798	t	0.7765	0.0016	0.0003	1.055e-06	961734	0.00169668
n112	1	rs60843510	3	69800639	a	0.7765	0.0016	0.0003	9.001e-07	961734	0.00169668
n112	1	rs79150208	3	69807059	a	0.2317	-0.0016	0.0003	4.007e-07	1003690	0.00169668
n112	1	rs12714757	3	69820782	t	0.7685	0.0016	0.0003	9.019e-07	961734	0.00169668
n112	1	rs56286049	3	69824230	c	0.7679	0.0016	0.0003	1.128e-06	961734	0.00169668
n112	1	rs1549745	3	69851305	t	0.7919	0.0016	0.0003	8.051e-07	1003770	0.00169668
n112	1	rs7647742	3	69857303	a	0.7867	0.0016	0.0003	4.719e-06	777567	0.00169668
n112	1	rs56099248	3	69857773	t	0.1936	-0.0016	0.0003	1.597e-06	1003670	0.00169668
n112	1	rs55890624	3	69858976	a	0.2073	-0.0016	0.0003	7.828e-07	1003700	0.00169668
n112	1	rs62251032	3	69865127	a	0.2075	-0.0016	0.0003	8.237e-07	1003710	0.00169668
n112	1	rs2163326	3	69876683	t	0.7923	0.0016	0.0003	7.771e-07	1002580	0.00169668
n112	1	rs79563518	3	69888242	a	0.2067	-0.0016	0.0003	1.063e-06	1004000	0.00169668
n112	1	rs62252230	3	69888682	t	0.2067	-0.0016	0.0003	1.012e-06	1004000	0.00169668
n112	1	rs74280296	3	69889006	a	0.2066	-0.0016	0.0003	1.062e-06	1004000	0.00169668
n112	1	rs62252232	3	69889257	a	0.7925	0.0016	0.0003	8.596e-07	1004000	0.00169668
n112	1	rs62252233	3	69890439	a	0.7933	0.0016	0.0003	8.64e-07	1004000	0.00169668
n112	1	rs62252238	3	69893570	t	0.7934	0.0016	0.0003	9.707e-07	1003950	0.00169668
n112	1	rs62252239	3	69893971	t	0.2058	-0.0016	0.0003	1.074e-06	1003700	0.00169668
n112	1	rs62252240	3	69894042	t	0.2066	-0.0016	0.0003	9.757e-07	1003810	0.00169668
n112	1	rs57788691	3	69897450	t	0.2071	-0.0016	0.0003	1.402e-06	1003710	0.00169668
n112	1	rs13071701	3	69902514	t	0.5705	-0.0016	0.0003	1.438e-08	995234	0.00169668
n112	1	rs34053392	3	69792011	a	0.4196	0.0015	0.0003	4.412e-08	960783	0.000305023
n112	1	rs62253054	3	69794470	a	0.6882	-0.0015	0.0003	1.456e-06	961734	0.000305023
n112	1	rs6772383	3	69797020	a	0.2238	-0.0015	0.0003	2.646e-06	961734	0.000305023
n112	1	rs1121878	3	69797326	a	0.4195	0.0015	0.0003	6.331e-08	998409	0.000305023
n112	1	rs2014520	3	69797413	a	0.4198	0.0015	0.0003	5.478e-08	1003830	0.000305023
n112	1	rs6761994	3	69801131	a	0.4187	0.0015	0.0003	1.074e-07	961734	0.000305023
n112	1	rs11711591	3	69803778	t	0.6952	-0.0015	0.0003	1.277e-06	961734	0.000305023
n112	1	rs11716109	3	69832234	t	0.5792	-0.0015	0.0003	1.184e-07	1003630	0.000305023
n112	1	rs10510991	3	69841628	t	0.4193	0.0015	0.0003	7.721e-08	961734	0.000305023
n112	1	rs17006441	3	69841880	a	0.4196	0.0015	0.0003	1.085e-07	961734	0.000305023
n112	1	rs59913237	3	69841906	a	0.4208	0.0015	0.0003	1.275e-07	961734	0.000305023
n112	1	rs13097379	3	69842428	a	0.5774	-0.0015	0.0003	9.117e-08	961734	0.000305023
n112	1	rs35408095	3	69842773	a	0.5773	-0.0015	0.0003	8.02e-08	960783	0.000305023
n112	1	rs6777363	3	69843971	t	0.5775	-0.0015	0.0003	1.898e-08	997302	0.000305023
n112	1	rs13097431	3	69844663	c	0.4278	0.0015	0.0003	4.598e-08	1003660	0.000305023
n112	1	rs11921548	3	69844703	a	0.4293	0.0015	0.0003	5.37e-08	1003670	0.000305023
n112	1	rs13078066	3	69844818	a	0.5707	-0.0015	0.0003	6.311e-08	961734	0.000305023
n112	1	rs7624235	3	69844879	a	0.5707	-0.0015	0.0003	6.617e-08	1003670	0.000305023
n112	1	rs7626629	3	69844940	t	0.5706	-0.0015	0.0003	4.26e-08	1003670	0.000305023
n112	1	rs7634376	3	69844977	a	0.4293	0.0015	0.0003	5.035e-08	1003670	0.000305023
n112	1	rs7626717	3	69845194	a	0.5715	-0.0015	0.0003	3.689e-08	961734	0.000305023
n112	1	rs7626718	3	69845196	a	0.5715	-0.0015	0.0003	3.384e-08	961734	0.000305023
n112	1	rs7636802	3	69845216	t	0.4285	0.0015	0.0003	3.204e-08	961734	0.000305023
n112	1	rs6549251	3	69845508	a	0.5783	-0.0015	0.0003	6.313e-08	1003680	0.000305023
n112	1	rs6549252	3	69845515	a	0.578	-0.0015	0.0003	5.775e-08	1003690	0.000305023
n112	1	rs6781171	3	69845553	a	0.5717	-0.0015	0.0003	4.453e-08	1003690	0.000305023
n112	1	rs6768731	3	69845572	c	0.5717	-0.0015	0.0003	3.337e-08	1003690	0.000305023
n112	1	rs6795463	3	69846108	t	0.4294	0.0015	0.0003	3.343e-08	1003850	0.000305023
n112	1	rs1430608	3	69859692	t	0.4292	0.0015	0.0003	4.635e-08	1003660	0.000305023
n112	1	rs34818992	3	69861779	a	0.5698	-0.0015	0.0003	3.129e-08	1004030	0.000305023
n112	1	rs9854710	3	69864325	a	0.4308	0.0015	0.0003	4.578e-08	1004030	0.000305023
n112	1	rs11916348	3	69864690	t	0.4295	0.0015	0.0003	3.244e-08	1004030	0.000305023
n112	1	rs13080248	3	69866379	a	0.4286	0.0015	0.0003	2.916e-08	1004030	0.000305023
n112	1	rs62251034	3	69868072	a	0.5693	-0.0015	0.0003	4.704e-08	1004030	0.000305023
n112	1	rs35896616	3	69868189	a	0.5693	-0.0015	0.0003	4.231e-08	1004030	0.000305023
n112	1	rs34610895	3	69868324	a	0.4307	0.0015	0.0003	4.436e-08	1004030	0.000305023
n112	1	rs34165775	3	69868530	t	0.4307	0.0015	0.0003	4.252e-08	1004030	0.000305023
n112	1	rs35017084	3	69868629	t	0.4307	0.0015	0.0003	4.965e-08	1004030	0.000305023
n112	1	rs62251038	3	69868660	a	0.5693	-0.0015	0.0003	4.69e-08	1004030	0.000305023
n112	1	rs56056340	3	69869008	t	0.5693	-0.0015	0.0003	4.242e-08	1004030	0.000305023
n112	1	rs7634543	3	69869339	a	0.4307	0.0015	0.0003	6.663e-08	1004030	0.000305023
n112	1	rs7634549	3	69869358	a	0.4307	0.0015	0.0003	4.429e-08	1004030	0.000305023
n112	1	rs7613400	3	69869519	t	0.4307	0.0015	0.0003	3.176e-08	1004030	0.000305023
n112	1	rs6778747	3	69869653	a	0.5693	-0.0015	0.0003	3.839e-08	1004030	0.000305023
n112	1	rs1529586	3	69870154	a	0.4298	0.0015	0.0003	2.952e-08	1004030	0.000305023
n112	1	rs1529585	3	69870595	a	0.5695	-0.0015	0.0003	1.841e-08	998409	0.000305023
n112	1	rs1529584	3	69870760	a	0.5702	-0.0015	0.0003	4.821e-08	1003920	0.000305023
n112	1	rs1529583	3	69870775	a	0.4307	0.0015	0.0003	2.81e-08	1003080	0.000305023
n112	1	rs35183823	3	69871377	a	0.4306	0.0015	0.0003	3.669e-08	1004030	0.000305023
n112	1	rs62252173	3	69873721	t	0.3099	0.0015	0.0003	1.216e-06	961734	0.000305023
n112	1	rs9858495	3	69874018	a	0.5694	-0.0015	0.0003	5.24e-08	1003970	0.000305023
n112	1	rs9872200	3	69875415	t	0.5694	-0.0015	0.0003	4.792e-08	1004030	0.000305023
n112	1	rs13093918	3	69876430	t	0.5693	-0.0015	0.0003	2.92e-08	1004030	0.000305023
n112	1	rs35879809	3	69876984	a	0.4305	0.0015	0.0003	2.899e-08	1004030	0.000305023
n112	1	rs56199973	3	69877651	t	0.5699	-0.0015	0.0003	3.966e-08	1004030	0.000305023
n113	1	rs792838	3	99469036	a	0.3399	0.0016	0.0003	2.983e-08	961734	0.126755
n113	1	rs792839	3	99470347	a	0.3402	0.0016	0.0003	3.965e-08	1003860	0.126755
n113	1	rs704570	3	99477142	a	0.335	0.0016	0.0003	3.231e-08	1001710	0.126755
n113	1	rs704573	3	99483271	a	0.6598	-0.0016	0.0003	4.169e-08	1003890	0.126755
n113	1	rs793489	3	99497108	t	0.665	-0.0016	0.0003	2.73e-08	1003630	0.126755
n113	1	rs793490	3	99497148	t	0.6646	-0.0016	0.0003	3.241e-08	1002690	0.126755
n113	1	rs793491	3	99497713	c	0.3402	0.0016	0.0003	2.83e-08	961734	0.126755
n113	1	rs1857290	3	99434166	a	0.3649	0.0015	0.0003	2.29e-07	1004020	0.0227874
n113	1	rs651511	3	99442950	t	0.635	-0.0015	0.0003	2.264e-07	1004020	0.0227874
n113	1	rs792828	3	99461120	a	0.6298	-0.0015	0.0003	1.936e-07	1004010	0.0227874
n113	1	rs668668	3	99436424	t	0.6351	-0.0014	0.0003	4.545e-07	998409	0.00457624
n113	1	rs792829	3	99462647	a	0.6297	-0.0014	0.0003	3.185e-07	998409	0.00457624
n113	1	rs1711562	3	99456220	a	0.3823	0.0013	0.0003	2.854e-05	823439	0.00102661
n113	1	rs1718244	3	99512608	t	0.6807	-0.0013	0.0003	1.476e-05	961734	0.00102661
n113	1	rs1718245	3	99512665	a	0.3193	0.0013	0.0003	1.448e-05	961734	0.00102661
n113	1	rs1287283	3	99515750	a	0.3319	0.0013	0.0003	7.817e-06	961734	0.00102661
n113	1	rs793458	3	99520169	t	0.6809	-0.0013	0.0003	1.169e-05	961734	0.00102661
n113	1	rs793459	3	99520591	a	0.6808	-0.0013	0.0003	1.273e-05	961734	0.00102661
n113	1	rs1688774	3	99521108	t	0.6809	-0.0013	0.0003	1.16e-05	961734	0.00102661
n113	1	rs1087198	3	99524381	t	0.6809	-0.0013	0.0003	1.222e-05	961734	0.00102661
n113	1	rs793455	3	99526135	a	0.6726	-0.0013	0.0003	1.727e-05	961734	0.00102661
n113	1	rs793449	3	99532619	t	0.3192	0.0013	0.0003	1.238e-05	961734	0.00102661
n113	1	rs793448	3	99532949	c	0.6808	-0.0013	0.0003	1.188e-05	961734	0.00102661
n113	1	rs793468	3	99538346	t	0.3276	0.0013	0.0003	1.081e-05	960783	0.00102661
n113	1	rs793467	3	99539664	a	0.6725	-0.0013	0.0003	1.153e-05	959676	0.00102661
n113	1	rs61148087	3	99539891	a	0.6641	-0.0013	0.0003	1.09e-05	960783	0.00102661
n113	1	rs704578	3	99542967	a	0.336	0.0013	0.0003	1.297e-05	961734	0.00102661
n113	1	rs704579	3	99542973	a	0.3277	0.0013	0.0003	6.445e-06	961734	0.00102661
n113	1	rs793474	3	99544380	a	0.3311	0.0013	0.0003	1.341e-05	959676	0.00102661
n113	1	rs793471	3	99546335	a	0.3276	0.0013	0.0003	1.118e-05	960783	0.00102661
n113	1	rs796977	3	99549723	a	0.6724	-0.0013	0.0003	9.238e-06	961734	0.00102661
n113	1	rs704581	3	99556160	a	0.3309	0.0013	0.0003	1.376e-05	961734	0.00102661
n113	1	rs812657	3	99566329	t	0.3274	0.0013	0.0003	9.141e-06	961734	0.00102661
n113	1	rs11708817	3	99446830	a	0.3936	0.0012	0.0003	9.188e-05	823439	0.000257265
n113	1	rs792834	3	99476121	c	0.2041	0.0012	0.0003	0.0002775	1003920	0.000257265
n113	1	rs793488	3	99495567	t	0.204	0.0012	0.0003	0.0002549	1003640	0.000257265
n113	1	rs793492	3	99499736	t	0.2028	0.0012	0.0003	0.0004017	961734	0.000257265
n113	1	rs793495	3	99507934	a	0.6807	-0.0012	0.0003	1.867e-05	1003840	0.000257265
n113	1	rs793494	3	99508768	t	0.3193	0.0012	0.0003	2.083e-05	1003830	0.000257265
n113	1	rs793453	3	99529095	a	0.3276	0.0012	0.0003	2.258e-05	960783	0.000257265
n113	1	rs793452	3	99529523	t	0.3276	0.0012	0.0003	2.009e-05	960627	0.000257265
n113	1	rs793470	3	99548274	a	0.3374	0.0012	0.0003	2.363e-05	960627	0.000257265
n113	1	rs796978	3	99564321	a	0.3309	0.0012	0.0003	1.622e-05	960783	0.000257265
n113	1	rs793445	3	99576644	a	0.6705	-0.0012	0.0003	1.61e-05	961734	0.000257265
n113	1	rs793442	3	99581062	a	0.338	0.0012	0.0003	2.447e-05	961734	0.000257265
n113	1	rs793501	3	99591638	t	0.6703	-0.0012	0.0003	4.035e-05	1003080	0.000257265
n113	1	rs793447	3	99598278	a	0.6704	-0.0012	0.0003	3.532e-05	1004030	0.000257265
n113	1	rs17174947	3	99598884	t	0.3295	0.0012	0.0003	3.998e-05	1003080	0.000257265
n114	1	rs4695416	4	48995616	a	0.707	0.0018	0.0003	2.486e-09	1002740	0.0181996
n114	1	rs4695417	4	48995700	a	0.7069	0.0018	0.0003	2.416e-09	1002740	0.0181996
n114	1	rs9683610	4	48996116	a	0.7069	0.0018	0.0003	2.715e-09	1002610	0.0181996
n114	1	rs4695418	4	48998774	a	0.2929	-0.0018	0.0003	2.17e-09	1002820	0.0181996
n114	1	rs1350123	4	48999842	a	0.7161	0.0018	0.0003	6.932e-09	997278	0.0181996
n114	1	rs6850199	4	49000850	a	0.2841	-0.0018	0.0003	2.385e-09	1001710	0.0181996
n114	1	rs936134	4	49002221	a	0.7069	0.0018	0.0003	2.813e-09	960603	0.0181996
n114	1	rs4694908	4	49006631	t	0.2842	-0.0018	0.0003	2.879e-09	960603	0.0181996
n114	1	rs4695419	4	49006968	t	0.2798	-0.0018	0.0003	7.112e-09	960603	0.0181996
n114	1	rs11737684	4	49010952	t	0.7133	0.0018	0.0003	6.732e-09	960603	0.0181996
n114	1	rs2355166	4	49011662	a	0.2827	-0.0018	0.0003	4.054e-09	960603	0.0181996
n114	1	rs2355167	4	49011830	t	0.7044	0.0018	0.0003	2.413e-09	960603	0.0181996
n114	1	rs10222924	4	49016761	a	0.2956	-0.0018	0.0003	1.527e-09	993684	0.0181996
n114	1	rs17611143	4	49018306	t	0.2865	-0.0018	0.0003	1.376e-09	1002900	0.0181996
n114	1	rs12505576	4	49018914	t	0.2823	-0.0018	0.0003	4.423e-09	1001800	0.0181996
n114	1	rs11725397	4	49019699	c	0.2913	-0.0018	0.0003	1.095e-09	1002900	0.0181996
n114	1	rs11730515	4	49019702	t	0.2823	-0.0018	0.0003	2.443e-09	998229	0.0181996
n114	1	rs13132977	4	49020171	c	0.2865	-0.0018	0.0003	1.339e-09	1002900	0.0181996
n114	1	rs6822902	4	49021099	a	0.2824	-0.0018	0.0003	2.716e-09	997278	0.0181996
n114	1	rs7694122	4	49022323	a	0.7046	0.0018	0.0003	1.819e-09	1002910	0.0181996
n114	1	rs1840631	4	49026596	a	0.7177	0.0018	0.0003	2.601e-09	1002540	0.0181996
n114	1	rs1840630	4	49026599	a	0.7177	0.0018	0.0003	2.628e-09	1002540	0.0181996
n114	1	rs1840629	4	49026731	a	0.7177	0.0018	0.0003	4.122e-09	1002850	0.0181996
n114	1	rs2768977	4	49028006	t	0.7046	0.0018	0.0003	2.343e-09	1002850	0.0181996
n114	1	rs2768976	4	49028137	a	0.2823	-0.0018	0.0003	3.487e-09	1002850	0.0181996
n114	1	rs2768975	4	49029901	t	0.7135	0.0018	0.0003	4.532e-09	1001070	0.0181996
n114	1	rs2768974	4	49031855	a	0.7045	0.0018	0.0003	1.728e-09	1002850	0.0181996
n114	1	rs2768973	4	49036290	t	0.2913	-0.0018	0.0003	1.745e-09	1002850	0.0181996
n114	1	rs2768971	4	49037588	t	0.2825	-0.0018	0.0003	4.004e-09	1001740	0.0181996
n114	1	rs2605239	4	49037941	t	0.2826	-0.0018	0.0003	4.233e-09	1002850	0.0181996
n114	1	rs2768970	4	49041760	a	0.7045	0.0018	0.0003	3.114e-09	1002850	0.0181996
n114	1	rs2605237	4	49044328	a	0.2954	-0.0018	0.0003	2.56e-09	1002850	0.0181996
n114	1	rs2260962	4	49045168	a	0.7045	0.0018	0.0003	2.252e-09	1002850	0.0181996
n114	1	rs2768966	4	49049101	a	0.7044	0.0018	0.0003	2.297e-09	1002850	0.0181996
n114	1	rs2605235	4	49049302	a	0.2955	-0.0018	0.0003	2.369e-09	1002850	0.0181996
n114	1	rs2768965	4	49051125	t	0.7044	0.0018	0.0003	2.516e-09	1001800	0.0181996
n114	1	rs2605233	4	49051765	t	0.7045	0.0018	0.0003	2.509e-09	1001800	0.0181996
n114	1	rs2768957	4	49053522	a	0.7045	0.0018	0.0003	2.038e-09	997278	0.0181996
n114	1	rs10024211	4	49058295	a	0.2956	-0.0018	0.0003	2.962e-09	1002910	0.0181996
n114	1	rs2768959	4	49058699	a	0.2956	-0.0018	0.0003	2.714e-09	1001960	0.0181996
n114	1	rs55688634	4	49061604	a	0.2867	-0.0018	0.0003	3.522e-09	1002900	0.0181996
n114	1	rs1051447	4	49063872	a	0.706	0.0018	0.0003	2.847e-09	994084	0.0181996
n114	1	rs2605279	4	49068488	a	0.7047	0.0018	0.0003	2.789e-09	1002880	0.0181996
n114	1	rs2925211	4	49073562	a	0.2912	-0.0018	0.0003	1.118e-08	924031	0.0181996
n114	1	rs2605276	4	49078491	c	0.7004	0.0018	0.0003	5.267e-09	924031	0.0181996
n114	1	rs4694913	4	49082906	t	0.7048	0.0018	0.0003	7.2e-09	962668	0.0181996
n114	1	rs28795999	4	49084801	t	0.7044	0.0018	0.0003	8.003e-09	954258	0.0181996
n114	1	rs4695425	4	49089181	t	0.295	-0.0018	0.0003	8.286e-09	952745	0.0181996
n114	1	rs7674086	4	49091782	t	0.7043	0.0018	0.0003	9.302e-09	943525	0.0181996
n114	1	rs9992335	4	49092676	a	0.2951	-0.0018	0.0003	1.041e-08	952746	0.0181996
n114	1	rs13141488	4	48981658	c	0.6799	0.0017	0.0003	4.796e-08	922537	0.00262198
n114	1	rs1455937	4	48982745	a	0.3202	-0.0017	0.0003	4.976e-08	922537	0.00262198
n114	1	rs16861606	4	48983047	t	0.6798	0.0017	0.0003	4.809e-08	922537	0.00262198
n114	1	rs2605244	4	48984857	t	0.3201	-0.0017	0.0003	4.764e-08	922537	0.00262198
n114	1	rs4695415	4	48991011	a	0.32	-0.0017	0.0003	3.241e-08	964842	0.00262198
n114	1	rs936135	4	48991540	a	0.6799	0.0017	0.0003	1.915e-08	959212	0.00262198
n114	1	rs11410065	4	48994138	t	0.6801	0.0017	0.0003	3.115e-08	964683	0.00262198
n114	1	rs13135263	4	48995499	t	0.2837	-0.0017	0.0003	9.49e-09	1002750	0.00262198
n114	1	rs1350125	4	48997350	a	0.716	0.0017	0.0003	1.042e-08	1002790	0.00262198
n114	1	rs1350122	4	48999963	t	0.7066	0.0017	0.0003	9.744e-08	864291	0.00262198
n114	1	rs1350121	4	49001807	t	0.716	0.0017	0.0003	9.661e-09	960603	0.00262198
n114	1	rs4273436	4	49012132	t	0.2917	-0.0017	0.0003	3.242e-08	908061	0.00262198
n114	1	rs10222921	4	49016482	a	0.3072	-0.0017	0.0003	2.161e-07	822308	0.00262198
n114	1	rs17657136	4	49018334	c	0.7086	0.0017	0.0003	3.21e-08	950360	0.00262198
n114	1	rs2768978	4	49027638	t	0.2824	-0.0017	0.0003	7.373e-08	950310	0.00262198
n114	1	rs2605238	4	49040664	t	0.2865	-0.0017	0.0003	6.305e-09	1002850	0.00262198
n114	1	rs2768969	4	49043925	t	0.2865	-0.0017	0.0003	7.061e-09	1002840	0.00262198
n114	1	rs2768968	4	49044498	t	0.2864	-0.0017	0.0003	6.174e-09	1002850	0.00262198
n114	1	rs2605236	4	49047371	t	0.7135	0.0017	0.0003	6.114e-09	1002850	0.00262198
n114	1	rs2605231	4	49057424	a	0.2866	-0.0017	0.0003	6.618e-09	1002860	0.00262198
n114	1	rs2768958	4	49057912	t	0.2865	-0.0017	0.0003	7.902e-09	1001780	0.00262198
n114	1	rs2768951	4	49064792	a	0.2911	-0.0017	0.0003	6.496e-09	1002900	0.00262198
n114	1	rs2605281	4	49067323	a	0.291	-0.0017	0.0003	6.644e-09	1002890	0.00262198
n114	1	rs2605280	4	49067896	a	0.2867	-0.0017	0.0003	4.063e-08	816933	0.00262198
n114	1	rs2768952	4	49068759	t	0.291	-0.0017	0.0003	5.716e-09	1002900	0.00262198
n114	1	rs4444801	4	49071553	a	0.2964	-0.0017	0.0003	1.979e-07	864552	0.00262198
n114	1	rs2986811	4	49073870	a	0.7128	0.0017	0.0003	1.047e-07	751453	0.00262198
n114	1	rs4694912	4	49082735	c	0.291	-0.0017	0.0003	1.605e-08	962679	0.00262198
n114	1	rs11735447	4	49084830	a	0.2912	-0.0017	0.0003	1.993e-08	954231	0.00262198
n114	1	rs6815371	4	49089388	c	0.7087	0.0017	0.0003	2.197e-08	952729	0.00262198
n114	1	rs12503138	4	49093197	t	0.7088	0.0017	0.0003	2.742e-08	952725	0.00262198
n115	1	rs180814424	14	80757474	t	0.0114	0.0082	0.0013	6.683e-10	990290	0.717833
n115	1	rs185538102	14	80746058	a	0.9895	-0.0086	0.0014	1.067e-09	948298	0.246449
n115	1	rs145995745	14	80604864	t	0.0116	0.0075	0.0013	8.451e-09	994313	0.0341458
n116	1	rs3883338	17	40508541	a	0.2993	-0.0019	0.0003	2.343e-08	810053	0.611386
n116	1	rs35950888	17	40499198	a	0.6483	0.0018	0.0003	3.344e-09	865745	0.07885
n116	1	rs3869549	17	40492540	a	0.3541	-0.0017	0.0003	6.002e-08	823439	0.0113598
n116	1	rs3869550	17	40492887	t	0.6451	0.0017	0.0003	4.826e-09	1003970	0.0113598
n116	1	rs8069645	17	40494902	a	0.7232	0.0017	0.0003	2.885e-08	993708	0.0113598
n116	1	rs8072391	17	40495390	a	0.3543	-0.0017	0.0003	2.824e-09	1004020	0.0113598
n116	1	rs7217655	17	40496024	t	0.3542	-0.0017	0.0003	3.087e-09	1004040	0.0113598
n116	1	rs17886724	17	40496163	a	0.6458	0.0017	0.0003	3.286e-09	1004040	0.0113598
n116	1	rs12950549	17	40496594	a	0.6459	0.0017	0.0003	2.809e-09	1004040	0.0113598
n116	1	rs12601611	17	40497828	t	0.2764	-0.0017	0.0003	1.413e-08	1004040	0.0113598
n116	1	rs3736161	17	40497835	c	0.647	0.0017	0.0003	2.423e-08	823439	0.0113598
n116	1	rs17885741	17	40498944	t	0.6458	0.0017	0.0003	3.983e-09	1003900	0.0113598
n116	1	rs6503696	17	40499804	t	0.2808	-0.0017	0.0003	5.486e-08	965975	0.0113598
n116	1	rs6503697	17	40501579	a	0.7232	0.0017	0.0003	1.849e-08	1004040	0.0113598
n116	1	rs8076051	17	40505134	a	0.6458	0.0017	0.0003	3.858e-09	1003950	0.0113598
n116	1	rs8075676	17	40505202	t	0.2808	-0.0017	0.0003	6.527e-08	965889	0.0113598
n116	1	rs4103200	17	40507065	c	0.2769	-0.0017	0.0003	1.954e-08	1003960	0.0113598
n116	1	rs3785898	17	40515120	a	0.2772	-0.0017	0.0003	2.646e-08	1002720	0.0113598
n116	1	rs9895473	17	40515722	a	0.2772	-0.0017	0.0003	2.257e-08	1003970	0.0113598
n116	1	rs35314169	17	40515826	t	0.2772	-0.0017	0.0003	2.923e-08	1003970	0.0113598
n116	1	rs1905340	17	40520390	a	0.2771	-0.0017	0.0003	2.363e-08	1003970	0.0113598
n116	1	rs8071537	17	40530895	t	0.3543	-0.0017	0.0003	4.541e-09	1003990	0.0113598
n116	1	rs7219739	17	40531761	t	0.3542	-0.0017	0.0003	4.235e-09	1003850	0.0113598
n116	1	rs8068748	17	40532701	t	0.6454	0.0017	0.0003	5.163e-09	1004000	0.0113598
n116	1	rs12942611	17	40535184	a	0.3542	-0.0017	0.0003	3.418e-09	1003970	0.0113598
n116	1	rs3736162	17	40497839	c	0.2763	-0.0016	0.0003	8.086e-08	961734	0.00182818
n116	1	rs3816769	17	40498273	t	0.6458	0.0016	0.0003	6.627e-09	997302	0.00182818
n116	1	rs8081037	17	40499158	t	0.3548	-0.0016	0.0003	5.172e-09	1003880	0.00182818
n116	1	rs2306581	17	40500265	a	0.3549	-0.0016	0.0003	5.644e-09	1004000	0.00182818
n116	1	rs8073517	17	40503324	t	0.6452	0.0016	0.0003	5.476e-09	1003970	0.00182818
n116	1	rs62075772	17	40504250	a	0.6458	0.0016	0.0003	5.558e-09	1003820	0.00182818
n116	1	rs9891119	17	40507980	a	0.6454	0.0016	0.0003	6.887e-09	1001640	0.00182818
n116	1	rs9913597	17	40510316	t	0.6452	0.0016	0.0003	7.999e-09	1003850	0.00182818
n116	1	rs9912773	17	40510534	c	0.737	0.0016	0.0003	2.72e-07	1003780	0.00182818
n116	1	rs957970	17	40519890	a	0.6455	0.0016	0.0003	5.083e-09	1003970	0.00182818
n116	1	rs957971	17	40519925	c	0.3548	-0.0016	0.0003	9.928e-09	1003940	0.00182818
n116	1	rs35840966	17	40521204	t	0.3544	-0.0016	0.0003	6.497e-09	1003970	0.00182818
n116	1	rs7219059	17	40521670	t	0.7371	0.0016	0.0003	3.649e-07	1003760	0.00182818
n116	1	rs7214610	17	40521787	t	0.2629	-0.0016	0.0003	3.522e-07	1003760	0.00182818
n116	1	rs12937642	17	40525760	a	0.2629	-0.0016	0.0003	2.572e-07	1003760	0.00182818
n116	1	rs1026916	17	40529835	a	0.3548	-0.0016	0.0003	1.376e-08	997294	0.00182818
n116	1	rs4796791	17	40530763	t	0.3601	-0.0016	0.0003	1.354e-08	998409	0.00182818
n116	1	rs7211777	17	40534075	a	0.645	0.0016	0.0003	6.15e-09	1004020	0.00182818
n116	1	rs8070763	17	40536396	t	0.6459	0.0016	0.0003	2.236e-08	961734	0.00182818
n116	1	rs13342031	17	40536871	c	0.7232	0.0016	0.0003	1.212e-07	961734	0.00182818
n116	1	rs3736164	17	40539825	t	0.2818	-0.0016	0.0003	8.064e-08	961734	0.00182818
n116	1	rs4796647	17	40543992	a	0.6399	0.0016	0.0003	5.541e-08	961734	0.00182818
n117	1	rs9482719	6	126259767	c	0.4977	0.0017	0.0003	9.314e-08	815004	0.457964
n117	1	rs4895801	6	126216403	c	0.5516	-0.0016	0.0003	1.032e-08	961734	0.0737023
n117	1	rs1322756	6	126220223	a	0.5447	-0.0016	0.0003	5.083e-09	959535	0.0737023
n117	1	rs11751595	6	126256410	a	0.4534	0.0016	0.0003	4.514e-09	989974	0.0737023
n117	1	rs10447437	6	126258892	a	0.544	-0.0016	0.0003	4.02e-09	952348	0.0737023
n117	1	rs7754833	6	126190894	a	0.5904	-0.0015	0.0003	4.802e-08	994815	0.0132499
n117	1	rs12203025	6	126192034	t	0.4094	0.0015	0.0003	5.384e-08	1003940	0.0132499
n117	1	rs4285341	6	126205589	t	0.5901	-0.0015	0.0003	3.397e-08	1003720	0.0132499
n117	1	rs11154334	6	126214624	a	0.5902	-0.0015	0.0003	5.582e-08	1003720	0.0132499
n117	1	rs9401853	6	126215197	a	0.5902	-0.0015	0.0003	4.32e-08	961734	0.0132499
n117	1	rs9385388	6	126215296	t	0.4097	0.0015	0.0003	4.171e-08	961734	0.0132499
n117	1	rs9385389	6	126215486	c	0.4095	0.0015	0.0003	3.952e-08	961734	0.0132499
n117	1	rs11154336	6	126221008	a	0.479	0.0015	0.0003	2.264e-08	1003670	0.0132499
n117	1	rs4897160	6	126223944	a	0.4782	0.0015	0.0003	3.7e-08	994815	0.0132499
n117	1	rs10782230	6	126228512	a	0.4849	0.0015	0.0003	5.905e-08	1003720	0.0132499
n117	1	rs11154337	6	126243591	c	0.4641	-0.0015	0.0003	5.028e-08	1003890	0.0132499
n117	1	rs1407590	6	126253839	a	0.4646	-0.0015	0.0003	4.227e-08	994341	0.0132499
n117	1	rs10872303	6	126255034	t	0.5338	0.0015	0.0003	8.362e-08	986380	0.0132499
n117	1	rs12206695	6	126255547	t	0.4662	-0.0015	0.0003	4.107e-08	994397	0.0132499
n117	1	rs11754513	6	126256597	t	0.4659	-0.0015	0.0003	5.68e-08	995387	0.0132499
n117	1	rs11752132	6	126256793	t	0.5329	0.0015	0.0003	8.371e-07	815004	0.0132499
n117	1	rs6903732	6	126258619	a	0.534	0.0015	0.0003	2.565e-08	953299	0.0132499
n117	1	rs6900690	6	126223032	a	0.566	0.0014	0.0003	2.619e-07	1003920	0.00266088
n117	1	rs6900852	6	126223073	a	0.5654	0.0014	0.0003	1.85e-07	1001690	0.00266088
n117	1	rs715880	6	126238310	t	0.5586	0.0014	0.0003	2.63e-07	998409	0.00266088
n117	1	rs9375417	6	126248374	t	0.4925	-0.0014	0.0003	5.792e-07	998409	0.00266088
n117	1	rs56812907	6	126257717	t	0.4708	-0.0014	0.0003	3.926e-06	815004	0.00266088
n118	1	rs10824855	10	51779449	a	0.4473	0.0018	0.0003	7.803e-09	812983	0.498653
n118	1	rs4935050	10	51779747	t	0.5567	-0.0018	0.0003	7.717e-09	818681	0.498653
n119	1	rs7135314	12	124478566	a	0.6677	-0.0018	0.0003	1.207e-09	817678	0.262308
n119	1	rs11057413	12	124489162	a	0.6672	-0.0018	0.0003	1.62e-09	755584	0.262308
n119	1	rs4930724	12	124423817	t	0.6694	-0.0017	0.0003	5.836e-09	1003680	0.0377902
n119	1	rs11057393	12	124403769	t	0.3327	0.0016	0.0003	4.82e-08	961734	0.00608175
n119	1	rs12317176	12	124404718	t	0.6614	-0.0016	0.0003	1.268e-08	1003970	0.00608175
n119	1	rs10846579	12	124407403	t	0.3386	0.0016	0.0003	1.167e-08	1004010	0.00608175
n119	1	rs11057394	12	124407676	t	0.6613	-0.0016	0.0003	1.171e-08	1004010	0.00608175
n119	1	rs12809125	12	124407991	a	0.6613	-0.0016	0.0003	1.463e-08	1004010	0.00608175
n119	1	rs7133378	12	124409502	a	0.3194	0.0016	0.0003	2.009e-08	998409	0.00608175
n119	1	rs9971695	12	124413491	a	0.3385	0.0016	0.0003	1.291e-08	1003980	0.00608175
n119	1	rs3802999	12	124414098	t	0.3322	0.0016	0.0003	2.498e-08	1004040	0.00608175
n119	1	rs10846580	12	124415453	t	0.6611	-0.0016	0.0003	1.807e-08	998409	0.00608175
n119	1	rs4930706	12	124417338	t	0.6662	-0.0016	0.0003	4.118e-08	961734	0.00608175
n119	1	rs4930707	12	124417339	a	0.3323	0.0016	0.0003	4.944e-08	961734	0.00608175
n119	1	rs77020228	12	124418472	c	0.6677	-0.0016	0.0003	1.921e-08	1004040	0.00608175
n119	1	rs12298484	12	124418674	t	0.3322	0.0016	0.0003	2.564e-08	1000890	0.00608175
n119	1	rs11057396	12	124419062	a	0.6677	-0.0016	0.0003	1.875e-08	1004040	0.00608175
n119	1	rs11057397	12	124419728	t	0.3384	0.0016	0.0003	5.003e-08	998409	0.00608175
n119	1	rs4930723	12	124423600	c	0.3325	0.0016	0.0003	2.046e-08	1004010	0.00608175
n119	1	rs11057399	12	124425078	a	0.6675	-0.0016	0.0003	2.45e-08	1004010	0.00608175
n119	1	rs12829951	12	124425841	a	0.6677	-0.0016	0.0003	2.255e-08	1004010	0.00608175
n119	1	rs7131882	12	124426736	t	0.3323	0.0016	0.0003	2.523e-08	1004010	0.00608175
n119	1	rs4930725	12	124428162	a	0.3326	0.0016	0.0003	2.46e-08	1004020	0.00608175
n119	1	rs4930726	12	124428331	t	0.6664	-0.0016	0.0003	2.115e-08	998409	0.00608175
n119	1	rs4765305	12	124430612	a	0.3338	0.0016	0.0003	2.288e-08	1004030	0.00608175
n119	1	rs11835839	12	124431049	a	0.3335	0.0016	0.0003	2.184e-08	1004030	0.00608175
n119	1	rs7966192	12	124431701	a	0.6663	-0.0016	0.0003	2.22e-08	1004030	0.00608175
n119	1	rs4405410	12	124435788	a	0.3322	0.0016	0.0003	2.799e-08	1004020	0.00608175
n119	1	rs7961449	12	124437215	a	0.3392	0.0016	0.0003	2.794e-08	1004030	0.00608175
n119	1	rs12316080	12	124438217	t	0.3326	0.0016	0.0003	4.293e-08	1003830	0.00608175
n119	1	rs12296259	12	124438360	a	0.6655	-0.0016	0.0003	2.853e-07	865534	0.00608175
n119	1	rs7132655	12	124438973	c	0.3325	0.0016	0.0003	5.135e-08	1003830	0.00608175
n119	1	rs4765219	12	124440110	a	0.3323	0.0016	0.0003	3.685e-08	1002720	0.00608175
n119	1	rs7958691	12	124440743	t	0.3335	0.0016	0.0003	2.445e-08	1003680	0.00608175
n119	1	rs7305864	12	124441880	c	0.6674	-0.0016	0.0003	3.308e-08	1003830	0.00608175
n119	1	rs6488912	12	124442752	t	0.6613	-0.0016	0.0003	1.973e-08	1003820	0.00608175
n119	1	rs6488913	12	124445569	c	0.3391	0.0016	0.0003	2.479e-08	1003820	0.00608175
n119	1	rs34878139	12	124446253	t	0.6613	-0.0016	0.0003	2.497e-08	1003820	0.00608175
n119	1	rs11833002	12	124446616	a	0.3387	0.0016	0.0003	2.137e-08	1003820	0.00608175
n119	1	rs7312404	12	124446728	a	0.6674	-0.0016	0.0003	2.935e-08	1003820	0.00608175
n119	1	rs3789967	12	124447339	t	0.6614	-0.0016	0.0003	3.983e-08	961734	0.00608175
n119	1	rs7134121	12	124447346	t	0.6675	-0.0016	0.0003	5.555e-08	961734	0.00608175
n119	1	rs75321546	12	124447465	a	0.3299	0.0016	0.0003	8.652e-07	823439	0.00608175
n119	1	rs55990776	12	124447466	a	0.6701	-0.0016	0.0003	8.165e-07	823439	0.00608175
n119	1	rs7973683	12	124449223	a	0.3337	0.0016	0.0003	1.511e-08	1001620	0.00608175
n119	1	rs12301673	12	124455818	t	0.3322	0.0016	0.0003	2.321e-08	1003970	0.00608175
n119	1	rs12823740	12	124458002	a	0.3319	0.0016	0.0003	1.093e-08	1003820	0.00608175
n119	1	rs4765127	12	124460167	t	0.3323	0.0016	0.0003	1.854e-08	998210	0.00608175
n119	1	rs11057408	12	124464836	t	0.3322	0.0016	0.0003	1.825e-08	1002690	0.00608175
n119	1	rs4765541	12	124465995	t	0.6664	-0.0016	0.0003	1.496e-08	1003750	0.00608175
n119	1	rs75989601	12	124466723	t	0.3322	0.0016	0.0003	2.013e-08	1003760	0.00608175
n119	1	rs35099862	12	124467204	a	0.3322	0.0016	0.0003	1.932e-08	1003750	0.00608175
n119	1	rs7978610	12	124468572	c	0.3321	0.0016	0.0003	2.314e-08	1003720	0.00608175
n119	1	rs952632	12	124469738	a	0.6677	-0.0016	0.0003	1.812e-08	1003720	0.00608175
n119	1	rs11837287	12	124470059	t	0.3322	0.0016	0.0003	2.026e-08	1003710	0.00608175
n119	1	rs7311969	12	124470333	t	0.6664	-0.0016	0.0003	1.685e-08	1002570	0.00608175
n119	1	rs4765562	12	124472571	t	0.6664	-0.0016	0.0003	1.668e-08	1003660	0.00608175
n119	1	rs7307277	12	124475156	a	0.6677	-0.0016	0.0003	2.079e-08	1001480	0.00608175
n119	1	rs71458830	12	124476561	t	0.3322	0.0016	0.0003	1.976e-08	1003650	0.00608175
n119	1	rs12809473	12	124476599	a	0.3322	0.0016	0.0003	1.625e-08	1003650	0.00608175
n119	1	rs12827409	12	124476706	c	0.6678	-0.0016	0.0003	1.929e-08	1003650	0.00608175
n119	1	rs12833624	12	124476873	t	0.3336	0.0016	0.0003	2.943e-08	961734	0.00608175
n119	1	rs11057409	12	124479331	t	0.3322	0.0016	0.0003	2.532e-08	1002540	0.00608175
n119	1	rs34114498	12	124480373	c	0.3337	0.0016	0.0003	3.461e-08	961734	0.00608175
n119	1	rs56041971	12	124480866	a	0.3321	0.0016	0.0003	2.122e-08	1003640	0.00608175
n119	1	rs7975482	12	124481690	a	0.6678	-0.0016	0.0003	2.229e-08	1002540	0.00608175
n119	1	rs12303933	12	124482256	t	0.6678	-0.0016	0.0003	2.405e-08	1003640	0.00608175
n119	1	rs12310367	12	124486678	a	0.6675	-0.0016	0.0003	4.113e-08	961734	0.00608175
n119	1	rs12311848	12	124486851	a	0.6674	-0.0016	0.0003	4.68e-08	961734	0.00608175
n119	1	rs11057412	12	124489142	c	0.3346	0.0016	0.0003	1.065e-07	901426	0.00608175
n119	1	rs1187415	12	124491529	c	0.6612	-0.0016	0.0003	5.923e-08	960627	0.00608175
n119	1	rs12303671	12	124492610	t	0.6659	-0.0016	0.0003	3.387e-08	961734	0.00608175
n119	1	rs7301953	12	124405871	a	0.3111	0.0015	0.0003	3.678e-07	1003950	0.00109335
n119	1	rs4575361	12	124410529	a	0.689	-0.0015	0.0003	3.603e-07	1003990	0.00109335
n119	1	rs4930722	12	124423275	c	0.6888	-0.0015	0.0003	6.122e-07	1003800	0.00109335
n119	1	rs35825716	12	124427524	c	0.3111	0.0015	0.0003	5.265e-07	1003970	0.00109335
n119	1	rs4765335	12	124430812	a	0.3173	0.0015	0.0003	5.595e-07	1003800	0.00109335
n119	1	rs12311114	12	124460703	a	0.3112	0.0015	0.0003	5.163e-07	997302	0.00109335
n119	1	rs4765528	12	124462254	a	0.3113	0.0015	0.0003	4.951e-07	1002910	0.00109335
n119	1	rs76283024	12	124466779	t	0.3114	0.0015	0.0003	4.693e-07	1003800	0.00109335
n1	1	rs11786739	8	145042001	A	0.9463	0.00496407	0.000600021	1.3046e-16	1085620	0.498815
n1	1	rs11784619	8	145013775	A	0.0562	-0.0049453	0.000600022	1.69549e-16	1040080	0.386633
n1	1	rs56233017	8	144981488	A	0.0449	-0.00563689	0.000700027	8.11927e-16	945130	0.0834542
n1	1	rs11786896	8	145018354	T	0.0493	-0.00553917	0.000700028	2.517e-15	864757	0.0279748
n11	1	rs9465741	6	20428432	a	0.5438	0.0023	0.0003	1.92e-16	960783	0.992248
n120	1	rs2304808	9	133510021	t	0.7691	0.0019	0.0003	6.721e-09	992677	0.3577
n120	1	rs73547962	9	133459321	a	0.889	0.0024	0.0004	4.929e-08	998227	0.0584342
n120	1	rs59223152	9	133468447	a	0.1109	-0.0024	0.0004	3.467e-08	998194	0.0584342
n120	1	rs58938644	9	133468537	t	0.1109	-0.0024	0.0004	3.455e-08	998111	0.0584342
n120	1	rs60563879	9	133470320	a	0.8893	0.0024	0.0004	4.181e-08	998142	0.0584342
n120	1	rs113878403	9	133472388	t	0.1106	-0.0024	0.0004	3.139e-08	998106	0.0584342
n120	1	rs3802343	9	133473311	t	0.1109	-0.0024	0.0004	3.86e-08	997189	0.0584342
n120	1	rs12552406	9	133477633	a	0.1115	-0.0024	0.0004	1.81e-08	997917	0.0584342
n120	1	rs41309960	9	133507889	a	0.1073	-0.0024	0.0004	1.414e-07	956002	0.0584342
n120	1	rs73547971	9	133464331	t	0.1109	-0.0023	0.0004	7.237e-08	997267	0.0135785
n120	1	rs73547974	9	133464386	t	0.1109	-0.0023	0.0004	5.423e-08	998218	0.0135785
n120	1	rs11794652	9	133496402	a	0.1613	-0.0023	0.0004	9.587e-10	952408	0.0135785
n120	1	rs12001795	9	133500699	c	0.8381	0.0023	0.0004	9.024e-10	956002	0.0135785
n120	1	rs11789553	9	133501495	a	0.1615	-0.0023	0.0004	1.038e-09	956002	0.0135785
n120	1	rs11791887	9	133501531	a	0.8382	0.0023	0.0004	1.153e-09	956002	0.0135785
n120	1	rs2304811	9	133501642	a	0.1619	-0.0023	0.0004	1.147e-09	956002	0.0135785
n120	1	rs11791149	9	133504909	t	0.8197	0.0023	0.0004	1.236e-10	956002	0.0135785
n120	1	rs2304810	9	133505952	c	0.8381	0.0023	0.0004	1.226e-09	956002	0.0135785
n120	1	rs2304812	9	133488447	a	0.238	-0.0017	0.0003	7.963e-08	952852	0.00664618
n120	1	rs11795269	9	133489452	t	0.2358	-0.0017	0.0003	1.488e-07	955051	0.00664618
n120	1	rs10901229	9	133490630	a	0.2375	-0.0017	0.0003	1.882e-07	956002	0.00664618
n120	1	rs28476634	9	133492544	a	0.7619	0.0017	0.0003	8.74e-08	956002	0.00664618
n120	1	rs7858182	9	133493646	a	0.1612	-0.0022	0.0004	3.031e-09	955051	0.00335746
n120	1	rs7870186	9	133493997	c	0.8387	0.0022	0.0004	1.746e-09	956002	0.00335746
n120	1	rs73549920	9	133496837	a	0.8386	0.0022	0.0004	2.177e-09	956002	0.00335746
n120	1	rs12000213	9	133500826	a	0.1618	-0.0022	0.0004	1.663e-09	956002	0.00335746
n120	1	rs12002232	9	133501120	t	0.1618	-0.0022	0.0004	1.936e-09	955051	0.00335746
n121	1	rs7334967	13	74726097	t	0.8104	0.002	0.0003	5.774e-09	1003630	0.199633
n121	1	rs9318248	13	74729327	t	0.1898	-0.002	0.0003	7.081e-09	1003950	0.199633
n121	1	rs7337206	13	74730315	t	0.8102	0.002	0.0003	6.04e-09	994815	0.199633
n121	1	rs9600240	13	74730921	t	0.1896	-0.002	0.0003	1.502e-08	961734	0.199633
n121	1	rs7320064	13	74730980	a	0.8104	0.002	0.0003	8.006e-09	1003080	0.199633
n122	1	rs800165	12	67645219	t	0.647	0.0014	0.0003	9.134e-07	998409	0.0135308
n122	1	rs775633	12	67645247	a	0.6474	0.0014	0.0003	9.877e-07	1004000	0.0135308
n122	1	rs1252425	12	67651972	c	0.3518	-0.0014	0.0003	3.845e-07	1003880	0.0135308
n122	1	rs1252424	12	67654004	a	0.3519	-0.0014	0.0003	5.298e-07	1003880	0.0135308
n122	1	rs710628	12	67657481	a	0.3516	-0.0014	0.0003	4.726e-07	1003880	0.0135308
n122	1	rs710627	12	67657578	a	0.3516	-0.0014	0.0003	4.997e-07	1003880	0.0135308
n122	1	rs1066404	12	67658426	a	0.3512	-0.0014	0.0003	6.313e-07	1003820	0.0135308
n122	1	rs698123	12	67659686	t	0.6478	0.0014	0.0003	4.308e-07	1003900	0.0135308
n122	1	rs775306	12	67664578	t	0.6478	0.0014	0.0003	5.164e-07	1003900	0.0135308
n122	1	rs1252408	12	67667882	t	0.293	-0.0014	0.0003	4.983e-06	1002960	0.0135308
n122	1	rs1252407	12	67667998	a	0.6478	0.0014	0.0003	4.584e-07	1003890	0.0135308
n122	1	rs1152901	12	67669027	t	0.3522	-0.0014	0.0003	5.424e-07	1003890	0.0135308
n122	1	rs1152898	12	67670041	t	0.6477	0.0014	0.0003	4.881e-07	1003900	0.0135308
n122	1	rs1252406	12	67671067	a	0.7071	0.0014	0.0003	6.048e-06	998409	0.0135308
n122	1	rs775660	12	67674399	a	0.3519	-0.0014	0.0003	5.897e-07	998409	0.0135308
n122	1	rs1697233	12	67678739	a	0.6481	0.0014	0.0003	5.854e-07	1004040	0.0135308
n122	1	rs1252422	12	67681392	t	0.3519	-0.0014	0.0003	5.095e-07	1004040	0.0135308
n122	1	rs1152896	12	67683663	t	0.3519	-0.0014	0.0003	6.541e-07	1002930	0.0135308
n122	1	rs811820	12	67684702	t	0.3519	-0.0014	0.0003	5.779e-07	1004040	0.0135308
n122	1	rs2248751	12	67687571	t	0.352	-0.0014	0.0003	5.851e-07	1004040	0.0135308
n122	1	rs1143954	12	67696052	a	0.3519	-0.0014	0.0003	4.866e-07	1004040	0.0135308
n122	1	rs710630	12	67697317	t	0.6481	0.0014	0.0003	5.83e-07	1002260	0.0135308
n122	1	rs710629	12	67697856	a	0.6481	0.0014	0.0003	4.716e-07	1004030	0.0135308
n122	1	rs1152895	12	67702181	a	0.3523	-0.0014	0.0003	4.789e-07	1004030	0.0135308
n122	1	rs1252402	12	67705912	t	0.352	-0.0014	0.0003	5.043e-07	1001980	0.0135308
n122	1	rs1136080	12	67709636	t	0.352	-0.0014	0.0003	4.088e-07	1004040	0.0135308
n122	1	rs1161085	12	67711100	a	0.648	0.0014	0.0003	5.405e-07	1004040	0.0135308
n122	1	rs1252364	12	67711949	t	0.352	-0.0014	0.0003	4.71e-07	1004040	0.0135308
n122	1	rs1082700	12	67715001	t	0.648	0.0014	0.0003	4.213e-07	1004000	0.0135308
n122	1	rs1066391	12	67716703	a	0.3519	-0.0014	0.0003	4.19e-07	1004000	0.0135308
n122	1	rs1066399	12	67721193	a	0.352	-0.0014	0.0003	3.953e-07	1003970	0.0135308
n122	1	rs1184743	12	67726936	a	0.3519	-0.0014	0.0003	3.437e-07	1003960	0.0135308
n122	1	rs1082710	12	67729219	t	0.3519	-0.0014	0.0003	4.088e-07	1003940	0.0135308
n122	1	rs12369715	12	67738288	a	0.5907	0.0014	0.0003	8.667e-07	1003960	0.0135308
n122	1	rs1185918	12	67740624	t	0.648	0.0014	0.0003	4.409e-07	1003960	0.0135308
n122	1	rs1252387	12	67742263	a	0.648	0.0014	0.0003	3.708e-07	1003960	0.0135308
n122	1	rs1272089	12	67742696	a	0.352	-0.0014	0.0003	3.653e-07	1003960	0.0135308
n122	1	rs775645	12	67743840	t	0.352	-0.0014	0.0003	5.202e-07	1002850	0.0135308
n122	1	rs710800	12	67751432	t	0.3519	-0.0014	0.0003	4.286e-07	1003640	0.0135308
n122	1	rs775651	12	67756680	t	0.591	0.0014	0.0003	8.134e-07	1003980	0.0135308
n122	1	rs796522	12	67758081	a	0.3518	-0.0014	0.0003	4.52e-07	1003950	0.0135308
n122	1	rs1500433	12	67638704	t	0.2932	-0.0013	0.0003	1.094e-05	960783	0.00303542
n122	1	rs710797	12	67640162	a	0.293	-0.0013	0.0003	1.561e-05	961734	0.00303542
n122	1	rs710796	12	67641465	c	0.708	0.0013	0.0003	4.704e-05	823439	0.00303542
n122	1	rs10878593	12	67643840	t	0.4092	-0.0013	0.0003	1.447e-06	1004000	0.00303542
n122	1	rs775629	12	67644020	t	0.2931	-0.0013	0.0003	8.955e-06	1003750	0.00303542
n122	1	rs775632	12	67644730	a	0.5904	0.0013	0.0003	2.321e-06	1004000	0.00303542
n122	1	rs11176656	12	67647688	a	0.4093	-0.0013	0.0003	1.512e-06	1003980	0.00303542
n122	1	rs11176657	12	67647690	a	0.4092	-0.0013	0.0003	1.549e-06	1003950	0.00303542
n122	1	rs775635	12	67648841	c	0.707	0.0013	0.0003	9.686e-06	1003780	0.00303542
n122	1	rs7313875	12	67649137	t	0.5904	0.0013	0.0003	1.167e-06	1003830	0.00303542
n122	1	rs775636	12	67649972	t	0.7072	0.0013	0.0003	1.071e-05	961734	0.00303542
n122	1	rs775637	12	67650582	a	0.2929	-0.0013	0.0003	7.303e-06	1003620	0.00303542
n122	1	rs775638	12	67650637	a	0.293	-0.0013	0.0003	8.739e-06	1003740	0.00303542
n122	1	rs775639	12	67651408	t	0.7067	0.0013	0.0003	6.19e-06	1003740	0.00303542
n122	1	rs2438108	12	67653625	t	0.2957	-0.0013	0.0003	0.0001021	823439	0.00303542
n122	1	rs10784619	12	67655212	t	0.4095	-0.0013	0.0003	1.055e-06	1003890	0.00303542
n122	1	rs1252423	12	67656592	c	0.7073	0.0013	0.0003	7.129e-06	1003900	0.00303542
n122	1	rs710626	12	67657807	a	0.4093	-0.0013	0.0003	1.185e-06	1003900	0.00303542
n122	1	rs710624	12	67658258	t	0.2926	-0.0013	0.0003	7.686e-06	1003900	0.00303542
n122	1	rs7973565	12	67658509	t	0.5908	0.0013	0.0003	1.23e-06	1002680	0.00303542
n122	1	rs775624	12	67658822	t	0.2926	-0.0013	0.0003	7.868e-06	1003910	0.00303542
n122	1	rs775307	12	67660415	a	0.707	0.0013	0.0003	6.366e-06	1003910	0.00303542
n122	1	rs710623	12	67663978	t	0.3021	-0.0013	0.0003	1.907e-05	961734	0.00303542
n122	1	rs7968645	12	67664163	a	0.4096	-0.0013	0.0003	1.086e-06	1003800	0.00303542
n122	1	rs710622	12	67664839	a	0.293	-0.0013	0.0003	6.342e-06	1003910	0.00303542
n122	1	rs775628	12	67665456	c	0.707	0.0013	0.0003	5.976e-06	1002800	0.00303542
n122	1	rs1252410	12	67666501	t	0.2926	-0.0013	0.0003	7.421e-06	1003910	0.00303542
n122	1	rs12424158	12	67666985	t	0.4095	-0.0013	0.0003	1.113e-06	1002790	0.00303542
n122	1	rs1152902	12	67668097	c	0.5905	0.0013	0.0003	1.094e-06	1003900	0.00303542
n122	1	rs1152900	12	67669254	a	0.293	-0.0013	0.0003	6.224e-06	1003910	0.00303542
n122	1	rs1152897	12	67670243	t	0.4096	-0.0013	0.0003	1.024e-06	1003900	0.00303542
n122	1	rs61920672	12	67670531	a	0.5904	0.0013	0.0003	1.249e-06	1003920	0.00303542
n122	1	rs1252405	12	67671666	t	0.5904	0.0013	0.0003	1.12e-06	1002930	0.00303542
n122	1	rs1252404	12	67671889	t	0.707	0.0013	0.0003	7.023e-06	1004040	0.00303542
n122	1	rs3861890	12	67671926	t	0.4096	-0.0013	0.0003	1.044e-06	1004040	0.00303542
n122	1	rs811827	12	67672026	t	0.5905	0.0013	0.0003	1.727e-06	998409	0.00303542
n122	1	rs12580790	12	67673172	c	0.4092	-0.0013	0.0003	1.278e-06	1004010	0.00303542
n122	1	rs775662	12	67673652	a	0.7074	0.0013	0.0003	7.656e-06	1004010	0.00303542
n122	1	rs800167	12	67673904	a	0.7074	0.0013	0.0003	8.464e-06	1004010	0.00303542
n122	1	rs775661	12	67673929	t	0.2926	-0.0013	0.0003	8.53e-06	1004010	0.00303542
n122	1	rs775657	12	67677401	c	0.2926	-0.0013	0.0003	7.448e-06	1004040	0.00303542
n122	1	rs1697232	12	67679505	a	0.5908	0.0013	0.0003	1.289e-06	1004040	0.00303542
n122	1	rs775308	12	67680318	a	0.2926	-0.0013	0.0003	7.933e-06	1004040	0.00303542
n122	1	rs775309	12	67682551	a	0.5908	0.0013	0.0003	1.274e-06	1004040	0.00303542
n122	1	rs61918267	12	67682618	a	0.5907	0.0013	0.0003	1.697e-06	1004030	0.00303542
n122	1	rs814290	12	67683688	a	0.6535	0.0013	0.0003	2.648e-05	737987	0.00303542
n122	1	rs2576941	12	67684119	t	0.5908	0.0013	0.0003	1.416e-06	1004040	0.00303542
n122	1	rs775310	12	67684163	t	0.2926	-0.0013	0.0003	9.056e-06	1002850	0.00303542
n122	1	rs796508	12	67684435	t	0.2925	-0.0013	0.0003	9.181e-06	1004040	0.00303542
n122	1	rs1252419	12	67685593	t	0.5908	0.0013	0.0003	1.054e-06	1004040	0.00303542
n122	1	rs1252418	12	67685799	t	0.2926	-0.0013	0.0003	8.832e-06	1004040	0.00303542
n122	1	rs10878596	12	67685907	a	0.5919	0.0013	0.0003	1.159e-06	1004030	0.00303542
n122	1	rs775312	12	67686232	t	0.4092	-0.0013	0.0003	1.471e-06	1004040	0.00303542
n122	1	rs1658780	12	67687792	c	0.7074	0.0013	0.0003	7.245e-06	1004040	0.00303542
n122	1	rs1392587	12	67688413	a	0.4093	-0.0013	0.0003	1.345e-06	1004040	0.00303542
n122	1	rs1143956	12	67690435	a	0.5907	0.0013	0.0003	1.307e-06	1004040	0.00303542
n122	1	rs4913538	12	67692150	t	0.5908	0.0013	0.0003	1.65e-06	1001840	0.00303542
n122	1	rs2028213	12	67696721	c	0.5907	0.0013	0.0003	1.242e-06	1004040	0.00303542
n122	1	rs800166	12	67696822	a	0.7074	0.0013	0.0003	6.767e-06	998409	0.00303542
n122	1	rs11176677	12	67697634	t	0.4093	-0.0013	0.0003	1.241e-06	1004040	0.00303542
n122	1	rs812325	12	67701103	a	0.7075	0.0013	0.0003	1.402e-05	961734	0.00303542
n122	1	rs1621636	12	67702159	a	0.293	-0.0013	0.0003	2.21e-05	961734	0.00303542
n122	1	rs1621634	12	67702160	a	0.2928	-0.0013	0.0003	1.52e-05	961734	0.00303542
n122	1	rs1152877	12	67703186	t	0.5908	0.0013	0.0003	1.51e-06	1001840	0.00303542
n122	1	rs11176678	12	67705187	a	0.2926	-0.0013	0.0003	7.047e-06	994815	0.00303542
n122	1	rs1272090	12	67705741	a	0.7073	0.0013	0.0003	8.124e-06	1004040	0.00303542
n122	1	rs1060350	12	67706466	a	0.5908	0.0013	0.0003	1.498e-06	994815	0.00303542
n122	1	rs1137465	12	67707441	a	0.4092	-0.0013	0.0003	1.218e-06	1003090	0.00303542
n122	1	rs7977430	12	67710482	t	0.4093	-0.0013	0.0003	1.101e-06	1003910	0.00303542
n122	1	rs11176683	12	67710907	a	0.4093	-0.0013	0.0003	1.047e-06	1002930	0.00303542
n122	1	rs1066387	12	67715505	a	0.2926	-0.0013	0.0003	7.589e-06	994815	0.00303542
n122	1	rs1066388	12	67716062	a	0.2927	-0.0013	0.0003	8.448e-06	1003940	0.00303542
n122	1	rs12366819	12	67716251	c	0.4093	-0.0013	0.0003	1.074e-06	1004000	0.00303542
n122	1	rs1066389	12	67716495	t	0.5907	0.0013	0.0003	1.056e-06	1004000	0.00303542
n122	1	rs1066390	12	67716553	t	0.5907	0.0013	0.0003	1.154e-06	1004000	0.00303542
n122	1	rs4913540	12	67718632	t	0.4093	-0.0013	0.0003	1.137e-06	1003980	0.00303542
n122	1	rs1066395	12	67719220	t	0.2927	-0.0013	0.0003	7.644e-06	1004030	0.00303542
n122	1	rs1066396	12	67719368	t	0.5907	0.0013	0.0003	1.533e-06	1000830	0.00303542
n122	1	rs1066398	12	67720751	a	0.5907	0.0013	0.0003	1.093e-06	1003020	0.00303542
n122	1	rs1082701	12	67720892	t	0.2927	-0.0013	0.0003	7.066e-06	1004020	0.00303542
n122	1	rs1082702	12	67721611	a	0.2927	-0.0013	0.0003	8.366e-06	1004020	0.00303542
n122	1	rs1161092	12	67722012	a	0.6779	0.0013	0.0003	5.034e-06	1003950	0.00303542
n122	1	rs1092600	12	67722076	c	0.5907	0.0013	0.0003	1.03e-06	1003970	0.00303542
n122	1	rs12422968	12	67722334	a	0.5907	0.0013	0.0003	1.154e-06	1003980	0.00303542
n122	1	rs2091698	12	67722849	c	0.4094	-0.0013	0.0003	1.12e-06	1003960	0.00303542
n122	1	rs1161090	12	67722901	a	0.5907	0.0013	0.0003	1.089e-06	1003980	0.00303542
n122	1	rs1161089	12	67723408	a	0.4093	-0.0013	0.0003	1.117e-06	1003970	0.00303542
n122	1	rs12370954	12	67723607	a	0.4093	-0.0013	0.0003	1.159e-06	1003970	0.00303542
n122	1	rs1144939	12	67724426	a	0.5907	0.0013	0.0003	1.168e-06	1003970	0.00303542
n122	1	rs17781745	12	67724455	a	0.4093	-0.0013	0.0003	1.107e-06	1003970	0.00303542
n122	1	rs1183126	12	67726152	t	0.4074	-0.0013	0.0003	2.208e-05	865593	0.00303542
n122	1	rs1177317	12	67728022	a	0.7073	0.0013	0.0003	8.779e-06	1003970	0.00303542
n122	1	rs2118311	12	67729176	a	0.4093	-0.0013	0.0003	1.137e-06	1003960	0.00303542
n122	1	rs1082709	12	67729825	a	0.7073	0.0013	0.0003	8.894e-06	1003960	0.00303542
n122	1	rs1082708	12	67729841	a	0.2927	-0.0013	0.0003	9.316e-06	1003960	0.00303542
n122	1	rs4913541	12	67730401	a	0.5907	0.0013	0.0003	1.079e-06	1003960	0.00303542
n122	1	rs1583648	12	67732710	a	0.4092	-0.0013	0.0003	1.054e-06	1003960	0.00303542
n122	1	rs775644	12	67733251	a	0.4092	-0.0013	0.0003	1.149e-06	1003960	0.00303542
n122	1	rs1092475	12	67735125	t	0.2926	-0.0013	0.0003	8.222e-06	1003970	0.00303542
n122	1	rs1612693	12	67735152	a	0.5908	0.0013	0.0003	1.462e-06	1003960	0.00303542
n122	1	rs1082711	12	67735275	a	0.7074	0.0013	0.0003	8.754e-06	1003970	0.00303542
n122	1	rs11176690	12	67735959	t	0.4093	-0.0013	0.0003	1.111e-06	1002860	0.00303542
n122	1	rs1500431	12	67736913	a	0.5905	0.0013	0.0003	1.258e-06	1003960	0.00303542
n122	1	rs1143948	12	67738153	t	0.7074	0.0013	0.0003	9.093e-06	1003970	0.00303542
n122	1	rs12422358	12	67738655	a	0.4093	-0.0013	0.0003	1.123e-06	1003970	0.00303542
n122	1	rs983630	12	67740254	a	0.2927	-0.0013	0.0003	1.307e-05	1001780	0.00303542
n122	1	rs1252386	12	67741160	a	0.5907	0.0013	0.0003	1.165e-06	1003980	0.00303542
n122	1	rs1112445	12	67741409	a	0.5907	0.0013	0.0003	1.102e-06	1003980	0.00303542
n122	1	rs1252388	12	67742685	t	0.5907	0.0013	0.0003	9.929e-07	1003980	0.00303542
n122	1	rs11176695	12	67745664	c	0.4093	-0.0013	0.0003	1.143e-06	1003980	0.00303542
n122	1	rs775646	12	67745911	a	0.2926	-0.0013	0.0003	9.475e-06	1003980	0.00303542
n122	1	rs7134743	12	67747345	t	0.4093	-0.0013	0.0003	1.076e-06	1003980	0.00303542
n122	1	rs10506544	12	67748155	a	0.4093	-0.0013	0.0003	1.094e-06	1003980	0.00303542
n122	1	rs1252414	12	67748475	a	0.7073	0.0013	0.0003	7.704e-06	1003930	0.00303542
n122	1	rs710801	12	67751314	a	0.2926	-0.0013	0.0003	9.197e-06	1002870	0.00303542
n122	1	rs710798	12	67751764	t	0.2926	-0.0013	0.0003	9.489e-06	1003980	0.00303542
n122	1	rs1161087	12	67753059	a	0.5908	0.0013	0.0003	1.009e-06	1002870	0.00303542
n122	1	rs11176700	12	67754965	a	0.4092	-0.0013	0.0003	1.163e-06	1003980	0.00303542
n122	1	rs775650	12	67756385	a	0.7073	0.0013	0.0003	1.218e-05	1003980	0.00303542
n122	1	rs775652	12	67757601	c	0.5909	0.0013	0.0003	9.214e-07	1003980	0.00303542
n122	1	rs775653	12	67758472	a	0.2926	-0.0013	0.0003	1.433e-05	1003980	0.00303542
n122	1	rs775654	12	67758513	a	0.7074	0.0013	0.0003	1.543e-05	1003980	0.00303542
n122	1	rs775655	12	67758597	a	0.5909	0.0013	0.0003	9.304e-07	1003980	0.00303542
n122	1	rs812326	12	67759472	a	0.7074	0.0013	0.0003	1.257e-05	1003980	0.00303542
n122	1	rs775656	12	67760145	a	0.2926	-0.0013	0.0003	1.511e-05	1003970	0.00303542
n122	1	rs1921000	12	67760582	t	0.5909	0.0013	0.0003	1.133e-06	1003980	0.00303542
n122	1	rs1143947	12	67762292	a	0.2927	-0.0013	0.0003	1.122e-05	1003020	0.00303542
n122	1	rs10506545	12	67764836	t	0.7073	0.0013	0.0003	2.52e-05	958584	0.00303542
n122	1	rs2178466	12	67765577	t	0.4104	-0.0013	0.0003	3.926e-06	959535	0.00303542
n122	1	rs7976111	12	67766478	a	0.7073	0.0013	0.0003	2.463e-05	961734	0.00303542
n122	1	rs7962358	12	67768203	a	0.2926	-0.0013	0.0003	2.92e-05	961734	0.00303542
n122	1	rs7962587	12	67768351	c	0.2926	-0.0013	0.0003	2.854e-05	961734	0.00303542
n122	1	rs10878604	12	67768384	a	0.3657	-0.0013	0.0003	2.554e-05	823439	0.00303542
n122	1	rs1561333	12	67769109	t	0.5895	0.0013	0.0003	3.003e-06	961734	0.00303542
n122	1	rs1561334	12	67769170	a	0.7074	0.0013	0.0003	3.151e-05	961734	0.00303542
n122	1	rs10784624	12	67769637	a	0.5896	0.0013	0.0003	2.997e-06	961734	0.00303542
n122	1	rs10784625	12	67769982	t	0.7073	0.0013	0.0003	2.663e-05	961734	0.00303542
n122	1	rs7957112	12	67770173	t	0.2927	-0.0013	0.0003	2.692e-05	961734	0.00303542
n122	1	rs2118533	12	67770614	a	0.5802	0.0013	0.0003	1.475e-06	961734	0.00303542
n122	1	rs1985475	12	67772445	t	0.2927	-0.0013	0.0003	2.075e-05	961734	0.00303542
n122	1	rs1985476	12	67772510	a	0.4105	-0.0013	0.0003	3.48e-06	961734	0.00303542
n122	1	rs1125748	12	67780751	t	0.6476	0.0013	0.0003	1.324e-05	960783	0.00303542
n122	1	rs775631	12	67644656	a	0.3047	-0.0012	0.0003	0.0002735	637475	0.00076067
n122	1	rs2438109	12	67653617	t	0.3494	-0.0012	0.0003	0.0001893	637475	0.00076067
n122	1	rs775658	12	67676195	t	0.6501	0.0012	0.0003	2.286e-05	1004040	0.00076067
n122	1	rs1161088	12	67726517	t	0.7124	0.0012	0.0003	6.447e-05	818004	0.00076067
n122	1	rs1438181	12	67736911	t	0.2877	-0.0012	0.0003	6.139e-05	818005	0.00076067
n122	1	rs775647	12	67747579	a	0.2875	-0.0012	0.0003	7.177e-05	818014	0.00076067
n123	1	rs6542460	2	119178952	t	0.7891	-0.0018	0.0003	1.198e-07	1004030	0.233402
n123	1	rs4377343	2	119115850	a	0.7904	-0.0017	0.0003	2.417e-07	1003730	0.0336258
n123	1	rs10177634	2	119163437	a	0.2103	0.0017	0.0003	1.428e-07	1004040	0.0336258
n123	1	rs10175325	2	119163633	a	0.7897	-0.0017	0.0003	1.628e-07	1004040	0.0336258
n123	1	rs10186105	2	119163698	t	0.2103	0.0017	0.0003	1.678e-07	1004040	0.0336258
n123	1	rs10186457	2	119164053	a	0.2103	0.0017	0.0003	1.852e-07	1004040	0.0336258
n123	1	rs4413174	2	119164950	t	0.2103	0.0017	0.0003	1.92e-07	1003090	0.0336258
n123	1	rs9973599	2	119167163	a	0.7897	-0.0017	0.0003	1.854e-07	1004040	0.0336258
n123	1	rs6542458	2	119169728	a	0.2103	0.0017	0.0003	1.893e-07	1003790	0.0336258
n123	1	rs7589626	2	119174306	a	0.7897	-0.0017	0.0003	1.878e-07	1004040	0.0336258
n123	1	rs6741265	2	119174985	a	0.7897	-0.0017	0.0003	2.081e-07	998409	0.0336258
n123	1	rs10199248	2	119179993	t	0.2103	0.0017	0.0003	2.164e-07	1004040	0.0336258
n123	1	rs1898515	2	119180937	t	0.7896	-0.0017	0.0003	1.823e-07	1004040	0.0336258
n123	1	rs6542461	2	119182917	a	0.7896	-0.0017	0.0003	2.094e-07	993708	0.0336258
n123	1	rs6758823	2	119183540	t	0.7896	-0.0017	0.0003	2.337e-07	1001980	0.0336258
n123	1	rs11123490	2	119184290	a	0.2103	0.0017	0.0003	2.352e-07	1003750	0.0336258
n123	1	rs10210018	2	119184740	a	0.7897	-0.0017	0.0003	2.013e-07	1002920	0.0336258
n123	1	rs59125803	2	119185136	a	0.2044	0.0017	0.0003	7.786e-07	1003830	0.0336258
n123	1	rs7355250	2	119186013	a	0.7899	-0.0017	0.0003	1.779e-07	1004000	0.0336258
n123	1	rs7355253	2	119186126	a	0.7898	-0.0017	0.0003	2.192e-07	1004000	0.0336258
n123	1	rs7355292	2	119186169	t	0.7897	-0.0017	0.0003	2.318e-07	1004000	0.0336258
n123	1	rs6723391	2	119186289	a	0.2102	0.0017	0.0003	1.98e-07	1003050	0.0336258
n123	1	rs6723502	2	119186388	a	0.2102	0.0017	0.0003	3.311e-07	961734	0.0336258
n123	1	rs4849694	2	119099822	t	0.8579	-0.002	0.0004	2.399e-07	994815	0.00125123
n123	1	rs5010824	2	119108063	a	0.1427	0.002	0.0004	9.719e-08	1004030	0.00125123
n123	1	rs6732725	2	119112287	a	0.1477	0.002	0.0004	1.057e-07	1004020	0.00125123
n123	1	rs3885629	2	119112850	t	0.1421	0.002	0.0004	3.514e-07	1004020	0.00125123
n123	1	rs4491740	2	119116735	t	0.8578	-0.002	0.0004	4.065e-07	1004010	0.00125123
n123	1	rs12464105	2	119119592	t	0.1421	0.002	0.0004	3.644e-07	1004020	0.00125123
n123	1	rs4508600	2	119126927	t	0.8579	-0.002	0.0004	3.643e-07	1004040	0.00125123
n123	1	rs4574121	2	119127248	t	0.8581	-0.002	0.0004	3.674e-07	1004030	0.00125123
n123	1	rs4594453	2	119128268	a	0.8579	-0.002	0.0004	2.986e-07	1004040	0.00125123
n123	1	rs4643551	2	119129472	c	0.1421	0.002	0.0004	3.969e-07	1002930	0.00125123
n123	1	rs6542454	2	119129839	t	0.8579	-0.002	0.0004	3.138e-07	1003880	0.00125123
n123	1	rs6726754	2	119136219	a	0.1466	0.002	0.0004	3.629e-07	1003940	0.00125123
n123	1	rs6542456	2	119138025	a	0.1457	0.002	0.0004	1.747e-07	997302	0.00125123
n123	1	rs13030886	2	119140367	a	0.8542	-0.002	0.0004	1.927e-07	1004030	0.00125123
n124	1	rs4596981	10	90205199	a	0.3805	0.0017	0.0003	2.908e-08	865663	0.0682037
n124	1	rs4619060	10	90205339	a	0.6233	-0.0017	0.0003	2.373e-08	865664	0.0682037
n124	1	rs10736354	10	90206538	t	0.3817	0.0017	0.0003	2.483e-08	865653	0.0682037
n124	1	rs1169043	10	90231562	a	0.6031	-0.0017	0.0003	1.395e-09	1003950	0.0682037
n124	1	rs2185786	10	90232512	t	0.6031	-0.0017	0.0003	1.391e-09	1003950	0.0682037
n124	1	rs2576181	10	90233105	t	0.6031	-0.0017	0.0003	2.072e-09	1000770	0.0682037
n124	1	rs2477956	10	90235457	t	0.6031	-0.0017	0.0003	1.404e-09	1003960	0.0682037
n124	1	rs2576176	10	90245519	a	0.6163	-0.0017	0.0003	1.284e-08	923668	0.0682037
n124	1	rs2765456	10	90282582	t	0.6704	-0.0017	0.0003	3.614e-09	1003720	0.0682037
n124	1	rs2765454	10	90293524	a	0.3271	0.0017	0.0003	1.002e-08	1003930	0.0682037
n124	1	rs11202728	10	90110257	c	0.7068	-0.0016	0.0003	1.684e-06	823439	0.0109763
n124	1	rs792235	10	90152369	a	0.3854	0.0016	0.0003	1.486e-08	961734	0.0109763
n124	1	rs1935584	10	90156854	a	0.3855	0.0016	0.0003	1.568e-08	961734	0.0109763
n124	1	rs2433340	10	90160023	a	0.3859	0.0016	0.0003	7.356e-09	1003750	0.0109763
n124	1	rs792208	10	90167311	c	0.3791	0.0016	0.0003	1.001e-08	1004010	0.0109763
n124	1	rs813782	10	90168189	t	0.3855	0.0016	0.0003	4.196e-09	998409	0.0109763
n124	1	rs792211	10	90172212	t	0.6144	-0.0016	0.0003	3.495e-09	1004030	0.0109763
n124	1	rs814242	10	90173536	a	0.3856	0.0016	0.0003	3.877e-09	1004030	0.0109763
n124	1	rs792214	10	90174582	c	0.6144	-0.0016	0.0003	1.742e-08	1004030	0.0109763
n124	1	rs792215	10	90175306	a	0.3791	0.0016	0.0003	9.833e-09	1004020	0.0109763
n124	1	rs806694	10	90175462	t	0.3856	0.0016	0.0003	2.094e-08	998409	0.0109763
n124	1	rs1750274	10	90225923	a	0.3948	0.0016	0.0003	4e-09	1001620	0.0109763
n124	1	rs2148127	10	90246530	t	0.6156	-0.0016	0.0003	1.751e-08	961734	0.0109763
n124	1	rs2437875	10	90248945	a	0.614	-0.0016	0.0003	8.541e-09	961734	0.0109763
n124	1	rs2576172	10	90255615	t	0.6141	-0.0016	0.0003	2.563e-08	938548	0.0109763
n124	1	rs2576171	10	90257225	t	0.6236	-0.0016	0.0003	4.353e-08	938548	0.0109763
n124	1	rs2576170	10	90258744	t	0.6237	-0.0016	0.0003	4.439e-08	938548	0.0109763
n124	1	rs2576169	10	90261930	a	0.6219	-0.0016	0.0003	1.067e-08	961734	0.0109763
n124	1	rs2477954	10	90264140	t	0.622	-0.0016	0.0003	1.069e-08	960783	0.0109763
n124	1	rs2209553	10	90286617	t	0.3199	0.0016	0.0003	3.227e-08	994815	0.0109763
n124	1	rs2576159	10	90296467	a	0.6806	-0.0016	0.0003	4.163e-08	961734	0.0109763
n124	1	rs11202709	10	90074005	a	0.7127	-0.0015	0.0003	3.136e-06	964954	0.00197328
n124	1	rs1067839	10	90152085	a	0.3792	0.0015	0.0003	8.467e-08	961734	0.00197328
n124	1	rs1067840	10	90152140	a	0.3792	0.0015	0.0003	5.587e-08	960627	0.00197328
n124	1	rs792236	10	90154277	t	0.5766	-0.0015	0.0003	3.467e-07	823439	0.00197328
n124	1	rs10736351	10	90177991	t	0.3791	0.0015	0.0003	3.544e-08	1003980	0.00197328
n124	1	rs6586132	10	90182467	t	0.386	0.0015	0.0003	4.72e-08	1004010	0.00197328
n124	1	rs7907732	10	90182764	t	0.386	0.0015	0.0003	5.376e-08	1003830	0.00197328
n124	1	rs4934404	10	90185847	t	0.6213	-0.0015	0.0003	6.7e-08	998409	0.00197328
n124	1	rs7921352	10	90186123	t	0.3784	0.0015	0.0003	1.188e-07	1002550	0.00197328
n124	1	rs10788598	10	90187112	a	0.3787	0.0015	0.0003	6.461e-08	1002890	0.00197328
n124	1	rs10788599	10	90187924	a	0.6213	-0.0015	0.0003	7.003e-08	1002890	0.00197328
n124	1	rs7909697	10	90187967	a	0.6214	-0.0015	0.0003	6.349e-08	1003990	0.00197328
n124	1	rs7910594	10	90188027	c	0.3787	0.0015	0.0003	5.2e-08	1004000	0.00197328
n124	1	rs10788600	10	90190619	t	0.3786	0.0015	0.0003	5.908e-08	998409	0.00197328
n124	1	rs7911996	10	90190949	t	0.3786	0.0015	0.0003	5.599e-08	1004040	0.00197328
n124	1	rs10887821	10	90199209	t	0.3763	0.0015	0.0003	6.185e-08	1003090	0.00197328
n124	1	rs2096194	10	90201642	a	0.624	-0.0015	0.0003	5.027e-08	1003870	0.00197328
n124	1	rs6586134	10	90202725	a	0.5629	-0.0015	0.0003	6.564e-08	1003840	0.00197328
n124	1	rs4606392	10	90203479	a	0.376	0.0015	0.0003	8.023e-08	1003960	0.00197328
n124	1	rs7922551	10	90203900	t	0.3759	0.0015	0.0003	8.202e-08	1003930	0.00197328
n124	1	rs2872092	10	90204887	t	0.376	0.0015	0.0003	8.629e-08	1003960	0.00197328
n124	1	rs10736352	10	90206298	t	0.3784	0.0015	0.0003	7.263e-08	1003960	0.00197328
n124	1	rs10749589	10	90208772	a	0.3785	0.0015	0.0003	3.103e-08	1003960	0.00197328
n124	1	rs10788602	10	90208940	a	0.624	-0.0015	0.0003	1.05e-07	1003960	0.00197328
n124	1	rs10887823	10	90210183	a	0.3759	0.0015	0.0003	8.77e-08	1003960	0.00197328
n124	1	rs1935579	10	90210511	a	0.6241	-0.0015	0.0003	8.624e-08	1003940	0.00197328
n124	1	rs10749590	10	90211164	t	0.6241	-0.0015	0.0003	9.531e-08	998409	0.00197328
n124	1	rs10887824	10	90211230	a	0.3759	0.0015	0.0003	8.373e-08	1004040	0.00197328
n124	1	rs7899828	10	90211815	a	0.3783	0.0015	0.0003	1.101e-07	1004030	0.00197328
n124	1	rs1342456	10	90214072	a	0.3759	0.0015	0.0003	6.644e-08	1004030	0.00197328
n124	1	rs10749591	10	90214279	a	0.6241	-0.0015	0.0003	7.67e-08	1004000	0.00197328
n124	1	rs6586139	10	90215629	t	0.3759	0.0015	0.0003	5.457e-08	1003860	0.00197328
n124	1	rs4934409	10	90216054	a	0.3759	0.0015	0.0003	6.317e-08	1003860	0.00197328
n124	1	rs2312610	10	90216485	t	0.3759	0.0015	0.0003	9.503e-08	1002080	0.00197328
n124	1	rs4934411	10	90218338	c	0.6226	-0.0015	0.0003	4.368e-08	1003850	0.00197328
n124	1	rs1342450	10	90223403	c	0.3752	0.0015	0.0003	4.292e-08	1003830	0.00197328
n124	1	rs11202704	10	90054899	t	0.7118	-0.0014	0.0003	4.236e-06	1003800	0.00039628
n124	1	rs2312538	10	90067305	a	0.2871	0.0014	0.0003	2.594e-06	1003900	0.00039628
n124	1	rs10509543	10	90072352	t	0.7112	-0.0014	0.0003	2.05e-06	994815	0.00039628
n124	1	rs1582783	10	90082400	t	0.2869	0.0014	0.0003	2.747e-06	1003960	0.00039628
n124	1	rs11202717	10	90089525	a	0.2872	0.0014	0.0003	4.735e-06	1003930	0.00039628
n124	1	rs61855363	10	90092894	t	0.2878	0.0014	0.0003	3.666e-06	1003930	0.00039628
n124	1	rs11594050	10	90093298	t	0.2891	0.0014	0.0003	2.583e-06	1003940	0.00039628
n124	1	rs11202727	10	90104705	a	0.712	-0.0014	0.0003	4.255e-06	1003670	0.00039628
n124	1	rs17424682	10	90116356	a	0.7107	-0.0014	0.0003	5.424e-06	961734	0.00039628
n124	1	rs796945	10	90150837	t	0.6337	-0.0014	0.0003	1.68e-06	961734	0.00039628
n124	1	rs10887813	10	90155155	t	0.4193	0.0014	0.0003	2.403e-07	961734	0.00039628
n124	1	rs811558	10	90156383	t	0.4244	0.0014	0.0003	4.672e-07	961734	0.00039628
n124	1	rs2488270	10	90157930	t	0.5746	-0.0014	0.0003	5.98e-07	961734	0.00039628
n124	1	rs1617881	10	90158608	t	0.5745	-0.0014	0.0003	4.791e-07	961734	0.00039628
n124	1	rs792230	10	90160392	t	0.5754	-0.0014	0.0003	1.518e-07	1003790	0.00039628
n124	1	rs1342451	10	90164478	a	0.5754	-0.0014	0.0003	2.001e-07	1003980	0.00039628
n124	1	rs792205	10	90166989	t	0.5755	-0.0014	0.0003	1.947e-07	1003070	0.00039628
n125	1	rs3133634	8	95662339	a	0.2005	-0.0019	0.0003	3.686e-08	961734	0.263619
n125	1	rs7010737	8	95662580	t	0.2001	-0.0018	0.0003	1.011e-07	961734	0.0339987
n125	1	rs79027703	8	95663606	t	0.2319	-0.0018	0.0003	1.435e-08	961734	0.0339987
n125	1	rs74512295	8	95663835	c	0.2341	-0.0018	0.0003	2.374e-07	865404	0.0339987
n125	1	rs56006709	8	95668043	t	0.2318	-0.0018	0.0003	2.138e-08	1003920	0.0339987
n125	1	rs75163604	8	95669262	a	0.7682	0.0018	0.0003	1.483e-08	1003920	0.0339987
n125	1	rs79782754	8	95670711	t	0.2318	-0.0018	0.0003	1.673e-08	1003920	0.0339987
n125	1	rs113698045	8	95676416	a	0.7681	0.0018	0.0003	1.154e-08	1003890	0.0339987
n125	1	rs17717009	8	95676785	a	0.2318	-0.0018	0.0003	1.026e-08	1003920	0.0339987
n125	1	rs17644352	8	95676894	c	0.7682	0.0018	0.0003	1.486e-08	1002850	0.0339987
n125	1	rs111984687	8	95679271	t	0.7681	0.0018	0.0003	1.309e-08	1003960	0.0339987
n125	1	rs17717431	8	95686850	a	0.768	0.0018	0.0003	8.682e-09	993708	0.0339987
n125	1	rs76185048	8	95688004	t	0.7681	0.0018	0.0003	1.527e-08	1003090	0.0339987
n125	1	rs78856660	8	95688026	t	0.2319	-0.0018	0.0003	1.394e-08	1004040	0.0339987
n125	1	rs4596617	8	95688802	a	0.2319	-0.0018	0.0003	1.41e-08	1004040	0.0339987
n125	1	rs56193547	8	95699321	t	0.7684	0.0018	0.0003	1.573e-08	1003980	0.0339987
n125	1	rs74855257	8	95700342	a	0.2316	-0.0018	0.0003	1.342e-08	1003980	0.0339987
n125	1	rs17645441	8	95717908	t	0.7681	0.0018	0.0003	1.267e-08	961734	0.0339987
n125	1	rs7462810	8	95720033	c	0.7679	0.0018	0.0003	1.302e-08	961734	0.0339987
n125	1	rs55663086	8	95721417	a	0.2314	-0.0018	0.0003	2.034e-08	961734	0.0339987
n125	1	rs112650449	8	95728877	t	0.2313	-0.0018	0.0003	4.323e-08	961734	0.0339987
n125	1	rs13279344	8	95763491	t	0.2303	-0.0017	0.0003	3.649e-07	961734	0.00489813
n125	1	rs113819119	8	95777126	t	0.7731	0.0017	0.0003	6.713e-07	961734	0.00489813
n125	1	rs2956210	8	95952477	a	0.3018	0.0017	0.0003	1.137e-08	998409	0.00489813
n125	1	rs2904893	8	95952621	a	0.3018	0.0017	0.0003	1.059e-08	1004040	0.00489813
n125	1	rs4735334	8	95955292	a	0.6982	-0.0017	0.0003	6.284e-09	1000800	0.00489813
n125	1	rs11784717	8	95955745	t	0.3017	0.0017	0.0003	8.775e-09	1003960	0.00489813
n125	1	rs67763258	8	95739642	t	0.3312	-0.0016	0.0003	4.042e-08	961734	0.000788279
n125	1	rs67861508	8	95742295	a	0.6641	0.0016	0.0003	5.066e-08	960783	0.000788279
n125	1	rs7820818	8	95919231	a	0.6797	-0.0016	0.0003	3.24e-08	1003930	0.000788279
n125	1	rs6471501	8	95922491	a	0.3203	0.0016	0.0003	2.866e-08	1003950	0.000788279
n125	1	rs10956931	8	95930301	t	0.3203	0.0016	0.0003	5.367e-08	1004020	0.000788279
n125	1	rs2340583	8	95946003	a	0.6742	-0.0016	0.0003	1.031e-07	961734	0.000788279
n125	1	rs896850	8	95950403	c	0.3216	0.0016	0.0003	4.8e-08	1003890	0.000788279
n125	1	rs1011795	8	95951073	a	0.6791	-0.0016	0.0003	6.318e-08	1003990	0.000788279
n125	1	rs1011796	8	95951273	t	0.6791	-0.0016	0.0003	8.561e-08	998409	0.000788279
n125	1	rs2013597	8	95951807	a	0.6791	-0.0016	0.0003	6.146e-08	1004040	0.000788279
n125	1	rs2904888	8	95954163	a	0.6891	-0.0016	0.0003	5.878e-08	978210	0.000788279
n125	1	rs4734293	8	95955562	a	0.3209	0.0016	0.0003	5.158e-08	1003810	0.000788279
n125	1	rs10112447	8	95955701	t	0.6791	-0.0016	0.0003	4.762e-08	1003960	0.000788279
n125	1	rs9643353	8	95957063	t	0.6791	-0.0016	0.0003	5.173e-08	1003740	0.000788279
n125	1	rs1453379	8	95970239	t	0.2996	0.0016	0.0003	3.319e-07	816866	0.000788279
n125	1	rs7835379	8	95975080	a	0.7006	-0.0016	0.0003	3.155e-08	1003880	0.000788279
n125	1	rs7823366	8	95975159	t	0.2994	0.0016	0.0003	2.942e-08	1003760	0.000788279
n125	1	rs6993278	8	95975545	t	0.2994	0.0016	0.0003	3.703e-08	1003940	0.000788279
n125	1	rs1349763	8	95977394	a	0.2994	0.0016	0.0003	3.288e-08	1003860	0.000788279
n125	1	rs4734294	8	95979997	a	0.2995	0.0016	0.0003	4.627e-08	1003770	0.000788279
n125	1	rs12549003	8	95981278	a	0.2995	0.0016	0.0003	3.975e-08	1002830	0.000788279
n125	1	rs13265518	8	95985776	a	0.6999	-0.0016	0.0003	2.926e-08	1003960	0.000788279
n126	1	rs4672641	2	213124298	a	0.4669	-0.0015	0.0003	6.452e-08	961734	0.0954684
n126	1	rs1851285	2	213125286	c	0.5332	0.0015	0.0003	5.848e-08	961734	0.0954684
n126	1	rs11686852	2	213151472	a	0.4329	-0.0015	0.0003	3.381e-07	775770	0.0954684
n126	1	rs10166172	2	213057499	t	0.4539	-0.0014	0.0003	9.471e-07	961734	0.0191722
n126	1	rs10172865	2	213089339	a	0.4497	-0.0014	0.0003	1.755e-07	961734	0.0191722
n126	1	rs1402764	2	213096345	t	0.5424	0.0014	0.0003	4.494e-07	1004000	0.0191722
n126	1	rs10168128	2	213097908	a	0.459	-0.0014	0.0003	4.017e-07	1004000	0.0191722
n126	1	rs10168303	2	213097913	a	0.4648	-0.0014	0.0003	5.228e-07	1003040	0.0191722
n126	1	rs1357138	2	213098546	a	0.5424	0.0014	0.0003	3.344e-07	1004000	0.0191722
n126	1	rs11902860	2	213100606	c	0.5352	0.0014	0.0003	3.89e-07	1004000	0.0191722
n126	1	rs13428714	2	213100746	c	0.4577	-0.0014	0.0003	5.21e-07	1004000	0.0191722
n126	1	rs6742273	2	213100965	t	0.5354	0.0014	0.0003	4.559e-07	1004000	0.0191722
n126	1	rs6727639	2	213101137	t	0.4646	-0.0014	0.0003	5.235e-07	1004000	0.0191722
n126	1	rs6755951	2	213101175	a	0.5354	0.0014	0.0003	4.636e-07	1004000	0.0191722
n126	1	rs12185587	2	213101298	t	0.5424	0.0014	0.0003	5.233e-07	1004000	0.0191722
n126	1	rs7581138	2	213101989	t	0.4576	-0.0014	0.0003	4.863e-07	1004000	0.0191722
n126	1	rs1949653	2	213104624	a	0.4581	-0.0014	0.0003	4.237e-07	1004000	0.0191722
n126	1	rs1949652	2	213110424	a	0.535	0.0014	0.0003	3.73e-07	998409	0.0191722
n126	1	rs13408933	2	213111513	t	0.5331	0.0014	0.0003	2.604e-07	1003890	0.0191722
n126	1	rs1949651	2	213117629	t	0.4666	-0.0014	0.0003	2.064e-07	1003800	0.0191722
n126	1	rs1402762	2	213122059	a	0.4579	-0.0014	0.0003	3.457e-07	1003880	0.0191722
n126	1	rs6745160	2	213130540	t	0.4643	-0.0014	0.0003	2.512e-07	960783	0.0191722
n126	1	rs4672643	2	213136662	c	0.5374	0.0014	0.0003	4.848e-07	1003660	0.0191722
n126	1	rs7561603	2	213144547	a	0.5362	0.0014	0.0003	2.383e-07	961734	0.0191722
n126	1	rs7570768	2	213149749	a	0.4647	-0.0014	0.0003	3.435e-07	961734	0.0191722
n126	1	rs4673657	2	213151230	t	0.4644	-0.0014	0.0003	3.314e-07	961734	0.0191722
n126	1	rs1521649	2	213065294	t	0.4537	-0.0013	0.0003	2.86e-06	1003880	0.00430098
n126	1	rs10153695	2	213067231	a	0.4537	-0.0013	0.0003	3.348e-06	1003900	0.00430098
n126	1	rs13407289	2	213068734	t	0.4482	-0.0013	0.0003	2.111e-06	1003740	0.00430098
n126	1	rs9973677	2	213080994	t	0.4548	-0.0013	0.0003	1.029e-06	1003980	0.00430098
n126	1	rs2049180	2	213081740	a	0.4548	-0.0013	0.0003	1.031e-06	1001810	0.00430098
n126	1	rs10196229	2	213081987	t	0.4548	-0.0013	0.0003	1.013e-06	1003840	0.00430098
n126	1	rs1996763	2	213082269	t	0.5452	0.0013	0.0003	9.464e-07	1004020	0.00430098
n126	1	rs11677623	2	213082372	a	0.5452	0.0013	0.0003	1.116e-06	1004020	0.00430098
n126	1	rs10175497	2	213082649	a	0.5452	0.0013	0.0003	9.935e-07	1004030	0.00430098
n126	1	rs1521660	2	213082960	t	0.4554	-0.0013	0.0003	1.103e-06	1003690	0.00430098
n126	1	rs1521661	2	213083104	a	0.4477	-0.0013	0.0003	1.254e-06	1004040	0.00430098
n126	1	rs13420153	2	213083191	c	0.5452	0.0013	0.0003	9.921e-07	1004030	0.00430098
n126	1	rs10048673	2	213083282	a	0.5522	0.0013	0.0003	1.352e-06	998409	0.00430098
n126	1	rs10048796	2	213083326	c	0.5452	0.0013	0.0003	1.055e-06	1004030	0.00430098
n126	1	rs9288447	2	213083638	t	0.5453	0.0013	0.0003	1.12e-06	1004020	0.00430098
n126	1	rs10206443	2	213085178	a	0.4547	-0.0013	0.0003	1.173e-06	1004020	0.00430098
n126	1	rs1915747	2	213087563	a	0.5452	0.0013	0.0003	1.115e-06	1003980	0.00430098
n126	1	rs1546718	2	213088329	a	0.545	0.0013	0.0003	8.358e-07	1003960	0.00430098
n126	1	rs1546719	2	213088582	c	0.4547	-0.0013	0.0003	1.131e-06	1004030	0.00430098
n126	1	rs939226	2	213088846	a	0.5453	0.0013	0.0003	1.051e-06	1004030	0.00430098
n126	1	rs939225	2	213089002	t	0.5453	0.0013	0.0003	1.283e-06	1004030	0.00430098
n126	1	rs939224	2	213089095	t	0.5452	0.0013	0.0003	1.605e-06	994815	0.00430098
n126	1	rs10172672	2	213089291	a	0.4474	-0.0013	0.0003	1.306e-06	1004020	0.00430098
n126	1	rs10172782	2	213089415	c	0.4619	0.0013	0.0003	5.213e-06	961734	0.00430098
n126	1	rs10185271	2	213089454	t	0.5453	0.0013	0.0003	1.211e-06	1004030	0.00430098
n126	1	rs10196424	2	213089563	a	0.5524	0.0013	0.0003	1.456e-06	1004020	0.00430098
n126	1	rs1533768	2	213089875	a	0.4547	-0.0013	0.0003	1.018e-06	1003940	0.00430098
n126	1	rs1533769	2	213089956	a	0.5453	0.0013	0.0003	9.604e-07	1003940	0.00430098
n126	1	rs4638732	2	213090070	a	0.5453	0.0013	0.0003	9.992e-07	1003940	0.00430098
n126	1	rs4563169	2	213090274	a	0.4476	-0.0013	0.0003	1.317e-06	1003940	0.00430098
n126	1	rs10048819	2	213090681	t	0.5523	0.0013	0.0003	1.342e-06	1003880	0.00430098
n126	1	rs10048750	2	213090883	t	0.4548	-0.0013	0.0003	1.233e-06	1003880	0.00430098
n126	1	rs1521645	2	213091216	a	0.5459	0.0013	0.0003	1.102e-06	1003870	0.00430098
n126	1	rs1521644	2	213091246	a	0.5458	0.0013	0.0003	1.266e-06	1003870	0.00430098
n126	1	rs1521643	2	213091417	a	0.5452	0.0013	0.0003	1.386e-06	1003870	0.00430098
n126	1	rs7560301	2	213091598	t	0.4476	-0.0013	0.0003	1.201e-06	1003870	0.00430098
n126	1	rs11676942	2	213091716	a	0.5524	0.0013	0.0003	1.434e-06	1003870	0.00430098
n126	1	rs11694300	2	213092028	t	0.5524	0.0013	0.0003	1.314e-06	1003860	0.00430098
n126	1	rs11677095	2	213092080	a	0.5524	0.0013	0.0003	1.413e-06	1003860	0.00430098
n126	1	rs13429136	2	213092176	t	0.5452	0.0013	0.0003	1.422e-06	1003860	0.00430098
n126	1	rs13415721	2	213092242	t	0.4548	-0.0013	0.0003	1.411e-06	1003860	0.00430098
n126	1	rs4673654	2	213093403	a	0.4476	-0.0013	0.0003	1.393e-06	1003850	0.00430098
n126	1	rs4375810	2	213094412	t	0.5523	0.0013	0.0003	1.283e-06	1003850	0.00430098
n126	1	rs1521639	2	213106401	a	0.2408	0.0013	0.0003	0.0001285	964841	0.00430098
n126	1	rs10174589	2	213152757	a	0.4819	-0.0013	0.0003	5.976e-06	961734	0.00430098
n126	1	rs1910865	2	213217316	t	0.3998	-0.0013	0.0003	4.093e-06	961734	0.00430098
n126	1	rs2062937	2	213218396	t	0.3969	-0.0013	0.0003	4.347e-06	960783	0.00430098
n126	1	rs1505363	2	213222397	a	0.5943	0.0013	0.0003	8.28e-06	961734	0.00430098
n126	1	rs6725041	2	213065465	t	0.4958	0.0012	0.0003	2.235e-05	961734	0.00107782
n126	1	rs13427258	2	213076051	t	0.474	0.0012	0.0003	1.905e-05	960783	0.00107782
n126	1	rs10196985	2	213076640	a	0.5374	-0.0012	0.0003	1.937e-05	965917	0.00107782
n126	1	rs10174002	2	213077540	a	0.4632	0.0012	0.0003	2.447e-05	961734	0.00107782
n126	1	rs1402769	2	213081443	t	0.2407	0.0012	0.0003	0.0001991	1001760	0.00107782
n126	1	rs9288446	2	213082027	c	0.7592	-0.0012	0.0003	0.0001588	1003960	0.00107782
n126	1	rs10932428	2	213085093	t	0.2408	0.0012	0.0003	0.0001809	1001760	0.00107782
n126	1	rs10185163	2	213089338	t	0.2411	0.0012	0.0003	0.0001489	961734	0.00107782
n126	1	rs4580336	2	213090009	a	0.6693	-0.0012	0.0003	1.904e-05	1003040	0.00107782
n126	1	rs1851286	2	213102626	t	0.2408	0.0012	0.0003	0.0002111	1004010	0.00107782
n126	1	rs1357136	2	213103721	a	0.4531	0.0012	0.0003	1.795e-05	995103	0.00107782
n126	1	rs11887954	2	213105352	c	0.4528	0.0012	0.0003	1.556e-05	961734	0.00107782
n126	1	rs11896691	2	213107281	t	0.2407	0.0012	0.0003	0.0002286	1002910	0.00107782
n126	1	rs10207020	2	213107619	a	0.2439	0.0012	0.0003	0.0001894	998409	0.00107782
n126	1	rs1948875	2	213122718	t	0.5683	0.0012	0.0003	2.214e-05	959535	0.00107782
n126	1	rs1521634	2	213123423	t	0.5173	-0.0012	0.0003	1.089e-05	1003790	0.00107782
n126	1	rs6745249	2	213130571	a	0.5068	-0.0012	0.0003	4.961e-06	994815	0.00107782
n126	1	rs1505347	2	213153237	t	0.1975	0.0012	0.0003	0.0006935	961734	0.00107782
n126	1	rs4630706	2	213185645	a	0.3694	-0.0012	0.0003	4.368e-05	952802	0.00107782
n126	1	rs12623803	2	213201642	c	0.4054	-0.0012	0.0003	3.025e-05	1004020	0.00107782
n126	1	rs1505353	2	213203057	a	0.4003	-0.0012	0.0003	3.009e-05	998409	0.00107782
n126	1	rs59096325	2	213203853	t	0.4001	-0.0012	0.0003	2.808e-05	1003980	0.00107782
n126	1	rs6753945	2	213204574	t	0.6	0.0012	0.0003	2.419e-05	1003980	0.00107782
n126	1	rs4672645	2	213204955	t	0.4	-0.0012	0.0003	2.219e-05	1003980	0.00107782
n126	1	rs1910861	2	213211407	a	0.4053	-0.0012	0.0003	1.086e-05	998409	0.00107782
n126	1	rs1505359	2	213211834	t	0.5946	0.0012	0.0003	1.425e-05	1001810	0.00107782
n126	1	rs1505360	2	213212130	t	0.4077	-0.0012	0.0003	2.286e-05	1004010	0.00107782
n126	1	rs141535287	2	213210809	a	0.983	0.0041	0.0012	0.0006527	938158	0.000361548
n126	1	rs115758858	2	213132739	a	0.027	-0.0031	0.0009	0.001007	923986	0.000344394
n126	1	rs1521646	2	213044255	c	0.5178	-0.0011	0.0003	9.633e-05	953299	0.000301719
n126	1	rs12052282	2	213045240	a	0.4773	0.0011	0.0003	8.743e-05	952348	0.000301719
n126	1	rs11693640	2	213046179	t	0.4742	0.0011	0.0003	6.517e-05	953299	0.000301719
n126	1	rs17344880	2	213046616	t	0.5257	-0.0011	0.0003	6.692e-05	953299	0.000301719
n126	1	rs17416799	2	213049435	a	0.4822	0.0011	0.0003	0.0001091	953299	0.000301719
n126	1	rs10497963	2	213065329	t	0.4959	0.0011	0.0003	7.288e-05	1003950	0.000301719
n126	1	rs1467274	2	213065550	a	0.4959	0.0011	0.0003	6.574e-05	1003960	0.000301719
n126	1	rs10932425	2	213067136	t	0.496	0.0011	0.0003	6.11e-05	1003960	0.000301719
n126	1	rs6707285	2	213067749	a	0.5041	-0.0011	0.0003	9.414e-05	998409	0.000301719
n126	1	rs10497964	2	213068427	t	0.5038	-0.0011	0.0003	4.787e-05	1003930	0.000301719
n126	1	rs13432680	2	213068720	a	0.5782	0.0011	0.0003	7.125e-05	960783	0.000301719
n126	1	rs12694267	2	213069051	t	0.5039	-0.0011	0.0003	6.159e-05	1002810	0.000301719
n126	1	rs13013744	2	213069327	t	0.5039	-0.0011	0.0003	5.292e-05	1003760	0.000301719
n126	1	rs12992382	2	213069621	a	0.5037	-0.0011	0.0003	4.394e-05	1003680	0.000301719
n126	1	rs13424619	2	213069927	t	0.5038	-0.0011	0.0003	5.342e-05	1003750	0.000301719
n126	1	rs7595442	2	213072188	t	0.8077	-0.0011	0.0003	0.001168	1003880	0.000301719
n126	1	rs13416059	2	213072626	t	0.4656	0.0011	0.0003	4.929e-05	1003790	0.000301719
n126	1	rs10207206	2	213072896	a	0.8075	-0.0011	0.0003	0.001052	1003950	0.000301719
n126	1	rs12622947	2	213076288	t	0.4634	0.0011	0.0003	4.918e-05	1002880	0.000301719
n126	1	rs12619422	2	213076431	t	0.5366	-0.0011	0.0003	4.826e-05	1003980	0.000301719
n126	1	rs10173097	2	213076592	a	0.4634	0.0011	0.0003	4.469e-05	1003980	0.000301719
n126	1	rs10173821	2	213077339	a	0.4635	0.0011	0.0003	5.534e-05	1003980	0.000301719
n126	1	rs10197732	2	213077504	t	0.5368	-0.0011	0.0003	3.219e-05	961734	0.000301719
n126	1	rs13395131	2	213077696	a	0.4634	0.0011	0.0003	5.574e-05	1003980	0.000301719
n126	1	rs13421060	2	213077904	c	0.5366	-0.0011	0.0003	4.602e-05	1003980	0.000301719
n126	1	rs6713657	2	213078129	t	0.8095	-0.0011	0.0003	0.0009375	1002910	0.000301719
n126	1	rs13421237	2	213078229	a	0.5366	-0.0011	0.0003	4.504e-05	1003980	0.000301719
n126	1	rs9653257	2	213078248	t	0.5366	-0.0011	0.0003	4.746e-05	1002880	0.000301719
n126	1	rs2090862	2	213078614	t	0.4633	0.0011	0.0003	5.333e-05	1002880	0.000301719
n126	1	rs2090863	2	213078668	t	0.4635	0.0011	0.0003	6.131e-05	1003030	0.000301719
n126	1	rs2103000	2	213078772	t	0.4633	0.0011	0.0003	6.475e-05	1003830	0.000301719
n126	1	rs2103001	2	213078788	t	0.5366	-0.0011	0.0003	5.983e-05	1002720	0.000301719
n126	1	rs4630709	2	213078883	t	0.5331	-0.0011	0.0003	7.387e-05	1003830	0.000301719
n126	1	rs4335894	2	213078888	a	0.4669	0.0011	0.0003	7.924e-05	1003830	0.000301719
n126	1	rs9973372	2	213078902	t	0.4669	0.0011	0.0003	7.842e-05	1003820	0.000301719
n126	1	rs9973855	2	213078992	t	0.5365	-0.0011	0.0003	6.394e-05	1003810	0.000301719
n126	1	rs9973520	2	213079021	a	0.4634	0.0011	0.0003	6.096e-05	1003810	0.000301719
n126	1	rs9973523	2	213079089	a	0.4634	0.0011	0.0003	5.658e-05	1003830	0.000301719
n126	1	rs9973859	2	213079149	t	0.5366	-0.0011	0.0003	5.577e-05	1003820	0.000301719
n126	1	rs6718075	2	213079329	t	0.4634	0.0011	0.0003	5.635e-05	1003820	0.000301719
n126	1	rs1521659	2	213079938	a	0.4634	0.0011	0.0003	5.363e-05	1003970	0.000301719
n126	1	rs13391312	2	213080510	t	0.4634	0.0011	0.0003	5.598e-05	1003970	0.000301719
n126	1	rs2049178	2	213080809	t	0.5359	-0.0011	0.0003	6.78e-05	1003960	0.000301719
n126	1	rs2049179	2	213080814	t	0.4641	0.0011	0.0003	6.744e-05	1003960	0.000301719
n126	1	rs35955115	2	213084695	a	0.5378	-0.0011	0.0003	0.0003205	823439	0.000301719
n126	1	rs9288448	2	213085697	a	0.4635	0.0011	0.0003	6.446e-05	1002970	0.000301719
n126	1	rs9288449	2	213085996	t	0.4634	0.0011	0.0003	5.859e-05	1003980	0.000301719
n126	1	rs1521642	2	213092474	a	0.4657	0.0011	0.0003	7.509e-05	1003860	0.000301719
n126	1	rs10201835	2	213093680	t	0.5365	-0.0011	0.0003	7.744e-05	1003860	0.000301719
n126	1	rs1521641	2	213093889	t	0.4634	0.0011	0.0003	8.402e-05	1003860	0.000301719
n126	1	rs6724508	2	213095018	a	0.5364	-0.0011	0.0003	9.485e-05	1003880	0.000301719
n126	1	rs11887771	2	213095828	t	0.4532	0.0011	0.0003	2.919e-05	1004020	0.000301719
n126	1	rs4233985	2	213096239	c	0.4536	0.0011	0.0003	2.491e-05	1004020	0.000301719
n126	1	rs1976839	2	213097172	a	0.4534	0.0011	0.0003	3.51e-05	1004020	0.000301719
n126	1	rs1357137	2	213103463	c	0.4533	0.0011	0.0003	3.075e-05	1004020	0.000301719
n126	1	rs1949654	2	213104227	a	0.5466	-0.0011	0.0003	2.802e-05	1004020	0.000301719
n126	1	rs7592673	2	213105147	c	0.5468	-0.0011	0.0003	3.171e-05	1004020	0.000301719
n126	1	rs76466299	2	213105401	a	0.4701	0.0011	0.0003	0.0005536	823439	0.000301719
n126	1	rs1521638	2	213106848	a	0.547	-0.0011	0.0003	4.075e-05	1004010	0.000301719
n126	1	rs11682936	2	213108221	c	0.244	0.0011	0.0003	0.0003269	1003990	0.000301719
n126	1	rs13426969	2	213112593	a	0.1919	0.0011	0.0003	0.001835	1003860	0.000301719
n126	1	rs2030474	2	213113799	a	0.8077	-0.0011	0.0003	0.00162	1003830	0.000301719
n126	1	rs1521662	2	213129211	t	0.7126	-0.0011	0.0003	0.0002665	994815	0.000301719
n126	1	rs17346713	2	213156498	a	0.7633	-0.0011	0.0003	0.0006474	998409	0.000301719
n126	1	rs17418647	2	213159053	t	0.232	0.0011	0.0003	0.0005103	1004010	0.000301719
n126	1	rs72945702	2	213159522	t	0.232	0.0011	0.0003	0.0005214	1004010	0.000301719
n126	1	rs10932429	2	213160211	a	0.6684	-0.0011	0.0003	0.000156	961734	0.000301719
n126	1	rs7603109	2	213169514	t	0.3312	0.0011	0.0003	0.0001193	961734	0.000301719
n126	1	rs72947355	2	213182583	a	0.7636	-0.0011	0.0003	0.0006077	1003800	0.000301719
n126	1	rs61696052	2	213201295	c	0.4057	-0.0011	0.0003	3.494e-05	1004020	0.000301719
n126	1	rs17419211	2	213207921	t	0.4001	-0.0011	0.0003	4.342e-05	1003950	0.000301719
n126	1	rs1394784	2	213209325	a	0.4001	-0.0011	0.0003	3.622e-05	1002160	0.000301719
n126	1	rs148876527	2	213205750	t	0.0171	-0.004	0.0012	0.001037	908447	0.000277123
n126	1	rs115873574	2	213301908	c	0.9854	0.004	0.0012	0.001232	827165	0.000277123
n126	1	rs34264667	2	213055944	t	0.8662	-0.0014	0.0004	0.001222	923668	0.000217833
n126	1	rs33999773	2	213101660	t	0.95	-0.002	0.0006	0.001523	961734	0.000176951
n126	1	rs34901392	2	213104659	a	0.0513	0.002	0.0006	0.001474	961734	0.000176951
n126	1	rs7607086	2	213105651	t	0.9501	-0.002	0.0006	0.001557	958584	0.000176951
n126	1	rs148041738	2	213039819	t	0.0156	-0.0038	0.0012	0.001562	933475	0.000166051
n126	1	rs142482917	2	213368588	a	0.0177	-0.0037	0.0012	0.001529	955989	0.000129809
n126	1	rs144065958	2	212910347	a	0.0341	0.0028	0.0009	0.001001	862020	0.00011952
n126	1	rs77335443	2	212955906	t	0.0163	-0.0036	0.0012	0.001812	954671	0.000102145
n126	1	rs4619547	2	213052177	t	0.507	-0.001	0.0003	0.000904	857025	9.43505e-05
n126	1	rs6755027	2	213053239	a	0.5124	-0.001	0.0003	0.000492	994815	9.43505e-05
n126	1	rs10497965	2	213068580	a	0.5041	-0.001	0.0003	0.0004886	865480	9.43505e-05
n126	1	rs12613062	2	213076339	a	0.4623	0.001	0.0003	0.0005413	865688	9.43505e-05
n126	1	rs10164863	2	213148179	t	0.6578	-0.001	0.0003	0.0006602	961734	9.43505e-05
n126	1	rs10205688	2	213155360	t	0.6685	-0.001	0.0003	0.0003393	1003900	9.43505e-05
n126	1	rs10205716	2	213155534	a	0.6685	-0.001	0.0003	0.0003055	1001700	9.43505e-05
n126	1	rs9288451	2	213156090	a	0.3315	0.001	0.0003	0.0002985	1003910	9.43505e-05
n126	1	rs72945697	2	213158862	t	0.1894	0.001	0.0003	0.003197	961734	9.43505e-05
n126	1	rs6723978	2	213159727	c	0.3313	0.001	0.0003	0.0003176	1003820	9.43505e-05
n126	1	rs10174395	2	213159753	c	0.3315	0.001	0.0003	0.000342	1003920	9.43505e-05
n126	1	rs6740099	2	213160529	a	0.7026	-0.001	0.0003	0.0009917	961734	9.43505e-05
n126	1	rs10445809	2	213160978	a	0.3315	0.001	0.0003	0.0002833	1003920	9.43505e-05
n126	1	rs10932432	2	213164193	t	0.2974	0.001	0.0003	0.0008523	956102	9.43505e-05
n126	1	rs1505344	2	213167274	a	0.6684	-0.001	0.0003	0.0002813	1003770	9.43505e-05
n126	1	rs7562228	2	213169190	a	0.297	0.001	0.0003	0.0009048	960627	9.43505e-05
n126	1	rs12468462	2	213171997	a	0.1974	0.001	0.0003	0.002693	1003940	9.43505e-05
n126	1	rs12468470	2	213172025	c	0.1974	0.001	0.0003	0.002769	1003940	9.43505e-05
n126	1	rs1394793	2	213178062	t	0.3923	0.001	0.0003	0.0002154	961734	9.43505e-05
n126	1	rs4641885	2	213180221	c	0.6609	-0.001	0.0003	0.0005474	1003730	9.43505e-05
n126	1	rs1394782	2	213200920	a	0.7086	-0.001	0.0003	0.0004355	994815	9.43505e-05
n126	1	rs1505354	2	213204814	t	0.7086	-0.001	0.0003	0.0006716	1004030	9.43505e-05
n126	1	rs1505356	2	213205001	a	0.7085	-0.001	0.0003	0.0006593	1004030	9.43505e-05
n126	1	rs4672646	2	213205300	t	0.7087	-0.001	0.0003	0.0005301	1004030	9.43505e-05
n126	1	rs4673662	2	213205375	a	0.2913	0.001	0.0003	0.0005458	1004030	9.43505e-05
n126	1	rs1876048	2	213205849	a	0.7086	-0.001	0.0003	0.0004814	1003990	9.43505e-05
n126	1	rs1995567	2	213206165	t	0.2913	0.001	0.0003	0.0005853	1004000	9.43505e-05
n126	1	rs2135157	2	213206302	t	0.7086	-0.001	0.0003	0.00066	1004000	9.43505e-05
n126	1	rs1027754	2	213207794	t	0.2911	0.001	0.0003	0.001269	1003950	9.43505e-05
n126	1	rs1394789	2	213217220	a	0.7003	-0.001	0.0003	0.0005132	1003900	9.43505e-05
n126	1	rs1910864	2	213217272	t	0.2994	0.001	0.0003	0.0005943	1003900	9.43505e-05
n127	1	rs7164109	15	49699556	t	0.5346	0.0017	0.0003	1.123e-09	1003710	0.0838631
n127	1	rs1904316	15	49708710	a	0.534	0.0017	0.0003	6.463e-10	1001580	0.0838631
n127	1	rs16962440	15	49716845	t	0.4357	-0.0017	0.0003	1.553e-09	998409	0.0838631
n127	1	rs73400205	15	49734543	t	0.2344	0.0017	0.0003	1.686e-07	961734	0.0838631
n127	1	rs12439429	15	49734634	t	0.5423	0.0017	0.0003	1.633e-10	1003860	0.0838631
n127	1	rs28375625	15	49742494	a	0.458	-0.0017	0.0003	2.592e-10	961734	0.0838631
n127	1	rs11634786	15	49744567	t	0.4274	-0.0017	0.0003	1.395e-09	960783	0.0838631
n127	1	rs10519227	15	49746364	a	0.2346	0.0017	0.0003	1.599e-07	961734	0.0838631
n127	1	rs17479205	15	49748262	a	0.7654	-0.0017	0.0003	1.94e-07	961734	0.0838631
n127	1	rs17479289	15	49748613	a	0.2345	0.0017	0.0003	2.102e-07	961734	0.0838631
n127	1	rs34813196	15	49712941	t	0.4357	-0.0016	0.0003	2.242e-09	1003850	0.0134965
n127	1	rs12592277	15	49728759	a	0.2264	0.0016	0.0003	1e-06	1000760	0.0134965
n127	1	rs7168316	15	49733746	t	0.2348	0.0016	0.0003	4.462e-07	994815	0.0134965
n127	1	rs11632038	15	49606298	a	0.7941	-0.0015	0.0003	9.749e-06	1003700	0.00242634
n127	1	rs12592508	15	49672888	a	0.3725	-0.0015	0.0003	2.241e-07	961734	0.00242634
n127	1	rs12905203	15	49675702	a	0.5917	0.0015	0.0003	4.608e-08	961734	0.00242634
n127	1	rs8027094	15	49680836	c	0.7928	-0.0015	0.0003	1.611e-05	961734	0.00242634
n127	1	rs8030457	15	49685006	a	0.2073	0.0015	0.0003	1.352e-05	1004030	0.00242634
n127	1	rs36191020	15	49690361	a	0.4469	-0.0015	0.0003	2.832e-07	823439	0.00242634
n127	1	rs73398272	15	49708623	a	0.2094	0.0015	0.0003	9.43e-06	1003740	0.00242634
n127	1	rs73398276	15	49710979	a	0.2144	0.0015	0.0003	9.212e-06	1003750	0.00242634
n127	1	rs11635354	15	49711610	c	0.2093	0.0015	0.0003	8.476e-06	1003740	0.00242634
n127	1	rs11635308	15	49718728	t	0.2095	0.0015	0.0003	1.175e-05	960783	0.00242634
n127	1	rs9920722	15	49735112	t	0.6121	0.0015	0.0003	1.469e-07	998409	0.00242634
n127	1	rs17478618	15	49736818	a	0.2177	0.0015	0.0003	8.13e-06	1001840	0.00242634
n127	1	rs17479003	15	49745420	a	0.2176	0.0015	0.0003	2.655e-06	960627	0.00242634
n127	1	rs17400706	15	49747345	a	0.2176	0.0015	0.0003	3.784e-06	960627	0.00242634
n127	1	rs11070697	15	49793030	a	0.4766	-0.0015	0.0003	3.708e-08	1003930	0.00242634
n127	1	rs7169799	15	49794020	t	0.5234	0.0015	0.0003	2.946e-08	996073	0.00242634
n127	1	rs62010017	15	49817864	t	0.5264	0.0015	0.0003	4.06e-07	682463	0.00242634
n127	1	rs7161744	15	49872347	a	0.5233	0.0015	0.0003	4.614e-08	1003840	0.00242634
n127	1	rs8027730	15	49872585	a	0.4768	-0.0015	0.0003	3.568e-08	1003850	0.00242634
n127	1	rs11632201	15	49891094	t	0.5233	0.0015	0.0003	3.12e-08	1003860	0.00242634
n127	1	rs1507618	15	49977088	a	0.5796	0.0015	0.0003	2.389e-08	1000370	0.00242634
n127	1	rs148071291	15	49944056	a	0.9812	-0.0051	0.0011	6.429e-06	947719	0.000961193
n127	1	rs117271314	15	49915020	a	0.0182	0.005	0.0011	9.052e-06	944500	0.00064554
n127	1	rs2413935	15	49450944	t	0.5487	0.0014	0.0003	6.531e-07	996210	0.000487265
n127	1	rs568726	15	49455608	a	0.452	-0.0014	0.0003	2.51e-07	1004030	0.000487265
n127	1	rs626855	15	49456526	a	0.5486	0.0014	0.0003	3.072e-07	1003070	0.000487265
n127	1	rs2457228	15	49457601	a	0.5486	0.0014	0.0003	2.818e-07	1003070	0.000487265
n127	1	rs113063630	15	49458653	t	0.2082	0.0014	0.0003	3.309e-05	1004000	0.000487265
n127	1	rs685172	15	49460463	a	0.452	-0.0014	0.0003	2.78e-07	1001970	0.000487265
n127	1	rs78135084	15	49462092	a	0.7927	-0.0014	0.0003	2.385e-05	1003920	0.000487265
n127	1	rs73390360	15	49463462	a	0.7912	-0.0014	0.0003	4.564e-05	1004000	0.000487265
n127	1	rs73390362	15	49464489	t	0.7918	-0.0014	0.0003	3.81e-05	1004000	0.000487265
n127	1	rs77813839	15	49464996	a	0.2082	0.0014	0.0003	3.256e-05	1003960	0.000487265
n127	1	rs28731311	15	49466363	t	0.452	-0.0014	0.0003	2.584e-07	1004030	0.000487265
n127	1	rs112133265	15	49466762	t	0.2083	0.0014	0.0003	4.97e-05	1004000	0.000487265
n127	1	rs79979867	15	49469458	a	0.2088	0.0014	0.0003	3.813e-05	1003960	0.000487265
n127	1	rs80214300	15	49472964	a	0.2082	0.0014	0.0003	2.658e-05	1003960	0.000487265
n127	1	rs73390384	15	49473102	c	0.2082	0.0014	0.0003	3.925e-05	1004000	0.000487265
n127	1	rs73390392	15	49477720	a	0.7912	-0.0014	0.0003	4.346e-05	1004000	0.000487265
n127	1	rs57785991	15	49480640	t	0.7918	-0.0014	0.0003	3.34e-05	1004000	0.000487265
n127	1	rs7177624	15	49481712	t	0.7918	-0.0014	0.0003	3.202e-05	1003990	0.000487265
n127	1	rs79723325	15	49485620	t	0.2088	0.0014	0.0003	3.291e-05	1003960	0.000487265
n127	1	rs77815234	15	49485692	a	0.7918	-0.0014	0.0003	2.321e-05	1003960	0.000487265
n127	1	rs113529534	15	49486285	a	0.2088	0.0014	0.0003	2.871e-05	1003960	0.000487265
n127	1	rs77965410	15	49486647	t	0.2088	0.0014	0.0003	3.1e-05	1003960	0.000487265
n127	1	rs11635814	15	49487225	t	0.7912	-0.0014	0.0003	3.985e-05	1004000	0.000487265
n127	1	rs2940746	15	49491549	t	0.452	-0.0014	0.0003	3.364e-07	1004030	0.000487265
n127	1	rs113467140	15	49494462	a	0.7912	-0.0014	0.0003	3.898e-05	1004000	0.000487265
n127	1	rs2263559	15	49500284	a	0.4514	-0.0014	0.0003	3.998e-07	1004030	0.000487265
n127	1	rs113804499	15	49500664	t	0.2088	0.0014	0.0003	4.443e-05	1004000	0.000487265
n127	1	rs75391491	15	49502573	t	0.7918	-0.0014	0.0003	2.63e-05	1003960	0.000487265
n127	1	rs78298181	15	49505547	a	0.2088	0.0014	0.0003	4.252e-05	1004000	0.000487265
n127	1	rs12913966	15	49506487	a	0.2082	0.0014	0.0003	1.798e-05	961734	0.000487265
n127	1	rs75691966	15	49506940	a	0.7918	-0.0014	0.0003	2.608e-05	1003960	0.000487265
n127	1	rs73392236	15	49509026	a	0.2088	0.0014	0.0003	3.846e-05	1004000	0.000487265
n127	1	rs73392256	15	49520576	a	0.2088	0.0014	0.0003	2.109e-05	1004010	0.000487265
n127	1	rs117582142	15	49520821	t	0.2083	0.0014	0.0003	1.922e-05	1003970	0.000487265
n127	1	rs11638515	15	49525727	t	0.2081	0.0014	0.0003	1.992e-05	1003970	0.000487265
n127	1	rs111790778	15	49527184	a	0.2087	0.0014	0.0003	2.274e-05	1003970	0.000487265
n127	1	rs11632303	15	49530321	a	0.2087	0.0014	0.0003	2.81e-05	1004010	0.000487265
n127	1	rs34606419	15	49532587	t	0.2123	0.0014	0.0003	1.827e-05	961734	0.000487265
n127	1	rs17396119	15	49534364	a	0.2075	0.0014	0.0003	2.708e-05	1003980	0.000487265
n127	1	rs73392277	15	49535969	t	0.2081	0.0014	0.0003	3.072e-05	1004020	0.000487265
n127	1	rs73392288	15	49543039	c	0.2075	0.0014	0.0003	2.549e-05	1004020	0.000487265
n127	1	rs79311354	15	49548184	c	0.2081	0.0014	0.0003	3.288e-05	1004020	0.000487265
n127	1	rs17396536	15	49549068	t	0.2075	0.0014	0.0003	2.563e-05	1003980	0.000487265
n127	1	rs7167474	15	49557601	t	0.2081	0.0014	0.0003	2.987e-05	1004020	0.000487265
n127	1	rs78881953	15	49561216	a	0.2081	0.0014	0.0003	2.625e-05	1003980	0.000487265
n127	1	rs17396747	15	49561527	a	0.2075	0.0014	0.0003	2.698e-05	1003070	0.000487265
n127	1	rs75612464	15	49562924	a	0.2081	0.0014	0.0003	2.811e-05	1004020	0.000487265
n127	1	rs73394324	15	49567091	t	0.2081	0.0014	0.0003	2.626e-05	1004020	0.000487265
n127	1	rs73394331	15	49570433	a	0.2075	0.0014	0.0003	2.238e-05	1004020	0.000487265
n127	1	rs73394333	15	49570916	t	0.2074	0.0014	0.0003	2.256e-05	1004020	0.000487265
n127	1	rs73394339	15	49571798	a	0.7919	-0.0014	0.0003	3.441e-05	1004030	0.000487265
n127	1	rs17397211	15	49571943	a	0.7925	-0.0014	0.0003	2.845e-05	1004030	0.000487265
n127	1	rs76069611	15	49573519	a	0.2075	0.0014	0.0003	2.096e-05	1003980	0.000487265
n127	1	rs10519221	15	49578574	a	0.792	-0.0014	0.0003	3.43e-05	1003980	0.000487265
n127	1	rs78050772	15	49578577	a	0.2081	0.0014	0.0003	2.721e-05	1003940	0.000487265
n127	1	rs57749497	15	49589858	c	0.792	-0.0014	0.0003	2.958e-05	1003990	0.000487265
n127	1	rs73394355	15	49592090	a	0.7926	-0.0014	0.0003	2.566e-05	1003990	0.000487265
n127	1	rs73394359	15	49593138	a	0.208	0.0014	0.0003	2.752e-05	1004000	0.000487265
n127	1	rs17476361	15	49594452	a	0.7926	-0.0014	0.0003	2.218e-05	1004000	0.000487265
n127	1	rs11635005	15	49601425	t	0.2074	0.0014	0.0003	3.391e-05	998409	0.000487265
n127	1	rs112074680	15	49601978	t	0.208	0.0014	0.0003	2.246e-05	1004040	0.000487265
n127	1	rs11630318	15	49604803	a	0.792	-0.0014	0.0003	3.092e-05	1004020	0.000487265
n127	1	rs11634636	15	49607604	a	0.2079	0.0014	0.0003	3.09e-05	1003980	0.000487265
n127	1	rs35692325	15	49608259	t	0.7921	-0.0014	0.0003	3.102e-05	1004020	0.000487265
n127	1	rs7162633	15	49615040	a	0.2071	0.0014	0.0003	2.629e-05	1004020	0.000487265
n127	1	rs74339964	15	49622113	t	0.792	-0.0014	0.0003	2.349e-05	1004000	0.000487265
n127	1	rs111600039	15	49631697	t	0.2096	0.0014	0.0003	1.452e-05	1003860	0.000487265
n127	1	rs111307556	15	49632055	t	0.7898	-0.0014	0.0003	1.825e-05	1003860	0.000487265
n127	1	rs73396235	15	49639153	a	0.7921	-0.0014	0.0003	2.324e-05	1004020	0.000487265
n127	1	rs73396238	15	49639343	a	0.2073	0.0014	0.0003	2.425e-05	1002920	0.000487265
n127	1	rs57252806	15	49644385	a	0.2073	0.0014	0.0003	1.995e-05	1003950	0.000487265
n127	1	rs11633981	15	49653100	a	0.7921	-0.0014	0.0003	2.235e-05	1003750	0.000487265
n127	1	rs112854186	15	49661354	c	0.7922	-0.0014	0.0003	2.083e-05	1003910	0.000487265
n127	1	rs11633282	15	49664669	t	0.2079	0.0014	0.0003	1.828e-05	1003940	0.000487265
n127	1	rs11638606	15	49664761	t	0.7927	-0.0014	0.0003	1.864e-05	1003940	0.000487265
[truncated: 42,357 more rows]
