# Supplementary material for: Discovery and prioritization of variants and genes for kidney function in >1.2 million individuals
Source: Nat Commun. 2021 Jul 16;12:4350. doi: 10.1038/s41467-021-24491-0 (PMC8285412; doi:10.1038/s41467-021-24491-0)
Supplement: Supplementary file 10 — Supplementary Data 8 [file 41467_2021_24491_MOESM10_ESM.xlsx]

## Sheet: SD8 signal table
Supplementary Data 8. Signal table of 634 independent signals at 424 eGFRcrea associated loci. The table shows information on the 634 independent signals at eGFRcrea associated loci, including locus coordinates (genome-wide significant variants +/-250kb), candidate genes of the locus, number of 99% credible variants and association of the locus lead variant with BUN or eGFRcys (association as P <…
locus_id	signal_id	LocusCoordinates	num_genes_in_region	genes_in_region	no_cred_var_99	cys_or_bun_validated
k1	1	15:45113112_46383362	17	TERB2,SORD,DUOX2,DUOXA2,DUOXA1,DUOX1,SHF,LOC101928414,SLC28A2,GATM,SPATA5L1,C15orf48,MIR147B,SLC30A4,HMGN2P46,BLOC1S6,SQOR	10	no
k1	2	15:45113112_46383362	17	TERB2,SORD,DUOX2,DUOXA2,DUOXA1,DUOX1,SHF,LOC101928414,SLC28A2,GATM,SPATA5L1,C15orf48,MIR147B,SLC30A4,HMGN2P46,BLOC1S6,SQOR	1	no
k1	3	15:45113112_46383362	17	TERB2,SORD,DUOX2,DUOXA2,DUOXA1,DUOX1,SHF,LOC101928414,SLC28A2,GATM,SPATA5L1,C15orf48,MIR147B,SLC30A4,HMGN2P46,BLOC1S6,SQOR	39	no
k1	4	15:45113112_46383362	17	TERB2,SORD,DUOX2,DUOXA2,DUOXA1,DUOX1,SHF,LOC101928414,SLC28A2,GATM,SPATA5L1,C15orf48,MIR147B,SLC30A4,HMGN2P46,BLOC1S6,SQOR	143	no
k10	2	7:750625_1581920	18	PRKAR1B,DNAAF5,SUN1,GET4,ADAP1,COX19,CYP2W1,C7orf50,MIR339,GPR146,GPER1,ZFAND2A,LOC101927021,UNCX,MICALL2,INTS1,MAFK,TMEM184A	3	yes
k10	1	7:750625_1581920	18	PRKAR1B,DNAAF5,SUN1,GET4,ADAP1,COX19,CYP2W1,C7orf50,MIR339,GPR146,GPER1,ZFAND2A,LOC101927021,UNCX,MICALL2,INTS1,MAFK,TMEM184A	2	yes
k100	1	12:47928194_49030358	20	RPAP3,ENDOU,RAPGEF3,SLC48A1,HDAC7,VDR,TMEM106C,COL2A1,SENP1,PFKM,MIR6505,ASB8,CCDC184,OR10AD1,H1-7,ZNF641,ANP32D,C12orf54,OR8S1,LALBA	3	no
k101	1	11:5282222_5854520	24	HBE1,OR51B4,OR51B2,OR51B5,OR51B6,OR51M1,OR51Q1,OR51I1,OR51I2,OR52D1,UBQLN3,UBQLNL,OR52H1,OR52B6,TRIM6,TRIM6-TRIM34,TRIM34,TRIM5,TRIM22,OR56B1,OR52N4,OR52N5,OR52N1,OR52N2	54	yes
k102	1	1:100549044_101319105	11	SASS6,TRMT13,LRRC39,DBT,LOC100506007,RTCA,MIR553,CDC14A,GPR88,LOC100128787,VCAM1	2	yes
k103	1	1:82649826_83215455	0		7	yes
k104	2	2:54290191_55318589	7	ACYP2,TSPYL6,C2orf73,SPTBN1,RPL23AP32,EML6,RTN4	20	yes
k104	1	2:54290191_55318589	7	ACYP2,TSPYL6,C2orf73,SPTBN1,RPL23AP32,EML6,RTN4	17	yes
k105	1	16:69292478_70068983	18	SNTB2,VPS4A,COG8,PDF,NIP7,TMED6,TERF2,CYB5B,MIR1538,NFAT5,NQO1,NOB1,WWP2,MIR140,CLEC18A,PDXDC2P,MIR1972-1,MIR1972-2	33	yes
k106	1	11:47012840_50811247	39	C11orf49,ARFGAP2,PACSIN3,MIR6745,DDB2,ACP2,NR1H3,MADD,MYBPC3,SPI1,SLC39A13,PSMC3,RAPSN,CELF1,PTPMT1,KBTBD4,NDUFS3,FAM180B,C1QTNF4,MTCH2,AGBL2,FNBP4,NUP160,PTPRJ,OR4B1,OR4X2,OR4X1,OR4S1,OR4C3,OR4C45,OR4A47,TRIM49B,TRIM64C,FOLH1,LOC440040,OR4C13,OR4C12,LOC441601,LOC646813	19	yes
k107	1	7:17030513_17742960	3	AHR,LOC102659288,LOC101927630	5	yes
k107	2	7:17030513_17742960	3	AHR,LOC102659288,LOC101927630	2	yes
k108	2	1:56263945_57222600	3	PLPP3,PRKAA2,FYB2	25	yes
k108	1	1:56263945_57222600	3	PLPP3,PRKAA2,FYB2	42	yes
k109	1	15:98936488_99570851	4	FAM169B,IGF1R,MIR4714,PGPEP1L	34	yes
k11	2	6:160047818_161413074	20	SOD2,WTAP,LOC100129518,ACAT2,TCP1,SNORA20,SNORA29,MRPL18,PNLDC1,MAS1,IGF2R,AIRN,LOC729603,SLC22A1,SLC22A2,SLC22A3,LPAL2,LPA,PLG,MAP3K4	4	no
k11	3	6:160047818_161413074	20	SOD2,WTAP,LOC100129518,ACAT2,TCP1,SNORA20,SNORA29,MRPL18,PNLDC1,MAS1,IGF2R,AIRN,LOC729603,SLC22A1,SLC22A2,SLC22A3,LPAL2,LPA,PLG,MAP3K4	1	no
k11	4	6:160047818_161413074	20	SOD2,WTAP,LOC100129518,ACAT2,TCP1,SNORA20,SNORA29,MRPL18,PNLDC1,MAS1,IGF2R,AIRN,LOC729603,SLC22A1,SLC22A2,SLC22A3,LPAL2,LPA,PLG,MAP3K4	4	no
k11	6	6:160047818_161413074	20	SOD2,WTAP,LOC100129518,ACAT2,TCP1,SNORA20,SNORA29,MRPL18,PNLDC1,MAS1,IGF2R,AIRN,LOC729603,SLC22A1,SLC22A2,SLC22A3,LPAL2,LPA,PLG,MAP3K4	32	no
k11	7	6:160047818_161413074	20	SOD2,WTAP,LOC100129518,ACAT2,TCP1,SNORA20,SNORA29,MRPL18,PNLDC1,MAS1,IGF2R,AIRN,LOC729603,SLC22A1,SLC22A2,SLC22A3,LPAL2,LPA,PLG,MAP3K4	1	no
k11	8	6:160047818_161413074	20	SOD2,WTAP,LOC100129518,ACAT2,TCP1,SNORA20,SNORA29,MRPL18,PNLDC1,MAS1,IGF2R,AIRN,LOC729603,SLC22A1,SLC22A2,SLC22A3,LPAL2,LPA,PLG,MAP3K4	3	no
k11	5	6:160047818_161413074	20	SOD2,WTAP,LOC100129518,ACAT2,TCP1,SNORA20,SNORA29,MRPL18,PNLDC1,MAS1,IGF2R,AIRN,LOC729603,SLC22A1,SLC22A2,SLC22A3,LPAL2,LPA,PLG,MAP3K4	1	no
k11	1	6:160047818_161413074	20	SOD2,WTAP,LOC100129518,ACAT2,TCP1,SNORA20,SNORA29,MRPL18,PNLDC1,MAS1,IGF2R,AIRN,LOC729603,SLC22A1,SLC22A2,SLC22A3,LPAL2,LPA,PLG,MAP3K4	56	no
k11	10	6:160047818_161413074	20	SOD2,WTAP,LOC100129518,ACAT2,TCP1,SNORA20,SNORA29,MRPL18,PNLDC1,MAS1,IGF2R,AIRN,LOC729603,SLC22A1,SLC22A2,SLC22A3,LPAL2,LPA,PLG,MAP3K4	80	no
k11	9	6:160047818_161413074	20	SOD2,WTAP,LOC100129518,ACAT2,TCP1,SNORA20,SNORA29,MRPL18,PNLDC1,MAS1,IGF2R,AIRN,LOC729603,SLC22A1,SLC22A2,SLC22A3,LPAL2,LPA,PLG,MAP3K4	23	no
k110	1	3:48160774_53381043	167	CDC25A,MIR4443,CAMP,ZNF589,NME6,SPINK8,FBXW12,PLXNB1,CCDC51,TMA7,ATRIP,TREX1,SHISA5,PFKFB4,MIR6823,UCN2,COL7A1,MIR711,UQCRC1,TMEM89,SLC26A6,MIR6824,CELSR3,MIR4793,LINC02585,NCKIPSD,IP6K2,PRKAR2A,PRKAR2A-AS1,SLC25A20,ARIH2OS,ARIH2,P4HTM,WDR6,DALRD3,MIR425,NDUFAF3,MIR191,IMPDH2,QRICH1,EPRS1,MIR6890,USP19,LAMB2,LAMB2P1,CCDC71,KLHDC8B,C3orf84,IHO1,C3orf62,MIR4271,USP4,GPX1,RHOA,TCTA,AMT,NICN1,DAG1,BS…	154	yes
k110	3	3:48160774_53381043	167	CDC25A,MIR4443,CAMP,ZNF589,NME6,SPINK8,FBXW12,PLXNB1,CCDC51,TMA7,ATRIP,TREX1,SHISA5,PFKFB4,MIR6823,UCN2,COL7A1,MIR711,UQCRC1,TMEM89,SLC26A6,MIR6824,CELSR3,MIR4793,LINC02585,NCKIPSD,IP6K2,PRKAR2A,PRKAR2A-AS1,SLC25A20,ARIH2OS,ARIH2,P4HTM,WDR6,DALRD3,MIR425,NDUFAF3,MIR191,IMPDH2,QRICH1,EPRS1,MIR6890,USP19,LAMB2,LAMB2P1,CCDC71,KLHDC8B,C3orf84,IHO1,C3orf62,MIR4271,USP4,GPX1,RHOA,TCTA,AMT,NICN1,DAG1,BS…	501	yes
k110	2	3:48160774_53381043	167	CDC25A,MIR4443,CAMP,ZNF589,NME6,SPINK8,FBXW12,PLXNB1,CCDC51,TMA7,ATRIP,TREX1,SHISA5,PFKFB4,MIR6823,UCN2,COL7A1,MIR711,UQCRC1,TMEM89,SLC26A6,MIR6824,CELSR3,MIR4793,LINC02585,NCKIPSD,IP6K2,PRKAR2A,PRKAR2A-AS1,SLC25A20,ARIH2OS,ARIH2,P4HTM,WDR6,DALRD3,MIR425,NDUFAF3,MIR191,IMPDH2,QRICH1,EPRS1,MIR6890,USP19,LAMB2,LAMB2P1,CCDC71,KLHDC8B,C3orf84,IHO1,C3orf62,MIR4271,USP4,GPX1,RHOA,TCTA,AMT,NICN1,DAG1,BS…	193	yes
k111	1	1:45546354_46886384	26	ZSWIM5,LINC01144,HPDL,MUTYH,TOE1,TESK2,CCDC163,MMACHC,PRDX1,AKR1A1,NASP,CCDC17,GPBP1L1,RPS15AP10,TMEM69,IPP,MAST2,PIK3R3,TSPAN1,POMGNT1,LURAP1,RAD54L,LRRC41,UQCRH,NSUN4,FAAH	50	yes
k112	1	9:118890488_119735337	5	PAPPA,PAPPA-AS1,ASTN2,LOC100128505,TRIM32	14	yes
k112	2	9:118890488_119735337	5	PAPPA,PAPPA-AS1,ASTN2,LOC100128505,TRIM32	22	yes
k113	1	17:65999932_66755856	11	KPNA2,LINC00674,LOC440461,AMZ2,ARSG,SLC16A6,PRKAR1A,WIPI1,MIR635,FAM20A,LOC101928104	15	yes
k114	1	1:180651122_181159549	5	XPR1,KIAA1614,STX6,MR1,IER5	2	yes
k115	1	3:63537162_64311581	13	SYNPR,SNTN,C3orf49,THOC7,THOC7-AS1,ATXN7,PSMD6-AS2,PSMD6,PRICKLE2-AS1,LINC00994,PRICKLE2,PRICKLE2-AS2,PRICKLE2-AS3	32	yes
k116	2	7:32640682_33388472	11	DPY19L1P1,ZNRF2P1,MIR550A2,MIR550B2,LINC00997,KBTBD2,RP9P,FKBP9,NT5C3A,RP9,BBS9	118	yes
k116	1	7:32640682_33388472	11	DPY19L1P1,ZNRF2P1,MIR550A2,MIR550B2,LINC00997,KBTBD2,RP9P,FKBP9,NT5C3A,RP9,BBS9	34	yes
k117	1	16:72761577_73313054	3	ZFHX3,HCCAT5,C16orf47	2	yes
k118	1	10:103741381_105465651	40	ARMH3,HPS6,LDB1,PPRC1,NOLC1,ELOVL3,PITX3,GBF1,NFKB2,PSD,FBXL15,CUEDC2,MIR146B,RPARP-AS1,C10orf95,MFSD13A,ACTR1A,SUFU,TRIM8,ARL3,SFXN2,WBP1L,CYP17A1,BORCS7,BORCS7-ASMT,AS3MT,CNNM2,NT5C2,RPEL1,INA,PCGF6,TAF5,ATP5MD,MIR1307,PDCD11,CALHM2,CALHM1,CALHM3,NEURL1,SH3PXD2A	12	yes
k118	2	10:103741381_105465651	40	ARMH3,HPS6,LDB1,PPRC1,NOLC1,ELOVL3,PITX3,GBF1,NFKB2,PSD,FBXL15,CUEDC2,MIR146B,RPARP-AS1,C10orf95,MFSD13A,ACTR1A,SUFU,TRIM8,ARL3,SFXN2,WBP1L,CYP17A1,BORCS7,BORCS7-ASMT,AS3MT,CNNM2,NT5C2,RPEL1,INA,PCGF6,TAF5,ATP5MD,MIR1307,PDCD11,CALHM2,CALHM1,CALHM3,NEURL1,SH3PXD2A	89	yes
k119	1	18:24136535_24702435	6	KCTD1,MIR8057,PCAT18,AQP4,AQP4-AS1,CHST9	4	yes
k12	5	6:42967239_44281083	42	PPP2R5D,MEA1,KLHDC3,RRP36,CUL7,MRPL2,KLC4,PTK7,SRF,CUL9,DNPH1,TTBK1,SLC22A7,CRIP3,ZNF318,ABCC10,MIR6780B,DLK2,TJAP1,LRRC73,YIPF3,POLR1C,XPO5,POLH,GTPBP2,MAD2L1BP,RSPH9,MRPS18A,VEGFA,LINC01512,C6orf223,MRPL14,TMEM63B,CAPN11,SLC29A1,HSP90AB1,SLC35B2,MIR4647,NFKBIE,TMEM151B,TCTE1,AARS2	4	yes
k12	4	6:42967239_44281083	42	PPP2R5D,MEA1,KLHDC3,RRP36,CUL7,MRPL2,KLC4,PTK7,SRF,CUL9,DNPH1,TTBK1,SLC22A7,CRIP3,ZNF318,ABCC10,MIR6780B,DLK2,TJAP1,LRRC73,YIPF3,POLR1C,XPO5,POLH,GTPBP2,MAD2L1BP,RSPH9,MRPS18A,VEGFA,LINC01512,C6orf223,MRPL14,TMEM63B,CAPN11,SLC29A1,HSP90AB1,SLC35B2,MIR4647,NFKBIE,TMEM151B,TCTE1,AARS2	39	yes
k12	1	6:42967239_44281083	42	PPP2R5D,MEA1,KLHDC3,RRP36,CUL7,MRPL2,KLC4,PTK7,SRF,CUL9,DNPH1,TTBK1,SLC22A7,CRIP3,ZNF318,ABCC10,MIR6780B,DLK2,TJAP1,LRRC73,YIPF3,POLR1C,XPO5,POLH,GTPBP2,MAD2L1BP,RSPH9,MRPS18A,VEGFA,LINC01512,C6orf223,MRPL14,TMEM63B,CAPN11,SLC29A1,HSP90AB1,SLC35B2,MIR4647,NFKBIE,TMEM151B,TCTE1,AARS2	2	yes
k12	2	6:42967239_44281083	42	PPP2R5D,MEA1,KLHDC3,RRP36,CUL7,MRPL2,KLC4,PTK7,SRF,CUL9,DNPH1,TTBK1,SLC22A7,CRIP3,ZNF318,ABCC10,MIR6780B,DLK2,TJAP1,LRRC73,YIPF3,POLR1C,XPO5,POLH,GTPBP2,MAD2L1BP,RSPH9,MRPS18A,VEGFA,LINC01512,C6orf223,MRPL14,TMEM63B,CAPN11,SLC29A1,HSP90AB1,SLC35B2,MIR4647,NFKBIE,TMEM151B,TCTE1,AARS2	35	yes
k12	3	6:42967239_44281083	42	PPP2R5D,MEA1,KLHDC3,RRP36,CUL7,MRPL2,KLC4,PTK7,SRF,CUL9,DNPH1,TTBK1,SLC22A7,CRIP3,ZNF318,ABCC10,MIR6780B,DLK2,TJAP1,LRRC73,YIPF3,POLR1C,XPO5,POLH,GTPBP2,MAD2L1BP,RSPH9,MRPS18A,VEGFA,LINC01512,C6orf223,MRPL14,TMEM63B,CAPN11,SLC29A1,HSP90AB1,SLC35B2,MIR4647,NFKBIE,TMEM151B,TCTE1,AARS2	1	yes
k120	1	3:135375498_137002590	8	PPP2R3A,MSL2,PCCB,STAG1,SLC35G2,NCK1-DT,NCK1,IL20RB	128	yes
k121	1	1:220724174_221386672	7	MARK1,C1orf115,MTARC2,MTARC1,LOC101929730,HLX-AS1,HLX	3	no
k122	1	2:-219238_555203	4	FAM110C,SH3YL1,ACP1,ALKAL2	45	yes
k123	3	1:170399277_172618310	23	GORAB,PRRX1,MROH9,FMO3,MIR1295A,MIR1295B,FMO6P,FMO2,FMO1,FMO4,TOP1P1,PRRC2C,MYOC,VAMP4,EEF1AKNMT,DNM3,DNM3OS,MIR214,MIR3120,MIR199A2,C1orf105,PIGC,SUCO	69	yes
k123	2	1:170399277_172618310	23	GORAB,PRRX1,MROH9,FMO3,MIR1295A,MIR1295B,FMO6P,FMO2,FMO1,FMO4,TOP1P1,PRRC2C,MYOC,VAMP4,EEF1AKNMT,DNM3,DNM3OS,MIR214,MIR3120,MIR199A2,C1orf105,PIGC,SUCO	53	yes
k123	1	1:170399277_172618310	23	GORAB,PRRX1,MROH9,FMO3,MIR1295A,MIR1295B,FMO6P,FMO2,FMO1,FMO4,TOP1P1,PRRC2C,MYOC,VAMP4,EEF1AKNMT,DNM3,DNM3OS,MIR214,MIR3120,MIR199A2,C1orf105,PIGC,SUCO	214	yes
k123	4	1:170399277_172618310	23	GORAB,PRRX1,MROH9,FMO3,MIR1295A,MIR1295B,FMO6P,FMO2,FMO1,FMO4,TOP1P1,PRRC2C,MYOC,VAMP4,EEF1AKNMT,DNM3,DNM3OS,MIR214,MIR3120,MIR199A2,C1orf105,PIGC,SUCO	66	yes
k124	2	6:154576460_155264704	3	IPCEF1,CNKSR3,SCAF8	11	yes
k124	1	6:154576460_155264704	3	IPCEF1,CNKSR3,SCAF8	2	yes
k125	1	14:88538507_89602730	7	LINC01146,KCNK10,SPATA7,PTPN21,ZC3H14,EML5,TTC8	129	yes
k126	2	13:49987255_51640598	22	CAB39L,SETDB2,PHF11,RCBTB1,ARL11,EBPL,KPNA3,CTAGE10P,SPRYD7,DLEU2,MIR3613,TRIM13,KCNRG,MIR16-1,MIR15A,DLEU1,ST13P4,DLEU7,DLEU7-AS1,RNASEH2B-AS1,RNASEH2B,GUCY1B2	11	yes
k126	1	13:49987255_51640598	22	CAB39L,SETDB2,PHF11,RCBTB1,ARL11,EBPL,KPNA3,CTAGE10P,SPRYD7,DLEU2,MIR3613,TRIM13,KCNRG,MIR16-1,MIR15A,DLEU1,ST13P4,DLEU7,DLEU7-AS1,RNASEH2B-AS1,RNASEH2B,GUCY1B2	3	yes
k127	1	17:34581226_35211051	17	TBC1D3H,LOC101060321,TBC1D3F,CCL3L1,CCL3L3,CCL4L1,CCL4L2,TBC1D3H,LOC101060321,TBC1D3F,TBC1D3B,ZNHIT3,MYO19,PIGW,GGNBP2,DHRS11,MRM1	38	yes
k128	2	6:50532834_52300063	10	TFAP2D,TFAP2B,PKHD1,MIR206,MIR133B,IL17A,IL17F,MCM3,PAQR8,EFHC1	77	yes
k128	1	6:50532834_52300063	10	TFAP2D,TFAP2B,PKHD1,MIR206,MIR133B,IL17A,IL17F,MCM3,PAQR8,EFHC1	39	yes
k128	3	6:50532834_52300063	10	TFAP2D,TFAP2B,PKHD1,MIR206,MIR133B,IL17A,IL17F,MCM3,PAQR8,EFHC1	1	yes
k128	4	6:50532834_52300063	10	TFAP2D,TFAP2B,PKHD1,MIR206,MIR133B,IL17A,IL17F,MCM3,PAQR8,EFHC1	208	yes
k129	2	22:29861302_31296315	33	NEFH,THOC5,NIPSNAP1,NF2,CABP7,ZMAT5,UQCR10,ASCC2,MTMR3,MIR6818,LOC101929664,HORMAD2,LIF,OSM,CASTOR1,TBC1D10A,SF3A1,CCDC157,KIAA1656,RNF215,SEC14L2,MTFP1,SEC14L3,SDC4P,SEC14L4,SEC14L6,GAL3ST1,PES1,TCN2,SLC35E4,DUSP18,OSBP2,MIR3200	8	no
k129	1	22:29861302_31296315	33	NEFH,THOC5,NIPSNAP1,NF2,CABP7,ZMAT5,UQCR10,ASCC2,MTMR3,MIR6818,LOC101929664,HORMAD2,LIF,OSM,CASTOR1,TBC1D10A,SF3A1,CCDC157,KIAA1656,RNF215,SEC14L2,MTFP1,SEC14L3,SDC4P,SEC14L4,SEC14L6,GAL3ST1,PES1,TCN2,SLC35E4,DUSP18,OSBP2,MIR3200	93	no
k13	1	2:26852844_28782309	52	CIB4,KCNK3,SLC35F6,CENPA,DPYSL5,MAPRE3,TMEM214,AGBL5-AS1,AGBL5,OST4,EMILIN1,KHK,CGREF1,ABHD1,PREB,PRR30,TCF23,SLC5A6,ATRAID,CAD,SLC30A3,DNAJC5G,TRIM54,UCN,MPV17,GTF3C2,GTF3C2-AS1,EIF2B4,SNX17,ZNF513,PPM1G,FTH1P3,NRBP1,KRTCAP3,IFT172,FNDC4,GCKR,C2orf16,ZNF512,CCDC121,GPN1,SUPT7L,SLC4A1AP,MRPL33,RBKS,BABAM2-AS1,BABAM2,MIR4263,LOC100505716,FLJ31356,FOSL2,PLB1	2	yes
k13	2	2:26852844_28782309	52	CIB4,KCNK3,SLC35F6,CENPA,DPYSL5,MAPRE3,TMEM214,AGBL5-AS1,AGBL5,OST4,EMILIN1,KHK,CGREF1,ABHD1,PREB,PRR30,TCF23,SLC5A6,ATRAID,CAD,SLC30A3,DNAJC5G,TRIM54,UCN,MPV17,GTF3C2,GTF3C2-AS1,EIF2B4,SNX17,ZNF513,PPM1G,FTH1P3,NRBP1,KRTCAP3,IFT172,FNDC4,GCKR,C2orf16,ZNF512,CCDC121,GPN1,SUPT7L,SLC4A1AP,MRPL33,RBKS,BABAM2-AS1,BABAM2,MIR4263,LOC100505716,FLJ31356,FOSL2,PLB1	32	yes
k130	2	11:68567441_69641327	13	CPT1A,MRPL21,IGHMBP2,MRGPRD,MRGPRF,TPCN2,LOC338694,MYEOV,CCND1,LTO1,FGF19,FGF4,FGF3	38	yes
k130	1	11:68567441_69641327	13	CPT1A,MRPL21,IGHMBP2,MRGPRD,MRGPRF,TPCN2,LOC338694,MYEOV,CCND1,LTO1,FGF19,FGF4,FGF3	24	yes
k131	1	1:18526939_19077938	3	IGSF21,KLHDC7A,PAX7	17	yes
k132	1	12:11955282_12460001	7	ETV6,RNU6-19P,BCL2L14,MIR1244-1,MIR1244-2,MIR1244-3,LRP6	7	yes
k133	2	16:3294040_4000623	20	MEFV,LINC00921,ZNF263,TIGD7,ZNF75A,OR2C1,MTRNR2L4,ZSCAN32,ZNF174,ZNF597,NAA60,MIR6126,C16orf90,CLUAP1,NLRC3,SLX4,DNASE1,TRAP1,CREBBP,LOC102724927	7	yes
k133	1	16:3294040_4000623	20	MEFV,LINC00921,ZNF263,TIGD7,ZNF75A,OR2C1,MTRNR2L4,ZSCAN32,ZNF174,ZNF597,NAA60,MIR6126,C16orf90,CLUAP1,NLRC3,SLX4,DNASE1,TRAP1,CREBBP,LOC102724927	6	yes
k134	1	6:89770581_90565789	12	PNRC1,SRSF12,PM20D2,GABRR1,GABRR2,UBE2J1,RRAGD,ANKRD6,LYRM2,LOC101929057,MDN1,CASP8AP2	1	yes
k134	2	6:89770581_90565789	12	PNRC1,SRSF12,PM20D2,GABRR1,GABRR2,UBE2J1,RRAGD,ANKRD6,LYRM2,LOC101929057,MDN1,CASP8AP2	2	yes
k135	1	3:193534495_194091901	6	LOC647323,DPPA2P3,HES1,LINC00887,CPN2,LRRC15	2	yes
k136	1	17:54412249_55029481	8	ANKFN1,NOG,C17orf67,DGKE,MTVR2,TRIM25,MIR3614,COIL	12	no
k137	1	3:168619747_169418017	2	LOC100507661,MECOM	32	yes
k138	1	1:206943177_207501518	13	IL10,IL19,IL20,IL24,FCMR,PIGR,FCAMR,C1orf116,YOD1,PFKFB2,C4BPB,C4BPA,CD55	28	yes
k139	1	5:129945701_132724055	35	HINT1,LYRM7,CDC42SE2,RAPGEF6,FNIP1,LOC728637,ACSL6,IL3,CSF2,P4HA2-AS1,P4HA2,MIR6830,PDLIM4,SLC22A4,MIR3936HG,MIR3936,SLC22A5,IRF1-AS1,IRF1,IL5,RAD50,IL13,IL4,KIF3A,CCNI2,SEPTIN8,SOWAHA,SHROOM1,GDF9,UQCRQ,LEAP2,AFF4,ZCCHC10,HSPA4,FSTL4	64	no
k139	4	5:129945701_132724055	35	HINT1,LYRM7,CDC42SE2,RAPGEF6,FNIP1,LOC728637,ACSL6,IL3,CSF2,P4HA2-AS1,P4HA2,MIR6830,PDLIM4,SLC22A4,MIR3936HG,MIR3936,SLC22A5,IRF1-AS1,IRF1,IL5,RAD50,IL13,IL4,KIF3A,CCNI2,SEPTIN8,SOWAHA,SHROOM1,GDF9,UQCRQ,LEAP2,AFF4,ZCCHC10,HSPA4,FSTL4	244	no
k139	3	5:129945701_132724055	35	HINT1,LYRM7,CDC42SE2,RAPGEF6,FNIP1,LOC728637,ACSL6,IL3,CSF2,P4HA2-AS1,P4HA2,MIR6830,PDLIM4,SLC22A4,MIR3936HG,MIR3936,SLC22A5,IRF1-AS1,IRF1,IL5,RAD50,IL13,IL4,KIF3A,CCNI2,SEPTIN8,SOWAHA,SHROOM1,GDF9,UQCRQ,LEAP2,AFF4,ZCCHC10,HSPA4,FSTL4	61	no
k139	2	5:129945701_132724055	35	HINT1,LYRM7,CDC42SE2,RAPGEF6,FNIP1,LOC728637,ACSL6,IL3,CSF2,P4HA2-AS1,P4HA2,MIR6830,PDLIM4,SLC22A4,MIR3936HG,MIR3936,SLC22A5,IRF1-AS1,IRF1,IL5,RAD50,IL13,IL4,KIF3A,CCNI2,SEPTIN8,SOWAHA,SHROOM1,GDF9,UQCRQ,LEAP2,AFF4,ZCCHC10,HSPA4,FSTL4	26	no
k14	1	2:73279077_74370961	22	SFXN5,RAB11FIP5,NOTO,SMYD5,PRADC1,CCT7,FBXO41,EGR4,ALMS1,ALMS1-IT1,NAT8,ALMS1P1,NAT8B,TPRKB,DUSP11,C2orf78,STAMBP,ACTG2,DGUOK,DGUOK-AS1,TET3,BOLA3	4	yes
k140	1	4:109443455_110004899	5	RPL34-DT,RPL34,OSTC,ETNPPL,COL25A1	44	yes
k141	4	14:92818516_93890448	14	SLC24A4,RIN3,LGMN,GOLGA5,CHGA,ITPK1,ITPK1-AS1,MOAP1,TMEM251,GON7,UBR7,BTBD7,UNC79,COX8C	36	yes
k141	5	14:92818516_93890448	14	SLC24A4,RIN3,LGMN,GOLGA5,CHGA,ITPK1,ITPK1-AS1,MOAP1,TMEM251,GON7,UBR7,BTBD7,UNC79,COX8C	16	yes
k141	1	14:92818516_93890448	14	SLC24A4,RIN3,LGMN,GOLGA5,CHGA,ITPK1,ITPK1-AS1,MOAP1,TMEM251,GON7,UBR7,BTBD7,UNC79,COX8C	27	yes
k141	2	14:92818516_93890448	14	SLC24A4,RIN3,LGMN,GOLGA5,CHGA,ITPK1,ITPK1-AS1,MOAP1,TMEM251,GON7,UBR7,BTBD7,UNC79,COX8C	17	yes
k141	3	14:92818516_93890448	14	SLC24A4,RIN3,LGMN,GOLGA5,CHGA,ITPK1,ITPK1-AS1,MOAP1,TMEM251,GON7,UBR7,BTBD7,UNC79,COX8C	36	yes
k142	1	7:127013478_128005904	15	ZNF800,LOC100506682,GCC1,ARF5,FSCN3,PAX4,SND1,SND1-IT1,LRRC4,MIR593,MIR129-1,LEP,MGC27345,RBM28,PRRT4	56	yes
k143	2	19:48956603_49821113	52	GRWD1,KCNJ14,CYTH2,LMTK3,SULT2B1,FAM83E,SPACA4,RPL18,SPHK2,DBP,CA11,SEC1P,NTN5,FUT2,MAMSTR,RASIP1,IZUMO1,FUT1,FGF21,BCAT2,HSD17B14,PLEKHA4,PPP1R15A,TULP2,NUCB1,NUCB1-AS1,DHDH,BAX,FTL,GYS1,RUVBL2,MIR6798,LHB,LOC101059948,CGB3,SNAR-G2,CGB2,CGB1,SNAR-G1,CGB5,CGB8,CGB7,NTF4,KCNA7,SNRNP70,LIN7B,C19orf73,PPFIA3,HRC,TRPM4,SLC6A16,MIR4324	9	yes
k143	1	19:48956603_49821113	52	GRWD1,KCNJ14,CYTH2,LMTK3,SULT2B1,FAM83E,SPACA4,RPL18,SPHK2,DBP,CA11,SEC1P,NTN5,FUT2,MAMSTR,RASIP1,IZUMO1,FUT1,FGF21,BCAT2,HSD17B14,PLEKHA4,PPP1R15A,TULP2,NUCB1,NUCB1-AS1,DHDH,BAX,FTL,GYS1,RUVBL2,MIR6798,LHB,LOC101059948,CGB3,SNAR-G2,CGB2,CGB1,SNAR-G1,CGB5,CGB8,CGB7,NTF4,KCNA7,SNRNP70,LIN7B,C19orf73,PPFIA3,HRC,TRPM4,SLC6A16,MIR4324	7	yes
k144	1	10:50612335_51378662	10	ERCC6,ERCC6-PGBD3,PGBD3,CHAT,SLC18A3,C10orf53,OGDHL,PARG,PARGP1,TIMM23B	28	yes
k145	1	9:138835602_139360654	14	UBAC1,NACC2,TMEM250,LHX3,QSOX2,DKFZP434A062,GPSM1,DNLZ,CARD9,SNAPC4,ENTR1,PMPCA,INPP5E,SEC16A	12	no
k146	1	1:77773173_78966854	11	AK5,ZZZ3,USP33,MIGA1,NEXN-AS1,NEXN,FUBP1,DNAJB4,GIPC2,MGC27382,PTGFR	20	yes
k147	1	21:37552629_38110857	5	DOP1B,MORC3,CHAF1B,CLDN14,SIM2	31	yes
k148	1	8:32045903_32726816	2	NRG1,NRG1-IT3	128	yes
k149	1	7:129157923_129935597	11	NRF1,MIR182,MIR96,MIR183,UBE2H,ZC3HC1,KLHDC10,TMEM209,SSMEM1,CPA2,CPA4	199	yes
k149	2	7:129157923_129935597	11	NRF1,MIR182,MIR96,MIR183,UBE2H,ZC3HC1,KLHDC10,TMEM209,SSMEM1,CPA2,CPA4	3	yes
k15	1	8:23362691_24292906	6	SLC25A37,NKX3-1,NKX2-6,STC1,ADAM28,ADAMDEC1	9	yes
k15	2	8:23362691_24292906	6	SLC25A37,NKX3-1,NKX2-6,STC1,ADAM28,ADAMDEC1	63	yes
k150	2	9:32859149_34608893	35	APTX,DNAJA1,SMU1,B4GALT1,B4GALT1-AS1,SPINK4,BAG1,CHMP5,NFX1,AQP7,AQP3,NOL6,MIR6851,SUGT1P1,ANKRD18B,ANXA2P2,PTENP1,PTENP1-AS,LINC01251,PRSS3,UBE2R2,UBAP2,SNORD121B,SNORD121A,DCAF12,UBAP1,KIF24,NUDT2,MYORG,C9orf24,FAM219A,DNAI1,ENHO,CNTFR,CNTFR-AS1	21	yes
k150	1	9:32859149_34608893	35	APTX,DNAJA1,SMU1,B4GALT1,B4GALT1-AS1,SPINK4,BAG1,CHMP5,NFX1,AQP7,AQP3,NOL6,MIR6851,SUGT1P1,ANKRD18B,ANXA2P2,PTENP1,PTENP1-AS,LINC01251,PRSS3,UBE2R2,UBAP2,SNORD121B,SNORD121A,DCAF12,UBAP1,KIF24,NUDT2,MYORG,C9orf24,FAM219A,DNAI1,ENHO,CNTFR,CNTFR-AS1	42	yes
k151	1	3:125615117_126227522	12	FAM86JP,ALG1L,ROPN1B,SLC41A3,ALDH1L1,ALDH1L1-AS1,ALDH1L1-AS2,KLF15,CCDC37-DT,CFAP100,ZXDC,UROC1	8	no
k151	2	3:125615117_126227522	12	FAM86JP,ALG1L,ROPN1B,SLC41A3,ALDH1L1,ALDH1L1-AS1,ALDH1L1-AS2,KLF15,CCDC37-DT,CFAP100,ZXDC,UROC1	39	no
k152	1	11:121312038_121911507	1	SORL1	134	yes
k153	1	20:60294102_61229674	21	CDH4,MIR1257,TAF4,LSM14B,PSMA7,SS18L1,MTG2,HRH3,OSBPL2,ADRM1,LAMA5,MIR4758,LOC101928158,RPS21,CABLES2,RBBP8NL,GATA5,MIR1-1HG-AS1,MIR1-1HG,MIR1-1,MIR133A2	29	yes
k153	2	20:60294102_61229674	21	CDH4,MIR1257,TAF4,LSM14B,PSMA7,SS18L1,MTG2,HRH3,OSBPL2,ADRM1,LAMA5,MIR4758,LOC101928158,RPS21,CABLES2,RBBP8NL,GATA5,MIR1-1HG-AS1,MIR1-1HG,MIR1-1,MIR133A2	47	yes
k154	2	2:182750994_183566693	3	ITPRID2,PPP1R1C,PDE1A	37	yes
k154	1	2:182750994_183566693	3	ITPRID2,PPP1R1C,PDE1A	177	yes
k155	1	1:93776861_94316635	6	LOC100131564,DR1,FNBP1L,BCAR3,LOC100129046,MIR760	26	yes
k156	2	2:151955449_152740219	10	RBM43,NMI,LOC101929319,TNFAIP6,MIR4773-1,MIR4773-2,RIF1,NEB,ARL5A,CACNB4	33	no
k156	1	2:151955449_152740219	10	RBM43,NMI,LOC101929319,TNFAIP6,MIR4773-1,MIR4773-2,RIF1,NEB,ARL5A,CACNB4	49	no
k157	1	14:100407157_101306280	15	EML1,EVL,DEGS2,YY1,MIR6764,SLC25A29,MIR345,SLC25A47,WARS1,WDR25,BEGAIN,LINC00523,DLK1,MIR2392,MEG3	5	yes
k157	2	14:100407157_101306280	15	EML1,EVL,DEGS2,YY1,MIR6764,SLC25A29,MIR345,SLC25A47,WARS1,WDR25,BEGAIN,LINC00523,DLK1,MIR2392,MEG3	73	yes
k158	1	12:76020033_76536195	2	PHLDA1,NAP1L1	11	yes
k159	1	11:77659014_78534822	13	INTS4,KCTD14,NDUFC2-KCTD14,RNU6-83P,THRSP,NDUFC2,ALG8,KCTD21-AS1,KCTD21,USP35,GAB2,NARS2,TENM4	394	yes
k16	1	18:76900335_78012141	12	ATP9B,NFATC1,CTDP1,KCNG2,SLC66A2,HSBP1L1,TXNL4A,RBFA,RBFADN,ADNP2,PARD6G-AS1,PARD6G	1	yes
k16	2	18:76900335_78012141	12	ATP9B,NFATC1,CTDP1,KCNG2,SLC66A2,HSBP1L1,TXNL4A,RBFA,RBFADN,ADNP2,PARD6G-AS1,PARD6G	79	yes
k160	1	20:57206495_57727812	13	STX16,STX16-NPEPL1,NPEPL1,MIR296,MIR298,GNAS-AS1,GNAS,NELFCD,CTSZ,TUBB1,ATP5F1E,SLMO2-ATP5E,PRELID3B	9	yes
k161	1	6:52363481_52990798	12	TRAM2,TRAM2-AS1,LOC730101,TMEM14A,GSTA7P,GSTA2,GSTA1,GSTA5,GSTA3,GSTA4,CILK1,FBXO9	106	yes
k162	1	2:40430149_40998216	2	SLC8A1-AS1,SLC8A1	1	no
k163	1	1:186146508_187058626	10	HMCN1,MIR548F1,RNU6-72P,PRG4,TPR,ODR4,OCLM,PDC,PTGS2,PLA2G4A	50	yes
k164	1	2:187596104_188635501	4	FAM171B,ZSWIM2,CALCRL,TFPI	93	yes
k165	1	15:84396691_85642298	22	ADAMTSL3,EFL1P1,UBE2Q2L,LOC440300,GOLGA2P7,LOC642423,GOLGA6L4,LOC103171574,LOC102724034,DNM1P41,GOLGA6L5P,UBE2Q2P1,LINC00933,ZSCAN2,SCAND2P,WDR73,NMB,SEC11A,ZNF592,ALPK3,SLC28A1,PDE8A	151	no
k166	1	4:9670347_10522429	6	DRD5,SLC2A9,WDR1,MIR3138,ZNF518B,CLNK	29	yes
k167	1	7:64822811_66704071	21	LOC441242,ZNF92,INTS4P2,CCT6P1,SNORA22,VKORC1L1,GUSB,ASL,CRCP,TPST1,LINC00174,LOC493754,KCTD7,LOC100996437,RABGEF1,GTF2IRD1P1,TMEM248,SBDS,TYW1,MIR4650-1,MIR4650-2	229	yes
k168	1	17:16699140_18000907	22	USP32P1,KRT16P2,TNFRSF13B,MPRIP,PLD6,FLCN,COPS3,NT5M,SMCR9,MED9,RASD1,PEMT,RAI1,SMCR5,SREBF1,MIR6777,MIR33B,TOM1L2,DRC3,ATPAF2,GID4,DRG2	118	no
k168	2	17:16699140_18000907	22	USP32P1,KRT16P2,TNFRSF13B,MPRIP,PLD6,FLCN,COPS3,NT5M,SMCR9,MED9,RASD1,PEMT,RAI1,SMCR5,SREBF1,MIR6777,MIR33B,TOM1L2,DRC3,ATPAF2,GID4,DRG2	99	no
k169	1	5:78035921_78579647	5	ARSB,DMGDH,BHMT2,BHMT,JMY	35	yes
k17	2	19:32779646_33757781	16	ZNF507,LOC400684,DPY19L3,PDCD5,ANKRD27,RGS9BP,NUDT19,TDRD12,SLC7A9,CEP89,FAAP24,RHPN2,GPATCH1,WDR88,LRP3,SLC7A10	2	yes
k17	1	19:32779646_33757781	16	ZNF507,LOC400684,DPY19L3,PDCD5,ANKRD27,RGS9BP,NUDT19,TDRD12,SLC7A9,CEP89,FAAP24,RHPN2,GPATCH1,WDR88,LRP3,SLC7A10	18	yes
k170	1	16:71334333_72248736	21	CALB2,ZNF23,ZNF19,CHST4,LOC100132529,TAT,MARVELD3,PHLPP2,SNORA70D,AP1G1,SNORD71,ATXN1L,ZNF821,IST1,PKD1L3,DHODH,HP,HPR,TXNL4B,DHX38,PMFBP1	182	no
k171	2	2:233307043_234626177	27	ALPI,ECEL1,PRSS56,CHRND,CHRNG,TIGD1,MIR5001,EIF4E2,EFHD1,GIGYF2,KCNJ13,SNORC,NGEF,NEU2,INPP5D,ATG16L1,SCARNA5,SCARNA6,SAG,DGKD,USP40,UGT1A8,UGT1A10,UGT1A9,UGT1A7,UGT1A6,UGT1A5	32	yes
k171	1	2:233307043_234626177	27	ALPI,ECEL1,PRSS56,CHRND,CHRNG,TIGD1,MIR5001,EIF4E2,EFHD1,GIGYF2,KCNJ13,SNORC,NGEF,NEU2,INPP5D,ATG16L1,SCARNA5,SCARNA6,SAG,DGKD,USP40,UGT1A8,UGT1A10,UGT1A9,UGT1A7,UGT1A6,UGT1A5	106	yes
k172	1	22:36280428_36814170	7	RBFOX2,APOL3,APOL4,APOL2,APOL1,MYH9,MIR6819	15	yes
k173	1	1:55281136_55973635	8	LEXM,DHCR24,TMEM61,BSND,PCSK9,USP24,LOC100507634,MIR4422	3	yes
k174	1	4:23473208_24076958	1	PPARGC1A	14	yes
k174	2	4:23473208_24076958	1	PPARGC1A	9	yes
k175	1	10:63535089_64051030	3	ARID5B,MIR548AV,RTKN2	3	yes
k176	1	11:57151183_57937365	21	PRG2,SLC43A3,RTN4RL2,SLC43A1,TIMM10,SMTNL1,UBE2L6,SERPING1,MIR130A,YPEL4,CLP1,ZDHHC5,MED19,TMX2,TMX2-CTNND1,SELENOH,BTBD18,CTNND1,OR9Q1,OR6Q1,OR9I1	76	yes
k177	1	1:214473168_215063061	3	SMYD2,PTPN14,CENPF	1	yes
k178	1	15:82991228_84003712	25	GOLGA6L10,GOLGA6L17P,GOLGA6L9,LOC102724034,UBE2Q2P2,LOC80154,LOC727751,RPS17,CPEB1,LOC283692,AP3B2,LOC338963,LOC283693,SNHG21,FSD2,SCARNA15,WHAMM,HOMER2,RAMAC,C15orf40,BTBD1,MIR4515,TM6SF1,HDGFRP3,BNC1	7	yes
k179	1	14:50405307_51099397	11	MIR6076,LINC01588,LOC100506499,LINC01599,VCPKMT,SOS2,L2HGDH,DMAC2L,CDKL1,MAP4K5,ATL1	3	yes
k18	4	9:70791532_71879914	13	CBWD5,CBWD3,FOXD4L3,PGM5-AS1,PGM5,TMEM252,LOC101927015,PIP5K1B,FAM122A,LOC101927069,PRKACG,FXN,TJP2	37	yes
k18	2	9:70791532_71879914	13	CBWD5,CBWD3,FOXD4L3,PGM5-AS1,PGM5,TMEM252,LOC101927015,PIP5K1B,FAM122A,LOC101927069,PRKACG,FXN,TJP2	3	yes
k18	3	9:70791532_71879914	13	CBWD5,CBWD3,FOXD4L3,PGM5-AS1,PGM5,TMEM252,LOC101927015,PIP5K1B,FAM122A,LOC101927069,PRKACG,FXN,TJP2	3	yes
k18	1	9:70791532_71879914	13	CBWD5,CBWD3,FOXD4L3,PGM5-AS1,PGM5,TMEM252,LOC101927015,PIP5K1B,FAM122A,LOC101927069,PRKACG,FXN,TJP2	6	yes
k180	1	1:163331663_164018768	1	LOC100422212	146	yes
k181	2	16:79475016_80247583	4	MAF,LOC102467146,LOC101928248,LOC102724084	102	yes
k181	1	16:79475016_80247583	4	MAF,LOC102467146,LOC101928248,LOC102724084	44	yes
k182	1	3:11804707_13098491	13	TAMM41,SYN2,TIMP4,PPARG,TSEN2,MKRN2OS,MKRN2,RAF1,TMEM40,CAND2,RPL32,SNORA7A,IQSEC1	110	no
k183	1	3:105124702_105843981	2	ALCAM,CBLB	99	yes
k184	1	10:96986971_97557675	7	ACSM6,PDLIM1,SORBS1,ALDH18A1,TCTN3,ENTPD1,ENTPD1-AS1	2	yes
k185	1	6:23903034_24632006	7	NRSN1,DCDC2,KAAG1,MRS2,GPLD1,ALDH5A1,KIAA0319	38	yes
k186	1	10:81767132_82534512	11	TMEM254-AS1,TMEM254,PLAC9,ANXA11,LINC00857,MAT1A,DYDC1,DYDC2,PRXL2A,TSPAN14,SH2D4B	145	yes
k187	2	2:226950518_227594527	2	LOC646736,MIR5702	44	yes
k187	1	2:226950518_227594527	2	LOC646736,MIR5702	9	yes
k188	1	4:2801940_3702345	15	SH3BP2,ADD1,MFSD10,NOP14-AS1,NOP14,GRK4,HTT-AS,HTT,MSANTD1,RGS12,HGFAC,DOK7,LRPAP1,LINC00955,LOC100133461	82	no
k189	1	10:34707566_35419793	4	PARD3,PARD3-AS1,CUL2,CREM	229	yes
k19	3	17:36815515_38720126	64	EPOP,MIR4734,MLLT6,MIR4726,CISD3,PCGF2,PSMB3,PIP4K2B,CWC25,MIR4727,C17orf98,RPL23,SNORA21,LASP1,MIR6779,LINC00672,FBXO47,LRRC37A11P,LOC100131347,PLXDC1,ARL5C,CACNB1,RPL19,STAC2,FBXL20,MED1,CDK12,NEUROD2,PPP1R1B,STARD3,TCAP,PNMT,PGAP3,ERBB2,MIR4728,MIEN1,GRB7,IKZF3,ZPBP2,GSDMB,ORMDL3,LRRC3C,GSDMA,PSMD3,CSF3,MED24,MIR6884,SNORD124,THRA,NR1D1,MSL1,CASC3,MIR6866,RAPGEFL1,MIR6867,WIPF2,CDC6,RARA,RARA-…	10	yes
k19	2	17:36815515_38720126	64	EPOP,MIR4734,MLLT6,MIR4726,CISD3,PCGF2,PSMB3,PIP4K2B,CWC25,MIR4727,C17orf98,RPL23,SNORA21,LASP1,MIR6779,LINC00672,FBXO47,LRRC37A11P,LOC100131347,PLXDC1,ARL5C,CACNB1,RPL19,STAC2,FBXL20,MED1,CDK12,NEUROD2,PPP1R1B,STARD3,TCAP,PNMT,PGAP3,ERBB2,MIR4728,MIEN1,GRB7,IKZF3,ZPBP2,GSDMB,ORMDL3,LRRC3C,GSDMA,PSMD3,CSF3,MED24,MIR6884,SNORD124,THRA,NR1D1,MSL1,CASC3,MIR6866,RAPGEFL1,MIR6867,WIPF2,CDC6,RARA,RARA-…	1	yes
k19	1	17:36815515_38720126	64	EPOP,MIR4734,MLLT6,MIR4726,CISD3,PCGF2,PSMB3,PIP4K2B,CWC25,MIR4727,C17orf98,RPL23,SNORA21,LASP1,MIR6779,LINC00672,FBXO47,LRRC37A11P,LOC100131347,PLXDC1,ARL5C,CACNB1,RPL19,STAC2,FBXL20,MED1,CDK12,NEUROD2,PPP1R1B,STARD3,TCAP,PNMT,PGAP3,ERBB2,MIR4728,MIEN1,GRB7,IKZF3,ZPBP2,GSDMB,ORMDL3,LRRC3C,GSDMA,PSMD3,CSF3,MED24,MIR6884,SNORD124,THRA,NR1D1,MSL1,CASC3,MIR6866,RAPGEFL1,MIR6867,WIPF2,CDC6,RARA,RARA-…	201	yes
k19	4	17:36815515_38720126	64	EPOP,MIR4734,MLLT6,MIR4726,CISD3,PCGF2,PSMB3,PIP4K2B,CWC25,MIR4727,C17orf98,RPL23,SNORA21,LASP1,MIR6779,LINC00672,FBXO47,LRRC37A11P,LOC100131347,PLXDC1,ARL5C,CACNB1,RPL19,STAC2,FBXL20,MED1,CDK12,NEUROD2,PPP1R1B,STARD3,TCAP,PNMT,PGAP3,ERBB2,MIR4728,MIEN1,GRB7,IKZF3,ZPBP2,GSDMB,ORMDL3,LRRC3C,GSDMA,PSMD3,CSF3,MED24,MIR6884,SNORD124,THRA,NR1D1,MSL1,CASC3,MIR6866,RAPGEFL1,MIR6867,WIPF2,CDC6,RARA,RARA-…	2	yes
k19	5	17:36815515_38720126	64	EPOP,MIR4734,MLLT6,MIR4726,CISD3,PCGF2,PSMB3,PIP4K2B,CWC25,MIR4727,C17orf98,RPL23,SNORA21,LASP1,MIR6779,LINC00672,FBXO47,LRRC37A11P,LOC100131347,PLXDC1,ARL5C,CACNB1,RPL19,STAC2,FBXL20,MED1,CDK12,NEUROD2,PPP1R1B,STARD3,TCAP,PNMT,PGAP3,ERBB2,MIR4728,MIEN1,GRB7,IKZF3,ZPBP2,GSDMB,ORMDL3,LRRC3C,GSDMA,PSMD3,CSF3,MED24,MIR6884,SNORD124,THRA,NR1D1,MSL1,CASC3,MIR6866,RAPGEFL1,MIR6867,WIPF2,CDC6,RARA,RARA-…	436	yes
k190	1	4:115209464_115881654	3	UGT8,MIR577,NDST4	12	yes
k191	1	1:154774309_156456121	76	KCNN3,PMVK,PBXIP1,PYGO2,SHC1,CKS1B,MIR4258,FLAD1,LENEP,ZBTB7B,DCST2,DCST1,LOC100505666,ADAM15,EFNA4,EFNA3,EFNA1,SLC50A1,DPM3,KRTCAP2,TRIM46,MUC1,MIR92B,THBS3,MTX1,GBAP1,GBA,FAM189B,SCAMP3,CLK2,HCN3,PKLR,FDPS,RUSC1-AS1,RUSC1,ASH1L,MIR555,POU5F1P4,ASH1L-AS1,MSTO1,MSTO2P,YY1AP1,DAP3,MSTO2P,GON4L,SYT11,RIT1,KHDC4,SNORA80E,SCARNA4,RXFP4,ARHGEF2,MIR6738,SSR2,MIR7851,UBQLN4,LAMTOR2,RAB25,MEX3A,LMNA,SEMA…	7	yes
k191	2	1:154774309_156456121	76	KCNN3,PMVK,PBXIP1,PYGO2,SHC1,CKS1B,MIR4258,FLAD1,LENEP,ZBTB7B,DCST2,DCST1,LOC100505666,ADAM15,EFNA4,EFNA3,EFNA1,SLC50A1,DPM3,KRTCAP2,TRIM46,MUC1,MIR92B,THBS3,MTX1,GBAP1,GBA,FAM189B,SCAMP3,CLK2,HCN3,PKLR,FDPS,RUSC1-AS1,RUSC1,ASH1L,MIR555,POU5F1P4,ASH1L-AS1,MSTO1,MSTO2P,YY1AP1,DAP3,MSTO2P,GON4L,SYT11,RIT1,KHDC4,SNORA80E,SCARNA4,RXFP4,ARHGEF2,MIR6738,SSR2,MIR7851,UBQLN4,LAMTOR2,RAB25,MEX3A,LMNA,SEMA…	4	yes
k192	1	5:43818846_45195090	4	FGF10,FGF10-AS1,LOC100506674,MRPS30	197	yes
k193	1	20:1078766_1598700	14	PSMF1,TMEM74B,C20orf202,RAD21L1,SNPH,FKBP1A-SDCBP2,SDCBP2,SDCBP2-AS1,FKBP1A,MIR6869,NSFL1C,SIRPB2,SIRPD,SIRPB1	9	yes
k194	1	9:139821163_140372308	43	FBXW5,C8G,LCN12,PTGDS,LCNL1,PAXX,CLIC3,ABCA2,C9orf139,FUT7,NPDC1,ENTPD2,SAPCD2,UAP1L1,MAN1B1-DT,MAN1B1,DPP7,GRIN1,LRRC26,MIR3621,TMEM210,ANAPC2,SSNA1,TPRN,TMEM203,NDOR1,RNF208,CYSRT1,RNF224,SLC34A3,TUBB4B,FAM166A,LOC100129722,STPG3,NELFB,TOR4A,NRARP,EXD3,NOXA1,ENTPD8,NSMF,MIR7114,PNPLA7	32	yes
k194	2	9:139821163_140372308	43	FBXW5,C8G,LCN12,PTGDS,LCNL1,PAXX,CLIC3,ABCA2,C9orf139,FUT7,NPDC1,ENTPD2,SAPCD2,UAP1L1,MAN1B1-DT,MAN1B1,DPP7,GRIN1,LRRC26,MIR3621,TMEM210,ANAPC2,SSNA1,TPRN,TMEM203,NDOR1,RNF208,CYSRT1,RNF224,SLC34A3,TUBB4B,FAM166A,LOC100129722,STPG3,NELFB,TOR4A,NRARP,EXD3,NOXA1,ENTPD8,NSMF,MIR7114,PNPLA7	41	yes
k195	1	15:67091477_67911784	6	SMAD3,AAGAB,IQCH,IQCH-AS1,C15orf61,MAP2K5	11	no
k195	2	15:67091477_67911784	6	SMAD3,AAGAB,IQCH,IQCH-AS1,C15orf61,MAP2K5	106	no
k196	1	17:65118155_65646360	3	HELZ,PSMD12,PITPNC1	7	yes
k197	1	19:12749458_13321832	34	MAN2B1,WDR83,WDR83OS,DHPS,FBXW9,TNPO2,SNORD41,TRIR,GET3,BEST2,HOOK2,JUNB,PRDX2,RNASEH2A,RTBDN,MAST1,MIR6794,DNASE2,KLF1,GCDH,SYCE2,FARSA,CALR,MIR6515,RAD23A,GADD45GIP1,DAND5,NFIX,LYL1,TRMT1,NACC1,STX10,IER2,CACNA1A	43	no
k198	1	10:29431019_30072159	5	LYZL1,LOC102724316,SVIL,MIR604,MIR938	10	yes
k199	1	3:30496255_31027944	2	TGFBR2,GADL1	31	no
k2	2	16:20066843_21342051	20	GPR139,GP2,UMOD,PDILT,ACSM5,ACSM2A,ACSM2B,ACSM1,THUMPD1,ACSM3,ERI2,LOC81691,DCUN1D3,LYRM1,DNAH3,TMEM159,ZP2,ANKS4B,CRYM,CRYM-AS1	4	yes
k2	1	16:20066843_21342051	20	GPR139,GP2,UMOD,PDILT,ACSM5,ACSM2A,ACSM2B,ACSM1,THUMPD1,ACSM3,ERI2,LOC81691,DCUN1D3,LYRM1,DNAH3,TMEM159,ZP2,ANKS4B,CRYM,CRYM-AS1	1	yes
k2	4	16:20066843_21342051	20	GPR139,GP2,UMOD,PDILT,ACSM5,ACSM2A,ACSM2B,ACSM1,THUMPD1,ACSM3,ERI2,LOC81691,DCUN1D3,LYRM1,DNAH3,TMEM159,ZP2,ANKS4B,CRYM,CRYM-AS1	28	yes
k2	3	16:20066843_21342051	20	GPR139,GP2,UMOD,PDILT,ACSM5,ACSM2A,ACSM2B,ACSM1,THUMPD1,ACSM3,ERI2,LOC81691,DCUN1D3,LYRM1,DNAH3,TMEM159,ZP2,ANKS4B,CRYM,CRYM-AS1	33	yes
k20	1	15:74211720_77503196	64	LOXL1-AS1,LOXL1,STOML1,PML,GOLGA6A,LOC283731,ISLR2,ISLR,STRA6,CCDC33,CYP11A1,LOC729739,SEMA7A,MIR6881,UBL7,UBL7-AS1,ARID3B,CLK3,EDC3,CYP1A1,CYP1A2,CSK,MIR4513,LMAN1L,CPLX3,ULK3,MIR6882,SCAMP2,MPI,FAM219B,COX5A,RPP25,SCAMP5,PPCDC,C15orf39,GOLGA6C,GOLGA6D,COMMD4,NEIL1,MIR631,MAN2C1,SIN3A,PTPN9,SNUPN,IMP3,SNX33,CSPG4,ODF3L1,DNM1P35,MIR4313,UBE2Q2,FBXO22,FBXO22-AS1,NRG4,TMEM266,LOC101929439,ETFA,TYRO…	2	yes
k20	3	15:74211720_77503196	64	LOXL1-AS1,LOXL1,STOML1,PML,GOLGA6A,LOC283731,ISLR2,ISLR,STRA6,CCDC33,CYP11A1,LOC729739,SEMA7A,MIR6881,UBL7,UBL7-AS1,ARID3B,CLK3,EDC3,CYP1A1,CYP1A2,CSK,MIR4513,LMAN1L,CPLX3,ULK3,MIR6882,SCAMP2,MPI,FAM219B,COX5A,RPP25,SCAMP5,PPCDC,C15orf39,GOLGA6C,GOLGA6D,COMMD4,NEIL1,MIR631,MAN2C1,SIN3A,PTPN9,SNUPN,IMP3,SNX33,CSPG4,ODF3L1,DNM1P35,MIR4313,UBE2Q2,FBXO22,FBXO22-AS1,NRG4,TMEM266,LOC101929439,ETFA,TYRO…	215	yes
k20	2	15:74211720_77503196	64	LOXL1-AS1,LOXL1,STOML1,PML,GOLGA6A,LOC283731,ISLR2,ISLR,STRA6,CCDC33,CYP11A1,LOC729739,SEMA7A,MIR6881,UBL7,UBL7-AS1,ARID3B,CLK3,EDC3,CYP1A1,CYP1A2,CSK,MIR4513,LMAN1L,CPLX3,ULK3,MIR6882,SCAMP2,MPI,FAM219B,COX5A,RPP25,SCAMP5,PPCDC,C15orf39,GOLGA6C,GOLGA6D,COMMD4,NEIL1,MIR631,MAN2C1,SIN3A,PTPN9,SNUPN,IMP3,SNX33,CSPG4,ODF3L1,DNM1P35,MIR4313,UBE2Q2,FBXO22,FBXO22-AS1,NRG4,TMEM266,LOC101929439,ETFA,TYRO…	1	yes
k20	4	15:74211720_77503196	64	LOXL1-AS1,LOXL1,STOML1,PML,GOLGA6A,LOC283731,ISLR2,ISLR,STRA6,CCDC33,CYP11A1,LOC729739,SEMA7A,MIR6881,UBL7,UBL7-AS1,ARID3B,CLK3,EDC3,CYP1A1,CYP1A2,CSK,MIR4513,LMAN1L,CPLX3,ULK3,MIR6882,SCAMP2,MPI,FAM219B,COX5A,RPP25,SCAMP5,PPCDC,C15orf39,GOLGA6C,GOLGA6D,COMMD4,NEIL1,MIR631,MAN2C1,SIN3A,PTPN9,SNUPN,IMP3,SNX33,CSPG4,ODF3L1,DNM1P35,MIR4313,UBE2Q2,FBXO22,FBXO22-AS1,NRG4,TMEM266,LOC101929439,ETFA,TYRO…	8	yes
k20	5	15:74211720_77503196	64	LOXL1-AS1,LOXL1,STOML1,PML,GOLGA6A,LOC283731,ISLR2,ISLR,STRA6,CCDC33,CYP11A1,LOC729739,SEMA7A,MIR6881,UBL7,UBL7-AS1,ARID3B,CLK3,EDC3,CYP1A1,CYP1A2,CSK,MIR4513,LMAN1L,CPLX3,ULK3,MIR6882,SCAMP2,MPI,FAM219B,COX5A,RPP25,SCAMP5,PPCDC,C15orf39,GOLGA6C,GOLGA6D,COMMD4,NEIL1,MIR631,MAN2C1,SIN3A,PTPN9,SNUPN,IMP3,SNX33,CSPG4,ODF3L1,DNM1P35,MIR4313,UBE2Q2,FBXO22,FBXO22-AS1,NRG4,TMEM266,LOC101929439,ETFA,TYRO…	1	yes
k200	1	6:100632405_101156046	2	SIM1,ASCC3	147	yes
k201	1	5:148274820_148792406	7	SH3TC2,ABLIM3,AFAP1L1,GRPEL2,PCYOX1L,IL17B,CARMN	7	yes
k202	1	15:62506233_63058539	4	MIR8067,MIR6085,MGC15885,TLN2	27	yes
k203	1	15:57479289_58104106	7	TCF12,LINC00926,LOC101928611,CGNL1,GCOM1,MYZAP,POLR2M	15	yes
k203	3	15:57479289_58104106	7	TCF12,LINC00926,LOC101928611,CGNL1,GCOM1,MYZAP,POLR2M	22	yes
k203	2	15:57479289_58104106	7	TCF12,LINC00926,LOC101928611,CGNL1,GCOM1,MYZAP,POLR2M	1	yes
k204	1	1:228072826_228809994	24	WNT9A,MIR5008,WNT3A,ARF1,MIR3620,C1orf35,MRPL55,GUK1,GJC2,IBA57-DT,IBA57,OBSCN-AS1,OBSCN,TRIM11,MIR6742,TRIM17,H3-4,H2AW,H2BU1,MIR4666A,RNF187,BTNL10,RHOU,DUSP5P1	196	no
k205	1	10:74696444_76559882	30	PLA2G12B,P4HA1,NUDT13,ECD,FAM149B1,DNAJC9,DNAJC9-AS1,MRPS16,CFAP70,ANXA7,MSS51,PPP3CB,USP54,MYOZ1,SYNPO2L,AGAP5,BMS1P4,GLUD1P3,SEC24C,FUT11,CHCHD1,ZSWIM8,ZSWIM8-AS1,NDST2,CAMK2G,C10orf55,PLAU,VCL,AP3M1,ADK	252	yes
k205	2	10:74696444_76559882	30	PLA2G12B,P4HA1,NUDT13,ECD,FAM149B1,DNAJC9,DNAJC9-AS1,MRPS16,CFAP70,ANXA7,MSS51,PPP3CB,USP54,MYOZ1,SYNPO2L,AGAP5,BMS1P4,GLUD1P3,SEC24C,FUT11,CHCHD1,ZSWIM8,ZSWIM8-AS1,NDST2,CAMK2G,C10orf55,PLAU,VCL,AP3M1,ADK	170	yes
k206	1	4:52430923_53116468	4	DCUN1D4,LRRC66,SGCB,SPATA18	145	no
k207	1	17:11884186_12389964	3	ZNF18,MAP2K4,MIR744	18	yes
k208	1	1:47696305_48252447	7	TAL1,STIL,CMPK1,FOXE3,FOXD2-AS1,FOXD2,TRABD2B	18	yes
k209	1	1:207639407_208305692	9	CR2,CR1,CR1L,CD46,MIR29C,MIR29B2,LOC148696,CD34,PLXNA2	52	no
k21	1	3:140813953_142331390	12	SPSB4,PXYLP1,ZBTB38,RASA2,RNF7,GRK7,ATP1B3,TFDP2,GK5,XRN1,ATR,PLS1	137	yes
k21	2	3:140813953_142331390	12	SPSB4,PXYLP1,ZBTB38,RASA2,RNF7,GRK7,ATP1B3,TFDP2,GK5,XRN1,ATR,PLS1	4	yes
k21	3	3:140813953_142331390	12	SPSB4,PXYLP1,ZBTB38,RASA2,RNF7,GRK7,ATP1B3,TFDP2,GK5,XRN1,ATR,PLS1	16	yes
k21	4	3:140813953_142331390	12	SPSB4,PXYLP1,ZBTB38,RASA2,RNF7,GRK7,ATP1B3,TFDP2,GK5,XRN1,ATR,PLS1	80	yes
k210	1	11:118385151_119607305	41	KMT2A,TTC36,TMEM25,IFT46,ARCN1,PHLDB1,MIR6716,TREH,DDX6,CXCR5,BCL9L,MIR4492,UPK2,FOXR1,CCDC84,RPL23AP64,RPS25,TRAPPC4,MIR3656,SLC37A4,HYOU1,VPS11,HMBS,H2AX,DPAGT1,C2CD2L,HINFP,ABCG4,NLRX1,PDZD3,CCDC153,CBL,MCAM,MIR6756,RNF26,C1QTNF5,MFRP,USP2,USP2-AS1,THY1,NECTIN1	198	yes
k210	2	11:118385151_119607305	41	KMT2A,TTC36,TMEM25,IFT46,ARCN1,PHLDB1,MIR6716,TREH,DDX6,CXCR5,BCL9L,MIR4492,UPK2,FOXR1,CCDC84,RPL23AP64,RPS25,TRAPPC4,MIR3656,SLC37A4,HYOU1,VPS11,HMBS,H2AX,DPAGT1,C2CD2L,HINFP,ABCG4,NLRX1,PDZD3,CCDC153,CBL,MCAM,MIR6756,RNF26,C1QTNF5,MFRP,USP2,USP2-AS1,THY1,NECTIN1	205	yes
k211	1	12:4243794_4920931	12	CCND2,TIGAR,FGF23,FGF6,C12orf4,RAD51AP1,DYRK4,AKAP3,NDUFA9,LOC101929549,GALNT8,KCNA6	52	yes
k212	1	10:88595190_89175529	13	BMPR1A,MMRN2,SNCG,ADIRF,AGAP11,FAM25A,GLUD1,SHLD2,NUTM2A,NUTM2A-AS1,LOC439994,NUTM2D,FAM245A	17	no
k213	1	14:81564426_82125570	7	TSHR,GTF2A1,SNORA79,STON2,LOC100506700,SEL1L,LOC101928559	92	no
k214	1	6:44430555_45078803	1	SUPT3H	11	yes
k215	1	6:55118502_55894601	4	HCRTR2,GFRAL,HMGCLL1,BMP5	48	no
k216	2	1:10480910_11106692	9	CENPS,CENPS-CORT,CORT,DFFA,PEX14,CASZ1,C1orf127,TARDBP,MASP2	12	yes
k216	1	1:10480910_11106692	9	CENPS,CENPS-CORT,CORT,DFFA,PEX14,CASZ1,C1orf127,TARDBP,MASP2	35	yes
k217	1	16:15848725_16378742	5	MYH11,CEP20,ABCC1,ABCC6,NOMO3	141	no
k218	1	16:1911793_2413962	42	MEIOB,LINC00254,HS3ST6,MSRB1,RPL3L,NDUFB10,RPS2,SNORA10,SNORA64,SNHG9,SNORA78,RNF151,TBL3,NOXO1,GFER,SYNGR3,ZNF598,NPW,SLC9A3R2,NTHL1,TSC2,PKD1,MIR1225,MIR6511B1,MIR4516,MIR3180-5,RAB26,SNORD60,TRAF7,CASKIN1,MLST8,BRICD5,PGP,E4F1,DNASE1L2,ECI1,RNPS1,MIR3677,MIR940,MIR4717,ABCA3,ABCA17P	1	yes
k218	2	16:1911793_2413962	42	MEIOB,LINC00254,HS3ST6,MSRB1,RPL3L,NDUFB10,RPS2,SNORA10,SNORA64,SNHG9,SNORA78,RNF151,TBL3,NOXO1,GFER,SYNGR3,ZNF598,NPW,SLC9A3R2,NTHL1,TSC2,PKD1,MIR1225,MIR6511B1,MIR4516,MIR3180-5,RAB26,SNORD60,TRAF7,CASKIN1,MLST8,BRICD5,PGP,E4F1,DNASE1L2,ECI1,RNPS1,MIR3677,MIR940,MIR4717,ABCA3,ABCA17P	16	yes
k219	1	3:13680490_14491290	10	LINC00620,WNT7A,FGD5P1,TPRXL,CHCHD4,TMEM43,XPC,LSM3,LINC01267,SLC6A6	274	yes
k22	1	10:502876_1533195	11	DIP2C,MIR5699,PRR26,LARP4B,GTPBP4,IDI2,IDI2-AS1,IDI1,WDR37,LINC00200,ADARB2	1	yes
k220	2	17:56268534_57606558	28	EPX,MKS1,LPO,MPO,TSPOAP1,TSPOAP1-AS1,MIR142,MIR4736,SUPT4H1,RNF43,HSF5,MTMR4,LOC101927688,SEPTIN4,C17orf47,TEX14,RAD51C,PPM1E,TRIM37,SKA2,MIR454,MIR301A,PRR11,SMG8,GDPD1,YPEL2,MIR4729,LOC101927728	8	yes
k220	1	17:56268534_57606558	28	EPX,MKS1,LPO,MPO,TSPOAP1,TSPOAP1-AS1,MIR142,MIR4736,SUPT4H1,RNF43,HSF5,MTMR4,LOC101927688,SEPTIN4,C17orf47,TEX14,RAD51C,PPM1E,TRIM37,SKA2,MIR454,MIR301A,PRR11,SMG8,GDPD1,YPEL2,MIR4729,LOC101927728	170	yes
k221	1	20:8053120_8567206	1	PLCB1	7	yes
k222	1	20:14421075_14939146	3	MACROD2,MACROD2-IT1,MACROD2-AS1	55	yes
k223	1	1:219974321_220474321	11	RNU5F-1,SLC30A10,EPRS1,BPNT1,IARS2,MIR215,MIR194-1,RAB3GAP2,MIR664A,SNORA36B,AURKAP1	143	no
k23	2	17:19039286_20238543	23	GRAPL,LOC79999,LOC388436,LOC79999,LOC388436,EPN2,EPN2-IT1,EPN2-AS1,B9D1,MIR1180,MAPK7,MFAP4,RNF112,SLC47A1,SNORA59A,SNORA59B,ALDH3A2,SLC47A2,ALDH3A1,ULK2,AKAP10,SPECC1,CCDC144CP	12	no
k23	1	17:19039286_20238543	23	GRAPL,LOC79999,LOC388436,LOC79999,LOC388436,EPN2,EPN2-IT1,EPN2-AS1,B9D1,MIR1180,MAPK7,MFAP4,RNF112,SLC47A1,SNORA59A,SNORA59B,ALDH3A2,SLC47A2,ALDH3A1,ULK2,AKAP10,SPECC1,CCDC144CP	1	no
k23	3	17:19039286_20238543	23	GRAPL,LOC79999,LOC388436,LOC79999,LOC388436,EPN2,EPN2-IT1,EPN2-AS1,B9D1,MIR1180,MAPK7,MFAP4,RNF112,SLC47A1,SNORA59A,SNORA59B,ALDH3A2,SLC47A2,ALDH3A1,ULK2,AKAP10,SPECC1,CCDC144CP	11	no
k24	1	1:149748923_151432876	73	H2BC18,FCGR1A,H3C13,H4C14,H4C15,H3C15,H3C14,H2AC18,H2AC19,H2BC20P,H2AC18,H2AC19,H3C15,H3C14,H4C14,H4C15,H2BC21,H2AC20,H2AC21,BOLA1,SV2A,SF3B4,MTMR11,OTUD7B,VPS45,PLEKHO1,ANP32E,CA14,APH1A,C1orf54,CIART,MRPS21,PRPF3,RPRD2,TARS2,MIR6878,ECM1,FALEC,ADAMTSL4,MIR4257,ADAMTSL4-AS1,MCL1,ENSA,GOLPH3L,HORMAD1,CTSS,CTSK,ARNT,SETDB1,CERS2,ANXA9,MINDY1,PRUNE1,BNIPL,C1orf56,CDC42SE1,MLLT11,GABPB2,SEMA6C,TNFAI…	1	yes
k25	1	15:53528448_54346982	2	WDR72,UNC13C	14	yes
k25	2	15:53528448_54346982	2	WDR72,UNC13C	18	yes
k26	1	7:76862367_77856056	9	CCDC146,GSAP,LOC101927243,PTPN12,APTR,RSBN1L,TMEM60,PHTF2,MAGI2	32	yes
k27	2	12:51428_806297	12	FAM138D,LOC100288778,IQSEC3,LOC574538,SLC6A12,LOC101929384,SLC6A13,LOC102723544,KDM5A,CCDC77,B4GALNT3,NINJ2	20	yes
k27	1	12:51428_806297	12	FAM138D,LOC100288778,IQSEC3,LOC574538,SLC6A12,LOC101929384,SLC6A13,LOC102723544,KDM5A,CCDC77,B4GALNT3,NINJ2	2	yes
k28	2	5:52460378_53915443	6	FST,NDUFS4,ARL15,MIR581,HSPB3,SNX18	2	yes
k28	1	5:52460378_53915443	6	FST,NDUFS4,ARL15,MIR581,HSPB3,SNX18	5	yes
k28	3	5:52460378_53915443	6	FST,NDUFS4,ARL15,MIR581,HSPB3,SNX18	86	yes
k29	1	2:217318497_217964948	6	SMARCAL1,RPL37A,LINC01280,IGFBP2,IGFBP5,TNP1	5	yes
k29	2	2:217318497_217964948	6	SMARCAL1,RPL37A,LINC01280,IGFBP2,IGFBP5,TNP1	2	yes
k3	3	4:76763191_77957209	17	PPEF2,NAAA,SDAD1,CXCL9,ART3,CXCL10,CXCL11,NUP54,SCARB2,FAM47E,FAM47E-STBD1,STBD1,CCDC158,SHROOM3,MIR4450,SOWAHB,SEPTIN11	3	yes
k3	1	4:76763191_77957209	17	PPEF2,NAAA,SDAD1,CXCL9,ART3,CXCL10,CXCL11,NUP54,SCARB2,FAM47E,FAM47E-STBD1,STBD1,CCDC158,SHROOM3,MIR4450,SOWAHB,SEPTIN11	23	yes
k3	2	4:76763191_77957209	17	PPEF2,NAAA,SDAD1,CXCL9,ART3,CXCL10,CXCL11,NUP54,SCARB2,FAM47E,FAM47E-STBD1,STBD1,CCDC158,SHROOM3,MIR4450,SOWAHB,SEPTIN11	2	yes
k30	1	20:31674680_34807004	62	BPIFB4,BPIFA2,BPIFA4P,BPIFA3,BPIFA1,BPIFB1,CDK5RAP1,SNTA1,CBFA2T2,NECAB3,C20orf144,ACTL10,E2F1,PXMP4,ZNF341,LOC101929746,CHMP4B,LOC101926888,RALY,MIR4755,EIF2S2,ASIP,AHCY,ITCH,MIR644A,DYNLRB1,MAP1LC3A,PIGU,TP53INP2,NCOA6,HMGB3P1,GGT7,ACSS2,GSS,MYH7B,MIR499A,MIR499B,TRPC4AP,EDEM2,PROCR,MMP24,MMP24OS,EIF6,FAM83C-AS1,FAM83C,UQCC1,GDF5,CEP250,C20orf173,ERGIC3,FER1L4,SPAG4,CPNE1,RBM12,NFS1,ROMO1,RBM39…	1	yes
k30	2	20:31674680_34807004	62	BPIFB4,BPIFA2,BPIFA4P,BPIFA3,BPIFA1,BPIFB1,CDK5RAP1,SNTA1,CBFA2T2,NECAB3,C20orf144,ACTL10,E2F1,PXMP4,ZNF341,LOC101929746,CHMP4B,LOC101926888,RALY,MIR4755,EIF2S2,ASIP,AHCY,ITCH,MIR644A,DYNLRB1,MAP1LC3A,PIGU,TP53INP2,NCOA6,HMGB3P1,GGT7,ACSS2,GSS,MYH7B,MIR499A,MIR499B,TRPC4AP,EDEM2,PROCR,MMP24,MMP24OS,EIF6,FAM83C-AS1,FAM83C,UQCC1,GDF5,CEP250,C20orf173,ERGIC3,FER1L4,SPAG4,CPNE1,RBM12,NFS1,ROMO1,RBM39…	251	yes
k31	2	20:52436167_53040786	5	SUMO1P1,BCAS1,MIR4756,CYP24A1,PFDN4	2	yes
k31	1	20:52436167_53040786	5	SUMO1P1,BCAS1,MIR4756,CYP24A1,PFDN4	6	yes
k31	4	20:52436167_53040786	5	SUMO1P1,BCAS1,MIR4756,CYP24A1,PFDN4	5	yes
k31	3	20:52436167_53040786	5	SUMO1P1,BCAS1,MIR4756,CYP24A1,PFDN4	11	yes
k32	2	1:112791015_113885696	16	CTTNBP2NL,MIR4256,WNT2B,ST7L,CAPZA1,MOV10,RHOC,PPM1J,TAFA3,LOC100996702,SLC16A1,AKR7A2P1,SLC16A1-AS1,LOC100996251,LRIG2,LOC643441	41	no
k32	1	1:112791015_113885696	16	CTTNBP2NL,MIR4256,WNT2B,ST7L,CAPZA1,MOV10,RHOC,PPM1J,TAFA3,LOC100996702,SLC16A1,AKR7A2P1,SLC16A1-AS1,LOC100996251,LRIG2,LOC643441	4	no
k33	2	22:40152817_41312014	15	ENTHD1,GRAP2,FAM83F,LOC100130899,TNRC6B,ADSL,SGSM3,MRTFA,LOC101927257,MCHR1,SLC25A17,MIR4766,ST13,XPNPEP3,DNAJB7	60	no
k33	1	22:40152817_41312014	15	ENTHD1,GRAP2,FAM83F,LOC100130899,TNRC6B,ADSL,SGSM3,MRTFA,LOC101927257,MCHR1,SLC25A17,MIR4766,ST13,XPNPEP3,DNAJB7	12	no
k33	3	22:40152817_41312014	15	ENTHD1,GRAP2,FAM83F,LOC100130899,TNRC6B,ADSL,SGSM3,MRTFA,LOC101927257,MCHR1,SLC25A17,MIR4766,ST13,XPNPEP3,DNAJB7	1	no
k34	1	2:15473095_16089159	5	NBAS,DDX1,LOC101926966,MYCNOS,MYCN	5	yes
k34	2	2:15473095_16089159	5	NBAS,DDX1,LOC101926966,MYCNOS,MYCN	26	yes
k35	2	5:67405495_68997047	17	LOC102467655,PIK3R1,SLC30A5,CCNB1,CENPH,MRPS36,CDK7,CCDC125,AK6,TAF9,RAD17,MARVELD2,OCLN,GTF2H2C,GTF2H2C_2,LOC100272216,GUSBP3	44	yes
k35	3	5:67405495_68997047	17	LOC102467655,PIK3R1,SLC30A5,CCNB1,CENPH,MRPS36,CDK7,CCDC125,AK6,TAF9,RAD17,MARVELD2,OCLN,GTF2H2C,GTF2H2C_2,LOC100272216,GUSBP3	5	yes
k35	4	5:67405495_68997047	17	LOC102467655,PIK3R1,SLC30A5,CCNB1,CENPH,MRPS36,CDK7,CCDC125,AK6,TAF9,RAD17,MARVELD2,OCLN,GTF2H2C,GTF2H2C_2,LOC100272216,GUSBP3	142	yes
k35	5	5:67405495_68997047	17	LOC102467655,PIK3R1,SLC30A5,CCNB1,CENPH,MRPS36,CDK7,CCDC125,AK6,TAF9,RAD17,MARVELD2,OCLN,GTF2H2C,GTF2H2C_2,LOC100272216,GUSBP3	26	yes
k35	1	5:67405495_68997047	17	LOC102467655,PIK3R1,SLC30A5,CCNB1,CENPH,MRPS36,CDK7,CCDC125,AK6,TAF9,RAD17,MARVELD2,OCLN,GTF2H2C,GTF2H2C_2,LOC100272216,GUSBP3	11	yes
k36	1	19:36747147_38723275	44	LOC100134317,LINC00665,ZFP14,ZFP82,LOC644189,ZNF566,LOC728752,ZNF260,ZNF529,LOC101927599,ZNF382,ZNF461,LOC101927621,ZNF567,ZNF850,ZNF790-AS1,ZNF790,ZNF345,ZNF829,ZNF568,ZNF420,ZNF585A,ZNF585B,ZNF383,LOC101927667,LOC284412,ZNF875,ZNF527,ZNF569,ZNF570,LOC101927720,ZNF793,ZNF571-AS1,ZNF540,ZNF571,ZFP30,ZNF781,ZNF607,ZNF573,LOC644554,LOC100631378,WDR87,SIPA1L3,DPF1	50	yes
k37	3	2:176181880_178732594	30	LNPK,EVX2,HOXD13,HOXD12,HOXD11,HOXD10,HOXD9,HOXD8,HOXD-AS2,MIR10B,HOXD4,HOXD3,HAGLR,LOC102800310,HOXD1,MTX2,MIR1246,LINC01116,LOC102724224,HNRNPA3,MIR4444-1,MIR4444-2,NFE2L2,MIR3128,LOC100130691,MIR6512,AGPS,TTC30B,TTC30A,PDE11A	1	yes
k37	4	2:176181880_178732594	30	LNPK,EVX2,HOXD13,HOXD12,HOXD11,HOXD10,HOXD9,HOXD8,HOXD-AS2,MIR10B,HOXD4,HOXD3,HAGLR,LOC102800310,HOXD1,MTX2,MIR1246,LINC01116,LOC102724224,HNRNPA3,MIR4444-1,MIR4444-2,NFE2L2,MIR3128,LOC100130691,MIR6512,AGPS,TTC30B,TTC30A,PDE11A	23	yes
k37	5	2:176181880_178732594	30	LNPK,EVX2,HOXD13,HOXD12,HOXD11,HOXD10,HOXD9,HOXD8,HOXD-AS2,MIR10B,HOXD4,HOXD3,HAGLR,LOC102800310,HOXD1,MTX2,MIR1246,LINC01116,LOC102724224,HNRNPA3,MIR4444-1,MIR4444-2,NFE2L2,MIR3128,LOC100130691,MIR6512,AGPS,TTC30B,TTC30A,PDE11A	104	yes
k37	2	2:176181880_178732594	30	LNPK,EVX2,HOXD13,HOXD12,HOXD11,HOXD10,HOXD9,HOXD8,HOXD-AS2,MIR10B,HOXD4,HOXD3,HAGLR,LOC102800310,HOXD1,MTX2,MIR1246,LINC01116,LOC102724224,HNRNPA3,MIR4444-1,MIR4444-2,NFE2L2,MIR3128,LOC100130691,MIR6512,AGPS,TTC30B,TTC30A,PDE11A	9	yes
k37	1	2:176181880_178732594	30	LNPK,EVX2,HOXD13,HOXD12,HOXD11,HOXD10,HOXD9,HOXD8,HOXD-AS2,MIR10B,HOXD4,HOXD3,HAGLR,LOC102800310,HOXD1,MTX2,MIR1246,LINC01116,LOC102724224,HNRNPA3,MIR4444-1,MIR4444-2,NFE2L2,MIR3128,LOC100130691,MIR6512,AGPS,TTC30B,TTC30A,PDE11A	3	yes
k37	6	2:176181880_178732594	30	LNPK,EVX2,HOXD13,HOXD12,HOXD11,HOXD10,HOXD9,HOXD8,HOXD-AS2,MIR10B,HOXD4,HOXD3,HAGLR,LOC102800310,HOXD1,MTX2,MIR1246,LINC01116,LOC102724224,HNRNPA3,MIR4444-1,MIR4444-2,NFE2L2,MIR3128,LOC100130691,MIR6512,AGPS,TTC30B,TTC30A,PDE11A	90	yes
k38	1	11:64787977_66032768	67	ARL2,ARL2-SNX15,SNX15,SAC3D1,NAALADL1,CDCA5,ZFPL1,TMEM262,VPS51,TM7SF2,ZNHIT2,FAU,MRPL49,SYVN1,MIR6751,SPDYC,CAPN1,SLC22A20P,POLA2,CDC42EP2,DPF2,TIGD3,SLC25A45,FRMD8,NEAT1,MIR612,MALAT1,MIR548AR,MIR548BA,SCYL1,LTBP3,ZNRD2-AS1,ZNRD2,FAM89B,EHBP1L1,KCNK7,MAP3K11,PCNX3,MIR4690,SIPA1,MIR4489,RELA,KAT5,RNASEH2C,AP5B1,OVOL1,OVOL1-AS1,SNX32,CFL1,MUS81,EFEMP2,CTSW,FIBP,CCDC85B,FOSL1,C11orf68,DRAP1,TSGA10…	33	yes
k38	2	11:64787977_66032768	67	ARL2,ARL2-SNX15,SNX15,SAC3D1,NAALADL1,CDCA5,ZFPL1,TMEM262,VPS51,TM7SF2,ZNHIT2,FAU,MRPL49,SYVN1,MIR6751,SPDYC,CAPN1,SLC22A20P,POLA2,CDC42EP2,DPF2,TIGD3,SLC25A45,FRMD8,NEAT1,MIR612,MALAT1,MIR548AR,MIR548BA,SCYL1,LTBP3,ZNRD2-AS1,ZNRD2,FAM89B,EHBP1L1,KCNK7,MAP3K11,PCNX3,MIR4690,SIPA1,MIR4489,RELA,KAT5,RNASEH2C,AP5B1,OVOL1,OVOL1-AS1,SNX32,CFL1,MUS81,EFEMP2,CTSW,FIBP,CCDC85B,FOSL1,C11orf68,DRAP1,TSGA10…	1	yes
k39	1	15:40439526_42045900	43	BUB1B,PAK6,C15orf56,ANKRD63,PLCB2,CCDC9B,PHGR1,DISP2,KNSTRN,IVD,BAHD1,CHST14,CCDC32,MRPL42P5,RPUSD2,KNL1,RAD51-AS1,RAD51,RMDN3,GCHFR,DNAJC17,C15orf62,ZFYVE19,PPP1R14D,SPINT1,RHOV,VPS18,DLL4,CHAC1,INO80,EXD1,CHP1,OIP5-AS1,OIP5,NUSAP1,NDUFAF1,RTF1,ITPKA,LTK,RPAP1,TYRO3,MGA,MIR626	42	yes
k4	1	7:151097952_151716242	8	WDR86,WDR86-AS1,CRYGN,MIR3907,RHEB,PRKAG2,PRKAG2-AS1,GALNTL5	2	yes
k40	1	10:52228264_52997870	4	SGMS1,ASAH2B,A1CF,PRKG1	1	yes
k41	1	4:80907098_81457963	4	ANTXR2,PRDM8,FGF5,CFAP299	7	yes
k42	1	7:46456813_47196639	0		4	yes
k43	3	12:2951746_3694974	7	LOC100507424,FOXM1,RHNO1,TULP3,TEAD4,TSPAN9,PRMT8	44	yes
k43	2	12:2951746_3694974	7	LOC100507424,FOXM1,RHNO1,TULP3,TEAD4,TSPAN9,PRMT8	17	yes
k43	4	12:2951746_3694974	7	LOC100507424,FOXM1,RHNO1,TULP3,TEAD4,TSPAN9,PRMT8	19	yes
k43	5	12:2951746_3694974	7	LOC100507424,FOXM1,RHNO1,TULP3,TEAD4,TSPAN9,PRMT8	25	yes
k43	1	12:2951746_3694974	7	LOC100507424,FOXM1,RHNO1,TULP3,TEAD4,TSPAN9,PRMT8	27	yes
k44	2	16:88723937_90311266	50	MVD,SNAI3-AS1,SNAI3,RNF166,CTU2,PIEZO1,MIR4722,LOC100289580,LOC339059,CDT1,APRT,GALNS,TRAPPC2L,PABPN1L,CBFA2T3,LOC100129697,ACSF3,LINC00304,LOC400558,CDH15,SLC22A31,ZNF778,ANKRD11,LOC100287036,LOC101927817,SPG7,RPL13,SNORD68,CPNE7,DPEP1,CHMP1A,SPATA33,CDK10,SPATA2L,VPS9D1,VPS9D1-AS1,ZNF276,FANCA,SPIRE2,TCF25,MC1R,TUBB3,DEF8,CENPBD1,AFG3L1P,DBNDD1,GAS8,GAS8-AS1,URAHP,PRDM7	3	yes
k44	3	16:88723937_90311266	50	MVD,SNAI3-AS1,SNAI3,RNF166,CTU2,PIEZO1,MIR4722,LOC100289580,LOC339059,CDT1,APRT,GALNS,TRAPPC2L,PABPN1L,CBFA2T3,LOC100129697,ACSF3,LINC00304,LOC400558,CDH15,SLC22A31,ZNF778,ANKRD11,LOC100287036,LOC101927817,SPG7,RPL13,SNORD68,CPNE7,DPEP1,CHMP1A,SPATA33,CDK10,SPATA2L,VPS9D1,VPS9D1-AS1,ZNF276,FANCA,SPIRE2,TCF25,MC1R,TUBB3,DEF8,CENPBD1,AFG3L1P,DBNDD1,GAS8,GAS8-AS1,URAHP,PRDM7	16	yes
k44	1	16:88723937_90311266	50	MVD,SNAI3-AS1,SNAI3,RNF166,CTU2,PIEZO1,MIR4722,LOC100289580,LOC339059,CDT1,APRT,GALNS,TRAPPC2L,PABPN1L,CBFA2T3,LOC100129697,ACSF3,LINC00304,LOC400558,CDH15,SLC22A31,ZNF778,ANKRD11,LOC100287036,LOC101927817,SPG7,RPL13,SNORD68,CPNE7,DPEP1,CHMP1A,SPATA33,CDK10,SPATA2L,VPS9D1,VPS9D1-AS1,ZNF276,FANCA,SPIRE2,TCF25,MC1R,TUBB3,DEF8,CENPBD1,AFG3L1P,DBNDD1,GAS8,GAS8-AS1,URAHP,PRDM7	19	yes
k45	1	11:1822504_2441709	23	SYT8,TNNI2,LSP1,MIR4298,TNNT3,MRPL23,MRPL23-AS1,H19,MIR675,INS-IGF2,IGF2,MIR483,IGF2-AS,INS,TH,MIR4686,ASCL2,C11orf21,TSPAN32,CD81-AS1,CD81,TSSC4,TRPM5	5	yes
k45	3	11:1822504_2441709	23	SYT8,TNNI2,LSP1,MIR4298,TNNT3,MRPL23,MRPL23-AS1,H19,MIR675,INS-IGF2,IGF2,MIR483,IGF2-AS,INS,TH,MIR4686,ASCL2,C11orf21,TSPAN32,CD81-AS1,CD81,TSSC4,TRPM5	45	yes
k45	2	11:1822504_2441709	23	SYT8,TNNI2,LSP1,MIR4298,TNNT3,MRPL23,MRPL23-AS1,H19,MIR675,INS-IGF2,IGF2,MIR483,IGF2-AS,INS,TH,MIR4686,ASCL2,C11orf21,TSPAN32,CD81-AS1,CD81,TSSC4,TRPM5	1	yes
k46	2	16:50913406_52105817	4	LOC101927334,SALL1,LOC101927364,C16orf97	6	yes
k46	3	16:50913406_52105817	4	LOC101927334,SALL1,LOC101927364,C16orf97	29	yes
k46	1	16:50913406_52105817	4	LOC101927334,SALL1,LOC101927364,C16orf97	11	yes
k47	1	3:38162303_38851556	12	DLEC1,ACAA1,MYD88,OXSR1,SLC22A13,SLC22A14,XYLB,ACVR2B-AS1,ACVR2B,EXOG,SCN5A,SCN10A	78	no
k48	1	1:200643960_201266296	10	LOC101929224,CAMSAP2,GPR25,INAVA,KIF21B,CACNA1S,ASCL5,TMEM9,IGFN1,PKP1	1	yes
k49	2	10:69661574_70644649	13	SIRT1,HERC4,MYPN,ATOH7,PBLD,HNRNPH3,RUFY2,DNA2,SLC25A16,TET1,CCAR1,SNORD98,STOX1	103	yes
k49	1	10:69661574_70644649	13	SIRT1,HERC4,MYPN,ATOH7,PBLD,HNRNPH3,RUFY2,DNA2,SLC25A16,TET1,CCAR1,SNORD98,STOX1	36	yes
k5	1	5:176227828_177199352	26	UNC5A,HK3,UIMC1,ZNF346,FGFR4,NSD1,RAB24,PRELID1,MXD3,LMAN2,RGS14,SLC34A1,PFN3,F12,GRK6,PRR7-AS1,PRR7,DBN1,PDLIM7,DOK3,DDX41,FAM193B,TMED9,B4GALT7,LOC202181,FAM153A	1	yes
k5	3	5:176227828_177199352	26	UNC5A,HK3,UIMC1,ZNF346,FGFR4,NSD1,RAB24,PRELID1,MXD3,LMAN2,RGS14,SLC34A1,PFN3,F12,GRK6,PRR7-AS1,PRR7,DBN1,PDLIM7,DOK3,DDX41,FAM193B,TMED9,B4GALT7,LOC202181,FAM153A	16	yes
k5	2	5:176227828_177199352	26	UNC5A,HK3,UIMC1,ZNF346,FGFR4,NSD1,RAB24,PRELID1,MXD3,LMAN2,RGS14,SLC34A1,PFN3,F12,GRK6,PRR7-AS1,PRR7,DBN1,PDLIM7,DOK3,DDX41,FAM193B,TMED9,B4GALT7,LOC202181,FAM153A	2	yes
k50	3	11:2516234_3199861	11	KCNQ1,KCNQ1OT1,KCNQ1DN,CDKN1C,SLC22A18AS,SLC22A18,PHLDA2,NAP1L4,SNORA54,CARS1,OSBPL5	11	yes
k50	2	11:2516234_3199861	11	KCNQ1,KCNQ1OT1,KCNQ1DN,CDKN1C,SLC22A18AS,SLC22A18,PHLDA2,NAP1L4,SNORA54,CARS1,OSBPL5	3	yes
k50	1	11:2516234_3199861	11	KCNQ1,KCNQ1OT1,KCNQ1DN,CDKN1C,SLC22A18AS,SLC22A18,PHLDA2,NAP1L4,SNORA54,CARS1,OSBPL5	4	yes
k51	2	21:16238686_17088662	1	NRIP1	53	yes
k51	1	21:16238686_17088662	1	NRIP1	5	yes
k52	2	2:220049541_220634552	26	RETREG2,ZFAND2B,ABCB6,ATG9A,ANKZF1,GLB1L,STK16,TUBA4A,TUBA4B,DNAJB2,PTPRN,MIR153-1,RESP18,DNPEP,DES,SPEG,LOC100996693,GMPPA,ASIC4,CHPF,TMEM198,MIR3132,OBSL1,INHA,STK11IP,SLC4A3	1	yes
k52	1	2:220049541_220634552	26	RETREG2,ZFAND2B,ABCB6,ATG9A,ANKZF1,GLB1L,STK16,TUBA4A,TUBA4B,DNAJB2,PTPRN,MIR153-1,RESP18,DNPEP,DES,SPEG,LOC100996693,GMPPA,ASIC4,CHPF,TMEM198,MIR3132,OBSL1,INHA,STK11IP,SLC4A3	2	yes
k53	2	3:185012137_186090443	10	MAP3K13,TMEM41A,LIPH,SENP2,IGF2BP2,IGF2BP2-AS1,TRA2B,NMRAL2P,ETV5,DGKG	11	yes
k53	1	3:185012137_186090443	10	MAP3K13,TMEM41A,LIPH,SENP2,IGF2BP2,IGF2BP2-AS1,TRA2B,NMRAL2P,ETV5,DGKG	18	yes
k54	1	12:14716165_15770729	17	PLBD1,LOC101928290,GUCY2C,H4-16,H2AJ,WBP11,C12orf60,SMCO3,ART4,MGP,ERP27,ARHGDIB,PDE6H,LOC101928340,RERG,RERG-AS1,PTPRO	7	yes
k55	1	1:15551178_16970112	34	FHAD1,EFHD2,CTRC,CELA2A,CELA2B,CASP9,DNAJC16,AGMAT,DDI2,RSC1A1,PLEKHM2,SLC25A34,TMEM82,FBLIM1,UQCRHL,FLJ37453,SPEN,ZBTB17,SRARP,HSPB7,CLCNKA,CLCNKB,FAM131C,EPHA2,ARHGEF19,CPLANE2,FBXO42,SZRD1,SPATA21,NECAP2,CROCCP3,MIR3675,NBPF1,CROCCP2	44	yes
k55	2	1:15551178_16970112	34	FHAD1,EFHD2,CTRC,CELA2A,CELA2B,CASP9,DNAJC16,AGMAT,DDI2,RSC1A1,PLEKHM2,SLC25A34,TMEM82,FBLIM1,UQCRHL,FLJ37453,SPEN,ZBTB17,SRARP,HSPB7,CLCNKA,CLCNKB,FAM131C,EPHA2,ARHGEF19,CPLANE2,FBXO42,SZRD1,SPATA21,NECAP2,CROCCP3,MIR3675,NBPF1,CROCCP2	88	yes
k56	1	8:126197308_126757389	2	NSMCE2,TRIB1	2	yes
k57	1	1:184422098_185621215	9	C1orf21,EDEM3,NIBAN1,RNF2,TRMT1L,SWT1,IVNS1ABP,GS1-279B7.1,GS1-204I12.1	1	yes
k58	2	10:93154478_95096093	17	LOC100188947,HECTD2,PPP1R3C,TNKS2-AS1,TNKS2,FGFBP3,BTAF1,CPEB3,MARCHF5,MARK2P9,IDE,KIF11,HHEX,EXOC6,CYP26C1,CYP26A1,MYOF	183	yes
k58	1	10:93154478_95096093	17	LOC100188947,HECTD2,PPP1R3C,TNKS2-AS1,TNKS2,FGFBP3,BTAF1,CPEB3,MARCHF5,MARK2P9,IDE,KIF11,HHEX,EXOC6,CYP26C1,CYP26A1,MYOF	2	yes
k59	2	4:103144414_104618124	10	SLC39A8,NFKB1,MANBA,UBE2D3,CISD2,SLC9B1,SLC9B2,BDH2,CENPE,TACR3	57	yes
k59	1	4:103144414_104618124	10	SLC39A8,NFKB1,MANBA,UBE2D3,CISD2,SLC9B1,SLC9B2,BDH2,CENPE,TACR3	313	yes
k6	2	2:210454200_212524447	12	MAP2,UNC80,RPE,KANSL1L,LOC101928020,ACADL,MYL1,LOC102724820,LANCL1,CPS1,CPS1-IT1,ERBB4	20	no
k6	1	2:210454200_212524447	12	MAP2,UNC80,RPE,KANSL1L,LOC101928020,ACADL,MYL1,LOC102724820,LANCL1,CPS1,CPS1-IT1,ERBB4	2	no
k60	1	2:148139870_149388727	3	ACVR2A,ORC4,MBD5	82	yes
k61	1	3:186158443_186710877	18	LOC253573,CRYGS,TBCCD1,DNAJB11,AHSG,FETUB,HRG,KNG1,EIF4A2,SNORD2,MIR1248,SNORA81,SNORA63,SNORA4,RFC4,ADIPOQ,ADIPOQ-AS1,ST6GAL1	15	yes
k62	2	22:41689668_43410756	44	ZC3H7B,TEF,TOB2,PHF5A,ACO2,POLR3H,CSDC2,PMM1,DESI1,XRCC6,SNU13,C22orf46,MEI1,CCDC134,SREBF2,MIR33A,SHISA8,TNFRSF13C,CENPM,LINC00634,SEPTIN3,WBP2NL,NAGA,PHETA2,SMDT1,NDUFA6,NDUFA6-DT,CYP2D6,LOC101929829,CYP2D7,TCF20,LOC388906,NFAM1,SERHL,RRP7A,SERHL2,RRP7BP,POLDIP3,RNU12,CYB5R3,ATP5MGL,A4GALT,ARFGAP3,PACSIN2	4	yes
k62	3	22:41689668_43410756	44	ZC3H7B,TEF,TOB2,PHF5A,ACO2,POLR3H,CSDC2,PMM1,DESI1,XRCC6,SNU13,C22orf46,MEI1,CCDC134,SREBF2,MIR33A,SHISA8,TNFRSF13C,CENPM,LINC00634,SEPTIN3,WBP2NL,NAGA,PHETA2,SMDT1,NDUFA6,NDUFA6-DT,CYP2D6,LOC101929829,CYP2D7,TCF20,LOC388906,NFAM1,SERHL,RRP7A,SERHL2,RRP7BP,POLDIP3,RNU12,CYB5R3,ATP5MGL,A4GALT,ARFGAP3,PACSIN2	64	yes
k62	1	22:41689668_43410756	44	ZC3H7B,TEF,TOB2,PHF5A,ACO2,POLR3H,CSDC2,PMM1,DESI1,XRCC6,SNU13,C22orf46,MEI1,CCDC134,SREBF2,MIR33A,SHISA8,TNFRSF13C,CENPM,LINC00634,SEPTIN3,WBP2NL,NAGA,PHETA2,SMDT1,NDUFA6,NDUFA6-DT,CYP2D6,LOC101929829,CYP2D7,TCF20,LOC388906,NFAM1,SERHL,RRP7A,SERHL2,RRP7BP,POLDIP3,RNU12,CYB5R3,ATP5MGL,A4GALT,ARFGAP3,PACSIN2	23	yes
k63	1	2:18406321_18945083	3	NT5C1B-RDH14,RDH14,NT5C1B	27	yes
k64	1	3:121100573_122478974	22	STXBP5L,POLQ,ARGFX,FBXO40,HCLS1,GOLGB1,IQCB1,EAF2,SLC15A2,ILDR1,CD86,CASR,CSTA,CCDC58,FAM162A,WDR5B,KPNA1,PARP9,DTX3L,PARP15,PARP14,HSPBAP1	132	yes
k65	1	1:23012176_24085794	21	EPHB2,MIR4684,MIR4253,LACTBL1,TEX46,KDM1A,MIR3115,LUZP1,HTR1D,LOC100996511,HNRNPR,ZNF436,ZNF436-AS1,TCEA3,ASAP3,E2F2,LOC101928163,ID3,MDS2,RPL11,ELOA	11	no
k66	1	2:120190325_121591281	11	TMEM37,SCTR,CFAP221,TMEM177,PTPN4,EPB41L5,TMEM185B,RALB,INHBB,LINC01101,GLI2	2	yes
k66	2	2:120190325_121591281	11	TMEM37,SCTR,CFAP221,TMEM177,PTPN4,EPB41L5,TMEM185B,RALB,INHBB,LINC01101,GLI2	1	yes
k67	2	2:169711897_170486399	10	NOSTRIN,SPC25,G6PC2,ABCB11,DHRS9,LRP2,BBS5,KLHL41,FASTKD1,PPIG	7	yes
k67	3	2:169711897_170486399	10	NOSTRIN,SPC25,G6PC2,ABCB11,DHRS9,LRP2,BBS5,KLHL41,FASTKD1,PPIG	7	yes
k67	1	2:169711897_170486399	10	NOSTRIN,SPC25,G6PC2,ABCB11,DHRS9,LRP2,BBS5,KLHL41,FASTKD1,PPIG	2	yes
k67	4	2:169711897_170486399	10	NOSTRIN,SPC25,G6PC2,ABCB11,DHRS9,LRP2,BBS5,KLHL41,FASTKD1,PPIG	10	yes
k68	1	13:72081984_72651045	1	DACH1	27	yes
k69	1	7:128312647_129006402	16	FAM71F2,FAM71F1,CALU,OPN1SW,CCDC136,FLNC,ATP6V1F,LOC100130705,KCP,IRF5,TNPO3,TPI1P2,LOC407835,TSPAN33,SMO,AHCYL2	17	yes
k69	2	7:128312647_129006402	16	FAM71F2,FAM71F1,CALU,OPN1SW,CCDC136,FLNC,ATP6V1F,LOC100130705,KCP,IRF5,TNPO3,TPI1P2,LOC407835,TSPAN33,SMO,AHCYL2	8	yes
k7	2	17:58167413_59778544	13	LOC653653,CA4,USP32,SCARNA20,C17orf64,APPBP2,PPM1D,BCAS3,TBX2,LINC02875,TBX4,NACA2,BRIP1	3	yes
k7	3	17:58167413_59778544	13	LOC653653,CA4,USP32,SCARNA20,C17orf64,APPBP2,PPM1D,BCAS3,TBX2,LINC02875,TBX4,NACA2,BRIP1	16	yes
k7	1	17:58167413_59778544	13	LOC653653,CA4,USP32,SCARNA20,C17orf64,APPBP2,PPM1D,BCAS3,TBX2,LINC02875,TBX4,NACA2,BRIP1	1	yes
k7	4	17:58167413_59778544	13	LOC653653,CA4,USP32,SCARNA20,C17orf64,APPBP2,PPM1D,BCAS3,TBX2,LINC02875,TBX4,NACA2,BRIP1	1	yes
k70	1	2:121697629_122306000	4	GLI2,TFCP2L1,CLASP1,RNU4ATAC	11	yes
k71	2	8:7838877_12145188	48	FAM66E,DEFB109B,MIR548I3,FAM86B3P,SGK223,CLDN23,MFHAS1,ERI1,MIR4660,PPP1R3B,LOC157273,TNKS,MIR597,MIR124-1HG,MIR124-1,MSRA,PRSS55,RP1L1,C8orf74,SOX7,PINX1,MIR1322,XKR6,MIR598,MTMR9,SLC35G5,TDH,FAM167A-AS1,FAM167A,BLK,LINC00208,GATA4,C8orf49,NEIL2,FDFT1,CTSB,DEFB136,DEFB135,DEFB134,DEFB130A,LOC100133267,ZNF705D,FAM66D,LOC392196,USP17L7,USP17L2,FAM90A2P,FAM86B1	98	no
k71	1	8:7838877_12145188	48	FAM66E,DEFB109B,MIR548I3,FAM86B3P,SGK223,CLDN23,MFHAS1,ERI1,MIR4660,PPP1R3B,LOC157273,TNKS,MIR597,MIR124-1HG,MIR124-1,MSRA,PRSS55,RP1L1,C8orf74,SOX7,PINX1,MIR1322,XKR6,MIR598,MTMR9,SLC35G5,TDH,FAM167A-AS1,FAM167A,BLK,LINC00208,GATA4,C8orf49,NEIL2,FDFT1,CTSB,DEFB136,DEFB135,DEFB134,DEFB130A,LOC100133267,ZNF705D,FAM66D,LOC392196,USP17L7,USP17L2,FAM90A2P,FAM86B1	2	no
k72	1	1:242963761_243858967	5	LOC731275,CEP170,SDCCAG8,MIR4677,AKT3	28	yes
k73	7	6:25441362_35154584	363	CARMIL1,SCGN,H2AC1,H2BC1,H2AC2P,SLC17A4,SLC17A1,SLC17A3,SLC17A2,TRIM38,H1-1,H3C1,H4C1,H4C2,H3C2,H2AC4,H2BC3,H3C3,H1-2,HFE,H4C3,H1-6,H2BC4,H2AC6,H1-4,H2BC5,H2BC6,H4C4,H3C4,H2AC7,H2BC7,H4C5,H2BC8,H2AC8,H3C6,H1-3,H4C6,H4C7,H3C7,H2BC9,H3C8,H2BC10,H4C8,BTN3A2,BTN2A2,BTN3A1,BTN2A3P,BTN3A3,BTN2A1,LOC285819,BTN1A1,HCG11,HMGN4,ABT1,ZNF322,GUSBP2,LINC00240,LOC100270746,H2BC11,H2AC11,H2BC12,H4C9,H2AC12,MIR3…	124	yes
k73	6	6:25441362_35154584	363	CARMIL1,SCGN,H2AC1,H2BC1,H2AC2P,SLC17A4,SLC17A1,SLC17A3,SLC17A2,TRIM38,H1-1,H3C1,H4C1,H4C2,H3C2,H2AC4,H2BC3,H3C3,H1-2,HFE,H4C3,H1-6,H2BC4,H2AC6,H1-4,H2BC5,H2BC6,H4C4,H3C4,H2AC7,H2BC7,H4C5,H2BC8,H2AC8,H3C6,H1-3,H4C6,H4C7,H3C7,H2BC9,H3C8,H2BC10,H4C8,BTN3A2,BTN2A2,BTN3A1,BTN2A3P,BTN3A3,BTN2A1,LOC285819,BTN1A1,HCG11,HMGN4,ABT1,ZNF322,GUSBP2,LINC00240,LOC100270746,H2BC11,H2AC11,H2BC12,H4C9,H2AC12,MIR3…	1121	yes
k73	2	6:25441362_35154584	363	CARMIL1,SCGN,H2AC1,H2BC1,H2AC2P,SLC17A4,SLC17A1,SLC17A3,SLC17A2,TRIM38,H1-1,H3C1,H4C1,H4C2,H3C2,H2AC4,H2BC3,H3C3,H1-2,HFE,H4C3,H1-6,H2BC4,H2AC6,H1-4,H2BC5,H2BC6,H4C4,H3C4,H2AC7,H2BC7,H4C5,H2BC8,H2AC8,H3C6,H1-3,H4C6,H4C7,H3C7,H2BC9,H3C8,H2BC10,H4C8,BTN3A2,BTN2A2,BTN3A1,BTN2A3P,BTN3A3,BTN2A1,LOC285819,BTN1A1,HCG11,HMGN4,ABT1,ZNF322,GUSBP2,LINC00240,LOC100270746,H2BC11,H2AC11,H2BC12,H4C9,H2AC12,MIR3…	20	yes
k73	3	6:25441362_35154584	363	CARMIL1,SCGN,H2AC1,H2BC1,H2AC2P,SLC17A4,SLC17A1,SLC17A3,SLC17A2,TRIM38,H1-1,H3C1,H4C1,H4C2,H3C2,H2AC4,H2BC3,H3C3,H1-2,HFE,H4C3,H1-6,H2BC4,H2AC6,H1-4,H2BC5,H2BC6,H4C4,H3C4,H2AC7,H2BC7,H4C5,H2BC8,H2AC8,H3C6,H1-3,H4C6,H4C7,H3C7,H2BC9,H3C8,H2BC10,H4C8,BTN3A2,BTN2A2,BTN3A1,BTN2A3P,BTN3A3,BTN2A1,LOC285819,BTN1A1,HCG11,HMGN4,ABT1,ZNF322,GUSBP2,LINC00240,LOC100270746,H2BC11,H2AC11,H2BC12,H4C9,H2AC12,MIR3…	9	yes
k73	4	6:25441362_35154584	363	CARMIL1,SCGN,H2AC1,H2BC1,H2AC2P,SLC17A4,SLC17A1,SLC17A3,SLC17A2,TRIM38,H1-1,H3C1,H4C1,H4C2,H3C2,H2AC4,H2BC3,H3C3,H1-2,HFE,H4C3,H1-6,H2BC4,H2AC6,H1-4,H2BC5,H2BC6,H4C4,H3C4,H2AC7,H2BC7,H4C5,H2BC8,H2AC8,H3C6,H1-3,H4C6,H4C7,H3C7,H2BC9,H3C8,H2BC10,H4C8,BTN3A2,BTN2A2,BTN3A1,BTN2A3P,BTN3A3,BTN2A1,LOC285819,BTN1A1,HCG11,HMGN4,ABT1,ZNF322,GUSBP2,LINC00240,LOC100270746,H2BC11,H2AC11,H2BC12,H4C9,H2AC12,MIR3…	11	yes
k73	5	6:25441362_35154584	363	CARMIL1,SCGN,H2AC1,H2BC1,H2AC2P,SLC17A4,SLC17A1,SLC17A3,SLC17A2,TRIM38,H1-1,H3C1,H4C1,H4C2,H3C2,H2AC4,H2BC3,H3C3,H1-2,HFE,H4C3,H1-6,H2BC4,H2AC6,H1-4,H2BC5,H2BC6,H4C4,H3C4,H2AC7,H2BC7,H4C5,H2BC8,H2AC8,H3C6,H1-3,H4C6,H4C7,H3C7,H2BC9,H3C8,H2BC10,H4C8,BTN3A2,BTN2A2,BTN3A1,BTN2A3P,BTN3A3,BTN2A1,LOC285819,BTN1A1,HCG11,HMGN4,ABT1,ZNF322,GUSBP2,LINC00240,LOC100270746,H2BC11,H2AC11,H2BC12,H4C9,H2AC12,MIR3…	37	yes
k73	1	6:25441362_35154584	363	CARMIL1,SCGN,H2AC1,H2BC1,H2AC2P,SLC17A4,SLC17A1,SLC17A3,SLC17A2,TRIM38,H1-1,H3C1,H4C1,H4C2,H3C2,H2AC4,H2BC3,H3C3,H1-2,HFE,H4C3,H1-6,H2BC4,H2AC6,H1-4,H2BC5,H2BC6,H4C4,H3C4,H2AC7,H2BC7,H4C5,H2BC8,H2AC8,H3C6,H1-3,H4C6,H4C7,H3C7,H2BC9,H3C8,H2BC10,H4C8,BTN3A2,BTN2A2,BTN3A1,BTN2A3P,BTN3A3,BTN2A1,LOC285819,BTN1A1,HCG11,HMGN4,ABT1,ZNF322,GUSBP2,LINC00240,LOC100270746,H2BC11,H2AC11,H2BC12,H4C9,H2AC12,MIR3…	23	yes
k73	11	6:25441362_35154584	363	CARMIL1,SCGN,H2AC1,H2BC1,H2AC2P,SLC17A4,SLC17A1,SLC17A3,SLC17A2,TRIM38,H1-1,H3C1,H4C1,H4C2,H3C2,H2AC4,H2BC3,H3C3,H1-2,HFE,H4C3,H1-6,H2BC4,H2AC6,H1-4,H2BC5,H2BC6,H4C4,H3C4,H2AC7,H2BC7,H4C5,H2BC8,H2AC8,H3C6,H1-3,H4C6,H4C7,H3C7,H2BC9,H3C8,H2BC10,H4C8,BTN3A2,BTN2A2,BTN3A1,BTN2A3P,BTN3A3,BTN2A1,LOC285819,BTN1A1,HCG11,HMGN4,ABT1,ZNF322,GUSBP2,LINC00240,LOC100270746,H2BC11,H2AC11,H2BC12,H4C9,H2AC12,MIR3…	2163	yes
k73	8	6:25441362_35154584	363	CARMIL1,SCGN,H2AC1,H2BC1,H2AC2P,SLC17A4,SLC17A1,SLC17A3,SLC17A2,TRIM38,H1-1,H3C1,H4C1,H4C2,H3C2,H2AC4,H2BC3,H3C3,H1-2,HFE,H4C3,H1-6,H2BC4,H2AC6,H1-4,H2BC5,H2BC6,H4C4,H3C4,H2AC7,H2BC7,H4C5,H2BC8,H2AC8,H3C6,H1-3,H4C6,H4C7,H3C7,H2BC9,H3C8,H2BC10,H4C8,BTN3A2,BTN2A2,BTN3A1,BTN2A3P,BTN3A3,BTN2A1,LOC285819,BTN1A1,HCG11,HMGN4,ABT1,ZNF322,GUSBP2,LINC00240,LOC100270746,H2BC11,H2AC11,H2BC12,H4C9,H2AC12,MIR3…	1534	yes
k73	9	6:25441362_35154584	363	CARMIL1,SCGN,H2AC1,H2BC1,H2AC2P,SLC17A4,SLC17A1,SLC17A3,SLC17A2,TRIM38,H1-1,H3C1,H4C1,H4C2,H3C2,H2AC4,H2BC3,H3C3,H1-2,HFE,H4C3,H1-6,H2BC4,H2AC6,H1-4,H2BC5,H2BC6,H4C4,H3C4,H2AC7,H2BC7,H4C5,H2BC8,H2AC8,H3C6,H1-3,H4C6,H4C7,H3C7,H2BC9,H3C8,H2BC10,H4C8,BTN3A2,BTN2A2,BTN3A1,BTN2A3P,BTN3A3,BTN2A1,LOC285819,BTN1A1,HCG11,HMGN4,ABT1,ZNF322,GUSBP2,LINC00240,LOC100270746,H2BC11,H2AC11,H2BC12,H4C9,H2AC12,MIR3…	1861	yes
k73	10	6:25441362_35154584	363	CARMIL1,SCGN,H2AC1,H2BC1,H2AC2P,SLC17A4,SLC17A1,SLC17A3,SLC17A2,TRIM38,H1-1,H3C1,H4C1,H4C2,H3C2,H2AC4,H2BC3,H3C3,H1-2,HFE,H4C3,H1-6,H2BC4,H2AC6,H1-4,H2BC5,H2BC6,H4C4,H3C4,H2AC7,H2BC7,H4C5,H2BC8,H2AC8,H3C6,H1-3,H4C6,H4C7,H3C7,H2BC9,H3C8,H2BC10,H4C8,BTN3A2,BTN2A2,BTN3A1,BTN2A3P,BTN3A3,BTN2A1,LOC285819,BTN1A1,HCG11,HMGN4,ABT1,ZNF322,GUSBP2,LINC00240,LOC100270746,H2BC11,H2AC11,H2BC12,H4C9,H2AC12,MIR3…	1482	yes
k74	1	6:41398698_41958938	13	LINC01276,FOXP4,MIR4641,MDFI,TFEB,PGC,FRS3,PRICKLE4,TOMM6,USP49,MED20,BYSL,CCND3	35	yes
k74	2	6:41398698_41958938	13	LINC01276,FOXP4,MIR4641,MDFI,TFEB,PGC,FRS3,PRICKLE4,TOMM6,USP49,MED20,BYSL,CCND3	5	yes
k75	1	18:58990586_59632875	3	CDH20,LOC100996669,RNF152	17	no
k76	3	7:155347936_156677201	9	RBM33,SHH,LOC389602,LOC285889,LINC01006,LINC00244,C7orf13,RNF32,LMBR1	13	yes
k76	4	7:155347936_156677201	9	RBM33,SHH,LOC389602,LOC285889,LINC01006,LINC00244,C7orf13,RNF32,LMBR1	11	yes
k76	5	7:155347936_156677201	9	RBM33,SHH,LOC389602,LOC285889,LINC01006,LINC00244,C7orf13,RNF32,LMBR1	1	yes
k76	2	7:155347936_156677201	9	RBM33,SHH,LOC389602,LOC285889,LINC01006,LINC00244,C7orf13,RNF32,LMBR1	189	yes
k76	7	7:155347936_156677201	9	RBM33,SHH,LOC389602,LOC285889,LINC01006,LINC00244,C7orf13,RNF32,LMBR1	17	yes
k76	8	7:155347936_156677201	9	RBM33,SHH,LOC389602,LOC285889,LINC01006,LINC00244,C7orf13,RNF32,LMBR1	81	yes
k76	6	7:155347936_156677201	9	RBM33,SHH,LOC389602,LOC285889,LINC01006,LINC00244,C7orf13,RNF32,LMBR1	37	yes
k76	1	7:155347936_156677201	9	RBM33,SHH,LOC389602,LOC285889,LINC01006,LINC00244,C7orf13,RNF32,LMBR1	43	yes
k77	1	15:38963181_39574690	2	LINC02694,C15orf54	69	yes
k78	1	21:35010961_35639232	8	CRYZL1,ITSN1,ATP5PO,LINC00649,LOC400863,MRPS6,SLC5A3,LINC00310	3	yes
k79	1	10:126052936_126929739	9	OAT,NKX1-2,LHPP,FAM53B,EEF1AKMT2,ABRAXAS2,ZRANB1,CTBP2,MIR4296	11	yes
k8	1	5:38911807_40467324	7	OSMR,RICTOR,FYB1,C9,DAB2,LOC101926940,LINC00603	10	yes
k8	4	5:38911807_40467324	7	OSMR,RICTOR,FYB1,C9,DAB2,LOC101926940,LINC00603	40	yes
k8	2	5:38911807_40467324	7	OSMR,RICTOR,FYB1,C9,DAB2,LOC101926940,LINC00603	2	yes
k8	3	5:38911807_40467324	7	OSMR,RICTOR,FYB1,C9,DAB2,LOC101926940,LINC00603	13	yes
k80	2	1:109550321_110327741	27	WDR47,TAF13,TMEM167B,SCARNA2,C1orf194,ELAPOR1,SARS1,CELSR2,PSRC1,MYBPHL,SORT1,PSMA5,SYPL2,ATXN7L2,CYB561D1,AMIGO1,GPR61,GNAI3,MIR197,GNAT2,AMPD2,GSTM4,GSTM2,GSTM1,GSTM5,GSTM3,EPS8L3	6	yes
k80	1	1:109550321_110327741	27	WDR47,TAF13,TMEM167B,SCARNA2,C1orf194,ELAPOR1,SARS1,CELSR2,PSRC1,MYBPHL,SORT1,PSMA5,SYPL2,ATXN7L2,CYB561D1,AMIGO1,GPR61,GNAI3,MIR197,GNAT2,AMPD2,GSTM4,GSTM2,GSTM1,GSTM5,GSTM3,EPS8L3	11	yes
k81	1	18:5323994_5867122	3	EPB41L3,LOC645355,MIR3976	21	yes
k82	1	2:43167083_44157630	10	LOC102723854,ZFP36L2,LINC01126,THADA,PLEKHH2,LOC728819,DYNC2LI1,ABCG5,ABCG8,LRPPRC	21	yes
k82	2	2:43167083_44157630	10	LOC102723854,ZFP36L2,LINC01126,THADA,PLEKHH2,LOC728819,DYNC2LI1,ABCG5,ABCG8,LRPPRC	117	yes
k83	1	16:52904361_53638769	6	CHD9,LOC643802,LOC102723373,RBL2,AKTIP,RPGRIP1L	128	yes
k84	1	6:6747161_7508523	4	RREB1,SSR1,CAGE1,RIOK1	260	yes
k84	2	6:6747161_7508523	4	RREB1,SSR1,CAGE1,RIOK1	15	yes
k84	3	6:6747161_7508523	4	RREB1,SSR1,CAGE1,RIOK1	30	yes
k85	1	15:63073779_63899494	12	TLN2,MIR190A,TPM1,LACTB,RPS27L,RAB8B,APH1B,CA12,LOC102723344,USP3,USP3-AS1,FBXL22	19	yes
k85	2	15:63073779_63899494	12	TLN2,MIR190A,TPM1,LACTB,RPS27L,RAB8B,APH1B,CA12,LOC102723344,USP3,USP3-AS1,FBXL22	39	yes
k86	1	7:75350008_76111673	17	HIP1,CCL26,CCL24,RHBDD2,POR,MIR4651,SNORA14A,TMEM120A,STYXL1,MDH2,SRRM3,HSPB1,YWHAG,SSC4D,ZP3,DTX2,FDPSP2	6	yes
k87	1	6:108268770_109286081	9	SEC63,OSTM1,NR2E1,SNX3,AFG1L,FOXO3,LINC00222,ARMC2,ARMC2-AS1	1	yes
k88	1	5:173385_1445209	29	PLEKHG4B,LRRC14B,CCDC127,SDHA,LOC102467073,PDCD6,AHRR,EXOC3-AS1,EXOC3,PP7080,SLC9A3,MIR4456,LOC100996325,CEP72,TPPP,ZDHHC11,BRD9,TRIP13,LOC100506688,NKD2,SLC12A7,MIR4635,CTD-3080P12.3,SLC6A19,SLC6A18,TERT,MIR4457,CLPTM1L,SLC6A3	2	yes
k88	2	5:173385_1445209	29	PLEKHG4B,LRRC14B,CCDC127,SDHA,LOC102467073,PDCD6,AHRR,EXOC3-AS1,EXOC3,PP7080,SLC9A3,MIR4456,LOC100996325,CEP72,TPPP,ZDHHC11,BRD9,TRIP13,LOC100506688,NKD2,SLC12A7,MIR4635,CTD-3080P12.3,SLC6A19,SLC6A18,TERT,MIR4457,CLPTM1L,SLC6A3	10	yes
k88	3	5:173385_1445209	29	PLEKHG4B,LRRC14B,CCDC127,SDHA,LOC102467073,PDCD6,AHRR,EXOC3-AS1,EXOC3,PP7080,SLC9A3,MIR4456,LOC100996325,CEP72,TPPP,ZDHHC11,BRD9,TRIP13,LOC100506688,NKD2,SLC12A7,MIR4635,CTD-3080P12.3,SLC6A19,SLC6A18,TERT,MIR4457,CLPTM1L,SLC6A3	19	yes
k89	1	8:86926499_87812786	7	PSKH2,ATP6V0D2,SLC7A13,WWP1,RMDN1,CPNE3,CNGB3	47	yes
k9	1	11:30014486_32043265	12	KCNA4,FSHB,ARL14EP,MPPED2,DCDC5,DCDC1,DNAJC24,IMMP1L,ELP4,PAX6,DKFZp686K1684,PAUPAR	3	yes
k9	2	11:30014486_32043265	12	KCNA4,FSHB,ARL14EP,MPPED2,DCDC5,DCDC1,DNAJC24,IMMP1L,ELP4,PAX6,DKFZp686K1684,PAUPAR	1	yes
k90	1	16:67477069_68910565	40	ATP6V0D1,AGRP,LOC100505942,RIPOR1,CTCF,CARMIL2,ACD,PARD6A,ENKD1,C16orf86,GFOD2,RANBP10,TSNAXIP1,CENPT,THAP11,NUTF2,EDC4,NRN1L,PSKH1,CTRL,PSMB10,LCAT,SLC12A4,DPEP3,DPEP2,LOC100131303,DDX28,DUS2,NFATC3,ESRP2,MIR6773,PLA2G15,SLC7A6,SLC7A6OS,PRMT7,SMPD3,ZFP90,CDH3,CDH1,TANGO6	6	no
k91	2	12:56610020_58098639	57	RNF41,NABP2,SLC39A5,ANKRD52,COQ10A,CS,CNPY2,PAN2,IL23A,STAT2,APOF,TIMELESS,MIP,SPRYD4,GLS2,RBMS2,BAZ2A,ATP5F1B,SNORD59B,SNORD59A,PTGES3,NACA,PRIM1,HSD17B6,SDR9C7,RDH16,GPR182,ZBTB39,TAC3,MYO1A,NEMP1,NAB2,STAT6,LRP1,MIR1228,NXPH4,SHMT2,NDUFA4L2,STAC3,R3HDM2,INHBC,INHBE,GLI1,ARHGAP9,MARS1,MIR6758,DDIT3,MBD6,DCTN2,KIF5A,PIP4K2C,DTX3,ARHGEF25,LOC101927583,SLC26A10,B4GALNT1,OS9	13	yes
k91	3	12:56610020_58098639	57	RNF41,NABP2,SLC39A5,ANKRD52,COQ10A,CS,CNPY2,PAN2,IL23A,STAT2,APOF,TIMELESS,MIP,SPRYD4,GLS2,RBMS2,BAZ2A,ATP5F1B,SNORD59B,SNORD59A,PTGES3,NACA,PRIM1,HSD17B6,SDR9C7,RDH16,GPR182,ZBTB39,TAC3,MYO1A,NEMP1,NAB2,STAT6,LRP1,MIR1228,NXPH4,SHMT2,NDUFA4L2,STAC3,R3HDM2,INHBC,INHBE,GLI1,ARHGAP9,MARS1,MIR6758,DDIT3,MBD6,DCTN2,KIF5A,PIP4K2C,DTX3,ARHGEF25,LOC101927583,SLC26A10,B4GALNT1,OS9	13	yes
k91	1	12:56610020_58098639	57	RNF41,NABP2,SLC39A5,ANKRD52,COQ10A,CS,CNPY2,PAN2,IL23A,STAT2,APOF,TIMELESS,MIP,SPRYD4,GLS2,RBMS2,BAZ2A,ATP5F1B,SNORD59B,SNORD59A,PTGES3,NACA,PRIM1,HSD17B6,SDR9C7,RDH16,GPR182,ZBTB39,TAC3,MYO1A,NEMP1,NAB2,STAT6,LRP1,MIR1228,NXPH4,SHMT2,NDUFA4L2,STAC3,R3HDM2,INHBC,INHBE,GLI1,ARHGAP9,MARS1,MIR6758,DDIT3,MBD6,DCTN2,KIF5A,PIP4K2C,DTX3,ARHGEF25,LOC101927583,SLC26A10,B4GALNT1,OS9	20	yes
k92	2	5:34191826_34990226	5	RAI14,TTC23L,RAD1,BRIX1,DNAJC21	45	yes
k92	1	5:34191826_34990226	5	RAI14,TTC23L,RAD1,BRIX1,DNAJC21	7	yes
k93	1	6:130071899_130686472	3	TMEM244,L3MBTL3,SAMD3	15	yes
k94	1	2:113717075_114243385	10	IL36G,IL36A,IL36B,IL36RN,IL1F10,IL1RN,PSD4,PAX8,PAX8-AS1,CBWD2	4	yes
k95	1	6:131564278_132217804	7	AKAP7,ARG1,MED23,ENPP3,OR2A4,CTAGE9,ENPP1	22	no
k96	1	6:133131176_134482194	12	RPS12,SNORD101,SNORD100,SNORA33,LINC00326,EYA4,TARID,LINC01312,TCF21,TBPL1,SLC2A12,HMGA1P7	8	no
k96	2	6:133131176_134482194	12	RPS12,SNORD101,SNORD100,SNORA33,LINC00326,EYA4,TARID,LINC01312,TCF21,TBPL1,SLC2A12,HMGA1P7	20	no
k96	3	6:133131176_134482194	12	RPS12,SNORD101,SNORD100,SNORA33,LINC00326,EYA4,TARID,LINC01312,TCF21,TBPL1,SLC2A12,HMGA1P7	65	no
k97	1	20:55725099_56413066	12	BMP7,LOC102723590,MIR4325,SPO11,MIR5095,RAE1,MTRNR2L3,RBM38,CTCFL,PCK1,ZBP1,PMEPA1	1	yes
k97	2	20:55725099_56413066	12	BMP7,LOC102723590,MIR4325,SPO11,MIR5095,RAE1,MTRNR2L3,RBM38,CTCFL,PCK1,ZBP1,PMEPA1	12	yes
k98	1	22:38255347_38864129	17	EIF3L,MICALL1,C22orf23,POLR2F,MIR6820,SOX10,MIR4534,PICK1,SLC16A8,BAIAP2L2,PLA2G6,MAFF,TMEM184B,CSNK1E,LOC400927,KCNJ4,KDELR3	13	yes
k99	2	20:61889177_63167667	51	FLJ16779,ARFGAP1,MIR4326,COL20A1,CHRNA4,LOC100130587,KCNQ2,EEF1A2,PPDPF,PTK6,SRMS,FNDC11,HELZ2,GMEB2,STMN3,RTEL1,RTEL1-TNFRSF6B,TNFRSF6B,ARFRP1,ZGPAT,LIME1,SLC2A4RG,ZBTB46,LOC101928604,ABHD16B,TPD52L2,DNAJC5,MIR941-1,MIR941-3,MIR941-4,MIR941-2,MIR941-3,MIR941-4,UCKL1,MIR1914,MIR647,UCKL1-AS1,ZNF512B,SAMD10,PRPF6,C20orf204,SOX18,TCEA2,RGS19,MIR6813,OPRL1,LKAAEAR1,NPBWR2,MYT1,PCMTD2,LINC00266-1	16	yes
k99	1	20:61889177_63167667	51	FLJ16779,ARFGAP1,MIR4326,COL20A1,CHRNA4,LOC100130587,KCNQ2,EEF1A2,PPDPF,PTK6,SRMS,FNDC11,HELZ2,GMEB2,STMN3,RTEL1,RTEL1-TNFRSF6B,TNFRSF6B,ARFRP1,ZGPAT,LIME1,SLC2A4RG,ZBTB46,LOC101928604,ABHD16B,TPD52L2,DNAJC5,MIR941-1,MIR941-3,MIR941-4,MIR941-2,MIR941-3,MIR941-4,UCKL1,MIR1914,MIR647,UCKL1-AS1,ZNF512B,SAMD10,PRPF6,C20orf204,SOX18,TCEA2,RGS19,MIR6813,OPRL1,LKAAEAR1,NPBWR2,MYT1,PCMTD2,LINC00266-1	4	yes
k99	3	20:61889177_63167667	51	FLJ16779,ARFGAP1,MIR4326,COL20A1,CHRNA4,LOC100130587,KCNQ2,EEF1A2,PPDPF,PTK6,SRMS,FNDC11,HELZ2,GMEB2,STMN3,RTEL1,RTEL1-TNFRSF6B,TNFRSF6B,ARFRP1,ZGPAT,LIME1,SLC2A4RG,ZBTB46,LOC101928604,ABHD16B,TPD52L2,DNAJC5,MIR941-1,MIR941-3,MIR941-4,MIR941-2,MIR941-3,MIR941-4,UCKL1,MIR1914,MIR647,UCKL1-AS1,ZNF512B,SAMD10,PRPF6,C20orf204,SOX18,TCEA2,RGS19,MIR6813,OPRL1,LKAAEAR1,NPBWR2,MYT1,PCMTD2,LINC00266-1	9	yes
n1	1	8:144620535_145404222	40	ZC3H3,GSDMD,MROH6,NAPRT,EEF1D,TIGD5,PYCR3,TSTA3,ZNF623,ZNF707,LINC02878,CCDC166,MAPK15,FAM83H,MIR4664,FAM83H-AS1,SCRIB,MIR937,PUF60,NRBP2,MIR6845,EPPK1,PLEC,MIR661,PARP10,GRINA,SPATC1,OPLAH,MIR6846,EXOSC4,MIR6847,GPAA1,CYC1,SHARPIN,MAF1,WDR97,HGH1,MROH1,MIR7112,SCX	4	no
n1	2	8:144620535_145404222	40	ZC3H3,GSDMD,MROH6,NAPRT,EEF1D,TIGD5,PYCR3,TSTA3,ZNF623,ZNF707,LINC02878,CCDC166,MAPK15,FAM83H,MIR4664,FAM83H-AS1,SCRIB,MIR937,PUF60,NRBP2,MIR6845,EPPK1,PLEC,MIR661,PARP10,GRINA,SPATC1,OPLAH,MIR6846,EXOSC4,MIR6847,GPAA1,CYC1,SHARPIN,MAF1,WDR97,HGH1,MROH1,MIR7112,SCX	26	no
n10	1	14:72827854_74465428	25	RGS6,MIR7843,DPF3,DCAF4,ZFYVE1,RBM25,PSEN1,PAPLN,NUMB,HEATR4,RIOX1,ACOT1,ACOT2,ACOT4,ACOT6,DNAL1,PNMA1,MIDEAS,MIR4505,LOC100506476,PTGR2,ZNF410,FAM161B,COQ6,ENTPD5	93	yes
n10	2	14:72827854_74465428	25	RGS6,MIR7843,DPF3,DCAF4,ZFYVE1,RBM25,PSEN1,PAPLN,NUMB,HEATR4,RIOX1,ACOT1,ACOT2,ACOT4,ACOT6,DNAL1,PNMA1,MIDEAS,MIR4505,LOC100506476,PTGR2,ZNF410,FAM161B,COQ6,ENTPD5	5	yes
n10	3	14:72827854_74465428	25	RGS6,MIR7843,DPF3,DCAF4,ZFYVE1,RBM25,PSEN1,PAPLN,NUMB,HEATR4,RIOX1,ACOT1,ACOT2,ACOT4,ACOT6,DNAL1,PNMA1,MIDEAS,MIR4505,LOC100506476,PTGR2,ZNF410,FAM161B,COQ6,ENTPD5	61	yes
n100	1	8:134081059_134582960	5	TG,SLA,CCN4,NDRG1,ST3GAL1	9	yes
n101	1	9:95633958_96140162	8	ZNF484,LOC642943,FGD3,SUSD3,CARD19,NINJ1,WNK2,C9orf129	14	yes
n102	1	7:26971227_27537611	19	HOXA1,HOTAIRM1,HOXA2,HOXA3,HOXA4,HOXA-AS3,HOXA5,HOXA6,HOXA7,HOXA9,HOXA10-HOXA9,HOXA10-AS,MIR196B,HOXA10,HOXA11,HOXA11-AS,HOXA13,HOTTIP,EVX1	9	yes
n103	1	9:92013349_92535323	3	SEMA4D,GADD45G,UNQ6494	11	yes
n104	1	1:53331670_53831670	10	ZYG11A,ECHDC2,SCP2,PODN,SLC1A7,CPT2,CZIB,MAGOH,LOC100507564,LRP8	4	yes
n105	1	19:13922728_14838476	36	ZSWIM4,LOC284454,MIR24-2,MIR27A,MIR23A,MIR181C,MIR181D,NANOS3,C19orf57,CC2D1A,PODNL1,DCAF15,RFX1,RLN3,IL27RA,PALM3,LOC113230,MIR1199,C19orf67,SAMD1,PRKACA,ASF1B,LOC100507373,ADGRL1,ADGRE5,DDX39A,PKN1,PTGER1,GIPC1,DNAJB1,MIR639,TECR,NDUFB7,CLEC17A,ADGRE3,ZNF333	14	yes
n106	1	5:97652431_98163833	2	RGMB,RGMB-AS1	18	yes
n107	1	3:38938843_39464256	13	SCN11A,WDR48,GORASP1,TTC21A,MIR6822,CSRNP1,XIRP1,CX3CR1,CCR8,SLC25A38,RPSA,SNORA6,SNORA62	7	yes
n108	1	14:35002097_35736341	10	EAPP,SNX6,CFL2,BAZ1A,IGBP1P1,SRP54,FAM177A1,LOC101927178,PPP2R3C,PRORP	441	no
n109	1	3:124437460_124979097	8	KALRN,UMPS,ITGB5,MUC13,HEG1,SLC12A8,MIR5092,ZNF148	29	yes
n11	1	6:20154420_20692354	3	MBOAT1,E2F3,CDKAL1	1	yes
n110	1	8:30154463_30718428	8	RBPMS-AS1,RBPMS,GTF2E2,SMIM18,GSR,UBXN8,PPP2CB,TEX15	28	yes
n111	1	4:751742_1269672	16	PCGF3,LOC100129917,CPLX1,GAK,TMEM175,DGKQ,SLC26A1,IDUA,FGFRL1,RNF212,TMED11P,SPON2,LOC100130872,CTBP1-AS,CTBP1,CTBP1-DT	91	yes
n112	1	3:69541738_70153734	2	MITF,SAMMSON	153	yes
n113	1	3:99184166_99747713	6	MIR548G,COL8A1,HP09053,CMSS1,FILIP1L,MIR3921	48	no
n114	1	4:48736066_49343197	4	FRYL,OCIAD1,OCIAD2,CWH43	81	no
n115	1	14:80354864_81007474	3	DIO2,DIO2-AS1,CEP128	3	no
n116	1	17:40242887_40793992	20	DHX58,KAT2A,HSPB9,RAB5C,KCNH4,HCRT,GHDC,STAT5B,STAT5A,STAT3,CAVIN1,ATP6V0A1,MIR5010,NAGLU,HSD17B1,COASY,MLX,PSMC3IP,RETREG3,TUBG1	47	yes
n117	1	6:125965486_126509767	6	LOC643623,HEY2,NCOA7,HINT3,TRMT11,MIR5695	27	yes
n118	1	10:51529449_52029747	8	TIMM23B,MSMB,NCOA4,TIMM23,AGAP6,FAM21EP,WASHC2A,ASAH2	2	yes
n119	1	12:124154718_124742610	6	TCTN2,ATP6V0A2,DNAH10,CCDC92,ZNF664,ZNF664-FAM101A	80	yes
n12	1	14:37318235_38325286	5	SLC25A21,MIR4503,SLC25A21-AS1,MIPOL1,FOXA1	122	yes
n120	1	9:133238447_133760021	8	HMCN2,ASS1,LOC100272217,FUBP3,MIR6856,PRDM12,EXOSC2,ABL1	27	yes
n121	1	13:74468939_74980980	1	KLF12	5	yes
n122	1	12:67388704_68022510	3	LOC102724421,CAND1,LOC100507175	189	yes
n123	1	2:118819408_119436388	2	INSIG2,LOC101927709	37	yes
n124	1	10:89902369_90543524	5	RNLS,LIPJ,LIPF,LIPK,LIPN	84	no
n125	1	8:95412339_96238358	14	RAD54B,FSBP,VIRMA,LOC100288748,ESRP1,DPY19L4,INTS8,CCNE2,TP53INP1,NDUFAF6,MIR3150B,MIR3150A,PLEKHF2,LINC01298	49	yes
n126	1	2:212837563_213401472	2	ERBB4,MIR548F2	216	yes
n127	1	15:49449556_49994567	6	GALK2,NDUFAF4P1,MIR4716,FAM227B,FGF7,DTWD1	180	no
n128	1	9:111946971_112475832	3	EPB41L4B,PTPN3,PALM2	24	no
n129	1	12:115501903_116011090	0		15	yes
n13	1	15:80885449_81421790	7	ARNT2,ABHD17C,CEMIP,MIR549A,MESD,MIR4514,TLNRD1	1	yes
n130	1	5:89955537_90862558	4	ADGRV1,LUCAT1,ARRDC3,ARRDC3-AS1	15	yes
n131	1	10:123881176_124442180	7	TACC2,BTBD16,PLEKHA1,MIR3941,ARMS2,HTRA1,DMBT1	92	yes
n132	1	6:135815813_136375859	3	AHI1,LINC00271,PDE7B	100	yes
n133	1	2:145431570_145976621	1	TEX41	14	yes
n134	1	14:67823442_68350887	12	ATP6V1D,EIF2S1,PLEK2,TMEM229B,PLEKHH1,PIGH,ARG2,VTI1B,RDH11,RDH12,ZFYVE26,RAD51B	188	no
n135	1	12:93718256_94222927	10	LOC643339,NUDT4,NUDT4P2,NUDT4B,UBE2N,MRPL42,SOCS2-AS1,SOCS2,CRADD,LOC101928731	16	yes
n136	1	4:90017380_90528279	2	TIGD2,GPRIN3	43	yes
n137	1	1:53972571_54472571	6	GLIS1,NDC1,YIPF1,DIO1,HSPB11,LRRC42	1	yes
n138	1	21:46681109_47209771	8	POFUT2,LOC642852,LINC00316,COL18A1,COL18A1-AS2,COL18A1-AS1,MIR6815,SLC19A1	58	yes
n139	1	12:65714357_66245687	5	MSRB3,LOC100507065,RPSAP52,HMGA2,LOC100129940	47	no
n14	1	12:120801879_121737278	23	MSI1,COX6A1,TRIAP1,GATC,SRSF9,DYNLL1,NRAV,COQ5,RNF10,POP5,CABP1,MLEC,UNC119B,MIR4700,ACADS,SPPL3,HNF1A-AS1,HNF1A,C12orf43,OASL,P2RX7,P2RX4,CAMKK2	4	yes
n140	1	3:183770542_184294433	20	HTR3C,HTR3E,EIF2B5,DVL3,AP2M1,ABCF3,VWA5B2,MIR1224,ALG3,ECE2,CAMK2N2,PSMD2,EIF4G1,SNORD66,FAM131A,CLCN2,POLR2H,THPO,CHRD,EPHB3	6	yes
n141	1	4:5535442_6050494	5	EVC2,EVC,CRMP1,MIR378D1,JAKMIP1	38	yes
n142	1	6:106922176_107423804	6	CRYBG1,RTN4IP1,QRSL1,LOC100422737,MTRES1,BEND3	990	yes
n143	1	19:3701347_4204627	18	TJP3,APBA3,MRPL54,RAX2,MATK,ZFR2,ATCAY,NMRK2,DAPK3,MIR637,EEF2,SNORD37,PIAS4,ZBTB7A,MAP2K2,CREB3L3,SIRT6,ANKRD24	8	no
n144	1	15:65481740_66345270	13	CILP,PARP16,IGDCC3,IGDCC4,DPP8,HACD3,INTS14,SLC24A1,DENND4A,MIR4511,RAB11A,MEGF11,MIR4311	134	yes
n145	1	17:44681399_45181399	8	NSF,NSFP1,WNT3,WNT9B,GOSR2,MIR5089,RPRML,ARL17A	19	yes
n146	1	1:94346291_95230123	6	GCLM,ABCA4,ARHGAP29,ABCD3,F3,SLC44A3-AS1	91	yes
n147	1	4:95226719_95831345	3	HPGDS,PDLIM5,BMPR1B	49	yes
n148	1	9:130372946_130996349	28	STXBP1,MIR3911,CFAP157,PTRH1,TTC16,TOR2A,SH2D3C,MIR3960,MIR2861,CDK9,FPGS,ENG,AK1,MIR4672,ST6GALNAC6,ST6GALNAC4,PIP5KL1,DPM2,FAM102A,NAIF1,SLC25A25,LOC100289019,PTGES2,PTGES2-AS1,LCN2,C9orf16,CIZ1,DNM1	72	yes
n149	1	11:75203982_75761572	7	GDPD5,SERPINH1,MAP6,MOGAT2,LOC283214,DGAT2,UVRAG	149	yes
n15	1	8:120447077_121253684	5	ENPP2,TAF2,DSCC1,DEPTOR,COL14A1	25	yes
n15	2	8:120447077_121253684	5	ENPP2,TAF2,DSCC1,DEPTOR,COL14A1	27	yes
n150	1	6:130898382_131549179	3	SMLR1,EPB41L2,AKAP7	73	no
n151	1	17:43111491_43611491	16	DCAKD,NMT1,PLCD3,MIR6784,ACBD4,HEXIM1,HEXIM2,FMNL1,MAP3K14-AS1,SPATA32,MAP3K14,ARHGAP27,PLEKHM1,MIR4315-1,MIR4315-2,LRRC37A4P	132	yes
n152	1	5:125950982_126786059	6	PHAX,TEX43,LMNB1,MARCHF3,C5orf63,MEGF10	236	yes
n153	1	3:57283658_57953859	7	APPL1,ASB14,DNAH12,PDE12,ARF4,DENND6A,SLMAP	228	yes
n154	1	22:18771819_19378559	15	GGT3P,DGCR6,PRODH,DGCR5,DGCR9,DGCR10,DGCR2,DGCR11,ESS2,TSSK2,GSC2,LINC01311,SLC25A1,CLTCL1,HIRA	55	no
n155	1	16:29853160_30630486	50	MVP,CDIPT,CDIPTOSP,SEZ6L2,ASPHD1,KCTD13,TMEM219,TAOK2,HIRIP3,INO80E,DOC2A,C16orf92,TLCD3B,ALDOA,PPP4C,TBX6,YPEL3,GDPD3,MAPK3,CORO1A,LOC606724,BOLA2,BOLA2B,SLX1A,SLX1B,SLX1A-SULT1A3,SLX1B-SULT1A4,SULT1A3,SULT1A4,LOC388242,LOC613038,LOC613037,SMG1P2,SMG1P5,CD2BP2,TBC1D10B,MYLPF,SEPTIN1,ZNF48,ZNF771,DCTPP1,SEPHS2,ITGAL,MIR4518,ZNF768,ZNF747,ZNF764,ZNF688,ZNF785,ZNF689	74	yes
n156	1	8:86101997_86646656	8	E2F5,RBIS,CA13,CA1,CA3,CA2,REXO1L2P,REXO1L2P	42	no
n157	1	17:35851926_36352035	27	DUSP14,SYNRG,DDX52,MIR378J,HNF1B,YWHAEP7,TBC1D3C,LOC101060376,TBC1D3F,TBC1D3H,TBC1D3,LOC101060321,LOC101060351,LOC101060389,LOC102724862,LOC102723859,TBC1D3,TBC1D3H,LOC101060321,LOC101060351,LOC101060376,LOC101060389,LOC102723859,LOC102724862,TBC1D3C,TBC1D3F,LOC440434	20	yes
n158	1	1:211170319_211681105	5	KCNH1,RCOR3,TRAF5,LINC00467,RD3	162	yes
n159	1	2:204072298_204572298	5	NBEAL1,CYP20A1,ABI2,RAPH1,CD28	270	yes
n16	2	4:143487358_144605290	7	INPP4B,USP38,GAB1,SMARCA5,SMARCA5-AS1,GUSBP5,FREM3	241	yes
n16	1	4:143487358_144605290	7	INPP4B,USP38,GAB1,SMARCA5,SMARCA5-AS1,GUSBP5,FREM3	1	yes
n160	1	14:103590904_104250183	13	TNFAIP2,LINC00605,EIF5,SNORA28,MARK3,CKB,TRMT61A,BAG5,COA8,KLC1,XRCC3,ZFYVE21,PPP1R13B	178	yes
n161	1	11:122253132_122856216	4	UBASH3B,CRTAM,JHY,BSX	138	yes
n162	1	16:84020476_84520476	11	NECAB2,SLC38A8,MBTPS1,HSDL1,DNAAF1,TAF1C,ADAD2,KCNG4,WFDC1,ATP2C2,MEAK7	13	no
n163	1	11:69757770_70257770	6	LINC02584,ANO1,FADD,PPFIA1,MIR548K,CTTN	43	yes
n164	1	2:60355919_60883364	2	MIR4432,BCL11A	76	yes
n165	1	1:245325183_245825879	1	KIF26B	16	yes
n165	2	1:245325183_245825879	1	KIF26B	5	yes
n166	1	4:38386537_38886537	8	LINC01258,KLF3-AS1,KLF3,TLR10,TLR1,TLR6,FAM114A1,MIR574	16	yes
n167	1	17:4693176_5199078	25	GLTPD2,PSMB6,PLD2,MINK1,CHRNE,C17orf107,GP1BA,SLC25A11,RNF167,PFN1,ENO3,SPAG7,CAMTA2,MIR6864,MIR6865,INCA1,KIF1C,SLC52A1,ZFP3,ZNF232,USP6,ZNF594,LOC100130950,SCIMP,RABEP1	84	yes
n168	1	3:15655676_16155676	3	BTD,ANKRD28,MIR563	8	yes
n169	1	14:99500386_100000386	4	BCL11B,SETD3,CCNK,CCDC85C	3	yes
n17	1	13:48202461_48955454	7	SUCLA2,NUDT15,MED4,MED4-AS1,ITM2B,RB1-DT,RB1	26	yes
n170	1	8:17074768_17577150	7	ZDHHC2,CNOT7,VPS37A,MTMR7,SLC7A2,PDGFRL,MTUS1	94	no
n171	1	1:198935297_199435297	1	LINC01222	258	yes
n172	1	3:151845576_152366954	3	MBNL1-AS1,MBNL1,TMEM14EP	32	yes
n173	1	4:95858563_96358805	2	BMPR1B,UNC5C	19	yes
n174	1	16:84526178_85026286	6	MEAK7,COTL1,KLHL36,USP10,CRISPLD2,ZDHHC7	59	yes
n175	1	11:32677778_33206492	8	CCDC73,PRRG4,QSER1,DEPDC7,TCP11L1,LINC00294,CSTF3,CSTF3-DT	41	yes
n176	1	8:6115738_6615738	7	LOC100287015,MCPH1,ANGPT2,MIR8055,AGPAT5,MIR4659A,MIR4659B	97	no
n177	1	3:129456641_129966453	6	TMCC1,TMCC1-AS1,TRH,ALG1L2,FAM86HP,COL6A4P2	234	no
n178	1	12:78561781_79061781	1	NAV3	22	yes
n179	1	8:135445110_135970455	4	ZFAT,ZFAT-AS1,MIR30B,MIR30D	124	yes
n18	1	8:22174489_22794158	11	PIWIL2,SLC39A14,PPP3CC,SORBS3,PDLIM2,C8orf58,CCAR2,BIN3,BIN3-IT1,EGR3,PEBP4	48	yes
n180	1	2:208167937_208715544	6	CREB1,METTL21A,CCNYL1,MIR4775,FZD5,PLEKHM3	65	no
n181	1	7:2266594_2768689	16	MAD1L1,MRM2,NUDT1,SNX8,MIR6836,EIF3B,CHST12,LOC101927181,GRIFIN,LFNG,MIR4648,BRAT1,IQCE,TTYH3,AMZ1,GNA12	117	no
n182	1	11:16775712_17278820	5	C11orf58,PLEKHA7,OR7E14P,RPS13,PIK3C2A	72	yes
n183	1	22:27727955_28437396	6	MN1,PITPNB,TTC28-AS1,MIR3199-1,MIR3199-2,TTC28	6	no
n184	1	10:116482726_117028675	3	FAM160B1,TRUB1,ATRNL1	538	yes
n185	1	10:111701047_112220309	4	ADD3-AS1,ADD3,MXI1,SMNDC1	23	yes
n186	1	18:32371231_32874667	5	DTNA,MAPRE2,ZNF397,ZSCAN30,ZNF271P	22	yes
n187	1	16:87734477_88281488	8	KLHDC4,LOC102724467,SLC7A5,MIR6775,CA5A,BANP,LOC400553,LOC101928880	135	no
n188	1	5:16637063_17137063	2	MYO10,BASP1-AS1	38	yes
n189	1	18:13234179_13734179	6	LDLRAD4,LDLRAD4-AS1,MIR5190,MIR4526,FAM210A,RNMT	590	no
n19	1	3:25107637_25704948	2	RARB,TOP2B	10	yes
n190	1	2:231804514_232342301	12	SPATA3-AS1,SPATA3,C2orf72,PSMD1,HTR2B,ARMC9,MIR4777,B3GNT7,NCL,SNORA75,SNORD20,SNORD82	51	yes
n191	1	9:103081405_103599210	5	TEX10,MSANTD3,MSANTD3-TMEFF1,TMEFF1,CAVIN4	336	yes
n192	1	22:23865515_24365515	21	IGLL1,DRICH1,GUSBP11,RGL4,ZNF70,VPREB3,C22orf15,CHCHD10,MMP11,SMARCB1,DERL3,SLC2A11,MIF-AS1,MIF,GSTT2,GSTT2B,DDTL,DDT,GSTT2,GSTT2B,GSTT4	68	yes
n193	1	5:76597499_77097499	4	PDE8B,WDR41,OTP,TBCA	268	no
n194	1	19:988322_1488322	25	WDR18,GRIN3B,TMEM259,CNN2,ABCA7,ARHGAP45,POLR2E,GPX4,SBNO2,STK11,CBARP,ATP5F1D,MIDN,CIRBP-AS1,CIRBP,FAM174C,EFNA2,IRF4,NDUFS7,GAMT,DAZAP1,RPS15,APC2,C19orf25,PCSK4	9	yes
n195	1	8:141971361_142472445	7	PTK2,DENND3,SLC45A4,LINC01300,GPR20,PTP4A3,MROH5	169	yes
n196	1	7:45005365_45507483	10	MYO1G,SNHG15,SNORA9,CCM2,NACAD,TBRG4,SNORA5A,SNORA5C,SNORA5B,RAMP3	12	yes
n197	1	3:142553250_143053250	7	PCOLCE2,LOC100507389,PAQR9,LOC100289361,U2SURP,CHST2,SLC9A9	139	yes
n198	1	17:29470140_29970140	9	NF1,OMG,EVI2B,EVI2A,RAB11FIP4,MIR4724,MIR193A,MIR4725,MIR365B	659	no
n199	1	12:20118269_20618269	2	LOC100506393,PDE3A	8	yes
n2	1	7:50482659_51131815	5	FIGNL1,DDC,LOC100129427,GRB10,COBL	36	yes
n20	1	7:101525597_102363093	23	CUX1,SH2B2,MIR4285,SPDYE6,LOC100289561,LOC100630923,PRKRIP1,ORAI2,ALKBH4,LRWD1,MIR5090,MIR4467,POLR2J,RASA4B,POLR2J3,SPDYE2,SPDYE2B,RASA4,RASA4B,POLR2J2,UPK3BL1,SPDYE2,SPDYE2B	12	yes
n200	1	8:61119006_61634753	4	CA8,LINC01301,RAB2A,CHD7	107	no
n201	1	19:4256296_4756296	19	YJU2,SHD,TMIGD2,FSD1,STAP2,MPND,SH3GL1,CHAF1A,UBXN6,MIR4746,HDGFRP2,PLIN4,PLIN5,LRG1,SEMA6B,TNFAIP8L1,MYDGF,DPP9,LOC100131094	48	yes
n21	1	7:40766411_41344298	3	SUGCT,LOC101928744,LOC101928773	40	no
n22	1	2:179182185_179987610	11	OSBPL6,MIR548N,LOC101927027,PRKRA,PJVK,FKBP7,PLEKHA3,TTN-AS1,TTN,CCDC141,SESTD1	9	yes
n23	1	8:76095925_76814405	2	CASC9,HNF4G	13	yes
n24	1	19:36092212_36647350	37	LOC102723617,HAUS5,RBM42,ETV2,COX6B1,UPK1A,UPK1A-AS1,ZBTB32,KMT2B,IGFLR1,U2AF1L4,PSENEN,LIN37,HSPB6,PROSER3,ARHGAP33,LOC644050,PRODH2,NPHS1,KIRREL2,APLP1,NFKBID,HCST,TYROBP,LRFN3,SDHAF1,SYNE4,ALKBH6,LOC101927572,CLIP3,THAP8,WDR62,OVOL3,POLR2I,TBCB,CAPNS1,COX7A1	2	yes
n25	1	17:1368135_2318932	31	MYO1C,INPP5K,PITPNA-AS1,PITPNA,SLC43A2,SCARF1,RILP,PRPF8,TLCD2,MIR22HG,MIR22,WDR81,SERPINF2,SERPINF1,SMYD4,RPA1,RTN4RL1,DPH1,OVCA2,MIR132,MIR212,HIC1,SMG6,LOC101927839,SRR,TSR1,SNORD91B,SNORD91A,SGSM2,MNT,LOC284009	37	yes
n26	1	13:72989390_74439974	7	MZT1,BORA,DIS3,PIBF1,KLF5,LINC00392,KLF12	36	no
n26	2	13:72989390_74439974	7	MZT1,BORA,DIS3,PIBF1,KLF5,LINC00392,KLF12	21	no
n27	1	13:110765628_111314417	7	COL4A1,COL4A2,MIR8073,COL4A2-AS1,RAB20,NAXD,CARS2	29	yes
n27	2	13:110765628_111314417	7	COL4A1,COL4A2,MIR8073,COL4A2-AS1,RAB20,NAXD,CARS2	2	yes
n28	1	2:102703444_103489356	10	IL1R1,IL1RL2,IL1RL1,IL18R1,IL18RAP,MIR4772,SLC9A4,SLC9A2,MFSD9,TMEM182	6	yes
n29	2	19:17949330_19977152	69	JAK3,RPL18A,SNORA68,SLC5A5,CCDC124,KCNN1,ARRDC2,IL12RB1,MAST3,PIK3R2,IFI30,MPV17L2,RAB3A,PDE4C,LOC729966,IQCN,JUND,MIR3188,LSM4,PGPEP1,GDF15,MIR3189,LRRC25,SSBP4,ISYNA1,ELL,FKBP8,KXD1,UBA52,REX1BD,CRLF1,TMEM59L,KLHL26,CRTC1,COMP,UPF1,CERS1,GDF1,COPE,DDX49,HOMER3,SUGP2,ARMC6,SLC25A42,TMEM161A,MEF2B,BORCS8-MEF2B,BORCS8,RFXANK,NR2C2AP,NCAN,HAPLN4,TM6SF2,SUGP1,MAU2,GATAD2A,TSSK6,NDUFA13,YJEFN3,CILP2,…	14	yes
n29	3	19:17949330_19977152	69	JAK3,RPL18A,SNORA68,SLC5A5,CCDC124,KCNN1,ARRDC2,IL12RB1,MAST3,PIK3R2,IFI30,MPV17L2,RAB3A,PDE4C,LOC729966,IQCN,JUND,MIR3188,LSM4,PGPEP1,GDF15,MIR3189,LRRC25,SSBP4,ISYNA1,ELL,FKBP8,KXD1,UBA52,REX1BD,CRLF1,TMEM59L,KLHL26,CRTC1,COMP,UPF1,CERS1,GDF1,COPE,DDX49,HOMER3,SUGP2,ARMC6,SLC25A42,TMEM161A,MEF2B,BORCS8-MEF2B,BORCS8,RFXANK,NR2C2AP,NCAN,HAPLN4,TM6SF2,SUGP1,MAU2,GATAD2A,TSSK6,NDUFA13,YJEFN3,CILP2,…	3	yes
n29	1	19:17949330_19977152	69	JAK3,RPL18A,SNORA68,SLC5A5,CCDC124,KCNN1,ARRDC2,IL12RB1,MAST3,PIK3R2,IFI30,MPV17L2,RAB3A,PDE4C,LOC729966,IQCN,JUND,MIR3188,LSM4,PGPEP1,GDF15,MIR3189,LRRC25,SSBP4,ISYNA1,ELL,FKBP8,KXD1,UBA52,REX1BD,CRLF1,TMEM59L,KLHL26,CRTC1,COMP,UPF1,CERS1,GDF1,COPE,DDX49,HOMER3,SUGP2,ARMC6,SLC25A42,TMEM161A,MEF2B,BORCS8-MEF2B,BORCS8,RFXANK,NR2C2AP,NCAN,HAPLN4,TM6SF2,SUGP1,MAU2,GATAD2A,TSSK6,NDUFA13,YJEFN3,CILP2,…	29	yes
n3	1	18:46065420_46747298	5	CTIF,MIR4743,SMAD7,DYM,MIR4744	7	yes
n30	1	8:66317648_66942011	5	LINC01299,ARMC1,MTFR1,PDE7A,DNAJC5B	1	yes
n31	1	1:43451201_43999755	16	FAM183A,EBNA1BP2,MIR6733,CFAP57,TMEM125,C1orf210,TIE1,MPL,CDC20,ELOVL1,MIR6734,MED8,SZT2,MIR6735,HYI,PTPRF	20	yes
n32	1	11:9636893_10573478	11	SWAP70,LOC440028,SBF2-AS1,SBF2,ADM,CAND1.11,AMPD3,MTRNR2L8,MIR4485,RNF141,IRAG1-AS1	66	yes
n32	2	11:9636893_10573478	11	SWAP70,LOC440028,SBF2-AS1,SBF2,ADM,CAND1.11,AMPD3,MTRNR2L8,MIR4485,RNF141,IRAG1-AS1	191	yes
n33	1	7:113099793_113958893	2	PPP1R3A,FOXP2	70	yes
n34	2	18:42102453_43037046	5	LOC101927921,SETBP1,MIR4319,SLC14A2,FLJ44087	6	yes
n34	1	18:42102453_43037046	5	LOC101927921,SETBP1,MIR4319,SLC14A2,FLJ44087	16	yes
n35	1	2:213591096_214281336	5	MIR4776-1,MIR4776-2,IKZF2,LOC100130451,SPAG16	2	yes
n36	1	1:182696746_183355705	6	NPL,DHX9,SHCBP1L,LAMC1,LAMC2,NMNAT2	56	yes
n37	2	4:127572133_129791530	9	INTU,SLC25A31,HSPA4L,PLK4,MFSD8,ABHD18,LARP1B,PGRMC2,JADE1	106	yes
n37	3	4:127572133_129791530	9	INTU,SLC25A31,HSPA4L,PLK4,MFSD8,ABHD18,LARP1B,PGRMC2,JADE1	231	yes
n37	1	4:127572133_129791530	9	INTU,SLC25A31,HSPA4L,PLK4,MFSD8,ABHD18,LARP1B,PGRMC2,JADE1	47	yes
n38	1	20:39364945_40220544	8	TOP1,LOC101927117,PLCG1,MIR6871,ZHX3,LPIN3,EMILIN3,CHD6	86	yes
n39	1	2:219023718_219908617	34	CXCR1,ARPC2,GPBAR1,AAMP,PNKD,TMBIM1,MIR6513,MIR6810,CATIP,CATIP-AS1,SLC11A1,CTDSP1,MIR26B,VIL1,USP37,CNOT9,PLCD4,ZNF142,BCS1L,RNF25,STK36,TTLL4,CYP27A1,PRKAG3,WNT6,WNT10A,LOC101928537,CDK5R2,LINC00608,FEV,CRYBA2,MIR375,LOC100129175,CFAP65	13	yes
n4	1	9:135878467_136489399	26	GTF3C5,MIR6877,CEL,CELP,RALGDS,GBGT1,OBP2B,ABO,SURF6,MED22,RPL7A,SNORD24,SNORD36B,SNORD36A,SNORD36C,SURF1,SURF2,SURF4,STKLD1,REXO4,ADAMTS13,CACFD1,SLC2A6,MYMK,ADAMTSL2,FAM163B	3	no
n40	1	19:40456362_41119618	20	PSMC4,ZNF546,ZNF780B,ZNF780A,MAP3K10,TTC9B,CCNP,AKT2,MIR641,C19orf47,PLD3,MIR6796,HIPK4,PRX,SERTAD1,SERTAD3,BLVRB,SPTBN4,SHKBP1,LTBP4	33	yes
n41	1	2:136811077_137380665	1	CXCR4	24	yes
n42	1	2:230326208_231100615	6	DNER,TRIP12,FBXO36,SLC16A14,SP110,SP140	81	no
n43	1	14:31448651_32185271	9	STRN3,MIR624,AP4S1,HECTD1,HEATR5A,LOC101927124,DTD2,GPR33,NUBPL	43	yes
n44	1	19:38884558_39527154	21	SPRED3,FAM98C,RASGRP4,RYR1,MAP4K1,EIF3K,ACTN4,CAPN12,LGALS7,LGALS7B,LGALS4,ECH1,HNRNPL,RINL,SIRT2,NFKBIB,CCER2,SARS2,MRPS12,FBXO17,FBXO27	34	yes
n45	1	11:7780988_8301791	11	OR5P2,OR5P3,OR5E1P,LOC283299,OR10A6,OR10A3,NLRP10,EIF3F,TUB,RIC3,LMO1	17	yes
n46	2	1:26737646_28095119	30	LIN28A,DHDDS,HMGN2,RPS6KA1,MIR1976,ARID1A,PIGV,ZDHHC18,SFN,GPN2,GPATCH3,NR0B2,NUDC,KDF1,TRNP1,TENT5B,SLC9A1,WDTC1,TMEM222,LOC644961,SYTL1,MAP3K6,FCN3,CD164L2,GPR3,WASF2,AHDC1,FGR,IFI6,FAM76A	120	no
n46	1	1:26737646_28095119	30	LIN28A,DHDDS,HMGN2,RPS6KA1,MIR1976,ARID1A,PIGV,ZDHHC18,SFN,GPN2,GPATCH3,NR0B2,NUDC,KDF1,TRNP1,TENT5B,SLC9A1,WDTC1,TMEM222,LOC644961,SYTL1,MAP3K6,FCN3,CD164L2,GPR3,WASF2,AHDC1,FGR,IFI6,FAM76A	142	no
n47	1	12:53113015_54305485	37	KRT76,KRT3,KRT4,KRT79,KRT78,KRT8,KRT18,EIF4B,LOC283335,TNS2,MIR6757,SPRYD3,IGFBP6,SOAT2,CSAD,ZNF740,ITGB7,RARG,MFSD5,ESPL1,PFDN5,MYG1,AAAS,SP7,SP1,AMHR2,PRR13,PCBP2,PCBP2-OT1,MAP3K12,TARBP2,NPFF,ATF7,LOC100652999,ATP5MC2,CALCOCO1,CISTR	17	yes
n47	2	12:53113015_54305485	37	KRT76,KRT3,KRT4,KRT79,KRT78,KRT8,KRT18,EIF4B,LOC283335,TNS2,MIR6757,SPRYD3,IGFBP6,SOAT2,CSAD,ZNF740,ITGB7,RARG,MFSD5,ESPL1,PFDN5,MYG1,AAAS,SP7,SP1,AMHR2,PRR13,PCBP2,PCBP2-OT1,MAP3K12,TARBP2,NPFF,ATF7,LOC100652999,ATP5MC2,CALCOCO1,CISTR	22	yes
n48	1	22:50449164_51178012	31	IL17REL,MLC1,MOV10L1,PANX2,TRABD,SELENOO,TUBGCP6,HDAC10,MAPK12,MAPK11,PLXNB2,DENND6B,PPP6R2,SBF1,ADM2,MIOX,LMF2,NCAPH2,SCO2,TYMP,ODF3B,KLHDC7B,SYCE3,CHKB-CPT1B,CPT1B,CHKB,CHKB-DT,MAPK8IP2,ARSA,SHANK3,ACR	4	yes
n49	1	3:196524356_197275109	11	PAK2,SENP5,NCBP2,NCBP2AS2,PIGZ,MELTF,MELTF-AS1,DLG1,MIR4797,DLG1-AS1,BDH1	58	no
n5	1	19:45137459_45678234	25	IGSF23,PVR,MIR4531,CEACAM19,CEACAM16,BCL3,MIR8085,CBLC,BCAM,NECTIN2,TOMM40,APOE,APOC1,APOC1P1,APOC4,APOC4-APOC2,APOC2,CLPTM1,RELB,CLASRP,ZNF296,GEMIN7,PPP1R37,NKPD1,TRAPPC6A	4	yes
n50	1	17:45709620_46568175	21	KPNB1,TBKBP1,TBX21,OSBPL7,MRPL10,LRRC46,SCRN2,SP6,SP2,LOC100506325,PNPO,PRR15L,CDK5RAP3,COPZ2,MIR152,NFE2L1,CBX1,SNX11,SKAP1,MIR1203,LOC101927166	26	yes
n51	1	11:110931649_112176528	31	C11orf53,COLCA1,COLCA2,MIR4491,POU2AF1,LOC100132078,BTG4,MIR34B,MIR34C,C11orf88,LAYN,SIK2,PPP2R1B,ALG9,FDXACB1,C11orf1,CRYAB,HSPB2,HSPB2-C11orf52,C11orf52,DIXDC1,DLAT,PIH1D2,NKAPD1,TIMM8B,SDHD,IL18,TEX12,BCO2,PTS,PLET1	137	yes
n52	1	2:66402955_66930892	5	MIR4778,MEIS1-AS3,MEIS1,LOC100507073,LOC101927577	22	yes
n53	1	7:55702097_56412172	12	FKBP9P1,SEPTIN14,ZNF713,MRPS17,NIPSNAP2,PSPH,CCT6A,SNORA15,SUMF2,PHKG1,CHCHD2,NUPR2	65	no
n54	1	2:101341710_102049389	10	NPAS2,LOC101927142,RPL31,TBC1D8,CNOT11,SNORD89,RNF149,MIR5696,CREG2,RFX8	74	yes
n55	2	12:50017335_51563531	32	PRPF40B,FMNL3,TMBIM6,NCKAP5L,BCDIN3D-AS1,BCDIN3D,FAIM2,LOC283332,LOC101927292,AQP2,LOC101927318,AQP5,AQP6,RACGAP1,ASIC1,SMARCD1,GPD1,COX14,CERS5,LIMA1,MIR1293,FAM186A,LARP4,DIP2B,ATF1,TMPRSS12,METTL7A,HIGD1C,SLC11A2,LETMD1,CSRNP2,TFCP2	20	yes
n55	1	12:50017335_51563531	32	PRPF40B,FMNL3,TMBIM6,NCKAP5L,BCDIN3D-AS1,BCDIN3D,FAIM2,LOC283332,LOC101927292,AQP2,LOC101927318,AQP5,AQP6,RACGAP1,ASIC1,SMARCD1,GPD1,COX14,CERS5,LIMA1,MIR1293,FAM186A,LARP4,DIP2B,ATF1,TMPRSS12,METTL7A,HIGD1C,SLC11A2,LETMD1,CSRNP2,TFCP2	261	yes
n56	2	1:67115034_68268808	12	SGIP1,TCTEX1D1,INSL5,WDR78,MIER1,SLC35D1,C1orf141,IL23R,IL12RB2,SERBP1,GADD45A,GNG12	20	yes
n56	1	1:67115034_68268808	12	SGIP1,TCTEX1D1,INSL5,WDR78,MIER1,SLC35D1,C1orf141,IL23R,IL12RB2,SERBP1,GADD45A,GNG12	129	yes
n57	1	1:116764529_117273609	6	ATP1A1,ATP1A1-AS1,CD58,IGSF3,MIR320B1,LINC02868	16	yes
n58	1	8:129664248_130244834	1	LINC00977	46	yes
n59	1	11:51132469_51783354	2	OR4A5,OR4C46	705	yes
n6	1	2:25685370_26370853	4	DTNB,ASXL2,KIF3C,RAB10	73	yes
n60	1	3:153407588_154196463	4	ARHGEF26-AS1,ARHGEF26,DHX36,GPR149	171	yes
n61	1	10:119998621_120512844	4	FAM204A,LINC00867,PRLHR,CACUL1	11	yes
n62	1	12:52036723_52584814	10	SCN8A,FIGNL2,ANKRD33,ACVRL1,ACVR1B,TAMALIN,NR4A1,ATG101,OR7E47P,KRT80	8	yes
n63	1	1:205287858_205794671	14	NUAK2,KLHDC8A,LEMD1-AS1,LEMD1,BLACAT1,MIR135B,CDK18,LOC284578,MFSD4A,ELK4,SLC45A3,NUCKS1,RAB29,SLC41A1	14	yes
n64	1	12:81867216_82552509	2	PPFIA2,LOC101928449	71	yes
n65	1	16:28235141_29187259	31	SBK1,NPIPB6,EIF3CL,EIF3C,MIR6862-1,MIR6862-2,CLN3,APOBR,IL27,NUPR1,SGF29,SULT1A2,SULT1A1,EIF3C,EIF3CL,MIR6862-1,MIR6862-2,NPIPB9,ATXN2L,TUFM,MIR4721,SH2B1,ATP2A1,LOC100289092,RABEP2,CD19,NFATC2IP,MIR4517,SPNS1,LAT,RRN3P2	159	no
n66	1	7:150247496_151048980	26	GIMAP4,GIMAP6,GIMAP2,GIMAP1,GIMAP1-GIMAP5,GIMAP5,TMEM176B,TMEM176A,AOC1,KCNH2,NOS3,ATG9B,ABCB8,ASIC3,CDK5,SLC4A2,FASTK,TMUB1,AGAP3,GBX1,ASB10,ABCF2,CHPF2,MIR671,SMARCD3,NUB1	1	yes
n66	2	7:150247496_151048980	26	GIMAP4,GIMAP6,GIMAP2,GIMAP1,GIMAP1-GIMAP5,GIMAP5,TMEM176B,TMEM176A,AOC1,KCNH2,NOS3,ATG9B,ABCB8,ASIC3,CDK5,SLC4A2,FASTK,TMUB1,AGAP3,GBX1,ASB10,ABCF2,CHPF2,MIR671,SMARCD3,NUB1	20	yes
n66	3	7:150247496_151048980	26	GIMAP4,GIMAP6,GIMAP2,GIMAP1,GIMAP1-GIMAP5,GIMAP5,TMEM176B,TMEM176A,AOC1,KCNH2,NOS3,ATG9B,ABCB8,ASIC3,CDK5,SLC4A2,FASTK,TMUB1,AGAP3,GBX1,ASB10,ABCF2,CHPF2,MIR671,SMARCD3,NUB1	13	yes
n67	1	1:1597856_2589139	27	CDK11B,SLC35E2B,MMP23A,CDK11A,SLC35E2A,NADK,GNB1,CALML6,TMEM52,CFAP74,GABRD,PRKCZ,FAAP20,SKI,MORN1,LOC100129534,RER1,PEX10,PLCH2,PANK4,HES5,LOC115110,LOC100133445,TNFRSF14,PRXL2B,MMEL1,TTC34	83	yes
n68	1	7:26312200_26833781	5	SNX10,LOC441204,KIAA0087,LINC02860,SKAP2	29	yes
n69	1	11:158174_669706	33	LOC653486,SCGB1C1,ODF3,BET1L,RIC8A,MIR6743,SIRT3,PSMD13,NLRP6,PGGHG,IFITM5,IFITM2,IFITM1,IFITM3,B4GALNT4,PKP3,SIGIRR,ANO9,PTDSS2,RNH1,HRAS,LRRC56,LMNTD2,RASSF7,MIR210HG,MIR210,LOC143666,PHRF1,IRF7,CDHR5,SCT,DRD4,DEAF1	3	yes
n7	1	7:25443681_26052471	2	RNU6-16P,MIR148A	104	yes
n70	1	17:79276821_79937218	35	LINC00482,TMEM105,LOC100130370,BAHCC1,MIR4740,MIR3186,ACTG1,FSCN2,FAAP100,NPLOC4,TSPAN10,PDE6G,OXLD1,CCDC137,ARL16,HGS,MIR6786,MRPL12,SLC25A10,GCGR,MCRIP1,PPP1R27,P4HB,ARHGDIA,ALYREF,ANAPC11,NPB,PCYT2,SIRT7,MAFG,MAFG-DT,PYCR1,MYADML2,NOTUM,ASPSCR1	18	yes
n71	1	14:102653398_103247017	9	WDR20,MOK,ZNF839,CINP,TECPR2,ANKRD9,MIR4309,RCOR1,TRAF3	56	yes
n72	1	2:11828496_12372910	3	LPIN1,MIR4262,LOC100506457	15	yes
n73	1	1:28260330_28825140	9	SMPDL3B,XKR8,EYA3,PTAFR,DNAJC8,ATP5IF1,SESN2,MED18,PHACTR4	68	no
n74	1	2:159420346_160234238	6	PKP4,DAPL1,TANC1,MIR6888,WDSUB1,BAZ2B	47	yes
n75	1	3:19728780_20548061	7	EFHB,RAB5A,PP2D1,KAT2B,SGO1,SGO1-AS1,LOC101927829	6	yes
n76	1	14:54161696_54675052	2	MIR5580,BMP4	10	yes
n76	2	14:54161696_54675052	2	MIR5580,BMP4	52	yes
n77	1	10:131025228_131699487	3	MGMT,EBF3,MIR4297	67	yes
n78	1	11:54790412_55840631	23	TRIM48,TRIM51HP,OR4A16,OR4A15,OR4C15,OR4C16,OR4C11,OR4P4,OR4S2,OR4C6,OR5D13,OR5D14,OR5L1,OR5D18,OR5L2,OR5D16,TRIM51,OR5W2,OR5I1,OR10AG1,OR7E5P,OR5F1,OR5AS1	1351	yes
n79	1	12:111615049_113013528	20	CUX2,MIR6760,PHETA1,SH2B3,ATXN2,BRAP,ACAD10,ALDH2,MIR6761,MAPKAPK5-AS1,MAPKAPK5,ADAM1A,TMEM116,ERP29,NAA25,TRAFD1,HECTD4,MIR6861,RPL6,PTPN11	622	yes
n8	1	11:15519438_16173185	2	SOX6,MIR6073	53	yes
n80	2	3:131931820_132603895	8	ACP3,DNAJC13,ACAD11,NPHP3-ACAD11,ACKR4,UBA5,NPHP3,NPHP3-AS1	47	yes
n80	1	3:131931820_132603895	8	ACP3,DNAJC13,ACAD11,NPHP3-ACAD11,ACKR4,UBA5,NPHP3,NPHP3-AS1	12	yes
n81	1	15:78722977_79332431	11	IREB2,HYKK,PSMA4,CHRNA5,CHRNA3,CHRNB4,LOC646938,ADAMTS7,MORF4L1,CTSH,RASGRF1	7	yes
n81	2	15:78722977_79332431	11	IREB2,HYKK,PSMA4,CHRNA5,CHRNA3,CHRNB4,LOC646938,ADAMTS7,MORF4L1,CTSH,RASGRF1	69	yes
n82	1	11:113777369_114282484	6	HTR3B,HTR3A,ZBTB16,NNMT,C11orf71,RBM7	4	yes
n83	1	6:1749329_2760495	4	GMDS,GMDS-DT,LINC01600,MYLK4	165	yes
n84	1	2:46276096_46791176	6	PRKCE,EPAS1,LOC101805491,TMEM247,ATP6V1E2,RHOQ	30	yes
n85	1	19:53107172_53607172	13	ZNF83,ZNF611,ZNF600,ZNF28,ZNF468,ZNF320,ZNF321P,ZNF816-ZNF321P,ZNF816,ZNF702P,ERVV-1,ERVV-2,ZNF160	1	yes
n86	2	4:40165042_40676677	4	RHOH,CHRNA9,RBM47,MIR4802	1	yes
n86	1	4:40165042_40676677	4	RHOH,CHRNA9,RBM47,MIR4802	4	yes
n87	1	3:195368534_195885432	9	SDHAP2,MIR570,MUC20,MUC4,TNK2,MIR6829,SDHAP1,TFRC,LINC00885	7	yes
n88	1	11:128010357_128607902	4	ETS1,MIR6090,FLI1,SENCR	8	yes
n89	1	20:42565795_43286452	17	TOX2,JPH2,OSER1,OSER1-DT,GDAP1L1,FITM2,R3HDML,HNF4A,HNF4A-AS1,MIR3646,LOC101927242,LINC01620,TTPAL,SERINC3,PKIG,ADA,LINC01260	17	yes
n9	1	13:42403898_43037040	4	VWA8,VWA8-AS1,DGKH,AKAP11	78	yes
n90	1	1:114841266_115486057	8	TRIM33,BCAS2,DENND2C,AMPD1,NRAS,CSDE1,SIKE1,SYCP1	2	yes
n91	1	14:96409919_96914898	6	C14orf132,BDKRB2,BDKRB1,ATG2B,GSKIP,AK7	3	yes
n92	1	2:135093934_135976289	8	MGAT5,TMEM163,ACMSD,CCNT2-AS1,CCNT2,MAP3K19,RAB3GAP1,ZRANB3	190	no
n93	1	13:95806688_96335390	5	ABCC4,CLDN10,CLDN10-AS1,DZIP1,DNAJC3	25	yes
n94	1	8:102404182_102995927	2	GRHL2,NCALD	48	yes
n95	2	20:2540117_3258909	28	TMC2,NOP56,MIR1292,SNORD110,SNORA51,SNORD86,SNORD56,SNORD57,IDH3B,EBF4,CPXM1,C20orf141,TMEM239,PCED1A,VPS16,PTPRA,GNRH2,MRPS26,OXT,AVP,UBOX5-AS1,UBOX5,FASTKD5,LZTS3,DDRGK1,ITPA,SLC4A11,C20orf194	30	yes
n95	1	20:2540117_3258909	28	TMC2,NOP56,MIR1292,SNORD110,SNORA51,SNORD86,SNORD56,SNORD57,IDH3B,EBF4,CPXM1,C20orf141,TMEM239,PCED1A,VPS16,PTPRA,GNRH2,MRPS26,OXT,AVP,UBOX5-AS1,UBOX5,FASTKD5,LZTS3,DDRGK1,ITPA,SLC4A11,C20orf194	4	yes
n96	1	4:53967607_54629445	5	SCFD2,FIP1L1,LNX1,LNX1-AS1,LNX1-AS2	76	yes
n97	1	13:27490382_28086364	11	USP12,USP12-AS1,USP12-AS2,LINC00412,RPL21,RPL21P28,SNORD102,SNORA27,RASL11A,GTF3A,MTIF3	39	yes
n98	1	9:136675663_137199669	5	VAV2,BRD3OS,BRD3,WDR5,RNU6ATAC	72	no
n99	1	8:109837249_110357825	3	TRHR,NUDCD1,ENY2	161	no
