# Supplementary material for: Discovery and prioritization of variants and genes for kidney function in >1.2 million individuals
Source: Nat Commun. 2021 Jul 16;12:4350. doi: 10.1038/s41467-021-24491-0 (PMC8285412; doi:10.1038/s41467-021-24491-0)
Supplement: Supplementary file 11 — Supplementary Data 9 [file 41467_2021_24491_MOESM11_ESM.xlsx]

## Sheet: SD9 CADD
Supplementary Data 9. CADD results and annotations. For the 99% credible variants at 634 independent signals, the table shows their results for the Combined Annotation-Dependent Depletion (CADD) PHRED-Score (CADD> 15) and their annotation. Besides the CADD PHRED score threshold of ≥15, the table is restricted to variants located within the respective gene. If more than one annotation for a varian…
Locus_id	Signal_id	rsid	Chr	Pos	Consequence	ConsScore	ConsDetail	Gene	PHRED	Category
k194	2	9:140130606_A_T	9	140130606	NON_SYNONYMOUS	7	missense	SLC34A3	16.47	1
k206	1	rs10009426	4	52710913	INTRONIC	2	intron	DCUN1D4	18.3	3
k92	2	rs10036600	5	34706321	INTRONIC	2	intron	RAI14	15.84	3
n126	1	rs10048673	2	213083282	INTRONIC	2	intron	ERBB4	17.41	3
n126	1	rs10048796	2	213083326	INTRONIC	2	intron	ERBB4	16.61	3
n46	2	rs1005413	1	27744513	INTRONIC	2	intron	WASF2	15.42	3
n191	1	rs1016176	9	103199994	INTRONIC	2	intron	MSANTD3	18.04	3
n191	1	rs1016177	9	103199965	INTRONIC	2	intron	MSANTD3	17.87	3
k104	2	rs10165083	2	54578310	INTRONIC	2	intron	C2orf73	15.51	3
n126	1	rs10174395	2	213159753	INTRONIC	2	intron	ERBB4	18.22	3
n126	1	rs10207020	2	213107619	INTRONIC	2	intron	ERBB4	19.21	3
k25	2	rs1031755	15	53951435	INTRONIC	2	intron	WDR72	16.7	3
k25	2	rs1031756	15	53951548	INTRONIC	2	intron	WDR72	15.03	3
n150	1	rs1044303	6	131148737	NON_SYNONYMOUS	7	missense	SMLR1	22.4	1
k19	5	rs10445308	17	37938047	INTRONIC	2	intron	IKZF3	15.94	3
k35	4	rs1045051	5	68695940	NON_SYNONYMOUS	7	missense	RAD17	27.7	1
k35	4	rs10471774	5	68616331	NON_SYNONYMOUS	7	missense	CCDC125	18.99	1
n159	1	rs1048013	2	204154552	NON_SYNONYMOUS	7	missense	CYP20A1	24.2	1
n25	1	rs1048483	17	1966457	INTRONIC	2	intron	SMG6	18.3	3
k110	1	rs1050450	3	49394834	NON_SYNONYMOUS	7	missense	GPX1	19.22	1
n114	1	rs1051447	4	49063872	NON_SYNONYMOUS	7	missense	CWH43	23.9	1
k7	3	rs1058004	17	59486732	3PRIME_UTR	2	3_prime_UTR	TBX2	15.92	3
n54	1	rs1062062	2	101627925	NON_SYNONYMOUS	7	missense	TBC1D8	22.4	1
n54	1	rs1062062	2	101627925	INTRONIC	2	intron	RPL31	22.4	3
k189	1	rs10764005	10	35055464	INTRONIC	2	intron	PARD3	15.84	3
k55	1	rs10803391	1	15876578	INTRONIC	2	intron	DNAJC16	15.65	3
k205	1	rs10824138	10	76041892	INTRONIC	2	intron	ADK	16.68	3
k205	1	rs10824165	10	76140728	INTRONIC	2	intron	ADK	20.2	3
n55	1	rs10876055	12	50940983	INTRONIC	2	intron	DIP2B	15.46	3
k73	11	rs10885	6	31604591	NON_SYNONYMOUS	7	missense	PRRC2A	26	1
k73	1	rs10885	6	31604591	NON_SYNONYMOUS	7	missense	PRRC2A	26	1
k73	9	rs10885	6	31604591	NON_SYNONYMOUS	7	missense	PRRC2A	26	1
k73	6	rs10885	6	31604591	NON_SYNONYMOUS	7	missense	PRRC2A	26	1
k73	10	rs10885	6	31604591	NON_SYNONYMOUS	7	missense	PRRC2A	26	1
k73	8	rs10885	6	31604591	NON_SYNONYMOUS	7	missense	PRRC2A	26	1
n184	1	rs10885620	10	116630048	INTRONIC	2	intron	FAM160B1	15.38	3
n51	1	rs10891303	11	111848531	INTRONIC	2	intron	DIXDC1	18.78	3
n51	1	rs10891314	11	111916647	NON_SYNONYMOUS	7	missense	DLAT	32	1
n149	1	rs10899136	11	75535522	INTRONIC	2	intron	UVRAG	17.5	3
k159	1	rs10899473	11	78042983	INTRONIC	2	intron	GAB2	15.35	3
n120	1	rs10901229	9	133490630	INTRONIC	2	intron	FUBP3	15.61	3
n36	1	rs10911205	1	183009277	INTRONIC	2	intron	LAMC1	18.93	3
k73	11	rs10947432	6	33676556	INTRONIC	2	intron	UQCC2	17.06	3
k73	10	rs10947432	6	33676556	INTRONIC	2	intron	UQCC2	17.06	3
k73	8	rs10947432	6	33676556	INTRONIC	2	intron	UQCC2	17.06	3
k73	6	rs10947432	6	33676556	INTRONIC	2	intron	UQCC2	17.06	3
k73	9	rs10947432	6	33676556	INTRONIC	2	intron	UQCC2	17.06	3
n77	1	rs11016816	10	131301577	INTRONIC	2	intron	MGMT	20.3	3
k19	5	rs11078928	17	38064469	CANONICAL_SPLICE	6	splice_acceptor	GSDMB	15.64	2
n50	1	rs11079811	17	46233490	INTRONIC	2	intron	SKAP1	15.2	3
n50	1	rs11079812	17	46238276	INTRONIC	2	intron	SKAP1	22.4	3
n198	1	rs11080149	17	29623288	NON_SYNONYMOUS	7	missense	OMG	17.46	1
n198	1	rs11080149	17	29623288	INTRONIC	2	intron	NF1	17.46	3
k216	2	rs11121627	1	10856692	5PRIME_UTR	3	5_prime_UTR	CASZ1	19.94	3
k73	6	rs111265204	6	26638417	NON_SYNONYMOUS	7	missense	ZNF322	23.6	1
k73	9	rs111265204	6	26638417	NON_SYNONYMOUS	7	missense	ZNF322	23.6	1
k73	8	rs111265204	6	26638417	NON_SYNONYMOUS	7	missense	ZNF322	23.6	1
k73	10	rs111265204	6	26638417	NON_SYNONYMOUS	7	missense	ZNF322	23.6	1
k73	11	rs111265204	6	26638417	NON_SYNONYMOUS	7	missense	ZNF322	23.6	1
n160	1	rs1116095	14	103931879	INTRONIC	2	intron	MARK3	18.69	3
k23	1	rs111653425	17	19474875	NON_SYNONYMOUS	7	missense	SLC47A1	22.5	1
n55	1	rs11169348	12	50665946	INTRONIC	2	intron	LIMA1	15.06	3
k157	2	rs111752251	14	101034452	UPSTREAM	1	upstream	BEGAIN	15.31	3
k58	2	rs11186856	10	93964017	INTRONIC	2	intron	CPEB3	16	3
k58	2	rs11186870	10	94000310	INTRONIC	2	intron	CPEB3	17.3	3
k52	2	rs112068790	2	220308949	INTRONIC	2	intron	SPEG	18.38	3
k74	1	rs112233623	6	41924998	INTRONIC	2	intron	CCND3	16.21	3
n78	1	rs11230541	11	55418693	NON_SYNONYMOUS	7	missense	OR4S2	26	1
n78	1	rs11230600	11	55433040	NON_SYNONYMOUS	7	missense	OR4C6	17.11	1
n59	1	rs11246607	11	51516000	NON_SYNONYMOUS	7	missense	OR4C46	22.2	1
n59	1	rs11246608	11	51516036	NON_SYNONYMOUS	7	missense	OR4C46	17.62	1
k60	1	rs1128919	2	148657117	SYNONYMOUS	5	synonymous	ACVR2A	15.52	2
n35	1	rs112905092	2	214012225	INTRONIC	2	intron	IKZF2	18.75	3
n55	1	rs1129406	12	51203371	SPLICE_SITE	5	splice,synonymous	ATF1	15.66	2
k19	5	rs1136201	17	37879588	NON_SYNONYMOUS	7	missense	ERBB2	19.96	1
n122	1	rs1137465	12	67707441	3PRIME_UTR	2	3_prime_UTR	CAND1	15.29	3
n56	1	rs1137656	1	67451602	DOWNSTREAM	1	downstream	MIER1	15.51	3
k218	1	rs113956264	16	1997004	NON_SYNONYMOUS	7	missense	RPL3L	24.6	1
k64	1	rs1143671	3	121647286	NON_SYNONYMOUS	7	missense	SLC15A2	16.78	1
n69	1	rs114405390	11	419706	NON_SYNONYMOUS	7	missense	ANO9	17.66	1
k73	10	rs114463080	6	34940344	INTRONIC	2	intron	ANKS1A	19.13	3
k73	11	rs114799974	6	34083891	INTRONIC	2	intron	GRM4	18.15	3
k73	9	rs114799974	6	34083891	INTRONIC	2	intron	GRM4	18.15	3
k73	10	rs11538264	6	31603189	NON_SYNONYMOUS	7	missense	PRRC2A	21.5	1
k73	11	rs11538264	6	31603189	NON_SYNONYMOUS	7	missense	PRRC2A	21.5	1
k73	9	rs11538264	6	31603189	NON_SYNONYMOUS	7	missense	PRRC2A	21.5	1
k122	1	rs11553746	2	272203	SYNONYMOUS	5	synonymous	ACP1	15.02	2
k171	1	rs11555646	2	233599904	5PRIME_UTR	3	5_prime_UTR	GIGYF2	17.05	3
k149	2	rs11556924	7	129663496	NON_SYNONYMOUS	7	missense	ZC3HC1	27.5	1
n30	1	rs11557049	8	66692011	NON_SYNONYMOUS	7	missense	PDE7A	24	1
k176	1	rs11570176	11	57529429	5PRIME_UTR	3	5_prime_UTR	CTNND1	17.06	3
k176	1	rs11570176	11	57529429	INTRONIC	2	intron,NMD	TMX2-CTNND1	17.06	3
k118	2	rs11593146	10	104184981	INTRONIC	2	intron	CUEDC2	18.63	3
k118	2	rs11597439	10	104184953	SPLICE_SITE	5	splice,5_prime_UTR	CUEDC2	15.03	2
n32	2	rs11601125	11	9895925	INTRONIC	2	intron	SBF2	15.82	3
n79	1	rs11609628	12	112217208	INTRONIC	2	intron	ALDH2	15.16	3
n108	1	rs11624278	14	35183213	UPSTREAM	1	upstream	CFL2	18.54	3
k216	1	rs116460699	1	10725193	NON_SYNONYMOUS	7	missense	CASZ1	17.46	1
n162	1	rs11646443	16	84270476	NON_SYNONYMOUS	7	missense	KCNG4	18.84	1
k146	1	rs1166698	1	78392446	NON_SYNONYMOUS	7	missense	NEXN	31	1
k170	1	rs11670	16	71679027	3PRIME_UTR	2	3_prime_UTR	PHLPP2	16.61	3
k222	1	rs11700265	20	14546035	INTRONIC	2	intron	MACROD2	15.01	3
k222	1	rs11700265	20	14546035	INTRONIC	2	intron,non_coding	MACROD2-IT1	15.01	3
k141	1	rs117068593	14	93118229	NON_SYNONYMOUS	7	missense	RIN3	25.4	1
k110	3	rs11718834	3	52963668	INTRONIC	2	intron	SFMBT1	16.55	3
n170	1	rs117328805	8	17434560	INTRONIC	2	intron	PDGFRL	16.5	3
k19	5	rs117374443	17	38280916	INTRONIC	2	intron	MSL1	16.6	3
n69	1	rs117739035	11	408174	NON_SYNONYMOUS	7	missense	SIGIRR	23.5	1
n1	1	rs11786896	8	145018354	INTRONIC	2	intron	PLEC	16.1	3
n65	1	rs11864750	16	28875204	INTRONIC	2	intron	SH2B1	20.6	3
n52	1	rs11883967	2	66673862	INTRONIC	2	intron	MEIS1	15.96	3
k73	8	rs11962040	6	32268488	INTRONIC	2	intron	TSBP1	16.32	3
k73	10	rs11962040	6	32268488	INTRONIC	2	intron	TSBP1	16.32	3
k73	9	rs11962040	6	32268488	INTRONIC	2	intron	TSBP1	16.32	3
k73	11	rs11962040	6	32268488	INTRONIC	2	intron	TSBP1	16.32	3
k142	1	rs12154492	7	127584722	INTRONIC	2	intron	SND1	15.19	3
k11	1	rs12208357	6	160543148	NON_SYNONYMOUS	7	missense	SLC22A1	23.3	1
k11	10	rs12208357	6	160543148	NON_SYNONYMOUS	7	missense	SLC22A1	23.3	1
n83	1	rs12214257	6	2030894	INTRONIC	2	intron	GMDS	16.7	3
n142	1	rs12214412	6	107089584	INTRONIC	2	intron	QRSL1	18.67	3
n78	1	rs12225462	11	55322638	NON_SYNONYMOUS	7	missense	OR4C15	22.5	1
n55	1	rs12303082	12	50754563	NON_SYNONYMOUS	7	missense	FAM186A	21.3	1
n51	1	rs12362685	11	111478720	INTRONIC	2	intron	SIK2	16.33	3
k210	1	rs12420302	11	119299592	INTRONIC	2	intron,non_coding	USP2-AS1	15.54	3
k210	2	rs12420302	11	119299592	INTRONIC	2	intron,non_coding	USP2-AS1	15.54	3
k170	1	rs12448022	16	71724369	INTRONIC	2	intron	PHLPP2	15.65	3
k30	2	rs12481228	20	34218673	NON_SYNONYMOUS	7	missense	CPNE1	28	1
n138	1	rs12483377	21	46931109	NON_SYNONYMOUS	7	missense	COL18A1	26.6	1
n177	1	rs12494774	3	129609157	INTRONIC	2	intron	TMCC1	16.89	3
n96	1	rs12506661	4	54308604	INTRONIC	2	intron	FIP1L1	20.6	3
k216	1	rs12567769	1	10727773	INTRONIC	2	intron	CASZ1	17.7	3
n62	1	rs12578436	12	52305700	INTRONIC	2	intron	ACVRL1	19.24	3
k83	1	rs12596062	16	53211665	INTRONIC	2	intron	CHD9	16.32	3
n49	1	rs12632559	3	196803647	INTRONIC	2	intron	DLG1	19.9	3
n37	3	rs12645577	4	129100643	NON_SYNONYMOUS	7	missense	LARP1B	15.42	1
k200	1	rs12660725	6	100978570	INTRONIC	2	intron	ASCC3	16.43	3
n46	1	rs12685	1	27108245	3PRIME_UTR	2	3_prime_UTR	ARID1A	15.6	3
k32	1	rs12724682	1	113256368	INTRONIC	2	intron	PPM1J	20.5	3
n46	1	rs12742115	1	27079931	INTRONIC	2	intron	ARID1A	17.17	3
k49	2	rs12773594	10	70332672	NON_SYNONYMOUS	7	missense	TET1	15.29	1
n189	1	rs1284435	18	13562906	INTRONIC	2	intron	LDLRAD4	15.97	3
n12	1	rs12881012	14	37999686	INTRONIC	2	intron	MIPOL1	16.76	3
k195	2	rs12900708	15	67535440	INTRONIC	2	intron	AAGAB	19.82	3
k195	2	rs12901312	15	67591972	INTRONIC	2	intron	IQCH	16.41	3
k99	2	rs1291212	20	62340115	NON_SYNONYMOUS	7	missense	ZGPAT	16.67	1
k165	1	rs12912388	15	85344550	INTRONIC	2	intron	ZNF592	16.38	3
k139	4	rs1291602	5	130766662	NON_SYNONYMOUS	7	missense	RAPGEF6	19.42	1
k19	5	rs12936231	17	38029120	INTRONIC	2	intron	ZPBP2	16.86	3
k171	1	rs13013142	2	233600606	INTRONIC	2	intron	GIGYF2	18.84	3
k110	2	rs13072536	3	52861211	NON_SYNONYMOUS	7	splice,missense	ITIH4	22.1	1
n168	1	rs13078881	3	15686693	NON_SYNONYMOUS	7	missense	BTD	23.1	1
k73	10	rs13205210	6	34831856	NON_SYNONYMOUS	7	missense	UHRF1BP1	23.6	1
k142	1	rs1348103	7	127391852	INTRONIC	2	intron	SND1	16.38	3
k215	1	rs1348892	6	55638712	INTRONIC	2	intron	BMP5	18.56	3
k206	1	rs13531	4	52780048	3PRIME_UTR	2	3_prime_UTR	DCUN1D4	15.65	3
k53	2	rs1356292	3	185824903	INTRONIC	2	intron	ETV5	17.54	3
k19	5	rs137891066	17	38470768	INTRONIC	2	intron	RARA	16.92	3
n141	1	rs1383180	4	5785442	NON_SYNONYMOUS	7	missense	EVC	24.4	1
n16	1	rs139323761	4	144355290	INTRONIC	2	intron	GAB1	21.9	3
k218	2	rs140185678	16	2003016	NON_SYNONYMOUS	7	missense	RPL3L	25.8	1
k19	5	rs140328859	17	38282670	INTRONIC	2	intron	MSL1	16.65	3
k19	5	rs141158879	17	38519831	SYNONYMOUS	5	synonymous	GJD3	36	2
n126	1	rs141535287	2	213210809	INTRONIC	2	intron	ERBB4	17.94	3
k76	2	rs141959823	7	155600816	INTRONIC	2	intron	SHH	16.27	3
k128	4	rs142522748	6	51637536	NON_SYNONYMOUS	7	missense	PKHD1	24.7	1
k128	2	rs142522748	6	51637536	NON_SYNONYMOUS	7	missense	PKHD1	24.7	1
n172	1	rs1426383	3	152016969	INTRONIC	2	intron	MBNL1	19.5	3
k19	5	rs143494424	17	38474528	INTRONIC	2	intron	RARA	19.3	3
n151	1	rs143738909	17	43389799	INTRONIC	2	intron,non_coding	MAP3K14	16.64	3
n189	1	rs143944501	18	13621230	NON_SYNONYMOUS	7	missense	LDLRAD4	25.8	1
k183	1	rs1443108	3	105422405	INTRONIC	2	intron	CBLB	19.12	3
k19	5	rs1453559	17	38020419	5PRIME_UTR	3	5_prime_UTR	IKZF3	17.98	3
k73	9	rs145583110	6	31083945	INTRONIC	2	intron	PSORS1C1	25.3	3
k73	9	rs145583110	6	31083945	NON_SYNONYMOUS	7	missense	CDSN	25.3	1
k73	8	rs145583110	6	31083945	INTRONIC	2	intron	PSORS1C1	25.3	3
k73	8	rs145583110	6	31083945	NON_SYNONYMOUS	7	missense	CDSN	25.3	1
k73	6	rs145583110	6	31083945	INTRONIC	2	intron	PSORS1C1	25.3	3
k73	6	rs145583110	6	31083945	NON_SYNONYMOUS	7	missense	CDSN	25.3	1
k73	10	rs145583110	6	31083945	INTRONIC	2	intron	PSORS1C1	25.3	3
k73	10	rs145583110	6	31083945	NON_SYNONYMOUS	7	missense	CDSN	25.3	1
k73	11	rs145583110	6	31083945	INTRONIC	2	intron	PSORS1C1	25.3	3
k73	11	rs145583110	6	31083945	NON_SYNONYMOUS	7	missense	CDSN	25.3	1
n78	1	rs1459101	11	55339652	STOP_GAINED	8	stop_gained	OR4C16	36	1
k58	2	rs1474051	10	93743172	INTRONIC	2	intron	BTAF1	16.84	3
k110	3	rs147550813	3	52592078	INTRONIC	2	intron	PBRM1	21.8	3
k76	2	rs148158205	7	155600815	INTRONIC	2	intron	SHH	16.21	3
k19	5	rs148396384	17	38328208	3PRIME_UTR	2	3_prime_UTR	CASC3	18.31	3
k73	9	rs149692837	6	30568353	3PRIME_UTR	2	3_prime_UTR	PPP1R10	16.05	3
k73	11	rs149692837	6	30568353	3PRIME_UTR	2	3_prime_UTR	PPP1R10	16.05	3
k73	8	rs149692837	6	30568353	3PRIME_UTR	2	3_prime_UTR	PPP1R10	16.05	3
k19	5	rs151173660	17	38470126	INTRONIC	2	intron	RARA	19.45	3
n112	1	rs1529585	3	69870595	INTRONIC	2	intron	MITF	19.46	3
k28	3	rs1532163	5	52856716	INTRONIC	2	intron	NDUFS4	16.41	3
k37	6	rs1549334	2	177039197	NONCODING_CHANGE	5	non_coding_exon	HAGLR	16.76	2
k37	6	rs1562315	2	177045482	UPSTREAM	1	upstream	HAGLR	17.56	3
k110	2	rs1573815	3	52870132	INTRONIC	2	intron	STIMATE-MUSTN1	16.89	3
k73	10	rs15922	6	34850826	NON_SYNONYMOUS	7	missense	TAF11	22.7	1
k73	11	rs15922	6	34850826	NON_SYNONYMOUS	7	missense	TAF11	22.7	1
k73	9	rs15922	6	34850826	NON_SYNONYMOUS	7	missense	TAF11	22.7	1
k73	8	rs15922	6	34850826	NON_SYNONYMOUS	7	missense	TAF11	22.7	1
k203	3	rs1620402	15	57835903	NON_SYNONYMOUS	7	missense	CGNL1	20.6	1
n193	1	rs163029	5	76781724	INTRONIC	2	intron	WDR41	19.16	3
n193	1	rs163030	5	76781471	INTRONIC	2	intron	WDR41	19.55	3
n193	1	rs163031	5	76781324	INTRONIC	2	intron	WDR41	19.66	3
k154	2	rs16823122	2	183223928	INTRONIC	2	intron	PDE1A	16.36	3
k188	1	rs16844401	4	3449652	NON_SYNONYMOUS	7	missense	HGFAC	23.1	1
k137	1	rs16853605	3	169097936	INTRONIC	2	intron	MECOM	17.33	3
k137	1	rs16853717	3	169148465	INTRONIC	2	intron	MECOM	18.08	3
k137	1	rs16853722	3	169150632	INTRONIC	2	intron	MECOM	16.79	3
n191	1	rs16919211	9	103339840	3PRIME_UTR	2	3_prime_UTR	TMEFF1	15.2	3
n191	1	rs16919211	9	103339840	3PRIME_UTR	2	3_prime_UTR	MSANTD3-TMEFF1	15.2	3
k19	5	rs16965660	17	38291821	DOWNSTREAM	1	downstream	MSL1	17.7	3
k19	5	rs16965748	17	38555557	INTRONIC	2	intron	TOP2A	17.24	3
k82	2	rs17030967	2	43748983	INTRONIC	2	intron	THADA	18.07	3
k110	2	rs17052259	3	52593138	INTRONIC	2	intron	PBRM1	15.14	3
k73	6	rs17177632	6	29408090	NON_SYNONYMOUS	7	missense	OR10C1	22.4	1
k73	9	rs17177632	6	29408090	NON_SYNONYMOUS	7	missense	OR10C1	22.4	1
k73	11	rs17177632	6	29408090	NON_SYNONYMOUS	7	missense	OR10C1	22.4	1
k73	10	rs17177632	6	29408090	NON_SYNONYMOUS	7	missense	OR10C1	22.4	1
k73	8	rs17177632	6	29408090	NON_SYNONYMOUS	7	missense	OR10C1	22.4	1
k73	11	rs17184086	6	29430213	NON_SYNONYMOUS	7	missense	OR2H1	21.8	1
k73	9	rs17184086	6	29430213	NON_SYNONYMOUS	7	missense	OR2H1	21.8	1
k73	6	rs17184086	6	29430213	NON_SYNONYMOUS	7	missense	OR2H1	21.8	1
k73	10	rs17184086	6	29430213	NON_SYNONYMOUS	7	missense	OR2H1	21.8	1
k73	8	rs17184086	6	29430213	NON_SYNONYMOUS	7	missense	OR2H1	21.8	1
k73	9	rs17184514	6	29635410	INTRONIC	2	intron	MOG	15.35	3
k73	8	rs17184514	6	29635410	INTRONIC	2	intron	MOG	15.35	3
k73	10	rs17184514	6	29635410	INTRONIC	2	intron	MOG	15.35	3
k73	11	rs17184514	6	29635410	INTRONIC	2	intron	MOG	15.35	3
k73	11	rs17215231	6	33239869	5PRIME_UTR	3	5_prime_UTR	RPS18	21.9	3
k123	4	rs17277015	1	172105257	INTRONIC	2	intron	DNM3	16.29	3
n127	1	rs17396119	15	49534364	INTRONIC	2	intron	GALK2	15.04	3
k102	1	rs17420882	1	100818728	INTRONIC	2	intron	CDC14A	16.17	3
n127	1	rs17479289	15	49748613	INTRONIC	2	intron	FGF7	15.08	3
n127	1	rs17479289	15	49748613	INTRONIC	2	intron	FAM227B	15.08	3
n133	1	rs17479393	2	145653287	INTRONIC	2	intron,non_coding	TEX41	21.2	3
n78	1	rs17496724	11	55322099	NON_SYNONYMOUS	7	missense	OR4C15	22.7	1
n56	1	rs17497828	1	67452322	DOWNSTREAM	1	downstream	MIER1	19.3	3
n76	1	rs17563	14	54417522	NON_SYNONYMOUS	7	missense	BMP4	20	1
n90	1	rs17602729	1	115236057	STOP_GAINED	8	splice,stop_gained	AMPD1	36	1
k19	5	rs17617263	17	38426322	INTRONIC	2	intron	WIPF2	16.32	3
k204	1	rs1771487	1	228402121	NON_SYNONYMOUS	7	missense	OBSCN	23.6	1
k191	2	rs17723260	1	155058663	NON_SYNONYMOUS	7	missense	EFNA3	26	1
k25	2	rs17730281	15	53907948	NON_SYNONYMOUS	7	missense	WDR72	25.3	1
n12	1	rs17768249	14	37898410	INTRONIC	2	intron	MIPOL1	15.03	3
k176	1	rs1785498	11	57448932	INTRONIC	2	intron	ZDHHC5	18.15	3
k73	7	rs1800562	6	26093141	NON_SYNONYMOUS	7	missense	HFE	25.1	1
n14	1	rs1800574	12	121416864	NON_SYNONYMOUS	7	missense	HNF1A	22.7	1
n172	1	rs1801769	3	152181040	3PRIME_UTR	2	3_prime_UTR	MBNL1	17.51	3
k169	1	rs1805073	5	78326750	NON_SYNONYMOUS	7	missense	DMGDH	22	1
k169	1	rs1805074	5	78324352	NON_SYNONYMOUS	7	missense	DMGDH	18.78	1
n65	1	rs181206	16	28513403	NON_SYNONYMOUS	7	missense	IL27	22.4	1
k165	1	rs182517	15	85389631	INTRONIC	2	intron	ALPK3	15.65	3
n115	1	rs185538102	14	80746058	INTRONIC	2	intron,non_coding	DIO2-AS1	18.26	3
k73	6	rs186072506	6	31096073	INTRONIC	2	intron	PSORS1C1	15.91	3
k73	10	rs186072506	6	31096073	INTRONIC	2	intron	PSORS1C1	15.91	3
k73	11	rs186072506	6	31096073	INTRONIC	2	intron	PSORS1C1	15.91	3
k73	9	rs186072506	6	31096073	INTRONIC	2	intron	PSORS1C1	15.91	3
k73	8	rs186072506	6	31096073	INTRONIC	2	intron	PSORS1C1	15.91	3
k73	9	rs186524891	6	32157398	INTRONIC	2	intron	PBX2	15.27	3
k73	11	rs186524891	6	32157398	INTRONIC	2	intron	PBX2	15.27	3
k73	8	rs186524891	6	32157398	INTRONIC	2	intron	PBX2	15.27	3
k73	6	rs186524891	6	32157398	INTRONIC	2	intron	PBX2	15.27	3
k73	10	rs186524891	6	32157398	INTRONIC	2	intron	PBX2	15.27	3
n102	1	rs189589409	7	27225619	INTRONIC	2	intron,non_coding	HOXA11-AS	21.8	3
n112	1	rs1897159	3	69870465	INTRONIC	2	intron	MITF	18.65	3
k19	5	rs189784411	17	38376468	INTRONIC	2	intron	WIPF2	15.84	3
k58	2	rs1914345	10	93789267	3PRIME_UTR	2	3_prime_UTR	BTAF1	16.09	3
k19	5	rs192858632	17	38278827	UPSTREAM	1	upstream	MSL1	17.08	3
k222	1	rs1932953	20	14673838	INTRONIC	2	intron	MACROD2	18.81	3
n127	1	rs1961393	15	49592106	INTRONIC	2	intron	GALK2	15.26	3
k200	1	rs2001102	6	100978351	INTRONIC	2	intron	ASCC3	15.83	3
k19	5	rs202055764	17	38519545	NON_SYNONYMOUS	7	missense	GJD3	18.78	1
n84	1	rs2044456	2	46546316	INTRONIC	2	intron	EPAS1	18.44	3
n126	1	rs2049178	2	213080809	INTRONIC	2	intron	ERBB4	17.81	3
n126	1	rs2049179	2	213080814	INTRONIC	2	intron	ERBB4	18.32	3
k73	4	rs2070600	6	32151443	NON_SYNONYMOUS	7	missense	AGER	26.8	1
n192	1	rs2073390	22	24133570	INTRONIC	2	intron	SMARCB1	18.78	3
k73	10	rs2074467	6	29408275	NON_SYNONYMOUS	7	missense	OR10C1	18.22	1
k73	11	rs2074467	6	29408275	NON_SYNONYMOUS	7	missense	OR10C1	18.22	1
k73	9	rs2074467	6	29408275	NON_SYNONYMOUS	7	missense	OR10C1	18.22	1
k67	2	rs2075252	2	170010985	NON_SYNONYMOUS	7	missense	LRP2	21.3	1
k138	1	rs2075863	1	207235954	INTRONIC	2	intron	PFKFB2	21.4	3
k128	2	rs2076309	6	50789451	INTRONIC	2	intron	TFAP2B	21.8	3
k73	11	rs2076485	6	29523952	NON_SYNONYMOUS	7	missense	UBD	23.2	1
n198	1	rs2097719	17	29827429	INTRONIC	2	intron	RAB11FIP4	15.73	3
k37	6	rs2113559	2	177031099	INTRONIC	2	intron	HOXD3	19.48	3
n191	1	rs2151131	9	103108941	INTRONIC	2	intron	TEX10	18.79	3
n163	1	rs2186797	11	70007770	NON_SYNONYMOUS	7	missense	ANO1	27.6	1
k219	1	rs2228001	3	14187449	NON_SYNONYMOUS	7	missense	XPC	17.09	1
n29	1	rs2228603	19	19329924	NON_SYNONYMOUS	7	missense	NCAN	22.8	1
k91	1	rs2229357	12	57843711	NON_SYNONYMOUS	7	missense	INHBC	17.63	1
k59	2	rs223389	4	103748943	INTRONIC	2	intron	UBE2D3	17.48	3
n89	1	rs2235808	20	42815795	5PRIME_UTR	3	5_prime_UTR	JPH2	17.41	3
k210	2	rs2239896	11	118983434	NON_SYNONYMOUS	7	missense	C2CD2L	23.8	1
k210	1	rs2239896	11	118983434	NON_SYNONYMOUS	7	missense	C2CD2L	23.8	1
n153	1	rs2241988	3	57542173	NON_SYNONYMOUS	7	missense	PDE12	22.4	1
k216	1	rs2242289	1	10683242	INTRONIC	2	intron	PEX14	20.2	3
n46	2	rs2251670	1	27740425	INTRONIC	2	intron	WASF2	16.5	3
k123	4	rs2266780	1	171083242	NON_SYNONYMOUS	7	missense	FMO3	23.4	1
k123	1	rs2266780	1	171083242	NON_SYNONYMOUS	7	missense	FMO3	23.4	1
k123	2	rs2266780	1	171083242	NON_SYNONYMOUS	7	missense	FMO3	23.4	1
k7	3	rs2270114	17	59478776	INTRONIC	2	intron	TBX2	15.75	3
k125	1	rs2274736	14	88938652	NON_SYNONYMOUS	7	missense	PTPN21	16.87	1
n101	1	rs2275848	9	95887320	NON_SYNONYMOUS	7	missense	NINJ1	22.3	1
k151	2	rs2276724	3	125854409	NON_SYNONYMOUS	7	missense	ALDH1L1	20.7	1
k91	3	rs2277339	12	57146069	NON_SYNONYMOUS	7	missense	PRIM1	28.5	1
n141	1	rs2279252	4	5800494	NON_SYNONYMOUS	7	missense	EVC	22.2	1
k71	2	rs2280560	8	8560602	NON_SYNONYMOUS	7	missense	CLDN23	15.93	1
k104	2	rs2280718	2	54587596	NON_SYNONYMOUS	7	missense	C2orf73	19.63	1
n150	1	rs2281490	6	131152851	INTRONIC	2	intron	SMLR1	17.54	3
n79	1	rs2285810	12	112699540	INTRONIC	2	intron	HECTD4	18.23	3
n173	1	rs2289043	4	96106322	NON_SYNONYMOUS	7	missense	UNC5C	22.3	1
n197	1	rs2290549	3	142742285	INTRONIC	2	intron	U2SURP	17.79	3
k162	1	rs2301343	2	40680149	INTRONIC	2	intron	SLC8A1	17.72	3
k60	1	rs2307394	2	148716428	NON_SYNONYMOUS	7	missense	ORC4	19.05	1
k73	9	rs2328894	6	25778182	STOP_GAINED	8	stop_gained	SLC17A4	36	1
k73	11	rs2328894	6	25778182	STOP_GAINED	8	stop_gained	SLC17A4	36	1
k123	1	rs235468	1	171514731	NON_SYNONYMOUS	7	missense	PRRC2C	21.6	1
k123	1	rs235503	1	171558516	INTRONIC	2	intron	PRRC2C	19.03	3
k30	2	rs2425123	20	34329547	INTRONIC	2	intron	RBM39	21.3	3
n147	1	rs2452600	4	95496882	INTRONIC	2	intron	PDLIM5	18.94	3
n46	2	rs2474288	1	27742308	INTRONIC	2	intron	WASF2	16.98	3
n46	2	rs2504771	1	27754076	INTRONIC	2	intron	WASF2	15.6	3
n46	2	rs2504772	1	27755909	INTRONIC	2	intron	WASF2	17.51	3
k73	8	rs2524222	6	30511170	3PRIME_UTR	2	3_prime_UTR	GNL1	15.06	3
n188	1	rs253484	5	16898070	INTRONIC	2	intron	MYO10	18.7	3
n180	1	rs2551923	2	208441776	INTRONIC	2	intron	CREB1	15.36	3
n180	1	rs2551949	2	208477852	NON_SYNONYMOUS	7	missense	METTL21A	19.21	1
k35	4	rs2561159	5	68725130	INTRONIC	2	intron	MARVELD2	16.85	3
k223	1	rs2577156	1	220190845	INTRONIC	2	intron	EPRS1	18.98	3
n74	1	rs264655	2	159923969	INTRONIC	2	intron	TANC1	17.22	3
n131	1	rs2672588	10	124235296	INTRONIC	2	intron	HTRA1	15.21	3
k24	1	rs267738	1	150940625	NON_SYNONYMOUS	7	missense	CERS2	26.8	1
k64	1	rs2700420	3	121635230	INTRONIC	2	intron	SLC15A2	17.66	3
k139	2	rs2706339	5	131800105	DOWNSTREAM	1	downstream	IRF1-AS1	19.01	3
k167	1	rs2707854	7	66212597	INTRONIC	2	intron	RABGEF1	16.97	3
n177	1	rs2717250	3	129574472	INTRONIC	2	intron	TMCC1	19.06	3
k100	1	rs2732439	12	48744199	5PRIME_UTR	3	5_prime_UTR	ZNF641	15.84	3
k73	10	rs2746394	6	31946792	SPLICE_SITE	5	splice,intron	STK19	21.8	2
k73	9	rs2746394	6	31946792	SPLICE_SITE	5	splice,intron	STK19	21.8	2
k73	8	rs2746394	6	31946792	SPLICE_SITE	5	splice,intron	STK19	21.8	2
k73	11	rs2746394	6	31946792	SPLICE_SITE	5	splice,intron	STK19	21.8	2
k73	6	rs2746394	6	31946792	SPLICE_SITE	5	splice,intron	STK19	21.8	2
n76	1	rs2761882	14	54420309	INTRONIC	2	intron	BMP4	16.01	3
n124	1	rs2765456	10	90282582	INTRONIC	2	intron	RNLS	16.22	3
k223	1	rs2789813	1	220190967	INTRONIC	2	intron	EPRS1	19.12	3
k128	2	rs2817377	6	50789176	INTRONIC	2	intron	TFAP2B	17.14	3
k73	4	rs2856437	6	32157364	INTRONIC	2	intron	PBX2	15.88	3
n183	1	rs28566624	22	28186775	INTRONIC	2	intron	MN1	15.84	3
k165	1	rs2879828	15	85361977	INTRONIC	2	intron	ALPK3	19.03	3
k73	7	rs28987085	6	30673625	NON_SYNONYMOUS	7	missense	MDC1	15.57	1
k73	10	rs28987085	6	30673625	NON_SYNONYMOUS	7	missense	MDC1	15.57	1
k73	9	rs28987085	6	30673625	NON_SYNONYMOUS	7	missense	MDC1	15.57	1
k73	6	rs28987085	6	30673625	NON_SYNONYMOUS	7	missense	MDC1	15.57	1
k73	11	rs28987085	6	30673625	NON_SYNONYMOUS	7	missense	MDC1	15.57	1
k73	8	rs28987085	6	30673625	NON_SYNONYMOUS	7	missense	MDC1	15.57	1
k73	10	rs28994871	6	30671726	NON_SYNONYMOUS	7	missense	MDC1	17.76	1
k73	8	rs28994871	6	30671726	NON_SYNONYMOUS	7	missense	MDC1	17.76	1
k73	6	rs28994871	6	30671726	NON_SYNONYMOUS	7	missense	MDC1	17.76	1
k73	7	rs28994871	6	30671726	NON_SYNONYMOUS	7	missense	MDC1	17.76	1
k73	9	rs28994871	6	30671726	NON_SYNONYMOUS	7	missense	MDC1	17.76	1
k73	11	rs28994871	6	30671726	NON_SYNONYMOUS	7	missense	MDC1	17.76	1
k211	1	rs2909380	12	4607342	INTRONIC	2	intron	C12orf4	18.88	3
n176	1	rs2916756	8	6369298	INTRONIC	2	intron	ANGPT2	16.73	3
n176	1	rs2916756	8	6369298	INTRONIC	2	intron	MCPH1	16.73	3
k30	2	rs291691	20	32002878	INTRONIC	2	intron	SNTA1	15	3
k174	1	rs2932970	4	23818820	INTRONIC	2	intron	PPARGC1A	18.23	3
k174	1	rs2932971	4	23818884	INTRONIC	2	intron	PPARGC1A	20.3	3
k174	1	rs2932976	4	23822328	INTRONIC	2	intron	PPARGC1A	21.4	3
k219	1	rs2956507	3	13707300	INTRONIC	2	intron,non_coding	LINC00620	15.01	3
k174	1	rs2970886	4	23810178	INTRONIC	2	intron	PPARGC1A	19.04	3
k219	1	rs2974402	3	13707416	INTRONIC	2	intron,non_coding	LINC00620	16.74	3
n110	1	rs2979489	8	30280833	INTRONIC	2	intron	RBPMS	18.26	3
k68	1	rs303938	13	72371757	INTRONIC	2	intron	DACH1	22.4	3
k68	1	rs303952	13	72364384	INTRONIC	2	intron	DACH1	17.02	3
k220	1	rs3087762	17	56568680	3PRIME_UTR	2	3_prime_UTR	MTMR4	15.65	3
k11	9	rs3124784	6	160952838	NON_SYNONYMOUS	7	missense	LPA	17.45	1
k73	11	rs3130099	6	33282181	DOWNSTREAM	1	downstream	ZBTB22	15.36	3
k73	9	rs3130618	6	31632134	NON_SYNONYMOUS	7	missense	GPANK1	31	1
k73	1	rs3130618	6	31632134	NON_SYNONYMOUS	7	missense	GPANK1	31	1
k73	8	rs3130618	6	31632134	NON_SYNONYMOUS	7	missense	GPANK1	31	1
k73	10	rs3130618	6	31632134	NON_SYNONYMOUS	7	missense	GPANK1	31	1
k73	6	rs3130618	6	31632134	NON_SYNONYMOUS	7	missense	GPANK1	31	1
k73	11	rs3130618	6	31632134	NON_SYNONYMOUS	7	missense	GPANK1	31	1
k73	11	rs3132453	6	31604044	NON_SYNONYMOUS	7	missense	PRRC2A	18.75	1
k73	6	rs3132453	6	31604044	NON_SYNONYMOUS	7	missense	PRRC2A	18.75	1
k73	10	rs3132453	6	31604044	NON_SYNONYMOUS	7	missense	PRRC2A	18.75	1
k73	9	rs3132453	6	31604044	NON_SYNONYMOUS	7	missense	PRRC2A	18.75	1
k125	1	rs3179969	14	88862529	NON_SYNONYMOUS	7	missense	SPATA7	16.05	1
k110	1	rs3197999	3	49721532	NON_SYNONYMOUS	7	missense	MST1	20.7	1
k123	3	rs3213564	1	172349921	INTRONIC	2	intron	DNM3	17.74	3
k165	1	rs34028043	15	85231585	INTRONIC	2	intron	SEC11A	16.38	3
k131	1	rs34109355	1	18807620	NON_SYNONYMOUS	7	missense	KLHDC7A	21.8	1
n112	1	rs34165775	3	69868530	INTRONIC	2	intron	MITF	20.9	3
n168	1	rs34208188	3	15719049	NON_SYNONYMOUS	7	missense	ANKRD28	22.9	1
k195	2	rs34310656	15	67599975	INTRONIC	2	intron	IQCH	21.5	3
n102	1	rs34398255	7	27239201	NON_SYNONYMOUS	7	missense	HOXA13	22.2	1
k38	2	rs34400381	11	65143892	NON_SYNONYMOUS	7	missense	SLC25A45	22.9	1
k32	1	rs34611728	1	113255456	NON_SYNONYMOUS	7	missense	PPM1J	15.79	1
k70	1	rs34773350	2	121985759	INTRONIC	2	intron	TFCP2L1	16.16	3
k73	11	rs34955392	6	28472253	NON_SYNONYMOUS	7	missense	GPX6	23.3	1
k73	9	rs34955392	6	28472253	NON_SYNONYMOUS	7	missense	GPX6	23.3	1
k73	8	rs34955392	6	28472253	NON_SYNONYMOUS	7	missense	GPX6	23.3	1
k31	1	rs35051736	20	52788189	NON_SYNONYMOUS	7	missense	CYP24A1	23	1
k31	3	rs35051736	20	52788189	NON_SYNONYMOUS	7	missense	CYP24A1	23	1
n46	1	rs35108146	1	27248440	INTRONIC	2	intron	NUDC	15.48	3
k204	1	rs35186354	1	228558892	NON_SYNONYMOUS	7	missense	OBSCN	24	1
n79	1	rs3519	12	112598321	3PRIME_UTR	2	3_prime_UTR	HECTD4	16.23	3
k178	1	rs35270670	15	83481880	NON_SYNONYMOUS	7	missense	WHAMM	16.96	1
n86	2	rs35529250	4	40428091	NON_SYNONYMOUS	7	missense	RBM47	28.5	1
k84	1	rs35742417	6	7247344	NON_SYNONYMOUS	7	missense	RREB1	22	1
n60	1	rs357498	3	153945495	INTRONIC	2	intron	ARHGEF26	17.2	3
n142	1	rs36016898	6	107088231	NON_SYNONYMOUS	7	missense	QRSL1	21.6	1
k73	8	rs36038685	6	31929737	NON_SYNONYMOUS	7	missense	SKIV2L	26.5	1
k73	6	rs36038685	6	31929737	NON_SYNONYMOUS	7	missense	SKIV2L	26.5	1
k73	9	rs36038685	6	31929737	NON_SYNONYMOUS	7	missense	SKIV2L	26.5	1
k73	11	rs36038685	6	31929737	NON_SYNONYMOUS	7	missense	SKIV2L	26.5	1
k73	10	rs36038685	6	31929737	NON_SYNONYMOUS	7	missense	SKIV2L	26.5	1
k204	1	rs369909	1	228520973	NON_SYNONYMOUS	7	missense	OBSCN	18.89	1
k127	1	rs3736167	17	34900847	5PRIME_UTR	3	5_prime_UTR	GGNBP2	19.37	3
k170	1	rs3751817	16	71764834	DOWNSTREAM	1	downstream	AP1G1	16.48	3
n25	1	rs3760230	17	1994071	INTRONIC	2	intron	SMG6	17.37	3
k115	1	rs3774715	3	63919876	INTRONIC	2	intron	ATXN7	19.33	3
n173	1	rs3775058	4	96117371	INTRONIC	2	intron	UNC5C	20.6	3
n128	1	rs3793524	9	112219474	NON_SYNONYMOUS	7	missense	PTPN3	21.6	1
k11	3	rs3798167	6	160567928	INTRONIC	2	intron	SLC22A1	15.67	3
k73	6	rs3798564	6	34358990	INTRONIC	2	intron	NUDT3	15.27	3
k73	6	rs3798564	6	34358990	INTRONIC	2	intron	RPS10-NUDT3	15.27	3
k118	2	rs3802681	10	104114328	INTRONIC	2	intron	GBF1	15.27	3
n79	1	rs3803170	12	111847740	INTRONIC	2	intron	SH2B3	19.29	3
k220	1	rs3803752	17	56540267	NON_SYNONYMOUS	7	missense	HSF5	18.73	1
n155	1	rs3809624	16	30102802	INTRONIC	2	intron	TBX6	18.7	3
n55	1	rs3812825	12	50616346	INTRONIC	2	intron	LIMA1	20.5	3
n24	1	rs3814995	19	36342212	NON_SYNONYMOUS	7	missense	NPHS1	25	1
n92	1	rs3819121	2	135622860	INTRONIC	2	intron	ACMSD	17.4	3
n134	1	rs3825725	14	68035879	NON_SYNONYMOUS	7	missense	PLEKHH1	17.94	1
n39	1	rs3845835	2	219342284	INTRONIC	2	intron	USP37	18.89	3
k48	1	rs3850625	1	201016296	NON_SYNONYMOUS	7	missense	CACNA1S	25.9	1
k84	1	rs3904600	6	7109665	INTRONIC	2	intron	RREB1	17.98	3
k73	11	rs3911893	6	31935567	NON_SYNONYMOUS	7	missense	SKIV2L	19.12	1
k120	1	rs4038586	3	136363291	INTRONIC	2	intron	STAG1	15.84	3
k129	1	rs41170	22	30421066	INTRONIC	2	intron	MTMR3	19.12	3
n184	1	rs41284358	10	116622339	3PRIME_UTR	2	3_prime_UTR	FAM160B1	15.92	3
k19	5	rs4135012	17	38450248	NON_SYNONYMOUS	7	missense	CDC6	30	1
k19	5	rs4135019	17	38452290	INTRONIC	2	intron	CDC6	17.11	3
n32	2	rs415895	11	9769562	NON_SYNONYMOUS	7	missense	SWAP70	18.31	1
n126	1	rs4233985	2	213096239	INTRONIC	2	intron	ERBB4	20.8	3
k118	2	rs4331020	10	104102331	INTRONIC	2	intron	GBF1	16.62	3
n25	1	rs4455005	17	1958536	UPSTREAM	1	upstream	HIC1	20.9	3
k110	1	rs4625	3	49572140	3PRIME_UTR	2	3_prime_UTR	DAG1	16.19	3
k165	1	rs4633690	15	85361960	INTRONIC	2	intron	ALPK3	19.21	3
n111	1	rs4647930	4	1018705	NON_SYNONYMOUS	7	missense	FGFRL1	22	1
k59	1	rs4699046	4	103925671	INTRONIC	2	intron	SLC9B1	15.06	3
n182	1	rs4757483	11	17025712	INTRONIC	2	intron	PLEKHA7	15.18	3
k170	1	rs4788821	16	71660310	NON_SYNONYMOUS	7	missense	MARVELD3	15.36	1
n25	1	rs4790311	17	1979188	INTRONIC	2	intron	SMG6	16.6	3
k216	1	rs4845840	1	10732378	INTRONIC	2	intron	CASZ1	19.76	3
k80	1	rs485660	1	110023432	3PRIME_UTR	2	3_prime_UTR	SYPL2	15.05	3
k30	2	rs4911356	20	32255034	5PRIME_UTR	3	5_prime_UTR	ACTL10	17.71	3
k30	2	rs4911356	20	32255034	INTRONIC	2	intron	NECAB3	17.71	3
k168	1	rs4925102	17	17596751	INTRONIC	2	intron	RAI1	19.87	3
k210	2	rs4938636	11	119026469	INTRONIC	2	intron	ABCG4	16.28	3
k204	1	rs493945	1	228465346	NON_SYNONYMOUS	7	missense	OBSCN	23.2	1
k73	8	rs4947338	6	32261653	NON_SYNONYMOUS	7	missense	TSBP1	21.3	1
k73	6	rs4947338	6	32261653	NON_SYNONYMOUS	7	missense	TSBP1	21.3	1
k73	11	rs4947338	6	32261653	NON_SYNONYMOUS	7	missense	TSBP1	21.3	1
k73	10	rs4947338	6	32261653	NON_SYNONYMOUS	7	missense	TSBP1	21.3	1
k73	9	rs4947338	6	32261653	NON_SYNONYMOUS	7	missense	TSBP1	21.3	1
k11	10	rs512275	6	160671737	SPLICE_SITE	5	splice,intron	SLC22A2	22.5	2
k11	1	rs512275	6	160671737	SPLICE_SITE	5	splice,intron	SLC22A2	22.5	2
n186	1	rs530081	18	32621231	UPSTREAM	1	upstream	MAPRE2	20.4	3
k109	1	rs55686521	15	99270441	INTRONIC	2	intron	IGF1R	18.22	3
k21	4	rs55715288	3	141108338	INTRONIC	2	intron	ZBTB38	15.52	3
k52	1	rs55760516	2	220354108	NON_SYNONYMOUS	7	missense	SPEG	22.3	1
k149	1	rs55767113	7	129586238	INTRONIC	2	intron	UBE2H	15.2	3
n112	1	rs55808455	3	69861423	INTRONIC	2	intron	MITF	16.76	3
n32	2	rs55865301	11	10130646	INTRONIC	2	intron	SBF2	15.92	3
k73	2	rs56027330	6	25850845	NON_SYNONYMOUS	7	missense	SLC17A3	16.48	1
n10	1	rs56146201	14	73474632	INTRONIC	2	intron	ZFYVE1	16.37	3
k73	9	rs562047	6	31783863	NON_SYNONYMOUS	7	missense	HSPA1A	22.9	1
k73	11	rs562047	6	31783863	NON_SYNONYMOUS	7	missense	HSPA1A	22.9	1
k73	10	rs562047	6	31783863	NON_SYNONYMOUS	7	missense	HSPA1A	22.9	1
k73	6	rs562047	6	31783863	NON_SYNONYMOUS	7	missense	HSPA1A	22.9	1
k73	8	rs562047	6	31783863	NON_SYNONYMOUS	7	missense	HSPA1A	22.9	1
k176	1	rs56392705	11	57518392	INTRONIC	2	intron	BTBD18	16.63	3
k176	1	rs56392705	11	57518392	INTRONIC	2	intron,NMD	TMX2-CTNND1	16.63	3
n46	2	rs57019711	1	27791871	INTRONIC	2	intron	WASF2	16.76	3
n192	1	rs5760022	22	24134394	INTRONIC	2	intron	SMARCB1	20.3	3
n79	1	rs57646770	12	112431212	INTRONIC	2	intron	TMEM116	15.4	3
k137	1	rs57900283	3	169150797	INTRONIC	2	intron	MECOM	15.82	3
k216	2	rs58064215	1	10833232	INTRONIC	2	intron	CASZ1	16.15	3
n29	1	rs58542926	19	19379549	NON_SYNONYMOUS	7	missense	TM6SF2	23.9	1
k210	1	rs588539	11	118982671	INTRONIC	2	intron	C2CD2L	15.43	3
k30	2	rs6058311	20	34321895	INTRONIC	2	intron	RBM39	15.83	3
n46	1	rs60798877	1	27108139	3PRIME_UTR	2	3_prime_UTR	ARID1A	15.33	3
k218	2	rs61729118	16	2030127	NON_SYNONYMOUS	7	missense	NOXO1	16.94	1
k73	11	rs61730330	6	29641329	NON_SYNONYMOUS	7	missense	ZFP57	18.98	1
k73	8	rs61730330	6	29641329	NON_SYNONYMOUS	7	missense	ZFP57	18.98	1
k73	9	rs61737338	6	28227217	NON_SYNONYMOUS	7	missense	NKAPL	15.08	1
k73	11	rs61737338	6	28227217	NON_SYNONYMOUS	7	missense	NKAPL	15.08	1
k73	11	rs61742983	6	29323276	NON_SYNONYMOUS	7	missense	OR5V1	17.78	1
n177	1	rs61746150	3	129599205	5PRIME_UTR	3	5_prime_UTR	TMCC1	15.7	3
k170	1	rs61747555	16	71885423	NON_SYNONYMOUS	7	missense	ATXN1L	18.79	1
n90	1	rs61752479	1	115231254	NON_SYNONYMOUS	7	missense	AMPD1	24.9	1
k179	1	rs61755579	14	50655307	NON_SYNONYMOUS	7	missense	SOS2	22.7	1
n59	1	rs61890334	11	51411914	NON_SYNONYMOUS	7	missense	OR4A5	15.99	1
n59	1	rs61890422	11	51515834	NON_SYNONYMOUS	7	missense	OR4C46	18.62	1
n78	1	rs62001009	11	55587587	NON_SYNONYMOUS	7	missense	OR5D18	20.3	1
k83	1	rs62047987	16	53163796	INTRONIC	2	intron	CHD9	16.58	3
k83	1	rs62048054	16	53241763	INTRONIC	2	intron	CHD9	17.35	3
k83	1	rs62048058	16	53246553	INTRONIC	2	intron	CHD9	15.93	3
n96	1	rs62325162	4	54257865	INTRONIC	2	intron	FIP1L1	21.5	3
k26	1	rs62462688	7	77515422	INTRONIC	2	intron	PHTF2	15.08	3
n175	1	rs62618693	11	32956492	NON_SYNONYMOUS	7	missense	QSER1	29.3	1
k19	5	rs62620198	17	36875827	NON_SYNONYMOUS	7	missense	MLLT6	28.5	1
n51	1	rs632631	11	111677982	INTRONIC	2	intron	ALG9	15.4	3
n51	1	rs632631	11	111677982	INTRONIC	2	intron,NMD	ALG9	15.4	3
n92	1	rs6430529	2	135433023	INTRONIC	2	intron	TMEM163	15.84	3
n92	1	rs6430552	2	135622808	INTRONIC	2	intron	ACMSD	15.61	3
k110	2	rs6445538	3	52874288	3PRIME_UTR	2	3_prime_UTR	STIMATE	17.33	3
k110	2	rs6445538	3	52874288	INTRONIC	2	intron	STIMATE-MUSTN1	17.33	3
k73	10	rs6457797	6	34897174	INTRONIC	2	intron	ANKS1A	15.05	3
n184	1	rs6585312	10	116734069	INTRONIC	2	intron	TRUB1	19.72	3
k80	2	rs660240	1	109817838	3PRIME_UTR	2	3_prime_UTR	CELSR2	15.41	3
n46	1	rs6659176	1	27239920	NON_SYNONYMOUS	7	missense	NR0B2	23.8	1
n54	1	rs67087164	2	101730093	INTRONIC	2	intron	TBC1D8	19.85	3
n126	1	rs6723978	2	213159727	INTRONIC	2	intron	ERBB4	15.17	3
n126	1	rs6745160	2	213130540	INTRONIC	2	intron	ERBB4	15.21	3
n126	1	rs6745249	2	213130571	INTRONIC	2	intron	ERBB4	16.68	3
k37	6	rs6745764	2	176974122	3PRIME_UTR	2	3_prime_UTR	HOXD11	15.38	3
k82	2	rs6746058	2	43687542	INTRONIC	2	intron	THADA	17.44	3
n92	1	rs6747587	2	135469514	INTRONIC	2	intron	TMEM163	16.32	3
k37	5	rs6755766	2	177043205	UPSTREAM	1	upstream	HAGLR	19.16	3
k37	6	rs6755766	2	177043205	UPSTREAM	1	upstream	HAGLR	19.16	3
n112	1	rs6778747	3	69869653	INTRONIC	2	intron	MITF	19.94	3
k199	1	rs67843112	3	30790307	INTRONIC	2	intron	GADL1	16.3	3
n180	1	rs6785	2	208467997	3PRIME_UTR	2	3_prime_UTR	CREB1	18.63	3
n102	1	rs67971665	7	27221227	3PRIME_UTR	2	3_prime_UTR	HOXA11	16.05	3
n153	1	rs6806444	3	57475351	NON_SYNONYMOUS	7	missense	DNAH12	19.36	1
n153	1	rs6808217	3	57561598	INTRONIC	2	intron	ARF4	15.05	3
n153	1	rs6907	3	57557134	3PRIME_UTR	2	3_prime_UTR	ARF4	16.05	3
n153	1	rs6908	3	57557124	3PRIME_UTR	2	3_prime_UTR	ARF4	15.51	3
k74	1	rs6920720	6	41561354	INTRONIC	2	intron	FOXP4	15.45	3
n79	1	rs695871	12	112037000	NON_SYNONYMOUS	7	missense	ATXN2	15.88	1
k142	1	rs6959487	7	127404987	INTRONIC	2	intron	SND1	15.99	3
n179	1	rs6982146	8	135611117	INTRONIC	2	intron,non_coding	ZFAT-AS1	15.04	3
n179	1	rs6982146	8	135611117	INTRONIC	2	intron	ZFAT	15.04	3
k148	1	rs7001605	8	32347247	INTRONIC	2	intron	NRG1	16.98	3
n184	1	rs7072356	10	116634651	INTRONIC	2	intron	FAM160B1	16.48	3
k49	1	rs7079481	10	69959242	NON_SYNONYMOUS	7	missense	MYPN	26.8	1
k205	1	rs7083427	10	76198822	INTRONIC	2	intron	ADK	16.75	3
k205	1	rs7095850	10	76198975	INTRONIC	2	intron	ADK	16.7	3
n184	1	rs7099565	10	116719543	NON_SYNONYMOUS	7	missense	TRUB1	16.66	1
k110	3	rs71301804	3	53073314	INTRONIC	2	intron	SFMBT1	15.65	3
k110	1	rs71324929	3	49044713	5PRIME_UTR	3	5_prime_UTR	WDR6	21.5	3
k110	3	rs71324929	3	49044713	5PRIME_UTR	3	5_prime_UTR	WDR6	21.5	3
n108	1	rs7154181	14	35459315	INTRONIC	2	intron	SRP54	15.03	3
k170	1	rs7192956	16	71801958	INTRONIC	2	intron	AP1G1	16.81	3
n65	1	rs7193733	16	28875482	INTRONIC	2	intron	SH2B1	16.54	3
n162	1	rs7196482	16	84256410	NON_SYNONYMOUS	7	missense	KCNG4	16.54	1
n65	1	rs7198606	16	28875122	INTRONIC	2	intron	SH2B1	18.93	3
n172	1	rs7221	3	152183512	3PRIME_UTR	2	3_prime_UTR	MBNL1	16.17	3
k191	1	rs72704117	1	155175089	NON_SYNONYMOUS	7	missense	THBS3	26.6	1
n134	1	rs72723150	14	68168886	INTRONIC	2	intron	RDH12	15.06	3
n6	1	rs72801812	2	26024445	INTRONIC	2	intron	ASXL2	15.93	3
k19	5	rs72819626	17	38609002	INTRONIC	2	intron	IGFBP4	19.47	3
n185	1	rs72830443	10	111969133	INTRONIC	2	intron	MXI1	19.44	3
k216	1	rs72858521	1	10706661	INTRONIC	2	intron	CASZ1	17.95	3
k215	1	rs72868879	6	55644002	INTRONIC	2	intron	BMP5	18.35	3
n79	1	rs7295294	12	112464893	3PRIME_UTR	2	3_prime_UTR	NAA25	17.05	3
k7	3	rs729781	17	59486799	DOWNSTREAM	1	downstream	TBX2	17.91	3
k76	2	rs73166110	7	156517742	INTRONIC	2	intron	LMBR1	15.41	3
k21	1	rs73232653	3	141775993	INTRONIC	2	intron	TFDP2	15.25	3
k20	3	rs74024017	15	76193199	3PRIME_UTR	2	3_prime_UTR	UBE2Q2	16.63	3
k58	2	rs746842	10	94050988	5PRIME_UTR	3	5_prime_UTR	MARCHF5	17.43	3
n32	1	rs74845337	11	10202931	INTRONIC	2	intron	SBF2	17.09	3
n81	2	rs7495616	15	79054900	NON_SYNONYMOUS	7	missense	ADAMTS7	17.31	1
n65	1	rs7498665	16	28883241	NON_SYNONYMOUS	7	missense	SH2B1	15.55	1
k19	1	rs7503705	17	37669704	INTRONIC	2	intron	CDK12	16.37	3
n32	1	rs75248620	11	9909127	INTRONIC	2	intron	SBF2	16.07	3
k111	1	rs7531253	1	45890183	INTRONIC	2	intron	TESK2	22	3
n38	1	rs753381	20	39797465	NON_SYNONYMOUS	7	missense	PLCG1	22.8	1
k55	2	rs7536390	1	16576836	3PRIME_UTR	2	3_prime_UTR	FBXO42	15.57	3
n78	1	rs75423534	11	55371381	STOP_GAINED	8	stop_gained	OR4C11	36	1
k123	3	rs7546252	1	172368310	INTRONIC	2	intron	DNM3	16.11	3
n52	1	rs756292	2	66657939	INTRONIC	2	intron,non_coding	MEIS1-AS3	16.31	3
k13	2	rs7571558	2	27839832	INTRONIC	2	intron	ZNF512	19.8	3
k156	1	rs7575451	2	152352843	NON_SYNONYMOUS	7	missense	NEB	16.94	1
k82	2	rs7578597	2	43732823	NON_SYNONYMOUS	7	missense	THADA	23.4	1
k122	1	rs7595075	2	264019	5PRIME_UTR	3	5_prime_UTR	SH3YL1	17.82	3
n153	1	rs7612750	3	57459912	INTRONIC	2	intron	DNAH12	15.49	3
k76	2	rs76141520	7	156432793	NON_SYNONYMOUS	7	missense	C7orf13	18.58	1
n78	1	rs76160133	11	55406022	STOP_GAINED	8	stop_gained	OR4P4	32	1
k21	4	rs7632381	3	141106063	UPSTREAM	1	upstream	ZBTB38	17.42	3
n78	1	rs76383258	11	55563336	NON_SYNONYMOUS	7	missense	OR5D14	22.5	1
k183	1	rs7646159	3	105431215	INTRONIC	2	intron	CBLB	16.72	3
k128	3	rs76572975	6	51497503	NON_SYNONYMOUS	7	missense	PKHD1	23.8	1
k139	1	rs76836760	5	132388068	INTRONIC	2	intron	HSPA4	15.45	3
n37	3	rs7696130	4	128995640	5PRIME_UTR	3	5_prime_UTR	LARP1B	15.54	3
k118	2	rs772027	10	104074322	INTRONIC	2	intron	GBF1	15.2	3
k210	1	rs7759	11	118967291	3PRIME_UTR	2	3_prime_UTR	DPAGT1	15.86	3
k19	5	rs78262563	17	38336116	INTRONIC	2	intron	RAPGEFL1	15.56	3
k32	2	rs78366259	1	113254648	NON_SYNONYMOUS	7	missense	PPM1J	25.9	1
k57	1	rs78444298	1	184672098	NON_SYNONYMOUS	7	missense	EDEM3	25.2	1
k148	1	rs7844698	8	32345693	INTRONIC	2	intron	NRG1	17.16	3
n181	1	rs78680793	7	2395043	NON_SYNONYMOUS	7	missense	EIF3B	20.1	1
k49	1	rs7916821	10	69933969	NON_SYNONYMOUS	7	missense	MYPN	19.53	1
n127	1	rs79311354	15	49548184	INTRONIC	2	intron	GALK2	16.91	3
n113	1	rs793492	3	99499736	INTRONIC	2	intron	COL8A1	17.78	3
n148	1	rs79356092	9	130742762	5PRIME_UTR	3	5_prime_UTR	FAM102A	17.19	3
k185	1	rs793836	6	24232697	INTRONIC	2	intron	DCDC2	18.64	3
k185	1	rs793839	6	24228685	INTRONIC	2	intron	DCDC2	16.21	3
k168	2	rs7946	17	17409560	NON_SYNONYMOUS	7	missense	PEMT	20.4	1
k195	1	rs79483120	15	67454378	INTRONIC	2	intron	SMAD3	15.48	3
k182	1	rs794999	3	12229015	DOWNSTREAM	1	downstream	SYN2	19.75	3
k122	1	rs79716074	2	277003	NON_SYNONYMOUS	7	missense	ACP1	18.33	1
n97	1	rs7999846	13	27757375	DOWNSTREAM	1	downstream	USP12-AS2	15.87	3
n108	1	rs8011242	14	35546498	INTRONIC	2	intron	FAM177A1	15.53	3
n80	1	rs80120242	3	132235344	SPLICE_SITE	5	splice,intron	DNAJC13	17.4	2
n12	1	rs8022848	14	37891712	INTRONIC	2	intron	MIPOL1	18.63	3
k218	2	rs8052713	16	2025604	NON_SYNONYMOUS	7	missense	TBL3	18.29	1
k7	3	rs8073698	17	59484833	INTRONIC	2	intron	TBX2	16.9	3
n198	1	rs8075239	17	29815404	INTRONIC	2	intron	RAB11FIP4	15.3	3
k170	1	rs8203	16	71678932	3PRIME_UTR	2	3_prime_UTR	PHLPP2	16.84	3
n55	2	rs836968	12	50267335	INTRONIC	2	intron	FAIM2	15.39	3
k73	8	rs8512	6	30711357	3PRIME_UTR	2	3_prime_UTR	IER3	15.35	3
k134	2	rs854922	6	90121950	5PRIME_UTR	3	5_prime_UTR	RRAGD	17.98	3
k37	3	rs863678	2	176974104	3PRIME_UTR	2	3_prime_UTR	HOXD11	18.42	3
k159	1	rs869202	11	78127914	INTRONIC	2	intron	GAB2	15.13	3
k159	1	rs881361	11	78128047	INTRONIC	2	intron	GAB2	16.29	3
k113	1	rs883541	17	66449122	NON_SYNONYMOUS	7	missense	WIPI1	21.5	1
n179	1	rs894344	8	135612745	NONCODING_CHANGE	5	non_coding_exon	ZFAT-AS1	16.56	2
n179	1	rs894344	8	135612745	SYNONYMOUS	5	synonymous	ZFAT	16.56	2
k73	6	rs9262138	6	30627867	NON_SYNONYMOUS	7	missense	DHX16	23.2	1
k73	9	rs9262138	6	30627867	NON_SYNONYMOUS	7	missense	DHX16	23.2	1
k73	8	rs9262138	6	30627867	NON_SYNONYMOUS	7	missense	DHX16	23.2	1
k73	11	rs9262138	6	30627867	NON_SYNONYMOUS	7	missense	DHX16	23.2	1
k73	10	rs9262138	6	30627867	NON_SYNONYMOUS	7	missense	DHX16	23.2	1
k73	9	rs9272783	6	32610378	INTRONIC	2	intron	HLA-DQA1	15.25	3
k73	11	rs9272783	6	32610378	INTRONIC	2	intron	HLA-DQA1	15.25	3
k129	1	rs9306465	22	30221826	INTRONIC	2	intron	ASCC2	18.01	3
n83	1	rs9378667	6	2005469	INTRONIC	2	intron	GMDS	18.67	3
k84	3	rs9379084	6	7231843	NON_SYNONYMOUS	7	missense	RREB1	29.7	1
k84	1	rs9379084	6	7231843	NON_SYNONYMOUS	7	missense	RREB1	29.7	1
k128	4	rs9463719	6	51688362	INTRONIC	2	intron	PKHD1	15.95	3
k128	4	rs9463725	6	51697658	INTRONIC	2	intron	PKHD1	16.75	3
k73	6	rs9469779	6	34393845	5PRIME_UTR	3	5_prime_UTR	RPS10	16.85	3
k73	6	rs9469779	6	34393845	UPSTREAM	1	upstream	RPS10-NUDT3	16.85	3
k96	1	rs9493627	6	133789728	NON_SYNONYMOUS	7	missense	EYA4	25.6	1
k165	1	rs950169	15	84706461	NON_SYNONYMOUS	7	missense	ADAMTSL3	22.3	1
k84	1	rs9505048	6	7146825	INTRONIC	2	intron	RREB1	15.02	3
k84	1	rs9505053	6	7165386	INTRONIC	2	intron	RREB1	18.56	3
n52	1	rs950965	2	66668309	INTRONIC	2	intron	MEIS1	16.71	3
k68	1	rs9529913	13	72345089	INTRONIC	2	intron	DACH1	19.92	3
n26	1	rs9543400	13	74150398	INTRONIC	2	intron,non_coding	LINC00392	15.56	3
k68	1	rs9572784	13	72341727	INTRONIC	2	intron	DACH1	19.12	3
k68	1	rs9572785	13	72341788	INTRONIC	2	intron	DACH1	20.9	3
n9	1	rs9590675	13	42749192	INTRONIC	2	intron	DGKH	15.56	3
n108	1	rs9789	14	35181786	3PRIME_UTR	2	3_prime_UTR	CFL2	17.75	3
k133	2	rs9790	16	3586230	NON_SYNONYMOUS	7	missense	CLUAP1	22.8	1
k110	3	rs9817615	3	48470756	5PRIME_UTR	3	5_prime_UTR	PLXNB1	17.09	3
k120	1	rs9834966	3	135808620	INTRONIC	2	intron	PPP2R3A	15.97	3
n25	1	rs9901671	17	1978484	INTRONIC	2	intron	SMG6	15.41	3
k7	2	rs9905761	17	59239259	INTRONIC	2	intron	BCAS3	15.19	3
k19	5	rs9909593	17	37970149	INTRONIC	2	intron	IKZF3	17.93	3
