# Supplementary material for: Discovery and prioritization of variants and genes for kidney function in >1.2 million individuals
Source: Nat Commun. 2021 Jul 16;12:4350. doi: 10.1038/s41467-021-24491-0 (PMC8285412; doi:10.1038/s41467-021-24491-0)
Supplement: Supplementary file 12 — Supplementary Data 10 [file 41467_2021_24491_MOESM12_ESM.xlsx]

## Sheet: SD10 NEPTUNE OK
Supplementary Data 10. Significant eQTLs in NEPTUNE glomerular or tubulo-interstitial tissue. Among the 99% credible set variants, the table shows significant (FDR<5%) eQTLs for the respective genes in glomerular or tubulo-interstitial tissue provided by the NEPTUNE study. Abbreviations: Locus_id: Locus identified ('n' for novel, 'k' for known), Signal_id: Signal identified for the respective loc…
Locus_id	Signal_id	rsid	Chr	Pos	REF	ALT	BETA	SE	P	FDR	Gene	Tissue
n161	1	rs7924691	11	122598095	G	A	-0.461	0.0954	5.07e-06	0.0169	UBASH3B	glomerular
n161	1	rs1945397	11	122598602	A	G	0.53	0.104	1.63e-06	0.00659	UBASH3B	glomerular
n161	1	rs1894078	11	122598951	G	A	0.53	0.104	1.63e-06	0.00659	UBASH3B	glomerular
n161	1	rs1894079	11	122599048	C	T	0.53	0.104	1.63e-06	0.00659	UBASH3B	glomerular
n161	1	rs1894080	11	122599506	T	C	0.53	0.104	1.63e-06	0.00659	UBASH3B	glomerular
n161	1	rs61910261	11	122600246	T	G	0.53	0.104	1.63e-06	0.00659	UBASH3B	glomerular
n161	1	rs61910262	11	122600422	C	G	0.53	0.104	1.63e-06	0.00659	UBASH3B	glomerular
n161	1	rs7936300	11	122601034	A	G	0.524	0.0971	4.92e-07	0.00235	UBASH3B	glomerular
n161	1	rs12785310	11	122601619	T	C	0.493	0.108	1.47e-05	0.0395	UBASH3B	glomerular
n161	1	rs12808150	11	122601697	G	T	0.53	0.104	1.63e-06	0.00659	UBASH3B	glomerular
n161	1	rs12808357	11	122601806	G	A	0.493	0.108	1.47e-05	0.0395	UBASH3B	glomerular
n161	1	rs7943962	11	122602470	G	A	0.513	0.106	4.97e-06	0.0166	UBASH3B	glomerular
n161	1	rs10892890	11	122603683	G	A	0.509	0.103	3.4e-06	0.0122	UBASH3B	glomerular
n161	1	rs12787197	11	122605520	G	A	0.509	0.103	3.4e-06	0.0122	UBASH3B	glomerular
n161	1	rs4935804	11	122605909	A	G	0.509	0.103	3.4e-06	0.0122	UBASH3B	glomerular
n161	1	rs4935805	11	122606216	G	C	0.509	0.103	3.4e-06	0.0122	UBASH3B	glomerular
n161	1	rs4936734	11	122606503	C	G	0.509	0.103	3.4e-06	0.0122	UBASH3B	glomerular
n161	1	rs4936735	11	122607700	G	A	0.485	0.101	6.01e-06	0.0194	UBASH3B	glomerular
n161	1	rs61910264	11	122608704	C	T	0.493	0.0946	1.08e-06	0.00463	UBASH3B	glomerular
n161	1	rs4421757	11	122610115	A	G	-0.445	0.0915	4.55e-06	0.0156	UBASH3B	glomerular
n161	1	rs2156805	11	122610568	A	G	-0.445	0.0915	4.55e-06	0.0156	UBASH3B	glomerular
n161	1	rs1894087	11	122610860	G	A	-0.435	0.0901	5.22e-06	0.0173	UBASH3B	glomerular
n161	1	rs7107934	11	122611723	A	G	-0.438	0.092	6.86e-06	0.0217	UBASH3B	glomerular
k123	4	rs113729962	1	171061387	G	A	0.711	0.141	2.15e-06	0.00827	FMO2	glomerular
k123	2	rs113729962	1	171061387	G	A	0.711	0.141	2.15e-06	0.00827	FMO2	glomerular
k123	1	rs113729962	1	171061387	G	A	0.711	0.141	2.15e-06	0.00827	FMO2	glomerular
k123	3	rs113729962	1	171061387	G	A	0.711	0.141	2.15e-06	0.00827	FMO2	glomerular
k123	4	rs28745585	1	171063590	C	T	0.736	0.14	8.82e-07	0.00389	FMO2	glomerular
k123	1	rs28745585	1	171063590	C	T	0.736	0.14	8.82e-07	0.00389	FMO2	glomerular
k123	3	rs28745585	1	171063590	C	T	0.736	0.14	8.82e-07	0.00389	FMO2	glomerular
k123	2	rs28745585	1	171063590	C	T	0.736	0.14	8.82e-07	0.00389	FMO2	glomerular
k123	1	rs28745586	1	171063686	A	G	0.711	0.143	3.07e-06	0.0112	FMO2	glomerular
k123	2	rs28745586	1	171063686	A	G	0.711	0.143	3.07e-06	0.0112	FMO2	glomerular
k123	3	rs28745586	1	171063686	A	G	0.711	0.143	3.07e-06	0.0112	FMO2	glomerular
k123	4	rs28745586	1	171063686	A	G	0.711	0.143	3.07e-06	0.0112	FMO2	glomerular
k123	1	rs28745588	1	171063793	G	A	0.711	0.141	2.15e-06	0.00827	FMO2	glomerular
k123	2	rs28745588	1	171063793	G	A	0.711	0.141	2.15e-06	0.00827	FMO2	glomerular
k123	3	rs28745588	1	171063793	G	A	0.711	0.141	2.15e-06	0.00827	FMO2	glomerular
k123	4	rs28745588	1	171063793	G	A	0.711	0.141	2.15e-06	0.00827	FMO2	glomerular
k123	4	rs28363530	1	171069088	G	A	0.711	0.141	2.15e-06	0.00827	FMO2	glomerular
k123	2	rs28363530	1	171069088	G	A	0.711	0.141	2.15e-06	0.00827	FMO2	glomerular
k123	1	rs28363530	1	171069088	G	A	0.711	0.141	2.15e-06	0.00827	FMO2	glomerular
k123	3	rs28363530	1	171069088	G	A	0.711	0.141	2.15e-06	0.00827	FMO2	glomerular
k123	3	rs12404455	1	171070472	G	T	0.686	0.142	5.1e-06	0.017	FMO2	glomerular
k123	2	rs12404455	1	171070472	G	T	0.686	0.142	5.1e-06	0.017	FMO2	glomerular
k123	4	rs12404455	1	171070472	G	T	0.686	0.142	5.1e-06	0.017	FMO2	glomerular
k123	1	rs12404455	1	171070472	G	T	0.686	0.142	5.1e-06	0.017	FMO2	glomerular
k123	3	rs72712649	1	171071482	T	A	0.686	0.142	5.1e-06	0.017	FMO2	glomerular
k123	2	rs72712649	1	171071482	T	A	0.686	0.142	5.1e-06	0.017	FMO2	glomerular
k123	1	rs72712649	1	171071482	T	A	0.686	0.142	5.1e-06	0.017	FMO2	glomerular
k123	4	rs72712649	1	171071482	T	A	0.686	0.142	5.1e-06	0.017	FMO2	glomerular
k123	1	rs12403297	1	171072236	G	A	0.686	0.142	5.1e-06	0.017	FMO2	glomerular
k123	3	rs12403297	1	171072236	G	A	0.686	0.142	5.1e-06	0.017	FMO2	glomerular
k123	4	rs12403297	1	171072236	G	A	0.686	0.142	5.1e-06	0.017	FMO2	glomerular
k123	2	rs12403297	1	171072236	G	A	0.686	0.142	5.1e-06	0.017	FMO2	glomerular
k123	2	rs28363536	1	171072862	G	T	0.686	0.142	5.1e-06	0.017	FMO2	glomerular
k123	4	rs28363536	1	171072862	G	T	0.686	0.142	5.1e-06	0.017	FMO2	glomerular
k123	1	rs28363536	1	171072862	G	T	0.686	0.142	5.1e-06	0.017	FMO2	glomerular
k123	4	rs28363537	1	171073252	G	A	0.686	0.142	5.1e-06	0.017	FMO2	glomerular
k123	3	rs28363537	1	171073252	G	A	0.686	0.142	5.1e-06	0.017	FMO2	glomerular
k123	1	rs28363537	1	171073252	G	A	0.686	0.142	5.1e-06	0.017	FMO2	glomerular
k123	2	rs28363537	1	171073252	G	A	0.686	0.142	5.1e-06	0.017	FMO2	glomerular
k123	2	rs112505692	1	171074002	G	A	0.686	0.142	5.1e-06	0.017	FMO2	glomerular
k123	4	rs112505692	1	171074002	G	A	0.686	0.142	5.1e-06	0.017	FMO2	glomerular
k123	1	rs112505692	1	171074002	G	A	0.686	0.142	5.1e-06	0.017	FMO2	glomerular
k123	3	rs112505692	1	171074002	G	A	0.686	0.142	5.1e-06	0.017	FMO2	glomerular
k123	4	rs28363541	1	171075464	A	G	0.686	0.142	5.1e-06	0.017	FMO2	glomerular
k123	3	rs28363541	1	171075464	A	G	0.686	0.142	5.1e-06	0.017	FMO2	glomerular
k123	2	rs28363541	1	171075464	A	G	0.686	0.142	5.1e-06	0.017	FMO2	glomerular
k123	1	rs28363541	1	171075464	A	G	0.686	0.142	5.1e-06	0.017	FMO2	glomerular
k123	2	rs1080197	1	171075997	T	C	0.664	0.138	5.3e-06	0.0175	FMO2	glomerular
k123	4	rs1080197	1	171075997	T	C	0.664	0.138	5.3e-06	0.0175	FMO2	glomerular
k123	1	rs1080197	1	171075997	T	C	0.664	0.138	5.3e-06	0.0175	FMO2	glomerular
k123	3	rs1080197	1	171075997	T	C	0.664	0.138	5.3e-06	0.0175	FMO2	glomerular
k123	1	rs2066529	1	171077165	G	A	0.686	0.142	5.1e-06	0.017	FMO2	glomerular
k123	2	rs2066529	1	171077165	G	A	0.686	0.142	5.1e-06	0.017	FMO2	glomerular
k123	4	rs2066529	1	171077165	G	A	0.686	0.142	5.1e-06	0.017	FMO2	glomerular
k123	3	rs72712658	1	171096700	T	C	0.675	0.141	5.76e-06	0.0188	FMO2	glomerular
k123	4	rs72712658	1	171096700	T	C	0.675	0.141	5.76e-06	0.0188	FMO2	glomerular
k123	2	rs72712658	1	171096700	T	C	0.675	0.141	5.76e-06	0.0188	FMO2	glomerular
k123	1	rs72712658	1	171096700	T	C	0.675	0.141	5.76e-06	0.0188	FMO2	glomerular
k123	1	rs35156637	1	171100497	A	T	0.675	0.141	5.76e-06	0.0188	FMO2	glomerular
k123	2	rs35156637	1	171100497	A	T	0.675	0.141	5.76e-06	0.0188	FMO2	glomerular
k123	4	rs35156637	1	171100497	A	T	0.675	0.141	5.76e-06	0.0188	FMO2	glomerular
k123	3	rs35156637	1	171100497	A	T	0.675	0.141	5.76e-06	0.0188	FMO2	glomerular
k123	1	rs17565336	1	171105089	A	G	0.675	0.141	5.76e-06	0.0188	FMO2	glomerular
k123	2	rs17565336	1	171105089	A	G	0.675	0.141	5.76e-06	0.0188	FMO2	glomerular
k123	4	rs17565336	1	171105089	A	G	0.675	0.141	5.76e-06	0.0188	FMO2	glomerular
k123	1	rs79106331	1	171106102	T	C	0.675	0.141	5.76e-06	0.0188	FMO2	glomerular
k123	2	rs79106331	1	171106102	T	C	0.675	0.141	5.76e-06	0.0188	FMO2	glomerular
k123	3	rs79106331	1	171106102	T	C	0.675	0.141	5.76e-06	0.0188	FMO2	glomerular
k123	4	rs79106331	1	171106102	T	C	0.675	0.141	5.76e-06	0.0188	FMO2	glomerular
k123	1	rs2281007	1	171111351	G	A	0.675	0.141	5.76e-06	0.0188	FMO2	glomerular
k123	3	rs2281007	1	171111351	G	A	0.675	0.141	5.76e-06	0.0188	FMO2	glomerular
k123	2	rs2281007	1	171111351	G	A	0.675	0.141	5.76e-06	0.0188	FMO2	glomerular
k123	4	rs2281007	1	171111351	G	A	0.675	0.141	5.76e-06	0.0188	FMO2	glomerular
k123	1	rs17565579	1	171111475	C	G	0.675	0.141	5.76e-06	0.0188	FMO2	glomerular
k123	2	rs17565579	1	171111475	C	G	0.675	0.141	5.76e-06	0.0188	FMO2	glomerular
k123	3	rs17565579	1	171111475	C	G	0.675	0.141	5.76e-06	0.0188	FMO2	glomerular
k123	4	rs17565579	1	171111475	C	G	0.675	0.141	5.76e-06	0.0188	FMO2	glomerular
k123	4	rs7054839	1	171113134	T	C	0.675	0.141	5.76e-06	0.0188	FMO2	glomerular
k123	1	rs7054839	1	171113134	T	C	0.675	0.141	5.76e-06	0.0188	FMO2	glomerular
k123	2	rs7054839	1	171113134	T	C	0.675	0.141	5.76e-06	0.0188	FMO2	glomerular
k123	2	rs6608452	1	171117113	C	T	0.629	0.135	1.06e-05	0.0306	FMO2	glomerular
k123	4	rs6608452	1	171117113	C	T	0.629	0.135	1.06e-05	0.0306	FMO2	glomerular
k123	1	rs6608452	1	171117113	C	T	0.629	0.135	1.06e-05	0.0306	FMO2	glomerular
n79	1	rs2239195	12	111881309	G	T	0.506	0.113	1.98e-05	0.0495	TMEM116	glomerular
n79	1	rs12579954	12	112250158	G	A	0.671	0.149	1.87e-05	0.0475	TMEM116	glomerular
n79	1	rs60505450	12	112258579	A	G	0.671	0.149	1.87e-05	0.0475	TMEM116	glomerular
n79	1	rs35662477	12	112313208	A	T	0.702	0.149	8.89e-06	0.0267	TMEM116	glomerular
n79	1	rs11066117	12	112432709	A	G	0.782	0.138	1.46e-07	0.000817	TMEM116	glomerular
n79	1	rs7134638	12	112433411	G	A	0.759	0.138	3.22e-07	0.00163	TMEM116	glomerular
n79	1	rs11066118	12	112434152	C	T	0.762	0.144	7.69e-07	0.00348	TMEM116	glomerular
n79	1	rs11066119	12	112434504	A	G	0.759	0.138	3.22e-07	0.00163	TMEM116	glomerular
n79	1	rs11066120	12	112436195	C	T	0.787	0.143	3.36e-07	0.00169	TMEM116	glomerular
n79	1	rs7307862	12	112437514	C	T	0.671	0.137	3.75e-06	0.0132	TMEM116	glomerular
n79	1	rs7308587	12	112438046	C	T	0.671	0.137	3.75e-06	0.0132	TMEM116	glomerular
n79	1	rs7312472	12	112438770	C	G	0.753	0.144	1e-06	0.00435	TMEM116	glomerular
n79	1	rs57439171	12	112439287	G	A	0.758	0.143	7.85e-07	0.00354	TMEM116	glomerular
n79	1	rs7316650	12	112439664	C	T	0.708	0.148	6.42e-06	0.0205	TMEM116	glomerular
n79	1	rs7313773	12	112441688	T	C	0.758	0.143	7.85e-07	0.00354	TMEM116	glomerular
n79	1	rs12426505	12	112442288	G	A	0.758	0.143	7.85e-07	0.00354	TMEM116	glomerular
n79	1	rs12423960	12	112442416	C	A	0.758	0.143	7.85e-07	0.00354	TMEM116	glomerular
n79	1	rs12425329	12	112442432	A	G	0.648	0.136	7.04e-06	0.0221	TMEM116	glomerular
n79	1	rs28525994	12	112442586	T	C	0.758	0.143	7.85e-07	0.00354	TMEM116	glomerular
n79	1	rs10849992	12	112443017	C	T	0.758	0.143	7.85e-07	0.00354	TMEM116	glomerular
n79	1	rs7310545	12	112443960	G	A	0.758	0.143	7.85e-07	0.00354	TMEM116	glomerular
n79	1	rs7296841	12	112444109	A	C	0.711	0.144	3.24e-06	0.0117	TMEM116	glomerular
n79	1	rs7314232	12	112444517	G	C	0.758	0.143	7.85e-07	0.00354	TMEM116	glomerular
n79	1	rs11066126	12	112444891	T	A	0.648	0.136	7.04e-06	0.0221	TMEM116	glomerular
n79	1	rs11066127	12	112446355	T	C	0.758	0.143	7.85e-07	0.00354	TMEM116	glomerular
n79	1	rs1967628	12	112446493	A	G	0.688	0.134	1.39e-06	0.00575	TMEM116	glomerular
n79	1	rs1967629	12	112446710	T	C	0.642	0.137	9.21e-06	0.0274	TMEM116	glomerular
n79	1	rs7980579	12	112447360	T	G	0.766	0.149	1.37e-06	0.0057	TMEM116	glomerular
n79	1	rs7952986	12	112448162	A	C	0.758	0.143	7.85e-07	0.00354	TMEM116	glomerular
n79	1	rs7132863	12	112448883	A	G	0.758	0.143	7.85e-07	0.00354	TMEM116	glomerular
n79	1	rs12300496	12	112450433	A	G	0.758	0.143	7.85e-07	0.00354	TMEM116	glomerular
n79	1	rs11066128	12	112450754	T	C	0.758	0.143	7.85e-07	0.00354	TMEM116	glomerular
n79	1	rs1880871	12	112452262	T	C	0.758	0.143	7.85e-07	0.00354	TMEM116	glomerular
n79	1	rs7316563	12	112453635	A	C	0.758	0.143	7.85e-07	0.00354	TMEM116	glomerular
n79	1	rs58368428	12	112462275	G	A	0.758	0.143	7.85e-07	0.00354	TMEM116	glomerular
n79	1	rs7295294	12	112464893	C	T	0.675	0.139	4.64e-06	0.0158	TMEM116	glomerular
n79	1	rs6489824	12	112468417	C	T	0.758	0.143	7.85e-07	0.00354	TMEM116	glomerular
n79	1	rs10849995	12	112479544	C	T	0.687	0.137	2.58e-06	0.00969	TMEM116	glomerular
n79	1	rs12312538	12	112489521	T	C	0.758	0.143	7.85e-07	0.00354	TMEM116	glomerular
n79	1	rs4766764	12	112493067	G	A	0.671	0.137	3.75e-06	0.0132	TMEM116	glomerular
n79	1	rs7959011	12	112501237	G	A	0.758	0.143	7.85e-07	0.00354	TMEM116	glomerular
n79	1	rs10219716	12	112503474	T	A	0.709	0.153	1.17e-05	0.033	TMEM116	glomerular
n79	1	rs7977861	12	112507802	A	C	0.671	0.137	3.75e-06	0.0132	TMEM116	glomerular
n79	1	rs10849998	12	112508699	T	C	0.651	0.138	7.65e-06	0.0237	TMEM116	glomerular
n79	1	rs11066146	12	112509060	G	A	0.677	0.14	5.04e-06	0.0168	TMEM116	glomerular
n79	1	rs12302278	12	112512081	G	C	0.78	0.144	4.53e-07	0.00219	TMEM116	glomerular
n79	1	rs7311641	12	112517210	A	G	0.619	0.133	9.86e-06	0.029	TMEM116	glomerular
n79	1	rs1980364	12	112517642	T	C	0.671	0.137	3.75e-06	0.0132	TMEM116	glomerular
n79	1	rs11066156	12	112523970	C	T	0.677	0.134	2.11e-06	0.00818	TMEM116	glomerular
n79	1	rs4767376	12	112529072	T	C	0.671	0.137	3.75e-06	0.0132	TMEM116	glomerular
n79	1	rs79624283	12	112530702	A	G	0.655	0.136	5.3e-06	0.0175	TMEM116	glomerular
n79	1	rs60690688	12	112541983	G	A	0.758	0.143	7.85e-07	0.00354	TMEM116	glomerular
n79	1	rs7965087	12	112548562	G	A	0.758	0.143	7.85e-07	0.00354	TMEM116	glomerular
n79	1	rs12424583	12	112553052	T	G	0.671	0.137	3.75e-06	0.0132	TMEM116	glomerular
n79	1	rs73421065	12	112559379	C	T	0.746	0.143	1.1e-06	0.0047	TMEM116	glomerular
n79	1	rs7132403	12	112560281	T	G	0.671	0.137	3.75e-06	0.0132	TMEM116	glomerular
n79	1	rs58047810	12	112562486	C	A	0.746	0.143	1.1e-06	0.0047	TMEM116	glomerular
n79	1	rs7309841	12	112565053	A	G	0.746	0.143	1.1e-06	0.0047	TMEM116	glomerular
n79	1	rs60545071	12	112565307	C	A	0.671	0.137	3.75e-06	0.0132	TMEM116	glomerular
n79	1	rs7294753	12	112567450	T	G	0.746	0.143	1.1e-06	0.0047	TMEM116	glomerular
n79	1	rs2056698	12	112569103	G	T	0.671	0.137	3.75e-06	0.0132	TMEM116	glomerular
n79	1	rs7970397	12	112580071	C	T	0.746	0.143	1.1e-06	0.0047	TMEM116	glomerular
n79	1	rs6489829	12	112582401	G	A	0.671	0.137	3.75e-06	0.0132	TMEM116	glomerular
n79	1	rs6489830	12	112582540	A	G	0.707	0.139	1.81e-06	0.00716	TMEM116	glomerular
n79	1	rs12422864	12	112584201	A	G	0.746	0.143	1.1e-06	0.0047	TMEM116	glomerular
n79	1	rs9705607	12	112594017	C	A	0.657	0.142	1.17e-05	0.0331	TMEM116	glomerular
n79	1	rs2272308	12	112601250	G	A	0.746	0.143	1.1e-06	0.0047	TMEM116	glomerular
n79	1	rs7970181	12	112609998	C	T	0.741	0.144	1.36e-06	0.00566	TMEM116	glomerular
n79	1	rs6489832	12	112612153	A	T	0.671	0.137	3.75e-06	0.0132	TMEM116	glomerular
n79	1	rs7316689	12	112615374	C	T	0.746	0.143	1.1e-06	0.0047	TMEM116	glomerular
n79	1	rs2037745	12	112615782	T	A	0.671	0.137	3.75e-06	0.0132	TMEM116	glomerular
n79	1	rs7973898	12	112616167	T	C	0.748	0.144	1.08e-06	0.00465	TMEM116	glomerular
n79	1	rs7979255	12	112618469	A	C	0.671	0.137	3.75e-06	0.0132	TMEM116	glomerular
n79	1	rs7958070	12	112619515	T	C	0.671	0.137	3.75e-06	0.0132	TMEM116	glomerular
n79	1	rs74531234	12	112619761	C	T	0.746	0.143	1.1e-06	0.0047	TMEM116	glomerular
n79	1	rs2339942	12	112624846	T	C	0.671	0.137	3.75e-06	0.0132	TMEM116	glomerular
n79	1	rs57168159	12	112626845	T	C	0.746	0.143	1.1e-06	0.0047	TMEM116	glomerular
n79	1	rs2106972	12	112632149	C	G	0.671	0.137	3.75e-06	0.0132	TMEM116	glomerular
n79	1	rs10850013	12	112650049	T	C	0.702	0.136	1.38e-06	0.0057	TMEM116	glomerular
n79	1	rs10850014	12	112650058	A	G	0.702	0.136	1.38e-06	0.0057	TMEM116	glomerular
n79	1	rs10850015	12	112650707	T	C	0.671	0.137	3.75e-06	0.0132	TMEM116	glomerular
n79	1	rs11066195	12	112652006	T	G	0.671	0.137	3.75e-06	0.0132	TMEM116	glomerular
n79	1	rs7958596	12	112665013	C	T	0.633	0.136	9.84e-06	0.0289	TMEM116	glomerular
n79	1	rs4767522	12	112668343	T	C	0.671	0.137	3.75e-06	0.0132	TMEM116	glomerular
n79	1	rs1985679	12	112670093	T	C	0.671	0.137	3.75e-06	0.0132	TMEM116	glomerular
n79	1	rs9805104	12	112701191	A	T	0.661	0.137	5.53e-06	0.0181	TMEM116	glomerular
n79	1	rs10850023	12	112708331	T	C	0.655	0.132	2.98e-06	0.0109	TMEM116	glomerular
n79	1	rs2285809	12	112708426	T	C	0.633	0.136	9.84e-06	0.0289	TMEM116	glomerular
n79	1	rs12424641	12	112716037	G	A	0.633	0.136	9.84e-06	0.0289	TMEM116	glomerular
n79	1	rs10161290	12	112718198	G	A	0.633	0.136	9.84e-06	0.0289	TMEM116	glomerular
n79	1	rs7959454	12	112732608	T	A	0.633	0.136	9.84e-06	0.0289	TMEM116	glomerular
n79	1	rs6489836	12	112736504	C	T	0.633	0.136	9.84e-06	0.0289	TMEM116	glomerular
n79	1	rs7962502	12	112738833	T	C	0.671	0.137	3.75e-06	0.0132	TMEM116	glomerular
n79	1	rs7973349	12	112738985	C	T	0.633	0.136	9.84e-06	0.0289	TMEM116	glomerular
n79	1	rs1859246	12	112740315	G	A	0.633	0.136	9.84e-06	0.0289	TMEM116	glomerular
n79	1	rs1989949	12	112744634	T	C	0.623	0.138	1.84e-05	0.0469	TMEM116	glomerular
n79	1	rs7965261	12	112754449	G	A	0.633	0.136	9.84e-06	0.0289	TMEM116	glomerular
n79	1	rs60569935	12	112755835	C	T	0.62	0.137	1.7e-05	0.0443	TMEM116	glomerular
n79	1	rs61712778	12	112756009	T	C	0.633	0.136	9.84e-06	0.0289	TMEM116	glomerular
n79	1	rs6489837	12	112758105	T	A	0.633	0.136	9.84e-06	0.0289	TMEM116	glomerular
n79	1	rs57196059	12	112764543	C	T	0.633	0.136	9.84e-06	0.0289	TMEM116	glomerular
n79	1	rs11066260	12	112766116	C	A	0.633	0.136	9.84e-06	0.0289	TMEM116	glomerular
n79	1	rs77502429	12	112767851	T	C	0.633	0.136	9.84e-06	0.0289	TMEM116	glomerular
n79	1	rs12322102	12	112775474	C	T	0.633	0.136	9.84e-06	0.0289	TMEM116	glomerular
n79	1	rs1468252	12	112777097	G	A	0.671	0.137	3.75e-06	0.0132	TMEM116	glomerular
n79	1	rs11066264	12	112781117	C	A	0.671	0.142	8.16e-06	0.0249	TMEM116	glomerular
n79	1	rs60258199	12	112785582	T	C	0.625	0.135	1.19e-05	0.0335	TMEM116	glomerular
n79	1	rs6489839	12	112791373	G	T	0.63	0.135	9.56e-06	0.0283	TMEM116	glomerular
n79	1	rs7956154	12	112792584	A	C	0.669	0.136	3.52e-06	0.0125	TMEM116	glomerular
n79	1	rs57617581	12	112793560	T	C	0.63	0.135	9.56e-06	0.0283	TMEM116	glomerular
n79	1	rs7977931	12	112795298	T	A	0.669	0.136	3.52e-06	0.0125	TMEM116	glomerular
n79	1	rs2158226	12	112800786	A	G	0.678	0.136	2.68e-06	0.01	TMEM116	glomerular
n79	1	rs11066276	12	112805165	G	T	0.669	0.136	3.52e-06	0.0125	TMEM116	glomerular
n79	1	rs7296050	12	112811783	A	G	0.63	0.135	9.56e-06	0.0283	TMEM116	glomerular
n79	1	rs28551113	12	112814745	A	G	0.63	0.135	9.56e-06	0.0283	TMEM116	glomerular
n79	1	rs57785510	12	112829868	T	C	0.63	0.135	9.56e-06	0.0283	TMEM116	glomerular
n79	1	rs7970242	12	112838209	G	A	0.63	0.135	9.56e-06	0.0283	TMEM116	glomerular
n79	1	rs7964647	12	112839366	T	A	0.619	0.136	1.57e-05	0.0416	TMEM116	glomerular
n79	1	rs2301756	12	112890776	A	G	0.625	0.136	1.39e-05	0.0377	TMEM116	glomerular
n79	1	rs7313360	12	112933535	G	A	0.669	0.136	3.52e-06	0.0125	TMEM116	glomerular
n46	2	rs2504785	1	27718954	A	G	0.812	0.18	1.86e-05	0.0474	WDTC1	glomerular
n46	2	rs7417012	1	27792559	T	C	0.871	0.194	1.93e-05	0.0487	WDTC1	glomerular
k125	1	rs10137803	14	88976329	A	G	-0.438	0.0961	1.52e-05	0.0405	SPATA7	glomerular
k218	2	rs17602	16	2025678	C	A	0.968	0.214	1.71e-05	0.0444	LINC00254	glomerular
k19	5	rs7207600	17	38091660	G	A	-0.595	0.123	5.04e-06	0.0168	GSDMA	glomerular
k19	5	rs8065126	17	38099035	T	C	-0.609	0.121	2.15e-06	0.00828	GSDMA	glomerular
k19	5	rs3848395	17	38101468	T	C	-0.595	0.123	5.04e-06	0.0168	GSDMA	glomerular
k19	5	rs9889711	17	38108292	A	T	-0.576	0.125	1.22e-05	0.0341	GSDMA	glomerular
k19	5	rs9889716	17	38108298	A	G	-0.576	0.125	1.22e-05	0.0341	GSDMA	glomerular
k19	5	rs9895948	17	38108363	T	C	-0.602	0.125	5.27e-06	0.0175	GSDMA	glomerular
k19	5	rs7223318	17	38108553	G	C	-0.634	0.125	1.92e-06	0.00752	GSDMA	glomerular
k19	5	rs7209742	17	38108708	A	G	-0.634	0.125	1.92e-06	0.00752	GSDMA	glomerular
k19	5	rs56301252	17	38109155	T	G	-0.644	0.123	9.09e-07	0.004	GSDMA	glomerular
k19	5	rs60667221	17	38110390	T	A	-0.634	0.125	1.92e-06	0.00752	GSDMA	glomerular
k19	5	rs17609240	17	38110689	T	G	-0.634	0.125	1.92e-06	0.00752	GSDMA	glomerular
k19	5	rs8076474	17	38111234	G	C	-0.634	0.125	1.92e-06	0.00752	GSDMA	glomerular
k19	5	rs1007654	17	38111354	A	G	-0.634	0.125	1.92e-06	0.00752	GSDMA	glomerular
k19	5	rs1007655	17	38111419	G	A	-0.634	0.125	1.92e-06	0.00752	GSDMA	glomerular
k19	5	rs1563103	17	38111740	G	A	-0.628	0.121	1.24e-06	0.00524	GSDMA	glomerular
k19	5	rs2313640	17	38111845	C	T	-0.634	0.125	1.92e-06	0.00752	GSDMA	glomerular
k19	5	rs8068522	17	38112076	T	C	-0.624	0.123	1.88e-06	0.0074	GSDMA	glomerular
k19	5	rs8081437	17	38112114	G	A	-0.624	0.123	1.88e-06	0.0074	GSDMA	glomerular
k19	5	rs62068174	17	38112255	G	C	-0.634	0.125	1.92e-06	0.00752	GSDMA	glomerular
k19	5	rs62068175	17	38112300	A	C	-0.634	0.125	1.92e-06	0.00752	GSDMA	glomerular
k19	5	rs62068176	17	38112438	A	G	-0.634	0.125	1.92e-06	0.00752	GSDMA	glomerular
k19	5	rs62068177	17	38112601	G	A	-0.636	0.122	1.03e-06	0.00447	GSDMA	glomerular
k19	5	rs62068178	17	38112608	C	T	-0.636	0.122	1.03e-06	0.00447	GSDMA	glomerular
k19	5	rs62068179	17	38112617	G	A	-0.636	0.122	1.03e-06	0.00447	GSDMA	glomerular
k19	5	rs67480438	17	38112774	A	G	-0.636	0.122	1.03e-06	0.00447	GSDMA	glomerular
k19	5	rs62068180	17	38112825	T	C	-0.571	0.117	4.06e-06	0.0141	GSDMA	glomerular
k19	5	rs62068181	17	38112832	T	C	-0.597	0.12	2.87e-06	0.0106	GSDMA	glomerular
k19	5	rs62068182	17	38112864	G	A	-0.563	0.118	6.87e-06	0.0217	GSDMA	glomerular
k19	5	rs62068183	17	38112918	C	T	-0.535	0.117	1.36e-05	0.0372	GSDMA	glomerular
k19	5	rs62068184	17	38113054	C	T	-0.559	0.119	8.51e-06	0.0258	GSDMA	glomerular
k19	5	rs7218742	17	38114361	A	G	-0.595	0.123	5.04e-06	0.0168	GSDMA	glomerular
k19	5	rs7218321	17	38114469	C	T	-0.542	0.115	8.94e-06	0.0268	GSDMA	glomerular
k19	5	rs7219080	17	38114516	A	C	-0.542	0.115	8.94e-06	0.0268	GSDMA	glomerular
k19	5	rs6503527	17	38114719	G	A	-0.595	0.123	5.04e-06	0.0168	GSDMA	glomerular
k19	5	rs11869855	17	38117653	A	G	-0.595	0.123	5.04e-06	0.0168	GSDMA	glomerular
k19	5	rs3902024	17	38119548	A	G	-0.595	0.123	5.04e-06	0.0168	GSDMA	glomerular
k19	5	rs56396280	17	38119708	A	C	-0.41	0.0908	1.81e-05	0.0464	ORMDL3	glomerular
k19	5	rs56396280	17	38119708	A	C	-0.587	0.123	6.42e-06	0.0205	GSDMA	glomerular
k19	5	rs2001476	17	38120604	T	C	-0.595	0.123	5.04e-06	0.0168	GSDMA	glomerular
k19	5	rs4458030	17	38121706	G	A	-0.689	0.119	9.06e-08	0.000536	GSDMA	glomerular
k19	5	rs7212944	17	38122686	G	A	0.535	0.115	1.14e-05	0.0325	GSDMA	glomerular
k19	5	rs9914973	17	38122708	T	C	0.551	0.119	1.13e-05	0.0323	GSDMA	glomerular
n95	1	rs6084180	20	2808307	T	C	0.869	0.131	1.93e-09	1.82e-05	CPXM1	glomerular
n95	1	rs73083209	20	2809486	G	T	0.869	0.131	1.93e-09	1.82e-05	CPXM1	glomerular
n95	1	rs6084184	20	2812772	A	G	0.714	0.136	9.07e-07	0.004	CPXM1	glomerular
n95	1	rs2274669	20	2816821	C	T	0.714	0.136	9.07e-07	0.004	CPXM1	glomerular
k30	2	rs77480798	20	34203409	A	G	-0.721	0.134	5.62e-07	0.00264	CPNE1	glomerular
k30	2	rs61016611	20	34212151	G	A	-0.7	0.137	1.59e-06	0.00646	CPNE1	glomerular
k30	2	rs113522583	20	34212327	C	A	-0.908	0.151	3.42e-08	0.00023	CPNE1	glomerular
k30	2	rs77120309	20	34218173	C	T	-0.716	0.138	1.16e-06	0.00493	CPNE1	glomerular
k30	2	rs12481228	20	34218673	G	C	-0.897	0.141	6.24e-09	5.11e-05	CPNE1	glomerular
k30	2	rs6060524	20	34221155	G	T	-0.895	0.146	1.82e-08	0.000132	CPNE1	glomerular
k30	2	rs1118233	20	34228349	T	A	-0.895	0.146	1.82e-08	0.000132	CPNE1	glomerular
k30	2	rs7273815	20	34232415	G	T	-0.895	0.146	1.82e-08	0.000132	CPNE1	glomerular
k30	2	rs12480408	20	34234800	A	G	-0.895	0.146	1.82e-08	0.000132	CPNE1	glomerular
k30	2	rs6060535	20	34235522	C	T	-0.911	0.148	1.84e-08	0.000133	CPNE1	glomerular
k30	2	rs7261284	20	34244104	T	A	-0.911	0.148	1.84e-08	0.000133	CPNE1	glomerular
k30	2	rs11696527	20	34245379	A	G	-0.829	0.154	4.82e-07	0.00231	CPNE1	glomerular
k30	2	rs111306810	20	34245924	C	T	-0.895	0.146	1.82e-08	0.000132	CPNE1	glomerular
k30	2	rs73905926	20	34251982	G	C	-0.911	0.148	1.84e-08	0.000133	CPNE1	glomerular
k30	2	rs2295356	20	34252856	G	A	-0.911	0.148	1.84e-08	0.000133	CPNE1	glomerular
k30	2	rs111677088	20	34253487	G	A	-0.651	0.127	1.46e-06	0.00601	CPNE1	glomerular
k30	2	rs113203744	20	34253656	C	G	-0.911	0.148	1.84e-08	0.000133	CPNE1	glomerular
k30	2	rs6060547	20	34261126	C	T	-0.895	0.146	1.82e-08	0.000132	CPNE1	glomerular
k30	2	rs6060557	20	34270266	C	T	-0.911	0.148	1.84e-08	0.000133	CPNE1	glomerular
k30	2	rs11699793	20	34271574	C	T	-0.881	0.147	3.46e-08	0.000232	CPNE1	glomerular
k30	2	rs11699690	20	34271774	G	A	-0.862	0.154	2.17e-07	0.00116	CPNE1	glomerular
k30	2	rs6060564	20	34284689	G	A	-0.895	0.146	1.82e-08	0.000132	CPNE1	glomerular
k30	2	rs56116518	20	34286251	G	T	-0.895	0.146	1.82e-08	0.000132	CPNE1	glomerular
k30	2	rs146367992	20	34289650	T	A	-0.907	0.142	5.71e-09	4.75e-05	CPNE1	glomerular
k30	2	rs6058303	20	34290281	A	G	-0.895	0.146	1.82e-08	0.000132	CPNE1	glomerular
k30	2	rs6060572	20	34294015	C	T	-0.716	0.138	1.16e-06	0.00493	CPNE1	glomerular
k30	2	rs2425078	20	34298163	T	C	-0.716	0.138	1.16e-06	0.00493	CPNE1	glomerular
k30	2	rs6058304	20	34299851	C	T	-0.895	0.146	1.82e-08	0.000132	CPNE1	glomerular
k30	2	rs112339847	20	34304224	A	C	-0.887	0.146	2.27e-08	0.000161	CPNE1	glomerular
k30	2	rs8124505	20	34307247	C	G	-0.895	0.146	1.82e-08	0.000132	CPNE1	glomerular
k30	2	rs11696947	20	34312658	A	G	-0.895	0.146	1.82e-08	0.000132	CPNE1	glomerular
k30	2	rs6060583	20	34314114	C	T	-0.895	0.146	1.82e-08	0.000132	CPNE1	glomerular
k30	2	rs7263640	20	34314725	C	T	-0.895	0.146	1.82e-08	0.000132	CPNE1	glomerular
k30	2	rs6060585	20	34315505	C	T	-0.895	0.146	1.82e-08	0.000132	CPNE1	glomerular
k30	2	rs113014094	20	34315677	T	C	-0.895	0.146	1.82e-08	0.000132	CPNE1	glomerular
k30	2	rs17093026	20	34318911	C	T	-0.895	0.146	1.82e-08	0.000132	CPNE1	glomerular
k30	2	rs17093027	20	34319118	A	T	-0.895	0.146	1.82e-08	0.000132	CPNE1	glomerular
k30	2	rs13038622	20	34319343	A	G	-0.895	0.146	1.82e-08	0.000132	CPNE1	glomerular
k30	2	rs6058309	20	34320253	G	A	-0.895	0.146	1.82e-08	0.000132	CPNE1	glomerular
k30	2	rs45595739	20	34320759	C	T	-0.895	0.146	1.82e-08	0.000132	CPNE1	glomerular
k30	2	rs6058310	20	34321326	T	C	-0.895	0.146	1.82e-08	0.000132	CPNE1	glomerular
k30	2	rs6058311	20	34321895	A	G	-0.895	0.146	1.82e-08	0.000132	CPNE1	glomerular
k30	2	rs58448091	20	34325470	G	A	-0.895	0.146	1.82e-08	0.000132	CPNE1	glomerular
k30	2	rs1056196	20	34327159	T	A	-0.895	0.146	1.82e-08	0.000132	CPNE1	glomerular
k30	2	rs73905955	20	34332938	A	G	-0.895	0.146	1.82e-08	0.000132	CPNE1	glomerular
k30	2	rs111241953	20	34335744	A	G	-0.895	0.146	1.82e-08	0.000132	CPNE1	glomerular
k30	2	rs6060588	20	34337480	G	A	-0.895	0.146	1.82e-08	0.000132	CPNE1	glomerular
k30	2	rs11167275	20	34340275	T	C	-0.895	0.146	1.82e-08	0.000132	CPNE1	glomerular
k30	2	rs117010355	20	34343442	A	G	-0.948	0.141	1.4e-09	1.37e-05	CPNE1	glomerular
k30	2	rs56052651	20	34344084	C	T	-0.62	0.129	5.38e-06	0.0177	CPNE1	glomerular
k30	2	rs36103066	20	34344410	G	T	-0.678	0.136	2.6e-06	0.00975	CPNE1	glomerular
k30	2	rs78877130	20	34344947	G	A	-0.895	0.146	1.82e-08	0.000132	CPNE1	glomerular
k30	2	rs2425142	20	34350346	G	A	-0.698	0.145	5.18e-06	0.0172	CPNE1	glomerular
k30	2	rs2095818	20	34353137	C	G	-0.804	0.148	4.15e-07	0.00202	CPNE1	glomerular
k30	2	rs2095819	20	34353278	A	G	-0.698	0.145	5.18e-06	0.0172	CPNE1	glomerular
k30	2	rs2425145	20	34354190	C	T	-0.698	0.145	5.18e-06	0.0172	CPNE1	glomerular
k30	2	rs4911519	20	34362326	A	T	0.751	0.143	9.33e-07	0.00409	CPNE1	glomerular
k30	2	rs6058318	20	34363584	A	G	0.698	0.145	5.18e-06	0.0172	CPNE1	glomerular
k30	2	rs73902908	20	34365112	G	T	-0.836	0.144	8.99e-08	0.000532	CPNE1	glomerular
k30	2	rs2378408	20	34367732	T	C	0.801	0.141	1.54e-07	0.000856	CPNE1	glomerular
k30	2	rs6119649	20	34369596	G	A	0.698	0.145	5.18e-06	0.0172	CPNE1	glomerular
k30	2	rs6060597	20	34370100	G	A	0.698	0.145	5.18e-06	0.0172	CPNE1	glomerular
k30	2	rs111597121	20	34371913	A	C	-0.836	0.144	8.99e-08	0.000532	CPNE1	glomerular
k30	2	rs11700256	20	34372941	C	G	-0.836	0.144	8.99e-08	0.000532	CPNE1	glomerular
k30	2	rs74785978	20	34373234	G	C	-0.836	0.144	8.99e-08	0.000532	CPNE1	glomerular
k30	2	rs78421482	20	34376486	A	G	-0.836	0.144	8.99e-08	0.000532	CPNE1	glomerular
k30	2	rs6060605	20	34378132	T	G	-0.835	0.153	3.54e-07	0.00176	CPNE1	glomerular
k30	2	rs11696369	20	34378629	C	T	-0.698	0.145	5.18e-06	0.0172	CPNE1	glomerular
k30	2	rs6058324	20	34388789	G	T	-0.884	0.15	5.63e-08	0.000358	CPNE1	glomerular
k30	2	rs75331436	20	34391052	T	C	-0.836	0.144	8.99e-08	0.000532	CPNE1	glomerular
k30	2	rs80156193	20	34392176	G	C	-0.836	0.144	8.99e-08	0.000532	CPNE1	glomerular
k30	2	rs6060613	20	34394003	T	A	-0.836	0.144	8.99e-08	0.000532	CPNE1	glomerular
k30	2	rs8115150	20	34397189	G	T	-0.836	0.144	8.99e-08	0.000532	CPNE1	glomerular
k30	2	rs56904633	20	34400757	T	A	-0.836	0.144	8.99e-08	0.000532	CPNE1	glomerular
k30	2	rs6060624	20	34413663	A	G	-0.836	0.144	8.99e-08	0.000532	CPNE1	glomerular
k30	2	rs11907811	20	34428078	A	T	-0.836	0.144	8.99e-08	0.000532	CPNE1	glomerular
k30	2	rs6060639	20	34438183	C	T	-0.761	0.138	3.13e-07	0.00159	CPNE1	glomerular
k30	2	rs74355238	20	34441541	A	G	-0.768	0.143	5.66e-07	0.00266	CPNE1	glomerular
k30	2	rs7273668	20	34442731	G	A	-0.836	0.144	8.99e-08	0.000532	CPNE1	glomerular
k30	2	rs10485510	20	34445164	G	A	-0.836	0.144	8.99e-08	0.000532	CPNE1	glomerular
k30	2	rs7264414	20	34446826	A	G	-0.836	0.144	8.99e-08	0.000532	CPNE1	glomerular
k30	2	rs145839824	20	34448387	G	T	-0.856	0.14	2.24e-08	0.000159	CPNE1	glomerular
k30	2	rs4504072	20	34448773	G	C	-0.836	0.144	8.99e-08	0.000532	CPNE1	glomerular
k30	2	rs6060642	20	34449840	G	T	-0.836	0.144	8.99e-08	0.000532	CPNE1	glomerular
k30	2	rs6060643	20	34449851	C	T	-0.836	0.144	8.99e-08	0.000532	CPNE1	glomerular
k30	2	rs8116836	20	34453362	T	A	-0.635	0.132	5.18e-06	0.0172	CPNE1	glomerular
k99	1	rs6122466	20	62139177	A	G	-0.43	0.0858	2.45e-06	0.00926	PPDPF	glomerular
k99	1	rs2314639	20	62148912	C	T	-0.441	0.084	9.24e-07	0.00405	PPDPF	glomerular
k99	1	rs2145166	20	62149840	G	A	-0.441	0.084	9.24e-07	0.00405	PPDPF	glomerular
k99	1	rs72629024	20	62152519	C	G	-0.46	0.0852	4.85e-07	0.00232	PPDPF	glomerular
n190	1	rs6738687	2	232053167	G	A	0.465	0.101	1.29e-05	0.0357	HTR2B	glomerular
n190	1	rs12470661	2	232060050	A	G	0.432	0.0919	8.74e-06	0.0263	HTR2B	glomerular
n190	1	rs13431424	2	232060553	G	A	0.42	0.0894	8.86e-06	0.0266	HTR2B	glomerular
n190	1	rs3731775	2	232063578	G	A	0.41	0.089	1.26e-05	0.0349	HTR2B	glomerular
n190	1	rs78839329	2	232065460	A	G	0.41	0.089	1.26e-05	0.0349	HTR2B	glomerular
n190	1	rs2005013	2	232066874	G	A	0.41	0.089	1.26e-05	0.0349	HTR2B	glomerular
n190	1	rs57199832	2	232069083	T	G	0.433	0.0958	1.79e-05	0.046	HTR2B	glomerular
n190	1	rs732079	2	232074479	C	G	0.399	0.0874	1.48e-05	0.0397	HTR2B	glomerular
n190	1	rs4637098	2	232075528	C	T	0.387	0.0851	1.56e-05	0.0413	HTR2B	glomerular
n190	1	rs1477470	2	232076724	A	C	0.415	0.086	5.35e-06	0.0177	HTR2B	glomerular
n190	1	rs10187005	2	232077948	C	T	0.437	0.0878	2.81e-06	0.0104	HTR2B	glomerular
n190	1	rs13423632	2	232079116	T	C	0.419	0.0879	6.72e-06	0.0213	HTR2B	glomerular
n190	1	rs10202295	2	232084411	T	G	0.45	0.0913	3.41e-06	0.0122	HTR2B	glomerular
n190	1	rs62197333	2	232085049	G	C	0.401	0.0871	1.27e-05	0.0352	HTR2B	glomerular
n190	1	rs9750018	2	232085298	A	G	0.473	0.0939	2.25e-06	0.00861	HTR2B	glomerular
n190	1	rs7598728	2	232086055	C	T	0.478	0.0919	1.11e-06	0.00475	HTR2B	glomerular
n190	1	rs9973675	2	232095484	G	A	0.44	0.0888	3.19e-06	0.0115	HTR2B	glomerular
n190	1	rs7573577	2	232104079	C	T	0.44	0.0888	3.19e-06	0.0115	HTR2B	glomerular
n190	1	rs7562116	2	232108246	A	G	0.47	0.0901	1.05e-06	0.00452	HTR2B	glomerular
n190	1	rs6708809	2	232112730	A	C	0.47	0.0901	1.05e-06	0.00452	HTR2B	glomerular
n190	1	rs1973016	2	232117513	C	G	0.444	0.0916	4.69e-06	0.0159	HTR2B	glomerular
n190	1	rs10181602	2	232121642	G	C	0.434	0.0885	3.78e-06	0.0133	HTR2B	glomerular
n190	1	rs13408391	2	232124127	G	T	0.465	0.0899	1.25e-06	0.00525	HTR2B	glomerular
n190	1	rs60240472	2	232131217	A	G	0.438	0.0896	4.09e-06	0.0142	HTR2B	glomerular
n190	1	rs72985811	2	232137146	A	C	0.468	0.0904	1.25e-06	0.00527	HTR2B	glomerular
n190	1	rs60596955	2	232138241	C	T	0.478	0.0917	1.09e-06	0.00468	HTR2B	glomerular
n190	1	rs59823376	2	232138371	G	A	0.474	0.0908	1.02e-06	0.00443	HTR2B	glomerular
n109	1	rs61546496	3	124706862	A	C	0.466	0.102	1.51e-05	0.0403	MUC13	glomerular
n109	1	rs55919726	3	124707275	A	G	0.466	0.102	1.51e-05	0.0403	MUC13	glomerular
n109	1	rs56335688	3	124707795	C	T	0.535	0.099	4.62e-07	0.00223	MUC13	glomerular
n109	1	rs62267139	3	124708829	T	C	0.535	0.099	4.62e-07	0.00223	MUC13	glomerular
n109	1	rs56194376	3	124710372	T	C	0.466	0.102	1.35e-05	0.0369	MUC13	glomerular
n109	1	rs59471264	3	124711095	A	G	0.467	0.104	1.94e-05	0.0489	MUC13	glomerular
n109	1	rs4618262	3	124725659	C	A	0.654	0.103	6.19e-09	5.08e-05	MUC13	glomerular
n109	1	rs4078335	3	124726591	A	G	0.485	0.105	1.17e-05	0.0329	MUC13	glomerular
n109	1	rs4395444	3	124727747	A	G	0.61	0.0988	1.59e-08	0.000118	MUC13	glomerular
n109	1	rs4368548	3	124727778	C	T	0.654	0.103	6.19e-09	5.08e-05	MUC13	glomerular
n109	1	rs6438867	3	124728394	T	C	0.485	0.105	1.17e-05	0.0329	MUC13	glomerular
n109	1	rs6438868	3	124728472	C	G	0.61	0.0988	1.59e-08	0.000118	MUC13	glomerular
n109	1	rs6438869	3	124728626	A	G	0.615	0.103	3.57e-08	0.000238	MUC13	glomerular
n109	1	rs6771519	3	124729097	G	T	0.524	0.104	2.33e-06	0.00888	MUC13	glomerular
n109	1	rs28503954	3	124729102	G	C	0.52	0.108	5.59e-06	0.0183	MUC13	glomerular
k96	2	rs2105092	6	134184972	G	A	0.342	0.0657	1.09e-06	0.00467	TCF21	glomerular
k96	2	rs12192720	6	134195719	G	A	0.342	0.0657	1.09e-06	0.00467	TCF21	glomerular
k96	2	rs7769954	6	134196381	A	G	0.342	0.0657	1.09e-06	0.00467	TCF21	glomerular
k96	2	rs12524865	6	134196674	C	A	0.344	0.0665	1.27e-06	0.00531	TCF21	glomerular
k96	2	rs12190287	6	134214525	C	G	0.385	0.0581	1.92e-09	1.81e-05	TCF21	glomerular
k96	2	rs162185	6	134226147	T	C	0.348	0.054	4.47e-09	3.82e-05	TCF21	glomerular
k73	7	rs198834	6	26114372	G	A	-0.429	0.0893	5.67e-06	0.0185	H2AC6	glomerular
k73	11	rs11965452	6	30011802	C	A	0.865	0.162	5.86e-07	0.00273	ZNRD1	glomerular
k73	11	rs11966447	6	30014577	T	C	0.865	0.162	5.86e-07	0.00273	ZNRD1	glomerular
k73	11	rs11966449	6	30014592	T	C	0.865	0.162	5.86e-07	0.00273	ZNRD1	glomerular
k73	11	rs11963840	6	30014651	C	A	0.865	0.162	5.86e-07	0.00273	ZNRD1	glomerular
k73	11	rs6457137	6	30016007	G	T	0.865	0.162	5.86e-07	0.00273	ZNRD1	glomerular
k73	11	rs112965058	6	30017328	C	T	0.865	0.162	5.86e-07	0.00273	ZNRD1	glomerular
k73	10	rs112965058	6	30017328	C	T	0.865	0.162	5.86e-07	0.00273	ZNRD1	glomerular
k73	11	rs73420484	6	30018659	T	A	0.865	0.162	5.86e-07	0.00273	ZNRD1	glomerular
k73	11	rs56216735	6	30019429	T	C	0.865	0.162	5.86e-07	0.00273	ZNRD1	glomerular
k73	11	rs28570682	6	30021740	T	C	0.865	0.162	5.86e-07	0.00273	ZNRD1	glomerular
k73	10	rs28570682	6	30021740	T	C	0.865	0.162	5.86e-07	0.00273	ZNRD1	glomerular
k73	9	rs28570682	6	30021740	T	C	0.865	0.162	5.86e-07	0.00273	ZNRD1	glomerular
k73	11	rs57799064	6	30022315	A	G	0.865	0.162	5.86e-07	0.00273	ZNRD1	glomerular
k73	11	rs3757328	6	30028352	G	A	0.865	0.162	5.86e-07	0.00273	ZNRD1	glomerular
k73	11	rs3757333	6	30028606	C	A	0.865	0.162	5.86e-07	0.00273	ZNRD1	glomerular
k73	8	rs1063631	6	31378387	T	C	-0.736	0.0862	1.98e-13	1.1e-08	MICA	glomerular
k73	8	rs1051786	6	31378425	A	G	-0.718	0.086	4.91e-13	2.42e-08	MICA	glomerular
k73	8	rs1051792	6	31378977	G	A	-0.718	0.087	7.94e-13	3.67e-08	MICA	glomerular
k73	8	rs1051796	6	31379773	C	T	-0.689	0.0851	1.85e-12	7.87e-08	MICA	glomerular
k73	8	rs6934403	6	31381130	A	C	-0.741	0.0836	4.08e-14	2.83e-09	MICA	glomerular
k73	8	rs9266813	6	31381321	C	G	-0.711	0.0878	1.74e-12	7.48e-08	MICA	glomerular
k73	8	rs56705452	6	31391591	G	A	-0.739	0.1	5.54e-11	1.13e-06	MICA	glomerular
k76	2	rs12535434	7	156586093	T	C	0.409	0.082	2.72e-06	0.0101	LINC01006	glomerular
k76	8	rs12535434	7	156586093	T	C	0.409	0.082	2.72e-06	0.0101	LINC01006	glomerular
n131	1	rs4751889	10	124132188	T	C	-0.239	0.0522	1.07e-05	0.0118	PLEKHA1	tubulointerstitial
n131	1	rs10749466	10	124138804	A	G	-0.266	0.0542	2.59e-06	0.00367	PLEKHA1	tubulointerstitial
n131	1	rs1004946	10	124139767	G	A	-0.266	0.0542	2.59e-06	0.00367	PLEKHA1	tubulointerstitial
n131	1	rs3850765	10	124139910	T	C	0.309	0.0531	4.03e-08	0.0001	PLEKHA1	tubulointerstitial
n131	1	rs10887145	10	124143997	G	A	-0.268	0.0539	2.06e-06	0.00303	PLEKHA1	tubulointerstitial
n131	1	rs7084349	10	124145140	G	A	-0.267	0.0549	3.16e-06	0.00432	PLEKHA1	tubulointerstitial
n131	1	rs7084718	10	124145156	A	G	-0.267	0.054	2.29e-06	0.00331	PLEKHA1	tubulointerstitial
n131	1	rs7068487	10	124145212	C	T	-0.267	0.054	2.29e-06	0.00331	PLEKHA1	tubulointerstitial
n131	1	rs7902176	10	124146691	A	T	-0.255	0.0536	5.33e-06	0.00669	PLEKHA1	tubulointerstitial
n131	1	rs2421018	10	124148264	A	G	-0.27	0.0538	1.71e-06	0.00259	PLEKHA1	tubulointerstitial
n131	1	rs4752691	10	124148526	C	T	-0.283	0.0536	5.22e-07	0.000947	PLEKHA1	tubulointerstitial
n131	1	rs7088058	10	124149352	C	T	-0.27	0.0538	1.71e-06	0.00259	PLEKHA1	tubulointerstitial
n131	1	rs2421019	10	124150586	C	T	-0.27	0.0538	1.71e-06	0.00259	PLEKHA1	tubulointerstitial
n131	1	rs2421020	10	124150962	G	C	-0.27	0.0538	1.71e-06	0.00259	PLEKHA1	tubulointerstitial
n131	1	rs7087144	10	124158036	G	A	-0.27	0.0538	1.71e-06	0.00259	PLEKHA1	tubulointerstitial
n131	1	rs8181474	10	124160581	G	A	-0.226	0.0534	4.19e-05	0.0341	PLEKHA1	tubulointerstitial
n131	1	rs4751890	10	124161791	T	C	-0.268	0.0539	2.06e-06	0.00303	PLEKHA1	tubulointerstitial
n131	1	rs2421022	10	124164134	A	G	-0.272	0.0545	1.81e-06	0.00272	PLEKHA1	tubulointerstitial
n131	1	rs1045216	10	124189197	A	G	0.268	0.0539	2.06e-06	0.00303	PLEKHA1	tubulointerstitial
n131	1	rs7350442	10	124192180	C	T	0.268	0.0539	2.06e-06	0.00303	PLEKHA1	tubulointerstitial
n77	1	rs1711651	10	131268893	G	A	0.422	0.0874	3.78e-06	0.00503	MGMT	tubulointerstitial
n77	1	rs12243040	10	131272281	C	T	-0.607	0.0999	1.27e-08	3.6e-05	MGMT	tubulointerstitial
n77	1	rs12412984	10	131275228	C	T	-0.595	0.11	3.17e-07	0.000617	MGMT	tubulointerstitial
n77	1	rs1711667	10	131278410	G	T	0.503	0.0891	9.84e-08	0.000221	MGMT	tubulointerstitial
n77	1	rs12254582	10	131279791	A	G	-0.562	0.105	3.72e-07	0.000707	MGMT	tubulointerstitial
n77	1	rs36080560	10	131281371	A	T	-0.508	0.106	4.16e-06	0.00545	MGMT	tubulointerstitial
n77	1	rs11016810	10	131287121	T	G	-0.553	0.106	6.41e-07	0.00113	MGMT	tubulointerstitial
n77	1	rs11016811	10	131291609	G	C	-0.553	0.106	6.41e-07	0.00113	MGMT	tubulointerstitial
n77	1	rs12268510	10	131291834	A	C	-0.537	0.0935	6.16e-08	0.000146	MGMT	tubulointerstitial
n77	1	rs1807213	10	131295111	A	T	-0.553	0.106	6.41e-07	0.00113	MGMT	tubulointerstitial
n77	1	rs12269253	10	131295850	C	G	-0.553	0.106	6.41e-07	0.00113	MGMT	tubulointerstitial
n77	1	rs66633114	10	131298679	T	G	-0.442	0.0995	1.84e-05	0.0178	MGMT	tubulointerstitial
n77	1	rs12251275	10	131299647	G	A	-0.452	0.0977	8.96e-06	0.0102	MGMT	tubulointerstitial
n77	1	rs12246239	10	131299704	T	C	-0.553	0.106	6.41e-07	0.00113	MGMT	tubulointerstitial
n77	1	rs34288617	10	131299933	C	T	-0.553	0.106	6.41e-07	0.00113	MGMT	tubulointerstitial
n77	1	rs12762266	10	131300276	T	C	-0.455	0.101	1.47e-05	0.0151	MGMT	tubulointerstitial
n77	1	rs10466113	10	131301383	A	T	0.563	0.104	2.57e-07	0.000514	MGMT	tubulointerstitial
n77	1	rs11016816	10	131301577	G	A	-0.452	0.0977	8.96e-06	0.0102	MGMT	tubulointerstitial
n77	1	rs1762416	10	131303513	A	G	0.555	0.0988	1.08e-07	0.00024	MGMT	tubulointerstitial
n77	1	rs12261364	10	131304179	G	A	-0.553	0.106	6.41e-07	0.00113	MGMT	tubulointerstitial
n77	1	rs12249593	10	131306561	T	C	-0.526	0.108	2.8e-06	0.0039	MGMT	tubulointerstitial
n77	1	rs10741191	10	131307276	C	G	0.487	0.0833	3.69e-08	9.3e-05	MGMT	tubulointerstitial
n77	1	rs11016823	10	131308055	T	C	-0.5	0.107	7.65e-06	0.00899	MGMT	tubulointerstitial
n77	1	rs12262382	10	131313220	A	G	-0.526	0.108	2.8e-06	0.0039	MGMT	tubulointerstitial
n77	1	rs34380690	10	131313649	G	A	-0.507	0.107	5.56e-06	0.00693	MGMT	tubulointerstitial
n77	1	rs76317679	10	131316526	C	T	-0.483	0.105	9.35e-06	0.0106	MGMT	tubulointerstitial
n77	1	rs12573708	10	131318710	G	A	-0.499	0.107	8.14e-06	0.00948	MGMT	tubulointerstitial
n77	1	rs12573709	10	131318752	G	T	-0.476	0.108	2.26e-05	0.021	MGMT	tubulointerstitial
n77	1	rs12240584	10	131321853	T	C	-0.476	0.108	2.26e-05	0.021	MGMT	tubulointerstitial
n77	1	rs12784269	10	131322073	G	A	-0.486	0.106	1.08e-05	0.012	MGMT	tubulointerstitial
n77	1	rs12766854	10	131323101	G	A	-0.476	0.108	2.26e-05	0.021	MGMT	tubulointerstitial
n77	1	rs12268840	10	131325299	C	T	-0.476	0.108	2.26e-05	0.021	MGMT	tubulointerstitial
n77	1	rs12260271	10	131326950	C	T	-0.476	0.108	2.26e-05	0.021	MGMT	tubulointerstitial
n77	1	rs35675358	10	131327606	A	T	-0.476	0.108	2.26e-05	0.021	MGMT	tubulointerstitial
n77	1	rs34393666	10	131327642	C	T	-0.502	0.109	9.36e-06	0.0106	MGMT	tubulointerstitial
n77	1	rs35612817	10	131327737	G	A	-0.479	0.108	2.06e-05	0.0195	MGMT	tubulointerstitial
n77	1	rs10764888	10	131328041	C	T	0.391	0.0936	5.41e-05	0.0415	MGMT	tubulointerstitial
n77	1	rs945222	10	131329224	G	A	-0.49	0.113	3.06e-05	0.0267	MGMT	tubulointerstitial
n77	1	rs11016833	10	131331612	G	A	-0.465	0.106	2.35e-05	0.0216	MGMT	tubulointerstitial
n77	1	rs12257108	10	131332127	G	C	-0.442	0.107	6.51e-05	0.0478	MGMT	tubulointerstitial
n77	1	rs12248450	10	131340108	C	T	-0.476	0.108	2.26e-05	0.021	MGMT	tubulointerstitial
n77	1	rs3858300	10	131342129	A	C	0.414	0.0933	1.9e-05	0.0183	MGMT	tubulointerstitial
n77	1	rs10829605	10	131344413	C	T	0.396	0.0961	6.61e-05	0.0483	MGMT	tubulointerstitial
n77	1	rs4751099	10	131346464	T	C	-0.476	0.107	1.71e-05	0.0167	MGMT	tubulointerstitial
n77	1	rs4751107	10	131427661	G	T	-0.459	0.0973	5.99e-06	0.00736	MGMT	tubulointerstitial
n77	1	rs4750757	10	131427776	G	A	-0.444	0.0967	1.01e-05	0.0113	MGMT	tubulointerstitial
n77	1	rs524804	10	131430686	G	A	-0.399	0.0887	1.48e-05	0.0152	MGMT	tubulointerstitial
n77	1	rs12265758	10	131445144	A	G	-0.438	0.0903	3.47e-06	0.00468	MGMT	tubulointerstitial
n77	1	rs7905095	10	131448143	G	A	-0.414	0.0906	1.12e-05	0.0123	MGMT	tubulointerstitial
k144	1	rs1258217	10	50924481	G	C	0.353	0.059	1.89e-08	5.15e-05	OGDHL	tubulointerstitial
k144	1	rs1258225	10	50926976	C	T	0.397	0.0598	7.1e-10	2.71e-06	OGDHL	tubulointerstitial
k144	1	rs6816	10	50942763	C	T	0.405	0.0588	2.14e-10	9.13e-07	OGDHL	tubulointerstitial
k144	1	rs1258256	10	50943186	C	T	0.394	0.0599	1.01e-09	3.75e-06	OGDHL	tubulointerstitial
k144	1	rs1258258	10	50944613	C	T	0.403	0.058	1.6e-10	7.02e-07	OGDHL	tubulointerstitial
k144	1	rs6537552	10	50945088	A	G	-0.364	0.0549	7.73e-10	2.93e-06	OGDHL	tubulointerstitial
k144	1	rs1258260	10	50948527	C	T	0.414	0.0565	1.99e-11	1.06e-07	OGDHL	tubulointerstitial
k144	1	rs745838	10	50949274	T	C	0.414	0.0565	1.99e-11	1.06e-07	OGDHL	tubulointerstitial
k144	1	rs745837	10	50949335	C	T	0.414	0.0565	1.99e-11	1.06e-07	OGDHL	tubulointerstitial
k144	1	rs745836	10	50949416	T	A	0.414	0.0565	1.99e-11	1.06e-07	OGDHL	tubulointerstitial
k144	1	rs1268722	10	50951210	G	A	0.414	0.0565	1.99e-11	1.06e-07	OGDHL	tubulointerstitial
k144	1	rs1258168	10	50951259	T	C	0.414	0.0565	1.99e-11	1.06e-07	OGDHL	tubulointerstitial
k144	1	rs1659305	10	50951478	C	T	0.414	0.0565	1.99e-11	1.06e-07	OGDHL	tubulointerstitial
k144	1	rs1258169	10	50951715	A	G	0.415	0.0568	2.32e-11	1.22e-07	OGDHL	tubulointerstitial
k144	1	rs1258170	10	50951838	G	A	0.406	0.0571	6.9e-11	3.26e-07	OGDHL	tubulointerstitial
k144	1	rs1258171	10	50951858	G	A	0.401	0.057	9.65e-11	4.43e-07	OGDHL	tubulointerstitial
k144	1	rs1659308	10	50951894	C	T	0.411	0.056	1.95e-11	1.04e-07	OGDHL	tubulointerstitial
k144	1	rs1268723	10	50952851	C	T	0.419	0.0579	3.41e-11	1.73e-07	OGDHL	tubulointerstitial
k144	1	rs1258178	10	50957323	G	C	0.342	0.0579	2.85e-08	7.39e-05	OGDHL	tubulointerstitial
k144	1	rs1258179	10	50957514	G	A	0.4	0.0603	7.66e-10	2.9e-06	OGDHL	tubulointerstitial
k144	1	rs1258181	10	50959495	C	A	0.404	0.0585	1.96e-10	8.44e-07	OGDHL	tubulointerstitial
k144	1	rs1258182	10	50959682	C	G	0.325	0.0569	6.93e-08	0.000162	OGDHL	tubulointerstitial
k144	1	rs1258184	10	50960209	G	A	0.331	0.0579	7.19e-08	0.000167	OGDHL	tubulointerstitial
k144	1	rs1720359	10	50961348	C	A	0.304	0.0665	1.09e-05	0.012	OGDHL	tubulointerstitial
k144	1	rs1125165	10	50962257	C	T	0.396	0.0582	3.08e-10	1.28e-06	OGDHL	tubulointerstitial
k205	2	rs12256576	10	74934314	T	C	-0.439	0.106	6.12e-05	0.0456	ECD	tubulointerstitial
k205	2	rs75528082	10	74939727	C	A	-0.441	0.105	4.54e-05	0.0363	ECD	tubulointerstitial
k205	2	rs4341455	10	74941699	G	A	-0.432	0.105	6.76e-05	0.0491	CFAP70	tubulointerstitial
k205	2	rs2395011	10	74941706	T	A	-0.432	0.105	6.76e-05	0.0491	CFAP70	tubulointerstitial
k205	2	rs12258994	10	74944774	G	A	-0.418	0.101	6.46e-05	0.0475	CFAP70	tubulointerstitial
k205	2	rs7080885	10	74948072	G	A	-0.428	0.0995	3.31e-05	0.0284	ECD	tubulointerstitial
k205	2	rs7080885	10	74948072	G	A	-0.406	0.0982	6.35e-05	0.0469	CFAP70	tubulointerstitial
k205	2	rs12262651	10	74956839	G	A	-0.476	0.104	1.08e-05	0.0119	ECD	tubulointerstitial
k205	2	rs12249526	10	74957286	A	G	-0.476	0.104	1.08e-05	0.0119	ECD	tubulointerstitial
k205	2	rs3998311	10	74957896	G	A	-0.476	0.104	1.08e-05	0.0119	ECD	tubulointerstitial
k205	2	rs58768298	10	74958512	G	A	-0.476	0.104	1.08e-05	0.0119	ECD	tubulointerstitial
k205	2	rs12265178	10	74959222	T	C	-0.476	0.104	1.08e-05	0.0119	ECD	tubulointerstitial
k205	2	rs12242638	10	74959244	A	G	-0.476	0.104	1.08e-05	0.0119	ECD	tubulointerstitial
k205	2	rs59670222	10	74960524	G	A	-0.476	0.104	1.08e-05	0.0119	ECD	tubulointerstitial
k205	2	rs12261835	10	74961662	C	T	-0.476	0.104	1.08e-05	0.0119	ECD	tubulointerstitial
k205	2	rs12247191	10	74961737	A	T	-0.476	0.104	1.08e-05	0.0119	ECD	tubulointerstitial
k205	2	rs2394934	10	74962974	C	G	-0.476	0.104	1.08e-05	0.0119	ECD	tubulointerstitial
k205	2	rs11000547	10	74965815	A	G	-0.435	0.102	3.89e-05	0.0321	ECD	tubulointerstitial
k205	2	rs11000548	10	74965896	A	G	-0.476	0.104	1.08e-05	0.0119	ECD	tubulointerstitial
k205	2	rs11000549	10	74965963	A	G	-0.476	0.104	1.08e-05	0.0119	ECD	tubulointerstitial
k205	2	rs6480680	10	74966614	G	A	-0.476	0.104	1.08e-05	0.0119	ECD	tubulointerstitial
k205	2	rs10047344	10	74967091	A	G	-0.476	0.104	1.08e-05	0.0119	ECD	tubulointerstitial
k205	2	rs11000550	10	74969078	T	C	-0.465	0.103	1.45e-05	0.015	ECD	tubulointerstitial
k205	2	rs2394935	10	74969575	T	C	-0.476	0.104	1.08e-05	0.0119	ECD	tubulointerstitial
k205	2	rs7071414	10	74970785	T	A	-0.476	0.104	1.08e-05	0.0119	ECD	tubulointerstitial
k205	2	rs11498024	10	74977339	A	C	-0.469	0.104	1.46e-05	0.0151	ECD	tubulointerstitial
k205	2	rs6480684	10	74981292	G	T	-0.446	0.104	3.4e-05	0.029	ECD	tubulointerstitial
k205	2	rs7922374	10	74985515	A	G	-0.475	0.103	9.16e-06	0.0104	ECD	tubulointerstitial
k205	2	rs7900359	10	74987475	G	A	-0.476	0.104	1.08e-05	0.0119	ECD	tubulointerstitial
k205	2	rs7068969	10	74991561	A	G	-0.476	0.104	1.08e-05	0.0119	ECD	tubulointerstitial
k205	2	rs112666357	10	74997839	T	C	-0.463	0.105	2.27e-05	0.021	ECD	tubulointerstitial
k205	2	rs7100458	10	75003093	C	T	-0.476	0.104	1.08e-05	0.0119	ECD	tubulointerstitial
k205	2	rs77579177	10	75005183	G	A	-0.612	0.113	2.8e-07	0.000554	ECD	tubulointerstitial
k205	2	rs12258130	10	75005420	T	C	-0.477	0.108	2.26e-05	0.0209	ECD	tubulointerstitial
k205	2	rs11000566	10	75021682	T	A	-0.476	0.104	1.08e-05	0.0119	ECD	tubulointerstitial
k205	2	rs11000570	10	75025252	G	C	-0.495	0.117	4.44e-05	0.0356	ECD	tubulointerstitial
k205	2	rs11000571	10	75025253	G	T	-0.495	0.117	4.44e-05	0.0356	ECD	tubulointerstitial
k205	2	rs12570782	10	75040191	G	T	-0.579	0.133	2.64e-05	0.0237	ECD	tubulointerstitial
k205	2	rs57679558	10	75043230	C	T	-0.517	0.121	3.51e-05	0.0297	ECD	tubulointerstitial
k205	2	rs4291591	10	75044837	T	C	-0.535	0.113	5.99e-06	0.00736	ECD	tubulointerstitial
k205	2	rs113688901	10	75045974	G	A	-0.535	0.113	5.99e-06	0.00736	ECD	tubulointerstitial
k205	2	rs10160017	10	75046063	G	A	-0.535	0.113	5.99e-06	0.00736	ECD	tubulointerstitial
k205	2	rs57690136	10	75046530	A	T	-0.557	0.115	3.69e-06	0.00493	ECD	tubulointerstitial
k205	2	rs60164048	10	75046929	G	T	-0.561	0.127	2.16e-05	0.0202	ECD	tubulointerstitial
k205	2	rs7900280	10	75047784	C	T	-0.478	0.11	2.8e-05	0.0248	ECD	tubulointerstitial
k205	2	rs7894506	10	75049407	A	T	-0.535	0.113	5.99e-06	0.00736	ECD	tubulointerstitial
k205	2	rs112880006	10	75049621	T	C	-0.566	0.114	2.03e-06	0.00299	ECD	tubulointerstitial
k205	2	rs16930505	10	75052076	T	C	-0.561	0.127	2.16e-05	0.0202	ECD	tubulointerstitial
k205	2	rs7093096	10	75054325	C	T	-0.535	0.113	5.99e-06	0.00736	ECD	tubulointerstitial
k205	2	rs112616507	10	75055061	A	G	-0.549	0.113	3.46e-06	0.00466	ECD	tubulointerstitial
k205	2	rs6480692	10	75056863	A	C	-0.535	0.113	5.99e-06	0.00736	ECD	tubulointerstitial
k205	2	rs7096420	10	75058357	T	C	-0.535	0.113	5.99e-06	0.00736	ECD	tubulointerstitial
k205	2	rs7096569	10	75060378	C	T	-0.535	0.113	5.99e-06	0.00736	ECD	tubulointerstitial
k205	2	rs7901356	10	75063119	A	G	-0.535	0.113	5.99e-06	0.00736	ECD	tubulointerstitial
k205	2	rs111498832	10	75072931	T	C	-0.535	0.113	5.99e-06	0.00736	ECD	tubulointerstitial
k205	2	rs111948752	10	75072957	C	T	-0.535	0.113	5.99e-06	0.00736	ECD	tubulointerstitial
k205	2	rs10159616	10	75073606	G	A	-0.496	0.117	4.31e-05	0.0348	ECD	tubulointerstitial
k205	2	rs28545178	10	75090164	T	C	-0.489	0.113	3.02e-05	0.0264	ECD	tubulointerstitial
k205	2	rs28416025	10	75090186	C	T	-0.489	0.113	3.02e-05	0.0264	ECD	tubulointerstitial
k205	2	rs77197776	10	75092353	G	A	-0.614	0.136	1.37e-05	0.0144	ECD	tubulointerstitial
k205	2	rs6480700	10	75101690	A	G	-0.528	0.114	9.41e-06	0.0107	ECD	tubulointerstitial
k205	2	rs113370867	10	75105712	T	C	-0.573	0.118	3.09e-06	0.00424	ECD	tubulointerstitial
k205	2	rs7899149	10	75263329	G	T	-0.448	0.105	3.41e-05	0.0291	ECD	tubulointerstitial
k205	2	rs7097806	10	75298465	A	G	-0.415	0.101	6.62e-05	0.0484	CFAP70	tubulointerstitial
k205	2	rs2242256	10	75597546	C	G	0.318	0.0742	3.52e-05	0.0298	PLAU	tubulointerstitial
k205	2	rs2242257	10	75597605	A	G	0.318	0.0742	3.52e-05	0.0298	PLAU	tubulointerstitial
k205	2	rs10128262	10	75644683	A	G	-0.336	0.0738	1.2e-05	0.0129	PLAU	tubulointerstitial
k205	2	rs10128302	10	75644879	A	G	-0.335	0.0744	1.43e-05	0.0148	PLAU	tubulointerstitial
k205	2	rs10824040	10	75645032	G	A	-0.356	0.0737	3.64e-06	0.00487	PLAU	tubulointerstitial
k205	2	rs10824041	10	75645096	A	C	-0.336	0.0738	1.2e-05	0.0129	PLAU	tubulointerstitial
k205	2	rs2633302	10	75645427	C	G	-0.328	0.0735	1.76e-05	0.0172	PLAU	tubulointerstitial
k205	2	rs2633303	10	75645882	G	T	-0.336	0.0738	1.2e-05	0.0129	PLAU	tubulointerstitial
k205	2	rs2688617	10	75646147	A	T	-0.336	0.0738	1.2e-05	0.0129	PLAU	tubulointerstitial
k205	2	rs2675676	10	75648287	A	C	-0.336	0.0738	1.2e-05	0.0129	PLAU	tubulointerstitial
k205	2	rs2675675	10	75649048	G	A	-0.336	0.0738	1.2e-05	0.0129	PLAU	tubulointerstitial
k205	2	rs10824044	10	75649552	G	C	-0.336	0.0738	1.2e-05	0.0129	PLAU	tubulointerstitial
k205	2	rs2633304	10	75650650	T	C	-0.312	0.0734	3.91e-05	0.0323	PLAU	tubulointerstitial
k205	2	rs2688616	10	75650652	G	C	-0.337	0.0727	8.33e-06	0.00965	PLAU	tubulointerstitial
k205	2	rs2688615	10	75651499	C	G	-0.336	0.0738	1.2e-05	0.0129	PLAU	tubulointerstitial
k205	2	rs2633305	10	75652123	A	G	-0.336	0.0738	1.2e-05	0.0129	PLAU	tubulointerstitial
k205	2	rs2633306	10	75652447	A	C	-0.333	0.0745	1.7e-05	0.0167	PLAU	tubulointerstitial
k205	2	rs2675674	10	75652682	G	A	-0.336	0.0738	1.2e-05	0.0129	PLAU	tubulointerstitial
k205	2	rs2688611	10	75653372	G	T	-0.321	0.0756	4.13e-05	0.0337	PLAU	tubulointerstitial
k205	2	rs2948689	10	75657860	A	G	-0.324	0.0751	3.07e-05	0.0267	PLAU	tubulointerstitial
k205	2	rs2461864	10	75659872	A	T	-0.324	0.0751	3.07e-05	0.0267	PLAU	tubulointerstitial
k205	2	rs11000804	10	75660357	C	G	-0.318	0.0735	2.89e-05	0.0255	PLAU	tubulointerstitial
k205	2	rs2675667	10	75683832	G	A	-0.329	0.0775	4.02e-05	0.033	PLAU	tubulointerstitial
k205	2	rs2688620	10	75684532	A	G	-0.329	0.0775	4.02e-05	0.033	PLAU	tubulointerstitial
n51	1	rs883326	11	111260202	C	T	0.362	0.0798	1.28e-05	0.0136	COLCA2	tubulointerstitial
n51	1	rs10789826	11	111272065	G	C	0.344	0.0823	5.35e-05	0.0412	COLCA2	tubulointerstitial
n51	1	rs11213876	11	111274982	T	C	0.35	0.0819	3.7e-05	0.0309	COLCA2	tubulointerstitial
n51	1	rs10891260	11	111275725	C	T	0.35	0.0849	6.53e-05	0.0479	COLCA2	tubulointerstitial
k210	1	rs59533931	11	118407070	A	G	-0.552	0.0967	7.27e-08	0.000169	IFT46	tubulointerstitial
k210	2	rs527290	11	118515616	C	T	0.334	0.0697	4.45e-06	0.00575	TREH	tubulointerstitial
k210	1	rs527290	11	118515616	C	T	0.334	0.0697	4.45e-06	0.00575	TREH	tubulointerstitial
k210	2	rs4938617	11	118867695	C	T	0.512	0.105	3.02e-06	0.00416	TRAPPC4	tubulointerstitial
k210	2	rs76253444	11	118876213	A	G	0.431	0.104	5.99e-05	0.0448	TRAPPC4	tubulointerstitial
k210	2	rs74884652	11	118876552	T	C	0.512	0.105	3.02e-06	0.00416	TRAPPC4	tubulointerstitial
k210	2	rs75154936	11	118877891	T	C	0.512	0.105	3.02e-06	0.00416	TRAPPC4	tubulointerstitial
k210	2	rs4938619	11	118890085	C	T	0.512	0.105	3.02e-06	0.00416	TRAPPC4	tubulointerstitial
k210	2	rs111345266	11	118893767	C	T	0.544	0.103	5.11e-07	0.000929	TRAPPC4	tubulointerstitial
k210	2	rs741811	11	118898319	G	A	0.531	0.104	1.17e-06	0.0019	TRAPPC4	tubulointerstitial
n182	1	rs6486332	11	17003732	G	C	-0.377	0.0869	2.81e-05	0.0249	OR7E14P	tubulointerstitial
n182	1	rs7481059	11	17004484	A	G	0.385	0.0872	2.05e-05	0.0194	OR7E14P	tubulointerstitial
n182	1	rs7101679	11	17005023	G	A	0.385	0.0872	2.05e-05	0.0194	OR7E14P	tubulointerstitial
n182	1	rs12418132	11	17012674	C	T	0.379	0.0866	2.47e-05	0.0225	OR7E14P	tubulointerstitial
n182	1	rs6486335	11	17015751	T	C	-0.402	0.0855	6.42e-06	0.0078	OR7E14P	tubulointerstitial
n182	1	rs7937479	11	17015954	T	C	-0.396	0.0867	1.14e-05	0.0125	OR7E14P	tubulointerstitial
n182	1	rs12808675	11	17017415	G	A	0.394	0.0869	1.29e-05	0.0137	OR7E14P	tubulointerstitial
n182	1	rs10832713	11	17018877	T	C	-0.385	0.0865	1.83e-05	0.0178	OR7E14P	tubulointerstitial
n182	1	rs4757479	11	17021663	C	A	-0.396	0.0867	1.14e-05	0.0125	OR7E14P	tubulointerstitial
n182	1	rs7940499	11	17022030	T	C	-0.396	0.0867	1.14e-05	0.0125	OR7E14P	tubulointerstitial
n182	1	rs7930890	11	17024699	G	A	-0.491	0.0871	1.01e-07	0.000226	OR7E14P	tubulointerstitial
n182	1	rs7931025	11	17024847	G	A	-0.491	0.0871	1.01e-07	0.000226	OR7E14P	tubulointerstitial
n182	1	rs4757482	11	17025675	A	G	-0.459	0.0868	5e-07	0.000911	OR7E14P	tubulointerstitial
n182	1	rs4757483	11	17025712	G	A	-0.476	0.0833	6.91e-08	0.000162	OR7E14P	tubulointerstitial
n182	1	rs4757484	11	17025740	G	A	-0.491	0.0871	1.01e-07	0.000226	OR7E14P	tubulointerstitial
n182	1	rs4756882	11	17026073	G	A	-0.491	0.0871	1.01e-07	0.000226	OR7E14P	tubulointerstitial
n182	1	rs7928955	11	17026639	T	C	-0.461	0.0864	3.97e-07	0.000749	OR7E14P	tubulointerstitial
n182	1	rs7926143	11	17026854	A	G	-0.447	0.0836	3.88e-07	0.000734	OR7E14P	tubulointerstitial
n182	1	rs34819854	11	17027298	G	A	0.5	0.0874	6.91e-08	0.000162	OR7E14P	tubulointerstitial
n182	1	rs10741719	11	17027329	G	A	-0.492	0.0866	8.1e-08	0.000186	OR7E14P	tubulointerstitial
n182	1	rs10741720	11	17027429	T	C	-0.492	0.0866	8.1e-08	0.000186	OR7E14P	tubulointerstitial
n182	1	rs10734250	11	17027555	G	A	-0.509	0.084	1.37e-08	3.84e-05	OR7E14P	tubulointerstitial
n182	1	rs10741721	11	17027653	C	T	-0.476	0.0874	2.43e-07	0.000489	OR7E14P	tubulointerstitial
n182	1	rs4757485	11	17027688	C	A	-0.492	0.0866	8.1e-08	0.000186	OR7E14P	tubulointerstitial
n182	1	rs4757486	11	17027805	G	A	-0.492	0.0866	8.1e-08	0.000186	OR7E14P	tubulointerstitial
n182	1	rs10832715	11	17028003	A	G	-0.456	0.0876	7.29e-07	0.00127	OR7E14P	tubulointerstitial
n182	1	rs71484746	11	17028037	T	C	0.456	0.089	1.06e-06	0.00174	OR7E14P	tubulointerstitial
n182	1	rs10832716	11	17028070	G	A	-0.445	0.0869	1.06e-06	0.00174	OR7E14P	tubulointerstitial
n182	1	rs57677839	11	17028189	G	A	-0.466	0.0851	2.08e-07	0.000425	OR7E14P	tubulointerstitial
n182	1	rs7947297	11	17028328	C	T	-0.504	0.0887	7.9e-08	0.000182	OR7E14P	tubulointerstitial
n182	1	rs7933984	11	17028745	A	G	-0.492	0.0866	8.1e-08	0.000186	OR7E14P	tubulointerstitial
n182	1	rs7947897	11	17028820	C	T	-0.423	0.0845	1.8e-06	0.00269	OR7E14P	tubulointerstitial
n182	1	rs11605426	11	17028918	G	A	0.5	0.0874	6.91e-08	0.000162	OR7E14P	tubulointerstitial
n182	1	rs10832717	11	17029099	C	T	-0.492	0.0861	7.1e-08	0.000166	OR7E14P	tubulointerstitial
n182	1	rs10832718	11	17029107	G	T	-0.492	0.0861	7.1e-08	0.000166	OR7E14P	tubulointerstitial
n182	1	rs10832719	11	17029152	A	G	-0.492	0.0866	8.1e-08	0.000186	OR7E14P	tubulointerstitial
n182	1	rs10832720	11	17029262	G	A	-0.492	0.0866	8.1e-08	0.000186	OR7E14P	tubulointerstitial
n182	1	rs10832721	11	17029648	A	C	-0.492	0.0866	8.1e-08	0.000186	OR7E14P	tubulointerstitial
n182	1	rs10766370	11	17029825	T	G	-0.492	0.0866	8.1e-08	0.000186	OR7E14P	tubulointerstitial
n182	1	rs4562807	11	17029941	T	C	-0.492	0.0866	8.1e-08	0.000186	OR7E14P	tubulointerstitial
n182	1	rs4756883	11	17030101	C	A	-0.499	0.0861	4.78e-08	0.000116	OR7E14P	tubulointerstitial
n182	1	rs10766371	11	17030500	C	T	-0.491	0.0874	1.12e-07	0.000248	OR7E14P	tubulointerstitial
n182	1	rs4757487	11	17030553	G	A	-0.497	0.0873	7.76e-08	0.00018	OR7E14P	tubulointerstitial
n182	1	rs4757488	11	17030617	A	G	-0.492	0.0866	8.1e-08	0.000186	OR7E14P	tubulointerstitial
n182	1	rs4757489	11	17030660	T	G	-0.496	0.0874	8.45e-08	0.000194	OR7E14P	tubulointerstitial
n182	1	rs4757490	11	17030775	T	C	-0.489	0.086	7.89e-08	0.000182	OR7E14P	tubulointerstitial
n182	1	rs34502475	11	17030940	G	A	0.497	0.0868	6.65e-08	0.000156	OR7E14P	tubulointerstitial
n182	1	rs10766372	11	17031276	G	A	-0.489	0.086	7.89e-08	0.000182	OR7E14P	tubulointerstitial
n182	1	rs12365483	11	17031650	C	T	-0.525	0.0851	7.54e-09	2.27e-05	OR7E14P	tubulointerstitial
n182	1	rs4757491	11	17032276	A	G	-0.489	0.086	7.89e-08	0.000182	OR7E14P	tubulointerstitial
n182	1	rs4757492	11	17032288	T	A	-0.489	0.086	7.89e-08	0.000182	OR7E14P	tubulointerstitial
n182	1	rs10741722	11	17032483	C	G	-0.489	0.086	7.89e-08	0.000182	OR7E14P	tubulointerstitial
n182	1	rs11024111	11	17032973	C	T	-0.492	0.0866	8.1e-08	0.000186	OR7E14P	tubulointerstitial
n182	1	rs4351794	11	17033118	C	A	-0.492	0.0866	8.1e-08	0.000186	OR7E14P	tubulointerstitial
n182	1	rs4757493	11	17033990	G	A	-0.487	0.0849	6.23e-08	0.000147	OR7E14P	tubulointerstitial
n182	1	rs7117262	11	17034145	T	C	-0.496	0.0856	4.86e-08	0.000118	OR7E14P	tubulointerstitial
n182	1	rs6486336	11	17034637	T	C	-0.499	0.0861	4.87e-08	0.000118	OR7E14P	tubulointerstitial
n182	1	rs6486337	11	17034644	C	G	-0.499	0.0861	4.87e-08	0.000118	OR7E14P	tubulointerstitial
n182	1	rs6486339	11	17034875	C	A	-0.488	0.0867	1.07e-07	0.000238	OR7E14P	tubulointerstitial
n182	1	rs6486340	11	17035064	G	A	-0.488	0.0867	1.07e-07	0.000238	OR7E14P	tubulointerstitial
n182	1	rs6486341	11	17035086	G	A	-0.467	0.0868	3.24e-07	0.000629	OR7E14P	tubulointerstitial
n182	1	rs6486342	11	17035119	C	G	-0.472	0.0858	1.87e-07	0.000389	OR7E14P	tubulointerstitial
n182	1	rs6486343	11	17035251	G	T	-0.477	0.0857	1.41e-07	0.000304	OR7E14P	tubulointerstitial
n182	1	rs6486344	11	17035314	C	T	-0.474	0.0861	1.89e-07	0.000392	OR7E14P	tubulointerstitial
n182	1	rs61881311	11	17035718	A	G	-0.474	0.0861	1.89e-07	0.000392	OR7E14P	tubulointerstitial
n182	1	rs75533032	11	17036091	G	C	-0.479	0.0865	1.63e-07	0.000345	OR7E14P	tubulointerstitial
n182	1	rs35115039	11	17036157	A	G	-0.484	0.0859	1.04e-07	0.000233	OR7E14P	tubulointerstitial
n182	1	rs34986803	11	17036180	A	C	-0.484	0.0859	1.04e-07	0.000233	OR7E14P	tubulointerstitial
n182	1	rs7929923	11	17036466	C	T	0.462	0.0887	7.06e-07	0.00123	OR7E14P	tubulointerstitial
k191	2	rs4971092	1	155143946	C	T	-0.725	0.167	2.88e-05	0.0254	YY1AP1	tubulointerstitial
k101	1	rs2436706	11	5568869	A	G	0.985	0.0779	1.8e-24	4.79e-20	TRIM6	tubulointerstitial
k101	1	rs2436705	11	5568872	T	C	0.985	0.0779	1.8e-24	4.79e-20	TRIM6	tubulointerstitial
k101	1	rs369848	11	5569046	C	T	1	0.0782	5.75e-25	1.67e-20	TRIM6	tubulointerstitial
k101	1	rs445586	11	5569175	G	A	0.952	0.0814	4.24e-22	8.21e-18	TRIM6	tubulointerstitial
k101	1	rs432090	11	5569287	T	C	1	0.0775	2.83e-25	8.58e-21	TRIM6	tubulointerstitial
k101	1	rs445728	11	5569296	A	G	1	0.0775	2.83e-25	8.58e-21	TRIM6	tubulointerstitial
k101	1	rs368019	11	5569528	C	T	1.07	0.0624	2.14e-35	8.14e-30	TRIM6	tubulointerstitial
k101	1	rs411933	11	5570043	C	T	1.07	0.0608	1.73e-36	7.92e-31	TRIM6	tubulointerstitial
k101	1	rs586967	11	5570465	C	T	1.06	0.0614	1.32e-35	5.13e-30	TRIM6	tubulointerstitial
k101	1	rs424299	11	5570771	T	G	0.795	0.0816	3.19e-17	3.74e-13	TRIM6	tubulointerstitial
k101	1	rs418125	11	5571117	T	C	1.03	0.0615	1.36e-34	4.56e-29	TRIM6	tubulointerstitial
k101	1	rs417854	11	5571248	T	C	1.01	0.064	2.68e-32	5.95e-27	TRIM6	tubulointerstitial
k101	1	rs400036	11	5571304	T	G	1.02	0.0634	4.93e-33	1.22e-27	TRIM6	tubulointerstitial
k101	1	rs434777	11	5571774	G	A	1.03	0.0615	1.36e-34	4.56e-29	TRIM6	tubulointerstitial
k101	1	rs396341	11	5571897	C	T	1.03	0.0615	1.56e-34	5.21e-29	TRIM6	tubulointerstitial
k101	1	rs1874828	11	5572104	G	A	1.01	0.0614	1.07e-33	3.35e-28	TRIM6	tubulointerstitial
k101	1	rs429957	11	5572158	A	G	1.01	0.0614	1.07e-33	3.35e-28	TRIM6	tubulointerstitial
k101	1	rs407807	11	5572376	T	G	1.01	0.0614	1.07e-33	3.35e-28	TRIM6	tubulointerstitial
k101	1	rs1498479	11	5572403	T	G	1	0.0629	1.66e-32	3.84e-27	TRIM6	tubulointerstitial
k101	1	rs408897	11	5572442	T	C	1	0.0629	1.66e-32	3.84e-27	TRIM6	tubulointerstitial
k101	1	rs408362	11	5572620	T	C	1.03	0.0615	1.36e-34	4.56e-29	TRIM6	tubulointerstitial
k101	1	rs401426	11	5572816	T	C	0.983	0.068	5.53e-29	6.77e-24	TRIM6	tubulointerstitial
k101	1	rs423501	11	5572966	A	G	1.03	0.0639	6.22e-33	1.52e-27	TRIM6	tubulointerstitial
k101	1	rs9666981	11	5573044	A	G	0.972	0.0695	8.23e-28	8.55e-23	TRIM6	tubulointerstitial
k101	1	rs9666982	11	5573054	A	G	0.972	0.0695	8.23e-28	8.55e-23	TRIM6	tubulointerstitial
k101	1	rs1694674	11	5573073	A	G	0.972	0.0695	8.23e-28	8.55e-23	TRIM6	tubulointerstitial
k101	1	rs382979	11	5573315	A	G	1.03	0.063	1.11e-33	3.42e-28	TRIM6	tubulointerstitial
k101	1	rs408409	11	5573357	T	C	1.04	0.0615	8.92e-35	3.14e-29	TRIM6	tubulointerstitial
k101	1	rs2647602	11	5573701	A	C	1.03	0.063	1.62e-33	4.72e-28	TRIM6	tubulointerstitial
k101	1	rs1694676	11	5573831	T	A	1.03	0.063	1.62e-33	4.72e-28	TRIM6	tubulointerstitial
k101	1	rs446099	11	5574493	C	T	1.03	0.063	1.11e-33	3.42e-28	TRIM6	tubulointerstitial
k101	1	rs430197	11	5574641	T	C	1.07	0.0625	2.79e-35	1.03e-29	TRIM6	tubulointerstitial
k101	1	rs371761	11	5574802	C	G	1.03	0.063	1.62e-33	4.72e-28	TRIM6	tubulointerstitial
k101	1	rs430769	11	5574880	T	C	1.03	0.063	1.62e-33	4.72e-28	TRIM6	tubulointerstitial
k101	1	rs407487	11	5575382	G	A	1.07	0.0625	2.79e-35	1.03e-29	TRIM6	tubulointerstitial
k101	1	rs385925	11	5575634	T	G	1.07	0.0625	2.79e-35	1.03e-29	TRIM6	tubulointerstitial
k101	1	rs434320	11	5575976	C	T	1.07	0.0625	2.79e-35	1.03e-29	TRIM6	tubulointerstitial
k101	1	rs13328868	11	5576615	A	G	1.07	0.0625	2.79e-35	1.03e-29	TRIM6	tubulointerstitial
k101	1	rs10769061	11	5576746	C	G	1.03	0.063	1.62e-33	4.72e-28	TRIM6	tubulointerstitial
k101	1	rs2341423	11	5577134	T	C	1	0.0649	1.86e-31	3.66e-26	TRIM6	tubulointerstitial
k101	1	rs2341424	11	5577224	C	T	1.04	0.0646	5.32e-33	1.31e-27	TRIM6	tubulointerstitial
k101	1	rs2341425	11	5577338	C	T	1.04	0.0646	5.32e-33	1.31e-27	TRIM6	tubulointerstitial
k101	1	rs7107218	11	5577685	A	G	1.02	0.0697	2.21e-29	2.88e-24	TRIM6	tubulointerstitial
k101	1	rs1541940	11	5578429	A	C	0.909	0.0728	4.3e-24	1.07e-19	TRIM6	tubulointerstitial
k101	1	rs1541939	11	5578434	T	G	0.875	0.0724	4.19e-23	9.21e-19	TRIM6	tubulointerstitial
k101	1	rs1541938	11	5578438	C	T	0.909	0.0728	4.3e-24	1.07e-19	TRIM6	tubulointerstitial
k101	1	rs1541936	11	5578584	A	G	0.964	0.0699	2.35e-27	2.25e-22	TRIM6	tubulointerstitial
k101	1	rs4243961	11	5578698	G	A	0.965	0.0701	2.76e-27	2.58e-22	TRIM6	tubulointerstitial
k101	1	rs4243962	11	5578707	C	G	0.936	0.0695	1.45e-26	9.89e-22	TRIM6	tubulointerstitial
k101	1	rs1368696	11	5579039	T	C	0.94	0.0734	6.69e-25	1.93e-20	TRIM6	tubulointerstitial
k101	1	rs1368695	11	5579046	C	T	0.94	0.0734	6.69e-25	1.93e-20	TRIM6	tubulointerstitial
k101	1	rs4636703	11	5579197	C	T	0.965	0.0701	2.76e-27	2.58e-22	TRIM6	tubulointerstitial
k101	1	rs6578658	11	5579815	C	T	0.978	0.0722	9.6e-27	8.37e-22	TRIM6	tubulointerstitial
k131	1	rs2356240	1	18802522	A	G	0.822	0.125	1.16e-09	4.25e-06	KLHDC7A	tubulointerstitial
k131	1	rs12117247	1	18804547	C	T	0.822	0.125	1.16e-09	4.25e-06	KLHDC7A	tubulointerstitial
k131	1	rs12119630	1	18804620	T	C	0.822	0.125	1.16e-09	4.25e-06	KLHDC7A	tubulointerstitial
k131	1	rs35056789	1	18805572	A	G	0.822	0.125	1.16e-09	4.25e-06	KLHDC7A	tubulointerstitial
k131	1	rs7521842	1	18805718	A	G	0.782	0.128	1.09e-08	3.15e-05	KLHDC7A	tubulointerstitial
k131	1	rs67957569	1	18806859	C	T	0.775	0.114	3.62e-10	1.48e-06	KLHDC7A	tubulointerstitial
k131	1	rs7528188	1	18807058	T	C	0.757	0.107	7.75e-11	3.62e-07	KLHDC7A	tubulointerstitial
k131	1	rs7528206	1	18807117	T	C	0.742	0.102	2.46e-11	1.28e-07	KLHDC7A	tubulointerstitial
k131	1	rs7512414	1	18807536	G	T	0.742	0.102	2.46e-11	1.28e-07	KLHDC7A	tubulointerstitial
k131	1	rs34109355	1	18807620	G	C	0.742	0.102	2.46e-11	1.28e-07	KLHDC7A	tubulointerstitial
k131	1	rs34976233	1	18807755	G	A	0.742	0.102	2.46e-11	1.28e-07	KLHDC7A	tubulointerstitial
k131	1	rs35013594	1	18807781	C	T	0.765	0.114	5.62e-10	2.2e-06	KLHDC7A	tubulointerstitial
k131	1	rs7515150	1	18808056	G	C	0.754	0.1	8.2e-12	4.73e-08	KLHDC7A	tubulointerstitial
k131	1	rs7528572	1	18808069	A	G	0.742	0.102	2.46e-11	1.28e-07	KLHDC7A	tubulointerstitial
k131	1	rs6667069	1	18810349	G	C	0.788	0.116	3.69e-10	1.51e-06	KLHDC7A	tubulointerstitial
k131	1	rs35259167	1	18811121	G	A	0.765	0.114	5.62e-10	2.2e-06	KLHDC7A	tubulointerstitial
k131	1	rs2179505	1	18826247	A	G	-0.383	0.0888	3.07e-05	0.0267	KLHDC7A	tubulointerstitial
n79	1	rs76741465	12	112050445	G	C	-0.3	0.0699	3.46e-05	0.0294	ALDH2	tubulointerstitial
n79	1	rs11613441	12	112060842	T	C	-0.3	0.0699	3.46e-05	0.0294	ALDH2	tubulointerstitial
n79	1	rs77684561	12	112061723	C	T	-0.3	0.0699	3.46e-05	0.0294	ALDH2	tubulointerstitial
n79	1	rs57186456	12	112086099	T	C	-0.288	0.0666	3.02e-05	0.0264	ALDH2	tubulointerstitial
n79	1	rs12427276	12	112113508	G	A	-0.288	0.0666	3.02e-05	0.0264	ALDH2	tubulointerstitial
n79	1	rs847895	12	112118576	T	C	-0.288	0.0666	3.02e-05	0.0264	ALDH2	tubulointerstitial
n79	1	rs617044	12	112132875	T	C	-0.303	0.0655	8.66e-06	0.00996	ALDH2	tubulointerstitial
n79	1	rs602276	12	112133924	G	A	-0.303	0.0655	8.66e-06	0.00996	ALDH2	tubulointerstitial
n79	1	rs695047	12	112134971	G	C	-0.293	0.0659	1.87e-05	0.018	ALDH2	tubulointerstitial
n79	1	rs77177960	12	112135275	G	A	-0.306	0.065	6.16e-06	0.00753	ALDH2	tubulointerstitial
n79	1	rs609230	12	112146911	C	T	-0.299	0.0656	1.13e-05	0.0123	ALDH2	tubulointerstitial
n79	1	rs630616	12	112158966	T	C	-0.303	0.0655	8.66e-06	0.00996	ALDH2	tubulointerstitial
n79	1	rs59905228	12	112181226	C	T	-0.286	0.066	2.99e-05	0.0262	ALDH2	tubulointerstitial
n79	1	rs2283354	12	112206685	G	A	-0.303	0.0655	8.66e-06	0.00996	ALDH2	tubulointerstitial
n79	1	rs56884502	12	112207300	T	A	-0.303	0.0655	8.66e-06	0.00996	ALDH2	tubulointerstitial
n79	1	rs74849450	12	112208838	C	G	-0.303	0.0655	8.66e-06	0.00996	ALDH2	tubulointerstitial
n79	1	rs2238152	12	112214459	G	T	-0.303	0.0655	8.66e-06	0.00996	ALDH2	tubulointerstitial
n79	1	rs11613713	12	112217138	C	T	-0.278	0.0675	6.67e-05	0.0487	ALDH2	tubulointerstitial
n79	1	rs11609628	12	112217208	G	A	-0.296	0.0656	1.4e-05	0.0146	ALDH2	tubulointerstitial
n79	1	rs79463616	12	112221353	G	A	-0.294	0.0655	1.57e-05	0.0159	ALDH2	tubulointerstitial
n79	1	rs4648328	12	112222788	C	T	-0.295	0.0645	1.1e-05	0.0121	ALDH2	tubulointerstitial
n79	1	rs440	12	112228714	T	C	-0.289	0.0663	2.64e-05	0.0237	ALDH2	tubulointerstitial
n79	1	rs441	12	112228849	T	C	-0.303	0.0655	8.66e-06	0.00996	ALDH2	tubulointerstitial
n79	1	rs4646777	12	112230036	G	A	-0.303	0.0655	8.66e-06	0.00996	ALDH2	tubulointerstitial
n79	1	rs78783055	12	112233495	G	A	-0.31	0.0653	5.28e-06	0.00664	ALDH2	tubulointerstitial
n79	1	rs4646778	12	112235783	C	A	-0.303	0.0655	8.66e-06	0.00996	ALDH2	tubulointerstitial
k204	1	rs12031395	1	228538470	C	G	0.656	0.143	1.08e-05	0.0119	RNF187	tubulointerstitial
k204	1	rs3795814	1	228543800	C	T	0.579	0.141	6.65e-05	0.0486	RNF187	tubulointerstitial
k204	1	rs10158354	1	228548197	G	A	0.693	0.134	8.06e-07	0.00138	RNF187	tubulointerstitial
k204	1	rs35711644	1	228556403	C	T	0.701	0.16	2.38e-05	0.0218	RNF187	tubulointerstitial
k204	1	rs35186354	1	228558892	C	T	1.06	0.23	1.01e-05	0.0113	RNF187	tubulointerstitial
k204	1	rs56174824	1	228564884	G	A	0.727	0.139	7.09e-07	0.00123	RNF187	tubulointerstitial
k204	1	rs3738687	1	228565445	C	A	0.637	0.144	2.09e-05	0.0197	RNF187	tubulointerstitial
k204	1	rs12735877	1	228568201	G	A	0.641	0.149	3.37e-05	0.0288	RNF187	tubulointerstitial
k204	1	rs12093491	1	228569498	C	G	0.641	0.149	3.37e-05	0.0288	RNF187	tubulointerstitial
k204	1	rs12094956	1	228570582	C	A	0.639	0.148	3.01e-05	0.0263	RNF187	tubulointerstitial
k204	1	rs12082349	1	228571585	T	C	0.577	0.137	4.73e-05	0.0375	RNF187	tubulointerstitial
k204	1	rs61825338	1	228580165	C	T	0.655	0.151	2.97e-05	0.026	RNF187	tubulointerstitial
k204	1	rs12691493	1	228580410	C	T	0.655	0.151	2.97e-05	0.026	RNF187	tubulointerstitial
k204	1	rs34090141	1	228580816	G	T	0.655	0.151	2.97e-05	0.026	RNF187	tubulointerstitial
k204	1	rs564309	1	228585562	C	A	0.611	0.14	2.61e-05	0.0235	RNF187	tubulointerstitial
k204	1	rs12061642	1	228586236	C	A	0.655	0.151	2.97e-05	0.026	RNF187	tubulointerstitial
k27	1	rs11062102	12	348785	T	C	-0.29	0.054	3.42e-07	0.000659	SLC6A13	tubulointerstitial
k27	1	rs10774020	12	348876	T	C	-0.281	0.0536	6.2e-07	0.0011	SLC6A13	tubulointerstitial
k65	1	rs754984	1	23698120	C	G	-0.57	0.135	4.59e-05	0.0366	TCEA3	tubulointerstitial
n73	1	rs2078348	1	28563084	C	T	0.34	0.0826	6.65e-05	0.0485	SESN2	tubulointerstitial
n73	1	rs576550	1	28566608	G	T	0.338	0.0803	4.61e-05	0.0367	SESN2	tubulointerstitial
n43	1	rs78407594	14	31711001	A	G	0.32	0.0702	1.15e-05	0.0125	HECTD1	tubulointerstitial
n108	1	rs10132769	14	35576458	A	C	0.424	0.0887	4.64e-06	0.00595	FAM177A1	tubulointerstitial
n108	1	rs12889019	14	35580276	A	G	0.424	0.0887	4.64e-06	0.00595	FAM177A1	tubulointerstitial
n108	1	rs10147080	14	35596092	C	A	-0.394	0.0946	5.58e-05	0.0425	PPP2R3C	tubulointerstitial
n108	1	rs10147080	14	35596092	C	A	0.385	0.091	4.33e-05	0.0349	FAM177A1	tubulointerstitial
n108	1	rs11621710	14	35600022	T	A	0.382	0.0913	5.08e-05	0.0397	FAM177A1	tubulointerstitial
n134	1	rs56256221	14	68097721	T	A	-0.515	0.117	2.06e-05	0.0195	RDH12	tubulointerstitial
n134	1	rs72721090	14	68098669	A	G	-0.515	0.117	2.06e-05	0.0195	RDH12	tubulointerstitial
n134	1	rs17249472	14	68110552	A	G	-0.591	0.114	7.91e-07	0.00136	RDH12	tubulointerstitial
n134	1	rs7140310	14	68110737	T	G	-0.632	0.093	3.38e-10	1.39e-06	RDH12	tubulointerstitial
n134	1	rs7155788	14	68134588	A	G	-0.661	0.0899	1.87e-11	1e-07	RDH12	tubulointerstitial
n134	1	rs2234511	14	68141029	A	G	-0.683	0.0915	1.05e-11	5.94e-08	RDH12	tubulointerstitial
n134	1	rs1059238	14	68144191	A	G	-0.661	0.0899	1.87e-11	1e-07	RDH12	tubulointerstitial
n134	1	rs4902508	14	68145660	G	A	-0.636	0.115	1.61e-07	0.000342	RDH12	tubulointerstitial
n134	1	rs111906369	14	68152564	T	C	-0.678	0.0897	5.83e-12	3.49e-08	RDH12	tubulointerstitial
n134	1	rs72723137	14	68152580	A	C	-0.712	0.108	8.73e-10	3.27e-06	RDH12	tubulointerstitial
n134	1	rs7142897	14	68153905	A	G	-0.681	0.102	6.36e-10	2.45e-06	RDH12	tubulointerstitial
n134	1	rs72723144	14	68155248	G	C	-0.691	0.108	2.55e-09	8.61e-06	RDH12	tubulointerstitial
n134	1	rs10459532	14	68155861	C	G	-0.691	0.108	2.55e-09	8.61e-06	RDH12	tubulointerstitial
n134	1	rs3742881	14	68159626	G	A	-0.691	0.108	2.55e-09	8.61e-06	RDH12	tubulointerstitial
n134	1	rs17104597	14	68162559	A	G	-0.611	0.0904	3.9e-10	1.59e-06	RDH12	tubulointerstitial
n134	1	rs11620761	14	68165719	G	C	-0.691	0.108	2.55e-09	8.61e-06	RDH12	tubulointerstitial
n134	1	rs28873201	14	68165885	A	G	-0.491	0.0865	8.2e-08	0.000188	RDH12	tubulointerstitial
n134	1	rs60581344	14	68167865	C	T	-0.592	0.0929	2.79e-09	9.34e-06	RDH12	tubulointerstitial
n134	1	rs8020591	14	68168104	T	A	-0.636	0.115	1.61e-07	0.000342	RDH12	tubulointerstitial
n134	1	rs8019831	14	68168419	A	G	-0.611	0.0904	3.9e-10	1.59e-06	RDH12	tubulointerstitial
n134	1	rs72723150	14	68168886	A	T	-0.636	0.115	1.61e-07	0.000342	RDH12	tubulointerstitial
n134	1	rs6573794	14	68173219	G	A	-0.559	0.123	1.15e-05	0.0125	RDH12	tubulointerstitial
n134	1	rs6573795	14	68173435	G	A	-0.565	0.104	2.29e-07	0.000464	RDH12	tubulointerstitial
n134	1	rs72723152	14	68174102	G	A	-0.598	0.108	1.47e-07	0.000315	RDH12	tubulointerstitial
n134	1	rs114758722	14	68174961	G	A	-0.644	0.103	5.38e-09	1.68e-05	RDH12	tubulointerstitial
n134	1	rs72723154	14	68175484	G	A	-0.643	0.11	4.13e-08	0.000103	RDH12	tubulointerstitial
n134	1	rs72723155	14	68175647	C	T	-0.572	0.109	6.48e-07	0.00114	RDH12	tubulointerstitial
n134	1	rs72723156	14	68176395	A	G	-0.6	0.104	5.89e-08	0.00014	RDH12	tubulointerstitial
n134	1	rs72723158	14	68176591	G	A	-0.607	0.105	5.72e-08	0.000136	RDH12	tubulointerstitial
n134	1	rs72723160	14	68176894	C	T	-0.666	0.105	3.01e-09	1e-05	RDH12	tubulointerstitial
n134	1	rs1955472	14	68177030	G	A	-0.643	0.107	1.86e-08	5.07e-05	RDH12	tubulointerstitial
n134	1	rs1955473	14	68177168	T	G	-0.677	0.107	4.1e-09	1.32e-05	RDH12	tubulointerstitial
n134	1	rs7159889	14	68177820	A	T	-0.559	0.123	1.15e-05	0.0125	RDH12	tubulointerstitial
n134	1	rs7144124	14	68178658	C	T	-0.557	0.104	3.5e-07	0.000672	RDH12	tubulointerstitial
n134	1	rs11627201	14	68179080	T	G	-0.6	0.104	5.89e-08	0.00014	RDH12	tubulointerstitial
n134	1	rs1120877	14	68179543	A	G	-0.6	0.104	5.89e-08	0.00014	RDH12	tubulointerstitial
n134	1	rs4902511	14	68180678	A	G	-0.62	0.105	2.67e-08	6.97e-05	RDH12	tubulointerstitial
n134	1	rs4902512	14	68180689	T	G	-0.62	0.105	2.67e-08	6.97e-05	RDH12	tubulointerstitial
n134	1	rs7144076	14	68181433	T	C	-0.611	0.105	4.09e-08	0.000102	RDH12	tubulointerstitial
n134	1	rs2320029	14	68182609	A	G	-0.6	0.104	5.89e-08	0.00014	RDH12	tubulointerstitial
n134	1	rs8017147	14	68183296	G	A	-0.666	0.105	3.01e-09	1e-05	RDH12	tubulointerstitial
n134	1	rs8017326	14	68183399	G	A	-0.666	0.105	3.01e-09	1e-05	RDH12	tubulointerstitial
n134	1	rs11623711	14	68183558	A	G	-0.655	0.109	1.5e-08	4.19e-05	RDH12	tubulointerstitial
n134	1	rs11623785	14	68183757	A	G	-0.666	0.105	3.01e-09	1e-05	RDH12	tubulointerstitial
n134	1	rs11623961	14	68183881	G	A	-0.666	0.105	3.01e-09	1e-05	RDH12	tubulointerstitial
n134	1	rs55900323	14	68183939	A	G	-0.666	0.105	3.01e-09	1e-05	RDH12	tubulointerstitial
n134	1	rs77128937	14	68184115	G	A	-0.559	0.123	1.15e-05	0.0125	RDH12	tubulointerstitial
n134	1	rs72723166	14	68184395	C	G	-0.666	0.105	3.01e-09	1e-05	RDH12	tubulointerstitial
n134	1	rs1555193	14	68185436	T	C	-0.627	0.107	3.13e-08	8e-05	RDH12	tubulointerstitial
n134	1	rs72723167	14	68187304	C	T	-0.666	0.105	3.01e-09	1e-05	RDH12	tubulointerstitial
n10	3	rs58231493	14	74032122	C	T	-0.554	0.111	1.67e-06	0.00254	ACOT1	tubulointerstitial
n10	3	rs11626972	14	74033594	A	G	-0.562	0.112	1.59e-06	0.00243	ACOT1	tubulointerstitial
n10	3	rs73295349	14	74092088	A	G	-0.659	0.142	8.2e-06	0.00953	ACOT1	tubulointerstitial
k213	1	rs8006162	14	81814860	C	T	-0.426	0.0743	6.48e-08	0.000153	STON2	tubulointerstitial
k213	1	rs8010482	14	81815011	C	T	-0.426	0.0743	6.48e-08	0.000153	STON2	tubulointerstitial
k213	1	rs10147406	14	81821172	G	C	-0.382	0.0781	2.85e-06	0.00396	STON2	tubulointerstitial
k213	1	rs10450895	14	81825240	C	T	-0.382	0.0781	2.85e-06	0.00396	STON2	tubulointerstitial
k213	1	rs7146532	14	81827596	A	T	-0.337	0.0765	2.13e-05	0.0199	STON2	tubulointerstitial
k213	1	rs10147676	14	81828665	G	T	-0.382	0.0781	2.85e-06	0.00396	STON2	tubulointerstitial
k213	1	rs3915225	14	81831609	C	T	-0.406	0.0706	5.99e-08	0.000142	STON2	tubulointerstitial
k213	1	rs6574648	14	81831828	A	G	-0.412	0.0714	5.56e-08	0.000133	STON2	tubulointerstitial
k213	1	rs10143138	14	81832479	C	T	-0.417	0.0731	7.43e-08	0.000173	STON2	tubulointerstitial
k213	1	rs28680192	14	81832847	G	A	-0.402	0.0733	2.04e-07	0.00042	STON2	tubulointerstitial
k213	1	rs7145296	14	81832914	A	G	-0.339	0.0777	2.63e-05	0.0236	STON2	tubulointerstitial
k213	1	rs7145313	14	81832939	A	G	-0.4	0.074	3e-07	0.000588	STON2	tubulointerstitial
k213	1	rs4119205	14	81832994	G	A	-0.41	0.0743	1.73e-07	0.000362	STON2	tubulointerstitial
k213	1	rs3915227	14	81833008	A	G	-0.421	0.0735	6.54e-08	0.000154	STON2	tubulointerstitial
k213	1	rs4119204	14	81833274	A	G	-0.406	0.0717	9.05e-08	0.000205	STON2	tubulointerstitial
k213	1	rs10146491	14	81833749	A	G	-0.406	0.0717	9.05e-08	0.000205	STON2	tubulointerstitial
k213	1	rs11159498	14	81834420	A	G	-0.362	0.0769	6.3e-06	0.00767	STON2	tubulointerstitial
k213	1	rs9635271	14	81834522	T	C	-0.397	0.0716	1.58e-07	0.000336	STON2	tubulointerstitial
k213	1	rs9323700	14	81834672	G	A	-0.392	0.0727	3.13e-07	0.00061	STON2	tubulointerstitial
k213	1	rs9652382	14	81837770	T	C	-0.383	0.0708	2.87e-07	0.000564	STON2	tubulointerstitial
k213	1	rs12437349	14	81838497	T	C	-0.406	0.0717	9.05e-08	0.000205	STON2	tubulointerstitial
k213	1	rs12434248	14	81838516	G	A	-0.406	0.0717	9.05e-08	0.000205	STON2	tubulointerstitial
k213	1	rs3742549	14	81838635	C	T	-0.406	0.0717	9.05e-08	0.000205	STON2	tubulointerstitial
k213	1	rs7492313	14	81840092	T	C	-0.406	0.0717	9.05e-08	0.000205	STON2	tubulointerstitial
k213	1	rs4553551	14	81842662	C	T	-0.386	0.0739	6.86e-07	0.0012	STON2	tubulointerstitial
k213	1	rs10145634	14	81845858	G	A	-0.366	0.0721	1.29e-06	0.00206	STON2	tubulointerstitial
k213	1	rs10145707	14	81845900	G	A	-0.394	0.0714	1.73e-07	0.000362	STON2	tubulointerstitial
k213	1	rs9323701	14	81846115	T	C	-0.389	0.0746	6.94e-07	0.00121	STON2	tubulointerstitial
k213	1	rs9323702	14	81846334	G	C	-0.389	0.0746	6.94e-07	0.00121	STON2	tubulointerstitial
k213	1	rs11629261	14	81847432	C	T	-0.38	0.0752	1.39e-06	0.00218	STON2	tubulointerstitial
k213	1	rs2145122	14	81848654	C	T	-0.389	0.0746	6.94e-07	0.00121	STON2	tubulointerstitial
k213	1	rs10147025	14	81849167	T	C	-0.379	0.0774	2.81e-06	0.00391	STON2	tubulointerstitial
k213	1	rs1569011	14	81853291	G	A	-0.389	0.0746	6.94e-07	0.00121	STON2	tubulointerstitial
k213	1	rs73341962	14	81854482	T	C	-0.389	0.0746	6.94e-07	0.00121	STON2	tubulointerstitial
k213	1	rs3891132	14	81855302	T	C	-0.388	0.0732	4.71e-07	0.000865	STON2	tubulointerstitial
k213	1	rs4089876	14	81859994	A	T	-0.41	0.0779	5.7e-07	0.00102	STON2	tubulointerstitial
k213	1	rs3844532	14	81860563	C	T	-0.424	0.073	4.43e-08	0.000109	STON2	tubulointerstitial
k213	1	rs7160190	14	81861575	A	C	-0.419	0.0734	7.12e-08	0.000166	STON2	tubulointerstitial
k213	1	rs3915221	14	81866680	T	A	-0.424	0.073	4.43e-08	0.000109	STON2	tubulointerstitial
k213	1	rs6574652	14	81870100	C	T	0.436	0.0721	1.45e-08	4.07e-05	STON2	tubulointerstitial
k213	1	rs34596952	14	81872700	C	T	0.434	0.0728	2.09e-08	5.63e-05	STON2	tubulointerstitial
k213	1	rs17638807	14	81875109	T	C	0.412	0.0776	4.43e-07	0.000821	STON2	tubulointerstitial
k213	1	rs12886101	14	81875570	G	A	0.439	0.0716	9.35e-09	2.74e-05	STON2	tubulointerstitial
k125	1	rs79579293	14	88822068	A	G	-0.529	0.0652	2.99e-13	2.25e-09	SPATA7	tubulointerstitial
k125	1	rs61977026	14	88822682	T	C	-0.516	0.0647	6.22e-13	4.41e-09	SPATA7	tubulointerstitial
k125	1	rs60310240	14	88822709	T	C	-0.516	0.0647	6.22e-13	4.41e-09	SPATA7	tubulointerstitial
k125	1	rs17772064	14	88822871	C	T	-0.525	0.0651	3.95e-13	2.91e-09	SPATA7	tubulointerstitial
k125	1	rs17698817	14	88822976	G	C	-0.525	0.0651	3.95e-13	2.91e-09	SPATA7	tubulointerstitial
k125	1	rs12589467	14	88823583	A	C	-0.536	0.0659	2.73e-13	2.07e-09	SPATA7	tubulointerstitial
k125	1	rs12433464	14	88824015	T	G	-0.539	0.0665	3.18e-13	2.39e-09	SPATA7	tubulointerstitial
k125	1	rs56987357	14	88824363	G	A	-0.533	0.0658	3.15e-13	2.36e-09	SPATA7	tubulointerstitial
k125	1	rs1955599	14	88825132	T	A	-0.54	0.0662	2.29e-13	1.76e-09	SPATA7	tubulointerstitial
k125	1	rs1955600	14	88825384	G	A	-0.533	0.0658	3.15e-13	2.36e-09	SPATA7	tubulointerstitial
k125	1	rs17772222	14	88826482	A	G	-0.555	0.0659	5.59e-14	4.74e-10	SPATA7	tubulointerstitial
k125	1	rs7145588	14	88826796	G	A	-0.533	0.0658	3.15e-13	2.36e-09	SPATA7	tubulointerstitial
k125	1	rs61977049	14	88827000	C	G	-0.533	0.0658	3.15e-13	2.36e-09	SPATA7	tubulointerstitial
k125	1	rs17772288	14	88827366	G	A	-0.527	0.0653	3.93e-13	2.89e-09	SPATA7	tubulointerstitial
k125	1	rs12587386	14	88827764	A	T	-0.533	0.0658	3.15e-13	2.36e-09	SPATA7	tubulointerstitial
k125	1	rs1028455	14	88829975	T	A	-0.608	0.0548	1.33e-20	2.19e-16	SPATA7	tubulointerstitial
k125	1	rs12435019	14	88831418	T	C	-0.559	0.053	3e-19	4.42e-15	SPATA7	tubulointerstitial
k125	1	rs61977051	14	88837434	T	A	-0.553	0.0677	2.3e-13	1.76e-09	SPATA7	tubulointerstitial
k125	1	rs8006250	14	88840333	A	G	-0.563	0.0666	4.71e-14	4.04e-10	SPATA7	tubulointerstitial
k125	1	rs61977053	14	88847220	C	A	-0.563	0.0666	4.71e-14	4.04e-10	SPATA7	tubulointerstitial
k125	1	rs376698	14	88858230	A	G	0.582	0.0599	3.59e-17	4.16e-13	SPATA7	tubulointerstitial
k125	1	rs453112	14	88859001	A	G	0.572	0.0596	7.16e-17	8.1e-13	SPATA7	tubulointerstitial
k125	1	rs3179969	14	88862529	G	A	-0.588	0.0534	2.12e-20	3.46e-16	SPATA7	tubulointerstitial
k125	1	rs12434374	14	88864203	G	A	-0.58	0.0672	1.76e-14	1.59e-10	SPATA7	tubulointerstitial
k125	1	rs61579615	14	88866398	C	T	-0.573	0.0671	2.83e-14	2.49e-10	SPATA7	tubulointerstitial
k125	1	rs60213984	14	88867817	A	T	-0.587	0.0668	6.8e-15	6.4e-11	SPATA7	tubulointerstitial
k125	1	rs60503594	14	88874915	T	C	-0.6	0.0535	6.83e-21	1.15e-16	SPATA7	tubulointerstitial
k125	1	rs4570770	14	88875180	A	G	-0.517	0.0658	1.27e-12	8.55e-09	SPATA7	tubulointerstitial
k125	1	rs55722539	14	88878035	G	A	-0.58	0.0672	1.76e-14	1.59e-10	SPATA7	tubulointerstitial
k125	1	rs1099697	14	88878572	T	C	0.568	0.0572	1.11e-17	1.36e-13	SPATA7	tubulointerstitial
k125	1	rs1627444	14	88880128	G	C	0.581	0.0584	1.06e-17	1.3e-13	SPATA7	tubulointerstitial
k125	1	rs1099698	14	88881248	C	T	0.557	0.0596	2.91e-16	3.11e-12	SPATA7	tubulointerstitial
k125	1	rs12589480	14	88881270	C	T	-0.573	0.0671	2.83e-14	2.49e-10	SPATA7	tubulointerstitial
k125	1	rs845759	14	88881882	T	A	0.581	0.0584	1.06e-17	1.3e-13	SPATA7	tubulointerstitial
k125	1	rs61977058	14	88881915	A	C	-0.573	0.0671	2.83e-14	2.49e-10	SPATA7	tubulointerstitial
k125	1	rs74071851	14	88882202	G	A	-0.577	0.0664	1.29e-14	1.18e-10	SPATA7	tubulointerstitial
k125	1	rs11159856	14	88883929	A	G	-0.563	0.0677	9.58e-14	7.82e-10	SPATA7	tubulointerstitial
k125	1	rs17124652	14	88890728	A	G	-0.563	0.0677	9.58e-14	7.82e-10	SPATA7	tubulointerstitial
k125	1	rs2295135	14	88894210	T	G	-0.573	0.0673	3.43e-14	2.98e-10	SPATA7	tubulointerstitial
k125	1	rs2747081	14	88900986	C	T	0.576	0.0598	5.72e-17	6.51e-13	SPATA7	tubulointerstitial
k125	1	rs17124700	14	88905629	C	T	-0.561	0.0677	1.12e-13	9.03e-10	SPATA7	tubulointerstitial
k125	1	rs429999	14	88907471	T	A	0.561	0.058	4.35e-17	5e-13	SPATA7	tubulointerstitial
k125	1	rs112788894	14	88909194	C	T	-0.569	0.069	1.46e-13	1.15e-09	SPATA7	tubulointerstitial
k125	1	rs1102829	14	88913924	C	T	0.566	0.0589	6.64e-17	7.53e-13	SPATA7	tubulointerstitial
k125	1	rs57287698	14	88914731	T	C	-0.583	0.0699	8.58e-14	7.1e-10	SPATA7	tubulointerstitial
k125	1	rs1758846	14	88915632	G	T	0.581	0.0584	1.06e-17	1.3e-13	SPATA7	tubulointerstitial
k125	1	rs4375590	14	88917678	T	G	-0.571	0.0679	6.03e-14	5.1e-10	SPATA7	tubulointerstitial
k125	1	rs845757	14	88921716	G	A	0.574	0.0587	2.64e-17	3.12e-13	SPATA7	tubulointerstitial
k125	1	rs1099700	14	88926823	C	G	0.581	0.0584	1.06e-17	1.3e-13	SPATA7	tubulointerstitial
k125	1	rs845769	14	88927799	A	G	0.572	0.0576	1.06e-17	1.3e-13	SPATA7	tubulointerstitial
k125	1	rs10129917	14	88931805	C	T	-0.543	0.068	6.28e-13	4.45e-09	SPATA7	tubulointerstitial
k125	1	rs3814855	14	88933360	G	A	-0.572	0.0687	9.19e-14	7.55e-10	SPATA7	tubulointerstitial
k125	1	rs2274737	14	88935651	A	G	-0.534	0.0669	6.18e-13	4.39e-09	SPATA7	tubulointerstitial
k125	1	rs2297129	14	88935925	A	G	-0.588	0.0541	4.36e-20	6.92e-16	SPATA7	tubulointerstitial
k125	1	rs2297128	14	88936254	A	G	-0.528	0.07	6.65e-12	3.9e-08	SPATA7	tubulointerstitial
k125	1	rs61542857	14	88936702	A	G	-0.592	0.0541	3.38e-20	5.41e-16	SPATA7	tubulointerstitial
k125	1	rs7161660	14	88938176	C	G	-0.591	0.055	9.88e-20	1.52e-15	SPATA7	tubulointerstitial
k125	1	rs7141363	14	88938223	T	A	-0.591	0.055	9.88e-20	1.52e-15	SPATA7	tubulointerstitial
k125	1	rs2274736	14	88938652	A	G	-0.592	0.0541	3.38e-20	5.41e-16	SPATA7	tubulointerstitial
k125	1	rs1288122	14	88939080	G	A	0.569	0.0582	2.57e-17	3.04e-13	SPATA7	tubulointerstitial
k125	1	rs28482235	14	88939201	A	T	-0.576	0.0549	4.24e-19	6.08e-15	SPATA7	tubulointerstitial
k125	1	rs10132554	14	88939434	C	T	-0.57	0.0553	1.22e-18	1.67e-14	SPATA7	tubulointerstitial
k125	1	rs3783889	14	88941981	A	T	-0.592	0.0541	3.38e-20	5.41e-16	SPATA7	tubulointerstitial
k125	1	rs879932	14	88945591	A	G	-0.6	0.0537	7.54e-21	1.27e-16	SPATA7	tubulointerstitial
k125	1	rs2401751	14	88946622	G	A	-0.57	0.0553	1.22e-18	1.67e-14	SPATA7	tubulointerstitial
k125	1	rs28711639	14	88948621	G	C	-0.57	0.0553	1.22e-18	1.67e-14	SPATA7	tubulointerstitial
k125	1	rs8017689	14	88949786	T	C	-0.592	0.0541	3.38e-20	5.41e-16	SPATA7	tubulointerstitial
k125	1	rs816072	14	88950679	T	C	0.575	0.0585	1.84e-17	2.21e-13	SPATA7	tubulointerstitial
k125	1	rs1864744	14	88951006	C	G	-0.592	0.0541	3.38e-20	5.41e-16	SPATA7	tubulointerstitial
k125	1	rs28509444	14	88951062	A	G	-0.592	0.0541	3.38e-20	5.41e-16	SPATA7	tubulointerstitial
k125	1	rs28371093	14	88952456	A	C	-0.57	0.0549	7.93e-19	1.12e-14	SPATA7	tubulointerstitial
k125	1	rs12587528	14	88953996	T	G	-0.551	0.0681	3.31e-13	2.48e-09	SPATA7	tubulointerstitial
k125	1	rs1864748	14	88955191	A	C	-0.534	0.0669	6.18e-13	4.39e-09	SPATA7	tubulointerstitial
k125	1	rs10150594	14	88955957	A	G	-0.592	0.0541	3.38e-20	5.41e-16	SPATA7	tubulointerstitial
k125	1	rs816075	14	88956000	A	T	0.581	0.0584	1.06e-17	1.3e-13	SPATA7	tubulointerstitial
k125	1	rs77306894	14	88960851	A	G	-0.579	0.0679	3.03e-14	2.65e-10	SPATA7	tubulointerstitial
k125	1	rs1152376	14	88961465	G	A	0.587	0.0584	5.51e-18	6.95e-14	SPATA7	tubulointerstitial
k125	1	rs1152377	14	88962587	C	T	0.581	0.0584	1.06e-17	1.3e-13	SPATA7	tubulointerstitial
k125	1	rs7160717	14	88964576	T	C	-0.597	0.0563	2.2e-19	3.28e-15	SPATA7	tubulointerstitial
k125	1	rs816069	14	88967336	C	A	0.537	0.0644	9e-14	7.43e-10	SPATA7	tubulointerstitial
k125	1	rs11845147	14	88969148	G	A	-0.473	0.0658	4.3e-11	2.14e-07	SPATA7	tubulointerstitial
k125	1	rs2274735	14	88971758	T	G	-0.495	0.0626	9.25e-13	6.39e-09	SPATA7	tubulointerstitial
k125	1	rs1346996	14	88973518	C	T	-0.471	0.0652	3.66e-11	1.84e-07	SPATA7	tubulointerstitial
k125	1	rs7160471	14	88973585	C	T	-0.471	0.0652	3.66e-11	1.84e-07	SPATA7	tubulointerstitial
k125	1	rs9323830	14	88973604	G	A	-0.471	0.0652	3.66e-11	1.84e-07	SPATA7	tubulointerstitial
k125	1	rs7160647	14	88973684	C	T	-0.471	0.0652	3.66e-11	1.84e-07	SPATA7	tubulointerstitial
k125	1	rs7143642	14	88973960	A	G	-0.485	0.0655	1.42e-11	7.83e-08	SPATA7	tubulointerstitial
k125	1	rs10143744	14	88974417	T	C	-0.473	0.065	2.58e-11	1.34e-07	SPATA7	tubulointerstitial
k125	1	rs1999177	14	88974642	T	C	-0.473	0.0641	1.61e-11	8.75e-08	SPATA7	tubulointerstitial
k125	1	rs1999176	14	88974715	T	G	-0.471	0.0652	3.66e-11	1.84e-07	SPATA7	tubulointerstitial
k125	1	rs1864746	14	88974799	A	G	-0.444	0.0651	2.92e-10	1.22e-06	SPATA7	tubulointerstitial
k125	1	rs1864747	14	88974867	A	G	-0.471	0.0652	3.66e-11	1.84e-07	SPATA7	tubulointerstitial
k125	1	rs7151164	14	88975673	C	T	-0.468	0.0663	8.63e-11	3.99e-07	SPATA7	tubulointerstitial
k125	1	rs12433026	14	88975839	G	T	-0.447	0.0664	4.84e-10	1.93e-06	SPATA7	tubulointerstitial
k125	1	rs10150041	14	88976217	T	G	-0.471	0.0652	3.66e-11	1.84e-07	SPATA7	tubulointerstitial
k125	1	rs10137803	14	88976329	A	G	-0.481	0.0595	3.42e-13	2.55e-09	SPATA7	tubulointerstitial
k125	1	rs10138061	14	88976335	G	A	-0.435	0.0637	2.84e-10	1.19e-06	SPATA7	tubulointerstitial
k125	1	rs10138139	14	88976371	G	C	-0.448	0.0644	1.52e-10	6.69e-07	SPATA7	tubulointerstitial
k125	1	rs10138002	14	88976415	C	T	-0.475	0.0663	4.76e-11	2.35e-07	SPATA7	tubulointerstitial
k125	1	rs10150311	14	88976472	T	C	-0.471	0.0652	3.66e-11	1.84e-07	SPATA7	tubulointerstitial
k125	1	rs10138309	14	88976696	C	T	-0.488	0.0655	1.08e-11	6.12e-08	SPATA7	tubulointerstitial
k125	1	rs11847417	14	88976950	C	T	-0.471	0.0652	3.66e-11	1.84e-07	SPATA7	tubulointerstitial
k125	1	rs3783885	14	88977058	C	A	-0.471	0.0652	3.66e-11	1.84e-07	SPATA7	tubulointerstitial
k125	1	rs11159857	14	88977140	C	T	-0.471	0.0652	3.66e-11	1.84e-07	SPATA7	tubulointerstitial
k125	1	rs4390529	14	88977197	A	C	-0.47	0.0643	2.22e-11	1.17e-07	SPATA7	tubulointerstitial
k125	1	rs4301952	14	88977221	G	A	-0.47	0.0643	2.22e-11	1.17e-07	SPATA7	tubulointerstitial
k125	1	rs4516145	14	88977297	C	T	-0.476	0.0645	1.57e-11	8.54e-08	SPATA7	tubulointerstitial
k125	1	rs4594187	14	88977415	G	C	-0.463	0.0656	9.05e-11	4.18e-07	SPATA7	tubulointerstitial
k125	1	rs4514599	14	88977427	T	G	-0.463	0.0656	9.05e-11	4.18e-07	SPATA7	tubulointerstitial
k125	1	rs61975276	14	88977537	A	G	-0.448	0.0646	1.54e-10	6.76e-07	SPATA7	tubulointerstitial
k125	1	rs61975277	14	88977546	T	C	-0.448	0.0646	1.54e-10	6.76e-07	SPATA7	tubulointerstitial
k125	1	rs61975278	14	88977567	C	T	-0.466	0.0657	7.12e-11	3.35e-07	SPATA7	tubulointerstitial
k125	1	rs61984675	14	88977580	G	A	-0.462	0.066	1.17e-10	5.27e-07	SPATA7	tubulointerstitial
k125	1	rs73317739	14	88977744	C	T	-0.453	0.0648	1.2e-10	5.37e-07	SPATA7	tubulointerstitial
k125	1	rs28666030	14	88977807	A	G	-0.433	0.0661	1.13e-09	4.15e-06	SPATA7	tubulointerstitial
k125	1	rs28493481	14	88977835	G	T	-0.449	0.0655	2.6e-10	1.09e-06	SPATA7	tubulointerstitial
k125	1	rs7142053	14	88977938	A	G	-0.487	0.0614	8.25e-13	5.74e-09	SPATA7	tubulointerstitial
k125	1	rs10150986	14	88983670	G	A	-0.492	0.0659	1.02e-11	5.78e-08	SPATA7	tubulointerstitial
k125	1	rs4904452	14	88983673	C	A	0.531	0.0641	1.18e-13	9.48e-10	SPATA7	tubulointerstitial
k125	1	rs11625009	14	88987362	A	T	0.372	0.0683	2.4e-07	0.000484	SPATA7	tubulointerstitial
k125	1	rs8008162	14	88988002	G	T	0.511	0.0664	3.05e-12	1.93e-08	SPATA7	tubulointerstitial
k125	1	rs7144432	14	88993414	G	A	0.533	0.0644	1.16e-13	9.34e-10	SPATA7	tubulointerstitial
k125	1	rs1897346	14	88995499	A	G	0.533	0.0644	1.16e-13	9.34e-10	SPATA7	tubulointerstitial
k125	1	rs12437422	14	88995965	A	G	0.548	0.0652	6.08e-14	5.13e-10	SPATA7	tubulointerstitial
k125	1	rs4899955	14	88996725	A	C	0.53	0.0652	2.71e-13	2.05e-09	SPATA7	tubulointerstitial
k125	1	rs4904454	14	89004121	T	G	0.553	0.0632	8.94e-15	8.29e-11	SPATA7	tubulointerstitial
k125	1	rs2033418	14	89005675	C	G	0.553	0.0632	8.94e-15	8.29e-11	SPATA7	tubulointerstitial
k125	1	rs10873392	14	89011468	C	T	0.538	0.065	1.18e-13	9.47e-10	SPATA7	tubulointerstitial
k125	1	rs2052989	14	89012177	G	A	0.547	0.0633	1.6e-14	1.45e-10	SPATA7	tubulointerstitial
k1	4	rs12323957	15	45490773	C	T	-0.428	0.0932	1.02e-05	0.0114	SLC28A2	tubulointerstitial
k1	4	rs12905053	15	45492082	G	A	-0.451	0.0961	6.82e-06	0.0082	SLC28A2	tubulointerstitial
k1	4	rs12902212	15	45495229	G	A	-0.446	0.0938	5.12e-06	0.00646	SLC28A2	tubulointerstitial
k1	4	rs12593605	15	45497448	T	A	-0.446	0.0938	5.12e-06	0.00646	SLC28A2	tubulointerstitial
k1	4	rs12437603	15	45498365	C	T	-0.446	0.0938	5.12e-06	0.00646	SLC28A2	tubulointerstitial
k1	4	rs12905246	15	45500841	C	T	-0.443	0.0933	5.24e-06	0.00659	SLC28A2	tubulointerstitial
k1	4	rs7174913	15	45502290	C	T	-0.423	0.0934	1.34e-05	0.0141	SLC28A2	tubulointerstitial
k1	4	rs7167731	15	45510900	T	C	-0.408	0.0919	1.85e-05	0.0179	SLC28A2	tubulointerstitial
k1	4	rs12910270	15	45512086	G	A	-0.401	0.092	2.57e-05	0.0232	SLC28A2	tubulointerstitial
k1	4	rs12910591	15	45512251	G	C	-0.403	0.0911	2.01e-05	0.0191	SLC28A2	tubulointerstitial
k1	4	rs12915804	15	45512562	T	C	-0.401	0.092	2.57e-05	0.0232	SLC28A2	tubulointerstitial
k1	4	rs12915027	15	45512626	G	A	-0.408	0.0919	1.85e-05	0.0179	SLC28A2	tubulointerstitial
k1	4	rs12915965	15	45512647	T	C	-0.401	0.092	2.57e-05	0.0232	SLC28A2	tubulointerstitial
k1	4	rs12440238	15	45512905	T	C	-0.401	0.092	2.57e-05	0.0232	SLC28A2	tubulointerstitial
k1	4	rs11070444	15	45513121	T	C	-0.401	0.092	2.57e-05	0.0232	SLC28A2	tubulointerstitial
k1	4	rs11070445	15	45513163	T	A	-0.388	0.0918	4.34e-05	0.035	SLC28A2	tubulointerstitial
k1	4	rs10775129	15	45513866	G	T	-0.405	0.0917	2.06e-05	0.0195	SLC28A2	tubulointerstitial
k1	4	rs12592055	15	45514477	C	T	-0.412	0.0916	1.47e-05	0.0151	SLC28A2	tubulointerstitial
k1	4	rs2433229	15	45515235	C	A	0.543	0.086	3.88e-09	1.26e-05	SLC28A2	tubulointerstitial
k1	4	rs2433228	15	45515371	A	C	0.453	0.0853	4.6e-07	0.000847	SLC28A2	tubulointerstitial
k1	4	rs3985919	15	45515725	A	G	0.524	0.0878	2.06e-08	5.54e-05	SLC28A2	tubulointerstitial
k1	4	rs10851423	15	45515950	G	A	-0.423	0.0942	1.53e-05	0.0156	SLC28A2	tubulointerstitial
k1	4	rs11854690	15	45516016	C	T	0.475	0.0882	3.18e-07	0.000619	SLC28A2	tubulointerstitial
k1	4	rs28733848	15	45516047	C	T	0.477	0.0879	2.59e-07	0.000517	SLC28A2	tubulointerstitial
k1	4	rs11854689	15	45516052	A	G	0.475	0.0882	3.18e-07	0.000619	SLC28A2	tubulointerstitial
k1	4	rs1706830	15	45516229	G	A	0.506	0.0861	3.25e-08	8.28e-05	SLC28A2	tubulointerstitial
k1	4	rs1706831	15	45516230	T	C	0.506	0.0861	3.25e-08	8.28e-05	SLC28A2	tubulointerstitial
k1	4	rs12913123	15	45516425	C	T	-0.412	0.0916	1.47e-05	0.0151	SLC28A2	tubulointerstitial
k1	4	rs1648289	15	45516494	A	G	0.521	0.0905	5.65e-08	0.000135	SLC28A2	tubulointerstitial
k1	4	rs1648287	15	45516956	T	C	0.526	0.0903	4.15e-08	0.000103	SLC28A2	tubulointerstitial
k1	4	rs2433227	15	45517119	A	T	0.543	0.086	3.88e-09	1.26e-05	SLC28A2	tubulointerstitial
k1	4	rs1706832	15	45517173	G	A	0.543	0.086	3.88e-09	1.26e-05	SLC28A2	tubulointerstitial
k1	4	rs2668751	15	45517293	T	C	0.545	0.087	4.83e-09	1.52e-05	SLC28A2	tubulointerstitial
k1	4	rs1648286	15	45517386	G	C	0.537	0.0842	2.83e-09	9.45e-06	SLC28A2	tubulointerstitial
k1	4	rs1648285	15	45517505	G	C	0.543	0.086	3.88e-09	1.26e-05	SLC28A2	tubulointerstitial
k1	4	rs1706834	15	45517854	G	A	0.522	0.0894	3.81e-08	9.57e-05	SLC28A2	tubulointerstitial
k1	4	rs1706835	15	45517884	G	A	0.543	0.086	3.88e-09	1.26e-05	SLC28A2	tubulointerstitial
k1	4	rs12904331	15	45518293	C	T	-0.453	0.0921	2.53e-06	0.00359	SLC28A2	tubulointerstitial
k1	4	rs1631533	15	45518628	C	T	0.543	0.086	3.88e-09	1.26e-05	SLC28A2	tubulointerstitial
k1	4	rs1706837	15	45519036	A	G	0.543	0.086	3.88e-09	1.26e-05	SLC28A2	tubulointerstitial
k1	4	rs12906537	15	45520061	T	C	-0.418	0.0912	1.06e-05	0.0118	SLC28A2	tubulointerstitial
k1	4	rs12906734	15	45520240	T	G	-0.418	0.0912	1.06e-05	0.0118	SLC28A2	tubulointerstitial
k1	4	rs2554457	15	45520926	G	A	0.528	0.0841	4.65e-09	1.47e-05	SLC28A2	tubulointerstitial
k1	4	rs2554456	15	45521138	A	C	0.527	0.0832	3.44e-09	1.13e-05	SLC28A2	tubulointerstitial
k1	4	rs10467979	15	45521270	G	A	0.528	0.0841	4.65e-09	1.47e-05	SLC28A2	tubulointerstitial
k1	4	rs2554455	15	45521304	T	C	0.532	0.0841	3.47e-09	1.14e-05	SLC28A2	tubulointerstitial
k1	4	rs2554454	15	45521536	A	G	0.558	0.0859	1.51e-09	5.39e-06	SLC28A2	tubulointerstitial
k1	4	rs2554453	15	45522107	A	G	0.501	0.0804	5.74e-09	1.78e-05	SLC28A2	tubulointerstitial
k1	4	rs11858988	15	45522114	T	C	0.501	0.0804	5.74e-09	1.78e-05	SLC28A2	tubulointerstitial
k1	4	rs11855435	15	45522117	G	A	0.501	0.0804	5.74e-09	1.78e-05	SLC28A2	tubulointerstitial
k1	4	rs2458224	15	45522130	T	C	0.502	0.0811	7.2e-09	2.18e-05	SLC28A2	tubulointerstitial
k1	4	rs11855466	15	45522173	G	A	0.546	0.0872	4.92e-09	1.55e-05	SLC28A2	tubulointerstitial
k1	4	rs2668737	15	45522799	C	T	0.551	0.0857	2.22e-09	7.61e-06	SLC28A2	tubulointerstitial
k1	4	rs1706763	15	45523775	T	C	0.528	0.0901	3.58e-08	9.04e-05	SLC28A2	tubulointerstitial
k1	4	rs1648295	15	45524097	G	A	0.551	0.0857	2.22e-09	7.61e-06	SLC28A2	tubulointerstitial
k1	4	rs4439707	15	45524216	G	A	-0.424	0.0913	8.23e-06	0.00956	SLC28A2	tubulointerstitial
k1	4	rs1706764	15	45524256	T	A	0.532	0.0852	5.35e-09	1.67e-05	SLC28A2	tubulointerstitial
k1	4	rs2413786	15	45525394	C	A	0.551	0.0857	2.22e-09	7.61e-06	SLC28A2	tubulointerstitial
k1	4	rs4775819	15	45525966	C	T	0.531	0.0856	6.57e-09	2.01e-05	SLC28A2	tubulointerstitial
k1	4	rs4774542	15	45526026	C	A	0.531	0.0856	6.57e-09	2.01e-05	SLC28A2	tubulointerstitial
k1	4	rs12901114	15	45526391	T	G	-0.401	0.0906	2e-05	0.0191	SLC28A2	tubulointerstitial
k1	4	rs28628668	15	45526540	C	T	0.551	0.0857	2.22e-09	7.61e-06	SLC28A2	tubulointerstitial
k1	4	rs12904265	15	45526713	C	T	-0.45	0.0922	2.97e-06	0.0041	SLC28A2	tubulointerstitial
k1	4	rs28815867	15	45526805	G	C	0.53	0.0867	1.02e-08	2.95e-05	SLC28A2	tubulointerstitial
k1	4	rs28889270	15	45526819	A	G	0.542	0.0877	7.42e-09	2.24e-05	SLC28A2	tubulointerstitial
k1	4	rs28877685	15	45527015	G	C	0.551	0.0857	2.22e-09	7.61e-06	SLC28A2	tubulointerstitial
k1	4	rs4775822	15	45527127	A	G	0.551	0.0857	2.22e-09	7.61e-06	SLC28A2	tubulointerstitial
k1	4	rs4775823	15	45527305	C	T	0.554	0.0856	1.74e-09	6.12e-06	SLC28A2	tubulointerstitial
k1	4	rs4775826	15	45527677	G	A	0.551	0.0857	2.22e-09	7.61e-06	SLC28A2	tubulointerstitial
k1	4	rs11854234	15	45527835	A	G	0.557	0.085	1.17e-09	4.29e-06	SLC28A2	tubulointerstitial
k1	4	rs11857919	15	45527862	T	A	0.548	0.0849	1.91e-09	6.64e-06	SLC28A2	tubulointerstitial
k1	4	rs11854294	15	45527996	A	G	0.54	0.0824	1.17e-09	4.27e-06	SLC28A2	tubulointerstitial
k1	4	rs11854345	15	45528152	A	G	0.54	0.0824	1.17e-09	4.27e-06	SLC28A2	tubulointerstitial
k1	4	rs11854347	15	45528178	A	G	0.54	0.0824	1.17e-09	4.27e-06	SLC28A2	tubulointerstitial
k1	4	rs11854377	15	45528322	A	G	0.54	0.084	2.13e-09	7.33e-06	SLC28A2	tubulointerstitial
k1	4	rs28789819	15	45528383	A	G	0.54	0.084	2.13e-09	7.33e-06	SLC28A2	tubulointerstitial
k1	4	rs28859291	15	45528766	G	A	0.551	0.0857	2.22e-09	7.61e-06	SLC28A2	tubulointerstitial
k1	4	rs10450969	15	45528913	G	A	0.551	0.0857	2.22e-09	7.61e-06	SLC28A2	tubulointerstitial
k1	4	rs10450970	15	45529141	G	A	0.536	0.0852	4.31e-09	1.38e-05	SLC28A2	tubulointerstitial
k1	4	rs12440321	15	45529385	G	A	-0.42	0.0906	8.44e-06	0.00976	SLC28A2	tubulointerstitial
k1	4	rs2899381	15	45529630	C	T	0.551	0.0857	2.22e-09	7.61e-06	SLC28A2	tubulointerstitial
k1	4	rs12442533	15	45529631	G	C	-0.418	0.0912	1.06e-05	0.0118	SLC28A2	tubulointerstitial
k1	4	rs12439643	15	45529767	T	C	-0.418	0.0912	1.06e-05	0.0118	SLC28A2	tubulointerstitial
k1	4	rs11070450	15	45529884	G	A	0.551	0.0857	2.22e-09	7.61e-06	SLC28A2	tubulointerstitial
k1	4	rs2413785	15	45530381	T	C	0.551	0.0857	2.22e-09	7.61e-06	SLC28A2	tubulointerstitial
k1	4	rs2413784	15	45530516	A	C	0.551	0.0857	2.22e-09	7.61e-06	SLC28A2	tubulointerstitial
k1	4	rs4417508	15	45531063	G	A	0.551	0.0857	2.22e-09	7.61e-06	SLC28A2	tubulointerstitial
k1	4	rs2413783	15	45531383	C	A	0.552	0.0852	1.68e-09	5.92e-06	SLC28A2	tubulointerstitial
k1	4	rs7165889	15	45531640	T	C	0.551	0.0857	2.22e-09	7.61e-06	SLC28A2	tubulointerstitial
k1	4	rs11630884	15	45532246	C	T	0.528	0.089	2.47e-08	6.51e-05	SLC28A2	tubulointerstitial
k1	4	rs28851791	15	45532517	T	C	0.551	0.0857	2.22e-09	7.61e-06	SLC28A2	tubulointerstitial
k1	4	rs7171401	15	45532936	C	G	-0.418	0.0912	1.06e-05	0.0118	SLC28A2	tubulointerstitial
k1	4	rs13329225	15	45532940	C	G	0.551	0.0857	2.22e-09	7.61e-06	SLC28A2	tubulointerstitial
k1	4	rs13329228	15	45533017	C	T	0.528	0.0901	3.58e-08	9.04e-05	SLC28A2	tubulointerstitial
k1	4	rs11070451	15	45533541	T	C	0.551	0.0857	2.22e-09	7.61e-06	SLC28A2	tubulointerstitial
k1	4	rs28897155	15	45533974	T	C	0.551	0.0857	2.22e-09	7.61e-06	SLC28A2	tubulointerstitial
k1	4	rs11634794	15	45534492	A	C	0.528	0.089	2.47e-08	6.51e-05	SLC28A2	tubulointerstitial
k1	4	rs4775831	15	45534722	A	C	0.55	0.0848	1.64e-09	5.78e-06	SLC28A2	tubulointerstitial
k1	4	rs2899379	15	45534799	C	T	-0.45	0.0922	2.97e-06	0.0041	SLC28A2	tubulointerstitial
k1	4	rs4775832	15	45534828	A	G	0.551	0.0857	2.22e-09	7.61e-06	SLC28A2	tubulointerstitial
k1	4	rs4442750	15	45535328	G	T	0.554	0.0835	7.63e-10	2.89e-06	SLC28A2	tubulointerstitial
k1	4	rs4544188	15	45535393	C	A	0.557	0.085	1.17e-09	4.29e-06	SLC28A2	tubulointerstitial
k1	4	rs4514617	15	45535439	A	G	0.528	0.0901	3.58e-08	9.04e-05	SLC28A2	tubulointerstitial
k1	4	rs7169015	15	45535730	T	C	0.496	0.0813	1.09e-08	3.15e-05	SLC28A2	tubulointerstitial
k1	4	rs11636367	15	45535862	A	G	0.491	0.0816	1.7e-08	4.67e-05	SLC28A2	tubulointerstitial
k1	4	rs11636410	15	45535913	C	A	0.55	0.0853	2.01e-09	6.97e-06	SLC28A2	tubulointerstitial
k1	4	rs11636440	15	45535982	C	T	0.55	0.0853	2.01e-09	6.97e-06	SLC28A2	tubulointerstitial
k1	4	rs72709045	15	45536684	C	T	0.44	0.0909	3.61e-06	0.00484	SLC28A2	tubulointerstitial
k1	4	rs28414644	15	45536721	G	C	0.472	0.0873	2.89e-07	0.000568	SLC28A2	tubulointerstitial
k1	4	rs28396110	15	45536909	A	G	0.478	0.0875	2.28e-07	0.000463	SLC28A2	tubulointerstitial
k1	4	rs28454483	15	45537100	A	T	0.558	0.0859	1.54e-09	5.48e-06	SLC28A2	tubulointerstitial
k1	4	rs4775834	15	45537511	C	T	0.533	0.0868	8.94e-09	2.63e-05	SLC28A2	tubulointerstitial
k1	4	rs4775835	15	45537553	T	C	0.533	0.0868	8.94e-09	2.63e-05	SLC28A2	tubulointerstitial
k1	4	rs2899378	15	45537584	C	T	-0.418	0.0912	1.06e-05	0.0118	SLC28A2	tubulointerstitial
k1	4	rs4775836	15	45537664	T	C	0.551	0.0848	1.5e-09	5.36e-06	SLC28A2	tubulointerstitial
k1	4	rs4775837	15	45537684	G	T	0.555	0.0848	1.24e-09	4.5e-06	SLC28A2	tubulointerstitial
k1	4	rs28847337	15	45537942	G	C	0.551	0.0857	2.22e-09	7.61e-06	SLC28A2	tubulointerstitial
k1	4	rs28897234	15	45538045	G	T	0.551	0.0857	2.22e-09	7.61e-06	SLC28A2	tubulointerstitial
k1	4	rs12917187	15	45538297	A	G	0.526	0.0848	6.68e-09	2.04e-05	SLC28A2	tubulointerstitial
k1	4	rs11639403	15	45538350	A	G	0.551	0.0854	2.01e-09	6.98e-06	SLC28A2	tubulointerstitial
k1	4	rs2413782	15	45538490	A	C	0.531	0.0843	4.18e-09	1.34e-05	SLC28A2	tubulointerstitial
k1	4	rs2413780	15	45538866	A	G	0.557	0.0857	1.52e-09	5.4e-06	SLC28A2	tubulointerstitial
k1	4	rs12903149	15	45539076	G	A	-0.45	0.0922	2.97e-06	0.0041	SLC28A2	tubulointerstitial
k1	4	rs11636018	15	45539137	T	C	0.551	0.0857	2.22e-09	7.61e-06	SLC28A2	tubulointerstitial
k1	4	rs2413778	15	45539397	C	A	0.551	0.0857	2.22e-09	7.61e-06	SLC28A2	tubulointerstitial
k1	4	rs28498330	15	45539847	T	C	0.551	0.0857	2.22e-09	7.61e-06	SLC28A2	tubulointerstitial
k1	4	rs28756676	15	45540360	G	A	0.558	0.0867	2.07e-09	7.16e-06	SLC28A2	tubulointerstitial
k1	4	rs28701495	15	45540518	A	G	0.584	0.0815	4.81e-11	2.37e-07	SLC28A2	tubulointerstitial
k1	4	rs55771002	15	45541566	T	C	0.544	0.0846	2.15e-09	7.41e-06	SLC28A2	tubulointerstitial
k1	4	rs55920042	15	45541577	G	A	0.544	0.0846	2.15e-09	7.41e-06	SLC28A2	tubulointerstitial
k1	4	rs4238376	15	45541887	T	C	0.551	0.0857	2.22e-09	7.61e-06	SLC28A2	tubulointerstitial
k1	4	rs4238377	15	45541981	A	G	0.555	0.0868	2.53e-09	8.56e-06	SLC28A2	tubulointerstitial
k1	4	rs4775844	15	45542048	T	C	0.551	0.0857	2.22e-09	7.61e-06	SLC28A2	tubulointerstitial
k1	4	rs4774550	15	45542312	C	T	0.57	0.0857	7.31e-10	2.78e-06	SLC28A2	tubulointerstitial
k1	4	rs3759892	15	45542709	A	G	-0.43	0.0918	6.81e-06	0.00819	SLC28A2	tubulointerstitial
k1	4	rs3759893	15	45542950	G	T	0.53	0.0865	9.69e-09	2.83e-05	SLC28A2	tubulointerstitial
k1	4	rs16941017	15	45543281	T	C	0.603	0.0821	1.89e-11	1.01e-07	SLC28A2	tubulointerstitial
k1	4	rs28524974	15	45543528	C	T	0.529	0.0882	1.8e-08	4.92e-05	SLC28A2	tubulointerstitial
k1	4	rs3759895	15	45543870	G	A	0.537	0.0884	1.26e-08	3.59e-05	SLC28A2	tubulointerstitial
k1	4	rs2413776	15	45544170	A	G	0.57	0.0865	9.48e-10	3.53e-06	SLC28A2	tubulointerstitial
k1	4	rs2413775	15	45544288	T	A	0.57	0.0857	7.31e-10	2.78e-06	SLC28A2	tubulointerstitial
k85	2	rs4344684	15	63397318	C	T	0.33	0.0804	6.84e-05	0.0495	TPM1	tubulointerstitial
k20	3	rs334937	15	76320267	G	A	0.754	0.181	5.42e-05	0.0415	PTPN9	tubulointerstitial
k2	4	rs163275	16	20672175	A	G	0.316	0.076	5.6e-05	0.0426	ACSM3	tubulointerstitial
k181	2	rs11646791	16	79701538	G	A	-0.577	0.118	2.77e-06	0.00387	MAFTRR	tubulointerstitial
k181	2	rs16950982	16	79702371	A	G	-0.613	0.113	2.81e-07	0.000555	MAFTRR	tubulointerstitial
k181	2	rs11150187	16	79704412	C	T	-0.499	0.112	1.86e-05	0.018	MAFTRR	tubulointerstitial
k181	2	rs8047723	16	79704915	G	T	-0.49	0.111	2.06e-05	0.0195	MAFTRR	tubulointerstitial
k181	2	rs8048928	16	79704936	C	A	-0.523	0.113	8.81e-06	0.0101	MAFTRR	tubulointerstitial
k181	2	rs7202770	16	79706540	A	G	-0.512	0.112	1.05e-05	0.0116	MAFTRR	tubulointerstitial
k181	2	rs1424231	16	79706751	T	C	-0.52	0.111	6.96e-06	0.00833	MAFTRR	tubulointerstitial
k181	2	rs11150188	16	79707298	A	G	-0.582	0.12	3.13e-06	0.00429	MAFTRR	tubulointerstitial
k181	2	rs16950997	16	79707630	C	A	-0.494	0.11	1.54e-05	0.0157	MAFTRR	tubulointerstitial
k181	2	rs11644758	16	79708991	A	C	-0.541	0.108	1.58e-06	0.00242	MAFTRR	tubulointerstitial
k181	2	rs11644799	16	79709109	A	G	-0.541	0.108	1.58e-06	0.00242	MAFTRR	tubulointerstitial
k181	2	rs7187128	16	79709503	C	T	-0.518	0.106	3.14e-06	0.00429	MAFTRR	tubulointerstitial
k181	2	rs74637523	16	79711297	T	C	-0.549	0.106	7.76e-07	0.00134	MAFTRR	tubulointerstitial
k181	2	rs74037508	16	79711336	T	C	-0.549	0.106	7.76e-07	0.00134	MAFTRR	tubulointerstitial
k181	2	rs11645076	16	79712555	C	T	-0.577	0.107	3.41e-07	0.000657	MAFTRR	tubulointerstitial
k181	2	rs11644836	16	79712655	G	C	-0.517	0.125	6.31e-05	0.0467	MAFTRR	tubulointerstitial
k181	2	rs28773265	16	79712761	G	A	-0.528	0.11	3.97e-06	0.00523	MAFTRR	tubulointerstitial
k181	2	rs74037509	16	79713004	C	T	-0.565	0.107	5.11e-07	0.000929	MAFTRR	tubulointerstitial
k181	2	rs74247468	16	79713085	C	G	-0.563	0.107	5.42e-07	0.000978	MAFTRR	tubulointerstitial
k181	2	rs76390413	16	79713916	A	G	-0.511	0.113	1.26e-05	0.0135	MAFTRR	tubulointerstitial
k181	2	rs11644082	16	79714416	T	C	-0.563	0.107	5.42e-07	0.000978	MAFTRR	tubulointerstitial
k181	2	rs12449109	16	79716043	G	A	-0.575	0.107	3.56e-07	0.000681	MAFTRR	tubulointerstitial
k181	2	rs12449161	16	79716306	G	A	-0.592	0.107	1.48e-07	0.000318	MAFTRR	tubulointerstitial
k181	2	rs56892402	16	79716625	T	C	-0.552	0.109	1.41e-06	0.0022	MAFTRR	tubulointerstitial
k181	2	rs59617251	16	79716922	G	A	-0.556	0.109	1.23e-06	0.00198	MAFTRR	tubulointerstitial
k181	2	rs12149203	16	79718181	C	G	-0.716	0.137	6.08e-07	0.00108	MAFTRR	tubulointerstitial
k181	2	rs11865979	16	79722913	T	C	-0.696	0.137	1.25e-06	0.00199	MAFTRR	tubulointerstitial
k181	2	rs79193369	16	79725016	G	A	-0.635	0.128	2.19e-06	0.00319	MAFTRR	tubulointerstitial
k181	2	rs8053589	16	79726990	C	T	-0.543	0.123	1.96e-05	0.0187	MAFTRR	tubulointerstitial
k181	2	rs1345901	16	79728049	T	C	-0.472	0.108	2.52e-05	0.0228	MAFTRR	tubulointerstitial
k181	2	rs11864901	16	79731805	G	A	-0.526	0.122	3.31e-05	0.0284	MAFTRR	tubulointerstitial
k181	2	rs11150189	16	79734227	A	G	-0.551	0.115	4.59e-06	0.00591	MAFTRR	tubulointerstitial
k181	2	rs11150190	16	79734249	C	T	-0.626	0.103	1.26e-08	3.58e-05	MAFTRR	tubulointerstitial
k181	2	rs11150191	16	79734287	T	C	-0.531	0.116	1.08e-05	0.0119	MAFTRR	tubulointerstitial
k181	2	rs7195321	16	79734962	T	C	-0.551	0.113	3.28e-06	0.00446	MAFTRR	tubulointerstitial
k181	2	rs7188445	16	79734987	G	A	-0.551	0.113	3.28e-06	0.00446	MAFTRR	tubulointerstitial
k181	2	rs7189954	16	79735047	C	T	-0.669	0.105	3.11e-09	1.03e-05	MAFTRR	tubulointerstitial
k181	2	rs7190187	16	79735178	C	T	-0.537	0.114	5.96e-06	0.00734	MAFTRR	tubulointerstitial
k181	2	rs17689024	16	79739978	G	C	-0.649	0.108	1.63e-08	4.5e-05	MAFTRR	tubulointerstitial
k181	2	rs56738967	16	79740541	G	C	-0.633	0.107	2.54e-08	6.66e-05	MAFTRR	tubulointerstitial
k181	2	rs17689159	16	79742390	T	C	-0.617	0.105	3.51e-08	8.88e-05	MAFTRR	tubulointerstitial
k181	2	rs73575076	16	79744148	A	G	-0.581	0.113	9.51e-07	0.00158	MAFTRR	tubulointerstitial
k181	2	rs17767383	16	79744401	G	A	-0.609	0.111	2.17e-07	0.000443	MAFTRR	tubulointerstitial
k181	2	rs17767419	16	79744548	C	T	-0.609	0.111	2.17e-07	0.000443	MAFTRR	tubulointerstitial
k181	2	rs73575079	16	79745241	A	G	-0.609	0.111	2.17e-07	0.000443	MAFTRR	tubulointerstitial
k181	2	rs17767491	16	79745487	A	G	-0.651	0.116	1.12e-07	0.000249	MAFTRR	tubulointerstitial
k181	2	rs7203756	16	79745606	A	T	-0.609	0.111	2.17e-07	0.000443	MAFTRR	tubulointerstitial
k181	2	rs7202240	16	79745896	G	A	-0.592	0.11	3.53e-07	0.000677	MAFTRR	tubulointerstitial
k181	2	rs17689455	16	79746335	T	A	-0.609	0.111	2.17e-07	0.000443	MAFTRR	tubulointerstitial
k181	2	rs76862947	16	79746461	T	C	-0.73	0.136	3.65e-07	0.000697	MAFTRR	tubulointerstitial
k181	2	rs73575083	16	79747855	A	G	-0.624	0.113	1.86e-07	0.000387	MAFTRR	tubulointerstitial
k181	2	rs73575085	16	79748076	G	C	-0.668	0.109	1.03e-08	2.98e-05	MAFTRR	tubulointerstitial
k181	2	rs73575086	16	79748485	T	C	-0.656	0.11	1.93e-08	5.24e-05	MAFTRR	tubulointerstitial
k181	2	rs17689625	16	79748962	C	T	-0.656	0.11	1.93e-08	5.24e-05	MAFTRR	tubulointerstitial
k181	2	rs17767742	16	79749005	C	G	-0.624	0.113	1.86e-07	0.000387	MAFTRR	tubulointerstitial
k181	2	rs3813580	16	79749280	G	C	-0.629	0.111	9.26e-08	0.00021	MAFTRR	tubulointerstitial
k181	2	rs3813582	16	79749353	T	C	-0.656	0.11	1.93e-08	5.24e-05	MAFTRR	tubulointerstitial
k181	2	rs17767904	16	79749975	G	A	-0.656	0.11	1.93e-08	5.24e-05	MAFTRR	tubulointerstitial
k181	2	rs73575095	16	79750332	T	C	-0.656	0.11	1.93e-08	5.24e-05	MAFTRR	tubulointerstitial
k181	2	rs58722186	16	79751591	C	T	-0.656	0.11	1.93e-08	5.24e-05	MAFTRR	tubulointerstitial
k181	2	rs11642757	16	79753467	G	A	-0.812	0.096	4.46e-14	3.84e-10	MAFTRR	tubulointerstitial
k181	2	rs57652769	16	79753976	C	T	-0.656	0.11	1.93e-08	5.24e-05	MAFTRR	tubulointerstitial
k181	2	rs4575545	16	79755446	G	A	-0.684	0.115	2.55e-08	6.68e-05	MAFTRR	tubulointerstitial
k181	2	rs4334315	16	79756197	A	T	-0.53	0.117	1.25e-05	0.0134	MAFTRR	tubulointerstitial
k44	1	rs154656	16	89708003	T	A	0.474	0.061	1.96e-12	1.28e-08	DPEP1	tubulointerstitial
k44	1	rs154657	16	89708096	G	A	0.474	0.061	1.96e-12	1.28e-08	DPEP1	tubulointerstitial
k44	1	rs164748	16	89708292	C	G	0.474	0.061	1.96e-12	1.28e-08	DPEP1	tubulointerstitial
k44	1	rs164747	16	89708680	T	G	0.455	0.0604	6.83e-12	4e-08	DPEP1	tubulointerstitial
k44	1	rs164746	16	89709019	G	A	0.46	0.0577	6.54e-13	4.62e-09	DPEP1	tubulointerstitial
k44	1	rs352939	16	89710378	G	A	0.406	0.0529	3.14e-12	1.99e-08	DPEP1	tubulointerstitial
k44	1	rs6860	16	89711120	C	T	0.479	0.0583	1.79e-13	1.4e-09	DPEP1	tubulointerstitial
k44	1	rs460984	16	89713174	C	T	0.498	0.0621	5.08e-13	3.68e-09	DPEP1	tubulointerstitial
k44	1	rs2437957	16	89715648	G	A	0.495	0.0604	1.97e-13	1.53e-09	DPEP1	tubulointerstitial
k44	1	rs2437955	16	89716275	C	A	0.495	0.0604	1.97e-13	1.53e-09	DPEP1	tubulointerstitial
k44	1	rs645019	16	89716883	C	T	0.495	0.0604	1.97e-13	1.53e-09	DPEP1	tubulointerstitial
k44	1	rs2434872	16	89716915	C	G	0.495	0.0604	1.97e-13	1.53e-09	DPEP1	tubulointerstitial
k44	1	rs467357	16	89717397	A	G	0.495	0.0604	1.97e-13	1.53e-09	DPEP1	tubulointerstitial
k44	1	rs407863	16	89717711	G	A	0.491	0.0603	2.52e-13	1.92e-09	DPEP1	tubulointerstitial
k44	1	rs258332	16	89727683	G	A	0.474	0.0606	1.47e-12	9.83e-09	DPEP1	tubulointerstitial
k44	1	rs258330	16	89729574	T	G	0.459	0.0616	1.07e-11	6.04e-08	DPEP1	tubulointerstitial
k44	1	rs258328	16	89730314	C	T	0.459	0.0616	1.07e-11	6.04e-08	DPEP1	tubulointerstitial
k44	1	rs459920	16	89730827	T	C	0.442	0.0627	8.99e-11	4.15e-07	DPEP1	tubulointerstitial
k44	1	rs258319	16	89732024	A	T	0.495	0.0604	1.97e-13	1.53e-09	DPEP1	tubulointerstitial
k168	2	rs1242488	17	17347995	C	A	0.354	0.0829	3.77e-05	0.0314	RASD1	tubulointerstitial
k168	2	rs1242486	17	17349149	T	A	0.357	0.0827	3.06e-05	0.0266	RASD1	tubulointerstitial
k168	2	rs1242485	17	17349495	G	A	0.371	0.0808	1.01e-05	0.0113	RASD1	tubulointerstitial
k168	2	rs1242484	17	17351643	C	T	0.433	0.0768	9.87e-08	0.000222	RASD1	tubulointerstitial
k168	2	rs1242481	17	17356042	C	T	0.348	0.082	4.16e-05	0.0339	RASD1	tubulointerstitial
k168	2	rs1242479	17	17356755	C	T	0.367	0.0815	1.49e-05	0.0153	RASD1	tubulointerstitial
k19	3	rs533075	17	37067061	C	T	-0.25	0.0607	6.93e-05	0.0499	LASP1	tubulointerstitial
k19	3	rs640306	17	37067261	T	C	-0.255	0.0612	5.49e-05	0.0419	LASP1	tubulointerstitial
k19	3	rs530253	17	37067362	C	T	-0.272	0.0629	3.05e-05	0.0266	LASP1	tubulointerstitial
k19	3	rs655565	17	37068356	G	A	-0.275	0.0635	3.02e-05	0.0264	LASP1	tubulointerstitial
k19	3	rs525989	17	37070658	A	G	-0.3	0.0626	4.2e-06	0.00549	LASP1	tubulointerstitial
k19	3	rs525767	17	37070737	A	G	-0.289	0.0623	8.65e-06	0.00996	LASP1	tubulointerstitial
k19	3	rs523145	17	37070988	A	T	-0.265	0.0631	4.87e-05	0.0384	LASP1	tubulointerstitial
k19	3	rs2241009	17	37071189	C	T	-0.289	0.0623	8.65e-06	0.00996	LASP1	tubulointerstitial
k19	1	rs34473775	17	37396201	G	T	-0.464	0.087	4.07e-07	0.000765	PGAP3	tubulointerstitial
k19	1	rs10432030	17	37397707	C	T	-0.423	0.088	4.13e-06	0.00541	PGAP3	tubulointerstitial
k19	1	rs10432031	17	37397852	G	A	-0.464	0.087	4.07e-07	0.000765	PGAP3	tubulointerstitial
k19	1	rs4375688	17	37399070	G	A	-0.444	0.0868	1.06e-06	0.00174	PGAP3	tubulointerstitial
k19	1	rs2338795	17	37399364	T	G	-0.423	0.088	4.13e-06	0.00541	PGAP3	tubulointerstitial
k19	1	rs3964723	17	37403979	C	T	-0.403	0.0861	6.9e-06	0.00828	PGAP3	tubulointerstitial
k19	1	rs55689507	17	37404436	G	C	-0.423	0.088	4.13e-06	0.00541	PGAP3	tubulointerstitial
k19	1	rs2061342	17	37405657	T	G	-0.464	0.087	4.07e-07	0.000765	PGAP3	tubulointerstitial
k19	1	rs8081338	17	37406139	C	T	-0.452	0.0855	5.21e-07	0.000945	PGAP3	tubulointerstitial
k19	1	rs752314	17	37410700	C	T	-0.418	0.0875	4.63e-06	0.00595	PGAP3	tubulointerstitial
k19	1	rs4325601	17	37411429	G	A	-0.423	0.088	4.13e-06	0.00541	PGAP3	tubulointerstitial
k19	1	rs11078897	17	37415870	C	T	-0.423	0.088	4.13e-06	0.00541	PGAP3	tubulointerstitial
k19	1	rs62074994	17	37418211	G	A	-0.423	0.088	4.13e-06	0.00541	PGAP3	tubulointerstitial
k19	1	rs2338756	17	37419220	G	A	-0.423	0.088	4.13e-06	0.00541	PGAP3	tubulointerstitial
k19	1	rs2061338	17	37421767	T	C	-0.423	0.088	4.13e-06	0.00541	PGAP3	tubulointerstitial
k19	1	rs1966916	17	37425238	T	G	-0.423	0.088	4.13e-06	0.00541	PGAP3	tubulointerstitial
k19	1	rs1966915	17	37425262	A	C	-0.423	0.088	4.13e-06	0.00541	PGAP3	tubulointerstitial
k19	1	rs8079662	17	37425587	C	G	-0.423	0.088	4.13e-06	0.00541	PGAP3	tubulointerstitial
k19	1	rs8079590	17	37426201	T	C	-0.423	0.088	4.13e-06	0.00541	PGAP3	tubulointerstitial
k19	1	rs33933929	17	37426441	A	C	-0.464	0.087	4.07e-07	0.000765	PGAP3	tubulointerstitial
k19	1	rs4795355	17	37427382	C	T	-0.464	0.087	4.07e-07	0.000765	PGAP3	tubulointerstitial
k19	1	rs644173	17	37430519	T	C	-0.464	0.087	4.07e-07	0.000765	PGAP3	tubulointerstitial
k19	1	rs612209	17	37442713	G	C	0.413	0.0864	4.55e-06	0.00587	PGAP3	tubulointerstitial
k19	1	rs632606	17	37443338	C	G	0.464	0.087	4.07e-07	0.000765	PGAP3	tubulointerstitial
k19	1	rs585961	17	37444036	G	A	0.421	0.0873	3.94e-06	0.0052	PGAP3	tubulointerstitial
k19	1	rs583980	17	37449171	A	G	0.436	0.0879	2.07e-06	0.00304	PGAP3	tubulointerstitial
k19	1	rs638201	17	37450666	T	C	0.423	0.088	4.13e-06	0.00541	PGAP3	tubulointerstitial
k19	1	rs650106	17	37451559	A	G	0.436	0.0879	2.07e-06	0.00304	PGAP3	tubulointerstitial
k19	1	rs620686	17	37453617	A	G	0.423	0.088	4.13e-06	0.00541	PGAP3	tubulointerstitial
k19	1	rs10491129	17	37461643	T	G	0.468	0.0878	4.16e-07	0.00078	PGAP3	tubulointerstitial
k19	1	rs801420	17	37466103	C	G	0.426	0.0863	2.39e-06	0.00343	PGAP3	tubulointerstitial
k19	1	rs8079355	17	37473018	G	A	0.423	0.088	4.13e-06	0.00541	PGAP3	tubulointerstitial
k19	1	rs9747342	17	37474196	C	T	0.408	0.0862	5.53e-06	0.0069	PGAP3	tubulointerstitial
k19	1	rs8066704	17	37477218	C	T	0.421	0.0873	3.94e-06	0.0052	PGAP3	tubulointerstitial
k19	1	rs8067948	17	37477644	A	G	0.421	0.0873	3.94e-06	0.0052	PGAP3	tubulointerstitial
k19	1	rs8070695	17	37478062	G	A	0.451	0.0872	8.24e-07	0.00141	PGAP3	tubulointerstitial
k19	1	rs7223331	17	37482930	A	G	0.456	0.086	4.57e-07	0.000843	PGAP3	tubulointerstitial
k19	1	rs7220650	17	37487168	T	C	0.42	0.0858	2.76e-06	0.00386	PGAP3	tubulointerstitial
k19	1	rs10221223	17	37489100	T	G	0.408	0.0862	5.53e-06	0.0069	PGAP3	tubulointerstitial
k19	1	rs6503501	17	37490032	T	C	0.401	0.0866	8.53e-06	0.00985	PGAP3	tubulointerstitial
k19	1	rs8072968	17	37494147	A	G	0.464	0.087	4.07e-07	0.000765	PGAP3	tubulointerstitial
k19	1	rs8079560	17	37497661	C	T	0.411	0.087	5.71e-06	0.00708	PGAP3	tubulointerstitial
k19	1	rs2338800	17	37498149	G	C	0.417	0.0874	4.86e-06	0.00619	PGAP3	tubulointerstitial
k19	1	rs9903363	17	37499604	C	G	0.421	0.0873	3.94e-06	0.0052	PGAP3	tubulointerstitial
k19	1	rs7218484	17	37500304	G	A	0.421	0.0873	3.94e-06	0.0052	PGAP3	tubulointerstitial
k19	1	rs7218670	17	37500424	G	A	0.449	0.0846	4.64e-07	0.000854	PGAP3	tubulointerstitial
k19	1	rs9909064	17	37500434	G	T	0.449	0.0846	4.64e-07	0.000854	PGAP3	tubulointerstitial
k19	1	rs6503502	17	37501855	A	G	0.456	0.086	4.57e-07	0.000843	PGAP3	tubulointerstitial
k19	1	rs8069451	17	37504933	T	C	0.39	0.0873	1.7e-05	0.0167	PGAP3	tubulointerstitial
k19	1	rs9894586	17	37505421	C	T	0.44	0.0852	8.54e-07	0.00145	PGAP3	tubulointerstitial
k19	1	rs8081033	17	37506650	A	G	0.421	0.0873	3.94e-06	0.0052	PGAP3	tubulointerstitial
k19	1	rs9898170	17	37510092	T	C	0.406	0.0866	6.77e-06	0.00815	PGAP3	tubulointerstitial
k19	1	rs9892055	17	37510402	C	T	0.456	0.086	4.57e-07	0.000843	PGAP3	tubulointerstitial
k19	1	rs8068427	17	37511517	G	A	0.416	0.0861	3.74e-06	0.00498	PGAP3	tubulointerstitial
k19	1	rs113569895	17	37513354	T	C	0.464	0.087	4.07e-07	0.000765	PGAP3	tubulointerstitial
k19	1	rs7208274	17	37513796	C	T	0.399	0.0875	1.15e-05	0.0125	PGAP3	tubulointerstitial
k19	1	rs6503503	17	37514373	G	A	0.39	0.0863	1.35e-05	0.0143	PGAP3	tubulointerstitial
k19	1	rs8065879	17	37515978	G	A	0.421	0.0873	3.94e-06	0.0052	PGAP3	tubulointerstitial
k19	1	rs11869259	17	37518141	C	A	0.428	0.0873	2.66e-06	0.00374	PGAP3	tubulointerstitial
k19	1	rs11869109	17	37518205	G	T	0.456	0.086	4.57e-07	0.000843	PGAP3	tubulointerstitial
k19	1	rs11869323	17	37518499	C	T	0.421	0.0873	3.94e-06	0.0052	PGAP3	tubulointerstitial
k19	1	rs6503507	17	37525274	C	T	0.456	0.086	4.57e-07	0.000843	PGAP3	tubulointerstitial
k19	1	rs35546703	17	37528897	T	C	0.426	0.0863	2.39e-06	0.00343	PGAP3	tubulointerstitial
k19	1	rs8077104	17	37530510	A	G	0.421	0.0873	3.94e-06	0.0052	PGAP3	tubulointerstitial
k19	1	rs8079303	17	37530755	G	C	0.423	0.0876	3.81e-06	0.00506	PGAP3	tubulointerstitial
k19	1	rs4794807	17	37531718	T	A	0.464	0.087	4.07e-07	0.000765	PGAP3	tubulointerstitial
k19	1	rs9898773	17	37532507	C	G	0.456	0.086	4.57e-07	0.000843	PGAP3	tubulointerstitial
k19	1	rs4511574	17	37532916	C	T	0.421	0.0873	3.94e-06	0.0052	PGAP3	tubulointerstitial
k19	1	rs73293051	17	37535336	T	C	0.456	0.086	4.57e-07	0.000843	PGAP3	tubulointerstitial
k19	1	rs4795356	17	37535631	C	T	0.456	0.086	4.57e-07	0.000843	PGAP3	tubulointerstitial
k19	1	rs11078898	17	37536480	A	G	0.421	0.0873	3.94e-06	0.0052	PGAP3	tubulointerstitial
k19	1	rs13341996	17	37536862	C	T	0.456	0.086	4.57e-07	0.000843	PGAP3	tubulointerstitial
k19	1	rs9896913	17	37537348	A	G	0.456	0.086	4.57e-07	0.000843	PGAP3	tubulointerstitial
k19	1	rs7210488	17	37539819	T	G	0.421	0.0873	3.94e-06	0.0052	PGAP3	tubulointerstitial
k19	1	rs2338798	17	37547269	T	C	0.464	0.087	4.07e-07	0.000765	PGAP3	tubulointerstitial
k19	1	rs2338797	17	37548241	G	A	0.421	0.0873	3.94e-06	0.0052	PGAP3	tubulointerstitial
k19	1	rs57399933	17	37551189	A	G	0.421	0.0873	3.94e-06	0.0052	PGAP3	tubulointerstitial
k19	1	rs10491128	17	37551988	G	A	0.408	0.0862	5.53e-06	0.0069	PGAP3	tubulointerstitial
k19	1	rs34432983	17	37553168	T	C	0.456	0.086	4.57e-07	0.000843	PGAP3	tubulointerstitial
k19	1	rs12600751	17	37553651	G	C	0.481	0.086	1.26e-07	0.000275	PGAP3	tubulointerstitial
k19	1	rs8076546	17	37555403	G	A	0.443	0.0875	1.34e-06	0.00211	PGAP3	tubulointerstitial
k19	1	rs34627893	17	37570737	C	T	-0.416	0.088	5.71e-06	0.00708	PGAP3	tubulointerstitial
k19	1	rs35667594	17	37571927	G	A	-0.412	0.0856	4.05e-06	0.00532	PGAP3	tubulointerstitial
k19	1	rs4795359	17	37573146	C	T	-0.421	0.0873	3.94e-06	0.0052	PGAP3	tubulointerstitial
k19	1	rs4795360	17	37573445	T	C	-0.421	0.0873	3.94e-06	0.0052	PGAP3	tubulointerstitial
k19	1	rs12452509	17	37574722	G	A	-0.421	0.0873	3.94e-06	0.0052	PGAP3	tubulointerstitial
k19	1	rs11650081	17	37575769	T	G	-0.414	0.0875	5.69e-06	0.00706	PGAP3	tubulointerstitial
k19	1	rs7501488	17	37576417	T	G	-0.421	0.0873	3.94e-06	0.0052	PGAP3	tubulointerstitial
k19	1	rs4795364	17	37576546	G	A	-0.421	0.0873	3.94e-06	0.0052	PGAP3	tubulointerstitial
k19	1	rs7405667	17	37580203	T	C	-0.456	0.086	4.57e-07	0.000843	PGAP3	tubulointerstitial
k19	1	rs36064019	17	37581805	C	T	-0.441	0.087	1.32e-06	0.00209	PGAP3	tubulointerstitial
k19	1	rs8072351	17	37582677	G	T	-0.421	0.0873	3.94e-06	0.0052	PGAP3	tubulointerstitial
k19	1	rs12150493	17	37586154	T	C	-0.421	0.0873	3.94e-06	0.0052	PGAP3	tubulointerstitial
k19	1	rs11868133	17	37586856	G	C	-0.456	0.086	4.57e-07	0.000843	PGAP3	tubulointerstitial
k19	1	rs4410117	17	37588727	G	A	-0.456	0.086	4.57e-07	0.000843	PGAP3	tubulointerstitial
k19	1	rs11651089	17	37589061	T	G	-0.456	0.086	4.57e-07	0.000843	PGAP3	tubulointerstitial
k19	1	rs10445305	17	37589364	G	A	-0.421	0.0873	3.94e-06	0.0052	PGAP3	tubulointerstitial
k19	1	rs12452880	17	37591149	G	C	-0.45	0.0871	8.46e-07	0.00144	PGAP3	tubulointerstitial
k19	1	rs10445306	17	37591422	A	G	-0.421	0.0873	3.94e-06	0.0052	PGAP3	tubulointerstitial
k19	1	rs34363096	17	37594294	G	A	-0.421	0.0873	3.94e-06	0.0052	PGAP3	tubulointerstitial
k19	1	rs11867312	17	37597748	C	T	-0.421	0.0873	3.94e-06	0.0052	PGAP3	tubulointerstitial
k19	1	rs11650146	17	37598110	C	A	-0.421	0.0873	3.94e-06	0.0052	PGAP3	tubulointerstitial
k19	1	rs11659010	17	37601117	A	G	-0.421	0.0873	3.94e-06	0.0052	PGAP3	tubulointerstitial
k19	1	rs4794809	17	37603640	G	A	-0.421	0.0873	3.94e-06	0.0052	PGAP3	tubulointerstitial
k19	1	rs4794810	17	37603774	T	C	-0.458	0.088	7.37e-07	0.00128	PGAP3	tubulointerstitial
k19	1	rs12947620	17	37605364	T	C	-0.432	0.087	2.09e-06	0.00307	PGAP3	tubulointerstitial
k19	1	rs6503515	17	37606433	G	T	-0.432	0.087	2.09e-06	0.00307	PGAP3	tubulointerstitial
k19	1	rs7212715	17	37607904	C	T	-0.428	0.0865	2.22e-06	0.00322	PGAP3	tubulointerstitial
k19	1	rs12943928	17	37611330	G	A	-0.432	0.0869	2.04e-06	0.003	PGAP3	tubulointerstitial
k19	1	rs55722796	17	37612086	C	T	-0.426	0.0894	4.77e-06	0.0061	PGAP3	tubulointerstitial
k19	1	rs35112839	17	37613884	A	G	-0.429	0.0897	4.47e-06	0.00578	PGAP3	tubulointerstitial
k19	1	rs11078900	17	37614641	C	T	-0.427	0.0873	2.9e-06	0.00402	PGAP3	tubulointerstitial
k19	1	rs61161659	17	37615545	T	C	-0.413	0.0896	9.48e-06	0.0107	PGAP3	tubulointerstitial
k19	1	rs4390625	17	37620347	A	G	-0.43	0.0874	2.55e-06	0.00362	PGAP3	tubulointerstitial
k19	1	rs35497503	17	37620627	C	T	-0.43	0.0874	2.55e-06	0.00362	PGAP3	tubulointerstitial
k19	1	rs12950666	17	37622517	C	T	-0.427	0.088	3.43e-06	0.00463	PGAP3	tubulointerstitial
k19	1	rs62075056	17	37622794	G	A	-0.418	0.0884	5.86e-06	0.00724	PGAP3	tubulointerstitial
k19	1	rs10445307	17	37623466	A	G	-0.415	0.0881	6.25e-06	0.00762	PGAP3	tubulointerstitial
k19	1	rs7219014	17	37624790	A	G	-0.415	0.0881	6.25e-06	0.00762	PGAP3	tubulointerstitial
k19	1	rs7219294	17	37624911	A	G	-0.418	0.0884	5.86e-06	0.00724	PGAP3	tubulointerstitial
k19	1	rs7223896	17	37625184	T	C	-0.418	0.0884	5.86e-06	0.00724	PGAP3	tubulointerstitial
k19	1	rs11078901	17	37625912	C	T	-0.418	0.0884	5.86e-06	0.00724	PGAP3	tubulointerstitial
k19	1	rs11657899	17	37626963	G	A	-0.418	0.0884	5.86e-06	0.00724	PGAP3	tubulointerstitial
k19	1	rs12947600	17	37628760	C	T	-0.418	0.0884	5.86e-06	0.00724	PGAP3	tubulointerstitial
k19	1	rs11078902	17	37631883	C	G	-0.421	0.0894	6.24e-06	0.00761	PGAP3	tubulointerstitial
k19	1	rs11078903	17	37631924	G	A	-0.421	0.0894	6.24e-06	0.00761	PGAP3	tubulointerstitial
k19	1	rs12453397	17	37633970	C	A	-0.455	0.0874	7e-07	0.00122	PGAP3	tubulointerstitial
k19	1	rs4795371	17	37636695	T	G	-0.422	0.089	5.41e-06	0.00678	PGAP3	tubulointerstitial
k19	1	rs57448077	17	37637403	G	A	-0.422	0.089	5.41e-06	0.00678	PGAP3	tubulointerstitial
k19	1	rs4286140	17	37639327	G	A	-0.422	0.089	5.41e-06	0.00678	PGAP3	tubulointerstitial
k19	1	rs4462633	17	37641867	A	C	-0.434	0.0879	2.31e-06	0.00333	PGAP3	tubulointerstitial
k19	1	rs12948906	17	37644854	C	T	-0.454	0.0864	5.87e-07	0.00105	PGAP3	tubulointerstitial
k19	1	rs11870631	17	37645129	C	T	-0.43	0.0875	2.57e-06	0.00364	PGAP3	tubulointerstitial
k19	1	rs12452682	17	37646589	T	C	-0.43	0.0875	2.57e-06	0.00364	PGAP3	tubulointerstitial
k19	1	rs12936646	17	37647450	A	T	-0.462	0.0874	5.18e-07	0.00094	PGAP3	tubulointerstitial
k19	1	rs34957982	17	37647716	T	C	-0.43	0.0875	2.57e-06	0.00364	PGAP3	tubulointerstitial
k19	1	rs12942352	17	37648140	G	C	-0.462	0.0863	3.67e-07	0.000699	PGAP3	tubulointerstitial
k19	1	rs12942360	17	37648150	G	T	-0.433	0.0865	1.74e-06	0.00262	PGAP3	tubulointerstitial
k19	1	rs8081780	17	37649507	C	T	-0.464	0.087	4.07e-07	0.000765	PGAP3	tubulointerstitial
k19	1	rs6503517	17	37649687	G	A	-0.456	0.086	4.57e-07	0.000843	PGAP3	tubulointerstitial
k19	1	rs11868029	17	37650304	A	G	-0.424	0.0863	2.59e-06	0.00366	PGAP3	tubulointerstitial
k19	1	rs11868030	17	37650332	A	G	-0.432	0.087	2.09e-06	0.00307	PGAP3	tubulointerstitial
k19	1	rs11078904	17	37650569	G	A	-0.432	0.087	2.09e-06	0.00307	PGAP3	tubulointerstitial
k19	1	rs62077463	17	37651940	C	T	-0.432	0.087	2.09e-06	0.00307	PGAP3	tubulointerstitial
k19	1	rs12940193	17	37652178	T	G	-0.456	0.086	4.57e-07	0.000843	PGAP3	tubulointerstitial
k19	1	rs62077464	17	37656056	C	G	-0.472	0.0872	2.78e-07	0.00055	PGAP3	tubulointerstitial
k19	1	rs2018026	17	37659606	G	A	-0.432	0.087	2.09e-06	0.00307	PGAP3	tubulointerstitial
k19	1	rs6503518	17	37660469	A	G	-0.456	0.086	4.57e-07	0.000843	PGAP3	tubulointerstitial
k19	1	rs11078905	17	37662713	C	G	-0.422	0.0878	4.06e-06	0.00534	PGAP3	tubulointerstitial
k19	1	rs11078906	17	37662767	C	T	-0.456	0.086	4.57e-07	0.000843	PGAP3	tubulointerstitial
k19	1	rs11078907	17	37662954	C	T	-0.41	0.0868	5.93e-06	0.00731	PGAP3	tubulointerstitial
k19	1	rs7225096	17	37664443	T	C	-0.43	0.0862	1.84e-06	0.00274	PGAP3	tubulointerstitial
k19	1	rs12936996	17	37665554	G	A	-0.418	0.0868	3.91e-06	0.00517	PGAP3	tubulointerstitial
k19	1	rs4795376	17	37669043	T	C	-0.479	0.0879	2.37e-07	0.000479	PGAP3	tubulointerstitial
k19	1	rs4795377	17	37669056	C	T	-0.432	0.087	2.09e-06	0.00307	PGAP3	tubulointerstitial
k19	1	rs12952384	17	37669536	T	C	-0.425	0.0874	3.21e-06	0.00437	PGAP3	tubulointerstitial
k19	1	rs7503705	17	37669704	A	G	-0.432	0.087	2.09e-06	0.00307	PGAP3	tubulointerstitial
k19	1	rs7503514	17	37669884	G	C	-0.472	0.0872	2.78e-07	0.00055	PGAP3	tubulointerstitial
k19	1	rs4794813	17	37670994	A	T	-0.424	0.0863	2.59e-06	0.00366	PGAP3	tubulointerstitial
k19	1	rs11078910	17	37671269	G	T	-0.432	0.087	2.09e-06	0.00307	PGAP3	tubulointerstitial
k19	1	rs11078911	17	37671322	C	T	-0.472	0.0872	2.78e-07	0.00055	PGAP3	tubulointerstitial
k19	1	rs11078912	17	37671490	A	G	-0.456	0.086	4.57e-07	0.000843	PGAP3	tubulointerstitial
k19	1	rs11078913	17	37671714	G	T	-0.472	0.0872	2.78e-07	0.00055	PGAP3	tubulointerstitial
k19	1	rs8067884	17	37674914	G	C	-0.432	0.087	2.09e-06	0.00307	PGAP3	tubulointerstitial
k19	1	rs7406928	17	37677054	C	T	-0.422	0.0875	3.83e-06	0.00508	PGAP3	tubulointerstitial
k19	1	rs10775391	17	37677684	T	A	-0.461	0.0886	7.46e-07	0.00129	PGAP3	tubulointerstitial
k19	1	rs11658678	17	37680096	C	T	-0.464	0.087	4.07e-07	0.000765	PGAP3	tubulointerstitial
k19	1	rs8065963	17	37681332	C	T	-0.422	0.086	2.68e-06	0.00376	PGAP3	tubulointerstitial
k19	1	rs3889368	17	37683231	C	T	-0.467	0.0875	3.92e-07	0.000741	PGAP3	tubulointerstitial
k19	1	rs1077715	17	37683548	A	T	-0.464	0.087	4.07e-07	0.000765	PGAP3	tubulointerstitial
k19	1	rs7405770	17	37684407	T	A	-0.437	0.0866	1.46e-06	0.00227	PGAP3	tubulointerstitial
k19	1	rs55660616	17	37684990	C	A	-0.432	0.087	2.09e-06	0.00307	PGAP3	tubulointerstitial
k19	1	rs12450559	17	37694709	G	A	-0.432	0.087	2.09e-06	0.00307	PGAP3	tubulointerstitial
k19	1	rs4239222	17	37696235	G	T	-0.436	0.0868	1.56e-06	0.0024	PGAP3	tubulointerstitial
k19	1	rs4794814	17	37696852	G	A	-0.432	0.087	2.09e-06	0.00307	PGAP3	tubulointerstitial
k19	1	rs7503069	17	37697128	C	G	-0.432	0.087	2.09e-06	0.00307	PGAP3	tubulointerstitial
k19	1	rs11655531	17	37697959	T	C	-0.456	0.086	4.57e-07	0.000843	PGAP3	tubulointerstitial
k19	1	rs10852933	17	37698194	G	T	-0.437	0.0871	1.66e-06	0.00253	PGAP3	tubulointerstitial
k19	1	rs4795381	17	37698914	C	T	-0.428	0.0871	2.6e-06	0.00368	PGAP3	tubulointerstitial
k19	1	rs4795382	17	37700860	A	G	-0.432	0.087	2.09e-06	0.00307	PGAP3	tubulointerstitial
k19	1	rs4392104	17	37700917	T	C	-0.432	0.087	2.09e-06	0.00307	PGAP3	tubulointerstitial
k19	1	rs11654853	17	37702293	G	C	-0.434	0.0865	1.66e-06	0.00253	PGAP3	tubulointerstitial
k19	1	rs11654935	17	37702456	G	A	-0.456	0.086	4.57e-07	0.000843	PGAP3	tubulointerstitial
k19	1	rs11654018	17	37703740	T	C	-0.432	0.087	2.09e-06	0.00307	PGAP3	tubulointerstitial
k19	1	rs2303316	17	37704217	A	G	-0.464	0.087	4.07e-07	0.000765	PGAP3	tubulointerstitial
k19	1	rs7219909	17	37706243	C	T	-0.421	0.0873	3.94e-06	0.0052	PGAP3	tubulointerstitial
k19	1	rs6503519	17	37706578	A	G	-0.42	0.0858	2.76e-06	0.00386	PGAP3	tubulointerstitial
k19	1	rs7216086	17	37709422	G	A	-0.464	0.087	4.07e-07	0.000765	PGAP3	tubulointerstitial
k19	1	rs11658219	17	37709782	G	A	-0.479	0.0879	2.37e-07	0.000479	PGAP3	tubulointerstitial
k19	1	rs35335692	17	37710006	A	G	-0.421	0.0873	3.94e-06	0.0052	PGAP3	tubulointerstitial
k19	1	rs11078915	17	37715426	T	C	-0.421	0.0873	3.94e-06	0.0052	PGAP3	tubulointerstitial
k19	1	rs4795384	17	37716771	C	G	-0.401	0.0877	1.06e-05	0.0118	PGAP3	tubulointerstitial
k19	1	rs4357971	17	37717280	C	T	-0.421	0.0873	3.94e-06	0.0052	PGAP3	tubulointerstitial
k19	1	rs412430	17	37737094	C	G	-0.422	0.0867	3.13e-06	0.00428	PGAP3	tubulointerstitial
k19	1	rs1619021	17	37739274	G	A	-0.422	0.0867	3.13e-06	0.00428	PGAP3	tubulointerstitial
k19	1	rs364989	17	37739570	A	C	-0.422	0.0867	3.13e-06	0.00428	PGAP3	tubulointerstitial
k19	1	rs11078916	17	37746307	T	C	-0.496	0.0828	1.88e-08	5.12e-05	PGAP3	tubulointerstitial
k19	1	rs11078917	17	37746359	A	C	-0.496	0.0828	1.88e-08	5.12e-05	PGAP3	tubulointerstitial
k19	1	rs4795386	17	37746847	A	G	-0.505	0.083	1.21e-08	3.46e-05	PGAP3	tubulointerstitial
k19	5	rs9747973	17	37905107	C	T	0.397	0.0836	5.27e-06	0.00663	PGAP3	tubulointerstitial
k19	5	rs2941522	17	37910368	C	T	0.404	0.0818	2.37e-06	0.00341	PGAP3	tubulointerstitial
k19	5	rs12946510	17	37912377	C	T	-0.463	0.0854	2.7e-07	0.000536	PGAP3	tubulointerstitial
k19	5	rs907091	17	37921742	C	T	0.397	0.0835	5.12e-06	0.00646	PGAP3	tubulointerstitial
k19	5	rs907092	17	37922259	G	A	-0.495	0.0849	3.98e-08	9.91e-05	PGAP3	tubulointerstitial
k19	5	rs2952140	17	37928059	C	T	0.387	0.0842	9.88e-06	0.0111	PGAP3	tubulointerstitial
k19	5	rs2313430	17	37929816	T	C	0.398	0.0823	3.72e-06	0.00496	PGAP3	tubulointerstitial
k19	5	rs10445308	17	37938047	C	T	-0.443	0.0855	8.08e-07	0.00138	PGAP3	tubulointerstitial
k19	5	rs12942330	17	37939839	C	T	-0.443	0.0855	8.08e-07	0.00138	PGAP3	tubulointerstitial
k19	5	rs11658993	17	37940808	C	T	-0.461	0.088	6.19e-07	0.0011	PGAP3	tubulointerstitial
k19	5	rs2952144	17	37960017	C	T	0.412	0.0819	1.56e-06	0.0024	PGAP3	tubulointerstitial
k19	5	rs4795395	17	37962987	T	A	-0.439	0.0843	7.04e-07	0.00123	PGAP3	tubulointerstitial
k19	5	rs9909593	17	37970149	A	G	-0.464	0.0861	3.16e-07	0.000614	PGAP3	tubulointerstitial
k19	5	rs12944882	17	37983492	T	C	-0.373	0.0859	2.81e-05	0.0249	PGAP3	tubulointerstitial
k19	5	rs3816470	17	37985801	A	G	-0.358	0.0838	3.71e-05	0.031	PGAP3	tubulointerstitial
k19	5	rs9916765	17	38005595	T	C	-0.43	0.0827	7.26e-07	0.00126	PGAP3	tubulointerstitial
k19	5	rs34073687	17	38007323	T	G	-0.415	0.0819	1.34e-06	0.00211	PGAP3	tubulointerstitial
k19	5	rs1453559	17	38020419	T	C	-0.43	0.0827	7.26e-07	0.00126	PGAP3	tubulointerstitial
k19	5	rs4795397	17	38023745	A	G	-0.493	0.0869	8.46e-08	0.000194	PGAP3	tubulointerstitial
k19	5	rs11557466	17	38024626	C	T	-0.459	0.0909	1.41e-06	0.0022	PGAP3	tubulointerstitial
k19	5	rs11078925	17	38025208	T	C	-0.459	0.0909	1.41e-06	0.0022	PGAP3	tubulointerstitial
k19	5	rs34120102	17	38026035	G	A	-0.459	0.0909	1.41e-06	0.0022	PGAP3	tubulointerstitial
k19	5	rs11655198	17	38026169	C	T	-0.376	0.0849	1.97e-05	0.0188	PGAP3	tubulointerstitial
k19	5	rs11650661	17	38026286	A	T	-0.375	0.0848	2.01e-05	0.0191	PGAP3	tubulointerstitial
k19	5	rs11655292	17	38026361	C	G	-0.39	0.0845	9.36e-06	0.0106	PGAP3	tubulointerstitial
k19	5	rs12936231	17	38029120	C	G	-0.367	0.0833	2.21e-05	0.0206	PGAP3	tubulointerstitial
k19	5	rs9903250	17	38031030	G	A	-0.376	0.0849	1.97e-05	0.0188	PGAP3	tubulointerstitial
k19	5	rs10852935	17	38031674	C	T	-0.459	0.0909	1.41e-06	0.0022	PGAP3	tubulointerstitial
k19	5	rs59716545	17	38031857	T	G	-0.513	0.0893	6e-08	0.000142	PGAP3	tubulointerstitial
k19	5	rs36095411	17	38031865	T	G	-0.514	0.0875	3.2e-08	8.16e-05	PGAP3	tubulointerstitial
k19	5	rs34189114	17	38032460	C	T	-0.459	0.0909	1.41e-06	0.0022	PGAP3	tubulointerstitial
k19	5	rs35736272	17	38032680	T	C	-0.459	0.0909	1.41e-06	0.0022	PGAP3	tubulointerstitial
k19	5	rs35569035	17	38035624	C	T	-0.459	0.0909	1.41e-06	0.0022	PGAP3	tubulointerstitial
k19	5	rs4795398	17	38038179	C	T	-0.459	0.0909	1.41e-06	0.0022	PGAP3	tubulointerstitial
k19	5	rs12232497	17	38040119	T	C	-0.441	0.09	2.73e-06	0.00383	PGAP3	tubulointerstitial
k19	5	rs9908132	17	38042777	T	A	-0.361	0.0861	5.03e-05	0.0393	PGAP3	tubulointerstitial
k19	5	rs9901146	17	38043343	G	A	-0.361	0.0861	5.03e-05	0.0393	PGAP3	tubulointerstitial
k19	5	rs12936409	17	38043649	C	T	-0.459	0.0909	1.41e-06	0.0022	PGAP3	tubulointerstitial
k19	5	rs9906951	17	38048244	T	C	-0.361	0.0861	5.03e-05	0.0393	PGAP3	tubulointerstitial
k19	5	rs12950209	17	38049102	T	C	-0.363	0.0883	6.81e-05	0.0494	PGAP3	tubulointerstitial
k19	5	rs11651596	17	38056116	T	C	-0.421	0.0903	7.48e-06	0.00883	PGAP3	tubulointerstitial
k19	5	rs12949100	17	38057189	G	A	-0.472	0.0921	1.04e-06	0.00171	PGAP3	tubulointerstitial
k19	5	rs4795399	17	38061439	T	C	-0.472	0.0921	1.04e-06	0.00171	PGAP3	tubulointerstitial
k19	5	rs2305480	17	38062196	G	A	-0.469	0.0921	1.16e-06	0.00188	PGAP3	tubulointerstitial
k19	5	rs2305479	17	38062217	C	T	-0.471	0.0868	2.68e-07	0.000533	PGAP3	tubulointerstitial
k19	5	rs11078926	17	38062976	G	A	-0.431	0.0923	7.31e-06	0.00867	PGAP3	tubulointerstitial
k19	5	rs883770	17	38063381	C	T	-0.475	0.087	2.26e-07	0.000459	PGAP3	tubulointerstitial
k19	5	rs62067034	17	38063738	C	T	-0.475	0.087	2.26e-07	0.000459	PGAP3	tubulointerstitial
k19	5	rs36000226	17	38063929	T	C	-0.458	0.0878	6.87e-07	0.0012	PGAP3	tubulointerstitial
k19	5	rs11078927	17	38064405	C	T	-0.472	0.0921	1.04e-06	0.00171	PGAP3	tubulointerstitial
k19	5	rs11078928	17	38064469	T	C	-0.472	0.0921	1.04e-06	0.00171	PGAP3	tubulointerstitial
k19	5	rs12939832	17	38064876	G	A	-0.472	0.0921	1.04e-06	0.00171	PGAP3	tubulointerstitial
k19	5	rs1008723	17	38066267	G	T	-0.39	0.0858	1.25e-05	0.0134	PGAP3	tubulointerstitial
k19	5	rs56380902	17	38066372	T	C	-0.373	0.0839	1.79e-05	0.0174	PGAP3	tubulointerstitial
k19	5	rs4795400	17	38067020	C	T	-0.472	0.0921	1.04e-06	0.00171	PGAP3	tubulointerstitial
k19	5	rs4795401	17	38067533	A	G	-0.442	0.0855	8.69e-07	0.00147	PGAP3	tubulointerstitial
k19	5	rs869402	17	38068043	T	C	0.476	0.0887	3.49e-07	0.000669	PGAP3	tubulointerstitial
k19	5	rs1011082	17	38068514	T	C	0.385	0.0865	1.82e-05	0.0177	PGAP3	tubulointerstitial
k19	5	rs6503524	17	38069809	C	T	0.442	0.0868	1.22e-06	0.00196	PGAP3	tubulointerstitial
k19	5	rs7216558	17	38070071	C	T	0.367	0.0845	2.83e-05	0.025	PGAP3	tubulointerstitial
k19	5	rs1031458	17	38072173	G	T	0.419	0.0906	8.81e-06	0.0101	PGAP3	tubulointerstitial
k19	5	rs1031460	17	38072247	T	G	0.406	0.0907	1.58e-05	0.016	PGAP3	tubulointerstitial
k19	5	rs8065777	17	38072402	C	T	0.419	0.0906	8.81e-06	0.0101	PGAP3	tubulointerstitial
k19	5	rs2872516	17	38072727	C	T	0.417	0.0986	4.42e-05	0.0355	PGAP3	tubulointerstitial
k19	5	rs9303279	17	38073968	G	C	0.433	0.0933	8.15e-06	0.00949	PGAP3	tubulointerstitial
k19	5	rs9303280	17	38074031	T	C	0.393	0.0889	2.03e-05	0.0193	PGAP3	tubulointerstitial
k19	5	rs8074437	17	38076137	T	G	0.367	0.0845	2.83e-05	0.025	PGAP3	tubulointerstitial
k19	5	rs8076131	17	38080912	G	A	0.425	0.093	1.13e-05	0.0123	PGAP3	tubulointerstitial
k197	1	rs8110787	19	12999458	C	T	-0.463	0.0707	1.17e-09	4.27e-06	GCDH	tubulointerstitial
k197	1	rs62108438	19	13000247	T	C	-0.463	0.0707	1.17e-09	4.27e-06	GCDH	tubulointerstitial
k197	1	rs56397034	19	13000550	G	C	-0.46	0.0704	1.23e-09	4.47e-06	GCDH	tubulointerstitial
k197	1	rs11085824	19	13001547	A	G	-0.541	0.0695	1.74e-12	1.15e-08	GCDH	tubulointerstitial
k197	1	rs1799918	19	13002400	G	C	-0.541	0.0695	1.74e-12	1.15e-08	GCDH	tubulointerstitial
k197	1	rs2242517	19	13002563	T	G	-0.444	0.0709	5.08e-09	1.59e-05	GCDH	tubulointerstitial
k197	1	rs2238641	19	13006685	T	C	-0.493	0.0722	2.88e-10	1.2e-06	GCDH	tubulointerstitial
k197	1	rs12151303	19	13006687	G	A	-0.462	0.0733	4.03e-09	1.3e-05	GCDH	tubulointerstitial
k197	1	rs11085825	19	13007458	C	T	-0.526	0.0725	3.02e-11	1.54e-07	GCDH	tubulointerstitial
k197	1	rs1060218	19	13008607	G	T	-0.56	0.0713	1.27e-12	8.58e-09	GCDH	tubulointerstitial
k197	1	rs9384	19	13010643	G	T	-0.483	0.0738	1.21e-09	4.41e-06	GCDH	tubulointerstitial
k197	1	rs116374652	19	13014235	T	C	-0.526	0.0725	3.02e-11	1.54e-07	GCDH	tubulointerstitial
k197	1	rs56349703	19	13014489	A	G	-0.456	0.0733	5.99e-09	1.85e-05	GCDH	tubulointerstitial
k197	1	rs17706531	19	13015530	A	G	-0.518	0.0718	3.82e-11	1.92e-07	GCDH	tubulointerstitial
k197	1	rs10451496	19	13017876	C	T	-0.518	0.0718	3.82e-11	1.92e-07	GCDH	tubulointerstitial
k197	1	rs7409457	19	13020541	T	C	0.518	0.0718	3.82e-11	1.92e-07	GCDH	tubulointerstitial
k197	1	rs3115524	19	13021359	G	A	0.454	0.0722	4.34e-09	1.39e-05	GCDH	tubulointerstitial
k197	1	rs2900660	19	13022859	C	A	0.425	0.0691	8.49e-09	2.52e-05	GCDH	tubulointerstitial
k197	1	rs741702	19	13024250	A	C	0.456	0.0702	1.54e-09	5.48e-06	GCDH	tubulointerstitial
k197	1	rs12971339	19	13028001	T	C	0.482	0.0712	3.81e-10	1.55e-06	GCDH	tubulointerstitial
k197	1	rs11667681	19	13028217	A	G	0.518	0.0718	3.82e-11	1.92e-07	GCDH	tubulointerstitial
k197	1	rs2965214	19	13029188	G	A	0.46	0.073	3.99e-09	1.29e-05	GCDH	tubulointerstitial
k197	1	rs8113575	19	13030280	G	A	0.471	0.0694	3.56e-10	1.46e-06	GCDH	tubulointerstitial
k197	1	rs2967897	19	13031210	T	C	0.48	0.0706	3.43e-10	1.41e-06	GCDH	tubulointerstitial
k197	1	rs7508225	19	13032851	A	G	0.48	0.0706	3.43e-10	1.41e-06	GCDH	tubulointerstitial
k197	1	rs7508226	19	13032867	A	G	0.48	0.0706	3.43e-10	1.41e-06	GCDH	tubulointerstitial
k197	1	rs11673346	19	13032940	T	C	0.518	0.0718	3.82e-11	1.92e-07	GCDH	tubulointerstitial
k197	1	rs2967893	19	13033062	T	G	0.518	0.0718	3.82e-11	1.92e-07	GCDH	tubulointerstitial
k197	1	rs2009222	19	13034543	T	C	0.48	0.0706	3.43e-10	1.41e-06	GCDH	tubulointerstitial
k197	1	rs2009218	19	13034584	A	G	0.518	0.0718	3.82e-11	1.92e-07	GCDH	tubulointerstitial
k197	1	rs10419627	19	13036677	G	A	0.424	0.0701	1.4e-08	3.93e-05	GCDH	tubulointerstitial
k197	1	rs3111316	19	13038415	G	A	0.424	0.0701	1.4e-08	3.93e-05	GCDH	tubulointerstitial
k197	1	rs2974749	19	13038791	A	G	0.518	0.0718	3.82e-11	1.92e-07	GCDH	tubulointerstitial
k197	1	rs2293683	19	13039284	A	G	0.493	0.0703	1.06e-10	4.8e-07	GCDH	tubulointerstitial
k197	1	rs2974750	19	13044544	C	A	0.518	0.0718	3.82e-11	1.92e-07	GCDH	tubulointerstitial
k197	1	rs1010222	19	13048608	A	G	0.514	0.072	5.53e-11	2.69e-07	GCDH	tubulointerstitial
k197	1	rs2974751	19	13053034	A	C	0.394	0.0697	9.02e-08	0.000205	GCDH	tubulointerstitial
k197	1	rs2965220	19	13053125	T	C	0.499	0.0725	2.1e-10	9e-07	GCDH	tubulointerstitial
k197	1	rs1049481	19	13054781	G	T	0.394	0.0697	9.02e-08	0.000205	GCDH	tubulointerstitial
k197	1	rs2974752	19	13056557	G	A	0.416	0.0695	1.97e-08	5.33e-05	GCDH	tubulointerstitial
k197	1	rs2974752	19	13056557	G	A	0.181	0.0432	4.95e-05	0.0388	WDR83OS	tubulointerstitial
k197	1	rs2974755	19	13062663	C	T	0.408	0.0695	3.23e-08	8.22e-05	GCDH	tubulointerstitial
k197	1	rs2965218	19	13069398	C	A	0.399	0.0689	4.69e-08	0.000115	GCDH	tubulointerstitial
k17	1	rs7257884	19	33357844	G	C	-0.257	0.0538	4.47e-06	0.00578	SLC7A9	tubulointerstitial
k17	1	rs12462086	19	33359079	T	G	-0.25	0.0545	1.02e-05	0.0114	SLC7A9	tubulointerstitial
k17	1	rs2287876	19	33360652	A	T	0.252	0.0538	6.73e-06	0.0081	SLC7A9	tubulointerstitial
k222	1	rs927811	20	14602721	A	C	0.345	0.0809	3.71e-05	0.031	FLRT3	tubulointerstitial
k222	1	rs6110389	20	14671213	A	T	-0.303	0.0636	4.94e-06	0.00628	FLRT3	tubulointerstitial
k222	1	rs1932953	20	14673838	G	T	0.36	0.0829	2.78e-05	0.0247	FLRT3	tubulointerstitial
k222	1	rs6135224	20	14677650	A	G	-0.319	0.0664	4.17e-06	0.00546	FLRT3	tubulointerstitial
k222	1	rs1932951	20	14681863	C	T	-0.316	0.0668	5.67e-06	0.00704	FLRT3	tubulointerstitial
k222	1	rs6135228	20	14682334	G	A	-0.316	0.0668	5.67e-06	0.00704	FLRT3	tubulointerstitial
k222	1	rs6135229	20	14683029	C	A	-0.316	0.0668	5.67e-06	0.00704	FLRT3	tubulointerstitial
k222	1	rs10485775	20	14687769	T	G	0.37	0.0871	3.97e-05	0.0327	FLRT3	tubulointerstitial
k222	1	rs11697103	20	14688818	G	A	0.376	0.0857	2.28e-05	0.0211	FLRT3	tubulointerstitial
k222	1	rs11908097	20	14689146	T	C	0.366	0.0868	4.43e-05	0.0356	FLRT3	tubulointerstitial
n95	2	rs11697114	20	3184571	T	C	-0.495	0.0999	2.21e-06	0.00322	ITPA	tubulointerstitial
n95	2	rs75402132	20	3193674	G	A	-0.411	0.0932	2.09e-05	0.0197	ITPA	tubulointerstitial
n95	2	rs7270101	20	3193893	A	C	-0.565	0.107	5.3e-07	0.000959	ITPA	tubulointerstitial
k30	2	rs291694	20	32000351	A	G	-0.345	0.083	5.71e-05	0.0432	PXMP4	tubulointerstitial
k30	2	rs449493	20	32017246	C	G	-0.343	0.0833	6.85e-05	0.0496	PXMP4	tubulointerstitial
k30	2	rs291684	20	32018711	T	C	-0.343	0.0833	6.85e-05	0.0496	PXMP4	tubulointerstitial
k30	2	rs158672	20	32023286	T	C	-0.343	0.0833	6.85e-05	0.0496	PXMP4	tubulointerstitial
k30	2	rs56234419	20	32086447	C	T	0.347	0.0813	3.72e-05	0.0311	PXMP4	tubulointerstitial
k30	2	rs6141962	20	32110312	T	C	0.346	0.0824	4.97e-05	0.0389	PXMP4	tubulointerstitial
n95	2	rs79029902	20	3223212	C	A	-0.562	0.11	1.02e-06	0.00168	ITPA	tubulointerstitial
n95	2	rs13039499	20	3237955	G	A	-0.72	0.132	2.3e-07	0.000466	ITPA	tubulointerstitial
n95	2	rs140323065	20	3242989	C	T	-0.678	0.135	1.67e-06	0.00253	ITPA	tubulointerstitial
k30	2	rs639763	20	33861904	C	T	-0.454	0.0958	5.45e-06	0.00682	MMP24OS	tubulointerstitial
k30	2	rs6060341	20	33863633	A	G	-0.484	0.0954	1.33e-06	0.0021	MMP24OS	tubulointerstitial
k30	2	rs2425042	20	33865895	G	A	-0.46	0.096	4.42e-06	0.00573	MMP24OS	tubulointerstitial
k30	2	rs591590	20	33866028	A	G	0.51	0.0951	3.53e-07	0.000676	MMP24OS	tubulointerstitial
k30	2	rs627106	20	33866029	C	T	0.51	0.0951	3.53e-07	0.000676	MMP24OS	tubulointerstitial
k30	2	rs7004	20	33866753	G	C	-0.474	0.0951	1.9e-06	0.00282	MMP24OS	tubulointerstitial
k30	2	rs2297789	20	33867248	A	T	-0.512	0.093	1.88e-07	0.000391	MMP24OS	tubulointerstitial
k30	2	rs2250205	20	33867924	G	A	-0.469	0.0944	2.04e-06	0.003	MMP24OS	tubulointerstitial
k30	2	rs2425043	20	33868702	T	C	-0.469	0.0944	2.04e-06	0.003	MMP24OS	tubulointerstitial
k30	2	rs8117042	20	33868913	T	G	-0.469	0.0944	2.04e-06	0.003	MMP24OS	tubulointerstitial
k30	2	rs2425044	20	33869735	C	T	-0.463	0.0959	3.8e-06	0.00505	MMP24OS	tubulointerstitial
k30	2	rs6120889	20	33870053	G	A	-0.512	0.093	1.88e-07	0.000391	MMP24OS	tubulointerstitial
k30	2	rs932562	20	33871310	T	C	-0.512	0.093	1.88e-07	0.000391	MMP24OS	tubulointerstitial
k30	2	rs2425047	20	33871675	A	C	-0.53	0.0919	5.41e-08	0.00013	MMP24OS	tubulointerstitial
k30	2	rs2275275	20	33872311	G	C	-0.512	0.093	1.88e-07	0.000391	MMP24OS	tubulointerstitial
k30	2	rs6060347	20	33874151	A	G	-0.418	0.098	3.81e-05	0.0316	MMP24OS	tubulointerstitial
k30	2	rs2425050	20	33879478	A	G	-0.451	0.0925	3.03e-06	0.00418	MMP24OS	tubulointerstitial
k30	2	rs7272884	20	33883015	G	A	-0.355	0.0836	3.94e-05	0.0325	MMP24OS	tubulointerstitial
k30	2	rs77480798	20	34203409	A	G	-0.838	0.096	1.01e-14	9.36e-11	CPNE1	tubulointerstitial
k30	2	rs61016611	20	34212151	G	A	-0.845	0.0953	4.44e-15	4.26e-11	CPNE1	tubulointerstitial
k30	2	rs113522583	20	34212327	C	A	-0.998	0.103	4.26e-17	4.9e-13	CPNE1	tubulointerstitial
k30	2	rs77120309	20	34218173	C	T	-0.822	0.0957	2.06e-14	1.84e-10	CPNE1	tubulointerstitial
k30	2	rs12481228	20	34218673	G	C	-0.982	0.102	6.34e-17	7.2e-13	CPNE1	tubulointerstitial
k30	2	rs6060524	20	34221155	G	T	-1.03	0.101	2.41e-18	3.19e-14	CPNE1	tubulointerstitial
k30	2	rs6060525	20	34222812	T	C	-0.418	0.0878	4.94e-06	0.00627	CPNE1	tubulointerstitial
k30	2	rs1118233	20	34228349	T	A	-1.03	0.101	2.41e-18	3.19e-14	CPNE1	tubulointerstitial
k30	2	rs7273815	20	34232415	G	T	-1.03	0.101	2.41e-18	3.19e-14	CPNE1	tubulointerstitial
k30	2	rs12480408	20	34234800	A	G	-1.03	0.101	2.41e-18	3.19e-14	CPNE1	tubulointerstitial
k30	2	rs6060535	20	34235522	C	T	-1.04	0.102	2.31e-18	3.09e-14	CPNE1	tubulointerstitial
k30	2	rs7261284	20	34244104	T	A	-1.04	0.102	2.31e-18	3.09e-14	CPNE1	tubulointerstitial
k30	2	rs11696527	20	34245379	A	G	-1.03	0.103	8.57e-18	1.06e-13	CPNE1	tubulointerstitial
k30	2	rs111306810	20	34245924	C	T	-1.03	0.101	2.41e-18	3.19e-14	CPNE1	tubulointerstitial
k30	2	rs73905926	20	34251982	G	C	-1.04	0.102	2.31e-18	3.09e-14	CPNE1	tubulointerstitial
k30	2	rs2295356	20	34252856	G	A	-1.04	0.102	2.31e-18	3.09e-14	CPNE1	tubulointerstitial
k30	2	rs111677088	20	34253487	G	A	-0.739	0.102	3.82e-11	1.92e-07	CPNE1	tubulointerstitial
k30	2	rs113203744	20	34253656	C	G	-1.04	0.102	2.31e-18	3.09e-14	CPNE1	tubulointerstitial
k30	2	rs6060547	20	34261126	C	T	-1.03	0.101	2.41e-18	3.19e-14	CPNE1	tubulointerstitial
k30	2	rs6060557	20	34270266	C	T	-1.04	0.102	2.31e-18	3.09e-14	CPNE1	tubulointerstitial
k30	2	rs11699793	20	34271574	C	T	-1.07	0.101	3.29e-19	4.83e-15	CPNE1	tubulointerstitial
k30	2	rs11699690	20	34271774	G	A	-1.05	0.104	4.89e-18	6.22e-14	CPNE1	tubulointerstitial
k30	2	rs6060564	20	34284689	G	A	-1.03	0.101	2.41e-18	3.19e-14	CPNE1	tubulointerstitial
k30	2	rs56116518	20	34286251	G	T	-1.03	0.101	2.41e-18	3.19e-14	CPNE1	tubulointerstitial
k30	2	rs146367992	20	34289650	T	A	-0.97	0.0994	2.86e-17	3.36e-13	CPNE1	tubulointerstitial
k30	2	rs6058303	20	34290281	A	G	-1.03	0.101	2.41e-18	3.19e-14	CPNE1	tubulointerstitial
k30	2	rs2425071	20	34292961	C	A	-0.509	0.0942	3e-07	0.000587	CPNE1	tubulointerstitial
k30	2	rs2425072	20	34293686	T	C	-0.509	0.0942	3e-07	0.000587	CPNE1	tubulointerstitial
k30	2	rs6060572	20	34294015	C	T	-0.822	0.0957	2.06e-14	1.84e-10	CPNE1	tubulointerstitial
k30	2	rs2425078	20	34298163	T	C	-0.822	0.0957	2.06e-14	1.84e-10	CPNE1	tubulointerstitial
k30	2	rs6058304	20	34299851	C	T	-1.03	0.101	2.41e-18	3.19e-14	CPNE1	tubulointerstitial
k30	2	rs112339847	20	34304224	A	C	-1	0.0989	3.07e-18	3.97e-14	CPNE1	tubulointerstitial
k30	2	rs8124505	20	34307247	C	G	-1.03	0.101	2.41e-18	3.19e-14	CPNE1	tubulointerstitial
k30	2	rs59064961	20	34307950	T	C	-0.509	0.0942	3e-07	0.000587	CPNE1	tubulointerstitial
k30	2	rs11696947	20	34312658	A	G	-1.03	0.101	2.41e-18	3.19e-14	CPNE1	tubulointerstitial
k30	2	rs11699044	20	34312713	C	T	-0.65	0.0961	4.07e-10	1.65e-06	CPNE1	tubulointerstitial
k30	2	rs6060583	20	34314114	C	T	-1.03	0.101	2.41e-18	3.19e-14	CPNE1	tubulointerstitial
k30	2	rs7263640	20	34314725	C	T	-1.03	0.101	2.41e-18	3.19e-14	CPNE1	tubulointerstitial
k30	2	rs6060585	20	34315505	C	T	-1.03	0.101	2.41e-18	3.19e-14	CPNE1	tubulointerstitial
k30	2	rs113014094	20	34315677	T	C	-1.03	0.101	2.41e-18	3.19e-14	CPNE1	tubulointerstitial
k30	2	rs17093026	20	34318911	C	T	-1.03	0.101	2.41e-18	3.19e-14	CPNE1	tubulointerstitial
k30	2	rs17093027	20	34319118	A	T	-1.03	0.101	2.41e-18	3.19e-14	CPNE1	tubulointerstitial
k30	2	rs13038622	20	34319343	A	G	-1.03	0.101	2.41e-18	3.19e-14	CPNE1	tubulointerstitial
k30	2	rs6058309	20	34320253	G	A	-1.03	0.101	2.41e-18	3.19e-14	CPNE1	tubulointerstitial
k30	2	rs45595739	20	34320759	C	T	-1.03	0.101	2.41e-18	3.19e-14	CPNE1	tubulointerstitial
k30	2	rs6058310	20	34321326	T	C	-1.03	0.101	2.41e-18	3.19e-14	CPNE1	tubulointerstitial
k30	2	rs6058311	20	34321895	A	G	-1.03	0.101	2.41e-18	3.19e-14	CPNE1	tubulointerstitial
k30	2	rs2425118	20	34324098	G	A	-0.523	0.0962	2.57e-07	0.000513	CPNE1	tubulointerstitial
k30	2	rs2425119	20	34324216	C	A	-0.517	0.0935	1.63e-07	0.000345	CPNE1	tubulointerstitial
k30	2	rs2425120	20	34324456	A	T	-0.493	0.095	7.73e-07	0.00133	CPNE1	tubulointerstitial
k30	2	rs56392905	20	34325351	A	G	-0.509	0.0942	3e-07	0.000587	CPNE1	tubulointerstitial
k30	2	rs58448091	20	34325470	G	A	-1.03	0.101	2.41e-18	3.19e-14	CPNE1	tubulointerstitial
k30	2	rs2425121	20	34326186	A	T	-0.509	0.0942	3e-07	0.000587	CPNE1	tubulointerstitial
k30	2	rs1056196	20	34327159	T	A	-1.03	0.101	2.41e-18	3.19e-14	CPNE1	tubulointerstitial
k30	2	rs2425122	20	34328848	C	T	-0.544	0.096	8.78e-08	0.0002	CPNE1	tubulointerstitial
k30	2	rs2066066	20	34329359	T	C	-0.509	0.0942	3e-07	0.000587	CPNE1	tubulointerstitial
k30	2	rs2425123	20	34329547	A	G	-0.509	0.0942	3e-07	0.000587	CPNE1	tubulointerstitial
k30	2	rs2425126	20	34331730	T	C	-0.509	0.0942	3e-07	0.000587	CPNE1	tubulointerstitial
k30	2	rs2425127	20	34332037	T	C	-0.502	0.0958	6.13e-07	0.00109	CPNE1	tubulointerstitial
k30	2	rs3827029	20	34332784	C	A	0.531	0.093	7.21e-08	0.000168	CPNE1	tubulointerstitial
k30	2	rs73905955	20	34332938	A	G	-1.03	0.101	2.41e-18	3.19e-14	CPNE1	tubulointerstitial
k30	2	rs2225950	20	34333015	C	G	-0.509	0.0942	3e-07	0.000587	CPNE1	tubulointerstitial
k30	2	rs2425130	20	34335059	A	G	-0.509	0.0942	3e-07	0.000587	CPNE1	tubulointerstitial
k30	2	rs111241953	20	34335744	A	G	-1.03	0.101	2.41e-18	3.19e-14	CPNE1	tubulointerstitial
k30	2	rs77831232	20	34336427	A	G	-0.477	0.0947	1.53e-06	0.00236	CPNE1	tubulointerstitial
k30	2	rs1970577	20	34336737	A	G	-0.509	0.0942	3e-07	0.000587	CPNE1	tubulointerstitial
k30	2	rs2425131	20	34337074	T	C	-0.509	0.0942	3e-07	0.000587	CPNE1	tubulointerstitial
k30	2	rs6060588	20	34337480	G	A	-1.03	0.101	2.41e-18	3.19e-14	CPNE1	tubulointerstitial
k30	2	rs2425132	20	34338390	A	G	-0.509	0.0942	3e-07	0.000587	CPNE1	tubulointerstitial
k30	2	rs7268195	20	34339854	G	A	-0.509	0.0942	3e-07	0.000587	CPNE1	tubulointerstitial
k30	2	rs11167275	20	34340275	T	C	-1.03	0.101	2.41e-18	3.19e-14	CPNE1	tubulointerstitial
k30	2	rs117010355	20	34343442	A	G	-1.04	0.0988	4.48e-19	6.4e-15	CPNE1	tubulointerstitial
k30	2	rs111462490	20	34343511	T	C	-0.506	0.0972	7.26e-07	0.00126	CPNE1	tubulointerstitial
k30	2	rs56052651	20	34344084	C	T	-0.728	0.0976	1.04e-11	5.9e-08	CPNE1	tubulointerstitial
k30	2	rs36103066	20	34344410	G	T	-0.775	0.101	3.95e-12	2.45e-08	CPNE1	tubulointerstitial
k30	2	rs2425136	20	34344782	G	A	-0.498	0.0972	1.04e-06	0.00171	CPNE1	tubulointerstitial
k30	2	rs78877130	20	34344947	G	A	-1.03	0.101	2.41e-18	3.19e-14	CPNE1	tubulointerstitial
k30	2	rs2425137	20	34345396	C	A	-0.479	0.1	4.52e-06	0.00583	CPNE1	tubulointerstitial
k30	2	rs2425138	20	34345710	G	A	-0.5	0.0973	9.77e-07	0.00162	CPNE1	tubulointerstitial
k30	2	rs2425141	20	34350123	A	G	-0.666	0.105	3.2e-09	1.06e-05	CPNE1	tubulointerstitial
k30	2	rs2425142	20	34350346	G	A	-0.897	0.105	3.51e-14	3.05e-10	CPNE1	tubulointerstitial
k30	2	rs2425143	20	34350666	C	T	-0.666	0.105	3.2e-09	1.06e-05	CPNE1	tubulointerstitial
k30	2	rs6060591	20	34351476	T	C	-0.666	0.105	3.2e-09	1.06e-05	CPNE1	tubulointerstitial
k30	2	rs145864236	20	34351935	G	A	-0.666	0.105	3.2e-09	1.06e-05	CPNE1	tubulointerstitial
k30	2	rs2095818	20	34353137	C	G	-1.07	0.108	1.45e-17	1.76e-13	CPNE1	tubulointerstitial
k30	2	rs2095819	20	34353278	A	G	-0.897	0.105	3.51e-14	3.05e-10	CPNE1	tubulointerstitial
k30	2	rs2425145	20	34354190	C	T	-0.897	0.105	3.51e-14	3.05e-10	CPNE1	tubulointerstitial
k30	2	rs11697455	20	34355523	C	G	-0.666	0.105	3.2e-09	1.06e-05	CPNE1	tubulointerstitial
k30	2	rs1890470	20	34357008	C	T	-0.666	0.105	3.2e-09	1.06e-05	CPNE1	tubulointerstitial
k30	2	rs28685274	20	34358527	T	C	-0.666	0.105	3.2e-09	1.06e-05	CPNE1	tubulointerstitial
k30	2	rs148527013	20	34358652	C	A	-0.741	0.105	1.02e-10	4.66e-07	CPNE1	tubulointerstitial
k30	2	rs2425149	20	34359587	G	A	-0.696	0.108	1.81e-09	6.32e-06	CPNE1	tubulointerstitial
k30	2	rs4911519	20	34362326	A	T	0.91	0.106	2.26e-14	2e-10	CPNE1	tubulointerstitial
k30	2	rs6058318	20	34363584	A	G	0.906	0.105	1.74e-14	1.57e-10	CPNE1	tubulointerstitial
k30	2	rs73902908	20	34365112	G	T	-1.06	0.105	5.29e-18	6.69e-14	CPNE1	tubulointerstitial
k30	2	rs2378408	20	34367732	T	C	0.948	0.106	2.55e-15	2.5e-11	CPNE1	tubulointerstitial
k30	2	rs4602287	20	34368028	C	G	0.89	0.107	8.23e-14	6.83e-10	CPNE1	tubulointerstitial
k30	2	rs6119649	20	34369596	G	A	0.906	0.105	1.74e-14	1.57e-10	CPNE1	tubulointerstitial
k30	2	rs6060597	20	34370100	G	A	0.906	0.105	1.74e-14	1.57e-10	CPNE1	tubulointerstitial
k30	2	rs111597121	20	34371913	A	C	-1.08	0.105	1.18e-18	1.63e-14	CPNE1	tubulointerstitial
k30	2	rs11700256	20	34372941	C	G	-1.08	0.105	1.18e-18	1.63e-14	CPNE1	tubulointerstitial
k30	2	rs74785978	20	34373234	G	C	-1.08	0.105	1.18e-18	1.63e-14	CPNE1	tubulointerstitial
k30	2	rs78421482	20	34376486	A	G	-1.08	0.105	1.18e-18	1.63e-14	CPNE1	tubulointerstitial
k30	2	rs6060605	20	34378132	T	G	-1.07	0.112	7.96e-17	8.96e-13	CPNE1	tubulointerstitial
k30	2	rs11696369	20	34378629	C	T	-0.906	0.105	1.74e-14	1.57e-10	CPNE1	tubulointerstitial
k30	2	rs11906854	20	34383634	A	G	-0.561	0.103	2.49e-07	0.000499	CPNE1	tubulointerstitial
k30	2	rs6058324	20	34388789	G	T	-1.02	0.117	1.05e-14	9.72e-11	CPNE1	tubulointerstitial
k30	2	rs75331436	20	34391052	T	C	-1.08	0.105	1.18e-18	1.63e-14	CPNE1	tubulointerstitial
k30	2	rs80156193	20	34392176	G	C	-1.08	0.105	1.18e-18	1.63e-14	CPNE1	tubulointerstitial
k30	2	rs6060613	20	34394003	T	A	-1.08	0.105	1.18e-18	1.63e-14	CPNE1	tubulointerstitial
k30	2	rs8115150	20	34397189	G	T	-1.08	0.105	1.18e-18	1.63e-14	CPNE1	tubulointerstitial
k30	2	rs56904633	20	34400757	T	A	-1.08	0.105	1.18e-18	1.63e-14	CPNE1	tubulointerstitial
k30	2	rs8122587	20	34401050	C	T	-0.682	0.105	1.52e-09	5.41e-06	CPNE1	tubulointerstitial
k30	2	rs6060624	20	34413663	A	G	-1.08	0.105	1.18e-18	1.63e-14	CPNE1	tubulointerstitial
k30	2	rs112103450	20	34415578	T	C	-0.54	0.102	4.76e-07	0.000873	CPNE1	tubulointerstitial
k30	2	rs3787169	20	34419884	G	A	-0.561	0.103	2.49e-07	0.000499	CPNE1	tubulointerstitial
k30	2	rs11907811	20	34428078	A	T	-1.06	0.109	3.23e-17	3.76e-13	CPNE1	tubulointerstitial
k30	2	rs6060639	20	34438183	C	T	-0.971	0.106	8.77e-16	8.97e-12	CPNE1	tubulointerstitial
k30	2	rs17093156	20	34438583	T	C	-0.404	0.0914	2.06e-05	0.0195	CPNE1	tubulointerstitial
k30	2	rs74355238	20	34441541	A	G	-0.999	0.107	3.9e-16	4.13e-12	CPNE1	tubulointerstitial
k30	2	rs7273668	20	34442731	G	A	-1.06	0.109	3.23e-17	3.76e-13	CPNE1	tubulointerstitial
k30	2	rs10485510	20	34445164	G	A	-1.06	0.109	3.23e-17	3.76e-13	CPNE1	tubulointerstitial
k30	2	rs7264414	20	34446826	A	G	-1.06	0.109	3.23e-17	3.76e-13	CPNE1	tubulointerstitial
k30	2	rs145839824	20	34448387	G	T	-1	0.104	6.6e-17	7.48e-13	CPNE1	tubulointerstitial
k30	2	rs4504072	20	34448773	G	C	-1.06	0.109	3.23e-17	3.76e-13	CPNE1	tubulointerstitial
k30	2	rs6060642	20	34449840	G	T	-1.06	0.109	3.23e-17	3.76e-13	CPNE1	tubulointerstitial
k30	2	rs6060643	20	34449851	C	T	-1.06	0.109	3.23e-17	3.76e-13	CPNE1	tubulointerstitial
k30	2	rs8116836	20	34453362	T	A	-0.686	0.107	2.37e-09	8.08e-06	CPNE1	tubulointerstitial
k99	1	rs6122466	20	62139177	A	G	-0.451	0.068	7.43e-10	2.82e-06	PPDPF	tubulointerstitial
k99	1	rs2314639	20	62148912	C	T	-0.468	0.0666	1.02e-10	4.62e-07	PPDPF	tubulointerstitial
k99	1	rs2145166	20	62149840	G	A	-0.468	0.0666	1.02e-10	4.62e-07	PPDPF	tubulointerstitial
k99	1	rs72629024	20	62152519	C	G	-0.465	0.0669	1.53e-10	6.74e-07	PPDPF	tubulointerstitial
k122	1	rs62114494	2	211317	C	T	-0.64	0.0718	3.37e-15	3.26e-11	SH3YL1	tubulointerstitial
k122	1	rs2126129	2	212548	C	T	-0.642	0.0725	4.75e-15	4.55e-11	SH3YL1	tubulointerstitial
k122	1	rs62114497	2	214837	G	A	-0.676	0.0703	6.7e-17	7.59e-13	SH3YL1	tubulointerstitial
k122	1	rs62114497	2	214837	G	A	0.35	0.0795	2.18e-05	0.0203	ALKAL2	tubulointerstitial
k122	1	rs6709534	2	217334	G	C	-0.639	0.072	4.23e-15	4.06e-11	SH3YL1	tubulointerstitial
k122	1	rs9213	2	218386	G	A	-0.584	0.0728	4.76e-13	3.46e-09	SH3YL1	tubulointerstitial
k122	1	rs9213	2	218386	G	A	0.332	0.0773	3.4e-05	0.029	ALKAL2	tubulointerstitial
k122	1	rs3828165	2	220889	G	A	0.347	0.0791	2.32e-05	0.0214	ALKAL2	tubulointerstitial
k122	1	rs3828165	2	220889	G	A	-0.647	0.0715	1.62e-15	1.62e-11	SH3YL1	tubulointerstitial
k122	1	rs60484953	2	221560	G	A	-0.651	0.0715	1.13e-15	1.14e-11	SH3YL1	tubulointerstitial
k122	1	rs60484953	2	221560	G	A	0.354	0.079	1.57e-05	0.0159	ALKAL2	tubulointerstitial
k122	1	rs3791224	2	221981	C	T	0.332	0.0773	3.4e-05	0.029	ALKAL2	tubulointerstitial
k122	1	rs3791224	2	221981	C	T	-0.584	0.0728	4.76e-13	3.46e-09	SH3YL1	tubulointerstitial
k122	1	rs3791223	2	222336	T	C	-0.639	0.072	4.23e-15	4.06e-11	SH3YL1	tubulointerstitial
k122	1	rs2290911	2	224919	A	G	-0.634	0.0725	8.8e-15	8.18e-11	SH3YL1	tubulointerstitial
k122	1	rs3791221	2	226933	A	G	0.324	0.0786	6.52e-05	0.0479	ALKAL2	tubulointerstitial
k122	1	rs3791221	2	226933	A	G	-0.623	0.0716	1.17e-14	1.08e-10	SH3YL1	tubulointerstitial
k122	1	rs3791220	2	227066	G	A	-0.623	0.0716	1.17e-14	1.08e-10	SH3YL1	tubulointerstitial
k122	1	rs3791220	2	227066	G	A	0.324	0.0786	6.52e-05	0.0479	ALKAL2	tubulointerstitial
k122	1	rs17713396	2	227201	C	T	0.324	0.0786	6.52e-05	0.0479	ALKAL2	tubulointerstitial
k122	1	rs17713396	2	227201	C	T	-0.623	0.0716	1.17e-14	1.08e-10	SH3YL1	tubulointerstitial
k122	1	rs57542652	2	228088	G	A	0.34	0.081	5.08e-05	0.0397	ALKAL2	tubulointerstitial
k122	1	rs57542652	2	228088	G	A	-0.591	0.0772	3.54e-12	2.21e-08	SH3YL1	tubulointerstitial
k122	1	rs7601944	2	229456	A	G	-0.584	0.0712	1.87e-13	1.45e-09	SH3YL1	tubulointerstitial
k129	1	rs9608816	22	30216900	C	A	-0.22	0.0518	3.98e-05	0.0327	UQCR10	tubulointerstitial
k122	1	rs2306060	2	230912	A	C	-0.599	0.0732	2.11e-13	1.63e-09	SH3YL1	tubulointerstitial
k122	1	rs2306060	2	230912	A	C	0.332	0.0783	4.13e-05	0.0337	ALKAL2	tubulointerstitial
k122	1	rs62114501	2	231741	C	T	0.354	0.079	1.57e-05	0.0159	ALKAL2	tubulointerstitial
k122	1	rs62114501	2	231741	C	T	-0.651	0.0715	1.13e-15	1.14e-11	SH3YL1	tubulointerstitial
k171	1	rs4458205	2	233557646	C	T	-0.337	0.0712	5.53e-06	0.00691	KCNJ13	tubulointerstitial
k171	1	rs12472839	2	233559615	A	G	-0.326	0.07	7.41e-06	0.00876	KCNJ13	tubulointerstitial
k171	1	rs13007783	2	233566679	G	A	-0.35	0.0682	9.81e-07	0.00163	KCNJ13	tubulointerstitial
k171	1	rs2012221	2	233566848	T	C	-0.35	0.0682	9.81e-07	0.00163	KCNJ13	tubulointerstitial
k171	1	rs983430	2	233567114	A	G	-0.344	0.0683	1.55e-06	0.00238	KCNJ13	tubulointerstitial
k171	1	rs6747645	2	233571033	A	G	-0.32	0.0686	7.44e-06	0.00879	KCNJ13	tubulointerstitial
k171	1	rs7578299	2	233573469	G	T	-0.344	0.0683	1.55e-06	0.00238	KCNJ13	tubulointerstitial
k171	1	rs35395584	2	233573698	G	C	-0.34	0.0683	1.99e-06	0.00294	KCNJ13	tubulointerstitial
k171	1	rs11692545	2	233574396	A	G	-0.348	0.0691	1.5e-06	0.00232	KCNJ13	tubulointerstitial
k171	1	rs35621474	2	233574812	G	A	-0.343	0.07	2.78e-06	0.00388	KCNJ13	tubulointerstitial
k171	1	rs6739638	2	233576015	G	A	-0.338	0.0692	2.91e-06	0.00403	KCNJ13	tubulointerstitial
k171	1	rs7592717	2	233577038	G	A	-0.361	0.0732	2.39e-06	0.00343	KCNJ13	tubulointerstitial
k171	1	rs1022330	2	233577330	G	A	-0.35	0.0682	9.81e-07	0.00163	KCNJ13	tubulointerstitial
k171	1	rs4517962	2	233578337	T	C	-0.35	0.0682	9.81e-07	0.00163	KCNJ13	tubulointerstitial
k171	1	rs6714245	2	233580505	T	C	-0.35	0.0682	9.81e-07	0.00163	KCNJ13	tubulointerstitial
k171	1	rs7591176	2	233581803	C	A	-0.343	0.07	2.78e-06	0.00388	KCNJ13	tubulointerstitial
k171	1	rs35212961	2	233582762	C	T	-0.371	0.0731	1.25e-06	0.002	KCNJ13	tubulointerstitial
k171	1	rs6761324	2	233582793	T	G	-0.332	0.0715	7.99e-06	0.00933	KCNJ13	tubulointerstitial
k171	1	rs6746294	2	233583050	C	G	-0.306	0.0698	2.36e-05	0.0216	KCNJ13	tubulointerstitial
k171	1	rs13003675	2	233584109	C	T	-0.343	0.07	2.78e-06	0.00388	KCNJ13	tubulointerstitial
k171	1	rs13004406	2	233584557	A	T	-0.338	0.0692	2.91e-06	0.00403	KCNJ13	tubulointerstitial
k171	1	rs11690474	2	233585319	G	T	-0.337	0.0727	8.5e-06	0.00982	KCNJ13	tubulointerstitial
k171	1	rs9679089	2	233585327	C	T	-0.302	0.0715	4.47e-05	0.0358	KCNJ13	tubulointerstitial
k171	1	rs35285732	2	233588172	G	A	-0.343	0.07	2.78e-06	0.00388	KCNJ13	tubulointerstitial
k171	1	rs112133824	2	233588474	C	T	-0.343	0.07	2.78e-06	0.00388	KCNJ13	tubulointerstitial
k171	1	rs6745879	2	233590007	A	G	-0.343	0.07	2.78e-06	0.00388	KCNJ13	tubulointerstitial
k171	1	rs6717841	2	233590255	C	T	-0.343	0.07	2.78e-06	0.00388	KCNJ13	tubulointerstitial
k171	1	rs6733151	2	233592341	A	C	-0.343	0.07	2.78e-06	0.00388	KCNJ13	tubulointerstitial
k171	1	rs6724117	2	233593660	T	G	-0.318	0.0718	1.91e-05	0.0183	KCNJ13	tubulointerstitial
k171	1	rs13008942	2	233594875	G	A	-0.343	0.07	2.78e-06	0.00388	KCNJ13	tubulointerstitial
k171	1	rs12478564	2	233598340	C	T	-0.343	0.07	2.78e-06	0.00388	KCNJ13	tubulointerstitial
k171	1	rs11555646	2	233599904	A	C	-0.364	0.0715	1.22e-06	0.00196	KCNJ13	tubulointerstitial
k171	1	rs13013142	2	233600606	A	G	-0.348	0.0691	1.5e-06	0.00232	KCNJ13	tubulointerstitial
k171	1	rs6738386	2	233602028	T	C	-0.35	0.0682	9.81e-07	0.00163	KCNJ13	tubulointerstitial
k171	1	rs66549961	2	233602293	A	G	-0.344	0.0683	1.55e-06	0.00238	KCNJ13	tubulointerstitial
k171	1	rs13035829	2	233604487	A	T	-0.35	0.0682	9.81e-07	0.00163	KCNJ13	tubulointerstitial
k171	1	rs6732136	2	233604580	C	T	-0.341	0.0687	2.11e-06	0.00309	KCNJ13	tubulointerstitial
k171	1	rs7562712	2	233606580	A	G	-0.348	0.0691	1.5e-06	0.00232	KCNJ13	tubulointerstitial
k171	1	rs7606090	2	233606740	T	C	-0.353	0.0686	9.23e-07	0.00155	KCNJ13	tubulointerstitial
k171	1	rs67013068	2	233608253	G	C	-0.348	0.0698	1.94e-06	0.00287	KCNJ13	tubulointerstitial
k171	1	rs11687128	2	233608901	T	C	-0.343	0.07	2.78e-06	0.00388	KCNJ13	tubulointerstitial
k171	1	rs3817311	2	233612557	C	T	-0.333	0.0703	5.61e-06	0.00698	KCNJ13	tubulointerstitial
k171	1	rs11679079	2	233612656	C	T	-0.343	0.07	2.78e-06	0.00388	KCNJ13	tubulointerstitial
k171	1	rs35362030	2	233612845	A	G	-0.338	0.0692	2.91e-06	0.00403	KCNJ13	tubulointerstitial
k171	1	rs13011298	2	233612996	A	G	-0.338	0.0692	2.91e-06	0.00403	KCNJ13	tubulointerstitial
k171	1	rs34880628	2	233614819	C	T	-0.346	0.0713	3.25e-06	0.00442	KCNJ13	tubulointerstitial
k171	1	rs12474040	2	233615345	T	G	-0.344	0.0683	1.55e-06	0.00238	KCNJ13	tubulointerstitial
k171	1	rs12991088	2	233617520	G	T	-0.352	0.0702	1.75e-06	0.00263	KCNJ13	tubulointerstitial
k171	1	rs12990821	2	233617585	C	G	-0.348	0.0691	1.5e-06	0.00232	KCNJ13	tubulointerstitial
k171	1	rs71421663	2	233619131	A	G	-0.348	0.0691	1.5e-06	0.00232	KCNJ13	tubulointerstitial
k171	1	rs36007169	2	233621834	A	G	-0.348	0.0691	1.5e-06	0.00232	KCNJ13	tubulointerstitial
k171	1	rs12987513	2	233622066	A	G	-0.343	0.069	2.05e-06	0.00302	KCNJ13	tubulointerstitial
k171	1	rs13021246	2	233623111	T	C	-0.343	0.07	2.78e-06	0.00388	KCNJ13	tubulointerstitial
k171	1	rs35085837	2	233624363	A	G	-0.343	0.07	2.78e-06	0.00388	KCNJ13	tubulointerstitial
k171	1	rs4452130	2	233627012	G	C	-0.343	0.07	2.78e-06	0.00388	KCNJ13	tubulointerstitial
k171	1	rs10933409	2	233629386	A	G	-0.348	0.0691	1.5e-06	0.00232	KCNJ13	tubulointerstitial
k171	1	rs6748027	2	233629552	T	C	-0.348	0.0691	1.5e-06	0.00232	KCNJ13	tubulointerstitial
k171	1	rs1801251	2	233633460	G	A	-0.343	0.0702	3.02e-06	0.00416	KCNJ13	tubulointerstitial
k171	1	rs1044480	2	233633736	A	G	-0.35	0.0682	9.81e-07	0.00163	KCNJ13	tubulointerstitial
k171	1	rs33980184	2	233634085	A	G	-0.348	0.0691	1.5e-06	0.00232	KCNJ13	tubulointerstitial
k171	1	rs56777991	2	233635388	A	C	-0.345	0.0692	1.84e-06	0.00275	KCNJ13	tubulointerstitial
k171	1	rs1446308	2	233639309	T	C	-0.34	0.0692	2.56e-06	0.00363	KCNJ13	tubulointerstitial
k171	1	rs737028	2	233640750	T	C	-0.336	0.0679	2.26e-06	0.00327	KCNJ13	tubulointerstitial
k171	1	rs283486	2	233644223	A	G	-0.348	0.0691	1.5e-06	0.00232	KCNJ13	tubulointerstitial
k171	1	rs2592105	2	233645968	C	G	-0.339	0.0698	3.32e-06	0.0045	KCNJ13	tubulointerstitial
k171	1	rs283484	2	233646505	A	G	-0.333	0.0682	3e-06	0.00414	KCNJ13	tubulointerstitial
k171	1	rs283469	2	233656997	G	T	-0.351	0.0685	1.01e-06	0.00167	KCNJ13	tubulointerstitial
k171	1	rs778166	2	233664097	A	T	-0.345	0.0687	1.69e-06	0.00256	KCNJ13	tubulointerstitial
k171	1	rs2674839	2	233669040	G	C	-0.352	0.0702	1.65e-06	0.00251	KCNJ13	tubulointerstitial
k171	1	rs2592113	2	233669553	C	T	-0.351	0.07	1.66e-06	0.00252	KCNJ13	tubulointerstitial
k171	1	rs4973053	2	233670099	G	A	0.342	0.0698	2.83e-06	0.00394	KCNJ13	tubulointerstitial
k171	1	rs9653383	2	233670380	A	C	0.373	0.0717	7.41e-07	0.00128	KCNJ13	tubulointerstitial
k171	1	rs1867778	2	233679644	C	T	0.351	0.07	1.66e-06	0.00252	KCNJ13	tubulointerstitial
k171	1	rs4973559	2	233687304	C	T	0.291	0.0671	2.81e-05	0.0249	KCNJ13	tubulointerstitial
k171	1	rs4973560	2	233687322	C	T	0.299	0.0671	1.81e-05	0.0176	KCNJ13	tubulointerstitial
k171	1	rs4973561	2	233687337	C	G	0.291	0.0671	2.81e-05	0.0249	KCNJ13	tubulointerstitial
k171	1	rs7558609	2	233700379	A	G	0.343	0.07	2.78e-06	0.00388	KCNJ13	tubulointerstitial
k171	1	rs1446311	2	233705071	G	A	0.356	0.0695	1.02e-06	0.00168	KCNJ13	tubulointerstitial
k171	1	rs7587309	2	233705702	G	T	0.353	0.0691	1.14e-06	0.00185	KCNJ13	tubulointerstitial
k171	1	rs11676216	2	233706368	C	T	0.357	0.0702	1.22e-06	0.00196	KCNJ13	tubulointerstitial
k171	1	rs10933411	2	233706847	A	G	0.356	0.0695	1.02e-06	0.00168	KCNJ13	tubulointerstitial
k171	1	rs10933412	2	233707226	G	C	0.345	0.0696	2.15e-06	0.00314	KCNJ13	tubulointerstitial
k171	1	rs12694917	2	233707611	C	T	0.368	0.0691	4.17e-07	0.000781	KCNJ13	tubulointerstitial
k171	1	rs7568385	2	233708066	A	G	0.358	0.0687	7.22e-07	0.00125	KCNJ13	tubulointerstitial
k171	1	rs3816334	2	233708806	A	G	0.356	0.0695	1.02e-06	0.00168	KCNJ13	tubulointerstitial
k171	1	rs4973054	2	233710713	G	C	0.331	0.0698	5.48e-06	0.00685	KCNJ13	tubulointerstitial
k171	1	rs991873	2	233711046	A	G	0.356	0.0695	1.02e-06	0.00168	KCNJ13	tubulointerstitial
k171	1	rs2305137	2	233712049	G	A	0.361	0.0692	6.72e-07	0.00118	KCNJ13	tubulointerstitial
k171	1	rs6437074	2	233712296	G	A	0.356	0.0695	1.02e-06	0.00168	KCNJ13	tubulointerstitial
k171	1	rs2044449	2	233718808	G	A	0.353	0.0691	1.14e-06	0.00185	KCNJ13	tubulointerstitial
k171	1	rs2100053	2	233719516	G	T	0.356	0.0695	1.02e-06	0.00168	KCNJ13	tubulointerstitial
k171	1	rs4973056	2	233720765	C	A	0.355	0.0706	1.6e-06	0.00244	KCNJ13	tubulointerstitial
k171	1	rs1947105	2	233721455	G	A	0.352	0.0698	1.52e-06	0.00235	KCNJ13	tubulointerstitial
k171	1	rs7589201	2	233724536	A	G	0.361	0.0692	6.72e-07	0.00118	KCNJ13	tubulointerstitial
k171	1	rs895430	2	233725483	C	A	0.353	0.0691	1.14e-06	0.00185	KCNJ13	tubulointerstitial
k171	1	rs2675971	2	233726154	A	G	0.356	0.0695	1.02e-06	0.00168	KCNJ13	tubulointerstitial
k171	1	rs2592102	2	233726772	G	T	0.356	0.0695	1.02e-06	0.00168	KCNJ13	tubulointerstitial
k171	1	rs2675973	2	233727026	T	G	0.356	0.0695	1.02e-06	0.00168	KCNJ13	tubulointerstitial
k171	1	rs2675974	2	233727071	C	T	0.369	0.0688	3.59e-07	0.000687	KCNJ13	tubulointerstitial
k171	2	rs7563345	2	234143244	A	G	-0.318	0.0609	6.57e-07	0.00115	SCARNA5	tubulointerstitial
k171	2	rs930449	2	234144883	G	A	-0.302	0.0586	8.94e-07	0.00151	SCARNA5	tubulointerstitial
k171	2	rs62192912	2	234144942	C	T	-0.449	0.0657	2.73e-10	1.14e-06	SCARNA5	tubulointerstitial
k171	2	rs1596016	2	234148043	G	A	-0.326	0.058	1.09e-07	0.000243	SCARNA5	tubulointerstitial
k171	2	rs62192926	2	234148737	G	A	-0.449	0.0657	2.73e-10	1.14e-06	SCARNA5	tubulointerstitial
k171	2	rs13005285	2	234194957	T	G	-0.376	0.0536	1.09e-10	4.91e-07	SCARNA5	tubulointerstitial
k171	2	rs1441093	2	234272484	A	G	0.406	0.0835	3.2e-06	0.00437	SCARNA5	tubulointerstitial
k171	2	rs838705	2	234273242	G	A	0.296	0.0558	4.51e-07	0.000835	SCARNA5	tubulointerstitial
k171	2	rs838718	2	234296650	G	A	0.27	0.055	2.67e-06	0.00376	SCARNA5	tubulointerstitial
k122	1	rs6710091	2	239597	C	G	-0.623	0.0716	1.17e-14	1.08e-10	SH3YL1	tubulointerstitial
k122	1	rs6710091	2	239597	C	G	0.324	0.0786	6.52e-05	0.0479	ALKAL2	tubulointerstitial
k122	1	rs4497901	2	239969	C	T	-0.585	0.0726	4.19e-13	3.07e-09	SH3YL1	tubulointerstitial
k122	1	rs4497901	2	239969	C	T	0.321	0.0775	6.22e-05	0.0462	ALKAL2	tubulointerstitial
k122	1	rs17713568	2	242132	G	A	-0.633	0.0694	1.08e-15	1.09e-11	SH3YL1	tubulointerstitial
k122	1	rs62114505	2	242426	A	G	-0.642	0.0712	1.96e-15	1.93e-11	SH3YL1	tubulointerstitial
k122	1	rs62114505	2	242426	A	G	0.333	0.079	4.7e-05	0.0373	ALKAL2	tubulointerstitial
k122	1	rs62114506	2	242793	G	C	0.362	0.0816	1.98e-05	0.0189	ALKAL2	tubulointerstitial
k122	1	rs62114506	2	242793	G	C	-0.648	0.0754	2.01e-14	1.8e-10	SH3YL1	tubulointerstitial
k122	1	rs55753056	2	243929	G	A	-0.586	0.0702	8.7e-14	7.19e-10	SH3YL1	tubulointerstitial
k122	1	rs17713729	2	249092	A	C	-0.626	0.069	1.48e-15	1.48e-11	SH3YL1	tubulointerstitial
k122	1	rs17713729	2	249092	A	C	0.319	0.0768	5.74e-05	0.0434	ALKAL2	tubulointerstitial
k122	1	rs17713879	2	254215	G	A	-0.624	0.0691	1.78e-15	1.77e-11	SH3YL1	tubulointerstitial
k122	1	rs17713879	2	254215	G	A	0.35	0.0757	8.81e-06	0.0101	ALKAL2	tubulointerstitial
k122	1	rs62114538	2	256116	G	T	-0.598	0.0704	3.58e-14	3.11e-10	SH3YL1	tubulointerstitial
k122	1	rs62114538	2	256116	G	T	0.341	0.0758	1.48e-05	0.0152	ALKAL2	tubulointerstitial
k122	1	rs55936726	2	258210	T	C	-0.641	0.0693	5.24e-16	5.47e-12	SH3YL1	tubulointerstitial
k122	1	rs55936726	2	258210	T	C	0.32	0.0779	6.94e-05	0.0499	ALKAL2	tubulointerstitial
k122	1	rs36216559	2	262335	A	G	0.319	0.0768	5.74e-05	0.0434	ALKAL2	tubulointerstitial
k122	1	rs36216559	2	262335	A	G	-0.626	0.069	1.48e-15	1.48e-11	SH3YL1	tubulointerstitial
k122	1	rs7595075	2	264019	C	A	-0.626	0.069	1.48e-15	1.48e-11	SH3YL1	tubulointerstitial
k122	1	rs7595075	2	264019	C	A	0.319	0.0768	5.74e-05	0.0434	ALKAL2	tubulointerstitial
k122	1	rs7584915	2	264227	G	A	-0.59	0.0686	2e-14	1.79e-10	SH3YL1	tubulointerstitial
k122	1	rs114976176	2	264621	A	C	-0.597	0.0682	8.93e-15	8.29e-11	SH3YL1	tubulointerstitial
k122	1	rs114976176	2	264621	A	C	0.309	0.075	6.55e-05	0.048	ALKAL2	tubulointerstitial
k122	1	rs58461606	2	267367	G	T	-0.61	0.0691	5.82e-15	5.51e-11	SH3YL1	tubulointerstitial
k122	1	rs56321614	2	268191	G	T	-0.58	0.0731	8.15e-13	5.68e-09	SH3YL1	tubulointerstitial
k122	1	rs55946380	2	268293	A	G	0.32	0.0779	6.94e-05	0.0499	ALKAL2	tubulointerstitial
k122	1	rs55946380	2	268293	A	G	-0.641	0.0693	5.24e-16	5.47e-12	SH3YL1	tubulointerstitial
k122	1	rs62114544	2	269679	C	T	0.32	0.0779	6.94e-05	0.0499	ALKAL2	tubulointerstitial
k122	1	rs62114544	2	269679	C	T	-0.641	0.0693	5.24e-16	5.47e-12	SH3YL1	tubulointerstitial
k122	1	rs59937473	2	271797	G	A	0.325	0.0773	4.78e-05	0.0378	ALKAL2	tubulointerstitial
k122	1	rs59937473	2	271797	G	A	-0.564	0.0737	3.75e-12	2.34e-08	SH3YL1	tubulointerstitial
k122	1	rs11553746	2	272203	C	T	-0.651	0.0689	1.72e-16	1.87e-12	SH3YL1	tubulointerstitial
k122	1	rs11553746	2	272203	C	T	0.321	0.0781	6.92e-05	0.0498	ALKAL2	tubulointerstitial
k122	1	rs62114548	2	274672	C	G	0.321	0.0779	6.58e-05	0.0482	ALKAL2	tubulointerstitial
k122	1	rs62114548	2	274672	C	G	-0.654	0.0685	9.28e-17	1.04e-12	SH3YL1	tubulointerstitial
k122	1	rs79716074	2	277003	A	G	0.319	0.0768	5.74e-05	0.0434	ALKAL2	tubulointerstitial
k122	1	rs79716074	2	277003	A	G	-0.626	0.069	1.48e-15	1.48e-11	SH3YL1	tubulointerstitial
k122	1	rs7605824	2	280819	G	A	-0.626	0.069	1.48e-15	1.48e-11	SH3YL1	tubulointerstitial
k122	1	rs7605824	2	280819	G	A	0.319	0.0768	5.74e-05	0.0434	ALKAL2	tubulointerstitial
k122	1	rs7566279	2	281178	C	G	0.321	0.0768	5.29e-05	0.0408	ALKAL2	tubulointerstitial
k122	1	rs7566279	2	281178	C	G	-0.626	0.069	1.48e-15	1.48e-11	SH3YL1	tubulointerstitial
k122	1	rs56167434	2	282137	G	C	0.32	0.0779	6.94e-05	0.0499	ALKAL2	tubulointerstitial
k122	1	rs56167434	2	282137	G	C	-0.641	0.0693	5.24e-16	5.47e-12	SH3YL1	tubulointerstitial
k122	1	rs17714252	2	285471	G	A	-0.566	0.0718	9.93e-13	6.83e-09	SH3YL1	tubulointerstitial
k122	1	rs60843830	2	286756	C	G	-0.604	0.0719	6.17e-14	5.21e-10	SH3YL1	tubulointerstitial
k64	1	rs2332054	3	121620211	T	C	-0.341	0.0828	6.75e-05	0.0491	SLC15A2	tubulointerstitial
k64	1	rs9850685	3	121627476	T	C	-0.397	0.0821	3.51e-06	0.00472	SLC15A2	tubulointerstitial
k64	1	rs9289182	3	121628360	A	T	-0.397	0.0821	3.51e-06	0.00472	SLC15A2	tubulointerstitial
k64	1	rs9845790	3	121635721	G	A	-0.365	0.0849	3.27e-05	0.0281	SLC15A2	tubulointerstitial
k64	1	rs10934562	3	121636549	G	A	-0.396	0.0817	3.45e-06	0.00465	SLC15A2	tubulointerstitial
k64	1	rs9870245	3	121645438	G	A	-0.396	0.0817	3.45e-06	0.00465	SLC15A2	tubulointerstitial
k64	1	rs1143670	3	121646641	A	G	-0.366	0.0825	1.87e-05	0.018	SLC15A2	tubulointerstitial
k64	1	rs3792597	3	121650872	C	T	-0.396	0.0824	4.06e-06	0.00534	SLC15A2	tubulointerstitial
n109	1	rs1909585	3	124687460	C	T	-0.587	0.0943	6.08e-09	1.87e-05	MUC13	tubulointerstitial
n109	1	rs1909585	3	124687460	C	T	-0.515	0.0864	2.21e-08	5.89e-05	HEG1	tubulointerstitial
n109	1	rs6438863	3	124692046	G	T	-0.556	0.0963	5.3e-08	0.000127	MUC13	tubulointerstitial
n109	1	rs6438863	3	124692046	G	T	-0.479	0.0885	2.78e-07	0.000549	HEG1	tubulointerstitial
n109	1	rs6438864	3	124692194	T	C	-0.479	0.0885	2.78e-07	0.000549	HEG1	tubulointerstitial
n109	1	rs6438864	3	124692194	T	C	-0.556	0.0963	5.3e-08	0.000127	MUC13	tubulointerstitial
n109	1	rs6774736	3	124695031	G	A	-0.568	0.0936	1.28e-08	3.63e-05	MUC13	tubulointerstitial
n109	1	rs6774736	3	124695031	G	A	-0.492	0.086	6.54e-08	0.000154	HEG1	tubulointerstitial
n109	1	rs9836224	3	124697992	C	T	-0.513	0.0871	2.96e-08	7.63e-05	HEG1	tubulointerstitial
n109	1	rs9836224	3	124697992	C	T	-0.6	0.0943	3.06e-09	1.02e-05	MUC13	tubulointerstitial
n109	1	rs6763811	3	124702307	C	T	0.492	0.0831	2.63e-08	6.86e-05	HEG1	tubulointerstitial
n109	1	rs6763811	3	124702307	C	T	0.576	0.0899	2.43e-09	8.26e-06	MUC13	tubulointerstitial
n109	1	rs6438865	3	124705111	A	G	0.57	0.0951	1.85e-08	5.06e-05	MUC13	tubulointerstitial
n109	1	rs6438865	3	124705111	A	G	0.498	0.0872	7.21e-08	0.000168	HEG1	tubulointerstitial
n109	1	rs61546496	3	124706862	A	C	0.497	0.0802	6.8e-09	2.07e-05	HEG1	tubulointerstitial
n109	1	rs61546496	3	124706862	A	C	0.587	0.0864	3.3e-10	1.36e-06	MUC13	tubulointerstitial
n109	1	rs55919726	3	124707275	A	G	0.497	0.0802	6.8e-09	2.07e-05	HEG1	tubulointerstitial
n109	1	rs55919726	3	124707275	A	G	0.587	0.0864	3.3e-10	1.36e-06	MUC13	tubulointerstitial
n109	1	rs56335688	3	124707795	C	T	0.553	0.075	1.64e-11	8.92e-08	HEG1	tubulointerstitial
n109	1	rs56335688	3	124707795	C	T	0.672	0.0788	3.14e-14	2.74e-10	MUC13	tubulointerstitial
n109	1	rs56297801	3	124708582	A	G	0.501	0.0794	3.88e-09	1.26e-05	HEG1	tubulointerstitial
n109	1	rs56297801	3	124708582	A	G	0.596	0.0853	1.29e-10	5.74e-07	MUC13	tubulointerstitial
n109	1	rs62267139	3	124708829	T	C	0.553	0.075	1.64e-11	8.92e-08	HEG1	tubulointerstitial
n109	1	rs62267139	3	124708829	T	C	0.672	0.0788	3.14e-14	2.74e-10	MUC13	tubulointerstitial
n109	1	rs7644716	3	124709251	T	C	0.602	0.0922	1.29e-09	4.67e-06	MUC13	tubulointerstitial
n109	1	rs7644716	3	124709251	T	C	0.509	0.0855	2.22e-08	5.92e-05	HEG1	tubulointerstitial
n109	1	rs56194376	3	124710372	T	C	0.588	0.085	1.76e-10	7.65e-07	MUC13	tubulointerstitial
[truncated: 1,110 more rows]
