# Supplementary material for: Discovery and prioritization of variants and genes for kidney function in >1.2 million individuals
Source: Nat Commun. 2021 Jul 16;12:4350. doi: 10.1038/s41467-021-24491-0 (PMC8285412; doi:10.1038/s41467-021-24491-0)
Supplement: Supplementary file 13 — Supplementary Data 11 [file 41467_2021_24491_MOESM13_ESM.xlsx]

## Sheet: SD11 GTEx kidney OK
Supplementary Data 11. Significant eQTLs or sQTLs in GTEx kidney tissue. Among the 99% credible set variants, the table shows signficant (GTEx FDR<5%) eQTLs or sQTLs for the respective genes in kidney tissue provided by GTEx. Abbreviations: Locus_id: Locus identified ('n' for novel, 'k' for known), Signal_id: Signal identified for the respective locus, Chr: Chromosome, Pos: Base position (GRCh37)…
Locus_id	Signal_id	rsid	Chr	Pos	REF	ALT	BETA	SE	P	Gene	Element
n37	3	rs10001048	4	129082821	T	A	-0.618994	0.115301	2.27409e-06	FOSL1P1	eQTL
n37	3	rs1001503	4	129061356	G	C	0.596939	0.119762	8.5016e-06	FOSL1P1	eQTL
n37	3	rs10019554	4	129090196	A	G	-0.615072	0.116989	3.33592e-06	FOSL1P1	eQTL
n37	3	rs10019840	4	129090524	A	G	-0.615072	0.116989	3.33592e-06	FOSL1P1	eQTL
k205	2	rs10047344	10	74967091	A	G	-0.790119	0.151434	3.82745e-06	NUDT13	eQTL
k110	3	rs1004807	3	53140603	T	C	0.826312	0.0942444	1.56182e-11	SERBP1P3	eQTL
k110	3	rs1004808	3	53140630	A	C	-0.794291	0.0855043	2.67161e-12	SERBP1P3	eQTL
k19	5	rs1007654	17	38111354	A	G	-0.670921	0.119902	1.03342e-06	GSDMA	eQTL
k19	5	rs1007655	17	38111419	G	A	-0.670921	0.119902	1.03342e-06	GSDMA	eQTL
k125	1	rs10129917	14	88931805	C	T	0.799764	0.149544	2.4409e-06	RP11-507K2.2	eQTL
k205	2	rs10160017	10	75046063	G	A	-0.871553	0.150665	5.3374e-07	NUDT13	eQTL
n92	1	rs10170773	2	135362505	T	C	0.694668	0.115013	2.17913e-07	TMEM163	eQTL
n92	1	rs10171371	2	135372159	C	T	0.759568	0.104467	2.82955e-09	TMEM163	eQTL
n92	1	rs10171677	2	135446390	A	G	0.892296	0.108378	9.80543e-11	TMEM163	eQTL
n92	1	rs10193171	2	135403199	A	G	0.714533	0.11434	1.04238e-07	TMEM163	eQTL
n92	1	rs10210052	2	135417350	C	T	0.714533	0.11434	1.04238e-07	TMEM163	eQTL
k167	1	rs10215132	7	66054406	C	A	1.07305	0.125248	3.09962e-11	RP4-756H11.3	eQTL
k167	1	rs10229345	7	65982168	G	C	-0.98304	0.132129	1.56095e-09	RP4-756H11.3	eQTL
k167	1	rs10229450	7	65510132	C	G	0.928996	0.15776	3.70737e-07	RP4-756H11.3	eQTL
k167	1	rs10229786	7	65251317	G	A	-0.508029	0.105367	1.4765e-05	ERV3-1	eQTL
k167	1	rs10229786	7	65251317	G	A	0.876454	0.154401	7.79238e-07	RP4-756H11.3	eQTL
k167	1	rs10234018	7	66146284	A	T	1.12538	0.109497	1.0253e-13	RP4-756H11.3	eQTL
k167	1	rs10235337	7	65230515	T	C	-0.512542	0.104729	1.15565e-05	ERV3-1	eQTL
k167	1	rs10235337	7	65230515	T	C	0.875922	0.154164	7.65085e-07	RP4-756H11.3	eQTL
k167	1	rs10245642	7	65200393	G	A	0.955835	0.155768	1.55203e-07	RP4-756H11.3	eQTL
k167	1	rs10249404	7	66046724	G	A	1.07305	0.125248	3.09962e-11	RP4-756H11.3	eQTL
k167	1	rs10252765	7	66228732	G	C	-1.12538	0.109497	1.0253e-13	RP4-756H11.3	eQTL
k167	1	rs10255377	7	66058918	G	A	1.07305	0.125248	3.09962e-11	RP4-756H11.3	eQTL
k167	1	rs10263935	7	66096028	G	A	1.07305	0.125248	3.09962e-11	RP4-756H11.3	eQTL
n142	1	rs1026619	6	107114361	A	G	-0.675288	0.0860432	3.73649e-10	QRSL1	eQTL
k167	1	rs10272357	7	66063074	G	A	1.07305	0.125248	3.09962e-11	RP4-756H11.3	eQTL
k167	1	rs10272546	7	66111457	A	G	1.07305	0.125248	3.09962e-11	RP4-756H11.3	eQTL
k167	1	rs10274773	7	66133578	G	A	1.12538	0.109497	1.0253e-13	RP4-756H11.3	eQTL
k167	1	rs10278371	7	66051540	C	A	1.07305	0.125248	3.09962e-11	RP4-756H11.3	eQTL
k167	1	rs10278816	7	66036987	T	C	1.07305	0.125248	3.09962e-11	RP4-756H11.3	eQTL
k167	1	rs10279841	7	65428033	T	C	-0.949579	0.157259	2.19115e-07	RP4-756H11.3	eQTL
k167	1	rs10281080	7	66042441	T	C	1.07305	0.125248	3.09962e-11	RP4-756H11.3	eQTL
n37	3	rs10434053	4	129114007	A	T	0.617668	0.123082	7.57357e-06	FOSL1P1	eQTL
k16	2	rs10438902	18	77745640	A	G	-0.846859	0.135641	1.06405e-07	RBFADN	eQTL
k205	2	rs10450305	10	74940688	A	G	-0.884621	0.155001	7.00013e-07	NUDT13	eQTL
k1	4	rs10450969	15	45528913	G	A	0.580551	0.110736	3.51109e-06	SLC28A2	eQTL
k1	4	rs10450970	15	45529141	G	A	0.580551	0.110736	3.51109e-06	SLC28A2	eQTL
n142	1	rs10457147	6	107125817	G	A	-0.675199	0.0889796	9.27739e-10	QRSL1	eQTL
k1	4	rs10467979	15	45521270	G	A	0.580551	0.110736	3.51109e-06	SLC28A2	eQTL
k30	2	rs10485510	20	34445164	G	A	-1.26498	0.189318	2.26291e-08	CPNE1	eQTL
k165	1	rs1051168	15	85200520	G	T	-0.480408	0.0891956	2.14023e-06	NMB	eQTL
k73	8	rs1051786	6	31378425	A	G	-0.936607	0.105993	1.23568e-11	MICA	eQTL
k73	8	rs1051792	6	31378977	G	A	-0.936607	0.105993	1.23568e-11	MICA	eQTL
k73	8	rs1051796	6	31379773	C	T	-0.936607	0.105993	1.23568e-11	MICA	eQTL
k30	2	rs1056196	20	34327159	T	A	-1.26498	0.189318	2.26291e-08	CPNE1	eQTL
k204	1	rs1059778	1	228372062	C	T	-0.527823	0.0757092	8.125e-09	OBSCN-AS1	eQTL
k165	1	rs1061737	15	85183790	G	C	-0.480345	0.0895473	2.30844e-06	NMB	eQTL
k36	1	rs1061756	19	38045819	A	G	0.693878	0.145582	1.77864e-05	LINC01535	eQTL
k73	8	rs1063631	6	31378387	T	C	-0.936607	0.105993	1.23568e-11	MICA	eQTL
k204	1	rs10753445	1	228378572	G	C	0.522769	0.0770208	1.55804e-08	OBSCN-AS1	eQTL
k101	1	rs10769061	11	5576746	C	G	0.578151	0.0836466	1.00381e-08	TRIM6	eQTL
k16	2	rs1077511	18	77748525	A	C	-0.846859	0.135641	1.06405e-07	RBFADN	eQTL
n64	1	rs10778828	12	82117216	C	A	0.748822	0.121479	1.40669e-07	PPFIA2	eQTL
k165	1	rs10795	15	85177297	G	A	-0.480345	0.0895473	2.30844e-06	NMB	eQTL
k204	1	rs10799468	1	228350941	G	A	0.515416	0.0765539	1.88986e-08	OBSCN-AS1	eQTL
k204	1	rs10799469	1	228374752	C	G	-0.491745	0.0863988	7.39248e-07	OBSCN-AS1	eQTL
k204	1	rs10799471	1	228398546	G	A	0.560176	0.0849232	3.06078e-08	OBSCN-AS1	eQTL
k167	1	rs10807697	7	65416170	A	G	0.512542	0.104729	1.15565e-05	ERV3-1	eQTL
k167	1	rs10807697	7	65416170	A	G	-0.875922	0.154164	7.65085e-07	RP4-756H11.3	eQTL
k167	1	rs10807707	7	66314113	G	A	-0.79268	0.163903	1.40467e-05	RP4-756H11.3	eQTL
n64	1	rs10862368	12	82244514	C	T	0.750104	0.131793	7.39385e-07	PPFIA2	eQTL
n64	1	rs10862371	12	82249298	C	T	0.665331	0.132398	7.3974e-06	PPFIA2	eQTL
n64	1	rs10862372	12	82249804	C	T	0.750104	0.131793	7.39385e-07	PPFIA2	eQTL
n64	1	rs10862373	12	82250657	A	G	0.665331	0.132398	7.3974e-06	PPFIA2	eQTL
n64	1	rs10862374	12	82250809	G	C	0.750104	0.131793	7.39385e-07	PPFIA2	eQTL
k73	11	rs10885	6	31604591	C	T	-0.788336	0.11163	5.90684e-09	C4A	eQTL
k73	1	rs10885	6	31604591	C	T	-0.788336	0.11163	5.90684e-09	C4A	eQTL
k73	10	rs10885	6	31604591	C	T	-0.788336	0.11163	5.90684e-09	C4A	eQTL
k73	6	rs10885	6	31604591	C	T	-0.788336	0.11163	5.90684e-09	C4A	eQTL
k73	9	rs10885	6	31604591	C	T	-0.788336	0.11163	5.90684e-09	C4A	eQTL
k73	8	rs10885	6	31604591	C	T	-0.788336	0.11163	5.90684e-09	C4A	eQTL
k204	1	rs10916265	1	228277048	G	A	0.516779	0.0803934	5.54368e-08	OBSCN-AS1	eQTL
k204	1	rs10916268	1	228334277	C	T	0.515416	0.0765539	1.88986e-08	OBSCN-AS1	eQTL
k204	1	rs10916271	1	228372546	C	T	-0.527823	0.0757092	8.125e-09	OBSCN-AS1	eQTL
k204	1	rs10916277	1	228386374	C	T	-0.477945	0.0826731	5.40414e-07	OBSCN-AS1	eQTL
n92	1	rs10928507	2	135396631	A	G	0.714533	0.11434	1.04238e-07	TMEM163	eQTL
n92	1	rs10928512	2	135451302	G	T	0.996804	0.094337	4.04439e-14	TMEM163	eQTL
n92	1	rs10928513	2	135456759	C	T	-0.826282	0.121018	1.35094e-08	TMEM163	eQTL
n80	2	rs10935030	3	132447104	G	A	-0.749944	0.146995	5.69373e-06	NPHP3	eQTL
k167	1	rs10950044	7	66042976	A	G	1.07305	0.125248	3.09962e-11	RP4-756H11.3	eQTL
k205	2	rs11000536	10	74923791	C	T	-0.884621	0.155001	7.00013e-07	NUDT13	eQTL
k205	2	rs11000541	10	74940081	T	C	-0.884621	0.155001	7.00013e-07	NUDT13	eQTL
k205	2	rs11000547	10	74965815	A	G	-0.790119	0.151434	3.82745e-06	NUDT13	eQTL
k205	2	rs11000548	10	74965896	A	G	-0.790119	0.151434	3.82745e-06	NUDT13	eQTL
k205	2	rs11000549	10	74965963	A	G	-0.790119	0.151434	3.82745e-06	NUDT13	eQTL
k205	2	rs11000550	10	74969078	T	C	-0.790119	0.151434	3.82745e-06	NUDT13	eQTL
k205	2	rs11000566	10	75021682	T	A	-0.790119	0.151434	3.82745e-06	NUDT13	eQTL
k205	2	rs11000570	10	75025252	G	C	-0.871553	0.150665	5.3374e-07	NUDT13	eQTL
k205	2	rs11000571	10	75025253	G	T	-0.871553	0.150665	5.3374e-07	NUDT13	eQTL
k167	1	rs11028	7	66276217	T	C	-0.875554	0.169208	4.43935e-06	RP4-756H11.3	eQTL
n92	1	rs1104802	2	135436366	A	C	0.720528	0.134104	2.23966e-06	TMEM163	eQTL
k1	4	rs11070450	15	45529884	G	A	0.580551	0.110736	3.51109e-06	SLC28A2	eQTL
k1	4	rs11070451	15	45533541	T	C	0.580551	0.110736	3.51109e-06	SLC28A2	eQTL
k16	2	rs11081576	18	77737397	C	T	-0.719834	0.141639	6.08995e-06	RBFADN	eQTL
k16	2	rs11081583	18	77769368	T	C	-0.759532	0.137417	1.31114e-06	RBFADN	eQTL
k16	2	rs11081586	18	77792826	A	C	-0.835674	0.135456	1.38136e-07	RBFADN	eQTL
k16	2	rs11081588	18	77801700	G	A	-0.789729	0.138007	6.638e-07	RBFADN	eQTL
n37	3	rs11098947	4	128995751	G	A	0.596939	0.119762	8.5016e-06	FOSL1P1	eQTL
k41	1	rs11099098	4	81169912	G	T	0.618144	0.0991449	1.09691e-07	FGF5	eQTL
k167	1	rs1110414	7	66205582	A	G	-1.12538	0.109497	1.0253e-13	RP4-756H11.3	eQTL
n64	1	rs11115007	12	82164673	T	A	0.777624	0.124473	1.04928e-07	PPFIA2	eQTL
n64	1	rs11115008	12	82164859	G	A	0.777624	0.124473	1.04928e-07	PPFIA2	eQTL
n64	1	rs11115009	12	82165409	A	C	0.777624	0.124473	1.04928e-07	PPFIA2	eQTL
n64	1	rs11115015	12	82174543	T	C	0.750104	0.131793	7.39385e-07	PPFIA2	eQTL
n64	1	rs11115017	12	82176914	C	A	0.750104	0.131793	7.39385e-07	PPFIA2	eQTL
n64	1	rs11115030	12	82203021	A	T	0.750104	0.131793	7.39385e-07	PPFIA2	eQTL
n64	1	rs11115039	12	82217338	A	C	0.750104	0.131793	7.39385e-07	PPFIA2	eQTL
n64	1	rs11115047	12	82232773	C	G	0.750104	0.131793	7.39385e-07	PPFIA2	eQTL
k30	2	rs111241953	20	34335744	A	G	-1.26498	0.189318	2.26291e-08	CPNE1	eQTL
k110	3	rs11130333	3	53011374	A	G	-0.793533	0.099907	2.68808e-10	SERBP1P3	eQTL
k110	3	rs11130335	3	53023635	C	T	-0.779757	0.0968348	1.83506e-10	SERBP1P3	eQTL
k110	3	rs11130341	3	53172972	G	A	0.696673	0.0996486	7.58256e-09	SERBP1P3	eQTL
k30	2	rs111306810	20	34245924	C	T	-1.26498	0.189318	2.26291e-08	CPNE1	eQTL
k210	2	rs111345266	11	118893767	C	T	0.786374	0.149262	3.21294e-06	TRAPPC4	eQTL
k30	2	rs111462490	20	34343511	T	C	-0.914019	0.131936	9.48935e-09	CPNE1	eQTL
k205	2	rs111498832	10	75072931	T	C	-0.871553	0.150665	5.3374e-07	NUDT13	eQTL
k181	2	rs11150187	16	79704412	C	T	-0.692587	0.13143	3.19937e-06	MAFTRR	eQTL
n142	1	rs11153019	6	107090614	C	A	-0.675288	0.0860432	3.73649e-10	QRSL1	eQTL
k30	2	rs111597121	20	34371913	A	C	-1.26498	0.189318	2.26291e-08	CPNE1	eQTL
k125	1	rs11159856	14	88883929	A	G	0.778507	0.146144	2.62483e-06	RP11-507K2.2	eQTL
k205	2	rs111606211	10	74951029	T	C	-0.884621	0.155001	7.00013e-07	NUDT13	eQTL
k30	2	rs11167275	20	34340275	T	C	-1.26498	0.189318	2.26291e-08	CPNE1	eQTL
k30	2	rs111677088	20	34253487	G	A	-0.982436	0.127567	6.24264e-10	CPNE1	eQTL
k30	2	rs1118233	20	34228349	T	A	-1.26498	0.189318	2.26291e-08	CPNE1	eQTL
k205	2	rs111948752	10	75072957	C	T	-0.871553	0.150665	5.3374e-07	NUDT13	eQTL
k30	2	rs112103450	20	34415578	T	C	-0.917508	0.123958	1.7853e-09	CPNE1	eQTL
k73	8	rs11229	6	31603770	A	G	-0.788336	0.11163	5.90684e-09	C4A	eQTL
k73	9	rs11229	6	31603770	A	G	-0.788336	0.11163	5.90684e-09	C4A	eQTL
k73	6	rs11229	6	31603770	A	G	-0.788336	0.11163	5.90684e-09	C4A	eQTL
k73	1	rs11229	6	31603770	A	G	-0.788336	0.11163	5.90684e-09	C4A	eQTL
k73	11	rs11229	6	31603770	A	G	-0.788336	0.11163	5.90684e-09	C4A	eQTL
k73	10	rs11229	6	31603770	A	G	-0.788336	0.11163	5.90684e-09	C4A	eQTL
n92	1	rs1123184	2	135431057	C	G	0.78437	0.108247	3.0875e-09	TMEM163	eQTL
k30	2	rs112339847	20	34304224	A	C	-1.26498	0.189318	2.26291e-08	CPNE1	eQTL
k205	2	rs112666357	10	74997839	T	C	-0.790119	0.151434	3.82745e-06	NUDT13	eQTL
k110	3	rs112768159	3	53162660	G	C	-0.742769	0.105572	6.48402e-09	SERBP1P3	eQTL
k125	1	rs112788894	14	88909194	C	T	0.778507	0.146144	2.62483e-06	RP11-507K2.2	eQTL
k205	2	rs112880006	10	75049621	T	C	-0.963108	0.170273	8.36276e-07	NUDT13	eQTL
k30	2	rs113014094	20	34315677	T	C	-1.26498	0.189318	2.26291e-08	CPNE1	eQTL
k30	2	rs113203744	20	34253656	C	G	-1.26498	0.189318	2.26291e-08	CPNE1	eQTL
k205	2	rs113370867	10	75105712	T	C	-0.871553	0.150665	5.3374e-07	NUDT13	eQTL
k205	2	rs113418133	10	74898465	T	C	-0.884621	0.155001	7.00013e-07	NUDT13	eQTL
k30	2	rs113522583	20	34212327	C	A	-1.26498	0.189318	2.26291e-08	CPNE1	eQTL
k205	2	rs113688901	10	75045974	G	A	-0.871553	0.150665	5.3374e-07	NUDT13	eQTL
k205	2	rs113716124	10	74951218	T	C	-0.884621	0.155001	7.00013e-07	NUDT13	eQTL
k205	2	rs113729462	10	74951080	T	C	-0.884621	0.155001	7.00013e-07	NUDT13	eQTL
k110	3	rs114317830	3	53160269	A	T	-0.742769	0.105572	6.48402e-09	SERBP1P3	eQTL
k110	3	rs114670283	3	53160270	C	T	-0.742769	0.105572	6.48402e-09	SERBP1P3	eQTL
k205	2	rs11498024	10	74977339	A	C	-0.790119	0.151434	3.82745e-06	NUDT13	eQTL
n64	1	rs11519754	12	82209181	A	T	0.750104	0.131793	7.39385e-07	PPFIA2	eQTL
k110	3	rs115242042	3	53160271	C	T	-0.742769	0.105572	6.48402e-09	SERBP1P3	eQTL
k122	1	rs11553746	2	272203	C	T	-0.404526	0.0661781	1.68656e-07	SH3YL1	eQTL
k204	1	rs11580411	1	228466099	C	T	-0.560311	0.0798025	6.82264e-09	OBSCN-AS1	eQTL
k204	1	rs11584385	1	228431235	G	A	-0.585906	0.0807198	2.95548e-09	OBSCN-AS1	eQTL
n64	1	rs11613196	12	82173251	T	A	0.750104	0.131793	7.39385e-07	PPFIA2	eQTL
n64	1	rs11615729	12	82128318	T	A	0.748822	0.121479	1.40669e-07	PPFIA2	eQTL
k132	1	rs11616030	12	12210001	A	C	1.70098	0.24724	1.12371e-08	BCL2L14	eQTL
n10	3	rs11626972	14	74033594	A	G	-0.510834	0.0790487	4.91382e-08	ACOT2	eQTL
n10	3	rs11626972	14	74033594	A	G	-0.505673	0.100924	7.78e-06	ACOT1	eQTL
k165	1	rs11630487	15	85187103	C	T	-0.480345	0.0895473	2.30844e-06	NMB	eQTL
k165	1	rs11630887	15	85193015	A	T	-0.480345	0.0895473	2.30844e-06	NMB	eQTL
k165	1	rs11632465	15	85282045	A	T	-0.451396	0.0905726	8.51866e-06	NMB	eQTL
k165	1	rs11633267	15	85324467	T	C	-0.429305	0.0882735	1.28189e-05	NMB	eQTL
k165	1	rs11633377	15	85318065	A	G	-0.429305	0.0882735	1.28189e-05	NMB	eQTL
k165	1	rs11633413	15	85318159	A	G	-0.429305	0.0882735	1.28189e-05	NMB	eQTL
k165	1	rs11633450	15	85307287	C	T	-0.451396	0.0905726	8.51866e-06	NMB	eQTL
k165	1	rs11633762	15	85187152	T	C	-0.480345	0.0895473	2.30844e-06	NMB	eQTL
k165	1	rs11634320	15	85172183	C	A	-0.443144	0.0887282	8.21692e-06	NMB	eQTL
k165	1	rs11634322	15	85172209	C	T	-0.480345	0.0895473	2.30844e-06	NMB	eQTL
k165	1	rs11635597	15	85165699	C	T	-0.480345	0.0895473	2.30844e-06	NMB	eQTL
k1	4	rs11636018	15	45539137	T	C	0.580551	0.110736	3.51109e-06	SLC28A2	eQTL
k165	1	rs11636189	15	85193554	G	A	-0.480345	0.0895473	2.30844e-06	NMB	eQTL
k1	4	rs11636367	15	45535862	A	G	0.580551	0.110736	3.51109e-06	SLC28A2	eQTL
k1	4	rs11636410	15	45535913	C	A	0.580551	0.110736	3.51109e-06	SLC28A2	eQTL
k1	4	rs11636440	15	45535982	C	T	0.580551	0.110736	3.51109e-06	SLC28A2	eQTL
k165	1	rs11636499	15	85243681	C	T	-0.451396	0.0905726	8.51866e-06	NMB	eQTL
k165	1	rs11637142	15	85295927	A	G	-0.429305	0.0882735	1.28189e-05	NMB	eQTL
k165	1	rs11637533	15	84763736	A	G	-0.924845	0.142429	4.40284e-08	GOLGA2P7	eQTL
k165	1	rs11637666	15	84703874	A	G	-0.803999	0.151917	2.95843e-06	GOLGA2P7	eQTL
k165	1	rs11637728	15	85203392	A	T	-0.431435	0.0880524	1.13325e-05	NMB	eQTL
k165	1	rs11638290	15	85227636	C	T	-0.451396	0.0905726	8.51866e-06	NMB	eQTL
k1	4	rs11639403	15	45538350	A	G	0.580551	0.110736	3.51109e-06	SLC28A2	eQTL
k181	2	rs11642757	16	79753467	G	A	-0.700795	0.104157	1.92e-08	MAFTRR	eQTL
k181	2	rs11644758	16	79708991	A	C	-0.732186	0.127191	5.88904e-07	MAFTRR	eQTL
k181	2	rs11645076	16	79712555	C	T	-0.716813	0.129114	1.20368e-06	MAFTRR	eQTL
k16	2	rs11659148	18	77767204	A	G	-0.846859	0.135641	1.06405e-07	RBFADN	eQTL
k16	2	rs11660677	18	77743996	A	G	-0.797802	0.142966	1.08975e-06	RBFADN	eQTL
k16	2	rs11661554	18	77773284	A	G	-0.835674	0.135456	1.38136e-07	RBFADN	eQTL
k16	2	rs11661639	18	77803716	A	G	-0.789729	0.138007	6.638e-07	RBFADN	eQTL
k16	2	rs11661671	18	77739098	T	C	-0.802628	0.141629	8.05164e-07	RBFADN	eQTL
k16	2	rs11663255	18	77804678	T	G	-0.789729	0.138007	6.638e-07	RBFADN	eQTL
k16	2	rs11664946	18	77730825	A	G	-0.846859	0.135641	1.06405e-07	RBFADN	eQTL
k167	1	rs1167384	7	65475379	C	T	-0.938193	0.154975	2.07488e-07	RP4-756H11.3	eQTL
k167	1	rs1167385	7	65513308	G	A	0.928996	0.15776	3.70737e-07	RP4-756H11.3	eQTL
k167	1	rs1167386	7	65513096	G	A	0.928996	0.15776	3.70737e-07	RP4-756H11.3	eQTL
n92	1	rs11684785	2	135393110	G	A	0.696039	0.13507	4.77545e-06	TMEM163	eQTL
n92	1	rs11688414	2	135420237	G	A	0.793411	0.105606	1.20827e-09	TMEM163	eQTL
k30	2	rs11696369	20	34378629	C	T	-1.08908	0.193362	9.09149e-07	CPNE1	eQTL
k30	2	rs11696527	20	34245379	A	G	-1.26498	0.189318	2.26291e-08	CPNE1	eQTL
k30	2	rs11696947	20	34312658	A	G	-1.20729	0.205003	3.70091e-07	CPNE1	eQTL
k30	2	rs11697455	20	34355523	C	G	-1.08908	0.193362	9.09149e-07	CPNE1	eQTL
k30	2	rs11699044	20	34312713	C	T	-1.03758	0.206661	7.51245e-06	CPNE1	eQTL
k30	2	rs11699690	20	34271774	G	A	-1.26498	0.189318	2.26291e-08	CPNE1	eQTL
k30	2	rs11699793	20	34271574	C	T	-1.26498	0.189318	2.26291e-08	CPNE1	eQTL
k30	2	rs11700256	20	34372941	C	G	-1.26498	0.189318	2.26291e-08	CPNE1	eQTL
k132	1	rs117039945	12	12205652	A	G	1.70098	0.24724	1.12371e-08	BCL2L14	eQTL
k132	1	rs117080167	12	12205320	C	T	1.70098	0.24724	1.12371e-08	BCL2L14	eQTL
k110	3	rs11709427	3	53068042	C	T	-0.397059	0.0742054	2.41749e-06	ITIH4	eQTL
k132	1	rs117099781	12	12205282	A	G	1.70098	0.24724	1.12371e-08	BCL2L14	eQTL
k132	1	rs117113238	12	12209203	G	A	1.70098	0.24724	1.12371e-08	BCL2L14	eQTL
k110	3	rs11715894	3	53040459	T	A	-0.390616	0.0743263	3.36007e-06	ITIH4	eQTL
n37	3	rs11727049	4	129068179	G	T	-0.596939	0.119762	8.5016e-06	FOSL1P1	eQTL
k132	1	rs117412388	12	12205399	G	A	1.70098	0.24724	1.12371e-08	BCL2L14	eQTL
k93	1	rs11752200	6	130377847	T	C	-0.736519	0.11915	1.32365e-07	L3MBTL3	eQTL
n142	1	rs11752776	6	107098989	T	C	-0.675288	0.0860432	3.73649e-10	QRSL1	eQTL
k93	1	rs11759018	6	130377843	C	T	-0.736519	0.11915	1.32365e-07	L3MBTL3	eQTL
n142	1	rs11759803	6	107087081	A	G	-0.675288	0.0860432	3.73649e-10	QRSL1	eQTL
k167	1	rs11763147	7	65326821	A	G	0.512542	0.104729	1.15565e-05	ERV3-1	eQTL
k167	1	rs11763147	7	65326821	A	G	-0.875922	0.154164	7.65085e-07	RP4-756H11.3	eQTL
k167	1	rs11765356	7	66053465	T	A	1.07305	0.125248	3.09962e-11	RP4-756H11.3	eQTL
k167	1	rs11766262	7	66164535	C	T	0.892677	0.141435	8.36518e-08	RP4-756H11.3	eQTL
k167	1	rs11768292	7	65474801	G	T	0.784221	0.162536	1.4597e-05	RP4-756H11.3	eQTL
k167	1	rs11768727	7	66230472	G	A	1.07222	0.114514	2.08638e-12	RP4-756H11.3	eQTL
k167	1	rs11771318	7	66062480	G	T	0.910925	0.141552	5.40577e-08	RP4-756H11.3	eQTL
n53	1	rs11771788	7	56158040	T	C	-0.534117	0.0998716	2.44076e-06	NIPSNAP2	eQTL
k167	1	rs11772264	7	66176387	T	C	-1.12538	0.109497	1.0253e-13	RP4-756H11.3	eQTL
k167	1	rs11772636	7	66136722	T	C	1.07222	0.114514	2.08638e-12	RP4-756H11.3	eQTL
k167	1	rs11773829	7	66141074	G	A	1.12538	0.109497	1.0253e-13	RP4-756H11.3	eQTL
k204	1	rs11799681	1	228399123	A	C	0.591123	0.0769363	6.65066e-10	OBSCN-AS1	eQTL
k204	1	rs11804508	1	228399482	C	G	0.568579	0.080529	5.93861e-09	OBSCN-AS1	eQTL
k1	4	rs11854234	15	45527835	A	G	0.580551	0.110736	3.51109e-06	SLC28A2	eQTL
k1	4	rs11854294	15	45527996	A	G	0.580551	0.110736	3.51109e-06	SLC28A2	eQTL
k1	4	rs11854345	15	45528152	A	G	0.580551	0.110736	3.51109e-06	SLC28A2	eQTL
k1	4	rs11854347	15	45528178	A	G	0.580551	0.110736	3.51109e-06	SLC28A2	eQTL
k1	4	rs11854377	15	45528322	A	G	0.580551	0.110736	3.51109e-06	SLC28A2	eQTL
k1	4	rs11854689	15	45516052	A	G	0.580551	0.110736	3.51109e-06	SLC28A2	eQTL
k1	4	rs11854690	15	45516016	C	T	0.580551	0.110736	3.51109e-06	SLC28A2	eQTL
k1	4	rs11855435	15	45522117	G	A	0.580551	0.110736	3.51109e-06	SLC28A2	eQTL
k1	4	rs11857919	15	45527862	T	A	0.580551	0.110736	3.51109e-06	SLC28A2	eQTL
k1	4	rs11858988	15	45522114	T	C	0.580551	0.110736	3.51109e-06	SLC28A2	eQTL
k181	2	rs11865979	16	79722913	T	C	-0.731934	0.118819	1.4272e-07	MAFTRR	eQTL
k19	5	rs11869855	17	38117653	A	G	-0.671627	0.120016	1.03129e-06	GSDMA	eQTL
n92	1	rs11898084	2	135428054	T	C	0.725357	0.133943	1.93295e-06	TMEM163	eQTL
n92	1	rs11898465	2	135431449	G	T	0.78437	0.108247	3.0875e-09	TMEM163	eQTL
k30	2	rs11906854	20	34383634	A	G	-0.914019	0.131936	9.48935e-09	CPNE1	eQTL
k30	2	rs11907811	20	34428078	A	T	-1.08908	0.193362	9.09149e-07	CPNE1	eQTL
n142	1	rs11968474	6	107102022	C	G	-0.675288	0.0860432	3.73649e-10	QRSL1	eQTL
n142	1	rs11968502	6	107101998	G	A	-0.644847	0.0869221	1.68238e-09	QRSL1	eQTL
k204	1	rs12024649	1	228398777	G	A	0.560176	0.0849232	3.06078e-08	OBSCN-AS1	eQTL
k110	3	rs12053904	3	53025837	C	T	-0.737602	0.0942499	4.0377e-10	SERBP1P3	eQTL
k204	1	rs12084338	1	228377913	A	G	-0.488315	0.0830799	3.85334e-07	OBSCN-AS1	eQTL
k204	1	rs12097591	1	228389804	G	A	-0.488315	0.0830799	3.85334e-07	OBSCN-AS1	eQTL
k204	1	rs12118872	1	228470202	T	G	-0.586401	0.0798773	2.20866e-09	OBSCN-AS1	eQTL
k204	1	rs12130630	1	228358933	G	A	-0.485199	0.0825479	3.85145e-07	OBSCN-AS1	eQTL
k204	1	rs12134624	1	228350774	C	T	-0.485199	0.0825479	3.85145e-07	OBSCN-AS1	eQTL
k181	2	rs12149203	16	79718181	C	G	-0.731934	0.118819	1.4272e-07	MAFTRR	eQTL
n142	1	rs12212676	6	107097983	C	T	-0.675288	0.0860432	3.73649e-10	QRSL1	eQTL
n142	1	rs12214412	6	107089584	T	C	-0.675288	0.0860432	3.73649e-10	QRSL1	eQTL
n142	1	rs12216505	6	107092785	A	C	-0.675288	0.0860432	3.73649e-10	QRSL1	eQTL
k205	2	rs12242638	10	74959244	A	G	-0.790119	0.151434	3.82745e-06	NUDT13	eQTL
k205	2	rs12247191	10	74961737	A	T	-0.790119	0.151434	3.82745e-06	NUDT13	eQTL
k205	2	rs12247739	10	74949172	G	C	-0.884621	0.155001	7.00013e-07	NUDT13	eQTL
k205	2	rs12249526	10	74957286	A	G	-0.790119	0.151434	3.82745e-06	NUDT13	eQTL
k205	2	rs12256576	10	74934314	T	C	-0.884621	0.155001	7.00013e-07	NUDT13	eQTL
k205	2	rs12257080	10	74938107	G	A	-0.884621	0.155001	7.00013e-07	NUDT13	eQTL
k205	2	rs12258994	10	74944774	G	A	-0.884621	0.155001	7.00013e-07	NUDT13	eQTL
k205	2	rs12259758	10	74927069	A	G	-0.884621	0.155001	7.00013e-07	NUDT13	eQTL
k205	2	rs12260139	10	74920436	C	T	-0.884621	0.155001	7.00013e-07	NUDT13	eQTL
k205	2	rs12261835	10	74961662	C	T	-0.790119	0.151434	3.82745e-06	NUDT13	eQTL
k205	2	rs12262651	10	74956839	G	A	-0.790119	0.151434	3.82745e-06	NUDT13	eQTL
k205	2	rs12265178	10	74959222	T	C	-0.790119	0.151434	3.82745e-06	NUDT13	eQTL
k205	2	rs12265339	10	74935038	A	G	-0.884621	0.155001	7.00013e-07	NUDT13	eQTL
k205	2	rs12268713	10	74945739	T	C	-0.884621	0.155001	7.00013e-07	NUDT13	eQTL
n64	1	rs12366580	12	82222784	G	A	0.750104	0.131793	7.39385e-07	PPFIA2	eQTL
n64	1	rs12366920	12	82223015	G	A	0.750104	0.131793	7.39385e-07	PPFIA2	eQTL
n64	1	rs12366921	12	82223024	G	A	0.750104	0.131793	7.39385e-07	PPFIA2	eQTL
n64	1	rs12367791	12	82237278	C	T	0.734024	0.130987	1.0043e-06	PPFIA2	eQTL
n55	1	rs12426444	12	50686512	G	A	-0.456807	0.0937739	1.24758e-05	RP4-605O3.4	eQTL
k125	1	rs12433464	14	88824015	T	G	0.750974	0.145848	4.84376e-06	RP11-507K2.2	eQTL
k125	1	rs12434374	14	88864203	G	A	0.778507	0.146144	2.62483e-06	RP11-507K2.2	eQTL
k181	2	rs12449109	16	79716043	G	A	-0.703094	0.121564	5.35516e-07	MAFTRR	eQTL
k181	2	rs12449161	16	79716306	G	A	-0.692226	0.124182	1.1129e-06	MAFTRR	eQTL
k16	2	rs12456805	18	77757882	T	A	-0.785083	0.131716	2.88167e-07	RBFADN	eQTL
k30	2	rs12480408	20	34234800	A	G	-1.26498	0.189318	2.26291e-08	CPNE1	eQTL
k30	2	rs12481228	20	34218673	G	C	-1.26498	0.189318	2.26291e-08	CPNE1	eQTL
n80	2	rs12486323	3	132430804	T	C	-0.759862	0.119198	6.69208e-08	NPHP3	eQTL
k110	3	rs12488768	3	53086234	C	T	0.394543	0.0760132	4.2016e-06	ITIH4	eQTL
k41	1	rs12509595	4	81182554	T	C	0.626955	0.094252	2.5145e-08	FGF5	eQTL
k167	1	rs12533585	7	65984605	G	C	-1.07305	0.125248	3.09962e-11	RP4-756H11.3	eQTL
k167	1	rs12534637	7	66327654	G	C	-0.8739	0.161979	2.07353e-06	RP4-756H11.3	eQTL
k167	1	rs12536410	7	66254290	G	A	-0.842592	0.175745	1.61777e-05	RP4-756H11.3	eQTL
k204	1	rs12564763	1	228294300	T	C	0.520126	0.0792095	3.4008e-08	OBSCN-AS1	eQTL
n64	1	rs12579018	12	82231943	T	C	0.750104	0.131793	7.39385e-07	PPFIA2	eQTL
n64	1	rs12579530	12	82163930	A	C	0.777624	0.124473	1.04928e-07	PPFIA2	eQTL
n64	1	rs12579544	12	82164043	A	C	0.777624	0.124473	1.04928e-07	PPFIA2	eQTL
n64	1	rs12579753	12	82219376	C	T	0.750104	0.131793	7.39385e-07	PPFIA2	eQTL
n64	1	rs12580330	12	82241280	T	G	0.734024	0.130987	1.0043e-06	PPFIA2	eQTL
k125	1	rs12587386	14	88827764	A	T	0.750974	0.145848	4.84376e-06	RP11-507K2.2	eQTL
k125	1	rs12587528	14	88953996	T	G	0.854273	0.140639	1.9311e-07	RP11-507K2.2	eQTL
k125	1	rs12589467	14	88823583	A	C	0.750974	0.145848	4.84376e-06	RP11-507K2.2	eQTL
k125	1	rs12589480	14	88881270	C	T	0.778507	0.146144	2.62483e-06	RP11-507K2.2	eQTL
k110	3	rs12630819	3	53157302	A	T	-0.742769	0.105572	6.48402e-09	SERBP1P3	eQTL
n80	2	rs12631786	3	132438719	T	C	-0.723965	0.121529	2.91506e-07	NPHP3	eQTL
k110	3	rs12633064	3	53061377	T	C	-0.770464	0.0988252	4.48055e-10	SERBP1P3	eQTL
k110	3	rs12635933	3	53049103	G	A	-0.779757	0.0968348	1.83506e-10	SERBP1P3	eQTL
n80	2	rs12636883	3	132429522	C	A	-0.762702	0.152898	8.38883e-06	NPHP3	eQTL
k110	3	rs12638996	3	53157546	T	C	-0.742769	0.105572	6.48402e-09	SERBP1P3	eQTL
k73	8	rs1264704	6	30065319	G	A	-0.737535	0.141011	3.66332e-06	HCG4P7	eQTL
n37	3	rs12648962	4	129037139	A	T	0.596939	0.119762	8.5016e-06	FOSL1P1	eQTL
k73	8	rs1265156	6	31142297	C	A	-0.754348	0.115162	3.60039e-08	CCHCR1	eQTL
n53	1	rs12669623	7	56139179	G	C	-0.527647	0.101777	4.29069e-06	NIPSNAP2	eQTL
k167	1	rs12670952	7	65436966	T	C	-0.875922	0.154164	7.65085e-07	RP4-756H11.3	eQTL
k167	1	rs12670952	7	65436966	T	C	0.512542	0.104729	1.15565e-05	ERV3-1	eQTL
n92	1	rs12691869	2	135407641	T	C	0.714533	0.11434	1.04238e-07	TMEM163	eQTL
k167	1	rs12698512	7	65489259	G	C	0.784221	0.162536	1.4597e-05	RP4-756H11.3	eQTL
k167	1	rs12698534	7	65986845	C	T	-1.07305	0.125248	3.09962e-11	RP4-756H11.3	eQTL
k167	1	rs12698547	7	66278258	T	C	-0.842592	0.175745	1.61777e-05	RP4-756H11.3	eQTL
k167	1	rs12698550	7	66295887	G	A	0.892931	0.12703	6.63048e-09	RP4-756H11.3	eQTL
k204	1	rs12726781	1	228398951	A	G	0.568579	0.080529	5.93861e-09	OBSCN-AS1	eQTL
k204	1	rs12745416	1	228398996	C	G	0.568579	0.080529	5.93861e-09	OBSCN-AS1	eQTL
n64	1	rs12811607	12	82233619	T	G	0.750104	0.131793	7.39385e-07	PPFIA2	eQTL
n64	1	rs12825476	12	82238350	G	A	0.734024	0.130987	1.0043e-06	PPFIA2	eQTL
n64	1	rs12827923	12	82242067	G	A	0.750104	0.131793	7.39385e-07	PPFIA2	eQTL
n64	1	rs12830268	12	82233627	A	C	0.750104	0.131793	7.39385e-07	PPFIA2	eQTL
k178	1	rs12899020	15	83468813	A	G	0.72607	0.133148	1.69605e-06	AP3B2	eQTL
k165	1	rs12899981	15	85302373	G	A	-0.451396	0.0905726	8.51866e-06	NMB	eQTL
k165	1	rs12902672	15	84716986	G	A	-0.90979	0.145252	9.91118e-08	GOLGA2P7	eQTL
k165	1	rs12903134	15	85337699	T	A	-0.451396	0.0905726	8.51866e-06	NMB	eQTL
k165	1	rs12903820	15	84723820	A	G	-0.924845	0.142429	4.40284e-08	GOLGA2P7	eQTL
k165	1	rs12904605	15	85201419	T	C	-0.480408	0.0891956	2.14023e-06	NMB	eQTL
k165	1	rs12905057	15	85210765	A	G	-0.451396	0.0905726	8.51866e-06	NMB	eQTL
k165	1	rs12906348	15	85329421	A	C	-0.429305	0.0882735	1.28189e-05	NMB	eQTL
k165	1	rs12907808	15	85256303	T	C	-0.451396	0.0905726	8.51866e-06	NMB	eQTL
k165	1	rs12908161	15	85207825	A	G	-0.472599	0.0890503	2.81149e-06	NMB	eQTL
k165	1	rs12908549	15	85322351	C	G	-0.451396	0.0905726	8.51866e-06	NMB	eQTL
k165	1	rs12908699	15	85240403	G	T	-0.451396	0.0905726	8.51866e-06	NMB	eQTL
k165	1	rs12910012	15	85298662	T	C	-0.451396	0.0905726	8.51866e-06	NMB	eQTL
k165	1	rs12911736	15	85240008	A	G	-0.429305	0.0882735	1.28189e-05	NMB	eQTL
k165	1	rs12912388	15	85344550	T	A	-0.451396	0.0905726	8.51866e-06	NMB	eQTL
k165	1	rs12914433	15	85184963	G	A	-0.480345	0.0895473	2.30844e-06	NMB	eQTL
k165	1	rs12915234	15	84758301	G	A	-0.924845	0.142429	4.40284e-08	GOLGA2P7	eQTL
k178	1	rs12915294	15	83502777	C	T	0.693195	0.136536	6.19863e-06	AP3B2	eQTL
k165	1	rs12915589	15	84734464	T	C	-0.924845	0.142429	4.40284e-08	GOLGA2P7	eQTL
k165	1	rs12916712	15	85190780	T	C	-0.4827	0.0891172	1.92597e-06	NMB	eQTL
k165	1	rs12916867	15	85270275	T	C	-0.451396	0.0905726	8.51866e-06	NMB	eQTL
k1	4	rs12917187	15	45538297	A	G	0.580551	0.110736	3.51109e-06	SLC28A2	eQTL
k44	3	rs12927707	16	89563123	G	C	0.487039	0.0789988	1.40199e-07	RP11-104N10.2	eQTL
k16	2	rs12956098	18	77796239	G	T	-0.835674	0.135456	1.38136e-07	RBFADN	eQTL
k16	2	rs12966886	18	77807043	G	C	-0.697963	0.129475	2.10553e-06	RBFADN	eQTL
k30	2	rs13038622	20	34319343	A	G	-1.26498	0.189318	2.26291e-08	CPNE1	eQTL
k110	3	rs13088455	3	53087482	C	G	0.394543	0.0760132	4.2016e-06	ITIH4	eQTL
k41	1	rs13125101	4	81174592	G	A	0.626955	0.094252	2.5145e-08	FGF5	eQTL
n37	3	rs13136665	4	129108797	G	T	0.618994	0.115301	2.27409e-06	FOSL1P1	eQTL
n142	1	rs13200233	6	107089840	A	G	-0.675288	0.0860432	3.73649e-10	QRSL1	eQTL
n142	1	rs13202677	6	107101263	C	G	-0.675288	0.0860432	3.73649e-10	QRSL1	eQTL
k16	2	rs1320693	18	77806509	A	G	-0.840841	0.138591	1.98025e-07	RBFADN	eQTL
n142	1	rs13207581	6	107093562	T	G	-0.632116	0.0925014	1.32335e-08	QRSL1	eQTL
k167	1	rs13224319	7	66007363	A	G	-1.07305	0.125248	3.09962e-11	RP4-756H11.3	eQTL
k167	1	rs13227951	7	66213108	C	T	0.975597	0.129343	1.08824e-09	RP4-756H11.3	eQTL
k167	1	rs13237956	7	65318029	G	A	0.512542	0.104729	1.15565e-05	ERV3-1	eQTL
k167	1	rs13237956	7	65318029	G	A	-0.875922	0.154164	7.65085e-07	RP4-756H11.3	eQTL
k167	1	rs13241598	7	66300652	A	G	-0.858635	0.178932	1.59466e-05	RP4-756H11.3	eQTL
k167	1	rs13242072	7	65765988	A	G	0.98304	0.132129	1.56095e-09	RP4-756H11.3	eQTL
k167	1	rs13307167	7	65466565	C	T	0.516916	0.110259	2.31066e-05	ERV3-1	eQTL
k167	1	rs13307167	7	65466565	C	T	-0.947616	0.155383	1.77257e-07	RP4-756H11.3	eQTL
k167	1	rs13308787	7	66207148	C	A	-1.12538	0.109497	1.0253e-13	RP4-756H11.3	eQTL
k110	3	rs13319872	3	53166098	A	G	-0.738993	0.105147	6.65614e-09	SERBP1P3	eQTL
k1	4	rs13329225	15	45532940	C	G	0.580551	0.110736	3.51109e-06	SLC28A2	eQTL
k62	2	rs133319	22	42403446	C	T	-1.13206	0.192036	3.62492e-07	CYP2D6	eQTL
n92	1	rs13399952	2	135394404	A	G	0.714533	0.11434	1.04238e-07	TMEM163	eQTL
n92	1	rs13410301	2	135353183	C	T	0.652456	0.11376	6.34267e-07	TMEM163	eQTL
n92	1	rs13424016	2	135406395	A	G	0.793411	0.105606	1.20827e-09	TMEM163	eQTL
n92	1	rs13432068	2	135382914	G	A	0.679427	0.135587	7.76476e-06	TMEM163	eQTL
k110	3	rs13433700	3	53147886	C	T	-0.742769	0.105572	6.48402e-09	SERBP1P3	eQTL
n64	1	rs1343933	12	82123301	A	C	0.748822	0.121479	1.40669e-07	PPFIA2	eQTL
n64	1	rs1343934	12	82123112	G	A	0.758303	0.121499	1.07216e-07	PPFIA2	eQTL
k101	1	rs1368695	11	5579046	C	T	0.517537	0.0910246	7.54627e-07	TRIM6	eQTL
k101	1	rs1368696	11	5579039	T	C	0.517537	0.0910246	7.54627e-07	TRIM6	eQTL
k167	1	rs139916448	7	66079105	G	C	1.07305	0.125248	3.09962e-11	RP4-756H11.3	eQTL
k204	1	rs1411910	1	228435654	C	T	-0.580551	0.0775647	1.33398e-09	OBSCN-AS1	eQTL
k204	1	rs1411911	1	228435539	C	G	-0.508581	0.0896723	7.92791e-07	OBSCN-AS1	eQTL
k204	1	rs1411913	1	228434746	C	T	-0.580551	0.0775647	1.33398e-09	OBSCN-AS1	eQTL
k204	1	rs1411914	1	228434745	G	T	-0.580551	0.0775647	1.33398e-09	OBSCN-AS1	eQTL
k181	2	rs1424231	16	79706751	T	C	-0.719507	0.127317	8.50886e-07	MAFTRR	eQTL
k16	2	rs1430597	18	77725699	A	G	0.780396	0.148789	3.48318e-06	RBFADN	eQTL
k41	1	rs1458038	4	81164723	C	T	0.618144	0.0991449	1.09691e-07	FGF5	eQTL
k30	2	rs145839824	20	34448387	G	T	-1.26498	0.189318	2.26291e-08	CPNE1	eQTL
k30	2	rs145864236	20	34351935	G	A	-1.08908	0.193362	9.09149e-07	CPNE1	eQTL
k30	2	rs146367992	20	34289650	T	A	-1.26498	0.189318	2.26291e-08	CPNE1	eQTL
n92	1	rs1467194	2	135430621	A	G	0.725357	0.133943	1.93295e-06	TMEM163	eQTL
n80	2	rs1479103	3	132431713	C	T	-0.759862	0.119198	6.69208e-08	NPHP3	eQTL
k30	2	rs148527013	20	34358652	C	A	-1.08908	0.193362	9.09149e-07	CPNE1	eQTL
k101	1	rs1498479	11	5572403	T	G	0.578151	0.0836466	1.00381e-08	TRIM6	eQTL
k101	1	rs1541936	11	5578584	A	G	0.517537	0.0910246	7.54627e-07	TRIM6	eQTL
k101	1	rs1541938	11	5578438	C	T	0.517537	0.0910246	7.54627e-07	TRIM6	eQTL
k101	1	rs1541939	11	5578434	T	G	0.517537	0.0910246	7.54627e-07	TRIM6	eQTL
k101	1	rs1541940	11	5578429	A	C	0.517537	0.0910246	7.54627e-07	TRIM6	eQTL
n37	3	rs1545711	4	129062444	C	T	0.596939	0.119762	8.5016e-06	FOSL1P1	eQTL
k167	1	rs1553609	7	66197139	T	C	-1.12538	0.109497	1.0253e-13	RP4-756H11.3	eQTL
k167	1	rs1553610	7	66197233	T	C	-1.12538	0.109497	1.0253e-13	RP4-756H11.3	eQTL
k204	1	rs1557026	1	228383367	G	A	-0.488315	0.0830799	3.85334e-07	OBSCN-AS1	eQTL
k110	3	rs1560332	3	53164803	C	T	-0.738993	0.105147	6.65614e-09	SERBP1P3	eQTL
k19	5	rs1563103	17	38111740	G	A	-0.670921	0.119902	1.03342e-06	GSDMA	eQTL
n167	1	rs1567238	17	4847452	C	T	0.974433	0.188287	4.42683e-06	CHRNE	eQTL
n92	1	rs1568120	2	135406890	A	G	0.764891	0.105723	3.21203e-09	TMEM163	eQTL
n92	1	rs1568121	2	135406606	G	A	0.764891	0.105723	3.21203e-09	TMEM163	eQTL
k204	1	rs1620111	1	228402047	A	G	0.568579	0.080529	5.93861e-09	OBSCN-AS1	eQTL
k204	1	rs1629290	1	228408947	T	C	-0.561054	0.0795393	6.08159e-09	OBSCN-AS1	eQTL
k167	1	rs1631091	7	65465940	T	G	-0.949579	0.157259	2.19115e-07	RP4-756H11.3	eQTL
k1	4	rs1631533	15	45518628	C	T	0.580551	0.110736	3.51109e-06	SLC28A2	eQTL
k2	4	rs163274	16	20672335	A	G	0.64484	0.113352	7.46413e-07	ACSM1	eQTL
k2	4	rs163275	16	20672175	A	G	0.610593	0.114464	2.55864e-06	ACSM1	eQTL
k2	4	rs163277	16	20671260	A	G	0.64484	0.113352	7.46413e-07	ACSM1	eQTL
k2	4	rs163278	16	20670730	G	A	0.610593	0.114464	2.55864e-06	ACSM1	eQTL
k167	1	rs1643374	7	65872682	T	A	-0.98304	0.132129	1.56095e-09	RP4-756H11.3	eQTL
k1	4	rs1648285	15	45517505	G	C	0.580551	0.110736	3.51109e-06	SLC28A2	eQTL
k1	4	rs1648286	15	45517386	G	C	0.580551	0.110736	3.51109e-06	SLC28A2	eQTL
k1	4	rs1648295	15	45524097	G	A	0.580551	0.110736	3.51109e-06	SLC28A2	eQTL
n80	2	rs16839527	3	132432857	T	C	-0.759862	0.119198	6.69208e-08	NPHP3	eQTL
k1	4	rs16941017	15	45543281	T	C	0.580551	0.110736	3.51109e-06	SLC28A2	eQTL
k101	1	rs1694674	11	5573073	A	G	0.578151	0.0836466	1.00381e-08	TRIM6	eQTL
k101	1	rs1694676	11	5573831	T	A	0.578151	0.0836466	1.00381e-08	TRIM6	eQTL
k181	2	rs16950997	16	79707630	C	A	-0.692587	0.13143	3.19937e-06	MAFTRR	eQTL
k41	1	rs16998073	4	81184341	A	T	0.626955	0.094252	2.5145e-08	FGF5	eQTL
k167	1	rs1701751	7	65466932	C	T	0.516916	0.110259	2.31066e-05	ERV3-1	eQTL
k167	1	rs1701751	7	65466932	C	T	-0.947616	0.155383	1.77257e-07	RP4-756H11.3	eQTL
k167	1	rs1701757	7	65469594	T	C	-0.947616	0.155383	1.77257e-07	RP4-756H11.3	eQTL
k167	1	rs1701757	7	65469594	T	C	0.516916	0.110259	2.31066e-05	ERV3-1	eQTL
k167	1	rs1701760	7	65473688	A	G	-0.947616	0.155383	1.77257e-07	RP4-756H11.3	eQTL
k1	4	rs1706763	15	45523775	T	C	0.586837	0.119355	1.0698e-05	SLC28A2	eQTL
k1	4	rs1706764	15	45524256	T	A	0.580551	0.110736	3.51109e-06	SLC28A2	eQTL
k1	4	rs1706830	15	45516229	G	A	0.580551	0.110736	3.51109e-06	SLC28A2	eQTL
k1	4	rs1706831	15	45516230	T	C	0.580551	0.110736	3.51109e-06	SLC28A2	eQTL
k1	4	rs1706832	15	45517173	G	A	0.580551	0.110736	3.51109e-06	SLC28A2	eQTL
k1	4	rs1706835	15	45517884	G	A	0.580551	0.110736	3.51109e-06	SLC28A2	eQTL
k1	4	rs1706837	15	45519036	A	G	0.580551	0.110736	3.51109e-06	SLC28A2	eQTL
k30	2	rs17093026	20	34318911	C	T	-1.26498	0.189318	2.26291e-08	CPNE1	eQTL
k30	2	rs17093027	20	34319118	A	T	-1.26498	0.189318	2.26291e-08	CPNE1	eQTL
k30	2	rs17093156	20	34438583	T	C	-0.77654	0.122388	7.43666e-08	CPNE1	eQTL
k125	1	rs17124652	14	88890728	A	G	0.778507	0.146144	2.62483e-06	RP11-507K2.2	eQTL
k125	1	rs17124700	14	88905629	C	T	0.778507	0.146144	2.62483e-06	RP11-507K2.2	eQTL
k167	1	rs1723268	7	65473080	A	C	-0.947616	0.155383	1.77257e-07	RP4-756H11.3	eQTL
k167	1	rs1723275	7	65504633	G	C	0.928996	0.15776	3.70737e-07	RP4-756H11.3	eQTL
k36	1	rs17244713	19	38050840	A	G	0.693878	0.145582	1.77864e-05	LINC01535	eQTL
k36	1	rs17244769	19	38052933	C	G	0.693878	0.145582	1.77864e-05	LINC01535	eQTL
k73	2	rs17271121	6	25863650	T	C	0.673431	0.125291	2.22397e-06	SLC17A3	eQTL
k165	1	rs17300048	15	84749477	C	T	-0.924845	0.142429	4.40284e-08	GOLGA2P7	eQTL
k165	1	rs17300292	15	84762568	G	C	-0.924845	0.142429	4.40284e-08	GOLGA2P7	eQTL
k36	1	rs17303902	19	38042814	T	C	0.693878	0.145582	1.77864e-05	LINC01535	eQTL
k110	3	rs17304694	3	53051577	G	A	-0.773556	0.0979313	3.13069e-10	SERBP1P3	eQTL
k36	1	rs17304703	19	38073547	G	A	0.693878	0.145582	1.77864e-05	LINC01535	eQTL
k36	1	rs17305193	19	38089665	C	T	0.693878	0.145582	1.77864e-05	LINC01535	eQTL
k204	1	rs1745413	1	228212456	A	G	0.471328	0.0905335	3.98148e-06	OBSCN-AS1	eQTL
k204	1	rs1745423	1	228224153	T	G	0.50526	0.080742	1.01162e-07	OBSCN-AS1	eQTL
k165	1	rs17532346	15	85171495	A	C	-0.480345	0.0895473	2.30844e-06	NMB	eQTL
k167	1	rs17566701	7	66193183	T	C	-1.04079	0.118489	1.47829e-11	RP4-756H11.3	eQTL
k204	1	rs1757129	1	228432987	G	C	-0.580551	0.0775647	1.33398e-09	OBSCN-AS1	eQTL
k204	1	rs1757133	1	228427448	G	A	-0.580551	0.0775647	1.33398e-09	OBSCN-AS1	eQTL
k204	1	rs1757140	1	228421967	G	A	-0.580551	0.0775647	1.33398e-09	OBSCN-AS1	eQTL
k204	1	rs1757141	1	228420604	C	T	0.580551	0.0775647	1.33398e-09	OBSCN-AS1	eQTL
k204	1	rs1757145	1	228416676	T	C	-0.565407	0.0779818	3.04011e-09	OBSCN-AS1	eQTL
k204	1	rs1757151	1	228413382	G	A	0.565407	0.0779818	3.04011e-09	OBSCN-AS1	eQTL
k204	1	rs1757158	1	228407010	C	T	-0.561054	0.0795393	6.08159e-09	OBSCN-AS1	eQTL
k165	1	rs17598114	15	85171317	C	T	-0.480345	0.0895473	2.30844e-06	NMB	eQTL
k165	1	rs17598603	15	85200211	C	G	-0.480408	0.0891956	2.14023e-06	NMB	eQTL
k165	1	rs17599989	15	85285536	T	C	-0.451396	0.0905726	8.51866e-06	NMB	eQTL
k165	1	rs17600551	15	85319258	A	G	-0.429305	0.0882735	1.28189e-05	NMB	eQTL
k19	5	rs17609240	17	38110689	T	G	-0.670921	0.119902	1.03342e-06	GSDMA	eQTL
k204	1	rs17623766	1	228389156	C	G	-0.490684	0.0778307	8.5765e-08	OBSCN-AS1	eQTL
k204	1	rs17640616	1	228411255	G	C	-0.516706	0.087542	3.5331e-07	OBSCN-AS1	eQTL
k181	2	rs17689024	16	79739978	G	C	-0.719688	0.113175	7.07446e-08	MAFTRR	eQTL
k181	2	rs17689159	16	79742390	T	C	-0.719688	0.113175	7.07446e-08	MAFTRR	eQTL
k181	2	rs17689455	16	79746335	T	A	-0.719688	0.113175	7.07446e-08	MAFTRR	eQTL
k181	2	rs17689625	16	79748962	C	T	-0.719688	0.113175	7.07446e-08	MAFTRR	eQTL
n64	1	rs17692407	12	82171369	G	C	0.750104	0.131793	7.39385e-07	PPFIA2	eQTL
n64	1	rs17692461	12	82171755	C	G	0.750104	0.131793	7.39385e-07	PPFIA2	eQTL
k125	1	rs17698817	14	88822976	G	C	0.750974	0.145848	4.84376e-06	RP11-507K2.2	eQTL
k122	1	rs17713396	2	227201	C	T	-0.378631	0.0661476	6.59966e-07	SH3YL1	eQTL
k122	1	rs17713568	2	242132	G	A	-0.378631	0.0661476	6.59966e-07	SH3YL1	eQTL
k122	1	rs17713729	2	249092	A	C	-0.398554	0.0653855	1.79214e-07	SH3YL1	eQTL
k122	1	rs17713879	2	254215	G	A	-0.412847	0.0646699	6.48024e-08	SH3YL1	eQTL
k122	1	rs17714252	2	285471	G	A	-0.40873	0.0651394	9.52817e-08	SH3YL1	eQTL
k204	1	rs1771461	1	228423464	A	C	-0.580551	0.0775647	1.33398e-09	OBSCN-AS1	eQTL
k204	1	rs1771473	1	228416674	G	A	-0.565407	0.0779818	3.04011e-09	OBSCN-AS1	eQTL
k204	1	rs1771484	1	228407260	G	A	-0.561054	0.0795393	6.08159e-09	OBSCN-AS1	eQTL
k204	1	rs1771487	1	228402121	A	G	0.568579	0.080529	5.93861e-09	OBSCN-AS1	eQTL
n64	1	rs17748942	12	82170478	G	A	0.750104	0.131793	7.39385e-07	PPFIA2	eQTL
n64	1	rs17749243	12	82178079	A	C	0.750104	0.131793	7.39385e-07	PPFIA2	eQTL
n64	1	rs17749267	12	82178308	G	A	0.750104	0.131793	7.39385e-07	PPFIA2	eQTL
k181	2	rs17767383	16	79744401	G	A	-0.719688	0.113175	7.07446e-08	MAFTRR	eQTL
k181	2	rs17767419	16	79744548	C	T	-0.719688	0.113175	7.07446e-08	MAFTRR	eQTL
k181	2	rs17767491	16	79745487	A	G	-0.695963	0.11972	4.82927e-07	MAFTRR	eQTL
k181	2	rs17767742	16	79749005	C	G	-0.719688	0.113175	7.07446e-08	MAFTRR	eQTL
k181	2	rs17767904	16	79749975	G	A	-0.719688	0.113175	7.07446e-08	MAFTRR	eQTL
k125	1	rs17772064	14	88822871	C	T	0.750974	0.145848	4.84376e-06	RP11-507K2.2	eQTL
k125	1	rs17772222	14	88826482	A	G	0.778507	0.146144	2.62483e-06	RP11-507K2.2	eQTL
k125	1	rs17772288	14	88827366	G	A	0.818317	0.139324	3.91015e-07	RP11-507K2.2	eQTL
n92	1	rs17789633	2	135386474	A	C	0.762182	0.103748	2.16858e-09	TMEM163	eQTL
k16	2	rs1808592	18	77786210	G	A	-0.789729	0.138007	6.638e-07	RBFADN	eQTL
k110	3	rs1811351	3	53098775	A	G	-0.770464	0.0988252	4.48055e-10	SERBP1P3	eQTL
k16	2	rs1816311	18	77765618	G	A	-0.846859	0.135641	1.06405e-07	RBFADN	eQTL
k16	2	rs1816312	18	77765839	C	G	-0.846859	0.135641	1.06405e-07	RBFADN	eQTL
k165	1	rs1818950	15	84722521	A	G	-0.924845	0.142429	4.40284e-08	GOLGA2P7	eQTL
k167	1	rs1830070	7	66349671	T	C	-0.8739	0.161979	2.07353e-06	RP4-756H11.3	eQTL
k204	1	rs1832734	1	228253830	G	C	0.473332	0.082302	6.00217e-07	OBSCN-AS1	eQTL
k165	1	rs1848093	15	84755527	G	C	-0.924845	0.142429	4.40284e-08	GOLGA2P7	eQTL
k167	1	rs1860468	7	66107252	T	C	1.07305	0.125248	3.09962e-11	RP4-756H11.3	eQTL
k167	1	rs1860470	7	66103694	G	C	1.07305	0.125248	3.09962e-11	RP4-756H11.3	eQTL
k101	1	rs1874828	11	5572104	G	A	0.578151	0.0836466	1.00381e-08	TRIM6	eQTL
k167	1	rs1880555	7	65432567	T	C	0.512542	0.104729	1.15565e-05	ERV3-1	eQTL
k167	1	rs1880555	7	65432567	T	C	-0.875922	0.154164	7.65085e-07	RP4-756H11.3	eQTL
k167	1	rs1880556	7	65432544	T	C	-0.949579	0.157259	2.19115e-07	RP4-756H11.3	eQTL
k30	2	rs1890470	20	34357008	C	T	-1.08908	0.193362	9.09149e-07	CPNE1	eQTL
n37	3	rs1908450	4	129105998	T	C	0.618994	0.115301	2.27409e-06	FOSL1P1	eQTL
n37	3	rs1908451	4	129105622	G	T	0.618994	0.115301	2.27409e-06	FOSL1P1	eQTL
k167	1	rs1917563	7	65415647	A	G	0.512542	0.104729	1.15565e-05	ERV3-1	eQTL
k167	1	rs1917563	7	65415647	A	G	-0.875922	0.154164	7.65085e-07	RP4-756H11.3	eQTL
n64	1	rs1922540	12	82197496	A	G	0.750104	0.131793	7.39385e-07	PPFIA2	eQTL
n92	1	rs1942041	2	135515492	T	C	-1.04596	0.0895206	1.22041e-15	TMEM163	eQTL
n92	1	rs1942055	2	135498924	G	C	-0.826282	0.121018	1.35094e-08	TMEM163	eQTL
k125	1	rs1955599	14	88825132	T	A	0.750974	0.145848	4.84376e-06	RP11-507K2.2	eQTL
k125	1	rs1955600	14	88825384	G	A	0.750974	0.145848	4.84376e-06	RP11-507K2.2	eQTL
k167	1	rs1961155	7	66128132	C	A	1.12538	0.109497	1.0253e-13	RP4-756H11.3	eQTL
k167	1	rs1968127	7	66056803	C	T	1.07305	0.125248	3.09962e-11	RP4-756H11.3	eQTL
k30	2	rs1970577	20	34336737	A	G	-0.914019	0.131936	9.48935e-09	CPNE1	eQTL
n37	3	rs1975878	4	128990442	T	C	0.596939	0.119762	8.5016e-06	FOSL1P1	eQTL
n142	1	rs1986498	6	107128204	C	A	-0.684707	0.0949923	3.53072e-09	QRSL1	eQTL
n64	1	rs1987116	12	82156478	G	A	0.777624	0.124473	1.04928e-07	PPFIA2	eQTL
k19	5	rs2001476	17	38120604	T	C	-0.671627	0.120016	1.03129e-06	GSDMA	eQTL
k167	1	rs2003301	7	66147656	G	C	1.12538	0.109497	1.0253e-13	RP4-756H11.3	eQTL
k167	1	rs2008188	7	65429013	G	C	0.512542	0.104729	1.15565e-05	ERV3-1	eQTL
k167	1	rs2008188	7	65429013	G	C	-0.875922	0.154164	7.65085e-07	RP4-756H11.3	eQTL
k167	1	rs2013222	7	66035936	C	G	1.07305	0.125248	3.09962e-11	RP4-756H11.3	eQTL
k16	2	rs2014529	18	77788456	T	C	-0.789729	0.138007	6.638e-07	RBFADN	eQTL
k165	1	rs2036949	15	85163605	T	C	-0.480345	0.0895473	2.30844e-06	NMB	eQTL
k143	1	rs204248	19	49216224	G	C	-0.801438	0.152331	3.29412e-06	IZUMO1	eQTL
k167	1	rs2055682	7	66260289	A	G	-1.04079	0.118489	1.47829e-11	RP4-756H11.3	eQTL
n37	3	rs2056470	4	129116641	T	G	0.618994	0.115301	2.27409e-06	FOSL1P1	eQTL
k30	2	rs2066066	20	34329359	T	C	-0.874967	0.139822	1.01157e-07	CPNE1	eQTL
n37	3	rs2085843	4	128991442	T	G	0.596939	0.119762	8.5016e-06	FOSL1P1	eQTL
k30	2	rs2095818	20	34353137	C	G	-1.26498	0.189318	2.26291e-08	CPNE1	eQTL
k30	2	rs2095819	20	34353278	A	G	-1.08908	0.193362	9.09149e-07	CPNE1	eQTL
k110	3	rs2099162	3	53123032	C	T	0.715441	0.0888868	1.85777e-10	SERBP1P3	eQTL
k16	2	rs2105717	18	77792676	T	C	-0.835674	0.135456	1.38136e-07	RBFADN	eQTL
k7	3	rs2109019	17	59475888	A	C	-0.674127	0.114608	3.79491e-07	TBX2-AS1	eQTL
k110	3	rs2115779	3	53026714	A	C	-0.737602	0.0942499	4.0377e-10	SERBP1P3	eQTL
k122	1	rs2126129	2	212548	C	T	-0.379782	0.064911	4.23379e-07	SH3YL1	eQTL
k165	1	rs2135551	15	84707851	A	G	-0.924845	0.142429	4.40284e-08	GOLGA2P7	eQTL
n142	1	rs2169463	6	107113953	C	G	-0.675288	0.0860432	3.73649e-10	QRSL1	eQTL
k165	1	rs2175567	15	85200946	G	C	-0.480408	0.0891956	2.14023e-06	NMB	eQTL
n92	1	rs2176341	2	135371421	A	G	0.679427	0.135587	7.76476e-06	TMEM163	eQTL
k204	1	rs2185544	1	228374252	A	G	0.515416	0.0765539	1.88986e-08	OBSCN-AS1	eQTL
k167	1	rs2191268	7	66110224	A	G	1.07305	0.125248	3.09962e-11	RP4-756H11.3	eQTL
k30	2	rs2225950	20	34333015	C	G	-0.914019	0.131936	9.48935e-09	CPNE1	eQTL
n53	1	rs2230197	7	56126360	T	C	-0.527647	0.101777	4.29069e-06	NIPSNAP2	eQTL
k73	8	rs2250264	6	30821187	G	A	0.658246	0.0965301	1.39297e-08	VARS2	eQTL
k110	3	rs2253675	3	53119534	T	C	0.715441	0.0888868	1.85777e-10	SERBP1P3	eQTL
k165	1	rs2271431	15	85189464	T	G	-0.459775	0.0870574	3.07344e-06	NMB	eQTL
k125	1	rs2274737	14	88935651	A	G	0.854273	0.140639	1.9311e-07	RP11-507K2.2	eQTL
k167	1	rs2286683	7	66129843	G	A	1.12538	0.109497	1.0253e-13	RP4-756H11.3	eQTL
k167	1	rs2286684	7	66129830	G	T	1.12538	0.109497	1.0253e-13	RP4-756H11.3	eQTL
k122	1	rs2290911	2	224919	A	G	-0.378631	0.0661476	6.59966e-07	SH3YL1	eQTL
k125	1	rs2295135	14	88894210	T	G	0.778507	0.146144	2.62483e-06	RP11-507K2.2	eQTL
k30	2	rs2295356	20	34252856	G	A	-1.26498	0.189318	2.26291e-08	CPNE1	eQTL
k125	1	rs2297128	14	88936254	A	G	0.854273	0.140639	1.9311e-07	RP11-507K2.2	eQTL
k204	1	rs2298014	1	228362682	G	A	-0.485199	0.0825479	3.85145e-07	OBSCN-AS1	eQTL
k16	2	rs2298645	18	77728135	G	T	-0.846859	0.135641	1.06405e-07	RBFADN	eQTL
k122	1	rs2306060	2	230912	A	C	-0.378631	0.0661476	6.59966e-07	SH3YL1	eQTL
k204	1	rs2313600	1	228388400	A	T	-0.493038	0.0819813	2.38659e-07	OBSCN-AS1	eQTL
k204	1	rs2313601	1	228398318	G	A	0.560176	0.0849232	3.06078e-08	OBSCN-AS1	eQTL
k204	1	rs2313602	1	228331040	C	A	0.515416	0.0765539	1.88986e-08	OBSCN-AS1	eQTL
k19	5	rs2313640	17	38111845	C	T	-0.670921	0.119902	1.03342e-06	GSDMA	eQTL
k110	3	rs2336724	3	53116230	T	C	0.715441	0.0888868	1.85777e-10	SERBP1P3	eQTL
k101	1	rs2341423	11	5577134	T	C	0.578151	0.0836466	1.00381e-08	TRIM6	eQTL
k101	1	rs2341424	11	5577224	C	T	0.578151	0.0836466	1.00381e-08	TRIM6	eQTL
k101	1	rs2341425	11	5577338	C	T	0.578151	0.0836466	1.00381e-08	TRIM6	eQTL
k16	2	rs2364974	18	77766936	G	A	-0.846859	0.135641	1.06405e-07	RBFADN	eQTL
n80	2	rs2369832	3	132437390	C	T	-0.723965	0.121529	2.91506e-07	NPHP3	eQTL
k30	2	rs2378408	20	34367732	T	C	1.08908	0.193362	9.09149e-07	CPNE1	eQTL
k205	2	rs2394934	10	74962974	C	G	-0.790119	0.151434	3.82745e-06	NUDT13	eQTL
k205	2	rs2394935	10	74969575	T	C	-0.790119	0.151434	3.82745e-06	NUDT13	eQTL
k205	2	rs2395011	10	74941706	T	A	-0.884621	0.155001	7.00013e-07	NUDT13	eQTL
n64	1	rs2400979	12	82197353	T	C	0.750104	0.131793	7.39385e-07	PPFIA2	eQTL
n64	1	rs2401004	12	82214822	T	C	0.750104	0.131793	7.39385e-07	PPFIA2	eQTL
k1	4	rs2413775	15	45544288	T	A	0.580551	0.110736	3.51109e-06	SLC28A2	eQTL
k1	4	rs2413776	15	45544170	A	G	0.580551	0.110736	3.51109e-06	SLC28A2	eQTL
k1	4	rs2413780	15	45538866	A	G	0.580551	0.110736	3.51109e-06	SLC28A2	eQTL
k1	4	rs2413782	15	45538490	A	C	0.580551	0.110736	3.51109e-06	SLC28A2	eQTL
k1	4	rs2413783	15	45531383	C	A	0.580551	0.110736	3.51109e-06	SLC28A2	eQTL
k1	4	rs2413784	15	45530516	A	C	0.580551	0.110736	3.51109e-06	SLC28A2	eQTL
k1	4	rs2413785	15	45530381	T	C	0.580551	0.110736	3.51109e-06	SLC28A2	eQTL
k1	4	rs2413786	15	45525394	C	A	0.580551	0.110736	3.51109e-06	SLC28A2	eQTL
k167	1	rs2419478	7	65247150	G	A	-0.512542	0.104729	1.15565e-05	ERV3-1	eQTL
k167	1	rs2419478	7	65247150	G	A	0.875922	0.154164	7.65085e-07	RP4-756H11.3	eQTL
k167	1	rs2420824	7	66131116	G	A	1.12538	0.109497	1.0253e-13	RP4-756H11.3	eQTL
k167	1	rs2420827	7	66147101	G	A	1.04079	0.118489	1.47829e-11	RP4-756H11.3	eQTL
k30	2	rs2425071	20	34292961	C	A	-0.914019	0.131936	9.48935e-09	CPNE1	eQTL
k30	2	rs2425072	20	34293686	T	C	-0.914019	0.131936	9.48935e-09	CPNE1	eQTL
k30	2	rs2425078	20	34298163	T	C	-1.08908	0.193362	9.09149e-07	CPNE1	eQTL
k30	2	rs2425118	20	34324098	G	A	-0.914019	0.131936	9.48935e-09	CPNE1	eQTL
k30	2	rs2425119	20	34324216	C	A	-0.914019	0.131936	9.48935e-09	CPNE1	eQTL
k30	2	rs2425120	20	34324456	A	T	-0.914019	0.131936	9.48935e-09	CPNE1	eQTL
k30	2	rs2425121	20	34326186	A	T	-0.914019	0.131936	9.48935e-09	CPNE1	eQTL
k30	2	rs2425122	20	34328848	C	T	-0.874967	0.139822	1.01157e-07	CPNE1	eQTL
k30	2	rs2425123	20	34329547	A	G	-0.874967	0.139822	1.01157e-07	CPNE1	eQTL
k30	2	rs2425126	20	34331730	T	C	-0.914019	0.131936	9.48935e-09	CPNE1	eQTL
k30	2	rs2425127	20	34332037	T	C	-0.914019	0.131936	9.48935e-09	CPNE1	eQTL
k30	2	rs2425130	20	34335059	A	G	-0.914019	0.131936	9.48935e-09	CPNE1	eQTL
k30	2	rs2425131	20	34337074	T	C	-0.914019	0.131936	9.48935e-09	CPNE1	eQTL
k30	2	rs2425132	20	34338390	A	G	-0.914019	0.131936	9.48935e-09	CPNE1	eQTL
k30	2	rs2425136	20	34344782	G	A	-0.914019	0.131936	9.48935e-09	CPNE1	eQTL
k30	2	rs2425137	20	34345396	C	A	-0.914019	0.131936	9.48935e-09	CPNE1	eQTL
k30	2	rs2425138	20	34345710	G	A	-0.914019	0.131936	9.48935e-09	CPNE1	eQTL
k30	2	rs2425141	20	34350123	A	G	-1.08908	0.193362	9.09149e-07	CPNE1	eQTL
k30	2	rs2425142	20	34350346	G	A	-1.08908	0.193362	9.09149e-07	CPNE1	eQTL
k30	2	rs2425143	20	34350666	C	T	-1.08908	0.193362	9.09149e-07	CPNE1	eQTL
k30	2	rs2425145	20	34354190	C	T	-1.08908	0.193362	9.09149e-07	CPNE1	eQTL
k30	2	rs2425149	20	34359587	G	A	-1.08908	0.193362	9.09149e-07	CPNE1	eQTL
k1	4	rs2433227	15	45517119	A	T	0.580551	0.110736	3.51109e-06	SLC28A2	eQTL
k1	4	rs2433228	15	45515371	A	C	0.547678	0.108667	7.03502e-06	SLC28A2	eQTL
k1	4	rs2433229	15	45515235	C	A	0.580551	0.110736	3.51109e-06	SLC28A2	eQTL
k101	1	rs2436705	11	5568872	T	C	0.539778	0.0978886	1.37178e-06	TRIM6	eQTL
k73	8	rs2454138	6	32570401	G	A	0.901976	0.145022	1.1573e-07	HLA-DQA2	eQTL
k73	11	rs2454138	6	32570401	G	A	0.901976	0.145022	1.1573e-07	HLA-DQA2	eQTL
k73	8	rs2454138	6	32570401	G	A	0.868795	0.159855	1.80668e-06	HLA-DRB6	eQTL
k73	11	rs2454138	6	32570401	G	A	0.868795	0.159855	1.80668e-06	HLA-DRB6	eQTL
k1	4	rs2458224	15	45522130	T	C	0.580551	0.110736	3.51109e-06	SLC28A2	eQTL
k167	1	rs2462573	7	65507392	C	T	0.928996	0.15776	3.70737e-07	RP4-756H11.3	eQTL
k73	8	rs2524101	6	31235598	G	C	-0.825439	0.16418	7.33654e-06	HLA-C	eQTL
k73	9	rs2524101	6	31235598	G	C	-0.825439	0.16418	7.33654e-06	HLA-C	eQTL
k73	11	rs2524103	6	31234602	T	C	-0.825439	0.16418	7.33654e-06	HLA-C	eQTL
k73	10	rs2524103	6	31234602	T	C	-0.825439	0.16418	7.33654e-06	HLA-C	eQTL
k73	9	rs2524103	6	31234602	T	C	-0.825439	0.16418	7.33654e-06	HLA-C	eQTL
k73	8	rs2524103	6	31234602	T	C	-0.825439	0.16418	7.33654e-06	HLA-C	eQTL
k73	6	rs2524103	6	31234602	T	C	-0.825439	0.16418	7.33654e-06	HLA-C	eQTL
k1	4	rs2554453	15	45522107	A	G	0.580551	0.110736	3.51109e-06	SLC28A2	eQTL
k1	4	rs2554454	15	45521536	A	G	0.580551	0.110736	3.51109e-06	SLC28A2	eQTL
k1	4	rs2554455	15	45521304	T	C	0.580551	0.110736	3.51109e-06	SLC28A2	eQTL
k1	4	rs2554456	15	45521138	A	C	0.580551	0.110736	3.51109e-06	SLC28A2	eQTL
k1	4	rs2554457	15	45520926	G	A	0.580551	0.110736	3.51109e-06	SLC28A2	eQTL
k110	3	rs2564922	3	53125469	G	A	0.715441	0.0888868	1.85777e-10	SERBP1P3	eQTL
k110	3	rs2564929	3	53118204	T	C	0.771375	0.0927989	7.45839e-11	SERBP1P3	eQTL
k110	3	rs2564939	3	53106880	T	C	0.771375	0.0927989	7.45839e-11	SERBP1P3	eQTL
k110	3	rs2564944	3	53148455	G	C	0.749247	0.104326	3.87244e-09	SERBP1P3	eQTL
k110	3	rs2564956	3	53070462	C	T	-0.394543	0.0760132	4.2016e-06	ITIH4	eQTL
k110	3	rs2581798	3	53107600	T	C	0.772603	0.091614	4.91543e-11	SERBP1P3	eQTL
k110	3	rs2581817	3	53071797	G	C	-0.394543	0.0760132	4.2016e-06	ITIH4	eQTL
k73	9	rs2596544	6	31329291	T	A	0.675636	0.133647	6.67422e-06	MICA	eQTL
k73	8	rs2596544	6	31329291	T	A	0.675636	0.133647	6.67422e-06	MICA	eQTL
k101	1	rs2647602	11	5573701	A	C	0.578151	0.0836466	1.00381e-08	TRIM6	eQTL
k167	1	rs2658585	7	65461941	A	T	-0.947616	0.155383	1.77257e-07	RP4-756H11.3	eQTL
k167	1	rs2658585	7	65461941	A	T	0.516916	0.110259	2.31066e-05	ERV3-1	eQTL
k167	1	rs2659889	7	66217112	A	G	-1.12538	0.109497	1.0253e-13	RP4-756H11.3	eQTL
k167	1	rs2659899	7	66186721	A	G	-1.12538	0.109497	1.0253e-13	RP4-756H11.3	eQTL
k167	1	rs2659906	7	66165310	T	C	-1.12538	0.109497	1.0253e-13	RP4-756H11.3	eQTL
k167	1	rs2659909	7	66160279	G	A	-1.12538	0.109497	1.0253e-13	RP4-756H11.3	eQTL
k167	1	rs2659912	7	66157999	G	C	-1.12538	0.109497	1.0253e-13	RP4-756H11.3	eQTL
k167	1	rs2659915	7	66153101	A	G	-1.12538	0.109497	1.0253e-13	RP4-756H11.3	eQTL
k167	1	rs2659916	7	66151352	C	G	-1.12538	0.109497	1.0253e-13	RP4-756H11.3	eQTL
k1	4	rs2668737	15	45522799	C	T	0.580551	0.110736	3.51109e-06	SLC28A2	eQTL
k1	4	rs2668751	15	45517293	T	C	0.580551	0.110736	3.51109e-06	SLC28A2	eQTL
k167	1	rs2680911	7	65523014	G	A	0.847912	0.156729	1.96935e-06	RP4-756H11.3	eQTL
k167	1	rs2707822	7	66207692	G	C	-1.12538	0.109497	1.0253e-13	RP4-756H11.3	eQTL
k167	1	rs2707827	7	66172439	A	G	-1.12538	0.109497	1.0253e-13	RP4-756H11.3	eQTL
k167	1	rs2707836	7	66160435	A	C	-1.12538	0.109497	1.0253e-13	RP4-756H11.3	eQTL
k167	1	rs2707841	7	66157020	A	G	-1.12538	0.109497	1.0253e-13	RP4-756H11.3	eQTL
k167	1	rs2707845	7	66198798	C	T	-1.12538	0.109497	1.0253e-13	RP4-756H11.3	eQTL
k167	1	rs2707848	7	66151239	T	G	-1.12538	0.109497	1.0253e-13	RP4-756H11.3	eQTL
k167	1	rs2707849	7	66152712	T	C	-1.12538	0.109497	1.0253e-13	RP4-756H11.3	eQTL
k167	1	rs2707850	7	66203870	G	T	-1.12538	0.109497	1.0253e-13	RP4-756H11.3	eQTL
k167	1	rs2707852	7	66204593	A	G	-1.12538	0.109497	1.0253e-13	RP4-756H11.3	eQTL
k167	1	rs2707853	7	66214010	G	A	-1.12538	0.109497	1.0253e-13	RP4-756H11.3	eQTL
k167	1	rs2707854	7	66212597	G	A	-1.12538	0.109497	1.0253e-13	RP4-756H11.3	eQTL
k167	1	rs2707856	7	66211010	T	A	-1.12538	0.109497	1.0253e-13	RP4-756H11.3	eQTL
k73	8	rs2736157	6	31600820	A	G	-0.788336	0.11163	5.90684e-09	C4A	eQTL
k73	11	rs2736157	6	31600820	A	G	-0.788336	0.11163	5.90684e-09	C4A	eQTL
k73	6	rs2736157	6	31600820	A	G	-0.788336	0.11163	5.90684e-09	C4A	eQTL
k73	10	rs2736157	6	31600820	A	G	-0.788336	0.11163	5.90684e-09	C4A	eQTL
k73	9	rs2736157	6	31600820	A	G	-0.788336	0.11163	5.90684e-09	C4A	eQTL
k73	1	rs2736157	6	31600820	A	G	-0.788336	0.11163	5.90684e-09	C4A	eQTL
k73	11	rs2760976	6	32560839	C	T	1.28488	0.210928	1.81669e-07	HLA-DQA2	eQTL
k73	8	rs2760976	6	32560839	C	T	1.28488	0.210928	1.81669e-07	HLA-DQA2	eQTL
k73	10	rs2760976	6	32560839	C	T	1.28488	0.210928	1.81669e-07	HLA-DQA2	eQTL
k73	6	rs2760976	6	32560839	C	T	1.28488	0.210928	1.81669e-07	HLA-DQA2	eQTL
k73	9	rs2760976	6	32560839	C	T	1.28488	0.210928	1.81669e-07	HLA-DQA2	eQTL
k204	1	rs2776853	1	228402508	C	T	-0.561054	0.0795393	6.08159e-09	OBSCN-AS1	eQTL
k204	1	rs2776855	1	228423936	T	G	-0.580551	0.0775647	1.33398e-09	OBSCN-AS1	eQTL
k204	1	rs2792984	1	228425554	A	G	0.580551	0.0775647	1.33398e-09	OBSCN-AS1	eQTL
k143	1	rs281395	19	49222483	C	G	-0.801438	0.152331	3.29412e-06	IZUMO1	eQTL
k73	8	rs28366298	6	32560859	A	C	0.868795	0.159855	1.80668e-06	HLA-DRB6	eQTL
k73	10	rs28366298	6	32560859	A	C	0.868795	0.159855	1.80668e-06	HLA-DRB6	eQTL
k73	6	rs28366298	6	32560859	A	C	0.868795	0.159855	1.80668e-06	HLA-DRB6	eQTL
k73	9	rs28366298	6	32560859	A	C	0.868795	0.159855	1.80668e-06	HLA-DRB6	eQTL
k73	11	rs28366298	6	32560859	A	C	0.868795	0.159855	1.80668e-06	HLA-DRB6	eQTL
k73	8	rs28366298	6	32560859	A	C	0.901976	0.145022	1.1573e-07	HLA-DQA2	eQTL
k73	10	rs28366298	6	32560859	A	C	0.901976	0.145022	1.1573e-07	HLA-DQA2	eQTL
k73	6	rs28366298	6	32560859	A	C	0.901976	0.145022	1.1573e-07	HLA-DQA2	eQTL
k73	9	rs28366298	6	32560859	A	C	0.901976	0.145022	1.1573e-07	HLA-DQA2	eQTL
k73	11	rs28366298	6	32560859	A	C	0.901976	0.145022	1.1573e-07	HLA-DQA2	eQTL
k73	8	rs28366300	6	32560875	C	T	0.868795	0.159855	1.80668e-06	HLA-DRB6	eQTL
k73	11	rs28366300	6	32560875	C	T	0.868795	0.159855	1.80668e-06	HLA-DRB6	eQTL
k73	8	rs28366300	6	32560875	C	T	0.901976	0.145022	1.1573e-07	HLA-DQA2	eQTL
k73	11	rs28366300	6	32560875	C	T	0.901976	0.145022	1.1573e-07	HLA-DQA2	eQTL
k16	2	rs28393855	18	77796386	A	C	-0.789729	0.138007	6.638e-07	RBFADN	eQTL
k1	4	rs28396110	15	45536909	A	G	0.580551	0.110736	3.51109e-06	SLC28A2	eQTL
k1	4	rs28414644	15	45536721	G	C	0.580551	0.110736	3.51109e-06	SLC28A2	eQTL
k205	2	rs28416025	10	75090186	C	T	-0.871553	0.150665	5.3374e-07	NUDT13	eQTL
k1	4	rs28454483	15	45537100	A	T	0.580551	0.110736	3.51109e-06	SLC28A2	eQTL
k1	4	rs28498330	15	45539847	T	C	0.580551	0.110736	3.51109e-06	SLC28A2	eQTL
k110	3	rs28501212	3	53163057	A	T	-0.742769	0.105572	6.48402e-09	SERBP1P3	eQTL
k205	2	rs28545178	10	75090164	T	C	-0.871553	0.150665	5.3374e-07	NUDT13	eQTL
k165	1	rs28595395	15	85334952	T	C	0.677157	0.138106	1.12024e-05	GOLGA2P7	eQTL
k19	5	rs28618095	17	38109075	T	C	-0.670921	0.119902	1.03342e-06	GSDMA	eQTL
k1	4	rs28628668	15	45526540	C	T	0.580551	0.110736	3.51109e-06	SLC28A2	eQTL
k204	1	rs28634124	1	228257598	A	G	0.470469	0.0908436	4.372e-06	OBSCN-AS1	eQTL
k167	1	rs28698552	7	66005018	A	G	-1.07305	0.125248	3.09962e-11	RP4-756H11.3	eQTL
k1	4	rs28701495	15	45540518	A	G	0.580551	0.110736	3.51109e-06	SLC28A2	eQTL
k204	1	rs2872538	1	228435188	G	C	-0.580551	0.0775647	1.33398e-09	OBSCN-AS1	eQTL
k1	4	rs28733848	15	45516047	C	T	0.580551	0.110736	3.51109e-06	SLC28A2	eQTL
k110	3	rs28734933	3	53162747	C	T	-0.742769	0.105572	6.48402e-09	SERBP1P3	eQTL
k1	4	rs28756676	15	45540360	G	A	0.580551	0.110736	3.51109e-06	SLC28A2	eQTL
k1	4	rs28789819	15	45528383	A	G	0.580551	0.110736	3.51109e-06	SLC28A2	eQTL
k1	4	rs28815867	15	45526805	G	C	0.580551	0.110736	3.51109e-06	SLC28A2	eQTL
k167	1	rs28830215	7	66077290	A	G	1.07305	0.125248	3.09962e-11	RP4-756H11.3	eQTL
k1	4	rs28847337	15	45537942	G	C	0.580551	0.110736	3.51109e-06	SLC28A2	eQTL
k1	4	rs28851791	15	45532517	T	C	0.580551	0.110736	3.51109e-06	SLC28A2	eQTL
k1	4	rs28859291	15	45528766	G	A	0.580551	0.110736	3.51109e-06	SLC28A2	eQTL
k1	4	rs28877685	15	45527015	G	C	0.580551	0.110736	3.51109e-06	SLC28A2	eQTL
k1	4	rs28889270	15	45526819	A	G	0.580551	0.110736	3.51109e-06	SLC28A2	eQTL
k1	4	rs28897155	15	45533974	T	C	0.547678	0.108667	7.03502e-06	SLC28A2	eQTL
k1	4	rs28897234	15	45538045	G	T	0.580551	0.110736	3.51109e-06	SLC28A2	eQTL
k1	4	rs2899381	15	45529630	C	T	0.580551	0.110736	3.51109e-06	SLC28A2	eQTL
k73	8	rs2905714	6	31351556	T	C	-0.531931	0.104192	5.62695e-06	MICA	eQTL
k167	1	rs2939548	7	65494071	G	A	0.839302	0.158577	2.95482e-06	RP4-756H11.3	eQTL
k167	1	rs2946579	7	65494135	C	T	0.839302	0.158577	2.95482e-06	RP4-756H11.3	eQTL
k167	1	rs2949690	7	65483242	C	T	0.793111	0.157141	6.86444e-06	RP4-756H11.3	eQTL
k167	1	rs2949692	7	65488943	G	C	0.792258	0.157875	7.57539e-06	RP4-756H11.3	eQTL
k204	1	rs2989563	1	228401632	G	C	0.547225	0.0803905	1.45325e-08	OBSCN-AS1	eQTL
n142	1	rs3101493	6	107115394	A	G	-0.675288	0.0860432	3.73649e-10	QRSL1	eQTL
n142	1	rs3101496	6	107109400	T	A	-0.675288	0.0860432	3.73649e-10	QRSL1	eQTL
n142	1	rs3101499	6	107107190	A	C	-0.675288	0.0860432	3.73649e-10	QRSL1	eQTL
n142	1	rs3104038	6	107110022	C	T	-0.675288	0.0860432	3.73649e-10	QRSL1	eQTL
n142	1	rs3104046	6	107126381	G	A	-0.675199	0.0889796	9.27739e-10	QRSL1	eQTL
n142	1	rs3104047	6	107125911	G	A	-0.675199	0.0889796	9.27739e-10	QRSL1	eQTL
k167	1	rs3112833	7	65331001	A	G	-0.784221	0.162536	1.4597e-05	RP4-756H11.3	eQTL
k73	9	rs3115663	6	31601843	T	C	-0.788336	0.11163	5.90684e-09	C4A	eQTL
k73	11	rs3115663	6	31601843	T	C	-0.788336	0.11163	5.90684e-09	C4A	eQTL
k73	1	rs3115663	6	31601843	T	C	-0.788336	0.11163	5.90684e-09	C4A	eQTL
k73	8	rs3115663	6	31601843	T	C	-0.788336	0.11163	5.90684e-09	C4A	eQTL
k73	10	rs3115663	6	31601843	T	C	-0.788336	0.11163	5.90684e-09	C4A	eQTL
k73	6	rs3115663	6	31601843	T	C	-0.788336	0.11163	5.90684e-09	C4A	eQTL
k73	8	rs3115664	6	31592636	C	T	-0.788336	0.11163	5.90684e-09	C4A	eQTL
k73	11	rs3115664	6	31592636	C	T	-0.788336	0.11163	5.90684e-09	C4A	eQTL
k73	6	rs3115664	6	31592636	C	T	-0.788336	0.11163	5.90684e-09	C4A	eQTL
k73	9	rs3115664	6	31592636	C	T	-0.788336	0.11163	5.90684e-09	C4A	eQTL
k73	1	rs3115664	6	31592636	C	T	-0.788336	0.11163	5.90684e-09	C4A	eQTL
k73	10	rs3115664	6	31592636	C	T	-0.788336	0.11163	5.90684e-09	C4A	eQTL
k73	6	rs3117579	6	31633496	G	T	-0.788336	0.11163	5.90684e-09	C4A	eQTL
k73	10	rs3117579	6	31633496	G	T	-0.788336	0.11163	5.90684e-09	C4A	eQTL
k73	9	rs3117579	6	31633496	G	T	-0.788336	0.11163	5.90684e-09	C4A	eQTL
k73	8	rs3117579	6	31633496	G	T	-0.788336	0.11163	5.90684e-09	C4A	eQTL
k73	11	rs3117579	6	31633496	G	T	-0.788336	0.11163	5.90684e-09	C4A	eQTL
k73	1	rs3117579	6	31633496	G	T	-0.788336	0.11163	5.90684e-09	C4A	eQTL
k73	11	rs3117580	6	31630968	G	A	-0.788336	0.11163	5.90684e-09	C4A	eQTL
k73	10	rs3117580	6	31630968	G	A	-0.788336	0.11163	5.90684e-09	C4A	eQTL
k73	1	rs3117580	6	31630968	G	A	-0.788336	0.11163	5.90684e-09	C4A	eQTL
k73	9	rs3117580	6	31630968	G	A	-0.788336	0.11163	5.90684e-09	C4A	eQTL
k73	6	rs3117580	6	31630968	G	A	-0.788336	0.11163	5.90684e-09	C4A	eQTL
k73	8	rs3117580	6	31630968	G	A	-0.788336	0.11163	5.90684e-09	C4A	eQTL
k73	1	rs3117583	6	31619576	A	G	-0.788336	0.11163	5.90684e-09	C4A	eQTL
k73	8	rs3117583	6	31619576	A	G	-0.788336	0.11163	5.90684e-09	C4A	eQTL
k73	6	rs3117583	6	31619576	A	G	-0.788336	0.11163	5.90684e-09	C4A	eQTL
k73	10	rs3117583	6	31619576	A	G	-0.788336	0.11163	5.90684e-09	C4A	eQTL
k73	11	rs3117583	6	31619576	A	G	-0.788336	0.11163	5.90684e-09	C4A	eQTL
k73	9	rs3117583	6	31619576	A	G	-0.788336	0.11163	5.90684e-09	C4A	eQTL
k204	1	rs3121190	1	228401556	A	G	0.547225	0.0803905	1.45325e-08	OBSCN-AS1	eQTL
k204	1	rs3121191	1	228400653	A	T	0.568579	0.080529	5.93861e-09	OBSCN-AS1	eQTL
k204	1	rs3121192	1	228400646	T	C	0.568579	0.080529	5.93861e-09	OBSCN-AS1	eQTL
n142	1	rs3121434	6	107128371	T	G	-0.675199	0.0889796	9.27739e-10	QRSL1	eQTL
n142	1	rs3121435	6	107128050	C	A	-0.675199	0.0889796	9.27739e-10	QRSL1	eQTL
n142	1	rs3121436	6	107128006	C	A	-0.675199	0.0889796	9.27739e-10	QRSL1	eQTL
n142	1	rs3121437	6	107126275	C	G	-0.675199	0.0889796	9.27739e-10	QRSL1	eQTL
n142	1	rs3121438	6	107126267	A	G	-0.675199	0.0889796	9.27739e-10	QRSL1	eQTL
n142	1	rs3121439	6	107125940	T	G	-0.675199	0.0889796	9.27739e-10	QRSL1	eQTL
n142	1	rs3121440	6	107125913	A	T	-0.675199	0.0889796	9.27739e-10	QRSL1	eQTL
n142	1	rs3121441	6	107125693	T	C	-0.675199	0.0889796	9.27739e-10	QRSL1	eQTL
n142	1	rs3121442	6	107125660	C	A	-0.673434	0.0997548	1.77234e-08	QRSL1	eQTL
n142	1	rs3121444	6	107124918	A	G	-0.675199	0.0889796	9.27739e-10	QRSL1	eQTL
n142	1	rs3121445	6	107123879	G	A	-0.675199	0.0889796	9.27739e-10	QRSL1	eQTL
n142	1	rs3121447	6	107116437	T	C	-0.537129	0.0964667	1.13754e-06	QRSL1	eQTL
n142	1	rs3121448	6	107113509	A	G	-0.675288	0.0860432	3.73649e-10	QRSL1	eQTL
n142	1	rs3121449	6	107107111	G	A	-0.675288	0.0860432	3.73649e-10	QRSL1	eQTL
n142	1	rs3127655	6	107109759	T	C	-0.581756	0.0847799	1.19716e-08	QRSL1	eQTL
n142	1	rs3127658	6	107124248	A	C	-0.675199	0.0889796	9.27739e-10	QRSL1	eQTL
k73	1	rs3130046	6	31606398	C	G	-0.788336	0.11163	5.90684e-09	C4A	eQTL
k73	9	rs3130046	6	31606398	C	G	-0.788336	0.11163	5.90684e-09	C4A	eQTL
k73	10	rs3130046	6	31606398	C	G	-0.788336	0.11163	5.90684e-09	C4A	eQTL
k73	8	rs3130046	6	31606398	C	G	-0.788336	0.11163	5.90684e-09	C4A	eQTL
k73	6	rs3130046	6	31606398	C	G	-0.788336	0.11163	5.90684e-09	C4A	eQTL
k73	11	rs3130046	6	31606398	C	G	-0.788336	0.11163	5.90684e-09	C4A	eQTL
k73	9	rs3130047	6	31610479	C	T	-0.788336	0.11163	5.90684e-09	C4A	eQTL
k73	10	rs3130047	6	31610479	C	T	-0.788336	0.11163	5.90684e-09	C4A	eQTL
k73	6	rs3130047	6	31610479	C	T	-0.788336	0.11163	5.90684e-09	C4A	eQTL
k73	8	rs3130047	6	31610479	C	T	-0.788336	0.11163	5.90684e-09	C4A	eQTL
k73	1	rs3130047	6	31610479	C	T	-0.788336	0.11163	5.90684e-09	C4A	eQTL
k73	11	rs3130047	6	31610479	C	T	-0.788336	0.11163	5.90684e-09	C4A	eQTL
k73	6	rs3130070	6	31591808	A	G	-0.788336	0.11163	5.90684e-09	C4A	eQTL
k73	1	rs3130070	6	31591808	A	G	-0.788336	0.11163	5.90684e-09	C4A	eQTL
k73	9	rs3130070	6	31591808	A	G	-0.788336	0.11163	5.90684e-09	C4A	eQTL
k73	10	rs3130070	6	31591808	A	G	-0.788336	0.11163	5.90684e-09	C4A	eQTL
k73	8	rs3130070	6	31591808	A	G	-0.788336	0.11163	5.90684e-09	C4A	eQTL
k73	11	rs3130070	6	31591808	A	G	-0.788336	0.11163	5.90684e-09	C4A	eQTL
k73	1	rs3130291	6	32175331	G	A	-0.66341	0.121259	1.59389e-06	C4A	eQTL
k73	10	rs3130291	6	32175331	G	A	-0.66341	0.121259	1.59389e-06	C4A	eQTL
k73	9	rs3130291	6	32175331	G	A	-0.66341	0.121259	1.59389e-06	C4A	eQTL
k73	11	rs3130291	6	32175331	G	A	-0.66341	0.121259	1.59389e-06	C4A	eQTL
k73	6	rs3130291	6	32175331	G	A	-0.66341	0.121259	1.59389e-06	C4A	eQTL
k73	8	rs3130291	6	32175331	G	A	-0.66341	0.121259	1.59389e-06	C4A	eQTL
k73	11	rs3130292	6	32176208	G	C	-0.66341	0.121259	1.59389e-06	C4A	eQTL
k73	6	rs3130292	6	32176208	G	C	-0.66341	0.121259	1.59389e-06	C4A	eQTL
k73	1	rs3130292	6	32176208	G	C	-0.66341	0.121259	1.59389e-06	C4A	eQTL
k73	10	rs3130292	6	32176208	G	C	-0.66341	0.121259	1.59389e-06	C4A	eQTL
k73	8	rs3130292	6	32176208	G	C	-0.66341	0.121259	1.59389e-06	C4A	eQTL
k73	9	rs3130292	6	32176208	G	C	-0.66341	0.121259	1.59389e-06	C4A	eQTL
k73	11	rs3130618	6	31632134	C	A	-0.788336	0.11163	5.90684e-09	C4A	eQTL
k73	8	rs3130618	6	31632134	C	A	-0.788336	0.11163	5.90684e-09	C4A	eQTL
k73	1	rs3130618	6	31632134	C	A	-0.788336	0.11163	5.90684e-09	C4A	eQTL
k73	10	rs3130618	6	31632134	C	A	-0.788336	0.11163	5.90684e-09	C4A	eQTL
k73	9	rs3130618	6	31632134	C	A	-0.788336	0.11163	5.90684e-09	C4A	eQTL
k73	6	rs3130618	6	31632134	C	A	-0.788336	0.11163	5.90684e-09	C4A	eQTL
k73	8	rs3130621	6	31587083	T	C	-0.788336	0.11163	5.90684e-09	C4A	eQTL
k73	6	rs3130621	6	31587083	T	C	-0.788336	0.11163	5.90684e-09	C4A	eQTL
k73	10	rs3130621	6	31587083	T	C	-0.788336	0.11163	5.90684e-09	C4A	eQTL
k73	9	rs3130621	6	31587083	T	C	-0.788336	0.11163	5.90684e-09	C4A	eQTL
k73	11	rs3130621	6	31587083	T	C	-0.788336	0.11163	5.90684e-09	C4A	eQTL
k73	1	rs3130621	6	31587083	T	C	-0.788336	0.11163	5.90684e-09	C4A	eQTL
k73	10	rs3130622	6	31592524	G	C	-0.788336	0.11163	5.90684e-09	C4A	eQTL
k73	9	rs3130622	6	31592524	G	C	-0.788336	0.11163	5.90684e-09	C4A	eQTL
k73	6	rs3130622	6	31592524	G	C	-0.788336	0.11163	5.90684e-09	C4A	eQTL
k73	1	rs3130622	6	31592524	G	C	-0.788336	0.11163	5.90684e-09	C4A	eQTL
k73	8	rs3130622	6	31592524	G	C	-0.788336	0.11163	5.90684e-09	C4A	eQTL
k73	11	rs3130622	6	31592524	G	C	-0.788336	0.11163	5.90684e-09	C4A	eQTL
k73	8	rs3130623	6	31597700	C	T	-0.623327	0.112126	1.17317e-06	C4A	eQTL
k73	6	rs3130623	6	31597700	C	T	-0.623327	0.112126	1.17317e-06	C4A	eQTL
k73	10	rs3130623	6	31597700	C	T	-0.623327	0.112126	1.17317e-06	C4A	eQTL
k73	11	rs3130623	6	31597700	C	T	-0.623327	0.112126	1.17317e-06	C4A	eQTL
k73	9	rs3130623	6	31597700	C	T	-0.623327	0.112126	1.17317e-06	C4A	eQTL
k73	1	rs3130623	6	31597700	C	T	-0.623327	0.112126	1.17317e-06	C4A	eQTL
k73	8	rs3130624	6	31597875	A	G	-0.788336	0.11163	5.90684e-09	C4A	eQTL
k73	6	rs3130624	6	31597875	A	G	-0.788336	0.11163	5.90684e-09	C4A	eQTL
k73	10	rs3130624	6	31597875	A	G	-0.788336	0.11163	5.90684e-09	C4A	eQTL
k73	1	rs3130624	6	31597875	A	G	-0.788336	0.11163	5.90684e-09	C4A	eQTL
k73	9	rs3130624	6	31597875	A	G	-0.788336	0.11163	5.90684e-09	C4A	eQTL
k73	11	rs3130624	6	31597875	A	G	-0.788336	0.11163	5.90684e-09	C4A	eQTL
k73	11	rs3130626	6	31598489	A	G	-0.788336	0.11163	5.90684e-09	C4A	eQTL
k73	9	rs3130626	6	31598489	A	G	-0.788336	0.11163	5.90684e-09	C4A	eQTL
k73	1	rs3130626	6	31598489	A	G	-0.788336	0.11163	5.90684e-09	C4A	eQTL
k73	8	rs3130626	6	31598489	A	G	-0.788336	0.11163	5.90684e-09	C4A	eQTL
k73	10	rs3130626	6	31598489	A	G	-0.788336	0.11163	5.90684e-09	C4A	eQTL
k73	6	rs3130626	6	31598489	A	G	-0.788336	0.11163	5.90684e-09	C4A	eQTL
k73	10	rs3130627	6	31600851	G	T	-0.788336	0.11163	5.90684e-09	C4A	eQTL
k73	8	rs3130627	6	31600851	G	T	-0.788336	0.11163	5.90684e-09	C4A	eQTL
k73	11	rs3130627	6	31600851	G	T	-0.788336	0.11163	5.90684e-09	C4A	eQTL
k73	1	rs3130627	6	31600851	G	T	-0.788336	0.11163	5.90684e-09	C4A	eQTL
k73	6	rs3130627	6	31600851	G	T	-0.788336	0.11163	5.90684e-09	C4A	eQTL
k73	9	rs3130627	6	31600851	G	T	-0.788336	0.11163	5.90684e-09	C4A	eQTL
k73	9	rs3130628	6	31609272	T	C	-0.788336	0.11163	5.90684e-09	C4A	eQTL
k73	11	rs3130628	6	31609272	T	C	-0.788336	0.11163	5.90684e-09	C4A	eQTL
k73	6	rs3130628	6	31609272	T	C	-0.788336	0.11163	5.90684e-09	C4A	eQTL
k73	10	rs3130628	6	31609272	T	C	-0.788336	0.11163	5.90684e-09	C4A	eQTL
k73	1	rs3130628	6	31609272	T	C	-0.788336	0.11163	5.90684e-09	C4A	eQTL
k73	8	rs3130628	6	31609272	T	C	-0.788336	0.11163	5.90684e-09	C4A	eQTL
k73	8	rs3132935	6	32171075	A	G	-0.66341	0.121259	1.59389e-06	C4A	eQTL
k73	9	rs3132935	6	32171075	A	G	-0.66341	0.121259	1.59389e-06	C4A	eQTL
k73	6	rs3132935	6	32171075	A	G	-0.66341	0.121259	1.59389e-06	C4A	eQTL
k73	11	rs3132935	6	32171075	A	G	-0.66341	0.121259	1.59389e-06	C4A	eQTL
k73	10	rs3132935	6	32171075	A	G	-0.66341	0.121259	1.59389e-06	C4A	eQTL
k73	1	rs3132947	6	32176782	G	T	-0.66341	0.121259	1.59389e-06	C4A	eQTL
k73	11	rs3132947	6	32176782	G	T	-0.66341	0.121259	1.59389e-06	C4A	eQTL
k73	10	rs3132947	6	32176782	G	T	-0.66341	0.121259	1.59389e-06	C4A	eQTL
k73	8	rs3132947	6	32176782	G	T	-0.66341	0.121259	1.59389e-06	C4A	eQTL
k73	6	rs3132947	6	32176782	G	T	-0.66341	0.121259	1.59389e-06	C4A	eQTL
k73	9	rs3132947	6	32176782	G	T	-0.66341	0.121259	1.59389e-06	C4A	eQTL
k73	8	rs3134605	6	32159956	T	C	-0.66341	0.121259	1.59389e-06	C4A	eQTL
k73	1	rs3134605	6	32159956	T	C	-0.66341	0.121259	1.59389e-06	C4A	eQTL
k73	6	rs3134605	6	32159956	T	C	-0.66341	0.121259	1.59389e-06	C4A	eQTL
k73	9	rs3134605	6	32159956	T	C	-0.66341	0.121259	1.59389e-06	C4A	eQTL
k73	11	rs3134605	6	32159956	T	C	-0.66341	0.121259	1.59389e-06	C4A	eQTL
k73	10	rs3134605	6	32159956	T	C	-0.66341	0.121259	1.59389e-06	C4A	eQTL
k73	9	rs3135386	6	32415426	A	G	-0.645279	0.127889	6.90001e-06	C4A	eQTL
k73	11	rs3135386	6	32415426	A	G	-0.645279	0.127889	6.90001e-06	C4A	eQTL
k167	1	rs3201569	7	65422423	A	G	-0.910053	0.156432	4.75679e-07	RP4-756H11.3	eQTL
k165	1	rs34028043	15	85231585	G	A	-0.451396	0.0905726	8.51866e-06	NMB	eQTL
n64	1	rs34031374	12	82235615	G	C	0.750104	0.131793	7.39385e-07	PPFIA2	eQTL
n64	1	rs34146892	12	82188581	T	G	0.750104	0.131793	7.39385e-07	PPFIA2	eQTL
k165	1	rs34162609	15	85304446	C	T	-0.451396	0.0905726	8.51866e-06	NMB	eQTL
k167	1	rs34191148	7	66220502	G	T	0.892931	0.12703	6.63048e-09	RP4-756H11.3	eQTL
k165	1	rs34342559	15	85331271	A	G	-0.451396	0.0905726	8.51866e-06	NMB	eQTL
n64	1	rs34415838	12	82122078	T	C	0.748822	0.121479	1.40669e-07	PPFIA2	eQTL
k165	1	rs34452033	15	85221993	A	G	-0.451396	0.0905726	8.51866e-06	NMB	eQTL
n37	3	rs34475529	4	128987383	G	A	0.596939	0.119762	8.5016e-06	FOSL1P1	eQTL
n64	1	rs34503239	12	82124199	G	T	0.736513	0.128305	6.23401e-07	PPFIA2	eQTL
n37	3	rs34659062	4	128999619	C	T	0.596939	0.119762	8.5016e-06	FOSL1P1	eQTL
k165	1	rs34672825	15	84703470	C	T	-0.783964	0.154052	5.95016e-06	GOLGA2P7	eQTL
n64	1	rs34747993	12	82217777	C	T	0.750104	0.131793	7.39385e-07	PPFIA2	eQTL
k165	1	rs34751999	15	84758419	T	C	-0.924845	0.142429	4.40284e-08	GOLGA2P7	eQTL
k165	1	rs34784022	15	85231906	T	C	-0.451396	0.0905726	8.51866e-06	NMB	eQTL
n37	3	rs34834481	4	129000124	A	G	0.596939	0.119762	8.5016e-06	FOSL1P1	eQTL
k167	1	rs34883818	7	66095946	A	T	0.837267	0.137491	1.82925e-07	RP4-756H11.3	eQTL
k167	1	rs34888281	7	65585771	C	T	0.955712	0.13847	1.0394e-08	RP4-756H11.3	eQTL
n64	1	rs34894912	12	82228721	A	G	0.750104	0.131793	7.39385e-07	PPFIA2	eQTL
k165	1	rs34900908	15	85257599	G	A	-0.451396	0.0905726	8.51866e-06	NMB	eQTL
k16	2	rs34937055	18	77728594	A	G	-0.846859	0.135641	1.06405e-07	RBFADN	eQTL
k167	1	rs34973832	7	65396204	A	G	-0.875922	0.154164	7.65085e-07	RP4-756H11.3	eQTL
k167	1	rs34973832	7	65396204	A	G	0.512542	0.104729	1.15565e-05	ERV3-1	eQTL
n64	1	rs35001833	12	82188510	C	G	0.750104	0.131793	7.39385e-07	PPFIA2	eQTL
k167	1	rs35072105	7	65609817	A	G	0.908305	0.14091	5.20506e-08	RP4-756H11.3	eQTL
n64	1	rs35087297	12	82133398	C	T	0.748822	0.121479	1.40669e-07	PPFIA2	eQTL
k167	1	rs35130766	7	66210007	A	G	-1.12538	0.109497	1.0253e-13	RP4-756H11.3	eQTL
n64	1	rs35165318	12	82184006	G	C	0.750104	0.131793	7.39385e-07	PPFIA2	eQTL
k165	1	rs35181082	15	84759255	T	C	-0.924845	0.142429	4.40284e-08	GOLGA2P7	eQTL
n92	1	rs35215000	2	135367656	C	A	0.694668	0.115013	2.17913e-07	TMEM163	eQTL
k178	1	rs35270670	15	83481880	A	G	0.7796	0.139628	1.07825e-06	AP3B2	eQTL
n64	1	rs35278765	12	82173126	T	C	0.750104	0.131793	7.39385e-07	PPFIA2	eQTL
k165	1	rs35316992	15	85248133	A	G	-0.451396	0.0905726	8.51866e-06	NMB	eQTL
k44	3	rs35367992	16	89546281	T	G	0.485257	0.083299	4.62688e-07	RP11-104N10.2	eQTL
k16	2	rs35396722	18	77762141	C	T	-0.785083	0.131716	2.88167e-07	RBFADN	eQTL
k165	1	rs35397346	15	84742827	C	T	-0.90979	0.145252	9.91118e-08	GOLGA2P7	eQTL
k167	1	rs35510581	7	65578777	G	A	0.908305	0.14091	5.20506e-08	RP4-756H11.3	eQTL
k165	1	rs35516100	15	85195430	C	T	-0.480345	0.0895473	2.30844e-06	NMB	eQTL
k165	1	rs35524990	15	85258203	T	C	-0.451396	0.0905726	8.51866e-06	NMB	eQTL
k167	1	rs35526611	7	66094008	C	T	0.990173	0.13474	2.1511e-09	RP4-756H11.3	eQTL
k165	1	rs35557864	15	85331629	A	G	-0.451396	0.0905726	8.51866e-06	NMB	eQTL
n92	1	rs35564151	2	135372951	G	A	0.80439	0.117796	1.34655e-08	TMEM163	eQTL
n92	1	rs35570087	2	135432180	G	A	0.78751	0.107168	2.15436e-09	TMEM163	eQTL
n92	1	rs35599954	2	135392481	T	C	0.714322	0.134813	2.89498e-06	TMEM163	eQTL
n37	3	rs35619904	4	129002963	C	T	0.596939	0.119762	8.5016e-06	FOSL1P1	eQTL
k165	1	rs35630683	15	85349231	T	C	-0.452604	0.0902794	7.70268e-06	NMB	eQTL
k165	1	rs35648189	15	84740748	T	C	-0.90979	0.145252	9.91118e-08	GOLGA2P7	eQTL
k110	3	rs35671032	3	53006055	T	C	-0.793533	0.099907	2.68808e-10	SERBP1P3	eQTL
k165	1	rs35726233	15	85337800	C	T	-0.451396	0.0905726	8.51866e-06	NMB	eQTL
k165	1	rs35758837	15	85311382	C	T	-0.451396	0.0905726	8.51866e-06	NMB	eQTL
n64	1	rs35801863	12	82238818	A	T	0.734024	0.130987	1.0043e-06	PPFIA2	eQTL
k165	1	rs35808647	15	85377441	G	A	-0.456055	0.0893221	5.61838e-06	NMB	eQTL
k165	1	rs35828350	15	85355841	G	A	-0.452604	0.0902794	7.70268e-06	NMB	eQTL
k167	1	rs35850374	7	65357776	A	G	-0.875922	0.154164	7.65085e-07	RP4-756H11.3	eQTL
k167	1	rs35850374	7	65357776	A	G	0.512542	0.104729	1.15565e-05	ERV3-1	eQTL
k44	3	rs35890454	16	89564995	T	G	0.454576	0.0820308	1.24741e-06	RP11-104N10.2	eQTL
k178	1	rs35946485	15	83504578	C	T	0.693195	0.136536	6.19863e-06	AP3B2	eQTL
k165	1	rs35960805	15	85343980	T	G	-0.451396	0.0905726	8.51866e-06	NMB	eQTL
k167	1	rs35986979	7	66088990	G	A	1.07305	0.125248	3.09962e-11	RP4-756H11.3	eQTL
k165	1	rs36033486	15	85319692	A	G	-0.451396	0.0905726	8.51866e-06	NMB	eQTL
k167	1	rs36038499	7	66289615	A	G	-0.842592	0.175745	1.61777e-05	RP4-756H11.3	eQTL
k73	11	rs36083025	6	32560749	A	T	1.28488	0.210928	1.81669e-07	HLA-DQA2	eQTL
k73	10	rs36083025	6	32560749	A	T	1.28488	0.210928	1.81669e-07	HLA-DQA2	eQTL
k73	8	rs36083025	6	32560749	A	T	1.28488	0.210928	1.81669e-07	HLA-DQA2	eQTL
k73	9	rs36083025	6	32560749	A	T	1.28488	0.210928	1.81669e-07	HLA-DQA2	eQTL
k30	2	rs36103066	20	34344410	G	T	-1.26498	0.189318	2.26291e-08	CPNE1	eQTL
k178	1	rs36111056	15	83461873	G	A	0.72607	0.133148	1.69605e-06	AP3B2	eQTL
k165	1	rs36126054	15	85177723	T	G	-0.480345	0.0895473	2.30844e-06	NMB	eQTL
k122	1	rs36216559	2	262335	A	G	-0.398554	0.0653855	1.79214e-07	SH3YL1	eQTL
k101	1	rs368019	11	5569528	C	T	0.578151	0.0836466	1.00381e-08	TRIM6	eQTL
k101	1	rs369848	11	5569046	C	T	0.556476	0.0981633	8.00233e-07	TRIM6	eQTL
k101	1	rs371761	11	5574802	C	G	0.578151	0.0836466	1.00381e-08	TRIM6	eQTL
n53	1	rs3735665	7	56119730	T	A	-0.527647	0.101777	4.29069e-06	NIPSNAP2	eQTL
k165	1	rs3748376	15	85328352	C	T	-0.451396	0.0905726	8.51866e-06	NMB	eQTL
k205	2	rs3750735	10	74937506	A	T	-0.884621	0.155001	7.00013e-07	NUDT13	eQTL
k1	4	rs3759893	15	45542950	G	T	0.580551	0.110736	3.51109e-06	SLC28A2	eQTL
k1	4	rs3759895	15	45543870	G	A	0.580551	0.110736	3.51109e-06	SLC28A2	eQTL
k205	2	rs3763723	10	74927484	A	G	-0.884621	0.155001	7.00013e-07	NUDT13	eQTL
k167	1	rs3764903	7	66098482	G	A	1.07305	0.125248	3.09962e-11	RP4-756H11.3	eQTL
k167	1	rs3778909	7	66255646	G	C	-1.12538	0.109497	1.0253e-13	RP4-756H11.3	eQTL
k30	2	rs3787169	20	34419884	G	A	-0.914019	0.131936	9.48935e-09	CPNE1	eQTL
k122	1	rs3791220	2	227066	G	A	-0.378631	0.0661476	6.59966e-07	SH3YL1	eQTL
k122	1	rs3791221	2	226933	A	G	-0.378631	0.0661476	6.59966e-07	SH3YL1	eQTL
k122	1	rs3791223	2	222336	T	C	-0.387171	0.0643283	2.34797e-07	SH3YL1	eQTL
k122	1	rs3791224	2	221981	C	T	-0.387171	0.0643283	2.34797e-07	SH3YL1	eQTL
k204	1	rs3795782	1	228466750	T	C	-0.586401	0.0798773	2.20866e-09	OBSCN-AS1	eQTL
k110	3	rs3796351	3	53156065	G	C	-0.742769	0.105572	6.48402e-09	SERBP1P3	eQTL
k73	2	rs3799354	6	25830038	C	A	0.673431	0.125291	2.22397e-06	SLC17A3	eQTL
k167	1	rs3800812	7	66223461	T	C	-1.12538	0.109497	1.0253e-13	RP4-756H11.3	eQTL
k167	1	rs3800817	7	66263550	T	A	-0.855943	0.169836	7.03808e-06	RP4-756H11.3	eQTL
k167	1	rs3800820	7	66147178	C	T	1.12538	0.109497	1.0253e-13	RP4-756H11.3	eQTL
k167	1	rs3800823	7	66147110	C	A	1.04079	0.118489	1.47829e-11	RP4-756H11.3	eQTL
k165	1	rs3803403	15	85383145	C	G	-0.448353	0.089092	7.21697e-06	NMB	eQTL
k165	1	rs3803405	15	85383640	G	A	-0.448353	0.089092	7.21697e-06	NMB	eQTL
k205	2	rs3812618	10	74923132	A	G	-0.884621	0.155001	7.00013e-07	NUDT13	eQTL
k205	2	rs3812619	10	74923562	C	T	-0.884621	0.155001	7.00013e-07	NUDT13	eQTL
k181	2	rs3813580	16	79749280	G	C	-0.719688	0.113175	7.07446e-08	MAFTRR	eQTL
k181	2	rs3813582	16	79749353	T	C	-0.719688	0.113175	7.07446e-08	MAFTRR	eQTL
k125	1	rs3814855	14	88933360	G	A	0.778507	0.146144	2.62483e-06	RP11-507K2.2	eQTL
k30	2	rs3827029	20	34332784	C	A	0.914019	0.131936	9.48935e-09	CPNE1	eQTL
k122	1	rs3828165	2	220889	G	A	-0.387171	0.0643283	2.34797e-07	SH3YL1	eQTL
k101	1	rs382979	11	5573315	A	G	0.578151	0.0836466	1.00381e-08	TRIM6	eQTL
k19	5	rs3848395	17	38101468	T	C	-0.684723	0.119408	6.36607e-07	GSDMA	eQTL
k167	1	rs3857686	7	66036191	C	T	1.07305	0.125248	3.09962e-11	RP4-756H11.3	eQTL
k101	1	rs385925	11	5575634	T	G	0.578151	0.0836466	1.00381e-08	TRIM6	eQTL
n80	2	rs3860502	3	132438099	C	T	-0.723965	0.121529	2.91506e-07	NPHP3	eQTL
k73	2	rs3887266	6	25843746	C	T	0.673431	0.125291	2.22397e-06	SLC17A3	eQTL
k16	2	rs3893907	18	77755179	T	C	-0.857607	0.137659	1.11573e-07	RBFADN	eQTL
k167	1	rs3898855	7	66036398	G	C	1.07305	0.125248	3.09962e-11	RP4-756H11.3	eQTL
k19	5	rs3902024	17	38119548	A	G	-0.671627	0.120016	1.03129e-06	GSDMA	eQTL
k16	2	rs3930042	18	77723843	G	A	0.834178	0.143177	4.61549e-07	RBFADN	eQTL
k16	2	rs3930043	18	77723832	G	A	0.808425	0.148325	1.71233e-06	RBFADN	eQTL
k101	1	rs396341	11	5571897	C	T	0.578151	0.0836466	1.00381e-08	TRIM6	eQTL
k1	4	rs3985919	15	45515725	A	G	0.580551	0.110736	3.51109e-06	SLC28A2	eQTL
k205	2	rs3998311	10	74957896	G	A	-0.790119	0.151434	3.82745e-06	NUDT13	eQTL
k101	1	rs400036	11	5571304	T	G	0.578151	0.0836466	1.00381e-08	TRIM6	eQTL
k101	1	rs401426	11	5572816	T	C	0.58361	0.0832301	7.04792e-09	TRIM6	eQTL
k16	2	rs4020401	18	77758837	T	C	-0.846859	0.135641	1.06405e-07	RBFADN	eQTL
n53	1	rs4049337	7	56162172	G	C	-0.534117	0.0998716	2.44076e-06	NIPSNAP2	eQTL
k101	1	rs407487	11	5575382	G	A	0.578151	0.0836466	1.00381e-08	TRIM6	eQTL
k101	1	rs407807	11	5572376	T	G	0.578151	0.0836466	1.00381e-08	TRIM6	eQTL
k101	1	rs408362	11	5572620	T	C	0.578151	0.0836466	1.00381e-08	TRIM6	eQTL
k101	1	rs408409	11	5573357	T	C	0.578151	0.0836466	1.00381e-08	TRIM6	eQTL
k101	1	rs408897	11	5572442	T	C	0.578151	0.0836466	1.00381e-08	TRIM6	eQTL
k101	1	rs411933	11	5570043	C	T	0.578151	0.0836466	1.00381e-08	TRIM6	eQTL
n80	2	rs4123899	3	132431492	C	A	-0.759862	0.119198	6.69208e-08	NPHP3	eQTL
k204	1	rs41303079	1	228471046	C	T	-0.513484	0.0906677	8.15804e-07	OBSCN-AS1	eQTL
k73	6	rs4143333	6	31348519	A	G	-0.93433	0.180266	4.30973e-06	C4A	eQTL
k73	11	rs4143333	6	31348519	A	G	-0.93433	0.180266	4.30973e-06	C4A	eQTL
k73	10	rs4143333	6	31348519	A	G	-0.93433	0.180266	4.30973e-06	C4A	eQTL
k73	9	rs4143333	6	31348519	A	G	-0.93433	0.180266	4.30973e-06	C4A	eQTL
k73	8	rs4143333	6	31348519	A	G	-0.93433	0.180266	4.30973e-06	C4A	eQTL
k167	1	rs4149457	7	65705034	A	C	0.837267	0.137491	1.82925e-07	RP4-756H11.3	eQTL
k101	1	rs418125	11	5571117	T	C	0.578151	0.0836466	1.00381e-08	TRIM6	eQTL
k101	1	rs423501	11	5572966	A	G	0.578151	0.0836466	1.00381e-08	TRIM6	eQTL
k167	1	rs4236209	7	66399251	A	G	-0.8739	0.161979	2.07353e-06	RP4-756H11.3	eQTL
k1	4	rs4238376	15	45541887	T	C	0.580551	0.110736	3.51109e-06	SLC28A2	eQTL
k1	4	rs4238377	15	45541981	A	G	0.580551	0.110736	3.51109e-06	SLC28A2	eQTL
k101	1	rs4243961	11	5578698	G	A	0.517537	0.0910246	7.54627e-07	TRIM6	eQTL
k101	1	rs4243962	11	5578707	C	G	0.517537	0.0910246	7.54627e-07	TRIM6	eQTL
k167	1	rs4273746	7	66301111	C	T	1.0876	0.117407	2.91571e-12	RP4-756H11.3	eQTL
n53	1	rs4275190	7	56104388	C	T	-0.548031	0.100849	1.81124e-06	NIPSNAP2	eQTL
k167	1	rs4279493	7	66226620	C	T	-1.12538	0.109497	1.0253e-13	RP4-756H11.3	eQTL
k110	3	rs4282053	3	53141965	G	C	-0.742769	0.105572	6.48402e-09	SERBP1P3	eQTL
k16	2	rs4283293	18	77759582	A	G	-0.846859	0.135641	1.06405e-07	RBFADN	eQTL
k205	2	rs4291591	10	75044837	T	C	-0.871553	0.150665	5.3374e-07	NUDT13	eQTL
k101	1	rs429957	11	5572158	A	G	0.578151	0.0836466	1.00381e-08	TRIM6	eQTL
k101	1	rs430197	11	5574641	T	C	0.578151	0.0836466	1.00381e-08	TRIM6	eQTL
k101	1	rs430769	11	5574880	T	C	0.578151	0.0836466	1.00381e-08	TRIM6	eQTL
k101	1	rs432090	11	5569287	T	C	0.556476	0.0981633	8.00233e-07	TRIM6	eQTL
k205	2	rs4341455	10	74941699	G	A	-0.884621	0.155001	7.00013e-07	NUDT13	eQTL
k101	1	rs434320	11	5575976	C	T	0.578151	0.0836466	1.00381e-08	TRIM6	eQTL
k44	3	rs4347628	16	89570635	T	C	0.449461	0.0893226	7.23131e-06	RP11-104N10.2	eQTL
k101	1	rs434777	11	5571774	G	A	0.578151	0.0836466	1.00381e-08	TRIM6	eQTL
k125	1	rs4375590	14	88917678	T	G	0.778507	0.146144	2.62483e-06	RP11-507K2.2	eQTL
k16	2	rs4410147	18	77751151	A	G	-0.785083	0.131716	2.88167e-07	RBFADN	eQTL
k1	4	rs4417508	15	45531063	G	A	0.580551	0.110736	3.51109e-06	SLC28A2	eQTL
k167	1	rs4433015	7	65639723	A	C	0.908305	0.14091	5.20506e-08	RP4-756H11.3	eQTL
k1	4	rs4442750	15	45535328	G	T	0.580551	0.110736	3.51109e-06	SLC28A2	eQTL
k101	1	rs445586	11	5569175	G	A	0.492158	0.0949642	4.31717e-06	TRIM6	eQTL
k101	1	rs445728	11	5569296	A	G	0.556476	0.0981633	8.00233e-07	TRIM6	eQTL
k19	5	rs4458030	17	38121706	G	A	-0.691542	0.122226	8.31508e-07	GSDMA	eQTL
k101	1	rs446099	11	5574493	C	T	0.578151	0.0836466	1.00381e-08	TRIM6	eQTL
k167	1	rs4467826	7	65368708	A	G	0.512542	0.104729	1.15565e-05	ERV3-1	eQTL
k167	1	rs4467826	7	65368708	A	G	-0.875922	0.154164	7.65085e-07	RP4-756H11.3	eQTL
n37	3	rs4493552	4	129081460	G	A	-0.618994	0.115301	2.27409e-06	FOSL1P1	eQTL
k122	1	rs4497901	2	239969	C	T	-0.378631	0.0661476	6.59966e-07	SH3YL1	eQTL
k167	1	rs4502988	7	65297746	A	G	0.512542	0.104729	1.15565e-05	ERV3-1	eQTL
k167	1	rs4502988	7	65297746	A	G	-0.875922	0.154164	7.65085e-07	RP4-756H11.3	eQTL
k30	2	rs4504072	20	34448773	G	C	-1.26498	0.189318	2.26291e-08	CPNE1	eQTL
k1	4	rs4544188	15	45535393	C	A	0.580551	0.110736	3.51109e-06	SLC28A2	eQTL
k30	2	rs45595739	20	34320759	C	T	-1.20729	0.205003	3.70091e-07	CPNE1	eQTL
k125	1	rs4570770	14	88875180	A	G	0.818317	0.139324	3.91015e-07	RP11-507K2.2	eQTL
k181	2	rs4575545	16	79755446	G	A	-0.680197	0.120885	9.26792e-07	MAFTRR	eQTL
k30	2	rs4602287	20	34368028	C	G	1.08908	0.193362	9.09149e-07	CPNE1	eQTL
k165	1	rs4603535	15	85173872	C	T	-0.480345	0.0895473	2.30844e-06	NMB	eQTL
k178	1	rs4617830	15	83464372	A	C	0.72607	0.133148	1.69605e-06	AP3B2	eQTL
k167	1	rs4636083	7	65668650	T	G	0.98304	0.132129	1.56095e-09	RP4-756H11.3	eQTL
k101	1	rs4636703	11	5579197	C	T	0.517537	0.0910246	7.54627e-07	TRIM6	eQTL
n142	1	rs4640924	6	107124064	C	T	-0.675199	0.0889796	9.27739e-10	QRSL1	eQTL
k165	1	rs4643294	15	85250253	C	T	-0.451396	0.0905726	8.51866e-06	NMB	eQTL
k204	1	rs4653536	1	228368454	T	C	-0.527823	0.0757092	8.125e-09	OBSCN-AS1	eQTL
k204	1	rs4653543	1	228439595	G	C	-0.585906	0.0807198	2.95548e-09	OBSCN-AS1	eQTL
k204	1	rs4653907	1	228326374	C	T	-0.485199	0.0825479	3.85145e-07	OBSCN-AS1	eQTL
k204	1	rs4653915	1	228364605	T	C	-0.531136	0.0779369	1.41339e-08	OBSCN-AS1	eQTL
k204	1	rs4653917	1	228371754	C	T	-0.485199	0.0825479	3.85145e-07	OBSCN-AS1	eQTL
k204	1	rs4653919	1	228373962	G	A	-0.485199	0.0825479	3.85145e-07	OBSCN-AS1	eQTL
k204	1	rs4653920	1	228375407	C	A	-0.488315	0.0830799	3.85334e-07	OBSCN-AS1	eQTL
k204	1	rs4653921	1	228377967	C	A	-0.488315	0.0830799	3.85334e-07	OBSCN-AS1	eQTL
k204	1	rs4653931	1	228425895	C	T	-0.585906	0.0807198	2.95548e-09	OBSCN-AS1	eQTL
k204	1	rs4653933	1	228445187	A	G	-0.580551	0.0775647	1.33398e-09	OBSCN-AS1	eQTL
k204	1	rs4653934	1	228468566	A	G	-0.586401	0.0798773	2.20866e-09	OBSCN-AS1	eQTL
k110	3	rs4687570	3	53170500	C	T	0.696673	0.0996486	7.58256e-09	SERBP1P3	eQTL
k110	2	rs4687663	3	52870618	T	A	0.563507	0.110408	5.65489e-06	ITIH4	eQTL
k167	1	rs4717310	7	66161007	C	T	-1.12538	0.109497	1.0253e-13	RP4-756H11.3	eQTL
k167	1	rs4717319	7	66242593	A	G	-1.12538	0.109497	1.0253e-13	RP4-756H11.3	eQTL
k167	1	rs4718271	7	65212402	A	C	-0.512542	0.104729	1.15565e-05	ERV3-1	eQTL
k167	1	rs4718271	7	65212402	A	C	0.875922	0.154164	7.65085e-07	RP4-756H11.3	eQTL
k167	1	rs4718275	7	65220463	T	C	0.886047	0.161197	1.45809e-06	RP4-756H11.3	eQTL
k167	1	rs4718278	7	65243596	C	T	-0.512542	0.104729	1.15565e-05	ERV3-1	eQTL
k167	1	rs4718278	7	65243596	C	T	0.875922	0.154164	7.65085e-07	RP4-756H11.3	eQTL
k167	1	rs4718285	7	65292005	A	G	0.512542	0.104729	1.15565e-05	ERV3-1	eQTL
k167	1	rs4718285	7	65292005	A	G	-0.875922	0.154164	7.65085e-07	RP4-756H11.3	eQTL
k167	1	rs4718286	7	65292764	A	G	0.512542	0.104729	1.15565e-05	ERV3-1	eQTL
k167	1	rs4718286	7	65292764	A	G	-0.875922	0.154164	7.65085e-07	RP4-756H11.3	eQTL
k167	1	rs4718288	7	65308989	G	A	0.512542	0.104729	1.15565e-05	ERV3-1	eQTL
k167	1	rs4718288	7	65308989	G	A	-0.875922	0.154164	7.65085e-07	RP4-756H11.3	eQTL
k167	1	rs4718361	7	65993444	T	C	-1.07305	0.125248	3.09962e-11	RP4-756H11.3	eQTL
k167	1	rs4718363	7	65998656	T	A	-1.07305	0.125248	3.09962e-11	RP4-756H11.3	eQTL
k167	1	rs4718403	7	66242729	C	G	-1.12538	0.109497	1.0253e-13	RP4-756H11.3	eQTL
k167	1	rs4718412	7	66286867	T	C	-0.842592	0.175745	1.61777e-05	RP4-756H11.3	eQTL
k167	1	rs4718421	7	66350300	C	T	-0.78404	0.160922	1.24418e-05	RP4-756H11.3	eQTL
k167	1	rs4718428	7	66421446	T	G	-0.8739	0.161979	2.07353e-06	RP4-756H11.3	eQTL
k1	4	rs4774542	15	45526026	C	A	0.580551	0.110736	3.51109e-06	SLC28A2	eQTL
k1	4	rs4774550	15	45542312	C	T	0.580551	0.110736	3.51109e-06	SLC28A2	eQTL
k1	4	rs4775819	15	45525966	C	T	0.580551	0.110736	3.51109e-06	SLC28A2	eQTL
k1	4	rs4775822	15	45527127	A	G	0.580551	0.110736	3.51109e-06	SLC28A2	eQTL
k1	4	rs4775823	15	45527305	C	T	0.580551	0.110736	3.51109e-06	SLC28A2	eQTL
k1	4	rs4775826	15	45527677	G	A	0.580551	0.110736	3.51109e-06	SLC28A2	eQTL
k1	4	rs4775831	15	45534722	A	C	0.580551	0.110736	3.51109e-06	SLC28A2	eQTL
k1	4	rs4775832	15	45534828	A	G	0.580551	0.110736	3.51109e-06	SLC28A2	eQTL
k1	4	rs4775834	15	45537511	C	T	0.580551	0.110736	3.51109e-06	SLC28A2	eQTL
k1	4	rs4775835	15	45537553	T	C	0.580551	0.110736	3.51109e-06	SLC28A2	eQTL
k1	4	rs4775836	15	45537664	T	C	0.580551	0.110736	3.51109e-06	SLC28A2	eQTL
k1	4	rs4775837	15	45537684	G	T	0.580551	0.110736	3.51109e-06	SLC28A2	eQTL
k1	4	rs4775844	15	45542048	T	C	0.580551	0.110736	3.51109e-06	SLC28A2	eQTL
k44	3	rs4785681	16	89569628	C	T	0.449461	0.0893226	7.23131e-06	RP11-104N10.2	eQTL
k44	3	rs4785682	16	89569827	G	C	0.449461	0.0893226	7.23131e-06	RP11-104N10.2	eQTL
k44	3	rs4785683	16	89571408	G	A	0.449461	0.0893226	7.23131e-06	RP11-104N10.2	eQTL
k16	2	rs4799113	18	77730197	A	G	-0.802628	0.141629	8.05164e-07	RBFADN	eQTL
k16	2	rs4799115	18	77736365	T	A	-0.857763	0.141579	2.04061e-07	RBFADN	eQTL
k16	2	rs4799116	18	77736735	T	C	-0.846859	0.135641	1.06405e-07	RBFADN	eQTL
k16	2	rs4799117	18	77756604	G	A	-0.846859	0.135641	1.06405e-07	RBFADN	eQTL
k16	2	rs4799118	18	77756664	A	C	-0.846859	0.135641	1.06405e-07	RBFADN	eQTL
k16	2	rs4799120	18	77764353	T	C	-0.846859	0.135641	1.06405e-07	RBFADN	eQTL
k16	2	rs4799122	18	77778816	T	C	-0.835674	0.135456	1.38136e-07	RBFADN	eQTL
k16	2	rs4799124	18	77799495	T	C	-0.789729	0.138007	6.638e-07	RBFADN	eQTL
k62	2	rs4822082	22	42414198	C	T	-1.07624	0.1926	1.06122e-06	CYP2D6	eQTL
n37	3	rs4834231	4	129023211	A	G	0.596939	0.119762	8.5016e-06	FOSL1P1	eQTL
k30	2	rs4911519	20	34362326	A	T	1.08908	0.193362	9.09149e-07	CPNE1	eQTL
k204	1	rs491293	1	228451078	A	G	-0.596193	0.0749798	2.60804e-10	OBSCN-AS1	eQTL
k210	2	rs4938617	11	118867695	C	T	0.786374	0.149262	3.21294e-06	TRAPPC4	eQTL
k210	2	rs4938619	11	118890085	C	T	0.786374	0.149262	3.21294e-06	TRAPPC4	eQTL
k204	1	rs493945	1	228465346	A	G	-0.552511	0.0792217	8.05326e-09	OBSCN-AS1	eQTL
k73	11	rs4947307	6	31302265	A	G	-0.93433	0.180266	4.30973e-06	C4A	eQTL
k73	8	rs4947307	6	31302265	A	G	-0.93433	0.180266	4.30973e-06	C4A	eQTL
k73	9	rs4947307	6	31302265	A	G	-0.93433	0.180266	4.30973e-06	C4A	eQTL
n53	1	rs4948104	7	56142519	A	G	-0.517773	0.100883	5.1275e-06	NIPSNAP2	eQTL
n92	1	rs4953936	2	135581512	C	T	-1.08143	0.0842514	3.91512e-17	TMEM163	eQTL
n92	1	rs4954154	2	135370656	G	A	0.714322	0.134813	2.89498e-06	TMEM163	eQTL
n92	1	rs4954155	2	135383504	T	C	0.679427	0.135587	7.76476e-06	TMEM163	eQTL
n92	1	rs4954158	2	135426618	T	C	0.705017	0.134105	3.3393e-06	TMEM163	eQTL
n92	1	rs4954159	2	135426782	A	G	0.725357	0.133943	1.93295e-06	TMEM163	eQTL
n92	1	rs4954160	2	135431692	A	C	0.78437	0.108247	3.0875e-09	TMEM163	eQTL
n92	1	rs4954161	2	135431983	A	G	0.78437	0.108247	3.0875e-09	TMEM163	eQTL
k204	1	rs545313	1	228454584	T	G	-0.596193	0.0749798	2.60804e-10	OBSCN-AS1	eQTL
k204	1	rs546967	1	228454725	G	A	-0.596193	0.0749798	2.60804e-10	OBSCN-AS1	eQTL
k204	1	rs55658545	1	228411324	G	A	-0.516706	0.087542	3.5331e-07	OBSCN-AS1	eQTL
k36	1	rs55718806	19	38106865	C	T	0.698831	0.145066	1.49738e-05	LINC01535	eQTL
k125	1	rs55722539	14	88878035	G	A	0.778507	0.146144	2.62483e-06	RP11-507K2.2	eQTL
k122	1	rs55753056	2	243929	G	A	-0.378631	0.0661476	6.59966e-07	SH3YL1	eQTL
k36	1	rs55754546	19	38043762	T	A	0.693878	0.145582	1.77864e-05	LINC01535	eQTL
k1	4	rs55771002	15	45541566	T	C	0.580551	0.110736	3.51109e-06	SLC28A2	eQTL
k167	1	rs55773927	7	65337902	T	C	0.512542	0.104729	1.15565e-05	ERV3-1	eQTL
k167	1	rs55773927	7	65337902	T	C	-0.875922	0.154164	7.65085e-07	RP4-756H11.3	eQTL
k167	1	rs55796207	7	65316331	G	A	0.512542	0.104729	1.15565e-05	ERV3-1	eQTL
k167	1	rs55796207	7	65316331	G	A	-0.875922	0.154164	7.65085e-07	RP4-756H11.3	eQTL
k110	3	rs55796351	3	53054150	A	T	-0.773556	0.0979313	3.13069e-10	SERBP1P3	eQTL
k36	1	rs55865869	19	38069585	C	G	0.693878	0.145582	1.77864e-05	LINC01535	eQTL
k16	2	rs55867755	18	77723434	C	T	0.82721	0.138214	2.64324e-07	RBFADN	eQTL
k204	1	rs55873533	1	228334436	G	A	-0.485199	0.0825479	3.85145e-07	OBSCN-AS1	eQTL
k36	1	rs55909413	19	38069565	C	T	0.693878	0.145582	1.77864e-05	LINC01535	eQTL
k1	4	rs55920042	15	45541577	G	A	0.580551	0.110736	3.51109e-06	SLC28A2	eQTL
k122	1	rs55936726	2	258210	T	C	-0.398554	0.0653855	1.79214e-07	SH3YL1	eQTL
k122	1	rs55946380	2	268293	A	G	-0.398554	0.0653855	1.79214e-07	SH3YL1	eQTL
k110	3	rs55950520	3	53128351	G	A	-0.771375	0.0927989	7.45839e-11	SERBP1P3	eQTL
k110	3	rs55962821	3	53046697	C	T	-0.737602	0.0942499	4.0377e-10	SERBP1P3	eQTL
k204	1	rs55971985	1	228399766	T	C	0.52157	0.0835589	1.06947e-07	OBSCN-AS1	eQTL
k73	2	rs56027330	6	25850845	C	T	0.673431	0.125291	2.22397e-06	SLC17A3	eQTL
k30	2	rs56052651	20	34344084	C	T	-1.26498	0.189318	2.26291e-08	CPNE1	eQTL
k110	3	rs56058643	3	53127767	T	C	-0.771375	0.0927989	7.45839e-11	SERBP1P3	eQTL
k30	2	rs56116518	20	34286251	G	T	-1.26498	0.189318	2.26291e-08	CPNE1	eQTL
k110	3	rs56129941	3	53041344	G	T	-0.779757	0.0968348	1.83506e-10	SERBP1P3	eQTL
k110	3	rs56155510	3	53043637	C	T	-0.779757	0.0968348	1.83506e-10	SERBP1P3	eQTL
k122	1	rs56167434	2	282137	G	C	-0.398554	0.0653855	1.79214e-07	SH3YL1	eQTL
k204	1	rs56168609	1	228471379	G	C	-0.586401	0.0798773	2.20866e-09	OBSCN-AS1	eQTL
k167	1	rs56229325	7	66079798	C	T	1.07305	0.125248	3.09962e-11	RP4-756H11.3	eQTL
k165	1	rs56233902	15	85215577	C	T	-0.451396	0.0905726	8.51866e-06	NMB	eQTL
k36	1	rs56277404	19	38040492	C	T	0.693878	0.145582	1.77864e-05	LINC01535	eQTL
k122	1	rs56321614	2	268191	G	T	-0.398554	0.0653855	1.79214e-07	SH3YL1	eQTL
k110	3	rs56386026	3	53114540	C	T	-0.771375	0.0927989	7.45839e-11	SERBP1P3	eQTL
k30	2	rs56392905	20	34325351	A	G	-0.914019	0.131936	9.48935e-09	CPNE1	eQTL
k19	5	rs56396280	17	38119708	A	C	-0.671627	0.120016	1.03129e-06	GSDMA	eQTL
k204	1	rs566640	1	228449573	A	G	-0.580551	0.0775647	1.33398e-09	OBSCN-AS1	eQTL
k73	8	rs56705452	6	31391591	G	A	-0.912373	0.103895	1.48934e-11	MICA	eQTL
k181	2	rs56738967	16	79740541	G	C	-0.719688	0.113175	7.07446e-08	MAFTRR	eQTL
k165	1	rs56864281	15	85357649	C	A	-0.452604	0.0902794	7.70268e-06	NMB	eQTL
k181	2	rs56892402	16	79716625	T	C	-0.703094	0.121564	5.35516e-07	MAFTRR	eQTL
k30	2	rs56904633	20	34400757	T	A	-1.08908	0.193362	9.09149e-07	CPNE1	eQTL
k125	1	rs56987357	14	88824363	G	A	0.750974	0.145848	4.84376e-06	RP11-507K2.2	eQTL
k205	2	rs57173610	10	74935722	G	C	-0.884621	0.155001	7.00013e-07	NUDT13	eQTL
k125	1	rs57287698	14	88914731	T	C	0.91545	0.159161	5.9901e-07	RP11-507K2.2	eQTL
k110	3	rs57514626	3	53169302	T	G	-0.738993	0.105147	6.65614e-09	SERBP1P3	eQTL
k122	1	rs57542652	2	228088	G	A	-0.378631	0.0661476	6.59966e-07	SH3YL1	eQTL
k181	2	rs57652769	16	79753976	C	T	-0.719688	0.113175	7.07446e-08	MAFTRR	eQTL
k205	2	rs57679558	10	75043230	C	T	-0.963108	0.170273	8.36276e-07	NUDT13	eQTL
k205	2	rs57690136	10	75046530	A	T	-0.871553	0.150665	5.3374e-07	NUDT13	eQTL
k205	2	rs57787394	10	74935391	G	A	-0.884621	0.155001	7.00013e-07	NUDT13	eQTL
k110	3	rs57916015	3	53005110	T	G	-0.793533	0.099907	2.68808e-10	SERBP1P3	eQTL
n10	3	rs58231493	14	74032122	C	T	-0.510834	0.0790487	4.91382e-08	ACOT2	eQTL
n10	3	rs58231493	14	74032122	C	T	-0.505673	0.100924	7.78e-06	ACOT1	eQTL
k165	1	rs58416181	15	85264461	G	A	-0.451396	0.0905726	8.51866e-06	NMB	eQTL
k30	2	rs58448091	20	34325470	G	A	-1.26498	0.189318	2.26291e-08	CPNE1	eQTL
k122	1	rs58461606	2	267367	G	T	-0.398554	0.0653855	1.79214e-07	SH3YL1	eQTL
k110	3	rs58492539	3	53086728	C	G	-0.770464	0.0988252	4.48055e-10	SERBP1P3	eQTL
k205	2	rs58598677	10	74935691	G	A	-0.884621	0.155001	7.00013e-07	NUDT13	eQTL
k205	2	rs58682074	10	74940827	C	T	-0.884621	0.155001	7.00013e-07	NUDT13	eQTL
k101	1	rs586967	11	5570465	C	T	0.578151	0.0836466	1.00381e-08	TRIM6	eQTL
k181	2	rs58722186	16	79751591	C	T	-0.748497	0.109451	1.29989e-08	MAFTRR	eQTL
k205	2	rs58768298	10	74958512	G	A	-0.790119	0.151434	3.82745e-06	NUDT13	eQTL
k30	2	rs59064961	20	34307950	T	C	-0.874967	0.139822	1.01157e-07	CPNE1	eQTL
k16	2	rs59188178	18	77723435	T	C	0.82721	0.138214	2.64324e-07	RBFADN	eQTL
k205	2	rs59670222	10	74960524	G	A	-0.790119	0.151434	3.82745e-06	NUDT13	eQTL
k122	1	rs59937473	2	271797	G	A	-0.398554	0.0653855	1.79214e-07	SH3YL1	eQTL
k125	1	rs60213984	14	88867817	A	T	0.778507	0.146144	2.62483e-06	RP11-507K2.2	eQTL
k125	1	rs60310240	14	88822709	T	C	0.750974	0.145848	4.84376e-06	RP11-507K2.2	eQTL
k122	1	rs60484953	2	221560	G	A	-0.387171	0.0643283	2.34797e-07	SH3YL1	eQTL
k110	3	rs60579898	3	53103981	G	C	-0.698765	0.0863224	1.58389e-10	SERBP1P3	eQTL
k30	2	rs6058303	20	34290281	A	G	-1.26498	0.189318	2.26291e-08	CPNE1	eQTL
k30	2	rs6058304	20	34299851	C	T	-1.26498	0.189318	2.26291e-08	CPNE1	eQTL
k30	2	rs6058309	20	34320253	G	A	-1.26498	0.189318	2.26291e-08	CPNE1	eQTL
k30	2	rs6058310	20	34321326	T	C	-1.26498	0.189318	2.26291e-08	CPNE1	eQTL
k30	2	rs6058311	20	34321895	A	G	-1.26498	0.189318	2.26291e-08	CPNE1	eQTL
k30	2	rs6058318	20	34363584	A	G	1.08908	0.193362	9.09149e-07	CPNE1	eQTL
k30	2	rs6060524	20	34221155	G	T	-1.26498	0.189318	2.26291e-08	CPNE1	eQTL
k30	2	rs6060525	20	34222812	T	C	-0.703485	0.114735	1.57895e-07	CPNE1	eQTL
k30	2	rs6060535	20	34235522	C	T	-1.26498	0.189318	2.26291e-08	CPNE1	eQTL
k30	2	rs6060547	20	34261126	C	T	-1.26498	0.189318	2.26291e-08	CPNE1	eQTL
k30	2	rs6060557	20	34270266	C	T	-1.26498	0.189318	2.26291e-08	CPNE1	eQTL
k30	2	rs6060564	20	34284689	G	A	-1.26498	0.189318	2.26291e-08	CPNE1	eQTL
k30	2	rs6060572	20	34294015	C	T	-1.08908	0.193362	9.09149e-07	CPNE1	eQTL
k30	2	rs6060583	20	34314114	C	T	-1.20729	0.205003	3.70091e-07	CPNE1	eQTL
k30	2	rs6060585	20	34315505	C	T	-1.26498	0.189318	2.26291e-08	CPNE1	eQTL
k30	2	rs6060588	20	34337480	G	A	-1.26498	0.189318	2.26291e-08	CPNE1	eQTL
k30	2	rs6060591	20	34351476	T	C	-1.08908	0.193362	9.09149e-07	CPNE1	eQTL
k30	2	rs6060597	20	34370100	G	A	1.08908	0.193362	9.09149e-07	CPNE1	eQTL
k30	2	rs6060613	20	34394003	T	A	-1.26498	0.189318	2.26291e-08	CPNE1	eQTL
k30	2	rs6060624	20	34413663	A	G	-1.08908	0.193362	9.09149e-07	CPNE1	eQTL
k30	2	rs6060639	20	34438183	C	T	-1.26498	0.189318	2.26291e-08	CPNE1	eQTL
k30	2	rs6060642	20	34449840	G	T	-1.26498	0.189318	2.26291e-08	CPNE1	eQTL
k30	2	rs6060643	20	34449851	C	T	-1.26498	0.189318	2.26291e-08	CPNE1	eQTL
k19	5	rs60667221	17	38110390	T	A	-0.670921	0.119902	1.03342e-06	GSDMA	eQTL
k122	1	rs60843830	2	286756	C	G	-0.40873	0.0651394	9.52817e-08	SH3YL1	eQTL
k165	1	rs60957376	15	85280792	T	G	-0.451396	0.0905726	8.51866e-06	NMB	eQTL
k30	2	rs61016611	20	34212151	G	A	-1.08908	0.193362	9.09149e-07	CPNE1	eQTL
k30	2	rs6119649	20	34369596	G	A	1.08908	0.193362	9.09149e-07	CPNE1	eQTL
k16	2	rs612887	18	77845902	C	T	0.721781	0.11293	6.31151e-08	RBFADN	eQTL
k205	2	rs61290608	10	74934442	C	T	-0.884621	0.155001	7.00013e-07	NUDT13	eQTL
k16	2	rs612913	18	77845882	G	A	0.874684	0.14298	1.65801e-07	RBFADN	eQTL
k110	3	rs61296683	3	53169323	G	C	-0.738993	0.105147	6.65614e-09	SERBP1P3	eQTL
k125	1	rs61579615	14	88866398	C	T	0.778507	0.146144	2.62483e-06	RP11-507K2.2	eQTL
k73	11	rs617578	6	32574603	G	A	1.28488	0.210928	1.81669e-07	HLA-DQA2	eQTL
k73	6	rs617578	6	32574603	G	A	1.28488	0.210928	1.81669e-07	HLA-DQA2	eQTL
k73	8	rs617578	6	32574603	G	A	1.28488	0.210928	1.81669e-07	HLA-DQA2	eQTL
k73	10	rs617578	6	32574603	G	A	1.28488	0.210928	1.81669e-07	HLA-DQA2	eQTL
k73	9	rs617578	6	32574603	G	A	1.28488	0.210928	1.81669e-07	HLA-DQA2	eQTL
k204	1	rs61825279	1	228456738	A	C	-0.508581	0.0896723	7.92791e-07	OBSCN-AS1	eQTL
k204	1	rs61827540	1	228419288	A	G	-0.585906	0.0807198	2.95548e-09	OBSCN-AS1	eQTL
k125	1	rs61977026	14	88822682	T	C	0.750974	0.145848	4.84376e-06	RP11-507K2.2	eQTL
k125	1	rs61977049	14	88827000	C	G	0.750974	0.145848	4.84376e-06	RP11-507K2.2	eQTL
k125	1	rs61977051	14	88837434	T	A	0.778507	0.146144	2.62483e-06	RP11-507K2.2	eQTL
k125	1	rs61977053	14	88847220	C	A	0.761866	0.148674	5.27058e-06	RP11-507K2.2	eQTL
k125	1	rs61977058	14	88881915	A	C	0.778507	0.146144	2.62483e-06	RP11-507K2.2	eQTL
k165	1	rs62019463	15	85288087	G	A	-0.451396	0.0905726	8.51866e-06	NMB	eQTL
k165	1	rs62019464	15	85294469	T	A	-0.451396	0.0905726	8.51866e-06	NMB	eQTL
k165	1	rs62019469	15	85321220	T	C	-0.429305	0.0882735	1.28189e-05	NMB	eQTL
k165	1	rs62019472	15	85331493	A	G	-0.451396	0.0905726	8.51866e-06	NMB	eQTL
k165	1	rs62021193	15	85170583	C	G	-0.480345	0.0895473	2.30844e-06	NMB	eQTL
k165	1	rs62021197	15	85193869	T	C	-0.458878	0.0875086	3.49716e-06	NMB	eQTL
k165	1	rs62021198	15	85193937	G	A	-0.480345	0.0895473	2.30844e-06	NMB	eQTL
k165	1	rs62021208	15	85196244	G	A	-0.480345	0.0895473	2.30844e-06	NMB	eQTL
k165	1	rs62021219	15	85256159	C	T	-0.451396	0.0905726	8.51866e-06	NMB	eQTL
k165	1	rs62021226	15	85268036	T	C	-0.451396	0.0905726	8.51866e-06	NMB	eQTL
k19	5	rs62068174	17	38112255	G	C	-0.670921	0.119902	1.03342e-06	GSDMA	eQTL
k19	5	rs62068175	17	38112300	A	C	-0.670921	0.119902	1.03342e-06	GSDMA	eQTL
k19	5	rs62068176	17	38112438	A	G	-0.670921	0.119902	1.03342e-06	GSDMA	eQTL
k19	5	rs62068177	17	38112601	G	A	-0.670921	0.119902	1.03342e-06	GSDMA	eQTL
k19	5	rs62068178	17	38112608	C	T	-0.670921	0.119902	1.03342e-06	GSDMA	eQTL
k19	5	rs62068179	17	38112617	G	A	-0.670921	0.119902	1.03342e-06	GSDMA	eQTL
k19	5	rs62068180	17	38112825	T	C	-0.682064	0.119194	6.64016e-07	GSDMA	eQTL
k19	5	rs62068181	17	38112832	T	C	-0.671627	0.120016	1.03129e-06	GSDMA	eQTL
k19	5	rs62068182	17	38112864	G	A	-0.682064	0.119194	6.64016e-07	GSDMA	eQTL
k19	5	rs62068183	17	38112918	C	T	-0.682064	0.119194	6.64016e-07	GSDMA	eQTL
k19	5	rs62068184	17	38113054	C	T	-0.682064	0.119194	6.64016e-07	GSDMA	eQTL
k16	2	rs62101233	18	77724288	C	T	0.781671	0.143401	1.70891e-06	RBFADN	eQTL
k122	1	rs62114494	2	211317	C	T	-0.379782	0.064911	4.23379e-07	SH3YL1	eQTL
k122	1	rs62114497	2	214837	G	A	-0.379782	0.064911	4.23379e-07	SH3YL1	eQTL
k122	1	rs62114501	2	231741	C	T	-0.38483	0.066988	6.13801e-07	SH3YL1	eQTL
k122	1	rs62114505	2	242426	A	G	-0.378631	0.0661476	6.59966e-07	SH3YL1	eQTL
k122	1	rs62114506	2	242793	G	C	-0.42548	0.0684489	1.17184e-07	SH3YL1	eQTL
k122	1	rs62114538	2	256116	G	T	-0.412847	0.0646699	6.48024e-08	SH3YL1	eQTL
k122	1	rs62114544	2	269679	C	T	-0.398554	0.0653855	1.79214e-07	SH3YL1	eQTL
k122	1	rs62114548	2	274672	C	G	-0.398554	0.0653855	1.79214e-07	SH3YL1	eQTL
k110	3	rs62253602	3	52970877	C	T	-0.793533	0.099907	2.68808e-10	SERBP1P3	eQTL
k110	3	rs62253603	3	52972862	G	A	-0.793533	0.099907	2.68808e-10	SERBP1P3	eQTL
k110	3	rs62253604	3	52975069	C	T	-0.793533	0.099907	2.68808e-10	SERBP1P3	eQTL
k110	3	rs62253606	3	52983902	A	G	-0.793533	0.099907	2.68808e-10	SERBP1P3	eQTL
k110	3	rs62253608	3	52989383	C	T	-0.793533	0.099907	2.68808e-10	SERBP1P3	eQTL
k110	3	rs62253649	3	53001847	A	G	-0.793533	0.099907	2.68808e-10	SERBP1P3	eQTL
k110	3	rs62255890	3	53046496	G	A	-0.779757	0.0968348	1.83506e-10	SERBP1P3	eQTL
k110	3	rs62255895	3	53061985	T	C	-0.770464	0.0988252	4.48055e-10	SERBP1P3	eQTL
k110	3	rs62255897	3	53063870	A	G	-0.770464	0.0988252	4.48055e-10	SERBP1P3	eQTL
k110	3	rs62255898	3	53063924	G	A	-0.770464	0.0988252	4.48055e-10	SERBP1P3	eQTL
k110	3	rs62255925	3	53121014	G	A	-0.771375	0.0927989	7.45839e-11	SERBP1P3	eQTL
k110	3	rs62255926	3	53125429	A	T	-0.85116	0.105126	1.57422e-10	SERBP1P3	eQTL
k110	3	rs62255929	3	53130435	C	T	-0.771375	0.0927989	7.45839e-11	SERBP1P3	eQTL
k110	3	rs62255931	3	53131948	A	G	-0.771375	0.0927989	7.45839e-11	SERBP1P3	eQTL
n37	3	rs62335637	4	128987524	G	A	0.596939	0.119762	8.5016e-06	FOSL1P1	eQTL
k73	2	rs62394271	6	25827154	T	A	0.673431	0.125291	2.22397e-06	SLC17A3	eQTL
k73	2	rs62394272	6	25831076	A	G	0.673431	0.125291	2.22397e-06	SLC17A3	eQTL
k73	2	rs62394273	6	25833722	C	T	0.673431	0.125291	2.22397e-06	SLC17A3	eQTL
k73	2	rs62394274	6	25837855	T	C	0.673431	0.125291	2.22397e-06	SLC17A3	eQTL
k73	2	rs62394275	6	25838181	T	G	0.673431	0.125291	2.22397e-06	SLC17A3	eQTL
k73	2	rs62394288	6	25845066	G	A	0.673431	0.125291	2.22397e-06	SLC17A3	eQTL
k73	2	rs62394289	6	25848911	G	A	0.673431	0.125291	2.22397e-06	SLC17A3	eQTL
k73	2	rs62394295	6	25864682	G	A	0.673431	0.125291	2.22397e-06	SLC17A3	eQTL
k73	2	rs62394296	6	25870381	C	T	0.673431	0.125291	2.22397e-06	SLC17A3	eQTL
k73	2	rs62394297	6	25871117	A	G	0.673431	0.125291	2.22397e-06	SLC17A3	eQTL
k167	1	rs62465434	7	66005152	A	C	-1.07305	0.125248	3.09962e-11	RP4-756H11.3	eQTL
k167	1	rs62465692	7	66295745	T	C	-0.842592	0.175745	1.61777e-05	RP4-756H11.3	eQTL
k167	1	rs62466793	7	66191517	G	A	-1.12538	0.109497	1.0253e-13	RP4-756H11.3	eQTL
k167	1	rs62466794	7	66191579	G	A	-1.12538	0.109497	1.0253e-13	RP4-756H11.3	eQTL
k167	1	rs62467857	7	66079201	C	T	1.07305	0.125248	3.09962e-11	RP4-756H11.3	eQTL
k167	1	rs62470893	7	65374027	T	C	0.512542	0.104729	1.15565e-05	ERV3-1	eQTL
k167	1	rs62470893	7	65374027	T	C	-0.875922	0.154164	7.65085e-07	RP4-756H11.3	eQTL
k204	1	rs6426492	1	228322826	C	T	-0.463517	0.0912233	6.11202e-06	OBSCN-AS1	eQTL
n92	1	rs6430529	2	135433023	G	T	0.720528	0.134104	2.23966e-06	TMEM163	eQTL
k110	3	rs6445565	3	53165464	C	T	-0.738993	0.105147	6.65614e-09	SERBP1P3	eQTL
k110	3	rs6445566	3	53165627	A	G	-0.738993	0.105147	6.65614e-09	SERBP1P3	eQTL
k167	1	rs6460264	7	65299471	C	G	0.512542	0.104729	1.15565e-05	ERV3-1	eQTL
k167	1	rs6460264	7	65299471	C	G	-0.875922	0.154164	7.65085e-07	RP4-756H11.3	eQTL
k167	1	rs6460305	7	66060408	G	A	1.07305	0.125248	3.09962e-11	RP4-756H11.3	eQTL
k167	1	rs6460308	7	66084740	T	C	1.07305	0.125248	3.09962e-11	RP4-756H11.3	eQTL
k167	1	rs6460309	7	66085153	C	T	1.07305	0.125248	3.09962e-11	RP4-756H11.3	eQTL
k205	2	rs6480675	10	74932454	C	T	-0.884621	0.155001	7.00013e-07	NUDT13	eQTL
k205	2	rs6480676	10	74932676	C	T	-0.884621	0.155001	7.00013e-07	NUDT13	eQTL
k205	2	rs6480677	10	74933202	C	A	-0.884621	0.155001	7.00013e-07	NUDT13	eQTL
k205	2	rs6480678	10	74936522	T	C	-0.884621	0.155001	7.00013e-07	NUDT13	eQTL
k205	2	rs6480679	10	74936770	C	T	-0.884621	0.155001	7.00013e-07	NUDT13	eQTL
k205	2	rs6480680	10	74966614	G	A	-0.790119	0.151434	3.82745e-06	NUDT13	eQTL
k205	2	rs6480684	10	74981292	G	T	-0.790119	0.151434	3.82745e-06	NUDT13	eQTL
k205	2	rs6480688	10	75014313	T	C	-0.790119	0.151434	3.82745e-06	NUDT13	eQTL
k205	2	rs6480692	10	75056863	A	C	-0.871553	0.150665	5.3374e-07	NUDT13	eQTL
k205	2	rs6480700	10	75101690	A	G	-0.871553	0.150665	5.3374e-07	NUDT13	eQTL
k19	5	rs6503527	17	38114719	G	A	-0.671627	0.120016	1.03129e-06	GSDMA	eQTL
k16	2	rs6506798	18	77824850	C	G	-0.703258	0.132475	2.79706e-06	RBFADN	eQTL
n37	3	rs6534664	4	129034464	A	G	0.596939	0.119762	8.5016e-06	FOSL1P1	eQTL
k93	1	rs6569648	6	130349119	C	T	-0.920684	0.124989	2.02402e-09	L3MBTL3	eQTL
k101	1	rs6578658	11	5579815	C	T	0.517537	0.0910246	7.54627e-07	TRIM6	eQTL
n53	1	rs6593297	7	56122058	A	T	-0.527647	0.101777	4.29069e-06	NIPSNAP2	eQTL
k167	1	rs66552782	7	65451612	G	A	0.516916	0.110259	2.31066e-05	ERV3-1	eQTL
k167	1	rs66552782	7	65451612	G	A	-0.947616	0.155383	1.77257e-07	RP4-756H11.3	eQTL
n80	2	rs66564593	3	132436967	A	G	-0.759862	0.119198	6.69208e-08	NPHP3	eQTL
k204	1	rs6657968	1	228384956	G	A	-0.488315	0.0830799	3.85334e-07	OBSCN-AS1	eQTL
k204	1	rs6661539	1	228403897	T	C	-0.516285	0.0898197	6.06877e-07	OBSCN-AS1	eQTL
n64	1	rs66646148	12	82248520	T	G	0.665331	0.132398	7.3974e-06	PPFIA2	eQTL
k204	1	rs6673893	1	228377686	T	C	-0.488315	0.0830799	3.85334e-07	OBSCN-AS1	eQTL
k165	1	rs66801143	15	84736657	C	T	-0.90979	0.145252	9.91118e-08	GOLGA2P7	eQTL
k204	1	rs6682260	1	228351087	A	C	-0.485199	0.0825479	3.85145e-07	OBSCN-AS1	eQTL
n92	1	rs6705916	2	135397569	C	T	0.714533	0.11434	1.04238e-07	TMEM163	eQTL
n92	1	rs6707326	2	135357705	G	A	0.764292	0.106062	3.55451e-09	TMEM163	eQTL
n80	2	rs67092166	3	132435532	C	T	-0.759862	0.119198	6.69208e-08	NPHP3	eQTL
k122	1	rs6709534	2	217334	G	C	-0.387171	0.0643283	2.34797e-07	SH3YL1	eQTL
k122	1	rs6710091	2	239597	C	G	-0.378631	0.0661476	6.59966e-07	SH3YL1	eQTL
n92	1	rs6713239	2	135434849	C	T	0.720528	0.134104	2.23966e-06	TMEM163	eQTL
n92	1	rs6723108	2	135479980	G	T	-0.826282	0.121018	1.35094e-08	TMEM163	eQTL
n92	1	rs6724774	2	135407285	C	T	0.764891	0.105723	3.21203e-09	TMEM163	eQTL
n92	1	rs6724777	2	135407292	C	T	0.764891	0.105723	3.21203e-09	TMEM163	eQTL
n92	1	rs6724866	2	135407310	C	A	0.764891	0.105723	3.21203e-09	TMEM163	eQTL
n92	1	rs6728095	2	135376072	T	A	0.694668	0.115013	2.17913e-07	TMEM163	eQTL
n92	1	rs6738563	2	135689188	G	T	-0.886366	0.12923	1.2105e-08	TMEM163	eQTL
n92	1	rs6739706	2	135407409	A	C	0.764891	0.105723	3.21203e-09	TMEM163	eQTL
n92	1	rs6742638	2	135407360	T	G	0.764891	0.105723	3.21203e-09	TMEM163	eQTL
n92	1	rs6745983	2	135430709	G	A	0.78751	0.107168	2.15436e-09	TMEM163	eQTL
k19	5	rs67480438	17	38112774	A	G	-0.670921	0.119902	1.03342e-06	GSDMA	eQTL
n92	1	rs6750788	2	135362981	A	G	0.679427	0.135587	7.76476e-06	TMEM163	eQTL
n92	1	rs6752634	2	135407355	G	A	0.764891	0.105723	3.21203e-09	TMEM163	eQTL
n92	1	rs6756200	2	135481278	T	C	-0.892296	0.108378	9.80543e-11	TMEM163	eQTL
n92	1	rs6758044	2	135592245	T	C	-1.08143	0.0842514	3.91512e-17	TMEM163	eQTL
k110	3	rs6769931	3	53160193	G	T	-0.742769	0.105572	6.48402e-09	SERBP1P3	eQTL
k110	3	rs6769944	3	53160243	G	A	-0.742769	0.105572	6.48402e-09	SERBP1P3	eQTL
k110	3	rs6777975	3	53166135	C	G	-0.696673	0.0996486	7.58256e-09	SERBP1P3	eQTL
k110	3	rs6781896	3	53081612	T	C	-0.770464	0.0988252	4.48055e-10	SERBP1P3	eQTL
k110	3	rs6783748	3	53153431	A	T	-0.742769	0.105572	6.48402e-09	SERBP1P3	eQTL
k110	3	rs6784207	3	53167474	C	A	-0.738993	0.105147	6.65614e-09	SERBP1P3	eQTL
k110	3	rs6792345	3	53165194	T	C	-0.738993	0.105147	6.65614e-09	SERBP1P3	eQTL
k110	3	rs6792363	3	53165263	T	G	-0.738993	0.105147	6.65614e-09	SERBP1P3	eQTL
k110	3	rs6799837	3	53167854	T	G	-0.738993	0.105147	6.65614e-09	SERBP1P3	eQTL
k110	3	rs6809973	3	53160216	T	C	-0.742769	0.105572	6.48402e-09	SERBP1P3	eQTL
n37	3	rs6811718	4	129091102	G	A	-0.618994	0.115301	2.27409e-06	FOSL1P1	eQTL
k167	1	rs68168107	7	66255238	G	A	-0.842592	0.175745	1.61777e-05	RP4-756H11.3	eQTL
n37	3	rs6827422	4	128986042	C	T	0.596939	0.119762	8.5016e-06	FOSL1P1	eQTL
n37	3	rs6848998	4	128989327	G	A	0.596939	0.119762	8.5016e-06	FOSL1P1	eQTL
k93	1	rs6900473	6	130375810	A	G	-0.736519	0.11915	1.32365e-07	L3MBTL3	eQTL
k93	1	rs6914670	6	130372984	A	G	-0.736519	0.11915	1.32365e-07	L3MBTL3	eQTL
k93	1	rs6926186	6	130350294	G	A	-0.814788	0.130861	1.12993e-07	L3MBTL3	eQTL
k73	8	rs6934403	6	31381130	A	C	-0.936607	0.105993	1.23568e-11	MICA	eQTL
k167	1	rs6942660	7	65302406	C	T	0.512542	0.104729	1.15565e-05	ERV3-1	eQTL
k167	1	rs6942660	7	65302406	C	T	-0.875922	0.154164	7.65085e-07	RP4-756H11.3	eQTL
k167	1	rs6943696	7	66048285	T	C	1.07305	0.125248	3.09962e-11	RP4-756H11.3	eQTL
k167	1	rs6945322	7	65336056	T	C	0.512542	0.104729	1.15565e-05	ERV3-1	eQTL
k167	1	rs6945322	7	65336056	T	C	-0.875922	0.154164	7.65085e-07	RP4-756H11.3	eQTL
k167	1	rs6949912	7	66124526	G	A	1.12538	0.109497	1.0253e-13	RP4-756H11.3	eQTL
k167	1	rs6950263	7	65380113	G	C	0.512542	0.104729	1.15565e-05	ERV3-1	eQTL
k167	1	rs6950263	7	65380113	G	C	-0.875922	0.154164	7.65085e-07	RP4-756H11.3	eQTL
k167	1	rs6952407	7	66045512	A	G	1.07305	0.125248	3.09962e-11	RP4-756H11.3	eQTL
n53	1	rs6954546	7	56160246	A	G	-0.534117	0.0998716	2.44076e-06	NIPSNAP2	eQTL
k167	1	rs6954920	7	65431064	T	C	-0.850134	0.162359	3.59057e-06	RP4-756H11.3	eQTL
k167	1	rs6954920	7	65431064	T	C	0.535235	0.10565	6.43414e-06	ERV3-1	eQTL
k167	1	rs6955582	7	65431686	A	G	-0.875922	0.154164	7.65085e-07	RP4-756H11.3	eQTL
k167	1	rs6955582	7	65431686	A	G	0.512542	0.104729	1.15565e-05	ERV3-1	eQTL
n53	1	rs6958480	7	56122898	T	C	-0.527647	0.101777	4.29069e-06	NIPSNAP2	eQTL
k167	1	rs6958520	7	66151453	T	C	-1.12538	0.109497	1.0253e-13	RP4-756H11.3	eQTL
k167	1	rs6960048	7	65408039	A	G	0.512542	0.104729	1.15565e-05	ERV3-1	eQTL
k167	1	rs6960048	7	65408039	A	G	-0.875922	0.154164	7.65085e-07	RP4-756H11.3	eQTL
k167	1	rs6960778	7	66071597	C	T	1.07305	0.125248	3.09962e-11	RP4-756H11.3	eQTL
k167	1	rs6965056	7	66044286	C	T	1.07305	0.125248	3.09962e-11	RP4-756H11.3	eQTL
n53	1	rs6966609	7	56158739	C	T	-0.534117	0.0998716	2.44076e-06	NIPSNAP2	eQTL
k167	1	rs6968534	7	65665056	A	G	0.781473	0.144003	1.85819e-06	RP4-756H11.3	eQTL
k167	1	rs6971897	7	66412774	T	A	-0.79268	0.163903	1.40467e-05	RP4-756H11.3	eQTL
k167	1	rs6974355	7	65841981	A	G	-0.98304	0.132129	1.56095e-09	RP4-756H11.3	eQTL
k167	1	rs6979488	7	66218847	T	C	-1.12538	0.109497	1.0253e-13	RP4-756H11.3	eQTL
k205	2	rs7068969	10	74991561	A	G	-0.790119	0.151434	3.82745e-06	NUDT13	eQTL
k205	2	rs7069813	10	74921082	C	G	-0.884621	0.155001	7.00013e-07	NUDT13	eQTL
k205	2	rs7071414	10	74970785	T	A	-0.790119	0.151434	3.82745e-06	NUDT13	eQTL
k205	2	rs7075996	10	74938039	T	C	-0.884621	0.155001	7.00013e-07	NUDT13	eQTL
k205	2	rs7080885	10	74948072	G	A	-0.884621	0.155001	7.00013e-07	NUDT13	eQTL
k204	1	rs708123	1	228220495	A	G	0.471328	0.0905335	3.98148e-06	OBSCN-AS1	eQTL
k205	2	rs7090042	10	74925602	G	A	-0.884621	0.155001	7.00013e-07	NUDT13	eQTL
k205	2	rs7092445	10	74921992	T	C	-0.884621	0.155001	7.00013e-07	NUDT13	eQTL
k205	2	rs7093096	10	75054325	C	T	-0.871553	0.150665	5.3374e-07	NUDT13	eQTL
k205	2	rs7093723	10	74925828	G	A	-0.884621	0.155001	7.00013e-07	NUDT13	eQTL
k167	1	rs709604	7	65497434	A	G	0.839302	0.158577	2.95482e-06	RP4-756H11.3	eQTL
k205	2	rs7096420	10	75058357	T	C	-0.871553	0.150665	5.3374e-07	NUDT13	eQTL
k205	2	rs7096569	10	75060378	C	T	-0.871553	0.150665	5.3374e-07	NUDT13	eQTL
k205	2	rs7100458	10	75003093	C	T	-0.790119	0.151434	3.82745e-06	NUDT13	eQTL
k101	1	rs7107218	11	5577685	A	G	0.578151	0.0836466	1.00381e-08	TRIM6	eQTL
k125	1	rs7145588	14	88826796	G	A	0.750974	0.145848	4.84376e-06	RP11-507K2.2	eQTL
n64	1	rs71466033	12	82242187	C	T	0.713205	0.140189	5.98089e-06	PPFIA2	eQTL
k167	1	rs71563125	7	66070608	G	A	1.07305	0.125248	3.09962e-11	RP4-756H11.3	eQTL
k1	4	rs7165889	15	45531640	T	C	0.580551	0.110736	3.51109e-06	SLC28A2	eQTL
k1	4	rs7169015	15	45535730	T	C	0.580551	0.110736	3.51109e-06	SLC28A2	eQTL
k178	1	rs7178859	15	83514673	C	T	0.693195	0.136536	6.19863e-06	AP3B2	eQTL
k181	2	rs7187128	16	79709503	C	T	-0.705809	0.131443	2.26441e-06	MAFTRR	eQTL
k181	2	rs7188445	16	79734987	G	A	-0.695659	0.127236	1.61358e-06	MAFTRR	eQTL
k181	2	rs7190187	16	79735178	C	T	-0.695659	0.127236	1.61358e-06	MAFTRR	eQTL
k205	2	rs719308	10	74922627	A	G	-0.884621	0.155001	7.00013e-07	NUDT13	eQTL
k205	2	rs719309	10	74922748	T	A	-0.884621	0.155001	7.00013e-07	NUDT13	eQTL
k181	2	rs7195321	16	79734962	T	C	-0.695659	0.127236	1.61358e-06	MAFTRR	eQTL
k181	2	rs7202240	16	79745896	G	A	-0.719688	0.113175	7.07446e-08	MAFTRR	eQTL
k181	2	rs7202770	16	79706540	A	G	-0.719507	0.127317	8.50886e-07	MAFTRR	eQTL
k181	2	rs7203756	16	79745606	A	T	-0.719688	0.113175	7.07446e-08	MAFTRR	eQTL
k19	5	rs7207600	17	38091660	G	A	-0.717839	0.119728	2.5466e-07	GSDMA	eQTL
k19	5	rs7209742	17	38108708	A	G	-0.670921	0.119902	1.03342e-06	GSDMA	eQTL
k19	5	rs7218321	17	38114469	C	T	-0.662885	0.120709	1.48388e-06	GSDMA	eQTL
k19	5	rs7218742	17	38114361	A	G	-0.671627	0.120016	1.03129e-06	GSDMA	eQTL
k19	5	rs7219080	17	38114516	A	C	-0.662885	0.120709	1.48388e-06	GSDMA	eQTL
k19	5	rs7223318	17	38108553	G	C	-0.670921	0.119902	1.03342e-06	GSDMA	eQTL
k16	2	rs7228489	18	77795985	A	G	-0.835674	0.135456	1.38136e-07	RBFADN	eQTL
k16	2	rs7228971	18	77738025	C	T	-0.857763	0.141579	2.04061e-07	RBFADN	eQTL
k16	2	rs7235319	18	77747542	T	C	-0.846859	0.135641	1.06405e-07	RBFADN	eQTL
k165	1	rs7237	15	85186577	C	T	-0.467798	0.0891825	3.47798e-06	NMB	eQTL
k30	2	rs7261284	20	34244104	T	A	-1.26498	0.189318	2.26291e-08	CPNE1	eQTL
k30	2	rs7263640	20	34314725	C	T	-1.26498	0.189318	2.26291e-08	CPNE1	eQTL
k30	2	rs7264414	20	34446826	A	G	-1.26498	0.189318	2.26291e-08	CPNE1	eQTL
k30	2	rs7268195	20	34339854	G	A	-0.914019	0.131936	9.48935e-09	CPNE1	eQTL
k1	4	rs72709045	15	45536684	C	T	0.584222	0.119456	1.16867e-05	SLC28A2	eQTL
k30	2	rs7273668	20	34442731	G	A	-1.26498	0.189318	2.26291e-08	CPNE1	eQTL
k30	2	rs7273815	20	34232415	G	T	-1.26498	0.189318	2.26291e-08	CPNE1	eQTL
k204	1	rs72757811	1	228368862	T	C	-0.485199	0.0825479	3.85145e-07	OBSCN-AS1	eQTL
k204	1	rs72757812	1	228370752	C	T	-0.485199	0.0825479	3.85145e-07	OBSCN-AS1	eQTL
k204	1	rs72757824	1	228384537	T	C	-0.488315	0.0830799	3.85334e-07	OBSCN-AS1	eQTL
k204	1	rs72757827	1	228390991	A	G	-0.488315	0.0830799	3.85334e-07	OBSCN-AS1	eQTL
k204	1	rs72757829	1	228397810	C	A	-0.488315	0.0830799	3.85334e-07	OBSCN-AS1	eQTL
k58	2	rs72823170	10	93655643	G	A	0.913834	0.148142	1.38479e-07	TNKS2-AS1	eQTL
k73	2	rs72843569	6	25840528	G	A	0.673431	0.125291	2.22397e-06	SLC17A3	eQTL
k73	2	rs72843579	6	25859683	C	T	0.673431	0.125291	2.22397e-06	SLC17A3	eQTL
n64	1	rs7300900	12	82166821	G	T	0.750104	0.131793	7.39385e-07	PPFIA2	eQTL
k36	1	rs73031330	19	38048804	C	T	0.693878	0.145582	1.77864e-05	LINC01535	eQTL
k36	1	rs73033122	19	38076907	T	C	0.693878	0.145582	1.77864e-05	LINC01535	eQTL
k36	1	rs73033134	19	38086947	G	T	0.693878	0.145582	1.77864e-05	LINC01535	eQTL
n64	1	rs7306395	12	82175867	T	C	0.750104	0.131793	7.39385e-07	PPFIA2	eQTL
k110	3	rs73079924	3	53068155	T	A	-0.770464	0.0988252	4.48055e-10	SERBP1P3	eQTL
k110	3	rs73082037	3	53100086	C	A	-0.846526	0.112659	1.20352e-09	SERBP1P3	eQTL
k110	3	rs73082047	3	53104360	G	T	-0.771375	0.0927989	7.45839e-11	SERBP1P3	eQTL
k110	3	rs73087044	3	53009043	C	G	-0.793533	0.099907	2.68808e-10	SERBP1P3	eQTL
k110	3	rs73088322	3	53141516	C	G	-0.742769	0.105572	6.48402e-09	SERBP1P3	eQTL
k110	3	rs73088327	3	53141549	C	T	-0.742769	0.105572	6.48402e-09	SERBP1P3	eQTL
k110	3	rs73088342	3	53151664	A	C	-0.742769	0.105572	6.48402e-09	SERBP1P3	eQTL
n64	1	rs7309624	12	82204266	C	A	0.750104	0.131793	7.39385e-07	PPFIA2	eQTL
n142	1	rs7357001	6	107134159	A	C	-0.581284	0.115268	6.96527e-06	QRSL1	eQTL
k167	1	rs7357230	7	66052739	A	G	1.07305	0.125248	3.09962e-11	RP4-756H11.3	eQTL
k181	2	rs73575076	16	79744148	A	G	-0.719688	0.113175	7.07446e-08	MAFTRR	eQTL
k181	2	rs73575079	16	79745241	A	G	-0.719688	0.113175	7.07446e-08	MAFTRR	eQTL
k181	2	rs73575083	16	79747855	A	G	-0.719688	0.113175	7.07446e-08	MAFTRR	eQTL
k181	2	rs73575085	16	79748076	G	C	-0.719688	0.113175	7.07446e-08	MAFTRR	eQTL
k181	2	rs73575086	16	79748485	T	C	-0.719688	0.113175	7.07446e-08	MAFTRR	eQTL
k181	2	rs73575095	16	79750332	T	C	-0.719688	0.113175	7.07446e-08	MAFTRR	eQTL
k167	1	rs736270	7	65428822	T	C	0.516916	0.110259	2.31066e-05	ERV3-1	eQTL
k167	1	rs736270	7	65428822	T	C	-0.947616	0.155383	1.77257e-07	RP4-756H11.3	eQTL
k167	1	rs7383796	7	65435495	T	C	0.83666	0.165453	6.64187e-06	RP4-756H11.3	eQTL
k30	2	rs73902908	20	34365112	G	T	-1.26498	0.189318	2.26291e-08	CPNE1	eQTL
k30	2	rs73905926	20	34251982	G	C	-1.26498	0.189318	2.26291e-08	CPNE1	eQTL
k30	2	rs73905955	20	34332938	A	G	-1.26498	0.189318	2.26291e-08	CPNE1	eQTL
k181	2	rs74037508	16	79711336	T	C	-0.737922	0.124698	3.34812e-07	MAFTRR	eQTL
k181	2	rs74037509	16	79713004	C	T	-0.716813	0.129114	1.20368e-06	MAFTRR	eQTL
k125	1	rs74071851	14	88882202	G	A	0.778507	0.146144	2.62483e-06	RP11-507K2.2	eQTL
k210	2	rs741811	11	118898319	G	A	0.806285	0.156691	4.89915e-06	TRAPPC4	eQTL
k181	2	rs74247468	16	79713085	C	G	-0.716813	0.129114	1.20368e-06	MAFTRR	eQTL
k30	2	rs74355238	20	34441541	A	G	-1.25329	0.191696	3.76176e-08	CPNE1	eQTL
n92	1	rs74600663	2	135354086	C	G	0.64504	0.133531	1.43174e-05	TMEM163	eQTL
k181	2	rs74637523	16	79711297	T	C	-0.737922	0.124698	3.34812e-07	MAFTRR	eQTL
n80	2	rs747328	3	132443661	G	A	-0.785263	0.138307	7.76047e-07	NPHP3	eQTL
k30	2	rs74785978	20	34373234	G	C	-1.26498	0.189318	2.26291e-08	CPNE1	eQTL
k16	2	rs748337	18	77797321	C	T	-0.835674	0.135456	1.38136e-07	RBFADN	eQTL
k210	2	rs74884652	11	118876552	T	C	0.786374	0.149262	3.21294e-06	TRAPPC4	eQTL
k16	2	rs7505247	18	77729549	T	C	-0.846859	0.135641	1.06405e-07	RBFADN	eQTL
k204	1	rs7512209	1	228311716	C	T	0.516141	0.075679	1.38773e-08	OBSCN-AS1	eQTL
k210	2	rs75154936	11	118877891	T	C	0.786374	0.149262	3.21294e-06	TRAPPC4	eQTL
k204	1	rs752107	1	228247351	T	C	0.468871	0.089396	3.48431e-06	OBSCN-AS1	eQTL
k204	1	rs7523917	1	228287600	A	G	0.468871	0.089396	3.48431e-06	OBSCN-AS1	eQTL
k204	1	rs7525075	1	228447513	T	G	-0.596193	0.0749798	2.60804e-10	OBSCN-AS1	eQTL
k204	1	rs7525078	1	228447519	T	A	-0.596193	0.0749798	2.60804e-10	OBSCN-AS1	eQTL
k204	1	rs7532141	1	228444297	T	G	-0.508581	0.0896723	7.92791e-07	OBSCN-AS1	eQTL
k204	1	rs7532924	1	228393929	C	A	0.547527	0.073823	1.69382e-09	OBSCN-AS1	eQTL
k30	2	rs75331436	20	34391052	T	C	-1.08908	0.193362	9.09149e-07	CPNE1	eQTL
k204	1	rs7537636	1	228313024	G	A	0.515416	0.0765539	1.88986e-08	OBSCN-AS1	eQTL
k204	1	rs7539762	1	228376627	T	C	-0.488315	0.0830799	3.85334e-07	OBSCN-AS1	eQTL
k65	1	rs754984	1	23698120	C	G	1.25571	0.160955	4.39752e-10	ZNF436	eQTL
k65	1	rs754984	1	23698120	C	G	1.08654	0.1652	3.27509e-08	ZNF436-AS1	eQTL
k205	2	rs75528082	10	74939727	C	A	-0.884621	0.155001	7.00013e-07	NUDT13	eQTL
n92	1	rs7558554	2	135357203	G	C	0.679427	0.135587	7.76476e-06	TMEM163	eQTL
k122	1	rs7566279	2	281178	C	G	-0.398554	0.0653855	1.79214e-07	SH3YL1	eQTL
n92	1	rs7571113	2	135427392	A	G	0.725357	0.133943	1.93295e-06	TMEM163	eQTL
n92	1	rs7575742	2	135429002	A	G	0.725357	0.133943	1.93295e-06	TMEM163	eQTL
k122	1	rs7584915	2	264227	G	A	-0.398554	0.0653855	1.79214e-07	SH3YL1	eQTL
k122	1	rs7595075	2	264019	C	A	-0.413579	0.0643604	5.58583e-08	SH3YL1	eQTL
k122	1	rs7601944	2	229456	A	G	-0.367813	0.0701036	3.46253e-06	SH3YL1	eQTL
n92	1	rs7602801	2	135363870	A	G	0.679427	0.135587	7.76476e-06	TMEM163	eQTL
k122	1	rs7605824	2	280819	G	A	-0.398554	0.0653855	1.79214e-07	SH3YL1	eQTL
k110	3	rs7615099	3	53143901	A	G	-0.680371	0.114966	3.34451e-07	SERBP1P3	eQTL
k205	2	rs76158657	10	74951489	G	A	-0.884621	0.155001	7.00013e-07	NUDT13	eQTL
k181	2	rs76390413	16	79713916	A	G	-0.716813	0.129114	1.20368e-06	MAFTRR	eQTL
k204	1	rs766972	1	228244824	G	T	0.468871	0.089396	3.48431e-06	OBSCN-AS1	eQTL
n37	3	rs7671131	4	129021105	G	A	0.596939	0.119762	8.5016e-06	FOSL1P1	eQTL
n37	3	rs7686130	4	129031958	T	C	0.596939	0.119762	8.5016e-06	FOSL1P1	eQTL
k181	2	rs76862947	16	79746461	T	C	-0.731934	0.118819	1.4272e-07	MAFTRR	eQTL
k30	2	rs77120309	20	34218173	C	T	-1.08908	0.193362	9.09149e-07	CPNE1	eQTL
k125	1	rs77306894	14	88960851	A	G	0.817024	0.144294	8.19054e-07	RP11-507K2.2	eQTL
k93	1	rs7740107	6	130374461	T	A	-0.936487	0.111767	5.92727e-11	L3MBTL3	eQTL
k93	1	rs7744830	6	130367725	T	G	-0.783553	0.129859	2.22574e-07	L3MBTL3	eQTL
k93	1	rs7756870	6	130373648	C	G	-0.783553	0.129859	2.22574e-07	L3MBTL3	eQTL
k167	1	rs7779971	7	66161790	T	C	-1.12538	0.109497	1.0253e-13	RP4-756H11.3	eQTL
k167	1	rs7782320	7	66177098	C	T	-1.12538	0.109497	1.0253e-13	RP4-756H11.3	eQTL
k30	2	rs77831232	20	34336427	A	G	-0.914019	0.131936	9.48935e-09	CPNE1	eQTL
k167	1	rs7783924	7	66209057	A	C	-1.12538	0.109497	1.0253e-13	RP4-756H11.3	eQTL
k167	1	rs7784623	7	65395034	T	G	-0.875922	0.154164	7.65085e-07	RP4-756H11.3	eQTL
k167	1	rs7784623	7	65395034	T	G	0.512542	0.104729	1.15565e-05	ERV3-1	eQTL
k167	1	rs7785213	7	66138978	A	C	1.12538	0.109497	1.0253e-13	RP4-756H11.3	eQTL
k167	1	rs7788576	7	66148302	G	A	1.12538	0.109497	1.0253e-13	RP4-756H11.3	eQTL
k167	1	rs7789184	7	66210195	A	T	-1.12538	0.109497	1.0253e-13	RP4-756H11.3	eQTL
k167	1	rs7791814	7	65365489	C	T	-0.875922	0.154164	7.65085e-07	RP4-756H11.3	eQTL
k167	1	rs7791814	7	65365489	C	T	0.512542	0.104729	1.15565e-05	ERV3-1	eQTL
k167	1	rs7793569	7	66116633	T	G	1.12538	0.109497	1.0253e-13	RP4-756H11.3	eQTL
k167	1	rs7807930	7	66087165	C	T	1.07305	0.125248	3.09962e-11	RP4-756H11.3	eQTL
k167	1	rs7807944	7	66087195	C	G	1.07305	0.125248	3.09962e-11	RP4-756H11.3	eQTL
k167	1	rs7809991	7	65406218	A	G	-0.875922	0.154164	7.65085e-07	RP4-756H11.3	eQTL
k167	1	rs7809991	7	65406218	A	G	0.512542	0.104729	1.15565e-05	ERV3-1	eQTL
n53	1	rs7811270	7	56139990	A	G	-0.527647	0.101777	4.29069e-06	NIPSNAP2	eQTL
k167	1	rs781143	7	65439879	G	C	-0.875922	0.154164	7.65085e-07	RP4-756H11.3	eQTL
k167	1	rs781143	7	65439879	G	C	0.512542	0.104729	1.15565e-05	ERV3-1	eQTL
k167	1	rs781144	7	65440344	C	G	-0.949579	0.157259	2.19115e-07	RP4-756H11.3	eQTL
k167	1	rs781151	7	65479878	T	C	-0.792258	0.157875	7.57539e-06	RP4-756H11.3	eQTL
k167	1	rs781152	7	65479572	T	A	-0.792258	0.157875	7.57539e-06	RP4-756H11.3	eQTL
k30	2	rs78421482	20	34376486	A	G	-1.26498	0.189318	2.26291e-08	CPNE1	eQTL
k30	2	rs78877130	20	34344947	G	A	-1.26498	0.189318	2.26291e-08	CPNE1	eQTL
k205	2	rs7894506	10	75049407	A	T	-0.871553	0.150665	5.3374e-07	NUDT13	eQTL
k205	2	rs7899149	10	75263329	G	T	-0.591179	0.117364	7.10269e-06	CFAP70	eQTL
k205	2	rs7900280	10	75047784	C	T	-0.871553	0.150665	5.3374e-07	NUDT13	eQTL
k205	2	rs7900359	10	74987475	G	A	-0.790119	0.151434	3.82745e-06	NUDT13	eQTL
k167	1	rs79009421	7	66068509	G	C	1.07305	0.125248	3.09962e-11	RP4-756H11.3	eQTL
k205	2	rs7901356	10	75063119	A	G	-0.871553	0.150665	5.3374e-07	NUDT13	eQTL
k205	2	rs7902035	10	74931632	T	C	-0.884621	0.155001	7.00013e-07	NUDT13	eQTL
k205	2	rs7917179	10	74931731	G	A	-0.884621	0.155001	7.00013e-07	NUDT13	eQTL
k205	2	rs7922374	10	74985515	A	G	-0.790119	0.151434	3.82745e-06	NUDT13	eQTL
k205	2	rs7923555	10	74936310	T	A	-0.884621	0.155001	7.00013e-07	NUDT13	eQTL
k101	1	rs7951442	11	5580207	T	C	0.536167	0.0917773	4.3658e-07	TRIM6	eQTL
k125	1	rs79579293	14	88822068	A	G	0.750974	0.145848	4.84376e-06	RP11-507K2.2	eQTL
n64	1	rs7958566	12	82131478	A	T	0.748822	0.121479	1.40669e-07	PPFIA2	eQTL
n64	1	rs7959951	12	82231132	T	C	0.750104	0.131793	7.39385e-07	PPFIA2	eQTL
n64	1	rs7963577	12	82174115	T	C	0.750104	0.131793	7.39385e-07	PPFIA2	eQTL
n64	1	rs7965168	12	82184467	C	A	0.750104	0.131793	7.39385e-07	PPFIA2	eQTL
n64	1	rs7965664	12	82237340	G	T	0.734024	0.130987	1.0043e-06	PPFIA2	eQTL
n64	1	rs7966755	12	82221604	A	G	0.750104	0.131793	7.39385e-07	PPFIA2	eQTL
k122	1	rs79716074	2	277003	A	G	-0.398554	0.0653855	1.79214e-07	SH3YL1	eQTL
n64	1	rs7975863	12	82227288	C	T	0.750104	0.131793	7.39385e-07	PPFIA2	eQTL
k125	1	rs8006250	14	88840333	A	G	0.778507	0.146144	2.62483e-06	RP11-507K2.2	eQTL
k167	1	rs801190	7	66033033	C	T	1.07305	0.125248	3.09962e-11	RP4-756H11.3	eQTL
k167	1	rs801192	7	66031952	C	G	1.07305	0.125248	3.09962e-11	RP4-756H11.3	eQTL
k167	1	rs801193	7	66030612	T	G	1.1401	0.156389	2.64416e-09	RP4-756H11.3	eQTL
k167	1	rs801196	7	66025641	G	A	1.07305	0.125248	3.09962e-11	RP4-756H11.3	eQTL
k167	1	rs801201	7	66024865	C	T	1.07305	0.125248	3.09962e-11	RP4-756H11.3	eQTL
k167	1	rs801205	7	66022144	C	A	1.07305	0.125248	3.09962e-11	RP4-756H11.3	eQTL
k167	1	rs801211	7	66015689	T	G	1.07305	0.125248	3.09962e-11	RP4-756H11.3	eQTL
k167	1	rs801216	7	66011667	T	C	1.07305	0.125248	3.09962e-11	RP4-756H11.3	eQTL
k167	1	rs801217	7	66010577	C	T	1.07305	0.125248	3.09962e-11	RP4-756H11.3	eQTL
k110	3	rs80132892	3	53130466	G	A	-0.771375	0.0927989	7.45839e-11	SERBP1P3	eQTL
k181	2	rs8048928	16	79704936	C	A	-0.692587	0.13143	3.19937e-06	MAFTRR	eQTL
k19	5	rs8065126	17	38099035	T	C	-0.684723	0.119408	6.36607e-07	GSDMA	eQTL
k19	5	rs8068522	17	38112076	T	C	-0.670921	0.119902	1.03342e-06	GSDMA	eQTL
k19	5	rs8076474	17	38111234	G	C	-0.670921	0.119902	1.03342e-06	GSDMA	eQTL
k19	5	rs8081437	17	38112114	G	A	-0.670921	0.119902	1.03342e-06	GSDMA	eQTL
k16	2	rs8083389	18	77755819	A	C	-0.846859	0.135641	1.06405e-07	RBFADN	eQTL
k16	2	rs8085930	18	77756289	G	A	-0.785083	0.131716	2.88167e-07	RBFADN	eQTL
k16	2	rs8086024	18	77746623	T	C	-0.846859	0.135641	1.06405e-07	RBFADN	eQTL
k16	2	rs8088089	18	77832154	G	A	0.854899	0.146574	4.51397e-07	RBFADN	eQTL
k16	2	rs8090064	18	77791289	T	C	-0.789729	0.138007	6.638e-07	RBFADN	eQTL
k16	2	rs8091879	18	77766438	G	A	-0.846859	0.135641	1.06405e-07	RBFADN	eQTL
k16	2	rs8093420	18	77766478	A	G	-0.846859	0.135641	1.06405e-07	RBFADN	eQTL
k16	2	rs8094677	18	77749211	G	T	-0.846859	0.135641	1.06405e-07	RBFADN	eQTL
k16	2	rs8097974	18	77789522	T	C	-0.789729	0.138007	6.638e-07	RBFADN	eQTL
k16	2	rs8099633	18	77807610	T	C	-0.835674	0.135456	1.38136e-07	RBFADN	eQTL
k36	1	rs8101610	19	38057506	G	T	0.693878	0.145582	1.77864e-05	LINC01535	eQTL
k167	1	rs810400	7	66022889	G	C	1.07305	0.125248	3.09962e-11	RP4-756H11.3	eQTL
k36	1	rs8104994	19	38071946	T	A	0.693878	0.145582	1.77864e-05	LINC01535	eQTL
k36	1	rs8111790	19	38056763	C	G	0.693878	0.145582	1.77864e-05	LINC01535	eQTL
k30	2	rs8115150	20	34397189	G	T	-1.26498	0.189318	2.26291e-08	CPNE1	eQTL
k30	2	rs8116836	20	34453362	T	A	-1.12118	0.179744	1.08586e-07	CPNE1	eQTL
k30	2	rs8122587	20	34401050	C	T	-1.08908	0.193362	9.09149e-07	CPNE1	eQTL
k30	2	rs8124505	20	34307247	C	G	-1.26498	0.189318	2.26291e-08	CPNE1	eQTL
k204	1	rs822725	1	228282877	A	C	0.468871	0.089396	3.48431e-06	OBSCN-AS1	eQTL
k204	1	rs822733	1	228270268	A	G	0.468871	0.089396	3.48431e-06	OBSCN-AS1	eQTL
k204	1	rs822739	1	228288218	A	T	0.468871	0.089396	3.48431e-06	OBSCN-AS1	eQTL
k204	1	rs822740	1	228287796	T	C	0.468871	0.089396	3.48431e-06	OBSCN-AS1	eQTL
n92	1	rs842348	2	135342391	T	G	-0.689668	0.13166	3.5648e-06	TMEM163	eQTL
n92	1	rs842354	2	135343934	C	G	-0.646078	0.115824	1.09835e-06	TMEM163	eQTL
n92	1	rs842357	2	135345059	G	A	-0.636602	0.129135	1.02369e-05	TMEM163	eQTL
n92	1	rs842358	2	135345109	G	A	-0.673671	0.136604	1.01741e-05	TMEM163	eQTL
n92	1	rs842359	2	135345568	G	C	-0.745591	0.105685	6.05879e-09	TMEM163	eQTL
n92	1	rs842362	2	135341120	G	A	-0.689668	0.13166	3.5648e-06	TMEM163	eQTL
k204	1	rs849749	1	228296745	C	T	0.468871	0.089396	3.48431e-06	OBSCN-AS1	eQTL
n92	1	rs859766	2	135342254	C	T	-0.689668	0.13166	3.5648e-06	TMEM163	eQTL
k204	1	rs867599	1	228465370	T	G	-0.491772	0.0966341	5.94933e-06	OBSCN-AS1	eQTL
k167	1	rs868961	7	66437208	G	T	-0.838317	0.168042	8.37719e-06	RP4-756H11.3	eQTL
n92	1	rs883964	2	135436200	G	C	0.75579	0.13373	8.49984e-07	TMEM163	eQTL
k7	3	rs887258	17	59479580	C	G	-0.676008	0.115019	3.85744e-07	TBX2-AS1	eQTL
n142	1	rs910528	6	107151522	G	A	-0.547414	0.0970341	8.80616e-07	QRSL1	eQTL
k16	2	rs919530	18	77762824	C	T	-0.846859	0.135641	1.06405e-07	RBFADN	eQTL
k122	1	rs9213	2	218386	G	A	-0.387171	0.0643283	2.34797e-07	SH3YL1	eQTL
k73	11	rs9258643	6	29822071	A	G	1.02317	0.215773	1.93016e-05	ZFP57	eQTL
k73	10	rs9258644	6	29822082	A	T	1.02317	0.215773	1.93016e-05	ZFP57	eQTL
k73	11	rs9258644	6	29822082	A	T	1.02317	0.215773	1.93016e-05	ZFP57	eQTL
k73	9	rs9258644	6	29822082	A	T	1.02317	0.215773	1.93016e-05	ZFP57	eQTL
k73	8	rs9266813	6	31381321	C	G	-0.936607	0.105993	1.23568e-11	MICA	eQTL
k73	9	rs9270541	6	32559864	G	T	-0.713858	0.139208	5.20574e-06	HLA-DRB5	eQTL
k73	11	rs9270541	6	32559864	G	T	-0.713858	0.139208	5.20574e-06	HLA-DRB5	eQTL
k73	6	rs9270541	6	32559864	G	T	-0.713858	0.139208	5.20574e-06	HLA-DRB5	eQTL
k73	10	rs9270541	6	32559864	G	T	-0.713858	0.139208	5.20574e-06	HLA-DRB5	eQTL
k73	6	rs9270549	6	32560440	G	A	-0.713858	0.139208	5.20574e-06	HLA-DRB5	eQTL
k73	9	rs9270549	6	32560440	G	A	-0.713858	0.139208	5.20574e-06	HLA-DRB5	eQTL
k73	10	rs9270549	6	32560440	G	A	-0.713858	0.139208	5.20574e-06	HLA-DRB5	eQTL
k73	7	rs9270549	6	32560440	G	A	-0.713858	0.139208	5.20574e-06	HLA-DRB5	eQTL
k73	8	rs9270549	6	32560440	G	A	-0.713858	0.139208	5.20574e-06	HLA-DRB5	eQTL
k73	11	rs9270549	6	32560440	G	A	-0.713858	0.139208	5.20574e-06	HLA-DRB5	eQTL
k73	11	rs9270562	6	32560757	G	T	-0.713858	0.139208	5.20574e-06	HLA-DRB5	eQTL
k73	11	rs9270576	6	32561068	C	T	-0.734872	0.137804	2.57315e-06	HLA-DRB5	eQTL
k73	9	rs9270576	6	32561068	C	T	-0.734872	0.137804	2.57315e-06	HLA-DRB5	eQTL
k73	10	rs9270576	6	32561068	C	T	-0.734872	0.137804	2.57315e-06	HLA-DRB5	eQTL
k73	10	rs9270578	6	32561093	G	A	-0.713858	0.139208	5.20574e-06	HLA-DRB5	eQTL
k73	6	rs9270578	6	32561093	G	A	-0.713858	0.139208	5.20574e-06	HLA-DRB5	eQTL
k73	9	rs9270578	6	32561093	G	A	-0.713858	0.139208	5.20574e-06	HLA-DRB5	eQTL
k73	11	rs9270578	6	32561093	G	A	-0.713858	0.139208	5.20574e-06	HLA-DRB5	eQTL
k73	9	rs9270580	6	32561123	T	C	-0.713858	0.139208	5.20574e-06	HLA-DRB5	eQTL
k73	6	rs9270580	6	32561123	T	C	-0.713858	0.139208	5.20574e-06	HLA-DRB5	eQTL
k73	8	rs9270580	6	32561123	T	C	-0.713858	0.139208	5.20574e-06	HLA-DRB5	eQTL
k73	10	rs9270580	6	32561123	T	C	-0.713858	0.139208	5.20574e-06	HLA-DRB5	eQTL
k73	11	rs9270580	6	32561123	T	C	-0.713858	0.139208	5.20574e-06	HLA-DRB5	eQTL
k73	10	rs9270589	6	32561390	C	T	-0.713858	0.139208	5.20574e-06	HLA-DRB5	eQTL
k73	11	rs9270589	6	32561390	C	T	-0.713858	0.139208	5.20574e-06	HLA-DRB5	eQTL
k73	9	rs9270589	6	32561390	C	T	-0.713858	0.139208	5.20574e-06	HLA-DRB5	eQTL
k73	6	rs9270589	6	32561390	C	T	-0.713858	0.139208	5.20574e-06	HLA-DRB5	eQTL
k73	9	rs9270819	6	32569972	T	C	-1.13519	0.176169	5.24614e-08	HLA-DRB5	eQTL
k73	11	rs9270819	6	32569972	T	C	-1.13519	0.176169	5.24614e-08	HLA-DRB5	eQTL
k73	10	rs9271498	6	32589282	G	A	0.817498	0.153878	2.75841e-06	HLA-DRB6	eQTL
k73	6	rs9271498	6	32589282	G	A	0.817498	0.153878	2.75841e-06	HLA-DRB6	eQTL
k73	9	rs9271498	6	32589282	G	A	0.817498	0.153878	2.75841e-06	HLA-DRB6	eQTL
k73	8	rs9271498	6	32589282	G	A	0.817498	0.153878	2.75841e-06	HLA-DRB6	eQTL
k73	11	rs9271498	6	32589282	G	A	0.817498	0.153878	2.75841e-06	HLA-DRB6	eQTL
k73	10	rs9271498	6	32589282	G	A	0.82406	0.143003	5.76823e-07	HLA-DQA2	eQTL
k73	6	rs9271498	6	32589282	G	A	0.82406	0.143003	5.76823e-07	HLA-DQA2	eQTL
k73	9	rs9271498	6	32589282	G	A	0.82406	0.143003	5.76823e-07	HLA-DQA2	eQTL
k73	8	rs9271498	6	32589282	G	A	0.82406	0.143003	5.76823e-07	HLA-DQA2	eQTL
k73	11	rs9271498	6	32589282	G	A	0.82406	0.143003	5.76823e-07	HLA-DQA2	eQTL
k73	11	rs9271824	6	32594916	A	G	-0.910632	0.152012	2.59218e-07	HLA-DRB5	eQTL
k73	11	rs9271858	6	32595223	A	G	-0.918976	0.153142	2.50019e-07	HLA-DRB5	eQTL
k73	11	rs9271859	6	32595231	T	G	-0.918976	0.153142	2.50019e-07	HLA-DRB5	eQTL
k73	11	rs9272105	6	32599999	G	A	-0.857643	0.137138	1.0255e-07	HLA-DRB5	eQTL
k73	11	rs9272114	6	32600317	T	C	-0.857643	0.137138	1.0255e-07	HLA-DRB5	eQTL
k73	11	rs9272116	6	32600404	T	C	-0.857643	0.137138	1.0255e-07	HLA-DRB5	eQTL
k110	3	rs930122	3	53119329	T	C	0.772603	0.091614	4.91543e-11	SERBP1P3	eQTL
k93	1	rs9375694	6	130356608	G	A	-0.74286	0.124356	2.75051e-07	L3MBTL3	eQTL
k93	1	rs9375695	6	130358944	G	T	-0.736519	0.11915	1.32365e-07	L3MBTL3	eQTL
k93	1	rs9388766	6	130354855	T	C	-0.783553	0.129859	2.22574e-07	L3MBTL3	eQTL
k93	1	rs9388767	6	130357553	G	A	-0.74286	0.124356	2.75051e-07	L3MBTL3	eQTL
n142	1	rs9400037	6	107090230	C	T	-0.581756	0.0847799	1.19716e-08	QRSL1	eQTL
n142	1	rs9400048	6	107138716	A	G	-0.570471	0.0936443	1.81469e-07	QRSL1	eQTL
k93	1	rs9402211	6	130353612	T	C	-0.798578	0.119161	2.10906e-08	L3MBTL3	eQTL
k204	1	rs947087	1	228415594	G	A	-0.565407	0.0779818	3.04011e-09	OBSCN-AS1	eQTL
k165	1	rs950169	15	84706461	C	T	-0.90979	0.145252	9.91118e-08	GOLGA2P7	eQTL
k167	1	rs9530	7	65425894	A	G	-0.869655	0.155694	1.06972e-06	RP4-756H11.3	eQTL
k101	1	rs9666981	11	5573044	A	G	0.578151	0.0836466	1.00381e-08	TRIM6	eQTL
k101	1	rs9666982	11	5573054	A	G	0.578151	0.0836466	1.00381e-08	TRIM6	eQTL
n64	1	rs9669629	12	82210059	G	A	0.771287	0.134973	6.82576e-07	PPFIA2	eQTL
n64	1	rs9669630	12	82210070	G	C	0.750104	0.131793	7.39385e-07	PPFIA2	eQTL
k110	3	rs9757079	3	53155158	C	T	-0.742769	0.105572	6.48402e-09	SERBP1P3	eQTL
k110	3	rs9758988	3	53096875	T	C	-0.738598	0.0947872	4.54452e-10	SERBP1P3	eQTL
k167	1	rs9791890	7	66101330	G	A	1.07305	0.125248	3.09962e-11	RP4-756H11.3	eQTL
k16	2	rs9807637	18	77768880	C	T	-0.759532	0.137417	1.31114e-06	RBFADN	eQTL
k110	3	rs9817467	3	53170625	T	C	-0.738993	0.105147	6.65614e-09	SERBP1P3	eQTL
k110	3	rs9820125	3	53162279	A	C	-0.742769	0.105572	6.48402e-09	SERBP1P3	eQTL
k110	3	rs9820324	3	53162445	A	G	-0.742769	0.105572	6.48402e-09	SERBP1P3	eQTL
k110	3	rs9824325	3	53166510	T	C	-0.738993	0.105147	6.65614e-09	SERBP1P3	eQTL
k110	3	rs9828221	3	53166659	T	A	-0.738993	0.105147	6.65614e-09	SERBP1P3	eQTL
k110	3	rs9830353	3	53163953	A	T	-0.715215	0.111553	5.87984e-08	SERBP1P3	eQTL
k110	3	rs9831861	3	53088285	T	G	0.394543	0.0760132	4.2016e-06	ITIH4	eQTL
k110	3	rs9834111	3	53170044	A	G	-0.738993	0.105147	6.65614e-09	SERBP1P3	eQTL
k110	3	rs9838517	3	53144363	T	C	-0.680371	0.114966	3.34451e-07	SERBP1P3	eQTL
k110	3	rs9844531	3	53171822	A	G	-0.748876	0.103894	3.52999e-09	SERBP1P3	eQTL
k110	3	rs9845021	3	53172112	A	G	-0.738993	0.105147	6.65614e-09	SERBP1P3	eQTL
k110	3	rs9845352	3	53142221	A	T	-0.742769	0.105572	6.48402e-09	SERBP1P3	eQTL
k110	3	rs9845484	3	53142256	A	G	-0.742769	0.105572	6.48402e-09	SERBP1P3	eQTL
k110	3	rs9847710	3	53062661	T	C	-0.394543	0.0760132	4.2016e-06	ITIH4	eQTL
k110	3	rs9858469	3	53162406	G	A	-0.742769	0.105572	6.48402e-09	SERBP1P3	eQTL
k110	3	rs9861744	3	53168113	G	T	0.696673	0.0996486	7.58256e-09	SERBP1P3	eQTL
k110	3	rs9867023	3	53160132	T	C	-0.742769	0.105572	6.48402e-09	SERBP1P3	eQTL
k110	3	rs9867590	3	53169651	C	G	-0.738993	0.105147	6.65614e-09	SERBP1P3	eQTL
k110	3	rs9868263	3	53164094	C	T	-0.719341	0.110513	4.16453e-08	SERBP1P3	eQTL
k110	3	rs9868406	3	53164193	C	T	-0.719341	0.110513	4.16453e-08	SERBP1P3	eQTL
k110	3	rs9872260	3	53170174	C	T	-0.738993	0.105147	6.65614e-09	SERBP1P3	eQTL
k110	3	rs9878875	3	53156867	T	C	-0.742769	0.105572	6.48402e-09	SERBP1P3	eQTL
k19	5	rs9889711	17	38108292	A	T	-0.670921	0.119902	1.03342e-06	GSDMA	eQTL
k19	5	rs9889716	17	38108298	A	G	-0.670921	0.119902	1.03342e-06	GSDMA	eQTL
k19	5	rs9895948	17	38108363	T	C	-0.670921	0.119902	1.03342e-06	GSDMA	eQTL
k19	5	rs9914973	17	38122708	T	C	0.637023	0.124973	5.78351e-06	GSDMA	eQTL
k44	3	rs9940093	16	89558705	G	A	0.449461	0.0893226	7.23131e-06	RP11-104N10.2	eQTL
k16	2	rs9947741	18	77752801	C	T	-0.785083	0.131716	2.88167e-07	RBFADN	eQTL
k16	2	rs9949598	18	77753037	G	A	-0.785083	0.131716	2.88167e-07	RBFADN	eQTL
k16	2	rs9950371	18	77753043	C	T	-0.785083	0.131716	2.88167e-07	RBFADN	eQTL
k16	2	rs9957220	18	77740544	T	C	-0.802628	0.141629	8.05164e-07	RBFADN	eQTL
k16	2	rs9957338	18	77755660	C	T	-0.785083	0.131716	2.88167e-07	RBFADN	eQTL
k16	2	rs9961158	18	77832658	T	C	0.854899	0.146574	4.51397e-07	RBFADN	eQTL
n92	1	rs998451	2	135429288	G	A	0.83671	0.127363	3.36453e-08	TMEM163	eQTL
n111	1	rs10003009	4	1050849	G	A	-1.66619	0.22231	1.28713e-09	RNF212	sQTL
k7	3	rs1000423	17	59475642	C	T	-1.11864	0.176856	7.97371e-08	RP11-332H18.5	sQTL
k7	3	rs1000423	17	59475642	C	T	-1.11864	0.176856	7.97371e-08	TBX2-AS1	sQTL
n111	1	rs10007978	4	1060984	A	T	-1.66619	0.22231	1.28713e-09	RNF212	sQTL
n111	1	rs10017931	4	1060747	G	A	-1.24132	0.203536	1.77145e-07	RNF212	sQTL
n111	1	rs10026482	4	1051128	C	G	-1.66619	0.22231	1.28713e-09	RNF212	sQTL
n111	1	rs10031302	4	1059664	G	A	-1.66619	0.22231	1.28713e-09	RNF212	sQTL
n111	1	rs10084849	4	1053586	T	C	-1.66619	0.22231	1.28713e-09	RNF212	sQTL
n111	1	rs10084887	4	1053654	G	A	-1.66619	0.22231	1.28713e-09	RNF212	sQTL
n111	1	rs10084888	4	1053814	G	T	-1.66619	0.22231	1.28713e-09	RNF212	sQTL
n111	1	rs10084889	4	1053815	G	A	-1.66619	0.22231	1.28713e-09	RNF212	sQTL
n111	1	rs10084890	4	1053934	G	C	-1.66619	0.22231	1.28713e-09	RNF212	sQTL
k89	1	rs10085920	8	87252666	C	T	-1.48347	0.149626	3.35195e-13	RMDN1	sQTL
k89	1	rs10086569	8	87247209	C	T	-1.33173	0.152029	1.60514e-11	RMDN1	sQTL
k89	1	rs10092651	8	87247678	A	C	-1.47306	0.143403	1.04385e-13	RMDN1	sQTL
k89	1	rs10100235	8	87249294	A	G	-1.47306	0.143403	1.04385e-13	RMDN1	sQTL
k89	1	rs10103229	8	87248954	T	C	-1.57868	0.143179	9.40468e-15	RMDN1	sQTL
k89	1	rs10104138	8	87247659	G	A	-1.33173	0.152029	1.60514e-11	RMDN1	sQTL
k89	1	rs10111095	8	87250984	T	C	-1.47306	0.143403	1.04385e-13	RMDN1	sQTL
k89	1	rs10112123	8	87302328	T	C	-1.48347	0.149626	3.35195e-13	RMDN1	sQTL
k110	1	rs10212296	3	49542273	T	C	-1.32241	0.118679	6.51764e-15	MST1	sQTL
k167	1	rs10215132	7	66054406	C	A	-1.18125	0.183153	5.1395e-08	GS1-124K5.12	sQTL
k167	1	rs10229345	7	65982168	G	C	1.14346	0.18102	8.21403e-08	GS1-124K5.12	sQTL
k167	1	rs10229450	7	65510132	C	G	-1.25355	0.172901	3.04469e-09	GS1-124K5.12	sQTL
k167	1	rs10229786	7	65251317	G	A	-1.21298	0.174818	9.13598e-09	GS1-124K5.12	sQTL
k167	1	rs10234018	7	66146284	A	T	-1.14958	0.183346	9.68691e-08	GS1-124K5.12	sQTL
k167	1	rs10235337	7	65230515	T	C	-1.17807	0.179736	3.54835e-08	GS1-124K5.12	sQTL
k167	1	rs10245642	7	65200393	G	A	-1.25144	0.173825	3.63939e-09	GS1-124K5.12	sQTL
k167	1	rs10249404	7	66046724	G	A	-1.18125	0.183153	5.1395e-08	GS1-124K5.12	sQTL
k167	1	rs10252765	7	66228732	G	C	1.14958	0.183346	9.68691e-08	GS1-124K5.12	sQTL
k167	1	rs10255377	7	66058918	G	A	-1.18125	0.183153	5.1395e-08	GS1-124K5.12	sQTL
k167	1	rs10263935	7	66096028	G	A	-1.18125	0.183153	5.1395e-08	GS1-124K5.12	sQTL
k167	1	rs10272357	7	66063074	G	A	-1.18125	0.183153	5.1395e-08	GS1-124K5.12	sQTL
k167	1	rs10272546	7	66111457	A	G	-1.18125	0.183153	5.1395e-08	GS1-124K5.12	sQTL
k167	1	rs10274773	7	66133578	G	A	-1.14958	0.183346	9.68691e-08	GS1-124K5.12	sQTL
k167	1	rs10278371	7	66051540	C	A	-1.18125	0.183153	5.1395e-08	GS1-124K5.12	sQTL
k167	1	rs10278816	7	66036987	T	C	-1.18125	0.183153	5.1395e-08	GS1-124K5.12	sQTL
k167	1	rs10279841	7	65428033	T	C	1.17352	0.187822	1.04671e-07	GS1-124K5.12	sQTL
k167	1	rs10281080	7	66042441	T	C	-1.18125	0.183153	5.1395e-08	GS1-124K5.12	sQTL
k139	4	rs1035416	5	130444449	G	T	-1.13939	0.164496	9.53053e-09	HINT1	sQTL
k139	4	rs1035417	5	130444572	A	G	-1.13939	0.164496	9.53053e-09	HINT1	sQTL
k139	4	rs1035440	5	130446040	C	T	-1.13939	0.164496	9.53053e-09	HINT1	sQTL
k89	1	rs10435563	8	87266060	C	T	-1.48347	0.149626	3.35195e-13	RMDN1	sQTL
k89	1	rs10435564	8	87266239	T	C	-1.48347	0.149626	3.35195e-13	RMDN1	sQTL
k16	2	rs10438902	18	77745640	A	G	0.965759	0.150741	5.97852e-08	RBFADN	sQTL
n71	1	rs1046651	14	102971016	T	C	1.20219	0.172403	8.08466e-09	ANKRD9	sQTL
n65	1	rs10499	16	28915527	G	A	-0.981418	0.162727	2.24767e-07	SULT1A1	sQTL
n65	1	rs10499	16	28915527	G	A	1.24478	0.122567	1.52265e-13	ATXN2L	sQTL
n65	1	rs10499	16	28915527	G	A	-0.971831	0.1444	1.90716e-08	SULT1A2	sQTL
k110	1	rs1050450	3	49394834	G	A	-1.33579	0.11593	2.00465e-15	MST1	sQTL
k7	3	rs1057987	17	59485555	C	T	-1.15618	0.173194	2.31234e-08	TBX2-AS1	sQTL
k7	3	rs1057987	17	59485555	C	T	-1.15618	0.173194	2.31234e-08	RP11-332H18.5	sQTL
k7	3	rs1058004	17	59486732	C	T	-1.15618	0.173194	2.31234e-08	RP11-332H18.5	sQTL
k7	3	rs1058004	17	59486732	C	T	-1.15618	0.173194	2.31234e-08	TBX2-AS1	sQTL
k204	1	rs1059778	1	228372062	C	T	0.826239	0.136042	1.93673e-07	MRPL55	sQTL
k110	1	rs10640	3	49454277	G	A	-1.32241	0.118679	6.51764e-15	MST1	sQTL
k16	2	rs1077511	18	77748525	A	C	0.965759	0.150741	5.97852e-08	RBFADN	sQTL
k89	1	rs1080170	8	87310108	C	T	-1.57868	0.143179	9.40468e-15	RMDN1	sQTL
k167	1	rs10807697	7	65416170	A	G	1.17807	0.179736	3.54835e-08	GS1-124K5.12	sQTL
k19	5	rs10852935	17	38031674	C	T	-0.896649	0.153079	4.13685e-07	GSDMB	sQTL
k145	1	rs10858246	9	139102831	G	C	1.13206	0.194488	4.70456e-07	QSOX2	sQTL
k145	1	rs10858247	9	139107230	T	C	1.07725	0.176941	1.83845e-07	QSOX2	sQTL
n111	1	rs10902752	4	1056199	C	T	-1.66619	0.22231	1.28713e-09	RNF212	sQTL
n111	1	rs10902753	4	1056223	G	A	-1.66619	0.22231	1.28713e-09	RNF212	sQTL
k204	1	rs10916271	1	228372546	C	T	0.826239	0.136042	1.93673e-07	MRPL55	sQTL
k204	1	rs10916277	1	228386374	C	T	0.807603	0.138545	4.56706e-07	MRPL55	sQTL
k167	1	rs10950044	7	66042976	A	G	-1.18125	0.183153	5.1395e-08	GS1-124K5.12	sQTL
k89	1	rs10956786	8	87301237	T	C	-1.48347	0.149626	3.35195e-13	RMDN1	sQTL
n65	1	rs11074911	16	28583865	C	T	1.0926	0.148757	2.1812e-09	SULT1A2	sQTL
n65	1	rs11074911	16	28583865	C	T	-1.2802	0.143918	1.01143e-11	ATXN2L	sQTL
n65	1	rs11074911	16	28583865	C	T	1.12612	0.166009	1.57941e-08	SULT1A1	sQTL
k19	5	rs11078925	17	38025208	T	C	-0.896649	0.153079	4.13685e-07	GSDMB	sQTL
k19	5	rs11078926	17	38062976	G	A	-0.896649	0.153079	4.13685e-07	GSDMB	sQTL
k19	5	rs11078927	17	38064405	C	T	-0.896649	0.153079	4.13685e-07	GSDMB	sQTL
k19	5	rs11078928	17	38064469	T	C	-0.896649	0.153079	4.13685e-07	GSDMB	sQTL
k16	2	rs11081582	18	77767935	A	G	0.882361	0.151174	4.44827e-07	RBFADN	sQTL
k16	2	rs11081583	18	77769368	T	C	0.895934	0.144386	1.21765e-07	RBFADN	sQTL
k16	2	rs11081586	18	77792826	A	C	0.919765	0.153651	2.63309e-07	RBFADN	sQTL
k16	2	rs11081588	18	77801700	G	A	0.881053	0.154948	7.53503e-07	RBFADN	sQTL
k145	1	rs11103381	9	139097773	A	C	1.24173	0.178687	8.79768e-09	QSOX2	sQTL
k145	1	rs11103388	9	139107925	G	A	1.27187	0.17341	2.26191e-09	QSOX2	sQTL
k167	1	rs1110414	7	66205582	A	G	1.14958	0.183346	9.68691e-08	GS1-124K5.12	sQTL
k110	1	rs11130203	3	49575367	G	A	-1.33579	0.11593	2.00465e-15	MST1	sQTL
k110	1	rs11130213	3	49712297	C	T	-1.44818	0.112103	3.07977e-17	MST1	sQTL
n65	1	rs11150609	16	28870596	A	G	0.982969	0.134702	2.57772e-09	SULT1A2	sQTL
n65	1	rs11150609	16	28870596	A	G	-1.36857	0.0751885	3.47734e-23	ATXN2L	sQTL
n65	1	rs11150609	16	28870596	A	G	0.965575	0.156636	1.40552e-07	SULT1A1	sQTL
n71	1	rs11160691	14	102997017	T	G	1.13536	0.170789	2.55176e-08	ANKRD9	sQTL
n65	1	rs111693583	16	28583610	C	T	1.0926	0.148757	2.1812e-09	SULT1A2	sQTL
n65	1	rs111693583	16	28583610	C	T	-1.2802	0.143918	1.01143e-11	ATXN2L	sQTL
n65	1	rs111693583	16	28583610	C	T	1.12612	0.166009	1.57941e-08	SULT1A1	sQTL
k110	1	rs111903592	3	49427319	G	C	-1.33579	0.11593	2.00465e-15	MST1	sQTL
n175	1	rs111920431	11	32752778	G	A	-1.51134	0.206234	2.31192e-09	EIF3M	sQTL
n65	1	rs112191041	16	28583362	A	G	1.12612	0.166009	1.57941e-08	SULT1A1	sQTL
n65	1	rs112191041	16	28583362	A	G	-1.2802	0.143918	1.01143e-11	ATXN2L	sQTL
n65	1	rs112191041	16	28583362	A	G	1.0926	0.148757	2.1812e-09	SULT1A2	sQTL
k139	4	rs11242055	5	130350844	G	T	0.894757	0.182676	1.13977e-05	HINT1	sQTL
n111	1	rs11247971	4	1053580	A	G	-1.66619	0.22231	1.28713e-09	RNF212	sQTL
n111	1	rs11247972	4	1060550	A	G	-1.66619	0.22231	1.28713e-09	RNF212	sQTL
k110	3	rs112911401	3	50318315	C	T	-1.58873	0.32538	1.20067e-05	RNF123	sQTL
n65	1	rs113029997	16	28825100	T	C	0.982969	0.134702	2.57772e-09	SULT1A2	sQTL
n65	1	rs113029997	16	28825100	T	C	-1.36857	0.0751885	3.47734e-23	ATXN2L	sQTL
n65	1	rs113029997	16	28825100	T	C	0.965575	0.156636	1.40552e-07	SULT1A1	sQTL
n65	1	rs113079736	16	28860183	G	A	0.965575	0.156636	1.40552e-07	SULT1A1	sQTL
n65	1	rs113079736	16	28860183	G	A	-1.36857	0.0751885	3.47734e-23	ATXN2L	sQTL
k110	1	rs1131095	3	49714225	T	C	-1.44818	0.112103	3.07977e-17	MST1	sQTL
n175	1	rs113462163	11	32787828	A	G	-1.51134	0.206234	2.31192e-09	EIF3M	sQTL
n175	1	rs113867162	11	32772880	G	A	-1.51134	0.206234	2.31192e-09	EIF3M	sQTL
n175	1	rs114234563	11	32746756	T	C	-1.51134	0.206234	2.31192e-09	EIF3M	sQTL
n175	1	rs114687110	11	32709795	G	A	-1.51134	0.206234	2.31192e-09	EIF3M	sQTL
n175	1	rs115423002	11	32712895	A	T	-1.51134	0.206234	2.31192e-09	EIF3M	sQTL
k122	1	rs11553746	2	272203	C	T	-1.28974	0.106381	3.21647e-16	SH3YL1	sQTL
k19	5	rs11557466	17	38024626	C	T	-0.896649	0.153079	4.13685e-07	GSDMB	sQTL
n175	1	rs115618387	11	32728773	G	T	-1.51134	0.206234	2.31192e-09	EIF3M	sQTL
n175	1	rs115682303	11	32814589	T	C	-1.51134	0.206234	2.31192e-09	EIF3M	sQTL
n175	1	rs115919854	11	32803926	G	A	-1.51134	0.206234	2.31192e-09	EIF3M	sQTL
n175	1	rs116203552	11	32728805	A	G	-1.51134	0.206234	2.31192e-09	EIF3M	sQTL
n175	1	rs116271841	11	32804117	T	G	-1.51134	0.206234	2.31192e-09	EIF3M	sQTL
k118	1	rs1163246	10	104893271	A	G	-1.30587	0.242789	2.19574e-06	ATP5MD	sQTL
k118	1	rs1163249	10	104909890	A	G	-1.30587	0.242789	2.19574e-06	ATP5MD	sQTL
n65	1	rs11641216	16	28893532	A	G	0.965575	0.156636	1.40552e-07	SULT1A1	sQTL
n65	1	rs11641216	16	28893532	A	G	0.982969	0.134702	2.57772e-09	SULT1A2	sQTL
n65	1	rs11641216	16	28893532	A	G	-1.36857	0.0751885	3.47734e-23	ATXN2L	sQTL
n65	1	rs11642449	16	28896015	C	T	0.981084	0.141598	9.45836e-09	SULT1A2	sQTL
n65	1	rs11642449	16	28896015	C	T	-1.29298	0.109446	8.21088e-16	ATXN2L	sQTL
n65	1	rs11643297	16	28973268	A	G	-0.880386	0.156551	9.3713e-07	SULT1A2	sQTL
n65	1	rs11643297	16	28973268	A	G	1.04833	0.156708	2.20026e-08	ATXN2L	sQTL
n65	1	rs11645306	16	28983936	G	C	-0.880386	0.156551	9.3713e-07	SULT1A2	sQTL
n65	1	rs11645306	16	28983936	G	C	1.04833	0.156708	2.20026e-08	ATXN2L	sQTL
n65	1	rs11646653	16	28922149	C	T	1.2504	0.111828	5.77378e-15	ATXN2L	sQTL
n65	1	rs11646653	16	28922149	C	T	-0.894517	0.14816	2.19751e-07	SULT1A2	sQTL
k16	2	rs11659148	18	77767204	A	G	0.965759	0.150741	5.97852e-08	RBFADN	sQTL
k16	2	rs11660677	18	77743996	A	G	0.943258	0.155933	2.10963e-07	RBFADN	sQTL
k16	2	rs11661554	18	77773284	A	G	0.919765	0.153651	2.63309e-07	RBFADN	sQTL
k16	2	rs11661639	18	77803716	A	G	0.881053	0.154948	7.53503e-07	RBFADN	sQTL
k16	2	rs11661671	18	77739098	T	C	0.93707	0.155348	2.23994e-07	RBFADN	sQTL
k16	2	rs11663255	18	77804678	T	G	0.881053	0.154948	7.53503e-07	RBFADN	sQTL
k16	2	rs11664946	18	77730825	A	G	0.965759	0.150741	5.97852e-08	RBFADN	sQTL
n175	1	rs116723235	11	32776408	C	T	-1.51134	0.206234	2.31192e-09	EIF3M	sQTL
k167	1	rs1167384	7	65475379	C	T	1.11738	0.188718	3.31042e-07	GS1-124K5.12	sQTL
k167	1	rs1167385	7	65513308	G	A	-1.25355	0.172901	3.04469e-09	GS1-124K5.12	sQTL
k167	1	rs1167386	7	65513096	G	A	-1.25355	0.172901	3.04469e-09	GS1-124K5.12	sQTL
n175	1	rs116857334	11	32743443	T	G	-2.13832	0.178241	4.71439e-16	EIF3M	sQTL
n175	1	rs116947215	11	32807135	C	G	-2.3654	0.152607	2.58445e-20	EIF3M	sQTL
n175	1	rs117015592	11	32760693	T	C	-2.13832	0.178241	4.71439e-16	EIF3M	sQTL
k110	1	rs11706370	3	49441091	G	A	-1.3479	0.117264	2.1838e-15	MST1	sQTL
k110	1	rs11708955	3	49540114	T	C	-1.32241	0.118679	6.51764e-15	MST1	sQTL
k110	1	rs11709525	3	49690496	C	T	-1.51009	0.0953492	1.08452e-20	MST1	sQTL
k110	1	rs11710037	3	49675334	C	G	-1.40558	0.108945	3.23177e-17	MST1	sQTL
k110	1	rs11711536	3	49391240	C	T	-1.33579	0.11593	2.00465e-15	MST1	sQTL
k110	1	rs11712569	3	49540152	A	G	-1.36223	0.107593	6.52401e-17	MST1	sQTL
k110	1	rs11713474	3	49611457	A	G	-1.33579	0.11593	2.00465e-15	MST1	sQTL
k110	1	rs11715915	3	49455330	C	T	-1.3479	0.117264	2.1838e-15	MST1	sQTL
k110	1	rs11718165	3	49696797	A	G	-1.46794	0.110719	1.15662e-17	MST1	sQTL
k110	1	rs11719996	3	49525958	T	C	-1.32241	0.118679	6.51764e-15	MST1	sQTL
k110	1	rs11720597	3	49635354	G	A	-1.3479	0.117264	2.1838e-15	MST1	sQTL
n111	1	rs11727135	4	1051803	G	C	-1.61685	0.23444	1.05905e-08	RNF212	sQTL
n175	1	rs117292362	11	32807230	A	G	-2.3654	0.152607	2.58445e-20	EIF3M	sQTL
n111	1	rs11731289	4	1057773	T	G	-1.66619	0.22231	1.28713e-09	RNF212	sQTL
n111	1	rs11731320	4	1057916	T	A	-1.66619	0.22231	1.28713e-09	RNF212	sQTL
k167	1	rs11765356	7	66053465	T	A	-1.18125	0.183153	5.1395e-08	GS1-124K5.12	sQTL
k167	1	rs11768292	7	65474801	G	T	-1.20541	0.18503	4.08361e-08	GS1-124K5.12	sQTL
k167	1	rs11771318	7	66062480	G	T	-1.14954	0.19657	4.27546e-07	GS1-124K5.12	sQTL
k167	1	rs11772264	7	66176387	T	C	1.14958	0.183346	9.68691e-08	GS1-124K5.12	sQTL
k167	1	rs11772636	7	66136722	T	C	-1.14108	0.179964	7.55022e-08	GS1-124K5.12	sQTL
k167	1	rs11773829	7	66141074	G	A	-1.14958	0.183346	9.68691e-08	GS1-124K5.12	sQTL
n65	1	rs11859512	16	28871853	C	T	0.982969	0.134702	2.57772e-09	SULT1A2	sQTL
n65	1	rs11859512	16	28871853	C	T	0.965575	0.156636	1.40552e-07	SULT1A1	sQTL
n65	1	rs11860513	16	28825420	C	T	0.982969	0.134702	2.57772e-09	SULT1A2	sQTL
n65	1	rs11861132	16	28871860	A	G	0.982969	0.134702	2.57772e-09	SULT1A2	sQTL
n65	1	rs11861132	16	28871860	A	G	-1.36857	0.0751885	3.47734e-23	ATXN2L	sQTL
n65	1	rs11861174	16	28871989	A	G	-1.36857	0.0751885	3.47734e-23	ATXN2L	sQTL
n65	1	rs11861174	16	28871989	A	G	0.965575	0.156636	1.40552e-07	SULT1A1	sQTL
n65	1	rs11861174	16	28871989	A	G	0.982969	0.134702	2.57772e-09	SULT1A2	sQTL
n65	1	rs11863370	16	28879484	A	G	0.982969	0.134702	2.57772e-09	SULT1A2	sQTL
n65	1	rs11863370	16	28879484	A	G	0.965575	0.156636	1.40552e-07	SULT1A1	sQTL
n65	1	rs11863370	16	28879484	A	G	-1.36857	0.0751885	3.47734e-23	ATXN2L	sQTL
n65	1	rs11864107	16	28885931	T	C	-1.36857	0.0751885	3.47734e-23	ATXN2L	sQTL
n65	1	rs11864107	16	28885931	T	C	0.982969	0.134702	2.57772e-09	SULT1A2	sQTL
n65	1	rs11864107	16	28885931	T	C	0.965575	0.156636	1.40552e-07	SULT1A1	sQTL
n65	1	rs11864750	16	28875204	A	T	0.965575	0.156636	1.40552e-07	SULT1A1	sQTL
n65	1	rs11864750	16	28875204	A	T	0.982969	0.134702	2.57772e-09	SULT1A2	sQTL
n65	1	rs11864750	16	28875204	A	T	-1.36857	0.0751885	3.47734e-23	ATXN2L	sQTL
k7	3	rs11871637	17	59490235	C	T	-1.15618	0.173194	2.31234e-08	RP11-332H18.5	sQTL
k7	3	rs11871637	17	59490235	C	T	-1.15618	0.173194	2.31234e-08	TBX2-AS1	sQTL
n71	1	rs1190544	14	102903398	G	A	-1.17872	0.166883	5.88425e-09	ANKRD9	sQTL
n71	1	rs1190547	14	102905087	G	C	-1.17872	0.166883	5.88425e-09	ANKRD9	sQTL
n71	1	rs1190549	14	102907653	C	T	-1.17872	0.166883	5.88425e-09	ANKRD9	sQTL
n71	1	rs1190551	14	102911508	A	G	-1.17872	0.166883	5.88425e-09	ANKRD9	sQTL
n71	1	rs1190553	14	102915331	G	T	-1.17872	0.166883	5.88425e-09	ANKRD9	sQTL
n71	1	rs1190554	14	102918686	T	C	1.18104	0.153873	6.83523e-10	ANKRD9	sQTL
k110	1	rs11917431	3	49644012	C	T	-1.41988	0.108076	1.63349e-17	MST1	sQTL
k110	1	rs11921590	3	49644193	T	C	-1.45734	0.0940903	2.65999e-20	MST1	sQTL
k110	1	rs11922013	3	49458355	G	C	-1.33579	0.11593	2.00465e-15	MST1	sQTL
k110	1	rs11926781	3	49603289	C	T	-1.3479	0.117264	2.1838e-15	MST1	sQTL
k73	9	rs11968046	6	31302642	C	T	1.10362	0.158843	8.84012e-09	HLA-B	sQTL
k73	9	rs11968046	6	31302642	C	T	1.10362	0.158843	8.84012e-09	HLA-C	sQTL
k204	1	rs12084338	1	228377913	A	G	0.887632	0.132594	2.16438e-08	MRPL55	sQTL
k204	1	rs12097591	1	228389804	G	A	0.887632	0.132594	2.16438e-08	MRPL55	sQTL
k204	1	rs12130630	1	228358933	G	A	0.902421	0.130569	1.0051e-08	MRPL55	sQTL
k204	1	rs12134624	1	228350774	C	T	0.902421	0.130569	1.0051e-08	MRPL55	sQTL
k19	5	rs12232497	17	38040119	T	C	-0.896649	0.153079	4.13685e-07	GSDMB	sQTL
n65	1	rs12325014	16	28860237	C	G	-1.36857	0.0751885	3.47734e-23	ATXN2L	sQTL
n65	1	rs12325014	16	28860237	C	G	0.982969	0.134702	2.57772e-09	SULT1A2	sQTL
n65	1	rs12325014	16	28860237	C	G	0.965575	0.156636	1.40552e-07	SULT1A1	sQTL
n65	1	rs12325113	16	28848668	T	C	0.986155	0.137393	3.93001e-09	SULT1A2	sQTL
n65	1	rs12325113	16	28848668	T	C	1.02207	0.152271	2.0319e-08	SULT1A1	sQTL
n65	1	rs12325113	16	28848668	T	C	-1.33964	0.0910618	2.06633e-19	ATXN2L	sQTL
n65	1	rs12325278	16	28848818	A	G	0.982969	0.134702	2.57772e-09	SULT1A2	sQTL
n65	1	rs12325278	16	28848818	A	G	-1.36857	0.0751885	3.47734e-23	ATXN2L	sQTL
n65	1	rs12325278	16	28848818	A	G	0.965575	0.156636	1.40552e-07	SULT1A1	sQTL
k110	1	rs12330269	3	49513910	G	A	-1.32241	0.118679	6.51764e-15	MST1	sQTL
n65	1	rs12443881	16	28841777	C	T	0.986155	0.137393	3.93001e-09	SULT1A2	sQTL
n65	1	rs12443881	16	28841777	C	T	-1.33964	0.0910618	2.06633e-19	ATXN2L	sQTL
n65	1	rs12443881	16	28841777	C	T	1.02207	0.152271	2.0319e-08	SULT1A1	sQTL
n65	1	rs12444171	16	28845251	G	A	0.982969	0.134702	2.57772e-09	SULT1A2	sQTL
n65	1	rs12444171	16	28845251	G	A	0.965575	0.156636	1.40552e-07	SULT1A1	sQTL
n65	1	rs12444171	16	28845251	G	A	-1.36857	0.0751885	3.47734e-23	ATXN2L	sQTL
n65	1	rs12446550	16	28543381	G	A	-1.32618	0.114566	1.70106e-15	ATXN2L	sQTL
n65	1	rs12446550	16	28543381	G	A	1.11606	0.151723	2.09777e-09	SULT1A1	sQTL
n65	1	rs12446550	16	28543381	G	A	1.05758	0.139055	8.7337e-10	SULT1A2	sQTL
n65	1	rs12446589	16	28870962	G	A	1.02207	0.152271	2.0319e-08	SULT1A1	sQTL
n65	1	rs12446589	16	28870962	G	A	0.986155	0.137393	3.93001e-09	SULT1A2	sQTL
n65	1	rs12446589	16	28870962	G	A	-1.33964	0.0910618	2.06633e-19	ATXN2L	sQTL
n65	1	rs12447461	16	28582941	C	A	1.12612	0.166009	1.57941e-08	SULT1A1	sQTL
n65	1	rs12447461	16	28582941	C	A	-1.2802	0.143918	1.01143e-11	ATXN2L	sQTL
n65	1	rs12447461	16	28582941	C	A	1.0926	0.148757	2.1812e-09	SULT1A2	sQTL
k16	2	rs12456805	18	77757882	T	A	0.926046	0.137019	1.72508e-08	RBFADN	sQTL
k139	4	rs12518619	5	130445017	G	A	-1.05266	0.171379	1.51968e-07	HINT1	sQTL
k167	1	rs12533585	7	65984605	G	C	1.18125	0.183153	5.1395e-08	GS1-124K5.12	sQTL
k89	1	rs12548328	8	87311219	G	A	-1.47476	0.140431	4.97798e-14	RMDN1	sQTL
k110	3	rs12636449	3	50180613	A	G	-1.44061	0.28676	7.43543e-06	RNF123	sQTL
k167	1	rs12670952	7	65436966	T	C	1.17807	0.179736	3.54835e-08	GS1-124K5.12	sQTL
k89	1	rs12675974	8	87247845	T	C	-1.48347	0.149626	3.35195e-13	RMDN1	sQTL
k89	1	rs12677470	8	87260559	G	A	-1.48347	0.149626	3.35195e-13	RMDN1	sQTL
k89	1	rs12678388	8	87259177	C	G	-1.33173	0.152029	1.60514e-11	RMDN1	sQTL
k89	1	rs12679266	8	87258833	T	C	-1.33173	0.152029	1.60514e-11	RMDN1	sQTL
k89	1	rs12681438	8	87293089	G	A	-1.48347	0.149626	3.35195e-13	RMDN1	sQTL
k145	1	rs12684650	9	139110654	C	T	1.33497	0.186849	4.41459e-09	QSOX2	sQTL
[truncated: 1,033 more rows]
