# Supplementary material for: Discovery and prioritization of variants and genes for kidney function in >1.2 million individuals
Source: Nat Commun. 2021 Jul 16;12:4350. doi: 10.1038/s41467-021-24491-0 (PMC8285412; doi:10.1038/s41467-021-24491-0)
Supplement: Supplementary file 14 — Supplementary Data 12a [file 41467_2021_24491_MOESM14_ESM.xlsx]

## Sheet: SD12A GTEx other eQTL known
Locus_id	Signal_id	rsid	Chr	Pos	REF	ALT	BETA	SE	P	Gene	Tissue
k59	1	rs10003326	4	103869350	C	T	-0.331033	0.0499206	8.48928e-11	KRT8P46	Adipose_Subcutaneous
k59	1	rs10003326	4	103869350	C	T	-0.282538	0.0271433	3.83749e-23	CISD2	Adipose_Subcutaneous
k59	1	rs10003326	4	103869350	C	T	0.23617	0.0265433	9.90978e-18	BDH2	Adipose_Subcutaneous
k59	1	rs10003326	4	103869350	C	T	-0.477983	0.0469597	2.7896e-22	LRRC37A15P	Adipose_Subcutaneous
k59	1	rs10003326	4	103869350	C	T	-0.0678183	0.0149912	7.55708e-06	UBE2D3	Adipose_Subcutaneous
k7	3	rs1000423	17	59475642	C	T	-0.152474	0.0271928	3.37129e-08	TBX2	Adipose_Subcutaneous
k7	3	rs1000423	17	59475642	C	T	-0.160553	0.0296706	9.6399e-08	TBX2-AS1	Adipose_Subcutaneous
k59	1	rs10004342	4	103827132	A	G	0.235586	0.0266538	1.56571e-17	BDH2	Adipose_Subcutaneous
k59	1	rs10004342	4	103827132	A	G	-0.474666	0.0472102	8.03145e-22	LRRC37A15P	Adipose_Subcutaneous
k59	1	rs10004342	4	103827132	A	G	-0.33102	0.0500984	9.8459e-11	KRT8P46	Adipose_Subcutaneous
k59	1	rs10004342	4	103827132	A	G	-0.287423	0.027151	8.21056e-24	CISD2	Adipose_Subcutaneous
k59	1	rs10004342	4	103827132	A	G	-0.0651174	0.0150656	1.85692e-05	UBE2D3	Adipose_Subcutaneous
k59	1	rs10006327	4	103890980	T	C	-0.067874	0.0150588	8.1486e-06	UBE2D3	Adipose_Subcutaneous
k59	1	rs10006327	4	103890980	T	C	-0.475538	0.0472546	7.43971e-22	LRRC37A15P	Adipose_Subcutaneous
k59	1	rs10006327	4	103890980	T	C	-0.329325	0.0501794	1.29707e-10	KRT8P46	Adipose_Subcutaneous
k59	1	rs10006327	4	103890980	T	C	-0.28314	0.0272748	4.89503e-23	CISD2	Adipose_Subcutaneous
k59	1	rs10006327	4	103890980	T	C	0.243705	0.0265442	1.05876e-18	BDH2	Adipose_Subcutaneous
k210	1	rs1001205	11	119292712	T	C	-0.155573	0.0353964	1.34698e-05	USP2	Adipose_Subcutaneous
k210	2	rs1001205	11	119292712	T	C	-0.155573	0.0353964	1.34698e-05	USP2	Adipose_Subcutaneous
k166	1	rs10014726	4	10237024	T	C	-0.182811	0.0359963	5.33774e-07	SLC2A9	Adipose_Subcutaneous
k166	1	rs10014726	4	10237024	T	C	-0.124297	0.0263069	2.98e-06	RP11-448G15.3	Adipose_Subcutaneous
k59	1	rs10015289	4	103906113	A	C	-0.281776	0.0270953	4.17353e-23	CISD2	Adipose_Subcutaneous
k59	1	rs10015289	4	103906113	A	C	-0.328035	0.0498547	1.16849e-10	KRT8P46	Adipose_Subcutaneous
k59	1	rs10015289	4	103906113	A	C	0.237736	0.0264566	4.96236e-18	BDH2	Adipose_Subcutaneous
k59	1	rs10015289	4	103906113	A	C	-0.0661536	0.0149756	1.2201e-05	UBE2D3	Adipose_Subcutaneous
k59	1	rs10015289	4	103906113	A	C	-0.47334	0.0469427	6.27711e-22	LRRC37A15P	Adipose_Subcutaneous
k62	3	rs1001586	22	42670293	G	T	0.462857	0.0667275	1.22041e-11	RP4-669P10.19	Adipose_Subcutaneous
k62	3	rs1001586	22	42670293	G	T	0.581196	0.0622186	2.93251e-19	CYP2D6	Adipose_Subcutaneous
k62	3	rs1001586	22	42670293	G	T	0.471542	0.0589527	8.47976e-15	NDUFA6-DT	Adipose_Subcutaneous
k62	3	rs1001586	22	42670293	G	T	0.478351	0.0556297	9.89692e-17	CYP2D8P	Adipose_Subcutaneous
k62	3	rs1001586	22	42670293	G	T	-0.183009	0.0370771	1.08172e-06	NDUFA6	Adipose_Subcutaneous
k62	3	rs1001586	22	42670293	G	T	0.422612	0.0484406	3.78948e-17	SMDT1	Adipose_Subcutaneous
k62	3	rs1001586	22	42670293	G	T	0.211759	0.0513808	4.394e-05	CYP2D7	Adipose_Subcutaneous
k62	3	rs1001586	22	42670293	G	T	-0.240458	0.0578292	3.76383e-05	WBP2NL	Adipose_Subcutaneous
k62	3	rs1001587	22	42670111	C	T	0.419018	0.048366	6.04356e-17	SMDT1	Adipose_Subcutaneous
k62	3	rs1001587	22	42670111	C	T	-0.242178	0.0576691	3.15697e-05	WBP2NL	Adipose_Subcutaneous
k62	3	rs1001587	22	42670111	C	T	-0.181791	0.036994	1.2033e-06	NDUFA6	Adipose_Subcutaneous
k62	3	rs1001587	22	42670111	C	T	0.209048	0.051273	5.28631e-05	CYP2D7	Adipose_Subcutaneous
k62	3	rs1001587	22	42670111	C	T	0.578779	0.0620849	3.4131e-19	CYP2D6	Adipose_Subcutaneous
k62	3	rs1001587	22	42670111	C	T	0.464332	0.0665291	9.24386e-12	RP4-669P10.19	Adipose_Subcutaneous
k62	3	rs1001587	22	42670111	C	T	0.478033	0.0554795	8.65985e-17	CYP2D8P	Adipose_Subcutaneous
k62	3	rs1001587	22	42670111	C	T	0.473533	0.0587593	5.4846e-15	NDUFA6-DT	Adipose_Subcutaneous
k59	1	rs10017313	4	103861380	A	G	-0.470003	0.0472109	1.85205e-21	LRRC37A15P	Adipose_Subcutaneous
k59	1	rs10017313	4	103861380	A	G	0.232886	0.026651	3.40198e-17	BDH2	Adipose_Subcutaneous
k59	1	rs10017313	4	103861380	A	G	-0.0663717	0.0150298	1.2278e-05	UBE2D3	Adipose_Subcutaneous
k59	1	rs10017313	4	103861380	A	G	-0.333865	0.0499742	6.22623e-11	KRT8P46	Adipose_Subcutaneous
k59	1	rs10017313	4	103861380	A	G	-0.288416	0.0270772	4.62132e-24	CISD2	Adipose_Subcutaneous
k210	1	rs1002179	11	119344407	T	C	0.148629	0.0390937	0.000160945	USP2	Adipose_Subcutaneous
k210	2	rs1002179	11	119344407	T	C	0.148629	0.0390937	0.000160945	USP2	Adipose_Subcutaneous
k3	1	rs10027712	4	77357778	G	A	0.384927	0.0419511	1.10642e-18	FAM47E	Adipose_Subcutaneous
k3	1	rs10027712	4	77357778	G	A	-0.198182	0.0520069	0.00015547	CCDC158	Adipose_Subcutaneous
k59	1	rs10028116	4	103852578	C	T	-0.46323	0.046567	1.97747e-21	LRRC37A15P	Adipose_Subcutaneous
k59	1	rs10028116	4	103852578	C	T	0.222135	0.0264108	4.09481e-16	BDH2	Adipose_Subcutaneous
k59	1	rs10028116	4	103852578	C	T	-0.0592322	0.0148741	7.8175e-05	UBE2D3	Adipose_Subcutaneous
k59	1	rs10028116	4	103852578	C	T	-0.278243	0.0268321	5.39463e-23	CISD2	Adipose_Subcutaneous
k59	1	rs10028116	4	103852578	C	T	-0.318454	0.0494252	2.70734e-10	KRT8P46	Adipose_Subcutaneous
k59	1	rs10029073	4	103928148	G	A	-0.0593628	0.0148166	7.07899e-05	UBE2D3	Adipose_Subcutaneous
k59	1	rs10029073	4	103928148	G	A	0.223832	0.026272	1.80279e-16	BDH2	Adipose_Subcutaneous
k59	1	rs10029073	4	103928148	G	A	-0.462975	0.0463674	1.44425e-21	LRRC37A15P	Adipose_Subcutaneous
k59	1	rs10029073	4	103928148	G	A	-0.272932	0.0268196	2.83761e-22	CISD2	Adipose_Subcutaneous
k59	1	rs10029073	4	103928148	G	A	-0.313772	0.0492874	4.31864e-10	KRT8P46	Adipose_Subcutaneous
k206	1	rs10030677	4	52747129	A	C	0.10516	0.029879	0.000470909	DCUN1D4	Adipose_Subcutaneous
k59	1	rs10032234	4	103901695	A	C	-0.317779	0.0493407	2.75133e-10	KRT8P46	Adipose_Subcutaneous
k59	1	rs10032234	4	103901695	A	C	0.225844	0.0262967	1.07243e-16	BDH2	Adipose_Subcutaneous
k59	1	rs10032234	4	103901695	A	C	-0.274668	0.0268477	1.7875e-22	CISD2	Adipose_Subcutaneous
k59	1	rs10032234	4	103901695	A	C	-0.465125	0.0464332	1.10071e-21	LRRC37A15P	Adipose_Subcutaneous
k59	1	rs10032234	4	103901695	A	C	-0.0606962	0.0148358	4.98573e-05	UBE2D3	Adipose_Subcutaneous
k192	1	rs10035358	5	44892902	C	A	0.254313	0.028307	5.03304e-18	RP11-53O19.3	Adipose_Subcutaneous
k35	4	rs10035835	5	68708611	T	C	-0.141621	0.026377	1.20304e-07	TAF9	Adipose_Subcutaneous
k35	4	rs10035835	5	68708611	T	C	-0.323229	0.0331138	9.40539e-21	CCDC125	Adipose_Subcutaneous
k35	4	rs10035835	5	68708611	T	C	-0.243376	0.0537438	7.40176e-06	OCLN	Adipose_Subcutaneous
k35	4	rs10035835	5	68708611	T	C	0.152999	0.037393	4.97618e-05	CCNB1	Adipose_Subcutaneous
k35	4	rs10035835	5	68708611	T	C	0.159908	0.033098	1.7955e-06	CENPH	Adipose_Subcutaneous
k35	4	rs10035835	5	68708611	T	C	-0.214628	0.0533479	6.60985e-05	CFL1P5	Adipose_Subcutaneous
k35	4	rs10035835	5	68708611	T	C	0.158047	0.0358402	1.26238e-05	CTC-351M12.1	Adipose_Subcutaneous
k35	4	rs10036674	5	68679593	C	T	-0.140437	0.0316161	1.09361e-05	CENPH	Adipose_Subcutaneous
k35	4	rs10036674	5	68679593	C	T	-0.0731862	0.0197481	0.000233551	MRPS36	Adipose_Subcutaneous
k35	4	rs10036674	5	68679593	C	T	0.229295	0.0511849	9.22839e-06	OCLN	Adipose_Subcutaneous
k35	4	rs10036674	5	68679593	C	T	0.109925	0.0290521	0.000172814	RAD17	Adipose_Subcutaneous
k35	4	rs10036674	5	68679593	C	T	-0.138925	0.0356506	0.000110425	CCNB1	Adipose_Subcutaneous
k35	4	rs10036674	5	68679593	C	T	0.267218	0.0322387	1.01638e-15	CCDC125	Adipose_Subcutaneous
k35	4	rs10036674	5	68679593	C	T	0.126628	0.0251941	6.93508e-07	TAF9	Adipose_Subcutaneous
k35	4	rs10036674	5	68679593	C	T	0.206081	0.0507731	5.70389e-05	CFL1P5	Adipose_Subcutaneous
k35	4	rs10036674	5	68679593	C	T	-0.145189	0.0341644	2.5445e-05	CTC-351M12.1	Adipose_Subcutaneous
k35	4	rs10037276	5	68672159	G	A	0.213996	0.0508145	3.00063e-05	CFL1P5	Adipose_Subcutaneous
k35	4	rs10037276	5	68672159	G	A	-0.147058	0.0342199	2.06929e-05	CTC-351M12.1	Adipose_Subcutaneous
k35	4	rs10037276	5	68672159	G	A	-0.141482	0.031673	9.77426e-06	CENPH	Adipose_Subcutaneous
k35	4	rs10037276	5	68672159	G	A	0.271586	0.0322408	3.71768e-16	CCDC125	Adipose_Subcutaneous
k35	4	rs10037276	5	68672159	G	A	0.231101	0.051276	8.15913e-06	OCLN	Adipose_Subcutaneous
k35	4	rs10037276	5	68672159	G	A	-0.0734424	0.019787	0.000228527	MRPS36	Adipose_Subcutaneous
k35	4	rs10037276	5	68672159	G	A	-0.142471	0.0356971	7.53954e-05	CCNB1	Adipose_Subcutaneous
k35	4	rs10037276	5	68672159	G	A	0.107704	0.0291284	0.000241248	RAD17	Adipose_Subcutaneous
k35	4	rs10037276	5	68672159	G	A	0.126839	0.0252452	6.99853e-07	TAF9	Adipose_Subcutaneous
k139	4	rs10038476	5	130197654	T	C	0.159335	0.0252726	6.25201e-10	HINT1	Adipose_Subcutaneous
k192	1	rs10038554	5	44927107	G	A	0.256477	0.0281346	1.7763e-18	RP11-53O19.3	Adipose_Subcutaneous
k192	1	rs10038562	5	44832226	C	T	0.257593	0.0288501	7.77122e-18	RP11-53O19.3	Adipose_Subcutaneous
k35	4	rs10038816	5	68674060	A	G	-0.243376	0.0537438	7.40176e-06	OCLN	Adipose_Subcutaneous
k35	4	rs10038816	5	68674060	A	G	-0.214628	0.0533479	6.60985e-05	CFL1P5	Adipose_Subcutaneous
k35	4	rs10038816	5	68674060	A	G	0.152999	0.037393	4.97618e-05	CCNB1	Adipose_Subcutaneous
k35	4	rs10038816	5	68674060	A	G	0.158047	0.0358402	1.26238e-05	CTC-351M12.1	Adipose_Subcutaneous
k35	4	rs10038816	5	68674060	A	G	-0.323229	0.0331138	9.40539e-21	CCDC125	Adipose_Subcutaneous
k35	4	rs10038816	5	68674060	A	G	0.159908	0.033098	1.7955e-06	CENPH	Adipose_Subcutaneous
k35	4	rs10038816	5	68674060	A	G	-0.141621	0.026377	1.20304e-07	TAF9	Adipose_Subcutaneous
k192	1	rs10039173	5	44903376	C	T	0.254193	0.0283261	5.45583e-18	RP11-53O19.3	Adipose_Subcutaneous
k139	3	rs10039564	5	130503717	G	A	-0.129583	0.038364	0.000786664	HINT1	Adipose_Subcutaneous
k192	1	rs10039866	5	44925061	T	A	0.257352	0.0288086	7.50251e-18	RP11-53O19.3	Adipose_Subcutaneous
k192	1	rs10040082	5	44865854	T	C	0.249967	0.0286171	3.49434e-17	RP11-53O19.3	Adipose_Subcutaneous
k192	1	rs10040488	5	44880288	G	T	0.254313	0.028307	5.03304e-18	RP11-53O19.3	Adipose_Subcutaneous
k139	3	rs10041468	5	130486817	C	T	-0.162475	0.0453626	0.000374016	HINT1	Adipose_Subcutaneous
k192	1	rs10041518	5	44927406	T	C	0.252282	0.0284463	1.24049e-17	RP11-53O19.3	Adipose_Subcutaneous
k192	1	rs10042455	5	44925018	A	G	0.257352	0.0288086	7.50251e-18	RP11-53O19.3	Adipose_Subcutaneous
k192	1	rs10044321	5	44890760	G	A	0.254313	0.028307	5.03304e-18	RP11-53O19.3	Adipose_Subcutaneous
k35	4	rs10044508	5	68633709	G	A	0.144879	0.0374106	0.000121623	CCNB1	Adipose_Subcutaneous
k35	4	rs10044508	5	68633709	G	A	-0.334885	0.0328394	2.3703e-22	CCDC125	Adipose_Subcutaneous
k35	4	rs10044508	5	68633709	G	A	0.157152	0.0358039	1.38277e-05	CTC-351M12.1	Adipose_Subcutaneous
k35	4	rs10044508	5	68633709	G	A	-0.143615	0.0263229	7.60589e-08	TAF9	Adipose_Subcutaneous
k35	4	rs10044508	5	68633709	G	A	-0.224239	0.0538404	3.65692e-05	OCLN	Adipose_Subcutaneous
k35	4	rs10044508	5	68633709	G	A	-0.195361	0.0534276	0.000282114	CFL1P5	Adipose_Subcutaneous
k35	4	rs10044508	5	68633709	G	A	0.155718	0.0330961	3.27207e-06	CENPH	Adipose_Subcutaneous
k192	1	rs10045264	5	44886432	G	A	0.254313	0.028307	5.03304e-18	RP11-53O19.3	Adipose_Subcutaneous
k139	4	rs10045319	5	130250710	G	A	-0.165049	0.0245874	5.09088e-11	HINT1	Adipose_Subcutaneous
k35	4	rs10045361	5	68635161	C	G	0.161367	0.0354214	6.53926e-06	CTC-351M12.1	Adipose_Subcutaneous
k35	4	rs10045361	5	68635161	C	G	0.146096	0.0370433	9.13502e-05	CCNB1	Adipose_Subcutaneous
k35	4	rs10045361	5	68635161	C	G	-0.143554	0.0260645	5.76953e-08	TAF9	Adipose_Subcutaneous
k35	4	rs10045361	5	68635161	C	G	0.152233	0.0328071	4.42784e-06	CENPH	Adipose_Subcutaneous
k35	4	rs10045361	5	68635161	C	G	-0.213323	0.0534105	7.44996e-05	OCLN	Adipose_Subcutaneous
k35	4	rs10045361	5	68635161	C	G	-0.32492	0.0326693	2.00899e-21	CCDC125	Adipose_Subcutaneous
k35	4	rs10045526	5	68592751	A	G	-0.22369	0.0554219	6.26635e-05	CFL1P5	Adipose_Subcutaneous
k35	4	rs10045526	5	68592751	A	G	0.166704	0.038787	2.065e-05	CCNB1	Adipose_Subcutaneous
k35	4	rs10045526	5	68592751	A	G	-0.203151	0.0547577	0.000229978	GUSBP3	Adipose_Subcutaneous
k35	4	rs10045526	5	68592751	A	G	-0.234603	0.0559944	3.28999e-05	OCLN	Adipose_Subcutaneous
k35	4	rs10045526	5	68592751	A	G	0.190052	0.0341449	4.21336e-08	CENPH	Adipose_Subcutaneous
k35	4	rs10045526	5	68592751	A	G	-0.120054	0.0276624	1.71825e-05	TAF9	Adipose_Subcutaneous
k35	4	rs10045526	5	68592751	A	G	0.201545	0.0368766	7.23116e-08	CTC-351M12.1	Adipose_Subcutaneous
k35	4	rs10045526	5	68592751	A	G	-0.324831	0.0346105	2.05292e-19	CCDC125	Adipose_Subcutaneous
k139	4	rs10045858	5	130251039	C	T	-0.158431	0.0242987	1.68947e-10	HINT1	Adipose_Subcutaneous
k205	2	rs10047344	10	74967091	A	G	-0.246329	0.0461078	1.38318e-07	ECD	Adipose_Subcutaneous
k205	2	rs10047344	10	74967091	A	G	-1.08889	0.0595234	7.10093e-58	NUDT13	Adipose_Subcutaneous
k205	2	rs10047344	10	74967091	A	G	0.525538	0.0793759	9.05323e-11	RP11-344N10.5	Adipose_Subcutaneous
k205	2	rs10047344	10	74967091	A	G	-0.500961	0.0455937	2.34413e-25	CFAP70	Adipose_Subcutaneous
k205	2	rs10047344	10	74967091	A	G	0.352783	0.0492968	2.89472e-12	FAM149B1	Adipose_Subcutaneous
k205	2	rs10047344	10	74967091	A	G	-0.214882	0.0583577	0.000255894	DNAJC9	Adipose_Subcutaneous
k110	3	rs1004807	3	53140603	T	C	0.447699	0.0532915	4.40751e-16	SERBP1P3	Adipose_Subcutaneous
k110	3	rs1004807	3	53140603	T	C	0.333186	0.0444151	2.81343e-13	SFMBT1	Adipose_Subcutaneous
k110	3	rs1004807	3	53140603	T	C	-0.333049	0.0354967	2.09957e-19	RFT1	Adipose_Subcutaneous
k110	3	rs1004808	3	53140630	A	C	-0.450698	0.0507791	1.17504e-17	SERBP1P3	Adipose_Subcutaneous
k110	3	rs1004808	3	53140630	A	C	0.324038	0.0339783	5.99332e-20	RFT1	Adipose_Subcutaneous
k110	3	rs1004808	3	53140630	A	C	-0.311909	0.0427315	1.11425e-12	SFMBT1	Adipose_Subcutaneous
k139	4	rs10051314	5	130292286	C	T	0.169574	0.0245493	1.47191e-11	HINT1	Adipose_Subcutaneous
k139	4	rs10051429	5	130257549	C	T	-0.161183	0.0242437	7.62169e-11	HINT1	Adipose_Subcutaneous
k139	4	rs10051616	5	130315631	A	G	0.162641	0.0242303	5.10512e-11	HINT1	Adipose_Subcutaneous
k139	4	rs10053245	5	130353033	G	A	0.152989	0.0250219	1.92884e-09	HINT1	Adipose_Subcutaneous
k192	1	rs10053247	5	44863959	C	T	0.255813	0.0288517	1.26211e-17	RP11-53O19.3	Adipose_Subcutaneous
k139	4	rs10053386	5	130228220	C	T	0.138715	0.0239406	1.20217e-08	HINT1	Adipose_Subcutaneous
k35	4	rs10055160	5	68644517	T	A	-0.127041	0.0260537	1.44697e-06	TAF9	Adipose_Subcutaneous
k35	4	rs10055160	5	68644517	T	A	0.149283	0.0326119	5.91389e-06	CENPH	Adipose_Subcutaneous
k35	4	rs10055160	5	68644517	T	A	-0.193984	0.0531982	0.000293153	OCLN	Adipose_Subcutaneous
k35	4	rs10055160	5	68644517	T	A	0.141621	0.0353482	7.08047e-05	CTC-351M12.1	Adipose_Subcutaneous
k35	4	rs10055160	5	68644517	T	A	0.151792	0.0367505	4.23111e-05	CCNB1	Adipose_Subcutaneous
k35	4	rs10055160	5	68644517	T	A	-0.220348	0.0523717	3.05146e-05	CFL1P5	Adipose_Subcutaneous
k35	4	rs10055160	5	68644517	T	A	-0.312876	0.0326471	4.0789e-20	CCDC125	Adipose_Subcutaneous
k127	1	rs1005551	17	34949361	C	T	0.283008	0.0217525	1.25469e-33	GGNBP2	Adipose_Subcutaneous
k127	1	rs1005551	17	34949361	C	T	0.139391	0.0297348	3.54728e-06	DHRS11	Adipose_Subcutaneous
k127	1	rs1005551	17	34949361	C	T	-0.273759	0.0263292	4.2424e-23	MYO19	Adipose_Subcutaneous
k139	4	rs10057128	5	131247592	T	G	0.201199	0.0351278	1.74023e-08	CDC42SE2	Adipose_Subcutaneous
k192	1	rs10057341	5	44931840	C	T	0.256477	0.0281346	1.7763e-18	RP11-53O19.3	Adipose_Subcutaneous
k139	4	rs10057471	5	130235895	C	G	0.16582	0.0249476	7.70271e-11	HINT1	Adipose_Subcutaneous
k192	1	rs10057521	5	44865986	C	T	0.254313	0.028307	5.03304e-18	RP11-53O19.3	Adipose_Subcutaneous
k139	3	rs10060068	5	130502443	C	T	-0.129583	0.038364	0.000786664	HINT1	Adipose_Subcutaneous
k139	4	rs10060101	5	130319652	A	T	0.161183	0.0242437	7.62169e-11	HINT1	Adipose_Subcutaneous
k35	4	rs10060524	5	68696850	A	G	0.270308	0.0324654	7.70652e-16	CCDC125	Adipose_Subcutaneous
k35	4	rs10060524	5	68696850	A	G	-0.143495	0.0358934	7.33569e-05	CCNB1	Adipose_Subcutaneous
k35	4	rs10060524	5	68696850	A	G	-0.0789981	0.0198581	7.94953e-05	MRPS36	Adipose_Subcutaneous
k35	4	rs10060524	5	68696850	A	G	-0.145021	0.0318245	6.50123e-06	CENPH	Adipose_Subcutaneous
k35	4	rs10060524	5	68696850	A	G	0.23125	0.0515706	9.04704e-06	OCLN	Adipose_Subcutaneous
k35	4	rs10060524	5	68696850	A	G	0.127317	0.0253875	7.33013e-07	TAF9	Adipose_Subcutaneous
k35	4	rs10060524	5	68696850	A	G	-0.145321	0.0344311	2.88345e-05	CTC-351M12.1	Adipose_Subcutaneous
k35	4	rs10060524	5	68696850	A	G	0.196966	0.0512401	0.000136319	CFL1P5	Adipose_Subcutaneous
k192	1	rs10060645	5	44908199	C	T	0.256273	0.0281942	2.19133e-18	RP11-53O19.3	Adipose_Subcutaneous
k192	1	rs10060878	5	44899424	T	C	0.250066	0.0286475	3.65442e-17	RP11-53O19.3	Adipose_Subcutaneous
k111	1	rs1006216	1	45909994	A	G	0.165544	0.0294749	3.20485e-08	MMACHC	Adipose_Subcutaneous
k111	1	rs1006216	1	45909994	A	G	0.190286	0.0382197	8.76515e-07	ZSWIM5	Adipose_Subcutaneous
k111	1	rs1006216	1	45909994	A	G	-0.35428	0.0622161	2.09135e-08	CCDC163	Adipose_Subcutaneous
k111	1	rs1006216	1	45909994	A	G	-0.199567	0.0281349	4.39121e-12	PRDX1	Adipose_Subcutaneous
k139	4	rs10062336	5	130193668	T	A	0.159335	0.0252726	6.25201e-10	HINT1	Adipose_Subcutaneous
k192	1	rs10063172	5	44930709	T	C	0.252282	0.0284463	1.24049e-17	RP11-53O19.3	Adipose_Subcutaneous
k139	4	rs10063639	5	130180928	A	G	0.110684	0.0237462	4.01832e-06	HINT1	Adipose_Subcutaneous
k35	4	rs10064264	5	68698168	C	T	-0.217263	0.0533922	5.46431e-05	CFL1P5	Adipose_Subcutaneous
k35	4	rs10064264	5	68698168	C	T	-0.323856	0.0331482	8.74363e-21	CCDC125	Adipose_Subcutaneous
k35	4	rs10064264	5	68698168	C	T	0.154144	0.0374295	4.45176e-05	CCNB1	Adipose_Subcutaneous
k35	4	rs10064264	5	68698168	C	T	0.162693	0.0358436	7.05527e-06	CTC-351M12.1	Adipose_Subcutaneous
k35	4	rs10064264	5	68698168	C	T	-0.235073	0.0538821	1.55463e-05	OCLN	Adipose_Subcutaneous
k35	4	rs10064264	5	68698168	C	T	0.161341	0.0331253	1.48577e-06	CENPH	Adipose_Subcutaneous
k35	4	rs10064264	5	68698168	C	T	-0.142436	0.0264014	1.04975e-07	TAF9	Adipose_Subcutaneous
k159	1	rs1006441	11	77932126	G	C	-0.231958	0.048775	2.57652e-06	NARS2	Adipose_Subcutaneous
k192	1	rs10064437	5	44834721	G	C	0.257593	0.0288501	7.77122e-18	RP11-53O19.3	Adipose_Subcutaneous
k192	1	rs10065638	5	44866162	T	C	0.255813	0.0288517	1.26211e-17	RP11-53O19.3	Adipose_Subcutaneous
k139	4	rs10066004	5	130304689	G	A	0.16582	0.0249476	7.70271e-11	HINT1	Adipose_Subcutaneous
k139	4	rs10068016	5	130358695	A	G	-0.151252	0.0236765	3.77872e-10	HINT1	Adipose_Subcutaneous
k35	4	rs10068576	5	68675900	G	C	-0.243376	0.0537438	7.40176e-06	OCLN	Adipose_Subcutaneous
k35	4	rs10068576	5	68675900	G	C	-0.323229	0.0331138	9.40539e-21	CCDC125	Adipose_Subcutaneous
k35	4	rs10068576	5	68675900	G	C	-0.141621	0.026377	1.20304e-07	TAF9	Adipose_Subcutaneous
k35	4	rs10068576	5	68675900	G	C	-0.214628	0.0533479	6.60985e-05	CFL1P5	Adipose_Subcutaneous
k35	4	rs10068576	5	68675900	G	C	0.159908	0.033098	1.7955e-06	CENPH	Adipose_Subcutaneous
k35	4	rs10068576	5	68675900	G	C	0.158047	0.0358402	1.26238e-05	CTC-351M12.1	Adipose_Subcutaneous
k35	4	rs10068576	5	68675900	G	C	0.152999	0.037393	4.97618e-05	CCNB1	Adipose_Subcutaneous
k139	4	rs10068604	5	130228477	A	C	0.140915	0.023259	2.66727e-09	HINT1	Adipose_Subcutaneous
k192	1	rs10069220	5	44881978	G	A	0.255813	0.0288517	1.26211e-17	RP11-53O19.3	Adipose_Subcutaneous
k192	1	rs10070037	5	44870237	A	T	0.255813	0.0288517	1.26211e-17	RP11-53O19.3	Adipose_Subcutaneous
k192	1	rs10070928	5	44888557	C	G	0.255813	0.0288517	1.26211e-17	RP11-53O19.3	Adipose_Subcutaneous
k192	1	rs10072025	5	44843494	C	T	0.258484	0.029487	2.74846e-17	RP11-53O19.3	Adipose_Subcutaneous
k192	1	rs10072259	5	44834791	T	C	0.246112	0.0286329	1.01593e-16	RP11-53O19.3	Adipose_Subcutaneous
k35	4	rs10072904	5	68693328	C	T	0.267218	0.0322387	1.01638e-15	CCDC125	Adipose_Subcutaneous
k35	4	rs10072904	5	68693328	C	T	-0.140437	0.0316161	1.09361e-05	CENPH	Adipose_Subcutaneous
k35	4	rs10072904	5	68693328	C	T	-0.145189	0.0341644	2.5445e-05	CTC-351M12.1	Adipose_Subcutaneous
k35	4	rs10072904	5	68693328	C	T	0.206081	0.0507731	5.70389e-05	CFL1P5	Adipose_Subcutaneous
k35	4	rs10072904	5	68693328	C	T	0.229295	0.0511849	9.22839e-06	OCLN	Adipose_Subcutaneous
k35	4	rs10072904	5	68693328	C	T	0.109925	0.0290521	0.000172814	RAD17	Adipose_Subcutaneous
k35	4	rs10072904	5	68693328	C	T	0.126628	0.0251941	6.93508e-07	TAF9	Adipose_Subcutaneous
k35	4	rs10072904	5	68693328	C	T	-0.0731862	0.0197481	0.000233551	MRPS36	Adipose_Subcutaneous
k35	4	rs10072904	5	68693328	C	T	-0.138925	0.0356506	0.000110425	CCNB1	Adipose_Subcutaneous
k139	4	rs10073197	5	130373090	C	T	0.156449	0.0248688	6.7838e-10	HINT1	Adipose_Subcutaneous
k139	4	rs10073388	5	130188080	C	T	0.159335	0.0252726	6.25201e-10	HINT1	Adipose_Subcutaneous
k139	4	rs10073487	5	130373397	G	A	0.14524	0.0246791	7.2033e-09	HINT1	Adipose_Subcutaneous
k192	1	rs10073945	5	44932134	A	G	0.256477	0.0281346	1.7763e-18	RP11-53O19.3	Adipose_Subcutaneous
k139	4	rs10074477	5	130315505	T	C	0.162641	0.0242303	5.10512e-11	HINT1	Adipose_Subcutaneous
k139	4	rs10076495	5	130362953	A	C	0.152989	0.0250219	1.92884e-09	HINT1	Adipose_Subcutaneous
k19	5	rs1007654	17	38111354	A	G	-0.221682	0.0386567	1.67411e-08	MED24	Adipose_Subcutaneous
k19	5	rs1007654	17	38111354	A	G	-0.0871878	0.0193486	8.18994e-06	ORMDL3	Adipose_Subcutaneous
k19	5	rs1007654	17	38111354	A	G	-0.786121	0.0429798	7.34818e-58	GSDMA	Adipose_Subcutaneous
k19	5	rs1007655	17	38111419	G	A	-0.0866857	0.0193759	9.47457e-06	ORMDL3	Adipose_Subcutaneous
k19	5	rs1007655	17	38111419	G	A	-0.222616	0.038693	1.50842e-08	MED24	Adipose_Subcutaneous
k19	5	rs1007655	17	38111419	G	A	-0.786374	0.0430517	9.65512e-58	GSDMA	Adipose_Subcutaneous
k139	4	rs10077271	5	130225599	G	T	0.168975	0.0245529	1.73321e-11	HINT1	Adipose_Subcutaneous
k35	4	rs10077413	5	68675016	T	C	-0.0731862	0.0197481	0.000233551	MRPS36	Adipose_Subcutaneous
k35	4	rs10077413	5	68675016	T	C	0.109925	0.0290521	0.000172814	RAD17	Adipose_Subcutaneous
k35	4	rs10077413	5	68675016	T	C	-0.145189	0.0341644	2.5445e-05	CTC-351M12.1	Adipose_Subcutaneous
k35	4	rs10077413	5	68675016	T	C	-0.140437	0.0316161	1.09361e-05	CENPH	Adipose_Subcutaneous
k35	4	rs10077413	5	68675016	T	C	0.206081	0.0507731	5.70389e-05	CFL1P5	Adipose_Subcutaneous
k35	4	rs10077413	5	68675016	T	C	0.229295	0.0511849	9.22839e-06	OCLN	Adipose_Subcutaneous
k35	4	rs10077413	5	68675016	T	C	-0.138925	0.0356506	0.000110425	CCNB1	Adipose_Subcutaneous
k35	4	rs10077413	5	68675016	T	C	0.267218	0.0322387	1.01638e-15	CCDC125	Adipose_Subcutaneous
k35	4	rs10077413	5	68675016	T	C	0.126628	0.0251941	6.93508e-07	TAF9	Adipose_Subcutaneous
k35	4	rs10077458	5	68674938	G	A	-0.323229	0.0331138	9.40539e-21	CCDC125	Adipose_Subcutaneous
k35	4	rs10077458	5	68674938	G	A	-0.214628	0.0533479	6.60985e-05	CFL1P5	Adipose_Subcutaneous
k35	4	rs10077458	5	68674938	G	A	0.152999	0.037393	4.97618e-05	CCNB1	Adipose_Subcutaneous
k35	4	rs10077458	5	68674938	G	A	0.158047	0.0358402	1.26238e-05	CTC-351M12.1	Adipose_Subcutaneous
k35	4	rs10077458	5	68674938	G	A	0.159908	0.033098	1.7955e-06	CENPH	Adipose_Subcutaneous
k35	4	rs10077458	5	68674938	G	A	-0.141621	0.026377	1.20304e-07	TAF9	Adipose_Subcutaneous
k35	4	rs10077458	5	68674938	G	A	-0.243376	0.0537438	7.40176e-06	OCLN	Adipose_Subcutaneous
k139	3	rs10077467	5	130609630	C	A	-0.234832	0.0631117	0.000220533	PDLIM4	Adipose_Subcutaneous
k35	4	rs10078100	5	68693055	A	T	-0.214628	0.0533479	6.60985e-05	CFL1P5	Adipose_Subcutaneous
k35	4	rs10078100	5	68693055	A	T	-0.243376	0.0537438	7.40176e-06	OCLN	Adipose_Subcutaneous
k35	4	rs10078100	5	68693055	A	T	0.158047	0.0358402	1.26238e-05	CTC-351M12.1	Adipose_Subcutaneous
k35	4	rs10078100	5	68693055	A	T	-0.141621	0.026377	1.20304e-07	TAF9	Adipose_Subcutaneous
k35	4	rs10078100	5	68693055	A	T	0.152999	0.037393	4.97618e-05	CCNB1	Adipose_Subcutaneous
k35	4	rs10078100	5	68693055	A	T	0.159908	0.033098	1.7955e-06	CENPH	Adipose_Subcutaneous
k35	4	rs10078100	5	68693055	A	T	-0.323229	0.0331138	9.40539e-21	CCDC125	Adipose_Subcutaneous
k159	1	rs1007837	11	77941076	T	C	-0.218291	0.0443593	1.16353e-06	NARS2	Adipose_Subcutaneous
k111	1	rs1007858	1	45912005	C	T	-0.199567	0.0281349	4.39121e-12	PRDX1	Adipose_Subcutaneous
k111	1	rs1007858	1	45912005	C	T	0.190286	0.0382197	8.76515e-07	ZSWIM5	Adipose_Subcutaneous
k111	1	rs1007858	1	45912005	C	T	0.165544	0.0294749	3.20485e-08	MMACHC	Adipose_Subcutaneous
k111	1	rs1007858	1	45912005	C	T	-0.35428	0.0622161	2.09135e-08	CCDC163	Adipose_Subcutaneous
k139	3	rs10080188	5	131728435	T	A	-0.271311	0.0655853	4.11819e-05	IRF1-AS1	Adipose_Subcutaneous
k210	1	rs100803	11	119005132	C	T	-0.263193	0.0306373	1.05381e-16	HINFP	Adipose_Subcutaneous
k210	1	rs100803	11	119005132	C	T	-0.326152	0.0368134	1.33123e-17	CCDC153	Adipose_Subcutaneous
k210	1	rs100803	11	119005132	C	T	0.114157	0.0297708	0.00014152	VPS11	Adipose_Subcutaneous
k210	1	rs100803	11	119005132	C	T	-0.0858235	0.0205973	3.6281e-05	HMBS	Adipose_Subcutaneous
k170	1	rs10083757	16	71808235	C	T	-0.227758	0.0308529	6.36796e-13	PHLPP2	Adipose_Subcutaneous
k170	1	rs10083757	16	71808235	C	T	0.161573	0.0384033	3.05327e-05	TAT-AS1	Adipose_Subcutaneous
k170	1	rs10083757	16	71808235	C	T	-0.0862605	0.0230038	0.000197186	AP1G1	Adipose_Subcutaneous
k170	1	rs10083757	16	71808235	C	T	-0.279685	0.0503971	4.60394e-08	MARVELD3	Adipose_Subcutaneous
k116	2	rs10085768	7	33079314	G	A	-0.157961	0.032809	1.94621e-06	RP9P	Adipose_Subcutaneous
k89	1	rs10085920	8	87252666	C	T	-0.12922	0.0247864	2.69762e-07	CPNE3	Adipose_Subcutaneous
k89	1	rs10085920	8	87252666	C	T	0.254157	0.021853	6.69456e-28	RMDN1	Adipose_Subcutaneous
k89	1	rs10086569	8	87247209	C	T	0.245941	0.0218901	2.50756e-26	RMDN1	Adipose_Subcutaneous
k89	1	rs10086569	8	87247209	C	T	-0.135453	0.0245817	5.68816e-08	CPNE3	Adipose_Subcutaneous
k19	5	rs1008723	17	38066267	G	T	0.433465	0.0500011	5.78917e-17	GSDMA	Adipose_Subcutaneous
k19	5	rs1008723	17	38066267	G	T	0.0965691	0.0186265	3.12586e-07	ORMDL3	Adipose_Subcutaneous
k19	5	rs1008723	17	38066267	G	T	0.274337	0.0381424	2.27751e-12	RP11-387H17.4	Adipose_Subcutaneous
k71	2	rs10088439	8	8576699	T	G	0.195994	0.035536	5.53524e-08	CLDN23	Adipose_Subcutaneous
k71	2	rs10088439	8	8576699	T	G	-0.283563	0.06211	6.25051e-06	FAM85B	Adipose_Subcutaneous
k89	1	rs10092651	8	87247678	A	C	0.251896	0.0217833	1.2392e-27	RMDN1	Adipose_Subcutaneous
k89	1	rs10092651	8	87247678	A	C	-0.130569	0.0246581	1.76925e-07	CPNE3	Adipose_Subcutaneous
k89	1	rs10100235	8	87249294	A	G	-0.130569	0.0246581	1.76925e-07	CPNE3	Adipose_Subcutaneous
k89	1	rs10100235	8	87249294	A	G	0.251896	0.0217833	1.2392e-27	RMDN1	Adipose_Subcutaneous
k139	4	rs1010208	5	130325939	T	C	-0.160814	0.0234983	2.21738e-11	HINT1	Adipose_Subcutaneous
k197	1	rs1010222	19	13048608	A	G	-0.15811	0.0198031	9.41843e-15	GCDH	Adipose_Subcutaneous
k197	1	rs1010222	19	13048608	A	G	-0.152958	0.0177979	1.02553e-16	FARSA	Adipose_Subcutaneous
k197	1	rs1010222	19	13048608	A	G	0.127735	0.024478	2.62919e-07	CALR	Adipose_Subcutaneous
k89	1	rs10103229	8	87248954	T	C	0.218344	0.0543818	6.8355e-05	NTAN1P2	Adipose_Subcutaneous
k89	1	rs10103229	8	87248954	T	C	0.263177	0.0220402	3.69354e-29	RMDN1	Adipose_Subcutaneous
k89	1	rs10103229	8	87248954	T	C	-0.135808	0.0250906	9.56335e-08	CPNE3	Adipose_Subcutaneous
k71	2	rs10103769	8	8573036	G	T	0.187068	0.0360742	3.10744e-07	CLDN23	Adipose_Subcutaneous
k71	2	rs10103769	8	8573036	G	T	-0.287204	0.0628423	6.11612e-06	FAM85B	Adipose_Subcutaneous
k89	1	rs10104138	8	87247659	G	A	-0.136704	0.0245546	4.18349e-08	CPNE3	Adipose_Subcutaneous
k89	1	rs10104138	8	87247659	G	A	0.243978	0.0219188	6.45016e-26	RMDN1	Adipose_Subcutaneous
k110	3	rs1011062	3	52506903	A	G	0.302094	0.0532883	2.40363e-08	STAB1	Adipose_Subcutaneous
k110	3	rs1011064	3	52504503	C	T	0.302094	0.0532883	2.40363e-08	STAB1	Adipose_Subcutaneous
k19	5	rs1011082	17	38068514	T	C	-0.143812	0.0390356	0.000253971	MED24	Adipose_Subcutaneous
k19	5	rs1011082	17	38068514	T	C	-0.306295	0.038676	1.49792e-14	RP11-387H17.4	Adipose_Subcutaneous
k19	5	rs1011082	17	38068514	T	C	-0.0953632	0.0191055	8.23532e-07	ORMDL3	Adipose_Subcutaneous
k19	5	rs1011082	17	38068514	T	C	-0.465163	0.0508206	1.32427e-18	GSDMA	Adipose_Subcutaneous
k89	1	rs10111095	8	87250984	T	C	0.251896	0.0217833	1.2392e-27	RMDN1	Adipose_Subcutaneous
k89	1	rs10111095	8	87250984	T	C	-0.130569	0.0246581	1.76925e-07	CPNE3	Adipose_Subcutaneous
k89	1	rs10112123	8	87302328	T	C	0.196247	0.053602	0.000277193	NTAN1P2	Adipose_Subcutaneous
k89	1	rs10112123	8	87302328	T	C	0.24973	0.0218739	4.78686e-27	RMDN1	Adipose_Subcutaneous
k89	1	rs10112123	8	87302328	T	C	-0.131615	0.024687	1.46576e-07	CPNE3	Adipose_Subcutaneous
k139	2	rs1012793	5	131781345	G	C	0.223375	0.0531463	3.109e-05	SLC22A5	Adipose_Subcutaneous
k139	2	rs1012793	5	131781345	G	C	-0.220433	0.0475139	4.44644e-06	AC034220.3	Adipose_Subcutaneous
k189	1	rs10128209	10	35021701	C	T	0.240061	0.059399	6.12884e-05	PARD3-AS1	Adipose_Subcutaneous
k205	2	rs10128262	10	75644683	A	G	0.115441	0.0302892	0.000155089	NDST2	Adipose_Subcutaneous
k205	2	rs10128262	10	75644683	A	G	0.215611	0.0377259	1.86421e-08	FUT11	Adipose_Subcutaneous
k205	2	rs10128262	10	75644683	A	G	-0.194649	0.0266055	9.94854e-13	RP11-574K11.24	Adipose_Subcutaneous
k205	2	rs10128262	10	75644683	A	G	-0.0856885	0.0229298	0.000207249	PLAU	Adipose_Subcutaneous
k205	2	rs10128262	10	75644683	A	G	0.156525	0.0387252	6.11803e-05	BMS1P4	Adipose_Subcutaneous
k205	2	rs10128302	10	75644879	A	G	0.215611	0.0377259	1.86421e-08	FUT11	Adipose_Subcutaneous
k205	2	rs10128302	10	75644879	A	G	-0.0856885	0.0229298	0.000207249	PLAU	Adipose_Subcutaneous
k205	2	rs10128302	10	75644879	A	G	0.115441	0.0302892	0.000155089	NDST2	Adipose_Subcutaneous
k205	2	rs10128302	10	75644879	A	G	0.156525	0.0387252	6.11803e-05	BMS1P4	Adipose_Subcutaneous
k205	2	rs10128302	10	75644879	A	G	-0.194649	0.0266055	9.94854e-13	RP11-574K11.24	Adipose_Subcutaneous
k159	1	rs10128743	11	78214673	C	T	-0.295304	0.040624	1.36379e-12	NARS2	Adipose_Subcutaneous
k125	1	rs10129917	14	88931805	C	T	-0.135776	0.0302212	8.70232e-06	PTPN21	Adipose_Subcutaneous
k125	1	rs10129917	14	88931805	C	T	0.813499	0.0519418	1.93644e-45	RP11-507K2.2	Adipose_Subcutaneous
k125	1	rs10129917	14	88931805	C	T	-0.246186	0.0348683	5.44589e-12	SPATA7	Adipose_Subcutaneous
k125	1	rs10132554	14	88939434	C	T	-0.209986	0.0306692	2.17324e-11	SPATA7	Adipose_Subcutaneous
k125	1	rs10132554	14	88939434	C	T	0.645717	0.0475065	3.8759e-36	RP11-507K2.2	Adipose_Subcutaneous
k125	1	rs10132554	14	88939434	C	T	-0.109193	0.0265946	4.68942e-05	PTPN21	Adipose_Subcutaneous
k157	2	rs10135979	14	100999848	G	A	-0.445986	0.0398255	3.50092e-26	BEGAIN	Adipose_Subcutaneous
k125	1	rs10137803	14	88976329	A	G	0.664595	0.0479478	2.58362e-37	RP11-507K2.2	Adipose_Subcutaneous
k125	1	rs10137803	14	88976329	A	G	-0.113227	0.0269637	3.1598e-05	PTPN21	Adipose_Subcutaneous
k125	1	rs10137803	14	88976329	A	G	-0.210166	0.0311561	4.13846e-11	SPATA7	Adipose_Subcutaneous
k125	1	rs10138002	14	88976415	C	T	-0.124253	0.0272763	6.54736e-06	PTPN21	Adipose_Subcutaneous
k125	1	rs10138002	14	88976415	C	T	-0.211032	0.0316389	6.66009e-11	SPATA7	Adipose_Subcutaneous
k125	1	rs10138002	14	88976415	C	T	0.724634	0.0472083	5.26838e-44	RP11-507K2.2	Adipose_Subcutaneous
k125	1	rs10138061	14	88976335	G	A	0.739175	0.047216	2.07616e-45	RP11-507K2.2	Adipose_Subcutaneous
k125	1	rs10138061	14	88976335	G	A	-0.121794	0.0274819	1.14436e-05	PTPN21	Adipose_Subcutaneous
k125	1	rs10138061	14	88976335	G	A	-0.210392	0.0318703	1.02123e-10	SPATA7	Adipose_Subcutaneous
k125	1	rs10138139	14	88976371	G	C	-0.121794	0.0274819	1.14436e-05	PTPN21	Adipose_Subcutaneous
k125	1	rs10138139	14	88976371	G	C	0.739175	0.047216	2.07616e-45	RP11-507K2.2	Adipose_Subcutaneous
k125	1	rs10138139	14	88976371	G	C	-0.210392	0.0318703	1.02123e-10	SPATA7	Adipose_Subcutaneous
k125	1	rs10138309	14	88976696	C	T	-0.124253	0.0272763	6.54736e-06	PTPN21	Adipose_Subcutaneous
k125	1	rs10138309	14	88976696	C	T	0.724634	0.0472083	5.26838e-44	RP11-507K2.2	Adipose_Subcutaneous
k125	1	rs10138309	14	88976696	C	T	-0.211032	0.0316389	6.66009e-11	SPATA7	Adipose_Subcutaneous
k157	2	rs10138720	14	100965382	G	T	-0.444198	0.0405447	3.11449e-25	BEGAIN	Adipose_Subcutaneous
k60	1	rs1014064	2	148612154	A	G	0.195861	0.0291994	5.25543e-11	ACVR2A	Adipose_Subcutaneous
k60	1	rs1014064	2	148612154	A	G	0.237591	0.0359576	9.83652e-11	ORC4	Adipose_Subcutaneous
k213	1	rs10143138	14	81832479	C	T	0.12816	0.0271739	3.10345e-06	STON2	Adipose_Subcutaneous
k125	1	rs10143744	14	88974417	T	C	-0.210392	0.0318703	1.02123e-10	SPATA7	Adipose_Subcutaneous
k125	1	rs10143744	14	88974417	T	C	-0.121794	0.0274819	1.14436e-05	PTPN21	Adipose_Subcutaneous
k125	1	rs10143744	14	88974417	T	C	0.739175	0.047216	2.07616e-45	RP11-507K2.2	Adipose_Subcutaneous
k213	1	rs10145634	14	81845858	G	A	0.123651	0.0272264	6.97214e-06	STON2	Adipose_Subcutaneous
k213	1	rs10145707	14	81845900	G	A	0.115383	0.0272108	2.64949e-05	STON2	Adipose_Subcutaneous
k213	1	rs10146491	14	81833749	A	G	0.127026	0.0271801	3.79312e-06	STON2	Adipose_Subcutaneous
k213	1	rs10147025	14	81849167	T	C	0.129229	0.0281233	5.45663e-06	STON2	Adipose_Subcutaneous
k213	1	rs10147406	14	81821172	G	C	0.125192	0.0280115	9.67145e-06	STON2	Adipose_Subcutaneous
k213	1	rs10147676	14	81828665	G	T	0.125373	0.0279735	9.14182e-06	STON2	Adipose_Subcutaneous
k73	11	rs1014779	6	33276466	G	A	-0.0962765	0.0235021	4.87644e-05	DAXX	Adipose_Subcutaneous
k73	11	rs1014779	6	33276466	G	A	-0.133482	0.0225504	5.93532e-09	TAPBP	Adipose_Subcutaneous
k73	11	rs1014779	6	33276466	G	A	0.174353	0.0246846	5.34752e-12	ZBTB22	Adipose_Subcutaneous
k73	11	rs1014779	6	33276466	G	A	-0.136029	0.0326618	3.65833e-05	BAK1	Adipose_Subcutaneous
k73	11	rs1014779	6	33276466	G	A	0.141516	0.0243788	1.13182e-08	RPS18	Adipose_Subcutaneous
k157	2	rs10148392	14	101026299	A	G	-0.251614	0.0498036	6.09289e-07	BEGAIN	Adipose_Subcutaneous
k157	2	rs10148448	14	101026148	G	A	-0.257932	0.050358	4.292e-07	BEGAIN	Adipose_Subcutaneous
k73	9	rs1014933	6	33677235	A	G	-0.111914	0.0266193	3.09293e-05	ITPR3	Adipose_Subcutaneous
k73	8	rs1014933	6	33677235	A	G	-0.111914	0.0266193	3.09293e-05	ITPR3	Adipose_Subcutaneous
k73	11	rs1014933	6	33677235	A	G	-0.111914	0.0266193	3.09293e-05	ITPR3	Adipose_Subcutaneous
k73	9	rs1014933	6	33677235	A	G	-0.181391	0.0338761	1.29834e-07	BAK1	Adipose_Subcutaneous
k73	8	rs1014933	6	33677235	A	G	-0.181391	0.0338761	1.29834e-07	BAK1	Adipose_Subcutaneous
k73	11	rs1014933	6	33677235	A	G	-0.181391	0.0338761	1.29834e-07	BAK1	Adipose_Subcutaneous
k110	2	rs1014969	3	52808341	G	A	-0.193609	0.0323564	4.10866e-09	NEK4	Adipose_Subcutaneous
k110	2	rs1014969	3	52808341	G	A	0.189586	0.0270982	8.28341e-12	ITIH4	Adipose_Subcutaneous
k110	2	rs1014969	3	52808341	G	A	-0.102648	0.0183669	3.72581e-08	GNL3	Adipose_Subcutaneous
k125	1	rs10150041	14	88976217	T	G	-0.121794	0.0274819	1.14436e-05	PTPN21	Adipose_Subcutaneous
k125	1	rs10150041	14	88976217	T	G	-0.210392	0.0318703	1.02123e-10	SPATA7	Adipose_Subcutaneous
k125	1	rs10150041	14	88976217	T	G	0.739175	0.047216	2.07616e-45	RP11-507K2.2	Adipose_Subcutaneous
k125	1	rs10150311	14	88976472	T	C	-0.210392	0.0318703	1.02123e-10	SPATA7	Adipose_Subcutaneous
k125	1	rs10150311	14	88976472	T	C	-0.121794	0.0274819	1.14436e-05	PTPN21	Adipose_Subcutaneous
k125	1	rs10150311	14	88976472	T	C	0.739175	0.047216	2.07616e-45	RP11-507K2.2	Adipose_Subcutaneous
k125	1	rs10150594	14	88955957	A	G	0.646404	0.0487718	1.13583e-34	RP11-507K2.2	Adipose_Subcutaneous
k125	1	rs10150594	14	88955957	A	G	-0.123017	0.0270253	6.65151e-06	PTPN21	Adipose_Subcutaneous
k125	1	rs10150594	14	88955957	A	G	-0.199629	0.0314673	4.93602e-10	SPATA7	Adipose_Subcutaneous
k125	1	rs10150986	14	88983670	G	A	-0.20759	0.0323449	3.15477e-10	SPATA7	Adipose_Subcutaneous
k125	1	rs10150986	14	88983670	G	A	-0.119458	0.0278642	2.16383e-05	PTPN21	Adipose_Subcutaneous
k125	1	rs10150986	14	88983670	G	A	0.743614	0.0479668	1.04588e-44	RP11-507K2.2	Adipose_Subcutaneous
k213	1	rs10151523	14	81840067	C	T	0.133318	0.0277917	2.11629e-06	STON2	Adipose_Subcutaneous
k195	2	rs10152913	15	67647328	A	T	-0.384667	0.0555291	1.29531e-11	IQCH	Adipose_Subcutaneous
k195	2	rs10152913	15	67647328	A	T	-0.275983	0.0330322	6.21314e-16	MAP2K5	Adipose_Subcutaneous
k195	2	rs10152913	15	67647328	A	T	0.159779	0.0307922	3.05539e-07	AAGAB	Adipose_Subcutaneous
k195	2	rs10152913	15	67647328	A	T	0.183604	0.0334695	6.48862e-08	SMAD3	Adipose_Subcutaneous
k195	2	rs10152913	15	67647328	A	T	-0.255646	0.0387839	1.08648e-10	SKOR1	Adipose_Subcutaneous
k195	2	rs10152973	15	67647218	T	C	0.159779	0.0307922	3.05539e-07	AAGAB	Adipose_Subcutaneous
k195	2	rs10152973	15	67647218	T	C	-0.275983	0.0330322	6.21314e-16	MAP2K5	Adipose_Subcutaneous
k195	2	rs10152973	15	67647218	T	C	-0.255646	0.0387839	1.08648e-10	SKOR1	Adipose_Subcutaneous
k195	2	rs10152973	15	67647218	T	C	0.183604	0.0334695	6.48862e-08	SMAD3	Adipose_Subcutaneous
k195	2	rs10152973	15	67647218	T	C	-0.384667	0.0555291	1.29531e-11	IQCH	Adipose_Subcutaneous
k110	1	rs10154895	3	49174356	G	T	0.141195	0.0411575	0.000651019	AMT	Adipose_Subcutaneous
k110	1	rs10154895	3	49174356	G	T	0.181623	0.0510388	0.000407706	SLC26A6	Adipose_Subcutaneous
k110	1	rs10154895	3	49174356	G	T	0.348239	0.0551983	6.09581e-10	RBM6	Adipose_Subcutaneous
k110	1	rs10154895	3	49174356	G	T	-0.173765	0.0399418	1.6409e-05	ARIH2	Adipose_Subcutaneous
k110	1	rs10154895	3	49174356	G	T	-0.188481	0.0490807	0.000138364	RNF123	Adipose_Subcutaneous
k110	1	rs10154895	3	49174356	G	T	-0.348257	0.0839791	3.94508e-05	IHO1	Adipose_Subcutaneous
k110	1	rs10154895	3	49174356	G	T	-0.269721	0.0567236	2.58467e-06	NCKIPSD	Adipose_Subcutaneous
k110	1	rs10154895	3	49174356	G	T	0.828534	0.0565298	7.41899e-41	WDR6	Adipose_Subcutaneous
k94	1	rs1015754	2	113967990	T	C	-0.20291	0.0258488	2.4625e-14	PSD4	Adipose_Subcutaneous
k94	1	rs1015754	2	113967990	T	C	0.788521	0.05237	1.14624e-42	PAX8-AS1	Adipose_Subcutaneous
k94	1	rs1015754	2	113967990	T	C	0.640398	0.0483142	1.12226e-34	PAX8	Adipose_Subcutaneous
k55	1	rs10159261	1	15912987	G	T	0.19061	0.0317153	3.53012e-09	DNAJC16	Adipose_Subcutaneous
k55	1	rs10159261	1	15912987	G	T	-0.15981	0.036056	1.14189e-05	RP11-288I21.1	Adipose_Subcutaneous
k55	1	rs10159261	1	15912987	G	T	0.259849	0.0372184	9.10284e-12	CASP9	Adipose_Subcutaneous
k205	2	rs10160017	10	75046063	G	A	0.473807	0.0548422	7.2627e-17	FAM149B1	Adipose_Subcutaneous
k205	2	rs10160017	10	75046063	G	A	-0.248107	0.052663	3.17808e-06	ECD	Adipose_Subcutaneous
k205	2	rs10160017	10	75046063	G	A	0.447173	0.0918051	1.48393e-06	RP11-344N10.5	Adipose_Subcutaneous
k205	2	rs10160017	10	75046063	G	A	-1.12069	0.0714231	1.42028e-45	NUDT13	Adipose_Subcutaneous
k205	2	rs10160017	10	75046063	G	A	-0.324729	0.0557385	1.00592e-08	CFAP70	Adipose_Subcutaneous
k85	2	rs10162675	15	63370358	T	C	0.227145	0.0271126	5.23751e-16	TPM1	Adipose_Subcutaneous
k85	2	rs10162675	15	63370358	T	C	0.29209	0.0408491	3.0091e-12	RP11-244F12.3	Adipose_Subcutaneous
k195	2	rs10163040	15	67490486	C	A	0.155778	0.030934	6.60812e-07	AAGAB	Adipose_Subcutaneous
k195	2	rs10163040	15	67490486	C	A	0.189173	0.0335203	2.76436e-08	SMAD3	Adipose_Subcutaneous
k195	2	rs10163040	15	67490486	C	A	-0.245623	0.0390422	6.77557e-10	SKOR1	Adipose_Subcutaneous
k195	2	rs10163040	15	67490486	C	A	-0.38036	0.0557778	2.5925e-11	IQCH	Adipose_Subcutaneous
k195	2	rs10163040	15	67490486	C	A	-0.266648	0.0332993	7.94856e-15	MAP2K5	Adipose_Subcutaneous
k82	2	rs10169346	2	43741105	A	G	-0.158753	0.0377711	3.10905e-05	THADA	Adipose_Subcutaneous
k82	2	rs10169346	2	43741105	A	G	-0.201719	0.0518178	0.000112205	ZFP36L2	Adipose_Subcutaneous
k104	1	rs10169439	2	54959690	T	C	0.137256	0.025633	1.2976e-07	SPTBN1	Adipose_Subcutaneous
k104	1	rs10169439	2	54959690	T	C	0.186566	0.0313855	5.14478e-09	AC093110.3	Adipose_Subcutaneous
k85	1	rs1017546	15	63566702	A	C	0.253002	0.0275545	1.05246e-18	LACTB	Adipose_Subcutaneous
k85	1	rs1017547	15	63563303	G	A	0.26002	0.0279623	4.12102e-19	LACTB	Adipose_Subcutaneous
k104	1	rs10176359	2	54845698	G	A	0.250715	0.056478	1.10725e-05	EML6	Adipose_Subcutaneous
k104	1	rs10176359	2	54845698	G	A	0.166902	0.025688	1.94451e-10	SPTBN1	Adipose_Subcutaneous
k104	1	rs10176359	2	54845698	G	A	0.177197	0.031981	4.8307e-08	AC093110.3	Adipose_Subcutaneous
k159	1	rs1017907	11	77959124	A	T	-0.182909	0.0454218	6.5097e-05	NARS2	Adipose_Subcutaneous
k159	1	rs1017908	11	77948095	T	C	-0.250561	0.0504103	9.13212e-07	NARS2	Adipose_Subcutaneous
k37	5	rs10179320	2	177955756	C	T	0.169123	0.0413691	5.04977e-05	HOXD3	Adipose_Subcutaneous
k37	6	rs10179320	2	177955756	C	T	0.169123	0.0413691	5.04977e-05	HOXD3	Adipose_Subcutaneous
k37	5	rs10179320	2	177955756	C	T	0.150615	0.038797	0.000117115	HOXD4	Adipose_Subcutaneous
k37	6	rs10179320	2	177955756	C	T	0.150615	0.038797	0.000117115	HOXD4	Adipose_Subcutaneous
k37	5	rs10179320	2	177955756	C	T	0.184037	0.0406889	7.58703e-06	HOXD8	Adipose_Subcutaneous
k37	6	rs10179320	2	177955756	C	T	0.184037	0.0406889	7.58703e-06	HOXD8	Adipose_Subcutaneous
k37	5	rs10179320	2	177955756	C	T	0.249235	0.0493364	6.10417e-07	HOXD9	Adipose_Subcutaneous
k37	6	rs10179320	2	177955756	C	T	0.249235	0.0493364	6.10417e-07	HOXD9	Adipose_Subcutaneous
k82	2	rs10180005	2	43737465	C	G	-0.173431	0.0381864	6.9685e-06	THADA	Adipose_Subcutaneous
k82	2	rs10180005	2	43737465	C	G	-0.212499	0.0524719	5.92277e-05	ZFP36L2	Adipose_Subcutaneous
k60	1	rs10180363	2	148525487	C	G	0.164344	0.0377008	1.57932e-05	ORC4	Adipose_Subcutaneous
k60	1	rs10180363	2	148525487	C	G	0.132604	0.0306603	1.83537e-05	ACVR2A	Adipose_Subcutaneous
k13	2	rs10181342	2	27757343	A	G	0.165999	0.0452302	0.000267948	KHK	Adipose_Subcutaneous
k14	1	rs10182082	2	73891957	C	G	0.559511	0.0625128	6.55905e-18	NAT8	Adipose_Subcutaneous
k14	1	rs10182082	2	73891957	C	G	0.142907	0.0306964	4.12517e-06	ALMS1	Adipose_Subcutaneous
k14	1	rs10182082	2	73891957	C	G	0.705073	0.0541444	1.11808e-33	ALMS1P1	Adipose_Subcutaneous
k156	1	rs10182296	2	152371733	G	A	-0.294754	0.0225027	5.26403e-34	RIF1	Adipose_Subcutaneous
k73	10	rs1018622	6	34788231	C	T	-0.172615	0.0318936	9.58735e-08	SNRPC	Adipose_Subcutaneous
k73	10	rs1018622	6	34788231	C	T	0.378161	0.046014	1.70893e-15	UHRF1BP1	Adipose_Subcutaneous
k156	1	rs10187997	2	152395969	C	T	-0.302788	0.0232037	8.56982e-34	RIF1	Adipose_Subcutaneous
k82	2	rs10189235	2	43745520	C	G	-0.226345	0.0552487	4.86939e-05	ZFP36L2	Adipose_Subcutaneous
k82	2	rs10189235	2	43745520	C	G	-0.185117	0.0401999	5.21469e-06	THADA	Adipose_Subcutaneous
k139	4	rs1018948	5	130290958	C	A	0.169574	0.0245493	1.47191e-11	HINT1	Adipose_Subcutaneous
k156	2	rs10193875	2	152227538	C	T	-0.13883	0.0357428	0.000116187	NMI	Adipose_Subcutaneous
k37	5	rs10202611	2	177959509	T	G	0.156949	0.0387966	6.0301e-05	HOXD4	Adipose_Subcutaneous
k37	6	rs10202611	2	177959509	T	G	0.156949	0.0387966	6.0301e-05	HOXD4	Adipose_Subcutaneous
k37	5	rs10202611	2	177959509	T	G	0.176374	0.041362	2.39076e-05	HOXD3	Adipose_Subcutaneous
k37	6	rs10202611	2	177959509	T	G	0.176374	0.041362	2.39076e-05	HOXD3	Adipose_Subcutaneous
k37	5	rs10202611	2	177959509	T	G	0.245773	0.0494335	9.07095e-07	HOXD9	Adipose_Subcutaneous
k37	6	rs10202611	2	177959509	T	G	0.245773	0.0494335	9.07095e-07	HOXD9	Adipose_Subcutaneous
k37	5	rs10202611	2	177959509	T	G	0.18625	0.0407209	6.01618e-06	HOXD8	Adipose_Subcutaneous
k37	6	rs10202611	2	177959509	T	G	0.18625	0.0407209	6.01618e-06	HOXD8	Adipose_Subcutaneous
k14	1	rs10206899	2	73900900	T	C	0.140466	0.0307476	6.16937e-06	ALMS1	Adipose_Subcutaneous
k14	1	rs10206899	2	73900900	T	C	0.556142	0.0626375	1.1473e-17	NAT8	Adipose_Subcutaneous
k14	1	rs10206899	2	73900900	T	C	0.711054	0.0540571	3.0532e-34	ALMS1P1	Adipose_Subcutaneous
k156	1	rs10210564	2	152388706	A	G	-0.274419	0.0242864	1.40097e-26	RIF1	Adipose_Subcutaneous
k110	1	rs10212296	3	49542273	T	C	0.274193	0.0318192	8.60539e-17	RBM6	Adipose_Subcutaneous
k110	1	rs10212296	3	49542273	T	C	-0.115375	0.0287739	6.98558e-05	QRICH1	Adipose_Subcutaneous
k110	1	rs10212296	3	49542273	T	C	0.151027	0.0274396	5.88418e-08	MST1	Adipose_Subcutaneous
k110	1	rs10212296	3	49542273	T	C	0.200868	0.026097	7.24898e-14	NICN1	Adipose_Subcutaneous
k110	1	rs10212296	3	49542273	T	C	-0.208454	0.028108	5.04948e-13	RNF123	Adipose_Subcutaneous
k110	1	rs10212296	3	49542273	T	C	-0.199072	0.0421665	3.03372e-06	MST1R	Adipose_Subcutaneous
k110	1	rs10212296	3	49542273	T	C	-0.121021	0.0261566	4.71294e-06	IP6K2	Adipose_Subcutaneous
k110	1	rs10212296	3	49542273	T	C	0.136555	0.0180423	1.77258e-13	APEH	Adipose_Subcutaneous
k110	1	rs10212296	3	49542273	T	C	0.197924	0.0231347	1.37795e-16	AMT	Adipose_Subcutaneous
k167	1	rs10215132	7	66054406	C	A	-0.170249	0.0277207	1.64332e-09	GUSB	Adipose_Subcutaneous
k167	1	rs10215132	7	66054406	C	A	0.289524	0.0352504	1.77336e-15	RP11-458F8.4	Adipose_Subcutaneous
k167	1	rs10215132	7	66054406	C	A	-0.317905	0.0540365	7.28514e-09	RP13-254B10.1	Adipose_Subcutaneous
k167	1	rs10215132	7	66054406	C	A	1.04629	0.0341219	6.57537e-118	RP4-756H11.3	Adipose_Subcutaneous
k167	1	rs10215132	7	66054406	C	A	-0.325712	0.0562558	1.23131e-08	GTF2IP5	Adipose_Subcutaneous
k167	1	rs10215132	7	66054406	C	A	-0.429536	0.0386136	6.8706e-26	GS1-124K5.4	Adipose_Subcutaneous
k167	1	rs10215132	7	66054406	C	A	0.21029	0.0552733	0.00015926	RP11-458F8.1	Adipose_Subcutaneous
k167	1	rs10215132	7	66054406	C	A	0.185045	0.0536693	0.000611625	RP11-479O9.4	Adipose_Subcutaneous
k167	1	rs10215132	7	66054406	C	A	0.254874	0.0490016	2.86839e-07	GTF2IP23	Adipose_Subcutaneous
k116	2	rs10216146	7	33106039	G	A	-0.16113	0.0328971	1.3012e-06	RP9P	Adipose_Subcutaneous
k165	1	rs10220733	15	85280864	G	A	0.283604	0.053469	1.68934e-07	UBE2Q2L	Adipose_Subcutaneous
k165	1	rs10220733	15	85280864	G	A	-0.190314	0.038228	8.78088e-07	LINC00933	Adipose_Subcutaneous
k165	1	rs10220733	15	85280864	G	A	0.283195	0.0458988	1.39075e-09	CSPG4P11	Adipose_Subcutaneous
k165	1	rs10220733	15	85280864	G	A	-0.187188	0.0336965	4.46948e-08	RP11-182J1.18	Adipose_Subcutaneous
k165	1	rs10220733	15	85280864	G	A	0.182378	0.0434147	3.1382e-05	WDR73	Adipose_Subcutaneous
k165	1	rs10220733	15	85280864	G	A	-0.201676	0.0290852	1.24074e-11	UBE2Q2P1	Adipose_Subcutaneous
k165	1	rs10220733	15	85280864	G	A	-0.148814	0.0405666	0.000269694	RP11-182J1.14	Adipose_Subcutaneous
k19	1	rs10221223	17	37489100	T	G	0.121169	0.0273746	1.17265e-05	PGAP3	Adipose_Subcutaneous
k19	1	rs10221223	17	37489100	T	G	-0.148128	0.0257971	1.6067e-08	FBXL20	Adipose_Subcutaneous
k120	1	rs10222451	3	135877413	G	C	0.17854	0.0493902	0.000330251	NCK1-DT	Adipose_Subcutaneous
k167	1	rs10229345	7	65982168	G	C	-1.03131	0.0351856	1.61944e-111	RP4-756H11.3	Adipose_Subcutaneous
k167	1	rs10229345	7	65982168	G	C	0.27397	0.0569077	1.94859e-06	GTF2IP5	Adipose_Subcutaneous
k167	1	rs10229345	7	65982168	G	C	0.151421	0.0279907	9.71575e-08	GUSB	Adipose_Subcutaneous
k167	1	rs10229345	7	65982168	G	C	0.296603	0.0543841	7.68845e-08	RP13-254B10.1	Adipose_Subcutaneous
k167	1	rs10229345	7	65982168	G	C	-0.27031	0.0489395	5.30379e-08	GTF2IP23	Adipose_Subcutaneous
k167	1	rs10229345	7	65982168	G	C	-0.289953	0.0353206	1.82899e-15	RP11-458F8.4	Adipose_Subcutaneous
k167	1	rs10229345	7	65982168	G	C	0.386858	0.0395773	8.40003e-21	GS1-124K5.4	Adipose_Subcutaneous
k167	1	rs10229450	7	65510132	C	G	-0.417617	0.0541489	6.5069e-14	GTF2IP5	Adipose_Subcutaneous
k167	1	rs10229450	7	65510132	C	G	0.278736	0.0348328	8.27059e-15	RP11-458F8.4	Adipose_Subcutaneous
k167	1	rs10229450	7	65510132	C	G	-0.373093	0.0540136	1.47273e-11	RP11-460N20.4	Adipose_Subcutaneous
k167	1	rs10229450	7	65510132	C	G	-0.375151	0.0524485	2.9639e-12	RP13-254B10.1	Adipose_Subcutaneous
k167	1	rs10229450	7	65510132	C	G	0.958263	0.037585	4.03545e-93	RP4-756H11.3	Adipose_Subcutaneous
k167	1	rs10229450	7	65510132	C	G	-0.253751	0.0576516	1.30985e-05	INTS4P2	Adipose_Subcutaneous
k167	1	rs10229450	7	65510132	C	G	-0.384593	0.0562681	2.34364e-11	GTF2IP14	Adipose_Subcutaneous
k167	1	rs10229450	7	65510132	C	G	0.424032	0.0562914	2.27028e-13	INTS4P1	Adipose_Subcutaneous
k167	1	rs10229450	7	65510132	C	G	-0.169093	0.0272946	1.19947e-09	GUSB	Adipose_Subcutaneous
k167	1	rs10229450	7	65510132	C	G	-0.373029	0.0390567	5.32991e-20	GS1-124K5.4	Adipose_Subcutaneous
k167	1	rs10229450	7	65510132	C	G	0.199605	0.0545119	0.000276672	RP11-458F8.1	Adipose_Subcutaneous
k167	1	rs10229450	7	65510132	C	G	0.219334	0.0485796	7.87029e-06	GTF2IP23	Adipose_Subcutaneous
k167	1	rs10229786	7	65251317	G	A	0.196477	0.0397886	1.07052e-06	MTDHP1	Adipose_Subcutaneous
k167	1	rs10229786	7	65251317	G	A	-0.372668	0.0538872	1.39595e-11	RP11-460N20.4	Adipose_Subcutaneous
k167	1	rs10229786	7	65251317	G	A	0.187389	0.0518961	0.000335301	RP11-797H7.5	Adipose_Subcutaneous
k167	1	rs10229786	7	65251317	G	A	-0.369733	0.0523949	5.58253e-12	RP13-254B10.1	Adipose_Subcutaneous
k167	1	rs10229786	7	65251317	G	A	-0.388683	0.0560755	1.26129e-11	GTF2IP14	Adipose_Subcutaneous
k167	1	rs10229786	7	65251317	G	A	-0.144198	0.0268572	1.20327e-07	ERV3-1	Adipose_Subcutaneous
k167	1	rs10229786	7	65251317	G	A	-0.353034	0.0490395	2.1806e-12	CCT6P3	Adipose_Subcutaneous
k167	1	rs10229786	7	65251317	G	A	-0.429967	0.0538237	9.12774e-15	GTF2IP5	Adipose_Subcutaneous
k167	1	rs10229786	7	65251317	G	A	-0.363264	0.0391339	4.70064e-19	GS1-124K5.4	Adipose_Subcutaneous
k167	1	rs10229786	7	65251317	G	A	-0.253733	0.0575179	1.25339e-05	INTS4P2	Adipose_Subcutaneous
k167	1	rs10229786	7	65251317	G	A	0.131495	0.0349825	0.000190375	ZNF273	Adipose_Subcutaneous
k167	1	rs10229786	7	65251317	G	A	-0.172635	0.0271854	4.75348e-10	GUSB	Adipose_Subcutaneous
k167	1	rs10229786	7	65251317	G	A	0.922425	0.0391175	9.72376e-84	RP4-756H11.3	Adipose_Subcutaneous
k167	1	rs10229786	7	65251317	G	A	0.418878	0.0562272	4.01526e-13	INTS4P1	Adipose_Subcutaneous
k116	2	rs10230500	7	33081018	T	C	-0.159844	0.0328589	1.53007e-06	RP9P	Adipose_Subcutaneous
k116	2	rs10231011	7	33090410	G	A	-0.159844	0.0328589	1.53007e-06	RP9P	Adipose_Subcutaneous
k116	2	rs10233749	7	33090466	C	T	-0.159844	0.0328589	1.53007e-06	RP9P	Adipose_Subcutaneous
k167	1	rs10234018	7	66146284	A	T	0.27218	0.0353219	6.82026e-14	RP11-458F8.4	Adipose_Subcutaneous
k167	1	rs10234018	7	66146284	A	T	-0.414327	0.0386997	2.85789e-24	GS1-124K5.4	Adipose_Subcutaneous
k167	1	rs10234018	7	66146284	A	T	1.07055	0.0321069	2.56887e-130	RP4-756H11.3	Adipose_Subcutaneous
k167	1	rs10234018	7	66146284	A	T	-0.283705	0.0541215	2.32865e-07	RP13-254B10.1	Adipose_Subcutaneous
k167	1	rs10234018	7	66146284	A	T	-0.296574	0.0562724	2.01212e-07	GTF2IP5	Adipose_Subcutaneous
k167	1	rs10234018	7	66146284	A	T	0.192585	0.0533427	0.000335937	RP11-479O9.4	Adipose_Subcutaneous
k167	1	rs10234018	7	66146284	A	T	-0.177148	0.0274867	2.67942e-10	GUSB	Adipose_Subcutaneous
k167	1	rs10234018	7	66146284	A	T	0.197064	0.0550851	0.000379973	RP11-458F8.1	Adipose_Subcutaneous
k167	1	rs10234018	7	66146284	A	T	0.228553	0.0489986	3.95591e-06	GTF2IP23	Adipose_Subcutaneous
k167	1	rs10235337	7	65230515	T	C	0.191682	0.0518453	0.000241578	RP11-797H7.5	Adipose_Subcutaneous
k167	1	rs10235337	7	65230515	T	C	-0.372852	0.0523298	3.55986e-12	RP13-254B10.1	Adipose_Subcutaneous
k167	1	rs10235337	7	65230515	T	C	-0.142877	0.0268603	1.56117e-07	ERV3-1	Adipose_Subcutaneous
k167	1	rs10235337	7	65230515	T	C	0.421276	0.0561685	2.84075e-13	INTS4P1	Adipose_Subcutaneous
k167	1	rs10235337	7	65230515	T	C	0.191867	0.0398169	1.90745e-06	MTDHP1	Adipose_Subcutaneous
k167	1	rs10235337	7	65230515	T	C	-0.260074	0.0574398	7.42498e-06	INTS4P2	Adipose_Subcutaneous
k167	1	rs10235337	7	65230515	T	C	0.916778	0.0393458	2.31978e-82	RP4-756H11.3	Adipose_Subcutaneous
k167	1	rs10235337	7	65230515	T	C	-0.375547	0.0538257	9.38274e-12	RP11-460N20.4	Adipose_Subcutaneous
k167	1	rs10235337	7	65230515	T	C	-0.364933	0.0390862	3.04261e-19	GS1-124K5.4	Adipose_Subcutaneous
k167	1	rs10235337	7	65230515	T	C	-0.353644	0.0490105	1.95071e-12	CCT6P3	Adipose_Subcutaneous
k167	1	rs10235337	7	65230515	T	C	0.135003	0.0349427	0.000126131	ZNF273	Adipose_Subcutaneous
k167	1	rs10235337	7	65230515	T	C	-0.176849	0.0271212	1.6837e-10	GUSB	Adipose_Subcutaneous
k167	1	rs10235337	7	65230515	T	C	-0.431395	0.0537783	7.17764e-15	GTF2IP5	Adipose_Subcutaneous
k167	1	rs10235337	7	65230515	T	C	-0.391974	0.0560074	8.1571e-12	GTF2IP14	Adipose_Subcutaneous
k116	2	rs10241653	7	33097909	G	A	-0.16113	0.0328971	1.3012e-06	RP9P	Adipose_Subcutaneous
k116	2	rs10242882	7	33062823	G	A	-0.160134	0.0326321	1.24387e-06	RP9P	Adipose_Subcutaneous
k116	2	rs10244292	7	33115943	A	G	-0.152187	0.034121	1.00754e-05	RP9P	Adipose_Subcutaneous
k167	1	rs10245642	7	65200393	G	A	-0.386366	0.0560515	1.61533e-11	GTF2IP14	Adipose_Subcutaneous
k167	1	rs10245642	7	65200393	G	A	-0.360507	0.0391426	8.4028e-19	GS1-124K5.4	Adipose_Subcutaneous
k167	1	rs10245642	7	65200393	G	A	0.171236	0.0399788	2.20181e-05	MTDHP1	Adipose_Subcutaneous
k167	1	rs10245642	7	65200393	G	A	0.418642	0.0561744	3.93942e-13	INTS4P1	Adipose_Subcutaneous
k167	1	rs10245642	7	65200393	G	A	0.917503	0.0392701	1.13254e-82	RP4-756H11.3	Adipose_Subcutaneous
k167	1	rs10245642	7	65200393	G	A	-0.428162	0.0537972	1.12976e-14	GTF2IP5	Adipose_Subcutaneous
k167	1	rs10245642	7	65200393	G	A	-0.335873	0.0492263	2.52994e-11	CCT6P3	Adipose_Subcutaneous
k167	1	rs10245642	7	65200393	G	A	-0.146683	0.0268052	6.97408e-08	ERV3-1	Adipose_Subcutaneous
k167	1	rs10245642	7	65200393	G	A	0.194813	0.0517945	0.000188615	RP11-797H7.5	Adipose_Subcutaneous
k167	1	rs10245642	7	65200393	G	A	-0.372175	0.0538407	1.42485e-11	RP11-460N20.4	Adipose_Subcutaneous
k167	1	rs10245642	7	65200393	G	A	-0.259285	0.0574155	7.83475e-06	INTS4P2	Adipose_Subcutaneous
k167	1	rs10245642	7	65200393	G	A	-0.376329	0.0522509	2.13207e-12	RP13-254B10.1	Adipose_Subcutaneous
k167	1	rs10245642	7	65200393	G	A	-0.170117	0.02719	8.3287e-10	GUSB	Adipose_Subcutaneous
k167	1	rs10245642	7	65200393	G	A	0.130059	0.0349606	0.00022117	ZNF273	Adipose_Subcutaneous
k116	1	rs10248427	7	32898969	C	G	0.120883	0.0272989	1.16319e-05	KBTBD2	Adipose_Subcutaneous
k116	1	rs10248427	7	32898969	C	G	0.136103	0.0308963	1.28859e-05	RP9P	Adipose_Subcutaneous
k26	1	rs10249075	7	77452430	C	T	-0.238556	0.0303667	2.36016e-14	PTPN12	Adipose_Subcutaneous
k26	1	rs10249075	7	77452430	C	T	0.193675	0.0521261	0.000225161	UPK3BP1	Adipose_Subcutaneous
k26	1	rs10249075	7	77452430	C	T	-0.211139	0.0329222	3.24674e-10	TMEM60	Adipose_Subcutaneous
k167	1	rs10249404	7	66046724	G	A	-0.316563	0.0539536	7.96757e-09	RP13-254B10.1	Adipose_Subcutaneous
k167	1	rs10249404	7	66046724	G	A	1.04669	0.0339324	9.12546e-119	RP4-756H11.3	Adipose_Subcutaneous
k167	1	rs10249404	7	66046724	G	A	0.25354	0.0489272	3.1662e-07	GTF2IP23	Adipose_Subcutaneous
k167	1	rs10249404	7	66046724	G	A	-0.168897	0.0276861	2.09049e-09	GUSB	Adipose_Subcutaneous
k167	1	rs10249404	7	66046724	G	A	0.186327	0.0535669	0.000547503	RP11-479O9.4	Adipose_Subcutaneous
k167	1	rs10249404	7	66046724	G	A	-0.326758	0.0561417	1.03853e-08	GTF2IP5	Adipose_Subcutaneous
k167	1	rs10249404	7	66046724	G	A	0.206968	0.0552009	0.000197545	RP11-458F8.1	Adipose_Subcutaneous
k167	1	rs10249404	7	66046724	G	A	-0.428389	0.0385568	7.75131e-26	GS1-124K5.4	Adipose_Subcutaneous
k167	1	rs10249404	7	66046724	G	A	0.288665	0.0351962	1.93351e-15	RP11-458F8.4	Adipose_Subcutaneous
k116	2	rs10251079	7	33094982	C	T	-0.161883	0.0320841	6.29461e-07	RP9P	Adipose_Subcutaneous
k167	1	rs10252765	7	66228732	G	C	0.283705	0.0541215	2.32865e-07	RP13-254B10.1	Adipose_Subcutaneous
k167	1	rs10252765	7	66228732	G	C	-0.192585	0.0533427	0.000335937	RP11-479O9.4	Adipose_Subcutaneous
k167	1	rs10252765	7	66228732	G	C	-0.228553	0.0489986	3.95591e-06	GTF2IP23	Adipose_Subcutaneous
k167	1	rs10252765	7	66228732	G	C	0.414327	0.0386997	2.85789e-24	GS1-124K5.4	Adipose_Subcutaneous
k167	1	rs10252765	7	66228732	G	C	-0.27218	0.0353219	6.82026e-14	RP11-458F8.4	Adipose_Subcutaneous
k167	1	rs10252765	7	66228732	G	C	-0.197064	0.0550851	0.000379973	RP11-458F8.1	Adipose_Subcutaneous
k167	1	rs10252765	7	66228732	G	C	-1.07055	0.0321069	2.56887e-130	RP4-756H11.3	Adipose_Subcutaneous
k167	1	rs10252765	7	66228732	G	C	0.296574	0.0562724	2.01212e-07	GTF2IP5	Adipose_Subcutaneous
k167	1	rs10252765	7	66228732	G	C	0.177148	0.0274867	2.67942e-10	GUSB	Adipose_Subcutaneous
k116	2	rs10253348	7	33111242	C	A	-0.159844	0.0328589	1.53007e-06	RP9P	Adipose_Subcutaneous
k167	1	rs10255377	7	66058918	G	A	-0.316563	0.0539536	7.96757e-09	RP13-254B10.1	Adipose_Subcutaneous
k167	1	rs10255377	7	66058918	G	A	-0.326758	0.0561417	1.03853e-08	GTF2IP5	Adipose_Subcutaneous
k167	1	rs10255377	7	66058918	G	A	0.25354	0.0489272	3.1662e-07	GTF2IP23	Adipose_Subcutaneous
k167	1	rs10255377	7	66058918	G	A	1.04669	0.0339324	9.12546e-119	RP4-756H11.3	Adipose_Subcutaneous
k167	1	rs10255377	7	66058918	G	A	-0.168897	0.0276861	2.09049e-09	GUSB	Adipose_Subcutaneous
k167	1	rs10255377	7	66058918	G	A	0.288665	0.0351962	1.93351e-15	RP11-458F8.4	Adipose_Subcutaneous
k167	1	rs10255377	7	66058918	G	A	0.186327	0.0535669	0.000547503	RP11-479O9.4	Adipose_Subcutaneous
k167	1	rs10255377	7	66058918	G	A	-0.428389	0.0385568	7.75131e-26	GS1-124K5.4	Adipose_Subcutaneous
k167	1	rs10255377	7	66058918	G	A	0.206968	0.0552009	0.000197545	RP11-458F8.1	Adipose_Subcutaneous
k116	2	rs10256097	7	33117114	C	T	-0.153431	0.0340442	8.16529e-06	RP9P	Adipose_Subcutaneous
k116	2	rs10256717	7	33097710	T	C	-0.16113	0.0328971	1.3012e-06	RP9P	Adipose_Subcutaneous
k116	1	rs10258675	7	32916876	G	A	0.152088	0.0303081	7.21685e-07	RP9P	Adipose_Subcutaneous
k116	1	rs10258675	7	32916876	G	A	0.120471	0.0269137	9.37706e-06	KBTBD2	Adipose_Subcutaneous
k37	5	rs1025943	2	177986077	T	A	0.262872	0.0493126	1.47062e-07	HOXD9	Adipose_Subcutaneous
k37	6	rs1025943	2	177986077	T	A	0.262872	0.0493126	1.47062e-07	HOXD9	Adipose_Subcutaneous
k37	5	rs1025943	2	177986077	T	A	0.188355	0.041301	6.39377e-06	HOXD3	Adipose_Subcutaneous
k37	6	rs1025943	2	177986077	T	A	0.188355	0.041301	6.39377e-06	HOXD3	Adipose_Subcutaneous
k37	5	rs1025943	2	177986077	T	A	0.15711	0.038835	6.02603e-05	HOXD4	Adipose_Subcutaneous
k37	6	rs1025943	2	177986077	T	A	0.15711	0.038835	6.02603e-05	HOXD4	Adipose_Subcutaneous
k37	5	rs1025943	2	177986077	T	A	0.19573	0.0406758	1.97064e-06	HOXD8	Adipose_Subcutaneous
k37	6	rs1025943	2	177986077	T	A	0.19573	0.0406758	1.97064e-06	HOXD8	Adipose_Subcutaneous
k116	1	rs10260000	7	32898234	T	C	0.149021	0.0304097	1.28582e-06	RP9P	Adipose_Subcutaneous
k116	1	rs10260000	7	32898234	T	C	0.124713	0.0269391	4.65556e-06	KBTBD2	Adipose_Subcutaneous
k116	2	rs10262141	7	33102712	G	C	-0.161883	0.0320841	6.29461e-07	RP9P	Adipose_Subcutaneous
k167	1	rs10263935	7	66096028	G	A	-0.307259	0.0539699	2.1053e-08	RP13-254B10.1	Adipose_Subcutaneous
k167	1	rs10263935	7	66096028	G	A	0.247381	0.0489094	5.91818e-07	GTF2IP23	Adipose_Subcutaneous
k167	1	rs10263935	7	66096028	G	A	0.287364	0.0351555	2.36641e-15	RP11-458F8.4	Adipose_Subcutaneous
k167	1	rs10263935	7	66096028	G	A	-0.166441	0.0276693	3.42324e-09	GUSB	Adipose_Subcutaneous
k167	1	rs10263935	7	66096028	G	A	0.207938	0.0551061	0.000179905	RP11-458F8.1	Adipose_Subcutaneous
k167	1	rs10263935	7	66096028	G	A	-0.325449	0.0560641	1.13149e-08	GTF2IP5	Adipose_Subcutaneous
k167	1	rs10263935	7	66096028	G	A	-0.430272	0.0384417	3.68496e-26	GS1-124K5.4	Adipose_Subcutaneous
k167	1	rs10263935	7	66096028	G	A	0.186214	0.053483	0.00054083	RP11-479O9.4	Adipose_Subcutaneous
k167	1	rs10263935	7	66096028	G	A	1.04555	0.0338513	5.91451e-119	RP4-756H11.3	Adipose_Subcutaneous
k116	2	rs10265315	7	33106678	A	G	-0.163101	0.0321175	5.34682e-07	RP9P	Adipose_Subcutaneous
k76	8	rs10265774	7	156525513	A	G	-0.207796	0.0525803	8.84197e-05	RNF32	Adipose_Subcutaneous
k76	2	rs10265774	7	156525513	A	G	-0.207796	0.0525803	8.84197e-05	RNF32	Adipose_Subcutaneous
k116	2	rs10266244	7	33103807	C	T	-0.16113	0.0328971	1.3012e-06	RP9P	Adipose_Subcutaneous
k167	1	rs10272357	7	66063074	G	A	-0.316563	0.0539536	7.96757e-09	RP13-254B10.1	Adipose_Subcutaneous
k167	1	rs10272357	7	66063074	G	A	0.288665	0.0351962	1.93351e-15	RP11-458F8.4	Adipose_Subcutaneous
k167	1	rs10272357	7	66063074	G	A	-0.428389	0.0385568	7.75131e-26	GS1-124K5.4	Adipose_Subcutaneous
k167	1	rs10272357	7	66063074	G	A	0.186327	0.0535669	0.000547503	RP11-479O9.4	Adipose_Subcutaneous
k167	1	rs10272357	7	66063074	G	A	-0.326758	0.0561417	1.03853e-08	GTF2IP5	Adipose_Subcutaneous
k167	1	rs10272357	7	66063074	G	A	1.04669	0.0339324	9.12546e-119	RP4-756H11.3	Adipose_Subcutaneous
k167	1	rs10272357	7	66063074	G	A	-0.168897	0.0276861	2.09049e-09	GUSB	Adipose_Subcutaneous
k167	1	rs10272357	7	66063074	G	A	0.25354	0.0489272	3.1662e-07	GTF2IP23	Adipose_Subcutaneous
k167	1	rs10272357	7	66063074	G	A	0.206968	0.0552009	0.000197545	RP11-458F8.1	Adipose_Subcutaneous
k167	1	rs10272546	7	66111457	A	G	0.287364	0.0351555	2.36641e-15	RP11-458F8.4	Adipose_Subcutaneous
k167	1	rs10272546	7	66111457	A	G	0.186214	0.053483	0.00054083	RP11-479O9.4	Adipose_Subcutaneous
k167	1	rs10272546	7	66111457	A	G	-0.430272	0.0384417	3.68496e-26	GS1-124K5.4	Adipose_Subcutaneous
k167	1	rs10272546	7	66111457	A	G	0.247381	0.0489094	5.91818e-07	GTF2IP23	Adipose_Subcutaneous
k167	1	rs10272546	7	66111457	A	G	0.207938	0.0551061	0.000179905	RP11-458F8.1	Adipose_Subcutaneous
k167	1	rs10272546	7	66111457	A	G	-0.166441	0.0276693	3.42324e-09	GUSB	Adipose_Subcutaneous
k167	1	rs10272546	7	66111457	A	G	-0.325449	0.0560641	1.13149e-08	GTF2IP5	Adipose_Subcutaneous
k167	1	rs10272546	7	66111457	A	G	-0.307259	0.0539699	2.1053e-08	RP13-254B10.1	Adipose_Subcutaneous
k167	1	rs10272546	7	66111457	A	G	1.04555	0.0338513	5.91451e-119	RP4-756H11.3	Adipose_Subcutaneous
k76	2	rs10273984	7	156527314	A	G	-0.207796	0.0525803	8.84197e-05	RNF32	Adipose_Subcutaneous
k116	2	rs10274175	7	33115962	G	A	-0.164012	0.0324862	6.19885e-07	RP9P	Adipose_Subcutaneous
k167	1	rs10274773	7	66133578	G	A	-0.177148	0.0274867	2.67942e-10	GUSB	Adipose_Subcutaneous
k167	1	rs10274773	7	66133578	G	A	1.07055	0.0321069	2.56887e-130	RP4-756H11.3	Adipose_Subcutaneous
k167	1	rs10274773	7	66133578	G	A	-0.296574	0.0562724	2.01212e-07	GTF2IP5	Adipose_Subcutaneous
k167	1	rs10274773	7	66133578	G	A	0.197064	0.0550851	0.000379973	RP11-458F8.1	Adipose_Subcutaneous
k167	1	rs10274773	7	66133578	G	A	-0.414327	0.0386997	2.85789e-24	GS1-124K5.4	Adipose_Subcutaneous
k167	1	rs10274773	7	66133578	G	A	0.228553	0.0489986	3.95591e-06	GTF2IP23	Adipose_Subcutaneous
k167	1	rs10274773	7	66133578	G	A	-0.283705	0.0541215	2.32865e-07	RP13-254B10.1	Adipose_Subcutaneous
k167	1	rs10274773	7	66133578	G	A	0.27218	0.0353219	6.82026e-14	RP11-458F8.4	Adipose_Subcutaneous
k167	1	rs10274773	7	66133578	G	A	0.192585	0.0533427	0.000335937	RP11-479O9.4	Adipose_Subcutaneous
k167	1	rs10278371	7	66051540	C	A	-0.168863	0.0276863	2.10607e-09	GUSB	Adipose_Subcutaneous
k167	1	rs10278371	7	66051540	C	A	-0.326792	0.056141	1.03455e-08	GTF2IP5	Adipose_Subcutaneous
k167	1	rs10278371	7	66051540	C	A	-0.428372	0.0385569	7.7826e-26	GS1-124K5.4	Adipose_Subcutaneous
k167	1	rs10278371	7	66051540	C	A	0.186295	0.0535668	0.000548676	RP11-479O9.4	Adipose_Subcutaneous
k167	1	rs10278371	7	66051540	C	A	1.04669	0.0339319	9.08783e-119	RP4-756H11.3	Adipose_Subcutaneous
k167	1	rs10278371	7	66051540	C	A	0.288679	0.0351957	1.92615e-15	RP11-458F8.4	Adipose_Subcutaneous
k167	1	rs10278371	7	66051540	C	A	0.207022	0.0552002	0.000196765	RP11-458F8.1	Adipose_Subcutaneous
k167	1	rs10278371	7	66051540	C	A	0.25351	0.0489272	3.17612e-07	GTF2IP23	Adipose_Subcutaneous
k167	1	rs10278371	7	66051540	C	A	-0.316529	0.0539537	7.99598e-09	RP13-254B10.1	Adipose_Subcutaneous
k167	1	rs10278816	7	66036987	T	C	-0.168897	0.0276861	2.09049e-09	GUSB	Adipose_Subcutaneous
k167	1	rs10278816	7	66036987	T	C	-0.428389	0.0385568	7.75131e-26	GS1-124K5.4	Adipose_Subcutaneous
k167	1	rs10278816	7	66036987	T	C	0.288665	0.0351962	1.93351e-15	RP11-458F8.4	Adipose_Subcutaneous
k167	1	rs10278816	7	66036987	T	C	-0.326758	0.0561417	1.03853e-08	GTF2IP5	Adipose_Subcutaneous
k167	1	rs10278816	7	66036987	T	C	-0.316563	0.0539536	7.96757e-09	RP13-254B10.1	Adipose_Subcutaneous
k167	1	rs10278816	7	66036987	T	C	0.206968	0.0552009	0.000197545	RP11-458F8.1	Adipose_Subcutaneous
k167	1	rs10278816	7	66036987	T	C	1.04669	0.0339324	9.12546e-119	RP4-756H11.3	Adipose_Subcutaneous
k167	1	rs10278816	7	66036987	T	C	0.186327	0.0535669	0.000547503	RP11-479O9.4	Adipose_Subcutaneous
k167	1	rs10278816	7	66036987	T	C	0.25354	0.0489272	3.1662e-07	GTF2IP23	Adipose_Subcutaneous
k167	1	rs10279841	7	65428033	T	C	0.412687	0.0541843	1.27286e-13	GTF2IP5	Adipose_Subcutaneous
k167	1	rs10279841	7	65428033	T	C	-0.417513	0.0563469	5.27706e-13	INTS4P1	Adipose_Subcutaneous
k167	1	rs10279841	7	65428033	T	C	0.375145	0.0563536	7.22574e-11	GTF2IP14	Adipose_Subcutaneous
k167	1	rs10279841	7	65428033	T	C	0.165289	0.0273215	2.80555e-09	GUSB	Adipose_Subcutaneous
k167	1	rs10279841	7	65428033	T	C	0.254604	0.057606	1.20752e-05	INTS4P2	Adipose_Subcutaneous
k167	1	rs10279841	7	65428033	T	C	0.355866	0.0542031	1.27745e-10	RP11-460N20.4	Adipose_Subcutaneous
k167	1	rs10279841	7	65428033	T	C	0.126001	0.0270809	4.17782e-06	ERV3-1	Adipose_Subcutaneous
k167	1	rs10279841	7	65428033	T	C	0.366979	0.0525248	8.80994e-12	RP13-254B10.1	Adipose_Subcutaneous
k167	1	rs10279841	7	65428033	T	C	-0.197871	0.0487275	5.659e-05	GTF2IP23	Adipose_Subcutaneous
k167	1	rs10279841	7	65428033	T	C	0.332988	0.0493992	4.26623e-11	CCT6P3	Adipose_Subcutaneous
k167	1	rs10279841	7	65428033	T	C	-0.270202	0.0349392	5.61095e-14	RP11-458F8.4	Adipose_Subcutaneous
k167	1	rs10279841	7	65428033	T	C	-0.963645	0.0372598	6.5502e-95	RP4-756H11.3	Adipose_Subcutaneous
k167	1	rs10279841	7	65428033	T	C	0.347765	0.0394813	1.98145e-17	GS1-124K5.4	Adipose_Subcutaneous
k116	2	rs10280692	7	33078661	T	C	-0.157378	0.0324044	1.58944e-06	RP9P	Adipose_Subcutaneous
k116	2	rs10281012	7	33095416	A	G	-0.159844	0.0328589	1.53007e-06	RP9P	Adipose_Subcutaneous
k167	1	rs10281080	7	66042441	T	C	0.288665	0.0351962	1.93351e-15	RP11-458F8.4	Adipose_Subcutaneous
k167	1	rs10281080	7	66042441	T	C	0.186327	0.0535669	0.000547503	RP11-479O9.4	Adipose_Subcutaneous
k167	1	rs10281080	7	66042441	T	C	-0.168897	0.0276861	2.09049e-09	GUSB	Adipose_Subcutaneous
k167	1	rs10281080	7	66042441	T	C	-0.428389	0.0385568	7.75131e-26	GS1-124K5.4	Adipose_Subcutaneous
k167	1	rs10281080	7	66042441	T	C	-0.326758	0.0561417	1.03853e-08	GTF2IP5	Adipose_Subcutaneous
k167	1	rs10281080	7	66042441	T	C	-0.316563	0.0539536	7.96757e-09	RP13-254B10.1	Adipose_Subcutaneous
k167	1	rs10281080	7	66042441	T	C	0.25354	0.0489272	3.1662e-07	GTF2IP23	Adipose_Subcutaneous
k167	1	rs10281080	7	66042441	T	C	1.04669	0.0339324	9.12546e-119	RP4-756H11.3	Adipose_Subcutaneous
k167	1	rs10281080	7	66042441	T	C	0.206968	0.0552009	0.000197545	RP11-458F8.1	Adipose_Subcutaneous
k167	1	rs10281796	7	66343916	T	C	-0.646439	0.0585374	1.42239e-25	RP4-756H11.3	Adipose_Subcutaneous
k167	1	rs10281796	7	66343916	T	C	0.121723	0.0320964	0.000167026	GUSB	Adipose_Subcutaneous
k167	1	rs10281796	7	66343916	T	C	-0.51103	0.0522901	8.52631e-21	GTF2IP23	Adipose_Subcutaneous
k167	1	rs10281796	7	66343916	T	C	-0.640085	0.0316825	3.77564e-67	RP11-458F8.4	Adipose_Subcutaneous
k167	1	rs10281796	7	66343916	T	C	-0.38181	0.0612159	9.35266e-10	RP11-458F8.1	Adipose_Subcutaneous
k167	1	rs10281796	7	66343916	T	C	-0.17507	0.0385177	6.85889e-06	CRCP	Adipose_Subcutaneous
k125	1	rs1028455	14	88829975	T	A	0.655529	0.0491861	5.45199e-35	RP11-507K2.2	Adipose_Subcutaneous
k125	1	rs1028455	14	88829975	T	A	-0.113373	0.0273862	4.06628e-05	PTPN21	Adipose_Subcutaneous
k125	1	rs1028455	14	88829975	T	A	-0.197567	0.0318296	1.11788e-09	SPATA7	Adipose_Subcutaneous
k60	1	rs1030317	2	148704932	T	C	0.188481	0.0289155	1.7083e-10	ACVR2A	Adipose_Subcutaneous
k60	1	rs1030317	2	148704932	T	C	0.241351	0.035441	2.75049e-11	ORC4	Adipose_Subcutaneous
k19	5	rs10305296	17	38607205	T	G	-0.406518	0.110941	0.000273952	CTD-2267D19.3	Adipose_Subcutaneous
k19	5	rs10305303	17	38611416	C	T	-0.406518	0.110941	0.000273952	CTD-2267D19.3	Adipose_Subcutaneous
k165	1	rs1030863	15	85282635	C	T	-0.190314	0.038228	8.78088e-07	LINC00933	Adipose_Subcutaneous
k165	1	rs1030863	15	85282635	C	T	-0.148814	0.0405666	0.000269694	RP11-182J1.14	Adipose_Subcutaneous
k165	1	rs1030863	15	85282635	C	T	-0.201676	0.0290852	1.24074e-11	UBE2Q2P1	Adipose_Subcutaneous
k165	1	rs1030863	15	85282635	C	T	0.182378	0.0434147	3.1382e-05	WDR73	Adipose_Subcutaneous
k165	1	rs1030863	15	85282635	C	T	0.283604	0.053469	1.68934e-07	UBE2Q2L	Adipose_Subcutaneous
k165	1	rs1030863	15	85282635	C	T	0.283195	0.0458988	1.39075e-09	CSPG4P11	Adipose_Subcutaneous
k165	1	rs1030863	15	85282635	C	T	-0.187188	0.0336965	4.46948e-08	RP11-182J1.18	Adipose_Subcutaneous
k19	5	rs1031458	17	38072173	G	T	0.117564	0.0315156	0.000212643	CASC3	Adipose_Subcutaneous
k19	5	rs1031458	17	38072173	G	T	-0.460068	0.0518863	1.25852e-17	GSDMA	Adipose_Subcutaneous
k19	5	rs1031458	17	38072173	G	T	-0.115708	0.0192193	3.32496e-09	ORMDL3	Adipose_Subcutaneous
k19	5	rs1031458	17	38072173	G	T	-0.334759	0.0389373	1.001e-16	RP11-387H17.4	Adipose_Subcutaneous
k19	5	rs1031459	17	38072245	C	G	0.133573	0.0348424	0.000142022	CASC3	Adipose_Subcutaneous
k19	5	rs1031459	17	38072245	C	G	-0.552853	0.0566071	8.99774e-21	GSDMA	Adipose_Subcutaneous
k19	5	rs1031459	17	38072245	C	G	-0.179391	0.0327819	6.97102e-08	GSDMB	Adipose_Subcutaneous
k19	5	rs1031459	17	38072245	C	G	-0.130476	0.0212346	1.61569e-09	ORMDL3	Adipose_Subcutaneous
k19	5	rs1031459	17	38072245	C	G	-0.220375	0.0450473	1.33919e-06	RP11-387H17.4	Adipose_Subcutaneous
k19	5	rs1031460	17	38072247	T	G	-0.464275	0.0517176	5.31626e-18	GSDMA	Adipose_Subcutaneous
k19	5	rs1031460	17	38072247	T	G	0.120281	0.031444	0.000146802	CASC3	Adipose_Subcutaneous
k19	5	rs1031460	17	38072247	T	G	-0.112451	0.0192244	8.81613e-09	ORMDL3	Adipose_Subcutaneous
k19	5	rs1031460	17	38072247	T	G	-0.331052	0.0389286	2.02972e-16	RP11-387H17.4	Adipose_Subcutaneous
k110	3	rs1035002	3	52488202	C	T	0.282898	0.0552001	4.22794e-07	STAB1	Adipose_Subcutaneous
k110	3	rs1035003	3	52504133	G	T	0.302094	0.0532883	2.40363e-08	STAB1	Adipose_Subcutaneous
k139	4	rs1035416	5	130444449	G	T	0.170063	0.0218649	4.10213e-14	HINT1	Adipose_Subcutaneous
k139	4	rs1035417	5	130444572	A	G	0.169189	0.0219556	6.80749e-14	HINT1	Adipose_Subcutaneous
k139	4	rs1035440	5	130446040	C	T	0.167702	0.0219297	1.02638e-13	HINT1	Adipose_Subcutaneous
k170	1	rs1035545	16	71697752	T	C	0.433478	0.0532456	3.01279e-15	MARVELD3	Adipose_Subcutaneous
k170	1	rs1035545	16	71697752	T	C	0.122834	0.0248427	1.03731e-06	AP1G1	Adipose_Subcutaneous
k110	3	rs1037773	3	48467902	T	C	-0.184966	0.0402638	5.48694e-06	ZNF589	Adipose_Subcutaneous
k110	3	rs1037773	3	48467902	T	C	-0.333865	0.059466	3.24105e-08	MRPS18AP1	Adipose_Subcutaneous
k110	3	rs1037773	3	48467902	T	C	0.0928222	0.0238049	0.000109345	SHISA5	Adipose_Subcutaneous
k110	3	rs1037773	3	48467902	T	C	-0.134375	0.0241766	4.39848e-08	AMT	Adipose_Subcutaneous
k110	3	rs1037773	3	48467902	T	C	0.0944119	0.022424	3.01377e-05	TMA7	Adipose_Subcutaneous
k110	3	rs1037773	3	48467902	T	C	0.275659	0.0302051	1.63837e-18	TREX1	Adipose_Subcutaneous
k110	3	rs1037773	3	48467902	T	C	-0.220687	0.0558306	8.81265e-05	CDC25A	Adipose_Subcutaneous
k110	3	rs1037773	3	48467902	T	C	0.100783	0.0290727	0.000571513	QRICH1	Adipose_Subcutaneous
k168	1	rs10401011	17	17559605	T	C	0.0924799	0.0225914	4.93597e-05	TOM1L2	Adipose_Subcutaneous
k51	2	rs1040359	21	16791668	T	C	-0.197016	0.0415419	2.74109e-06	AJ006998.2	Adipose_Subcutaneous
k51	2	rs1040360	21	16792056	T	G	-0.190191	0.0410503	4.57699e-06	AJ006998.2	Adipose_Subcutaneous
k197	1	rs10419627	19	13036677	G	A	0.121956	0.0233586	2.59327e-07	CALR	Adipose_Subcutaneous
k197	1	rs10419627	19	13036677	G	A	-0.118833	0.0173934	2.38834e-11	FARSA	Adipose_Subcutaneous
k197	1	rs10419627	19	13036677	G	A	-0.173394	0.0185162	2.42991e-19	GCDH	Adipose_Subcutaneous
k73	11	rs10425	6	26056549	A	G	-0.0985294	0.0231833	2.54113e-05	TRIM38	Adipose_Subcutaneous
k73	11	rs10425	6	26056549	A	G	-0.352457	0.0456309	5.9942e-14	U91328.19	Adipose_Subcutaneous
k73	11	rs10425	6	26056549	A	G	-0.121369	0.0325443	0.000213463	BTN2A2	Adipose_Subcutaneous
k91	2	rs1043011	12	56865040	G	T	0.16568	0.038644	2.16224e-05	SPRYD4	Adipose_Subcutaneous
k159	1	rs10431155	11	78121978	T	C	-0.230127	0.0450845	4.69049e-07	NARS2	Adipose_Subcutaneous
k19	1	rs10432030	17	37397707	C	T	-0.192741	0.048505	8.09669e-05	CSF3	Adipose_Subcutaneous
k19	1	rs10432030	17	37397707	C	T	-0.132489	0.0271738	1.45044e-06	PGAP3	Adipose_Subcutaneous
k19	1	rs10432030	17	37397707	C	T	0.155969	0.0256119	2.22541e-09	FBXL20	Adipose_Subcutaneous
k19	1	rs10432031	17	37397852	G	A	-0.19864	0.0484402	4.79129e-05	CSF3	Adipose_Subcutaneous
k19	1	rs10432031	17	37397852	G	A	0.154919	0.0256145	2.8334e-09	FBXL20	Adipose_Subcutaneous
k19	1	rs10432031	17	37397852	G	A	-0.136536	0.0271243	6.67752e-07	PGAP3	Adipose_Subcutaneous
k85	1	rs1043239	15	63618110	A	C	0.182201	0.0280226	1.8896e-10	LACTB	Adipose_Subcutaneous
k156	1	rs10432479	2	152365775	T	C	-0.294754	0.0225027	5.26403e-34	RIF1	Adipose_Subcutaneous
k85	1	rs1043256	15	63616479	C	G	0.188719	0.028366	7.40829e-11	LACTB	Adipose_Subcutaneous
k110	2	rs10433550	3	52603352	A	G	-0.110696	0.0185317	4.3583e-09	GNL3	Adipose_Subcutaneous
k110	2	rs10433550	3	52603352	A	G	-0.198513	0.0327524	2.6288e-09	NEK4	Adipose_Subcutaneous
k110	2	rs10433550	3	52603352	A	G	0.118756	0.027971	2.58918e-05	STIMATE	Adipose_Subcutaneous
k110	2	rs10433550	3	52603352	A	G	0.201017	0.0273277	7.60793e-13	ITIH4	Adipose_Subcutaneous
k110	2	rs10433615	3	52638482	C	T	-0.111927	0.0188225	5.08277e-09	GNL3	Adipose_Subcutaneous
k110	2	rs10433615	3	52638482	C	T	0.207895	0.0276933	2.71077e-13	ITIH4	Adipose_Subcutaneous
k110	2	rs10433615	3	52638482	C	T	0.0892222	0.0251704	0.000429117	ALAS1	Adipose_Subcutaneous
k110	2	rs10433615	3	52638482	C	T	-0.123549	0.0340853	0.000318256	NT5DC2	Adipose_Subcutaneous
k110	2	rs10433615	3	52638482	C	T	0.121018	0.028398	2.41827e-05	STIMATE	Adipose_Subcutaneous
k110	2	rs10433615	3	52638482	C	T	-0.208329	0.033175	7.25758e-10	NEK4	Adipose_Subcutaneous
k89	1	rs10435563	8	87266060	C	T	-0.128958	0.0247765	2.81724e-07	CPNE3	Adipose_Subcutaneous
k89	1	rs10435563	8	87266060	C	T	0.25389	0.0218457	7.23432e-28	RMDN1	Adipose_Subcutaneous
k89	1	rs10435563	8	87266060	C	T	0.196163	0.0537338	0.000288507	NTAN1P2	Adipose_Subcutaneous
k89	1	rs10435564	8	87266239	T	C	0.25389	0.0218457	7.23432e-28	RMDN1	Adipose_Subcutaneous
k89	1	rs10435564	8	87266239	T	C	0.196163	0.0537338	0.000288507	NTAN1P2	Adipose_Subcutaneous
k89	1	rs10435564	8	87266239	T	C	-0.128958	0.0247765	2.81724e-07	CPNE3	Adipose_Subcutaneous
k106	1	rs10437655	11	47391948	G	A	0.282253	0.0349133	4.55562e-15	C1QTNF4	Adipose_Subcutaneous
k106	1	rs10437655	11	47391948	G	A	-0.0896909	0.0234595	0.000147978	RP11-750H9.5	Adipose_Subcutaneous
k195	2	rs10438355	15	67487549	C	G	-0.246563	0.0387855	4.56193e-10	SKOR1	Adipose_Subcutaneous
k195	2	rs10438355	15	67487549	C	G	0.164068	0.0306603	1.32185e-07	AAGAB	Adipose_Subcutaneous
k195	2	rs10438355	15	67487549	C	G	0.187104	0.0333357	3.2703e-08	SMAD3	Adipose_Subcutaneous
k195	2	rs10438355	15	67487549	C	G	-0.386935	0.0553341	8.47689e-12	IQCH	Adipose_Subcutaneous
k195	2	rs10438355	15	67487549	C	G	-0.271466	0.0330042	1.62526e-15	MAP2K5	Adipose_Subcutaneous
k165	1	rs10438428	15	85330745	C	T	-0.171356	0.0461031	0.000224044	CSPG4P12	Adipose_Subcutaneous
k165	1	rs10438428	15	85330745	C	T	-0.174265	0.0297799	8.69878e-09	UBE2Q2P1	Adipose_Subcutaneous
k165	1	rs10438428	15	85330745	C	T	0.17696	0.043958	6.54254e-05	WDR73	Adipose_Subcutaneous
k165	1	rs10438428	15	85330745	C	T	0.308985	0.0461249	5.55582e-11	CSPG4P11	Adipose_Subcutaneous
k165	1	rs10438428	15	85330745	C	T	-0.194084	0.0386375	7.03516e-07	LINC00933	Adipose_Subcutaneous
k165	1	rs10438428	15	85330745	C	T	0.329563	0.0535848	1.56131e-09	UBE2Q2L	Adipose_Subcutaneous
k165	1	rs10438428	15	85330745	C	T	-0.158069	0.0409623	0.000128482	RP11-182J1.14	Adipose_Subcutaneous
k165	1	rs10438428	15	85330745	C	T	-0.173257	0.034238	5.84685e-07	RP11-182J1.18	Adipose_Subcutaneous
k16	2	rs10438902	18	77745640	A	G	-0.439377	0.0416392	1.10672e-23	HSBP1L1	Adipose_Subcutaneous
k16	2	rs10438902	18	77745640	A	G	-0.568002	0.05349	6.16295e-24	RBFADN	Adipose_Subcutaneous
k16	2	rs10438902	18	77745640	A	G	-0.372859	0.0241295	1.78035e-44	TXNL4A	Adipose_Subcutaneous
k219	1	rs1043943	3	14183410	T	C	0.157938	0.0306269	3.59781e-07	AC093495.4	Adipose_Subcutaneous
k138	1	rs1044145	1	207217359	T	C	-0.160942	0.037008	1.65263e-05	C4BPB	Adipose_Subcutaneous
k223	1	rs10442691	1	220189446	G	A	0.102632	0.0268377	0.000147416	RAB3GAP2	Adipose_Subcutaneous
k19	1	rs10445305	17	37589364	G	A	0.150691	0.0255888	7.05065e-09	FBXL20	Adipose_Subcutaneous
k19	1	rs10445305	17	37589364	G	A	-0.182514	0.0484277	0.000183172	CSF3	Adipose_Subcutaneous
k19	1	rs10445305	17	37589364	G	A	-0.124909	0.0271561	5.3429e-06	PGAP3	Adipose_Subcutaneous
k19	1	rs10445306	17	37591422	A	G	-0.185502	0.0484126	0.00014311	CSF3	Adipose_Subcutaneous
k19	1	rs10445306	17	37591422	A	G	0.150969	0.0255895	6.63507e-09	FBXL20	Adipose_Subcutaneous
k19	1	rs10445306	17	37591422	A	G	-0.125728	0.0271528	4.63554e-06	PGAP3	Adipose_Subcutaneous
k19	1	rs10445307	17	37623466	A	G	-0.118072	0.0275831	2.22653e-05	PGAP3	Adipose_Subcutaneous
k19	1	rs10445307	17	37623466	A	G	0.147118	0.0259844	2.50152e-08	FBXL20	Adipose_Subcutaneous
k19	5	rs10445308	17	37938047	C	T	-0.123189	0.0305496	6.36243e-05	CASC3	Adipose_Subcutaneous
k19	5	rs10445308	17	37938047	C	T	0.0859687	0.0189447	7.0908e-06	ORMDL3	Adipose_Subcutaneous
k19	5	rs10445308	17	37938047	C	T	0.223879	0.0392411	1.96984e-08	RP11-387H17.4	Adipose_Subcutaneous
k19	5	rs10445308	17	37938047	C	T	0.444872	0.0504443	1.82374e-17	GSDMA	Adipose_Subcutaneous
k192	1	rs10447145	5	44689796	T	G	-0.233185	0.0294409	1.48796e-14	RP11-53O19.3	Adipose_Subcutaneous
k205	2	rs10450305	10	74940688	A	G	-0.493705	0.0455371	8.60282e-25	CFAP70	Adipose_Subcutaneous
k205	2	rs10450305	10	74940688	A	G	0.355732	0.0844571	2.99212e-05	RP11-464F9.20	Adipose_Subcutaneous
k205	2	rs10450305	10	74940688	A	G	-0.232828	0.0460625	6.01776e-07	ECD	Adipose_Subcutaneous
k205	2	rs10450305	10	74940688	A	G	-1.13959	0.0572533	1.08771e-65	NUDT13	Adipose_Subcutaneous
k205	2	rs10450305	10	74940688	A	G	0.569252	0.0784573	1.49438e-12	RP11-344N10.5	Adipose_Subcutaneous
k205	2	rs10450305	10	74940688	A	G	-0.268122	0.0713256	0.000190195	DNAJC9-AS1	Adipose_Subcutaneous
k205	2	rs10450305	10	74940688	A	G	0.352492	0.049097	2.48211e-12	FAM149B1	Adipose_Subcutaneous
k189	1	rs10450314	10	35026141	G	A	0.257541	0.0598802	2.03806e-05	PARD3-AS1	Adipose_Subcutaneous
k35	4	rs1045051	5	68695940	T	G	0.358633	0.0543999	1.07988e-10	OCLN	Adipose_Subcutaneous
k35	4	rs1045051	5	68695940	T	G	0.213027	0.0544054	0.000102433	GUSBP3	Adipose_Subcutaneous
k35	4	rs1045051	5	68695940	T	G	0.195212	0.0362757	1.12819e-07	CCDC125	Adipose_Subcutaneous
k35	4	rs1045051	5	68695940	T	G	-0.162038	0.0386269	3.21779e-05	CCNB1	Adipose_Subcutaneous
k35	4	rs1045051	5	68695940	T	G	-0.159819	0.0342689	3.97038e-06	CENPH	Adipose_Subcutaneous
k213	1	rs10450895	14	81825240	C	T	0.125183	0.0280118	9.68794e-06	STON2	Adipose_Subcutaneous
k1	4	rs10450969	15	45528913	G	A	0.475679	0.0530624	5.86863e-18	CTD-2651B20.3	Adipose_Subcutaneous
k1	4	rs10450969	15	45528913	G	A	-0.181504	0.0383462	2.86405e-06	SPATA5L1	Adipose_Subcutaneous
k1	4	rs10450969	15	45528913	G	A	0.348072	0.0536389	2.04323e-10	CTD-2651B20.1	Adipose_Subcutaneous
k1	4	rs10450970	15	45529141	G	A	0.348072	0.0536389	2.04323e-10	CTD-2651B20.1	Adipose_Subcutaneous
k1	4	rs10450970	15	45529141	G	A	0.475679	0.0530624	5.86863e-18	CTD-2651B20.3	Adipose_Subcutaneous
k1	4	rs10450970	15	45529141	G	A	-0.181504	0.0383462	2.86405e-06	SPATA5L1	Adipose_Subcutaneous
k197	1	rs10451496	19	13017876	C	T	0.154503	0.0176403	2.9125e-17	FARSA	Adipose_Subcutaneous
k197	1	rs10451496	19	13017876	C	T	0.157059	0.0196761	9.5464e-15	GCDH	Adipose_Subcutaneous
k197	1	rs10451496	19	13017876	C	T	-0.128726	0.0243017	1.75256e-07	CALR	Adipose_Subcutaneous
k26	1	rs1045463	7	77423152	C	T	0.196942	0.0513123	0.000139529	APTR	Adipose_Subcutaneous
k26	1	rs1045463	7	77423152	C	T	-0.23648	0.0318177	4.52181e-13	PTPN12	Adipose_Subcutaneous
k26	1	rs1045463	7	77423152	C	T	-0.230209	0.034168	4.35384e-11	TMEM60	Adipose_Subcutaneous
k73	11	rs10456075	6	33681603	G	A	0.20428	0.0460425	1.1192e-05	IP6K3	Adipose_Subcutaneous
k73	6	rs10456075	6	33681603	G	A	0.20428	0.0460425	1.1192e-05	IP6K3	Adipose_Subcutaneous
k73	10	rs10456075	6	33681603	G	A	0.20428	0.0460425	1.1192e-05	IP6K3	Adipose_Subcutaneous
k73	8	rs10456075	6	33681603	G	A	0.20428	0.0460425	1.1192e-05	IP6K3	Adipose_Subcutaneous
k73	9	rs10456075	6	33681603	G	A	0.20428	0.0460425	1.1192e-05	IP6K3	Adipose_Subcutaneous
k73	11	rs10456075	6	33681603	G	A	0.137518	0.0335742	4.88792e-05	ITPR3	Adipose_Subcutaneous
k73	6	rs10456075	6	33681603	G	A	0.137518	0.0335742	4.88792e-05	ITPR3	Adipose_Subcutaneous
k73	10	rs10456075	6	33681603	G	A	0.137518	0.0335742	4.88792e-05	ITPR3	Adipose_Subcutaneous
k73	8	rs10456075	6	33681603	G	A	0.137518	0.0335742	4.88792e-05	ITPR3	Adipose_Subcutaneous
k73	9	rs10456075	6	33681603	G	A	0.137518	0.0335742	4.88792e-05	ITPR3	Adipose_Subcutaneous
k73	11	rs10456421	6	33771148	G	A	-0.151069	0.0355448	2.5403e-05	LEMD2	Adipose_Subcutaneous
k128	4	rs10456660	6	52253839	C	T	-0.146539	0.0332627	1.28647e-05	PAQR8	Adipose_Subcutaneous
k96	2	rs10457618	6	134188626	C	T	0.319385	0.0406904	2.4753e-14	TCF21	Adipose_Subcutaneous
k200	1	rs10457808	6	100979506	A	T	-0.151597	0.0326132	4.26484e-06	GRIK2	Adipose_Subcutaneous
k200	1	rs10457809	6	100984400	C	T	-0.143144	0.033092	1.82976e-05	GRIK2	Adipose_Subcutaneous
k60	1	rs10460259	2	148704721	A	C	0.239413	0.036015	7.66271e-11	ORC4	Adipose_Subcutaneous
k60	1	rs10460259	2	148704721	A	C	0.192772	0.0293054	1.18162e-10	ACVR2A	Adipose_Subcutaneous
k192	1	rs10462080	5	44799052	C	A	-0.257593	0.0288501	7.77122e-18	RP11-53O19.3	Adipose_Subcutaneous
k192	1	rs10462081	5	44800665	G	A	-0.246112	0.0286329	1.01593e-16	RP11-53O19.3	Adipose_Subcutaneous
k192	1	rs10462083	5	44806737	T	G	-0.257593	0.0288501	7.77122e-18	RP11-53O19.3	Adipose_Subcutaneous
k156	2	rs1046668	2	152226570	A	G	-0.13883	0.0357428	0.000116187	NMI	Adipose_Subcutaneous
k156	2	rs1046672	2	152236290	C	G	-0.145867	0.0371494	9.80189e-05	NMI	Adipose_Subcutaneous
k156	2	rs1046675	2	152236398	A	G	-0.145867	0.0371494	9.80189e-05	NMI	Adipose_Subcutaneous
k1	4	rs10467979	15	45521270	G	A	0.450835	0.0528897	1.74555e-16	CTD-2651B20.3	Adipose_Subcutaneous
k1	4	rs10467979	15	45521270	G	A	-0.171527	0.0380459	8.10642e-06	SPATA5L1	Adipose_Subcutaneous
k1	4	rs10467979	15	45521270	G	A	0.343541	0.0531293	2.35286e-10	CTD-2651B20.1	Adipose_Subcutaneous
k60	1	rs10469566	2	148484675	C	T	0.168487	0.0397158	2.62685e-05	ORC4	Adipose_Subcutaneous
k60	1	rs10469566	2	148484675	C	T	0.161872	0.0320639	6.206e-07	ACVR2A	Adipose_Subcutaneous
k110	3	rs10470686	3	48449956	T	C	-0.206281	0.0398452	3.24658e-07	ZNF589	Adipose_Subcutaneous
k110	3	rs10470686	3	48449956	T	C	-0.365931	0.0587709	9.96671e-10	MRPS18AP1	Adipose_Subcutaneous
k110	3	rs10470686	3	48449956	T	C	0.0989032	0.0289334	0.000680432	QRICH1	Adipose_Subcutaneous
k110	3	rs10470686	3	48449956	T	C	0.0995684	0.0236259	2.96172e-05	SHISA5	Adipose_Subcutaneous
k110	3	rs10470686	3	48449956	T	C	0.267985	0.0301612	1.09202e-17	TREX1	Adipose_Subcutaneous
k110	3	rs10470686	3	48449956	T	C	-0.235706	0.0554157	2.50415e-05	CDC25A	Adipose_Subcutaneous
k110	3	rs10470686	3	48449956	T	C	0.0964955	0.022288	1.79918e-05	TMA7	Adipose_Subcutaneous
k35	4	rs10471350	5	68640918	G	A	-0.328257	0.0326864	8.86745e-22	CCDC125	Adipose_Subcutaneous
k35	4	rs10471350	5	68640918	G	A	-0.213103	0.0535285	7.85391e-05	OCLN	Adipose_Subcutaneous
k35	4	rs10471350	5	68640918	G	A	0.162769	0.0354867	5.66912e-06	CTC-351M12.1	Adipose_Subcutaneous
k35	4	rs10471350	5	68640918	G	A	0.144754	0.0371342	0.00010986	CCNB1	Adipose_Subcutaneous
k35	4	rs10471350	5	68640918	G	A	-0.143056	0.0261282	6.86426e-08	TAF9	Adipose_Subcutaneous
k35	4	rs10471350	5	68640918	G	A	-0.193212	0.0530481	0.000297896	CFL1P5	Adipose_Subcutaneous
k35	4	rs10471350	5	68640918	G	A	0.15191	0.0328822	4.86759e-06	CENPH	Adipose_Subcutaneous
k35	4	rs10471774	5	68616331	C	T	-0.365145	0.0323772	1.70339e-26	CCDC125	Adipose_Subcutaneous
k35	4	rs10471774	5	68616331	C	T	-0.128183	0.0265987	1.9037e-06	TAF9	Adipose_Subcutaneous
k35	4	rs10471774	5	68616331	C	T	-0.244172	0.0532734	5.75817e-06	CFL1P5	Adipose_Subcutaneous
k35	4	rs10471774	5	68616331	C	T	-0.246634	0.0538913	5.94269e-06	OCLN	Adipose_Subcutaneous
k35	4	rs10471774	5	68616331	C	T	0.154615	0.0332563	4.24729e-06	CENPH	Adipose_Subcutaneous
k35	4	rs10471774	5	68616331	C	T	0.142677	0.0375945	0.00016524	CCNB1	Adipose_Subcutaneous
k35	4	rs10471774	5	68616331	C	T	0.168592	0.0358639	3.33637e-06	CTC-351M12.1	Adipose_Subcutaneous
k35	4	rs10471775	5	68641476	T	G	-0.147145	0.0261115	2.89242e-08	TAF9	Adipose_Subcutaneous
k35	4	rs10471775	5	68641476	T	G	0.157304	0.032867	2.22976e-06	CENPH	Adipose_Subcutaneous
k35	4	rs10471775	5	68641476	T	G	0.150094	0.0371311	6.10956e-05	CCNB1	Adipose_Subcutaneous
k35	4	rs10471775	5	68641476	T	G	-0.219372	0.0535344	4.85049e-05	OCLN	Adipose_Subcutaneous
k35	4	rs10471775	5	68641476	T	G	0.160452	0.0355444	7.89899e-06	CTC-351M12.1	Adipose_Subcutaneous
k35	4	rs10471775	5	68641476	T	G	-0.31912	0.0329021	1.57409e-20	CCDC125	Adipose_Subcutaneous
k35	4	rs10471775	5	68641476	T	G	-0.191868	0.0531122	0.000333231	CFL1P5	Adipose_Subcutaneous
k35	4	rs10471776	5	68641641	A	G	0.160452	0.0355444	7.89899e-06	CTC-351M12.1	Adipose_Subcutaneous
k35	4	rs10471776	5	68641641	A	G	-0.191868	0.0531122	0.000333231	CFL1P5	Adipose_Subcutaneous
k35	4	rs10471776	5	68641641	A	G	0.157304	0.032867	2.22976e-06	CENPH	Adipose_Subcutaneous
k35	4	rs10471776	5	68641641	A	G	-0.219372	0.0535344	4.85049e-05	OCLN	Adipose_Subcutaneous
k35	4	rs10471776	5	68641641	A	G	-0.147145	0.0261115	2.89242e-08	TAF9	Adipose_Subcutaneous
k35	4	rs10471776	5	68641641	A	G	0.150094	0.0371311	6.10956e-05	CCNB1	Adipose_Subcutaneous
k35	4	rs10471776	5	68641641	A	G	-0.31912	0.0329021	1.57409e-20	CCDC125	Adipose_Subcutaneous
k192	1	rs10473376	5	44931228	C	T	0.255813	0.0288517	1.26211e-17	RP11-53O19.3	Adipose_Subcutaneous
k192	1	rs10473377	5	44931246	T	C	0.255813	0.0288517	1.26211e-17	RP11-53O19.3	Adipose_Subcutaneous
k168	1	rs1047799	17	17095487	G	C	0.421187	0.0390896	1.55717e-24	FLCN	Adipose_Subcutaneous
k168	2	rs1047799	17	17095487	G	C	0.421187	0.0390896	1.55717e-24	FLCN	Adipose_Subcutaneous
k168	1	rs1047799	17	17095487	G	C	-0.0877785	0.0196852	1.01259e-05	MPRIP	Adipose_Subcutaneous
k168	2	rs1047799	17	17095487	G	C	-0.0877785	0.0196852	1.01259e-05	MPRIP	Adipose_Subcutaneous
k168	1	rs1047799	17	17095487	G	C	-0.156809	0.0326051	1.99538e-06	PLD6	Adipose_Subcutaneous
k168	2	rs1047799	17	17095487	G	C	-0.156809	0.0326051	1.99538e-06	PLD6	Adipose_Subcutaneous
k139	4	rs10478953	5	130185380	G	T	0.159335	0.0252726	6.25201e-10	HINT1	Adipose_Subcutaneous
k139	4	rs10478956	5	130318514	G	C	0.161183	0.0242437	7.62169e-11	HINT1	Adipose_Subcutaneous
k139	4	rs10478957	5	130318603	A	T	0.161183	0.0242437	7.62169e-11	HINT1	Adipose_Subcutaneous
k139	4	rs10478958	5	130333536	C	A	-0.151252	0.0236765	3.77872e-10	HINT1	Adipose_Subcutaneous
k73	11	rs10484558	6	31615514	T	C	-0.76587	0.177538	1.92653e-05	XXbac-BPG181B23.7	Adipose_Subcutaneous
k73	10	rs10484558	6	31615514	T	C	-0.76587	0.177538	1.92653e-05	XXbac-BPG181B23.7	Adipose_Subcutaneous
k36	1	rs1048505	19	38219553	A	C	-0.126417	0.0329014	0.000137233	ZNF793	Adipose_Subcutaneous
k36	1	rs1048505	19	38219553	A	C	0.69747	0.0517838	1.33223e-35	LINC01535	Adipose_Subcutaneous
k36	1	rs1048505	19	38219553	A	C	-0.365053	0.0264568	4.87459e-37	ZNF781	Adipose_Subcutaneous
k30	2	rs10485510	20	34445164	G	A	1.01142	0.0726238	1.32272e-37	RPL36P4	Adipose_Subcutaneous
k30	2	rs10485510	20	34445164	G	A	-0.209255	0.0581079	0.000347743	SPAG4	Adipose_Subcutaneous
k30	2	rs10485510	20	34445164	G	A	-1.37998	0.0369655	4.20609e-148	CPNE1	Adipose_Subcutaneous
k30	2	rs10485510	20	34445164	G	A	-0.169092	0.0486409	0.000551629	PROCR	Adipose_Subcutaneous
k30	2	rs10485510	20	34445164	G	A	-0.502835	0.0641119	2.58414e-14	FER1L4	Adipose_Subcutaneous
k116	2	rs10486512	7	33084992	C	T	-0.159844	0.0328589	1.53007e-06	RP9P	Adipose_Subcutaneous
k142	1	rs10487499	7	127557493	T	C	-0.318382	0.0257699	7.26757e-31	SND1	Adipose_Subcutaneous
k142	1	rs10487502	7	127600378	C	T	-0.298333	0.0269486	1.11266e-25	SND1	Adipose_Subcutaneous
k192	1	rs1048758	5	44828594	G	A	-0.285673	0.0277228	9.46214e-23	RP11-53O19.3	Adipose_Subcutaneous
k55	2	rs10489597	1	16622546	C	G	0.301812	0.0474731	4.5493e-10	ANO7L1	Adipose_Subcutaneous
k55	2	rs10489597	1	16622546	C	G	0.155884	0.0387012	6.48253e-05	MT1XP1	Adipose_Subcutaneous
k55	2	rs10489597	1	16622546	C	G	0.421487	0.0391368	1.63248e-24	ARHGEF19	Adipose_Subcutaneous
k55	2	rs10489597	1	16622546	C	G	-0.208967	0.0347122	3.33285e-09	FBXO42	Adipose_Subcutaneous
k55	2	rs10489598	1	16619350	G	A	-0.203374	0.0356669	2.00455e-08	FBXO42	Adipose_Subcutaneous
k55	2	rs10489598	1	16619350	G	A	0.284423	0.0489057	1.06506e-08	ANO7L1	Adipose_Subcutaneous
k55	2	rs10489598	1	16619350	G	A	0.440347	0.0398894	1.47401e-25	ARHGEF19	Adipose_Subcutaneous
k55	2	rs10489598	1	16619350	G	A	0.0917653	0.022204	4.187e-05	SZRD1	Adipose_Subcutaneous
k19	1	rs10491128	17	37551988	G	A	0.118335	0.0274105	1.899e-05	PGAP3	Adipose_Subcutaneous
k19	1	rs10491128	17	37551988	G	A	-0.147627	0.0258141	1.82675e-08	FBXL20	Adipose_Subcutaneous
k19	1	rs10491129	17	37461643	T	G	0.19864	0.0484402	4.79129e-05	CSF3	Adipose_Subcutaneous
k19	1	rs10491129	17	37461643	T	G	-0.154919	0.0256145	2.8334e-09	FBXL20	Adipose_Subcutaneous
k19	1	rs10491129	17	37461643	T	G	0.136536	0.0271243	6.67752e-07	PGAP3	Adipose_Subcutaneous
k43	4	rs10491967	12	3368093	G	A	0.182739	0.0407902	9.21853e-06	TSPAN9	Adipose_Subcutaneous
k197	1	rs1049481	19	13054781	G	T	0.135925	0.023364	1.05347e-08	CALR	Adipose_Subcutaneous
k197	1	rs1049481	19	13054781	G	T	-0.119704	0.017502	2.27796e-11	FARSA	Adipose_Subcutaneous
k197	1	rs1049481	19	13054781	G	T	-0.174311	0.0186367	2.66443e-19	GCDH	Adipose_Subcutaneous
k60	1	rs10497024	2	148648059	A	G	0.224219	0.0378495	5.77917e-09	ORC4	Adipose_Subcutaneous
k60	1	rs10497024	2	148648059	A	G	0.192433	0.0306516	7.32858e-10	ACVR2A	Adipose_Subcutaneous
k60	1	rs10497025	2	148662202	C	G	0.170566	0.0341151	7.90275e-07	ACVR2A	Adipose_Subcutaneous
k60	1	rs10497025	2	148662202	C	G	0.208962	0.0419687	8.75494e-07	ORC4	Adipose_Subcutaneous
k73	8	rs1049724	6	31236862	C	T	-0.314007	0.0821272	0.000147861	XXbac-BPG299F13.17	Adipose_Subcutaneous
k73	9	rs1049724	6	31236862	C	T	-0.314007	0.0821272	0.000147861	XXbac-BPG299F13.17	Adipose_Subcutaneous
k73	8	rs1049724	6	31236862	C	T	0.451511	0.112204	6.58735e-05	XXbac-BPG248L24.12	Adipose_Subcutaneous
k73	9	rs1049724	6	31236862	C	T	0.451511	0.112204	6.58735e-05	XXbac-BPG248L24.12	Adipose_Subcutaneous
k73	8	rs1049724	6	31236862	C	T	0.527334	0.114529	5.22721e-06	HLA-S	Adipose_Subcutaneous
k73	9	rs1049724	6	31236862	C	T	0.527334	0.114529	5.22721e-06	HLA-S	Adipose_Subcutaneous
k73	8	rs1049724	6	31236862	C	T	-0.311351	0.0711308	1.45875e-05	HLA-C	Adipose_Subcutaneous
k73	9	rs1049724	6	31236862	C	T	-0.311351	0.0711308	1.45875e-05	HLA-C	Adipose_Subcutaneous
k37	5	rs10497465	2	177936403	C	G	0.20054	0.0476205	3.00205e-05	HOXD9	Adipose_Subcutaneous
k37	6	rs10497465	2	177936403	C	G	0.20054	0.0476205	3.00205e-05	HOXD9	Adipose_Subcutaneous
k12	2	rs10498755	6	43330756	C	T	-0.193093	0.0475929	5.7435e-05	VEGFA	Adipose_Subcutaneous
k73	6	rs1049943	6	30711026	C	G	0.469525	0.113075	3.8565e-05	MICE	Adipose_Subcutaneous
k73	9	rs1049943	6	30711026	C	G	0.469525	0.113075	3.8565e-05	MICE	Adipose_Subcutaneous
k73	8	rs1049943	6	30711026	C	G	0.469525	0.113075	3.8565e-05	MICE	Adipose_Subcutaneous
k73	11	rs1049943	6	30711026	C	G	0.469525	0.113075	3.8565e-05	MICE	Adipose_Subcutaneous
k73	10	rs1049943	6	30711026	C	G	0.469525	0.113075	3.8565e-05	MICE	Adipose_Subcutaneous
k73	6	rs1049943	6	30711026	C	G	-0.305937	0.0483411	5.41164e-10	FLOT1	Adipose_Subcutaneous
k73	9	rs1049943	6	30711026	C	G	-0.305937	0.0483411	5.41164e-10	FLOT1	Adipose_Subcutaneous
k73	8	rs1049943	6	30711026	C	G	-0.305937	0.0483411	5.41164e-10	FLOT1	Adipose_Subcutaneous
k73	11	rs1049943	6	30711026	C	G	-0.305937	0.0483411	5.41164e-10	FLOT1	Adipose_Subcutaneous
k73	10	rs1049943	6	30711026	C	G	-0.305937	0.0483411	5.41164e-10	FLOT1	Adipose_Subcutaneous
k170	1	rs10500559	16	71693093	T	C	0.128238	0.0259267	1.02859e-06	AP1G1	Adipose_Subcutaneous
k170	1	rs10500559	16	71693093	T	C	0.409277	0.0562204	1.26955e-12	MARVELD3	Adipose_Subcutaneous
k170	1	rs10500560	16	71681153	G	A	0.246795	0.0405938	2.35951e-09	TAT-AS1	Adipose_Subcutaneous
k170	1	rs10500560	16	71681153	G	A	-0.199331	0.0551433	0.000330381	MARVELD3	Adipose_Subcutaneous
k159	1	rs10501426	11	78057122	C	T	-0.246979	0.0429239	1.50449e-08	NARS2	Adipose_Subcutaneous
k71	2	rs10503394	8	8565775	A	G	-0.308023	0.0638589	1.86444e-06	FAM85B	Adipose_Subcutaneous
k71	2	rs10503394	8	8565775	A	G	0.196394	0.036679	1.29947e-07	CLDN23	Adipose_Subcutaneous
k110	1	rs1050450	3	49394834	G	A	-0.20155	0.0412388	1.36997e-06	MST1R	Adipose_Subcutaneous
k110	1	rs1050450	3	49394834	G	A	0.150118	0.0268523	3.69033e-08	MST1	Adipose_Subcutaneous
k110	1	rs1050450	3	49394834	G	A	-0.112538	0.0256723	1.4175e-05	IP6K2	Adipose_Subcutaneous
k110	1	rs1050450	3	49394834	G	A	0.13067	0.0177169	6.66021e-13	APEH	Adipose_Subcutaneous
k110	1	rs1050450	3	49394834	G	A	-0.108868	0.0282148	0.000128671	QRICH1	Adipose_Subcutaneous
k110	1	rs1050450	3	49394834	G	A	-0.201704	0.0275663	9.88558e-13	RNF123	Adipose_Subcutaneous
k110	1	rs1050450	3	49394834	G	A	0.202107	0.025479	1.36687e-14	NICN1	Adipose_Subcutaneous
k110	1	rs1050450	3	49394834	G	A	0.272461	0.0310994	2.85765e-17	RBM6	Adipose_Subcutaneous
k110	1	rs1050450	3	49394834	G	A	0.197725	0.0225942	3.08329e-17	AMT	Adipose_Subcutaneous
k189	1	rs10508811	10	35014434	T	G	0.245202	0.0602221	5.4091e-05	PARD3-AS1	Adipose_Subcutaneous
k189	1	rs10508812	10	35047413	G	A	0.27545	0.0619173	1.06113e-05	PARD3-AS1	Adipose_Subcutaneous
k189	1	rs10508813	10	35048855	T	C	0.263635	0.0591333	1.01619e-05	PARD3-AS1	Adipose_Subcutaneous
k110	3	rs10510761	3	52965255	C	T	0.156234	0.0362728	1.98329e-05	PPM1M	Adipose_Subcutaneous
k73	10	rs1051115	6	34855748	G	C	0.297236	0.0438609	3.39587e-11	UHRF1BP1	Adipose_Subcutaneous
k73	10	rs1051115	6	34855748	G	C	-0.1269	0.0301528	3.03609e-05	SNRPC	Adipose_Subcutaneous
k165	1	rs1051168	15	85200520	G	T	-0.392033	0.0569629	1.73161e-11	GOLGA6L5P	Adipose_Subcutaneous
k165	1	rs1051168	15	85200520	G	T	0.309427	0.0612488	6.0977e-07	RP11-182J1.5	Adipose_Subcutaneous
k165	1	rs1051168	15	85200520	G	T	0.204552	0.0437341	3.72797e-06	DNM1P51	Adipose_Subcutaneous
k165	1	rs1051168	15	85200520	G	T	0.258741	0.0481768	1.19335e-07	RN7SL417P	Adipose_Subcutaneous
k165	1	rs1051168	15	85200520	G	T	0.485439	0.050469	3.05925e-20	CSPG4P12	Adipose_Subcutaneous
k165	1	rs1051168	15	85200520	G	T	-0.182853	0.0444157	4.47776e-05	SCAND2P	Adipose_Subcutaneous
k165	1	rs1051168	15	85200520	G	T	0.48208	0.0412803	4.29369e-28	LINC00933	Adipose_Subcutaneous
k165	1	rs1051168	15	85200520	G	T	-0.437143	0.0622564	7.01885e-12	UBE2Q2L	Adipose_Subcutaneous
k165	1	rs1051168	15	85200520	G	T	-0.230832	0.0555433	3.79864e-05	CSPG4P11	Adipose_Subcutaneous
k165	1	rs1051168	15	85200520	G	T	-0.136626	0.029534	4.72914e-06	NMB	Adipose_Subcutaneous
k165	1	rs1051168	15	85200520	G	T	-0.29595	0.0507535	9.76981e-09	WDR73	Adipose_Subcutaneous
k165	1	rs1051168	15	85200520	G	T	0.402578	0.0454149	1.28219e-17	RP11-182J1.14	Adipose_Subcutaneous
k192	1	rs10512865	5	44823367	C	T	-0.285673	0.0277228	9.46214e-23	RP11-53O19.3	Adipose_Subcutaneous
k59	2	rs10516497	4	103942714	A	C	-0.49499	0.0632494	2.91783e-14	LRRC37A15P	Adipose_Subcutaneous
k59	2	rs10516497	4	103942714	A	C	-0.490224	0.0640409	9.73404e-14	KRT8P46	Adipose_Subcutaneous
k73	8	rs1051786	6	31378425	A	G	0.28416	0.054629	2.86386e-07	MIR6891	Adipose_Subcutaneous
k73	8	rs1051786	6	31378425	A	G	0.235471	0.061217	0.000134963	HLA-S	Adipose_Subcutaneous
k73	8	rs1051786	6	31378425	A	G	-0.450938	0.0569146	1.46031e-14	Y_RNA	Adipose_Subcutaneous
k73	8	rs1051786	6	31378425	A	G	-0.682296	0.0280943	3.36386e-87	MICA	Adipose_Subcutaneous
k73	8	rs1051786	6	31378425	A	G	0.317948	0.0487816	1.71394e-10	PSORS1C1	Adipose_Subcutaneous
k73	8	rs1051786	6	31378425	A	G	-0.914301	0.0414734	3.44562e-76	XXbac-BPG181B23.7	Adipose_Subcutaneous
k73	8	rs1051786	6	31378425	A	G	-0.213551	0.050568	2.8536e-05	HCG22	Adipose_Subcutaneous
k73	8	rs1051786	6	31378425	A	G	0.221582	0.0580023	0.000149734	PSORS1C2	Adipose_Subcutaneous
k73	8	rs1051786	6	31378425	A	G	-0.210184	0.0483999	1.69822e-05	MICB	Adipose_Subcutaneous
k73	8	rs1051792	6	31378977	G	A	0.235471	0.061217	0.000134963	HLA-S	Adipose_Subcutaneous
k73	8	rs1051792	6	31378977	G	A	-0.213551	0.050568	2.8536e-05	HCG22	Adipose_Subcutaneous
k73	8	rs1051792	6	31378977	G	A	-0.914301	0.0414734	3.44562e-76	XXbac-BPG181B23.7	Adipose_Subcutaneous
k73	8	rs1051792	6	31378977	G	A	0.221582	0.0580023	0.000149734	PSORS1C2	Adipose_Subcutaneous
k73	8	rs1051792	6	31378977	G	A	-0.682296	0.0280943	3.36386e-87	MICA	Adipose_Subcutaneous
k73	8	rs1051792	6	31378977	G	A	0.28416	0.054629	2.86386e-07	MIR6891	Adipose_Subcutaneous
k73	8	rs1051792	6	31378977	G	A	-0.450938	0.0569146	1.46031e-14	Y_RNA	Adipose_Subcutaneous
k73	8	rs1051792	6	31378977	G	A	0.317948	0.0487816	1.71394e-10	PSORS1C1	Adipose_Subcutaneous
k73	8	rs1051792	6	31378977	G	A	-0.210184	0.0483999	1.69822e-05	MICB	Adipose_Subcutaneous
k73	8	rs1051796	6	31379773	C	T	0.317948	0.0487816	1.71394e-10	PSORS1C1	Adipose_Subcutaneous
k73	8	rs1051796	6	31379773	C	T	0.28416	0.054629	2.86386e-07	MIR6891	Adipose_Subcutaneous
k73	8	rs1051796	6	31379773	C	T	-0.682296	0.0280943	3.36386e-87	MICA	Adipose_Subcutaneous
k73	8	rs1051796	6	31379773	C	T	0.235471	0.061217	0.000134963	HLA-S	Adipose_Subcutaneous
k73	8	rs1051796	6	31379773	C	T	-0.213551	0.050568	2.8536e-05	HCG22	Adipose_Subcutaneous
k73	8	rs1051796	6	31379773	C	T	0.221582	0.0580023	0.000149734	PSORS1C2	Adipose_Subcutaneous
k73	8	rs1051796	6	31379773	C	T	-0.210184	0.0483999	1.69822e-05	MICB	Adipose_Subcutaneous
k73	8	rs1051796	6	31379773	C	T	-0.914301	0.0414734	3.44562e-76	XXbac-BPG181B23.7	Adipose_Subcutaneous
k73	8	rs1051796	6	31379773	C	T	-0.450938	0.0569146	1.46031e-14	Y_RNA	Adipose_Subcutaneous
k195	2	rs10518716	15	67494823	G	C	-0.374151	0.0551018	3.11886e-11	IQCH	Adipose_Subcutaneous
k195	2	rs10518716	15	67494823	G	C	0.180906	0.0331665	7.6638e-08	SMAD3	Adipose_Subcutaneous
k195	2	rs10518716	15	67494823	G	C	-0.24294	0.0385507	6.35837e-10	SKOR1	Adipose_Subcutaneous
k195	2	rs10518716	15	67494823	G	C	0.162137	0.0304641	1.53714e-07	AAGAB	Adipose_Subcutaneous
k195	2	rs10518716	15	67494823	G	C	-0.270554	0.0327691	1.2911e-15	MAP2K5	Adipose_Subcutaneous
k37	6	rs1051929	2	177036754	T	C	0.221565	0.0266626	8.6832e-16	HAGLR	Adipose_Subcutaneous
k139	4	rs10520092	5	130202197	A	G	0.159335	0.0252726	6.25201e-10	HINT1	Adipose_Subcutaneous
k73	9	rs1052986	6	31146439	G	C	-0.220555	0.056607	0.000110686	XXbac-BPG299F13.17	Adipose_Subcutaneous
k73	8	rs1052986	6	31146439	G	C	-0.220555	0.056607	0.000110686	XXbac-BPG299F13.17	Adipose_Subcutaneous
k73	11	rs1052986	6	31146439	G	C	-0.220555	0.056607	0.000110686	XXbac-BPG299F13.17	Adipose_Subcutaneous
k73	9	rs1052986	6	31146439	G	C	-0.150179	0.0345223	1.64276e-05	TCF19	Adipose_Subcutaneous
k73	8	rs1052986	6	31146439	G	C	-0.150179	0.0345223	1.64276e-05	TCF19	Adipose_Subcutaneous
k73	11	rs1052986	6	31146439	G	C	-0.150179	0.0345223	1.64276e-05	TCF19	Adipose_Subcutaneous
k73	9	rs1052986	6	31146439	G	C	-0.196511	0.0474763	4.0774e-05	CCHCR1	Adipose_Subcutaneous
k73	8	rs1052986	6	31146439	G	C	-0.196511	0.0474763	4.0774e-05	CCHCR1	Adipose_Subcutaneous
k73	11	rs1052986	6	31146439	G	C	-0.196511	0.0474763	4.0774e-05	CCHCR1	Adipose_Subcutaneous
k73	9	rs1052986	6	31146439	G	C	0.24915	0.0649714	0.000141385	PSORS1C1	Adipose_Subcutaneous
k73	8	rs1052986	6	31146439	G	C	0.24915	0.0649714	0.000141385	PSORS1C1	Adipose_Subcutaneous
k73	11	rs1052986	6	31146439	G	C	0.24915	0.0649714	0.000141385	PSORS1C1	Adipose_Subcutaneous
k73	9	rs1052986	6	31146439	G	C	-0.550693	0.062874	2.90895e-17	POU5F1	Adipose_Subcutaneous
k73	8	rs1052986	6	31146439	G	C	-0.550693	0.062874	2.90895e-17	POU5F1	Adipose_Subcutaneous
k73	11	rs1052986	6	31146439	G	C	-0.550693	0.062874	2.90895e-17	POU5F1	Adipose_Subcutaneous
k73	9	rs1052986	6	31146439	G	C	-0.247329	0.0623168	8.25453e-05	HLA-L	Adipose_Subcutaneous
k73	8	rs1052986	6	31146439	G	C	-0.247329	0.0623168	8.25453e-05	HLA-L	Adipose_Subcutaneous
k73	11	rs1052986	6	31146439	G	C	-0.247329	0.0623168	8.25453e-05	HLA-L	Adipose_Subcutaneous
k73	9	rs1052986	6	31146439	G	C	-0.213101	0.0548187	0.000114689	HCG27	Adipose_Subcutaneous
k73	8	rs1052986	6	31146439	G	C	-0.213101	0.0548187	0.000114689	HCG27	Adipose_Subcutaneous
k73	11	rs1052986	6	31146439	G	C	-0.213101	0.0548187	0.000114689	HCG27	Adipose_Subcutaneous
k19	5	rs1054609	17	38033277	A	C	0.155701	0.0378649	4.56994e-05	MED24	Adipose_Subcutaneous
k19	5	rs1054609	17	38033277	A	C	0.241689	0.0384179	6.78196e-10	RP11-387H17.4	Adipose_Subcutaneous
k19	5	rs1054609	17	38033277	A	C	0.469736	0.04914	4.98439e-20	GSDMA	Adipose_Subcutaneous
k19	5	rs1054609	17	38033277	A	C	0.108146	0.0184283	7.91609e-09	ORMDL3	Adipose_Subcutaneous
k210	2	rs1054735	11	119290034	G	C	-0.166508	0.0355849	3.69356e-06	USP2	Adipose_Subcutaneous
k210	1	rs1054735	11	119290034	G	C	-0.166508	0.0355849	3.69356e-06	USP2	Adipose_Subcutaneous
k159	1	rs1055248	11	77925573	T	C	-0.236093	0.0450154	2.29628e-07	NARS2	Adipose_Subcutaneous
k30	2	rs1056196	20	34327159	T	A	-1.40525	0.0347824	3.30354e-161	CPNE1	Adipose_Subcutaneous
k30	2	rs1056196	20	34327159	T	A	-0.514229	0.0638007	5.44234e-15	FER1L4	Adipose_Subcutaneous
k30	2	rs1056196	20	34327159	T	A	1.01056	0.0724607	1.08519e-37	RPL36P4	Adipose_Subcutaneous
k170	1	rs1056303	16	71670066	C	T	0.254058	0.0403349	6.47759e-10	TAT-AS1	Adipose_Subcutaneous
k170	1	rs1056303	16	71670066	C	T	-0.197799	0.0549322	0.000348226	MARVELD3	Adipose_Subcutaneous
k50	2	rs1056819	11	2949861	C	T	-0.244376	0.0400595	2.09161e-09	CARS1	Adipose_Subcutaneous
k50	2	rs1056819	11	2949861	C	T	-0.210897	0.0425112	9.56613e-07	NAP1L4	Adipose_Subcutaneous
k86	1	rs1057868	7	75615006	C	T	0.121064	0.0226922	1.43766e-07	POR	Adipose_Subcutaneous
k7	3	rs1057987	17	59485555	C	T	-0.144006	0.0276068	2.65685e-07	TBX2	Adipose_Subcutaneous
k7	3	rs1057987	17	59485555	C	T	-0.151997	0.0301107	6.22102e-07	TBX2-AS1	Adipose_Subcutaneous
k7	3	rs1058004	17	59486732	C	T	-0.140895	0.027828	5.76931e-07	TBX2	Adipose_Subcutaneous
k7	3	rs1058004	17	59486732	C	T	-0.149824	0.0303385	1.06853e-06	TBX2-AS1	Adipose_Subcutaneous
k170	1	rs1058747	16	71679204	C	T	0.128238	0.0259267	1.02859e-06	AP1G1	Adipose_Subcutaneous
k170	1	rs1058747	16	71679204	C	T	0.409277	0.0562204	1.26955e-12	MARVELD3	Adipose_Subcutaneous
k73	11	rs1059288	6	33267672	A	G	-0.144859	0.0329212	1.31736e-05	BAK1	Adipose_Subcutaneous
k73	11	rs1059288	6	33267672	A	G	0.168968	0.0250242	3.96816e-11	ZBTB22	Adipose_Subcutaneous
k73	11	rs1059288	6	33267672	A	G	0.150887	0.024526	1.54501e-09	RPS18	Adipose_Subcutaneous
k73	11	rs1059288	6	33267672	A	G	-0.109391	0.0230379	2.66795e-06	TAPBP	Adipose_Subcutaneous
k58	2	rs1059515	10	93790505	A	G	0.346506	0.059111	8.21259e-09	TNKS2-AS1	Adipose_Subcutaneous
k204	1	rs1059778	1	228372062	C	T	0.202977	0.0462422	1.38157e-05	RP5-1139B12.2	Adipose_Subcutaneous
k204	1	rs1059778	1	228372062	C	T	-0.133108	0.0247276	1.11857e-07	GUK1	Adipose_Subcutaneous
k204	1	rs1059778	1	228372062	C	T	-0.254419	0.0456298	3.99845e-08	OBSCN-AS1	Adipose_Subcutaneous
k204	1	rs1059778	1	228372062	C	T	-0.121289	0.0230427	2.08237e-07	MRPL55	Adipose_Subcutaneous
k204	1	rs1059778	1	228372062	C	T	-0.138386	0.0329524	3.15539e-05	IBA57	Adipose_Subcutaneous
k71	2	rs1060106	8	8561452	A	G	-0.307602	0.0641689	2.15085e-06	FAM85B	Adipose_Subcutaneous
k71	2	rs1060106	8	8561452	A	G	0.195805	0.0368627	1.62338e-07	CLDN23	Adipose_Subcutaneous
k197	1	rs1060218	19	13008607	G	T	0.150398	0.0175922	1.44421e-16	FARSA	Adipose_Subcutaneous
k197	1	rs1060218	19	13008607	G	T	-0.12827	0.0241576	1.64047e-07	CALR	Adipose_Subcutaneous
k197	1	rs1060218	19	13008607	G	T	0.149623	0.0196614	1.33072e-13	GCDH	Adipose_Subcutaneous
k192	1	rs1061310	5	44820850	G	C	-0.28725	0.0274761	2.58776e-23	RP11-53O19.3	Adipose_Subcutaneous
k73	11	rs1061397	6	30692539	C	T	-0.29798	0.0484769	1.59336e-09	FLOT1	Adipose_Subcutaneous
k73	8	rs1061397	6	30692539	C	T	-0.29798	0.0484769	1.59336e-09	FLOT1	Adipose_Subcutaneous
k73	10	rs1061397	6	30692539	C	T	-0.29798	0.0484769	1.59336e-09	FLOT1	Adipose_Subcutaneous
k73	9	rs1061397	6	30692539	C	T	-0.29798	0.0484769	1.59336e-09	FLOT1	Adipose_Subcutaneous
k73	6	rs1061397	6	30692539	C	T	-0.29798	0.0484769	1.59336e-09	FLOT1	Adipose_Subcutaneous
k73	11	rs1061397	6	30692539	C	T	0.496036	0.11294	1.36594e-05	MICE	Adipose_Subcutaneous
k73	8	rs1061397	6	30692539	C	T	0.496036	0.11294	1.36594e-05	MICE	Adipose_Subcutaneous
k73	10	rs1061397	6	30692539	C	T	0.496036	0.11294	1.36594e-05	MICE	Adipose_Subcutaneous
k73	9	rs1061397	6	30692539	C	T	0.496036	0.11294	1.36594e-05	MICE	Adipose_Subcutaneous
k73	6	rs1061397	6	30692539	C	T	0.496036	0.11294	1.36594e-05	MICE	Adipose_Subcutaneous
k73	11	rs1061424	6	30692583	A	G	0.496036	0.11294	1.36594e-05	MICE	Adipose_Subcutaneous
k73	9	rs1061424	6	30692583	A	G	0.496036	0.11294	1.36594e-05	MICE	Adipose_Subcutaneous
k73	8	rs1061424	6	30692583	A	G	0.496036	0.11294	1.36594e-05	MICE	Adipose_Subcutaneous
k73	10	rs1061424	6	30692583	A	G	0.496036	0.11294	1.36594e-05	MICE	Adipose_Subcutaneous
k73	6	rs1061424	6	30692583	A	G	0.496036	0.11294	1.36594e-05	MICE	Adipose_Subcutaneous
k73	11	rs1061424	6	30692583	A	G	-0.29798	0.0484769	1.59336e-09	FLOT1	Adipose_Subcutaneous
k73	9	rs1061424	6	30692583	A	G	-0.29798	0.0484769	1.59336e-09	FLOT1	Adipose_Subcutaneous
k73	8	rs1061424	6	30692583	A	G	-0.29798	0.0484769	1.59336e-09	FLOT1	Adipose_Subcutaneous
k73	10	rs1061424	6	30692583	A	G	-0.29798	0.0484769	1.59336e-09	FLOT1	Adipose_Subcutaneous
k73	6	rs1061424	6	30692583	A	G	-0.29798	0.0484769	1.59336e-09	FLOT1	Adipose_Subcutaneous
k165	1	rs1061737	15	85183790	G	C	0.498453	0.0408002	2.71054e-30	LINC00933	Adipose_Subcutaneous
k165	1	rs1061737	15	85183790	G	C	-0.185965	0.0443054	3.18538e-05	SCAND2P	Adipose_Subcutaneous
k165	1	rs1061737	15	85183790	G	C	0.495654	0.0501635	3.46658e-21	CSPG4P12	Adipose_Subcutaneous
k165	1	rs1061737	15	85183790	G	C	-0.293552	0.0506805	1.2151e-08	WDR73	Adipose_Subcutaneous
k165	1	rs1061737	15	85183790	G	C	-0.132449	0.0295143	8.90579e-06	NMB	Adipose_Subcutaneous
k165	1	rs1061737	15	85183790	G	C	-0.383557	0.0569607	4.46038e-11	GOLGA6L5P	Adipose_Subcutaneous
k165	1	rs1061737	15	85183790	G	C	-0.239836	0.0553621	1.77843e-05	CSPG4P11	Adipose_Subcutaneous
k165	1	rs1061737	15	85183790	G	C	0.409614	0.0451943	2.69507e-18	RP11-182J1.14	Adipose_Subcutaneous
k165	1	rs1061737	15	85183790	G	C	0.211213	0.0435875	1.67551e-06	DNM1P51	Adipose_Subcutaneous
k165	1	rs1061737	15	85183790	G	C	-0.435088	0.0621582	8.1002e-12	UBE2Q2L	Adipose_Subcutaneous
k165	1	rs1061737	15	85183790	G	C	0.255863	0.0481127	1.57138e-07	RN7SL417P	Adipose_Subcutaneous
k165	1	rs1061737	15	85183790	G	C	0.317759	0.061046	2.81166e-07	RP11-182J1.5	Adipose_Subcutaneous
k36	1	rs1061753	19	38045937	G	A	-0.126478	0.0331276	0.000151113	ZNF793	Adipose_Subcutaneous
k36	1	rs1061753	19	38045937	G	A	0.695493	0.0523047	7.39022e-35	LINC01535	Adipose_Subcutaneous
k36	1	rs1061753	19	38045937	G	A	-0.367882	0.0266237	3.98971e-37	ZNF781	Adipose_Subcutaneous
k36	1	rs1061756	19	38045819	A	G	-0.366439	0.0263241	1.41387e-37	ZNF781	Adipose_Subcutaneous
k36	1	rs1061756	19	38045819	A	G	-0.126218	0.0328142	0.000134996	ZNF793	Adipose_Subcutaneous
k36	1	rs1061756	19	38045819	A	G	0.678068	0.0521036	1.21246e-33	LINC01535	Adipose_Subcutaneous
k73	11	rs1061783	6	33282628	C	T	-0.125358	0.03223	0.00011373	BAK1	Adipose_Subcutaneous
k73	11	rs1061783	6	33282628	C	T	0.143037	0.0239636	4.4702e-09	RPS18	Adipose_Subcutaneous
k73	11	rs1061783	6	33282628	C	T	-0.0905885	0.0231757	0.000105268	DAXX	Adipose_Subcutaneous
k73	11	rs1061783	6	33282628	C	T	0.17452	0.0242676	2.29213e-12	ZBTB22	Adipose_Subcutaneous
k73	11	rs1061783	6	33282628	C	T	-0.104922	0.0224801	3.90323e-06	TAPBP	Adipose_Subcutaneous
k73	8	rs1063631	6	31378387	T	C	-0.682296	0.0280943	3.36386e-87	MICA	Adipose_Subcutaneous
k73	8	rs1063631	6	31378387	T	C	0.28416	0.054629	2.86386e-07	MIR6891	Adipose_Subcutaneous
k73	8	rs1063631	6	31378387	T	C	0.235471	0.061217	0.000134963	HLA-S	Adipose_Subcutaneous
k73	8	rs1063631	6	31378387	T	C	-0.914301	0.0414734	3.44562e-76	XXbac-BPG181B23.7	Adipose_Subcutaneous
k73	8	rs1063631	6	31378387	T	C	0.221582	0.0580023	0.000149734	PSORS1C2	Adipose_Subcutaneous
k73	8	rs1063631	6	31378387	T	C	-0.213551	0.050568	2.8536e-05	HCG22	Adipose_Subcutaneous
k73	8	rs1063631	6	31378387	T	C	-0.450938	0.0569146	1.46031e-14	Y_RNA	Adipose_Subcutaneous
k73	8	rs1063631	6	31378387	T	C	-0.210184	0.0483999	1.69822e-05	MICB	Adipose_Subcutaneous
k73	8	rs1063631	6	31378387	T	C	0.317948	0.0487816	1.71394e-10	PSORS1C1	Adipose_Subcutaneous
k37	6	rs1063656	2	177017848	C	T	-0.20094	0.0423465	2.70834e-06	HOXD3	Adipose_Subcutaneous
k37	5	rs1063656	2	177017848	C	T	-0.20094	0.0423465	2.70834e-06	HOXD3	Adipose_Subcutaneous
k37	6	rs1063656	2	177017848	C	T	-0.227294	0.0504779	8.31405e-06	HOXD1	Adipose_Subcutaneous
k37	5	rs1063656	2	177017848	C	T	-0.227294	0.0504779	8.31405e-06	HOXD1	Adipose_Subcutaneous
k37	6	rs1063656	2	177017848	C	T	0.432804	0.0503304	9.8663e-17	HAGLROS	Adipose_Subcutaneous
k37	5	rs1063656	2	177017848	C	T	0.432804	0.0503304	9.8663e-17	HAGLROS	Adipose_Subcutaneous
k110	1	rs10640	3	49454277	G	A	-0.208373	0.0278792	3.39762e-13	RNF123	Adipose_Subcutaneous
k110	1	rs10640	3	49454277	G	A	0.199102	0.0229194	5.04437e-17	AMT	Adipose_Subcutaneous
k110	1	rs10640	3	49454277	G	A	0.130442	0.0179831	1.51414e-12	APEH	Adipose_Subcutaneous
k110	1	rs10640	3	49454277	G	A	0.275176	0.0315331	3.72505e-17	RBM6	Adipose_Subcutaneous
k110	1	rs10640	3	49454277	G	A	-0.123381	0.0259335	2.5532e-06	IP6K2	Adipose_Subcutaneous
k110	1	rs10640	3	49454277	G	A	-0.202558	0.0418087	1.68247e-06	MST1R	Adipose_Subcutaneous
k110	1	rs10640	3	49454277	G	A	-0.112314	0.0285785	9.6632e-05	QRICH1	Adipose_Subcutaneous
k110	1	rs10640	3	49454277	G	A	0.149321	0.0272433	6.6537e-08	MST1	Adipose_Subcutaneous
k110	1	rs10640	3	49454277	G	A	0.20341	0.0258429	2.11813e-14	NICN1	Adipose_Subcutaneous
k210	1	rs1064193	11	118965338	T	A	-0.269164	0.0402013	5.67834e-11	CCDC153	Adipose_Subcutaneous
k210	1	rs1064193	11	118965338	T	A	-0.232229	0.0332013	8.37302e-12	HINFP	Adipose_Subcutaneous
k73	10	rs1065356	6	31687008	G	A	0.210047	0.0451302	4.14914e-06	TNXA	Adipose_Subcutaneous
k73	11	rs1065356	6	31687008	G	A	0.210047	0.0451302	4.14914e-06	TNXA	Adipose_Subcutaneous
k73	9	rs1065356	6	31687008	G	A	0.210047	0.0451302	4.14914e-06	TNXA	Adipose_Subcutaneous
k73	6	rs1065356	6	31687008	G	A	0.210047	0.0451302	4.14914e-06	TNXA	Adipose_Subcutaneous
k73	8	rs1065356	6	31687008	G	A	0.210047	0.0451302	4.14914e-06	TNXA	Adipose_Subcutaneous
k73	7	rs1065356	6	31687008	G	A	0.210047	0.0451302	4.14914e-06	TNXA	Adipose_Subcutaneous
k73	10	rs1065356	6	31687008	G	A	-0.19896	0.0349876	2.18278e-08	SNHG32	Adipose_Subcutaneous
k73	11	rs1065356	6	31687008	G	A	-0.19896	0.0349876	2.18278e-08	SNHG32	Adipose_Subcutaneous
k73	9	rs1065356	6	31687008	G	A	-0.19896	0.0349876	2.18278e-08	SNHG32	Adipose_Subcutaneous
k73	6	rs1065356	6	31687008	G	A	-0.19896	0.0349876	2.18278e-08	SNHG32	Adipose_Subcutaneous
k73	8	rs1065356	6	31687008	G	A	-0.19896	0.0349876	2.18278e-08	SNHG32	Adipose_Subcutaneous
k73	7	rs1065356	6	31687008	G	A	-0.19896	0.0349876	2.18278e-08	SNHG32	Adipose_Subcutaneous
k73	10	rs1065356	6	31687008	G	A	-0.120901	0.0312854	0.000125676	DXO	Adipose_Subcutaneous
k73	11	rs1065356	6	31687008	G	A	-0.120901	0.0312854	0.000125676	DXO	Adipose_Subcutaneous
k73	9	rs1065356	6	31687008	G	A	-0.120901	0.0312854	0.000125676	DXO	Adipose_Subcutaneous
k73	6	rs1065356	6	31687008	G	A	-0.120901	0.0312854	0.000125676	DXO	Adipose_Subcutaneous
k73	8	rs1065356	6	31687008	G	A	-0.120901	0.0312854	0.000125676	DXO	Adipose_Subcutaneous
k73	7	rs1065356	6	31687008	G	A	-0.120901	0.0312854	0.000125676	DXO	Adipose_Subcutaneous
k73	10	rs1065356	6	31687008	G	A	0.397887	0.0624127	4.09177e-10	STK19B	Adipose_Subcutaneous
k73	11	rs1065356	6	31687008	G	A	0.397887	0.0624127	4.09177e-10	STK19B	Adipose_Subcutaneous
k73	9	rs1065356	6	31687008	G	A	0.397887	0.0624127	4.09177e-10	STK19B	Adipose_Subcutaneous
k73	6	rs1065356	6	31687008	G	A	0.397887	0.0624127	4.09177e-10	STK19B	Adipose_Subcutaneous
k73	8	rs1065356	6	31687008	G	A	0.397887	0.0624127	4.09177e-10	STK19B	Adipose_Subcutaneous
k73	7	rs1065356	6	31687008	G	A	0.397887	0.0624127	4.09177e-10	STK19B	Adipose_Subcutaneous
k73	10	rs1065356	6	31687008	G	A	-0.25279	0.0604716	3.42511e-05	HLA-DRB5	Adipose_Subcutaneous
k73	11	rs1065356	6	31687008	G	A	-0.25279	0.0604716	3.42511e-05	HLA-DRB5	Adipose_Subcutaneous
k73	9	rs1065356	6	31687008	G	A	-0.25279	0.0604716	3.42511e-05	HLA-DRB5	Adipose_Subcutaneous
k73	6	rs1065356	6	31687008	G	A	-0.25279	0.0604716	3.42511e-05	HLA-DRB5	Adipose_Subcutaneous
k73	8	rs1065356	6	31687008	G	A	-0.25279	0.0604716	3.42511e-05	HLA-DRB5	Adipose_Subcutaneous
k73	7	rs1065356	6	31687008	G	A	-0.25279	0.0604716	3.42511e-05	HLA-DRB5	Adipose_Subcutaneous
k73	10	rs1065356	6	31687008	G	A	-0.476722	0.0457498	3.48588e-23	LY6G5C	Adipose_Subcutaneous
k73	11	rs1065356	6	31687008	G	A	-0.476722	0.0457498	3.48588e-23	LY6G5C	Adipose_Subcutaneous
k73	9	rs1065356	6	31687008	G	A	-0.476722	0.0457498	3.48588e-23	LY6G5C	Adipose_Subcutaneous
k73	6	rs1065356	6	31687008	G	A	-0.476722	0.0457498	3.48588e-23	LY6G5C	Adipose_Subcutaneous
k73	8	rs1065356	6	31687008	G	A	-0.476722	0.0457498	3.48588e-23	LY6G5C	Adipose_Subcutaneous
k73	7	rs1065356	6	31687008	G	A	-0.476722	0.0457498	3.48588e-23	LY6G5C	Adipose_Subcutaneous
k73	10	rs1065356	6	31687008	G	A	-0.147369	0.0219665	5.21877e-11	LY6G5B	Adipose_Subcutaneous
k73	11	rs1065356	6	31687008	G	A	-0.147369	0.0219665	5.21877e-11	LY6G5B	Adipose_Subcutaneous
k73	9	rs1065356	6	31687008	G	A	-0.147369	0.0219665	5.21877e-11	LY6G5B	Adipose_Subcutaneous
k73	6	rs1065356	6	31687008	G	A	-0.147369	0.0219665	5.21877e-11	LY6G5B	Adipose_Subcutaneous
k73	8	rs1065356	6	31687008	G	A	-0.147369	0.0219665	5.21877e-11	LY6G5B	Adipose_Subcutaneous
k73	7	rs1065356	6	31687008	G	A	-0.147369	0.0219665	5.21877e-11	LY6G5B	Adipose_Subcutaneous
k186	1	rs10736343	10	82132152	G	A	-0.276191	0.053517	3.52611e-07	RP11-137H2.4	Adipose_Subcutaneous
k186	1	rs10736365	10	82196910	C	A	-0.235979	0.0542171	1.62639e-05	RP11-137H2.4	Adipose_Subcutaneous
k186	1	rs10736366	10	82207921	C	T	-0.28099	0.0554427	5.62498e-07	RP11-137H2.4	Adipose_Subcutaneous
k159	1	rs10736814	11	78286462	C	G	0.380549	0.0394006	2.20209e-20	NARS2	Adipose_Subcutaneous
k112	1	rs10739470	9	119377717	T	C	0.154191	0.0382633	6.4337e-05	ASTN2	Adipose_Subcutaneous
k205	2	rs10740417	10	75509319	G	T	0.205081	0.0367047	3.75502e-08	FUT11	Adipose_Subcutaneous
k205	2	rs10740417	10	75509319	G	T	0.123076	0.0293447	3.22921e-05	NDST2	Adipose_Subcutaneous
k205	2	rs10740417	10	75509319	G	T	0.235385	0.036778	3.51562e-10	BMS1P4	Adipose_Subcutaneous
k205	2	rs10740417	10	75509319	G	T	-0.194398	0.0257743	2.12573e-13	RP11-574K11.24	Adipose_Subcutaneous
k205	2	rs10740418	10	75519322	T	C	0.235556	0.0369375	4.04113e-10	BMS1P4	Adipose_Subcutaneous
k205	2	rs10740418	10	75519322	T	C	0.204908	0.0368651	4.39264e-08	FUT11	Adipose_Subcutaneous
k205	2	rs10740418	10	75519322	T	C	-0.195064	0.025881	2.20599e-13	RP11-574K11.24	Adipose_Subcutaneous
k205	2	rs10740418	10	75519322	T	C	0.125612	0.0294473	2.37543e-05	NDST2	Adipose_Subcutaneous
k106	1	rs10742802	11	47432725	T	G	-0.10238	0.0237659	1.97754e-05	RP11-750H9.5	Adipose_Subcutaneous
k106	1	rs10742802	11	47432725	T	G	0.259582	0.0359123	1.79409e-12	C1QTNF4	Adipose_Subcutaneous
k30	2	rs1074683	20	32304653	C	G	-0.196303	0.0277357	4.8646e-12	PXMP4	Adipose_Subcutaneous
k30	2	rs1074683	20	32304653	C	G	-0.131001	0.0273106	2.11943e-06	CBFA2T2	Adipose_Subcutaneous
k18	1	rs10746942	9	71434465	G	A	0.139445	0.0313318	1.05202e-05	PIP5K1B	Adipose_Subcutaneous
k139	4	rs1074840	5	130251717	G	A	-0.161183	0.0242437	7.62169e-11	HINT1	Adipose_Subcutaneous
k186	1	rs10748526	10	82273079	T	C	-0.28319	0.0642314	1.26728e-05	RP11-137H2.4	Adipose_Subcutaneous
k186	1	rs10749609	10	82249752	G	A	-0.292335	0.0666417	1.39869e-05	RP11-137H2.4	Adipose_Subcutaneous
k176	1	rs10750870	11	57623815	A	C	0.0695048	0.0183547	0.000170762	ZDHHC5	Adipose_Subcutaneous
k176	1	rs10750870	11	57623815	A	C	-0.140648	0.0374076	0.000189649	AP000662.4	Adipose_Subcutaneous
k176	1	rs10750870	11	57623815	A	C	-0.163273	0.0268515	2.34603e-09	TIMM10	Adipose_Subcutaneous
k176	1	rs10750870	11	57623815	A	C	0.197049	0.0490761	6.83106e-05	SMTNL1	Adipose_Subcutaneous
k176	1	rs10750870	11	57623815	A	C	0.136234	0.0252539	1.05223e-07	YPEL4	Adipose_Subcutaneous
k159	1	rs10751287	11	78072476	T	C	-0.245379	0.0431157	2.12832e-08	NARS2	Adipose_Subcutaneous
k159	1	rs10751288	11	78072658	A	T	-0.255038	0.0469816	8.7978e-08	NARS2	Adipose_Subcutaneous
k159	1	rs10751289	11	78156692	T	A	-0.270299	0.0407622	8.49371e-11	NARS2	Adipose_Subcutaneous
k159	1	rs10751296	11	78277277	A	G	0.3794	0.0365705	5.17859e-23	NARS2	Adipose_Subcutaneous
k159	1	rs10751297	11	78278567	C	T	0.366518	0.0365258	9.49994e-22	NARS2	Adipose_Subcutaneous
k127	1	rs1075218	17	34960103	T	G	0.278918	0.0220671	4.68013e-32	GGNBP2	Adipose_Subcutaneous
k127	1	rs1075218	17	34960103	T	G	0.1307	0.0300391	1.63724e-05	DHRS11	Adipose_Subcutaneous
k127	1	rs1075218	17	34960103	T	G	-0.276618	0.0265053	3.03022e-23	MYO19	Adipose_Subcutaneous
k123	1	rs10753119	1	171461787	G	A	-0.169442	0.0266723	4.683e-10	PRRC2C	Adipose_Subcutaneous
k123	1	rs10753120	1	171469350	C	T	-0.168559	0.0267335	6.23254e-10	PRRC2C	Adipose_Subcutaneous
k123	1	rs10753121	1	171475287	T	C	-0.168559	0.0267335	6.23254e-10	PRRC2C	Adipose_Subcutaneous
k123	1	rs10753126	1	171496895	A	G	-0.169442	0.0266723	4.683e-10	PRRC2C	Adipose_Subcutaneous
k123	1	rs10753129	1	171508164	G	A	-0.169444	0.0267609	5.3126e-10	PRRC2C	Adipose_Subcutaneous
k204	1	rs10753445	1	228378572	G	C	0.141931	0.0225843	7.05141e-10	MRPL55	Adipose_Subcutaneous
k204	1	rs10753445	1	228378572	G	C	0.123824	0.0245816	6.56004e-07	GUK1	Adipose_Subcutaneous
k204	1	rs10753445	1	228378572	G	C	-0.213595	0.0457047	3.79514e-06	RP5-1139B12.2	Adipose_Subcutaneous
k204	1	rs10753445	1	228378572	G	C	0.136728	0.0326515	3.32173e-05	IBA57	Adipose_Subcutaneous
k204	1	rs10753445	1	228378572	G	C	0.22867	0.0454515	6.76561e-07	OBSCN-AS1	Adipose_Subcutaneous
k85	1	rs1075456	15	63634405	G	T	0.178325	0.027824	3.33117e-10	LACTB	Adipose_Subcutaneous
k55	1	rs10754894	1	15835234	G	A	0.265949	0.0392393	3.37791e-11	CASP9	Adipose_Subcutaneous
k55	1	rs10754894	1	15835234	G	A	-0.149092	0.0380732	0.000102275	RP11-288I21.1	Adipose_Subcutaneous
k55	1	rs10754894	1	15835234	G	A	0.197776	0.0333847	5.77232e-09	DNAJC16	Adipose_Subcutaneous
k55	1	rs10754896	1	15847074	G	A	-0.16205	0.036135	9.02911e-06	RP11-288I21.1	Adipose_Subcutaneous
k55	1	rs10754896	1	15847074	G	A	0.256262	0.0373742	2.04055e-11	CASP9	Adipose_Subcutaneous
k55	1	rs10754896	1	15847074	G	A	0.196914	0.0317295	1.12437e-09	DNAJC16	Adipose_Subcutaneous
k73	5	rs10755683	6	33742331	T	C	-0.220143	0.0372701	6.37492e-09	BAK1	Adipose_Subcutaneous
k112	1	rs10759849	9	119328189	C	T	-0.169318	0.0369875	5.9104e-06	ASTN2	Adipose_Subcutaneous
k205	2	rs10762556	10	75469091	A	G	0.234389	0.0367603	4.0664e-10	BMS1P4	Adipose_Subcutaneous
k205	2	rs10762556	10	75469091	A	G	0.210355	0.0366167	1.58229e-08	FUT11	Adipose_Subcutaneous
k205	2	rs10762556	10	75469091	A	G	-0.196397	0.0257229	1.11731e-13	RP11-574K11.24	Adipose_Subcutaneous
k205	2	rs10762556	10	75469091	A	G	0.122109	0.0293296	3.68102e-05	NDST2	Adipose_Subcutaneous
k189	1	rs10763998	10	35015739	T	C	0.231344	0.0607692	0.000157772	PARD3-AS1	Adipose_Subcutaneous
k189	1	rs10763999	10	35046789	C	G	0.263635	0.0591333	1.01619e-05	PARD3-AS1	Adipose_Subcutaneous
k189	1	rs10764000	10	35046802	C	A	0.263635	0.0591333	1.01619e-05	PARD3-AS1	Adipose_Subcutaneous
k189	1	rs10764001	10	35052062	G	A	0.26856	0.0579947	4.62696e-06	PARD3-AS1	Adipose_Subcutaneous
k189	1	rs10764004	10	35055185	G	T	0.27545	0.0619173	1.06113e-05	PARD3-AS1	Adipose_Subcutaneous
k189	1	rs10764005	10	35055464	C	T	0.280815	0.0610834	5.40231e-06	PARD3-AS1	Adipose_Subcutaneous
k189	1	rs10764006	10	35079874	A	T	-0.275877	0.060938	7.4451e-06	PARD3-AS1	Adipose_Subcutaneous
k101	1	rs10769061	11	5576746	C	G	0.223671	0.0547456	5.1027e-05	OLFM5P	Adipose_Subcutaneous
k106	1	rs10769263	11	47417183	A	C	0.260277	0.035632	1.07523e-12	C1QTNF4	Adipose_Subcutaneous
k106	1	rs10769263	11	47417183	A	C	-0.106651	0.0235607	7.46239e-06	RP11-750H9.5	Adipose_Subcutaneous
k106	1	rs10769264	11	47423340	C	T	-0.103832	0.0236988	1.43202e-05	RP11-750H9.5	Adipose_Subcutaneous
k106	1	rs10769264	11	47423340	C	T	0.26099	0.0358043	1.1913e-12	C1QTNF4	Adipose_Subcutaneous
k219	1	rs1077325	3	13992649	G	A	0.12843	0.0305191	3.04094e-05	AC093495.4	Adipose_Subcutaneous
k27	1	rs10774020	12	348876	T	C	0.219843	0.0408103	1.09531e-07	CCDC77	Adipose_Subcutaneous
k16	2	rs1077511	18	77748525	A	C	-0.370117	0.0238413	8.33315e-45	TXNL4A	Adipose_Subcutaneous
k16	2	rs1077511	18	77748525	A	C	-0.565842	0.0528503	2.85029e-24	RBFADN	Adipose_Subcutaneous
k16	2	rs1077511	18	77748525	A	C	-0.199172	0.053523	0.000220233	KCNG2	Adipose_Subcutaneous
k16	2	rs1077511	18	77748525	A	C	-0.438205	0.0411316	4.53648e-24	HSBP1L1	Adipose_Subcutaneous
k1	4	rs10775129	15	45513866	G	T	-0.359156	0.055148	1.76975e-10	CTD-2651B20.1	Adipose_Subcutaneous
k1	4	rs10775129	15	45513866	G	T	0.155607	0.0396988	0.000100737	SPATA5L1	Adipose_Subcutaneous
k1	4	rs10775129	15	45513866	G	T	-0.402601	0.0559378	2.20494e-12	CTD-2651B20.3	Adipose_Subcutaneous
k170	1	rs10775326	16	71702620	C	T	-0.0931017	0.0227433	4.9362e-05	AP1G1	Adipose_Subcutaneous
k170	1	rs10775326	16	71702620	C	T	0.1601	0.0380662	3.07206e-05	TAT-AS1	Adipose_Subcutaneous
k170	1	rs10775326	16	71702620	C	T	-0.279802	0.049926	3.42316e-08	MARVELD3	Adipose_Subcutaneous
k170	1	rs10775326	16	71702620	C	T	-0.212332	0.0307693	1.53695e-11	PHLPP2	Adipose_Subcutaneous
k19	1	rs10775391	17	37677684	T	A	-0.187778	0.0481806	0.000110188	CSF3	Adipose_Subcutaneous
k19	1	rs10775391	17	37677684	T	A	0.150097	0.0254817	6.99331e-09	FBXL20	Adipose_Subcutaneous
k19	1	rs10775391	17	37677684	T	A	-0.132271	0.0269696	1.261e-06	PGAP3	Adipose_Subcutaneous
k19	1	rs1077715	17	37683548	A	T	0.152177	0.0257353	6.1453e-09	FBXL20	Adipose_Subcutaneous
k19	1	rs1077715	17	37683548	A	T	-0.13549	0.0272266	8.86727e-07	PGAP3	Adipose_Subcutaneous
k19	1	rs1077715	17	37683548	A	T	-0.200569	0.0485866	4.27174e-05	CSF3	Adipose_Subcutaneous
k200	1	rs10782302	6	100993125	T	C	-0.146843	0.0319246	5.34225e-06	GRIK2	Adipose_Subcutaneous
k58	2	rs10786028	10	93850375	A	C	0.280027	0.0607997	5.19491e-06	TNKS2-AS1	Adipose_Subcutaneous
k186	1	rs10788549	10	82057988	G	A	-0.243872	0.0575436	2.67587e-05	RP11-137H2.4	Adipose_Subcutaneous
k186	1	rs10788619	10	82195355	A	C	-0.238268	0.0543039	1.39244e-05	RP11-137H2.4	Adipose_Subcutaneous
k186	1	rs10788620	10	82196016	G	A	-0.329808	0.0584772	2.81922e-08	RP11-137H2.4	Adipose_Subcutaneous
k186	1	rs10788622	10	82198790	C	T	-0.33161	0.0583789	2.25935e-08	RP11-137H2.4	Adipose_Subcutaneous
k186	1	rs10788623	10	82199415	G	A	-0.351882	0.0540374	1.77801e-10	RP11-137H2.4	Adipose_Subcutaneous
k186	1	rs10788625	10	82201978	A	G	-0.332625	0.0584226	2.1019e-08	RP11-137H2.4	Adipose_Subcutaneous
k186	1	rs10788626	10	82202971	G	A	-0.375532	0.0536206	7.90107e-12	RP11-137H2.4	Adipose_Subcutaneous
k186	1	rs10788630	10	82206018	C	T	-0.425491	0.0530282	7.06789e-15	RP11-137H2.4	Adipose_Subcutaneous
k111	1	rs10789464	1	45959102	C	T	-0.495575	0.0635592	3.58216e-14	CCDC163	Adipose_Subcutaneous
k111	1	rs10789464	1	45959102	C	T	-0.230768	0.0291654	1.57609e-14	PRDX1	Adipose_Subcutaneous
k111	1	rs10789464	1	45959102	C	T	0.194945	0.0306355	4.39251e-10	MMACHC	Adipose_Subcutaneous
k111	1	rs10789464	1	45959102	C	T	0.179416	0.0402355	1.01243e-05	ZSWIM5	Adipose_Subcutaneous
k210	1	rs10790286	11	119054488	C	T	-0.346309	0.0368401	1.81843e-19	CCDC153	Adipose_Subcutaneous
k210	1	rs10790286	11	119054488	C	T	-0.20146	0.031849	5.51725e-10	HINFP	Adipose_Subcutaneous
k210	2	rs10790294	11	119305126	T	C	-0.148482	0.0359815	4.29779e-05	USP2	Adipose_Subcutaneous
k210	1	rs10790294	11	119305126	T	C	-0.148482	0.0359815	4.29779e-05	USP2	Adipose_Subcutaneous
k176	1	rs10792110	11	57536346	C	T	0.161707	0.0268307	3.20187e-09	TIMM10	Adipose_Subcutaneous
k176	1	rs10792110	11	57536346	C	T	-0.136882	0.0252105	8.74701e-08	YPEL4	Adipose_Subcutaneous
k176	1	rs10792110	11	57536346	C	T	-0.190359	0.0490586	0.000118007	SMTNL1	Adipose_Subcutaneous
k176	1	rs10792110	11	57536346	C	T	0.137257	0.0373797	0.000266038	AP000662.4	Adipose_Subcutaneous
k176	1	rs10792110	11	57536346	C	T	-0.0658993	0.0183549	0.0003622	ZDHHC5	Adipose_Subcutaneous
k159	1	rs10793295	11	77996521	G	C	-0.200289	0.0442175	7.36226e-06	NARS2	Adipose_Subcutaneous
k159	1	rs10793297	11	78009660	T	C	-0.244907	0.050002	1.30149e-06	NARS2	Adipose_Subcutaneous
k159	1	rs10793298	11	78017341	C	A	-0.206616	0.0443435	4.04986e-06	NARS2	Adipose_Subcutaneous
k159	1	rs10793299	11	78018954	T	A	-0.244805	0.0502732	1.49411e-06	NARS2	Adipose_Subcutaneous
k159	1	rs10793300	11	78019582	T	A	-0.244805	0.0502732	1.49411e-06	NARS2	Adipose_Subcutaneous
k159	1	rs10793301	11	78020913	G	T	-0.242735	0.0502876	1.83393e-06	NARS2	Adipose_Subcutaneous
k159	1	rs10793302	11	78040961	C	T	-0.207652	0.0447989	4.533e-06	NARS2	Adipose_Subcutaneous
k159	1	rs10793303	11	78060750	G	A	-0.255038	0.0469816	8.7978e-08	NARS2	Adipose_Subcutaneous
k159	1	rs10793304	11	78064907	A	G	-0.262873	0.0433696	2.6255e-09	NARS2	Adipose_Subcutaneous
k159	1	rs10793305	11	78067017	A	C	-0.248397	0.0464276	1.32837e-07	NARS2	Adipose_Subcutaneous
k159	1	rs10793308	11	78086005	C	T	-0.215487	0.0428723	6.92951e-07	NARS2	Adipose_Subcutaneous
k159	1	rs10793309	11	78093799	G	A	-0.252582	0.0431348	8.51037e-09	NARS2	Adipose_Subcutaneous
k159	1	rs10793310	11	78099014	T	G	-0.256905	0.0469697	7.0717e-08	NARS2	Adipose_Subcutaneous
k159	1	rs10793311	11	78104399	G	C	-0.258527	0.0467143	5.00239e-08	NARS2	Adipose_Subcutaneous
k159	1	rs10793313	11	78169310	C	T	-0.212838	0.0423073	6.77658e-07	NARS2	Adipose_Subcutaneous
k159	1	rs10793314	11	78174196	G	C	-0.212838	0.0423073	6.77658e-07	NARS2	Adipose_Subcutaneous
k159	1	rs10793333	11	78274652	T	G	0.346363	0.0387021	6.60412e-18	NARS2	Adipose_Subcutaneous
k159	1	rs10793334	11	78278792	T	C	0.426578	0.0359714	7.97023e-29	NARS2	Adipose_Subcutaneous
k159	1	rs10793335	11	78279005	C	G	0.373446	0.0363524	1.24292e-22	NARS2	Adipose_Subcutaneous
k159	1	rs10793337	11	78285875	A	T	0.441753	0.0358439	9.72724e-31	NARS2	Adipose_Subcutaneous
k79	1	rs10794183	10	126536609	G	C	-0.369199	0.0295024	1.57172e-31	EEF1AKMT2	Adipose_Subcutaneous
k165	1	rs10795	15	85177297	G	A	0.498453	0.0408002	2.71054e-30	LINC00933	Adipose_Subcutaneous
k165	1	rs10795	15	85177297	G	A	-0.293552	0.0506805	1.2151e-08	WDR73	Adipose_Subcutaneous
k165	1	rs10795	15	85177297	G	A	-0.239836	0.0553621	1.77843e-05	CSPG4P11	Adipose_Subcutaneous
k165	1	rs10795	15	85177297	G	A	-0.185965	0.0443054	3.18538e-05	SCAND2P	Adipose_Subcutaneous
k165	1	rs10795	15	85177297	G	A	0.495654	0.0501635	3.46658e-21	CSPG4P12	Adipose_Subcutaneous
k165	1	rs10795	15	85177297	G	A	0.255863	0.0481127	1.57138e-07	RN7SL417P	Adipose_Subcutaneous
k165	1	rs10795	15	85177297	G	A	0.317759	0.061046	2.81166e-07	RP11-182J1.5	Adipose_Subcutaneous
k165	1	rs10795	15	85177297	G	A	-0.435088	0.0621582	8.1002e-12	UBE2Q2L	Adipose_Subcutaneous
k165	1	rs10795	15	85177297	G	A	-0.132449	0.0295143	8.90579e-06	NMB	Adipose_Subcutaneous
k165	1	rs10795	15	85177297	G	A	0.211213	0.0435875	1.67551e-06	DNM1P51	Adipose_Subcutaneous
k165	1	rs10795	15	85177297	G	A	-0.383557	0.0569607	4.46038e-11	GOLGA6L5P	Adipose_Subcutaneous
k165	1	rs10795	15	85177297	G	A	0.409614	0.0451943	2.69507e-18	RP11-182J1.14	Adipose_Subcutaneous
k55	2	rs10796411	1	16643731	A	G	0.155884	0.0387012	6.48253e-05	MT1XP1	Adipose_Subcutaneous
k55	2	rs10796411	1	16643731	A	G	0.421487	0.0391368	1.63248e-24	ARHGEF19	Adipose_Subcutaneous
k55	2	rs10796411	1	16643731	A	G	-0.208967	0.0347122	3.33285e-09	FBXO42	Adipose_Subcutaneous
k55	2	rs10796411	1	16643731	A	G	0.301812	0.0474731	4.5493e-10	ANO7L1	Adipose_Subcutaneous
k204	1	rs10799468	1	228350941	G	A	0.142608	0.0224722	4.87741e-10	MRPL55	Adipose_Subcutaneous
k204	1	rs10799468	1	228350941	G	A	0.131867	0.0325468	5.87747e-05	IBA57	Adipose_Subcutaneous
k204	1	rs10799468	1	228350941	G	A	-0.209255	0.045541	5.46199e-06	RP5-1139B12.2	Adipose_Subcutaneous
k204	1	rs10799468	1	228350941	G	A	0.124732	0.0244626	4.82043e-07	GUK1	Adipose_Subcutaneous
k204	1	rs10799468	1	228350941	G	A	0.245478	0.0450756	8.01961e-08	OBSCN-AS1	Adipose_Subcutaneous
k204	1	rs10799469	1	228374752	C	G	0.207254	0.0468441	1.18302e-05	RP5-1139B12.2	Adipose_Subcutaneous
k204	1	rs10799469	1	228374752	C	G	-0.108651	0.0234873	4.73124e-06	MRPL55	Adipose_Subcutaneous
k204	1	rs10799469	1	228374752	C	G	-0.123359	0.0251727	1.28536e-06	GUK1	Adipose_Subcutaneous
k204	1	rs10799469	1	228374752	C	G	-0.248057	0.0463413	1.31014e-07	OBSCN-AS1	Adipose_Subcutaneous
k204	1	rs10799471	1	228398546	G	A	0.116344	0.0237051	1.2397e-06	MRPL55	Adipose_Subcutaneous
k204	1	rs10799471	1	228398546	G	A	0.263302	0.0467568	2.95524e-08	OBSCN-AS1	Adipose_Subcutaneous
k204	1	rs10799471	1	228398546	G	A	0.127463	0.0254446	7.53327e-07	GUK1	Adipose_Subcutaneous
k204	1	rs10799471	1	228398546	G	A	-0.239018	0.0471255	5.5182e-07	RP5-1139B12.2	Adipose_Subcutaneous
k123	2	rs10800544	1	170780089	G	A	0.460245	0.0533928	8.42582e-17	RP1-79C4.4	Adipose_Subcutaneous
k59	1	rs1080081	4	103950425	C	T	0.237589	0.0262966	3.37312e-18	BDH2	Adipose_Subcutaneous
k59	1	rs1080081	4	103950425	C	T	-0.279553	0.0269664	5.53834e-23	CISD2	Adipose_Subcutaneous
k59	1	rs1080081	4	103950425	C	T	-0.464623	0.0468152	2.3993e-21	LRRC37A15P	Adipose_Subcutaneous
k59	1	rs1080081	4	103950425	C	T	-0.0632187	0.0149181	2.67928e-05	UBE2D3	Adipose_Subcutaneous
k59	1	rs1080081	4	103950425	C	T	-0.3168	0.0497106	4.14662e-10	KRT8P46	Adipose_Subcutaneous
k89	1	rs1080170	8	87310108	C	T	-0.137712	0.0249938	5.70279e-08	CPNE3	Adipose_Subcutaneous
k89	1	rs1080170	8	87310108	C	T	0.214866	0.0542475	8.52929e-05	NTAN1P2	Adipose_Subcutaneous
k89	1	rs1080170	8	87310108	C	T	0.263313	0.0219558	2.26252e-29	RMDN1	Adipose_Subcutaneous
k55	1	rs10803388	1	15850097	G	A	0.259228	0.037254	1.05916e-11	CASP9	Adipose_Subcutaneous
k55	1	rs10803388	1	15850097	G	A	-0.152693	0.0361412	2.83112e-05	RP11-288I21.1	Adipose_Subcutaneous
k55	1	rs10803388	1	15850097	G	A	0.195443	0.0316803	1.39714e-09	DNAJC16	Adipose_Subcutaneous
k55	1	rs10803389	1	15861287	C	T	0.260451	0.0372786	8.8194e-12	CASP9	Adipose_Subcutaneous
k55	1	rs10803389	1	15861287	C	T	0.191453	0.0317624	3.18835e-09	DNAJC16	Adipose_Subcutaneous
k55	1	rs10803389	1	15861287	C	T	-0.157938	0.0361349	1.50047e-05	RP11-288I21.1	Adipose_Subcutaneous
k55	1	rs10803390	1	15865418	G	A	0.260451	0.0372786	8.8194e-12	CASP9	Adipose_Subcutaneous
k55	1	rs10803390	1	15865418	G	A	-0.157938	0.0361349	1.50047e-05	RP11-288I21.1	Adipose_Subcutaneous
k55	1	rs10803390	1	15865418	G	A	0.191453	0.0317624	3.18835e-09	DNAJC16	Adipose_Subcutaneous
k55	1	rs10803391	1	15876578	A	G	0.261354	0.0373372	8.09246e-12	CASP9	Adipose_Subcutaneous
k55	1	rs10803391	1	15876578	A	G	-0.158636	0.0361942	1.42205e-05	RP11-288I21.1	Adipose_Subcutaneous
k55	1	rs10803391	1	15876578	A	G	0.197678	0.031747	9.95087e-10	DNAJC16	Adipose_Subcutaneous
k55	1	rs10803392	1	15876758	C	T	-0.154951	0.0364932	2.58531e-05	RP11-288I21.1	Adipose_Subcutaneous
k55	1	rs10803392	1	15876758	C	T	0.190468	0.0320762	5.3355e-09	DNAJC16	Adipose_Subcutaneous
k55	1	rs10803392	1	15876758	C	T	0.262908	0.037608	8.58562e-12	CASP9	Adipose_Subcutaneous
k55	1	rs10803394	1	15909480	G	C	0.261476	0.0372284	6.93167e-12	CASP9	Adipose_Subcutaneous
k55	1	rs10803394	1	15909480	G	C	0.194379	0.0316975	1.73497e-09	DNAJC16	Adipose_Subcutaneous
k55	1	rs10803394	1	15909480	G	C	-0.158013	0.0361012	1.46005e-05	RP11-288I21.1	Adipose_Subcutaneous
k60	1	rs10803523	2	148615831	T	G	0.236418	0.0352384	5.2098e-11	ORC4	Adipose_Subcutaneous
k60	1	rs10803523	2	148615831	T	G	0.1889	0.0286929	1.14206e-10	ACVR2A	Adipose_Subcutaneous
k73	9	rs10807083	6	31195941	G	A	0.298018	0.0507823	7.91246e-09	MIR6891	Adipose_Subcutaneous
k73	9	rs10807083	6	31195941	G	A	-0.198527	0.0336754	6.79972e-09	CCHCR1	Adipose_Subcutaneous
k73	9	rs10807083	6	31195941	G	A	-0.211838	0.0477074	1.10129e-05	POU5F1	Adipose_Subcutaneous
k73	9	rs10807083	6	31195941	G	A	0.150255	0.0407388	0.000249986	HCG18	Adipose_Subcutaneous
k73	9	rs10807083	6	31195941	G	A	0.377227	0.0364705	6.778e-23	HCG27	Adipose_Subcutaneous
k167	1	rs10807697	7	65416170	A	G	0.443324	0.0532417	7.67151e-16	GTF2IP5	Adipose_Subcutaneous
k167	1	rs10807697	7	65416170	A	G	-0.256281	0.0348463	7.66949e-13	RP11-458F8.4	Adipose_Subcutaneous
k167	1	rs10807697	7	65416170	A	G	-0.182229	0.0524277	0.000552643	RP11-479O9.4	Adipose_Subcutaneous
k167	1	rs10807697	7	65416170	A	G	0.245954	0.0572215	2.06178e-05	INTS4P2	Adipose_Subcutaneous
k167	1	rs10807697	7	65416170	A	G	-0.207947	0.048259	1.96779e-05	GTF2IP23	Adipose_Subcutaneous
k167	1	rs10807697	7	65416170	A	G	-0.20809	0.0539849	0.000130691	RP11-458F8.1	Adipose_Subcutaneous
k167	1	rs10807697	7	65416170	A	G	0.140744	0.0267209	2.04492e-07	ERV3-1	Adipose_Subcutaneous
k167	1	rs10807697	7	65416170	A	G	0.373859	0.0386587	1.98941e-20	GS1-124K5.4	Adipose_Subcutaneous
k167	1	rs10807697	7	65416170	A	G	-0.419404	0.0558406	2.64268e-13	INTS4P1	Adipose_Subcutaneous
k167	1	rs10807697	7	65416170	A	G	0.344275	0.0488338	5.83387e-12	CCT6P3	Adipose_Subcutaneous
k167	1	rs10807697	7	65416170	A	G	0.168136	0.0270627	1.07993e-09	GUSB	Adipose_Subcutaneous
k167	1	rs10807697	7	65416170	A	G	-0.90258	0.0395265	4.5219e-80	RP4-756H11.3	Adipose_Subcutaneous
k167	1	rs10807697	7	65416170	A	G	0.364167	0.0536434	3.14923e-11	RP11-460N20.4	Adipose_Subcutaneous
k167	1	rs10807697	7	65416170	A	G	0.381507	0.0557996	2.31272e-11	GTF2IP14	Adipose_Subcutaneous
k167	1	rs10807697	7	65416170	A	G	0.369056	0.0520548	4.49195e-12	RP13-254B10.1	Adipose_Subcutaneous
k167	1	rs10807707	7	66314113	G	A	-0.694894	0.0497513	8.76819e-38	RP4-756H11.3	Adipose_Subcutaneous
k167	1	rs10807707	7	66314113	G	A	-0.43096	0.0330374	8.95865e-34	RP11-458F8.4	Adipose_Subcutaneous
k167	1	rs10807707	7	66314113	G	A	-0.34894	0.0487526	2.87444e-12	GTF2IP23	Adipose_Subcutaneous
k167	1	rs10807707	7	66314113	G	A	0.105156	0.0288418	0.000293661	GUSB	Adipose_Subcutaneous
k167	1	rs10807707	7	66314113	G	A	-0.272726	0.0557134	1.31932e-06	RP11-458F8.1	Adipose_Subcutaneous
k116	2	rs10807866	7	33085246	A	G	-0.16314	0.0328839	9.55992e-07	RP9P	Adipose_Subcutaneous
k150	1	rs10814058	9	34000722	G	A	0.106135	0.0293221	0.000324389	CNTFR-AS1	Adipose_Subcutaneous
k150	1	rs10814059	9	34008406	T	C	0.106135	0.0293221	0.000324389	CNTFR-AS1	Adipose_Subcutaneous
k112	2	rs10817904	9	119355851	G	C	-0.453487	0.0681502	7.3511e-11	ASTN2	Adipose_Subcutaneous
k112	2	rs10817904	9	119355851	G	C	-0.350074	0.0672119	2.76509e-07	TRIM32	Adipose_Subcutaneous
k112	2	rs10817917	9	119406202	C	T	-0.393211	0.0688488	1.90545e-08	TRIM32	Adipose_Subcutaneous
k112	2	rs10817917	9	119406202	C	T	-0.469923	0.0701255	5.47615e-11	ASTN2	Adipose_Subcutaneous
k112	2	rs10817918	9	119406846	T	C	-0.532738	0.0658173	4.2423e-15	ASTN2	Adipose_Subcutaneous
k112	2	rs10817918	9	119406846	T	C	-0.466993	0.0646535	1.85757e-12	TRIM32	Adipose_Subcutaneous
k112	2	rs10817921	9	119430767	G	T	-0.463746	0.064258	1.9343e-12	TRIM32	Adipose_Subcutaneous
k112	2	rs10817921	9	119430767	G	T	-0.522103	0.0655248	1.05744e-14	ASTN2	Adipose_Subcutaneous
k49	1	rs10823155	10	69950196	G	A	-0.160157	0.0352933	7.09099e-06	PBLD	Adipose_Subcutaneous
k49	2	rs10823232	10	70346444	G	T	-0.377972	0.0492512	8.493e-14	DNA2	Adipose_Subcutaneous
k49	2	rs10823232	10	70346444	G	T	-0.255281	0.0690802	0.000243214	RP11-153K11.3	Adipose_Subcutaneous
k49	2	rs10823232	10	70346444	G	T	0.179444	0.0362612	1.0162e-06	STOX1	Adipose_Subcutaneous
k205	2	rs10824036	10	75572103	G	C	-0.197776	0.0259258	1.1694e-13	RP11-574K11.24	Adipose_Subcutaneous
k205	2	rs10824036	10	75572103	G	C	0.235224	0.0370594	4.84171e-10	BMS1P4	Adipose_Subcutaneous
k205	2	rs10824036	10	75572103	G	C	0.199563	0.0370378	1.08871e-07	FUT11	Adipose_Subcutaneous
k205	2	rs10824036	10	75572103	G	C	0.126149	0.0295329	2.31611e-05	NDST2	Adipose_Subcutaneous
k205	2	rs10824040	10	75645032	G	A	0.156525	0.0387252	6.11803e-05	BMS1P4	Adipose_Subcutaneous
k205	2	rs10824040	10	75645032	G	A	-0.0856885	0.0229298	0.000207249	PLAU	Adipose_Subcutaneous
k205	2	rs10824040	10	75645032	G	A	0.115441	0.0302892	0.000155089	NDST2	Adipose_Subcutaneous
k205	2	rs10824040	10	75645032	G	A	0.215611	0.0377259	1.86421e-08	FUT11	Adipose_Subcutaneous
k205	2	rs10824040	10	75645032	G	A	-0.194649	0.0266055	9.94854e-13	RP11-574K11.24	Adipose_Subcutaneous
k205	2	rs10824041	10	75645096	A	C	-0.194649	0.0266055	9.94854e-13	RP11-574K11.24	Adipose_Subcutaneous
k205	2	rs10824041	10	75645096	A	C	0.215611	0.0377259	1.86421e-08	FUT11	Adipose_Subcutaneous
k205	2	rs10824041	10	75645096	A	C	-0.0856885	0.0229298	0.000207249	PLAU	Adipose_Subcutaneous
k205	2	rs10824041	10	75645096	A	C	0.156525	0.0387252	6.11803e-05	BMS1P4	Adipose_Subcutaneous
k205	2	rs10824041	10	75645096	A	C	0.115441	0.0302892	0.000155089	NDST2	Adipose_Subcutaneous
k205	2	rs10824043	10	75649470	A	G	0.156525	0.0387252	6.11803e-05	BMS1P4	Adipose_Subcutaneous
k205	2	rs10824043	10	75649470	A	G	0.115441	0.0302892	0.000155089	NDST2	Adipose_Subcutaneous
k205	2	rs10824043	10	75649470	A	G	-0.194649	0.0266055	9.94854e-13	RP11-574K11.24	Adipose_Subcutaneous
k205	2	rs10824043	10	75649470	A	G	0.215611	0.0377259	1.86421e-08	FUT11	Adipose_Subcutaneous
k205	2	rs10824043	10	75649470	A	G	-0.0856885	0.0229298	0.000207249	PLAU	Adipose_Subcutaneous
k205	2	rs10824044	10	75649552	G	C	0.115441	0.0302892	0.000155089	NDST2	Adipose_Subcutaneous
k205	2	rs10824044	10	75649552	G	C	0.156525	0.0387252	6.11803e-05	BMS1P4	Adipose_Subcutaneous
k205	2	rs10824044	10	75649552	G	C	0.215611	0.0377259	1.86421e-08	FUT11	Adipose_Subcutaneous
k205	2	rs10824044	10	75649552	G	C	-0.194649	0.0266055	9.94854e-13	RP11-574K11.24	Adipose_Subcutaneous
k205	2	rs10824044	10	75649552	G	C	-0.0856885	0.0229298	0.000207249	PLAU	Adipose_Subcutaneous
k205	2	rs10824045	10	75656543	A	G	-0.251101	0.0543034	4.77339e-06	NUDT13	Adipose_Subcutaneous
k189	1	rs10827398	10	35001480	G	A	0.257937	0.0598164	1.94092e-05	PARD3-AS1	Adipose_Subcutaneous
k189	1	rs10827399	10	35003979	C	T	0.245202	0.0602221	5.4091e-05	PARD3-AS1	Adipose_Subcutaneous
k189	1	rs10827404	10	35007012	G	A	0.254068	0.0589598	1.96615e-05	PARD3-AS1	Adipose_Subcutaneous
k189	1	rs10827406	10	35009620	G	T	0.257937	0.0598164	1.94092e-05	PARD3-AS1	Adipose_Subcutaneous
k189	1	rs10827411	10	35028784	T	C	0.245144	0.0603356	5.60632e-05	PARD3-AS1	Adipose_Subcutaneous
k189	1	rs10827412	10	35031382	T	G	0.253875	0.0604311	3.13516e-05	PARD3-AS1	Adipose_Subcutaneous
k189	1	rs10827415	10	35042616	T	G	0.26856	0.0579947	4.62696e-06	PARD3-AS1	Adipose_Subcutaneous
k189	1	rs10827416	10	35043058	T	C	0.275345	0.0615284	9.42401e-06	PARD3-AS1	Adipose_Subcutaneous
k189	1	rs10827417	10	35044728	A	G	0.26856	0.0579947	4.62696e-06	PARD3-AS1	Adipose_Subcutaneous
k189	1	rs10827418	10	35045835	C	A	0.26856	0.0579947	4.62696e-06	PARD3-AS1	Adipose_Subcutaneous
k189	1	rs10827419	10	35049209	A	G	0.26856	0.0579947	4.62696e-06	PARD3-AS1	Adipose_Subcutaneous
k189	1	rs10827420	10	35053048	A	C	0.26856	0.0579947	4.62696e-06	PARD3-AS1	Adipose_Subcutaneous
k189	1	rs10827427	10	35091766	G	A	-0.275877	0.060938	7.4451e-06	PARD3-AS1	Adipose_Subcutaneous
k106	1	rs10838702	11	47410888	G	T	0.277611	0.0349368	1.23794e-14	C1QTNF4	Adipose_Subcutaneous
k106	1	rs10838702	11	47410888	G	T	-0.0957879	0.023382	4.87354e-05	RP11-750H9.5	Adipose_Subcutaneous
k106	1	rs10838705	11	47424931	G	A	-0.103832	0.0236988	1.43202e-05	RP11-750H9.5	Adipose_Subcutaneous
k106	1	rs10838705	11	47424931	G	A	0.26099	0.0358043	1.1913e-12	C1QTNF4	Adipose_Subcutaneous
k106	1	rs10838709	11	47447346	C	T	0.262191	0.0358039	9.49711e-13	C1QTNF4	Adipose_Subcutaneous
k106	1	rs10838709	11	47447346	C	T	-0.09669	0.0237682	5.49053e-05	RP11-750H9.5	Adipose_Subcutaneous
k111	1	rs1084166	1	45891758	G	A	0.380168	0.05979	4.52603e-10	CCDC163	Adipose_Subcutaneous
k111	1	rs1084166	1	45891758	G	A	-0.14304	0.0287119	8.63024e-07	MMACHC	Adipose_Subcutaneous
k111	1	rs1084166	1	45891758	G	A	-0.202169	0.0368148	6.29032e-08	ZSWIM5	Adipose_Subcutaneous
k111	1	rs1084166	1	45891758	G	A	0.175315	0.0274719	3.93397e-10	PRDX1	Adipose_Subcutaneous
k200	1	rs108422	6	101039279	G	C	0.144186	0.0333471	1.84453e-05	GRIK2	Adipose_Subcutaneous
k1	4	rs10851421	15	45513647	G	A	-0.301046	0.0555161	9.07174e-08	CTD-2651B20.1	Adipose_Subcutaneous
k1	4	rs10851421	15	45513647	G	A	-0.317026	0.0566889	3.65303e-08	CTD-2651B20.3	Adipose_Subcutaneous
k1	4	rs10851423	15	45515950	G	A	0.152337	0.0397782	0.00014426	SPATA5L1	Adipose_Subcutaneous
k1	4	rs10851423	15	45515950	G	A	-0.342701	0.0554321	1.29301e-09	CTD-2651B20.1	Adipose_Subcutaneous
k1	4	rs10851423	15	45515950	G	A	-0.424467	0.0557035	1.23995e-13	CTD-2651B20.3	Adipose_Subcutaneous
k20	1	rs10851885	15	76304503	A	G	0.243976	0.0460481	1.74101e-07	MAN2C1	Adipose_Subcutaneous
k20	1	rs10851885	15	76304503	A	G	0.142616	0.0367385	0.000117221	RP11-817O13.8	Adipose_Subcutaneous
k83	1	rs10852504	16	53323749	C	T	0.106023	0.0264464	7.00724e-05	CHD9	Adipose_Subcutaneous
k170	1	rs10852508	16	71992656	G	A	-0.140609	0.0386162	0.000299029	DHODH	Adipose_Subcutaneous
k170	1	rs10852508	16	71992656	G	A	0.429391	0.0603178	3.70945e-12	MARVELD3	Adipose_Subcutaneous
k168	1	rs10852847	17	17094539	T	G	-0.147688	0.0356414	3.99918e-05	PLD6	Adipose_Subcutaneous
k168	2	rs10852847	17	17094539	T	G	-0.147688	0.0356414	3.99918e-05	PLD6	Adipose_Subcutaneous
k168	1	rs10852847	17	17094539	T	G	0.130779	0.0319259	4.88013e-05	RP11-45M22.2	Adipose_Subcutaneous
k168	2	rs10852847	17	17094539	T	G	0.130779	0.0319259	4.88013e-05	RP11-45M22.2	Adipose_Subcutaneous
k168	1	rs10852847	17	17094539	T	G	0.253284	0.0457177	4.84458e-08	FLCN	Adipose_Subcutaneous
k168	2	rs10852847	17	17094539	T	G	0.253284	0.0457177	4.84458e-08	FLCN	Adipose_Subcutaneous
k19	1	rs10852933	17	37698194	G	T	0.14765	0.0257564	1.69327e-08	FBXL20	Adipose_Subcutaneous
k19	1	rs10852933	17	37698194	G	T	-0.190764	0.0486082	9.87954e-05	CSF3	Adipose_Subcutaneous
k19	1	rs10852933	17	37698194	G	T	-0.129055	0.0272561	2.84256e-06	PGAP3	Adipose_Subcutaneous
k19	5	rs10852935	17	38031674	C	T	0.117079	0.0189423	1.30488e-09	ORMDL3	Adipose_Subcutaneous
k19	5	rs10852935	17	38031674	C	T	0.250967	0.0396047	5.15488e-10	RP11-387H17.4	Adipose_Subcutaneous
k19	5	rs10852935	17	38031674	C	T	0.462913	0.0510779	2.70643e-18	GSDMA	Adipose_Subcutaneous
k19	5	rs10852935	17	38031674	C	T	0.113631	0.0296773	0.000144706	GSDMB	Adipose_Subcutaneous
k19	5	rs10852935	17	38031674	C	T	0.147207	0.0391582	0.000190083	MED24	Adipose_Subcutaneous
k19	5	rs10852936	17	38031714	C	T	0.108146	0.0184283	7.91609e-09	ORMDL3	Adipose_Subcutaneous
k19	5	rs10852936	17	38031714	C	T	0.155701	0.0378649	4.56994e-05	MED24	Adipose_Subcutaneous
k19	5	rs10852936	17	38031714	C	T	0.469736	0.04914	4.98439e-20	GSDMA	Adipose_Subcutaneous
k19	5	rs10852936	17	38031714	C	T	0.241689	0.0384179	6.78196e-10	RP11-387H17.4	Adipose_Subcutaneous
k51	2	rs10854382	21	16792310	T	C	-0.190191	0.0410503	4.57699e-06	AJ006998.2	Adipose_Subcutaneous
k145	1	rs10858246	9	139102831	G	C	-0.14015	0.0282405	9.48318e-07	QSOX2	Adipose_Subcutaneous
k223	1	rs10863527	1	220215401	T	C	0.103621	0.0268063	0.000125127	RAB3GAP2	Adipose_Subcutaneous
k223	1	rs10863528	1	220215455	G	A	0.103621	0.0268063	0.000125127	RAB3GAP2	Adipose_Subcutaneous
k110	2	rs10865973	3	52718154	A	T	0.11872	0.0285201	3.69093e-05	STIMATE	Adipose_Subcutaneous
k110	2	rs10865973	3	52718154	A	T	-0.140227	0.0340819	4.52402e-05	NT5DC2	Adipose_Subcutaneous
k110	2	rs10865973	3	52718154	A	T	-0.201864	0.0333782	2.83853e-09	NEK4	Adipose_Subcutaneous
k110	2	rs10865973	3	52718154	A	T	-0.115587	0.0188499	1.73856e-09	GNL3	Adipose_Subcutaneous
k110	2	rs10865973	3	52718154	A	T	0.198712	0.0279323	3.82744e-12	ITIH4	Adipose_Subcutaneous
k110	2	rs10865974	3	52718280	G	T	-0.10756	0.0184596	1.00102e-08	GNL3	Adipose_Subcutaneous
k110	2	rs10865974	3	52718280	G	T	0.194208	0.0272592	3.57308e-12	ITIH4	Adipose_Subcutaneous
k110	2	rs10865974	3	52718280	G	T	0.11296	0.0278599	5.80593e-05	STIMATE	Adipose_Subcutaneous
k110	2	rs10865974	3	52718280	G	T	-0.208986	0.032432	2.69639e-10	NEK4	Adipose_Subcutaneous
k18	4	rs10868922	9	71100140	C	A	-0.415685	0.0851225	1.39695e-06	TMEM252	Adipose_Subcutaneous
k125	1	rs10873392	14	89011468	C	T	0.127083	0.0271179	3.57222e-06	PTPN21	Adipose_Subcutaneous
k125	1	rs10873392	14	89011468	C	T	-0.640491	0.0492241	1.23824e-33	RP11-507K2.2	Adipose_Subcutaneous
k125	1	rs10873392	14	89011468	C	T	0.215423	0.0314197	2.04515e-11	SPATA7	Adipose_Subcutaneous
k157	2	rs10873517	14	100945471	G	T	-0.242721	0.0485552	7.93684e-07	BEGAIN	Adipose_Subcutaneous
k58	2	rs10881995	10	93672392	G	A	0.565652	0.0559795	5.23945e-22	TNKS2-AS1	Adipose_Subcutaneous
k58	2	rs10881996	10	93674933	G	T	0.129901	0.0343745	0.000176025	FGFBP3	Adipose_Subcutaneous
k58	2	rs10881996	10	93674933	G	T	0.414099	0.0560261	5.98554e-13	TNKS2-AS1	Adipose_Subcutaneous
k58	2	rs10881996	10	93674933	G	T	0.145906	0.0243202	3.75324e-09	TNKS2	Adipose_Subcutaneous
k58	2	rs10881998	10	93678467	A	G	0.333284	0.0594599	3.40726e-08	TNKS2-AS1	Adipose_Subcutaneous
k58	2	rs10881999	10	93687271	A	G	0.337304	0.059301	2.16589e-08	TNKS2-AS1	Adipose_Subcutaneous
k58	2	rs10882000	10	93689824	A	T	0.337304	0.059301	2.16589e-08	TNKS2-AS1	Adipose_Subcutaneous
k58	2	rs10882001	10	93696699	A	G	0.337304	0.059301	2.16589e-08	TNKS2-AS1	Adipose_Subcutaneous
k58	2	rs10882002	10	93697106	T	C	0.337304	0.059301	2.16589e-08	TNKS2-AS1	Adipose_Subcutaneous
k58	2	rs10882003	10	93698699	A	G	0.333199	0.0590932	2.84108e-08	TNKS2-AS1	Adipose_Subcutaneous
k58	2	rs10882004	10	93702996	G	A	0.336579	0.0592848	2.29697e-08	TNKS2-AS1	Adipose_Subcutaneous
k58	2	rs10882005	10	93704464	C	T	0.336579	0.0592848	2.29697e-08	TNKS2-AS1	Adipose_Subcutaneous
k58	2	rs10882006	10	93706845	C	T	0.336579	0.0592848	2.29697e-08	TNKS2-AS1	Adipose_Subcutaneous
k58	2	rs10882007	10	93712017	G	A	0.337304	0.059301	2.16589e-08	TNKS2-AS1	Adipose_Subcutaneous
k58	2	rs10882009	10	93724201	C	T	0.336579	0.0592848	2.29697e-08	TNKS2-AS1	Adipose_Subcutaneous
k58	2	rs10882010	10	93728958	C	G	0.336579	0.0592848	2.29697e-08	TNKS2-AS1	Adipose_Subcutaneous
k58	2	rs10882014	10	93754163	G	A	0.336579	0.0592848	2.29697e-08	TNKS2-AS1	Adipose_Subcutaneous
k58	2	rs10882015	10	93761424	A	T	0.336579	0.0592848	2.29697e-08	TNKS2-AS1	Adipose_Subcutaneous
k58	2	rs10882016	10	93762179	G	A	0.336579	0.0592848	2.29697e-08	TNKS2-AS1	Adipose_Subcutaneous
k58	2	rs10882023	10	93852663	T	C	0.212581	0.0581192	0.00028092	TNKS2-AS1	Adipose_Subcutaneous
k58	2	rs10882030	10	93959016	C	T	0.141203	0.0351893	6.90162e-05	PPP1R3C	Adipose_Subcutaneous
k58	2	rs10882030	10	93959016	C	T	0.312768	0.0620446	6.43943e-07	TNKS2-AS1	Adipose_Subcutaneous
k58	2	rs10882031	10	93962597	C	T	0.312768	0.0620446	6.43943e-07	TNKS2-AS1	Adipose_Subcutaneous
k58	2	rs10882031	10	93962597	C	T	0.141203	0.0351893	6.90162e-05	PPP1R3C	Adipose_Subcutaneous
k58	2	rs10882037	10	93977203	A	G	0.212761	0.0581857	0.000282078	TNKS2-AS1	Adipose_Subcutaneous
k58	2	rs10882038	10	94005134	T	C	0.212761	0.0581857	0.000282078	TNKS2-AS1	Adipose_Subcutaneous
k58	2	rs10882044	10	94036099	G	A	0.309301	0.0614877	6.79199e-07	TNKS2-AS1	Adipose_Subcutaneous
k58	2	rs10882044	10	94036099	G	A	0.139767	0.0348711	7.03223e-05	PPP1R3C	Adipose_Subcutaneous
k73	10	rs10885	6	31604591	C	T	-0.181885	0.0314824	1.32008e-08	NOTCH4	Adipose_Subcutaneous
k73	9	rs10885	6	31604591	C	T	-0.181885	0.0314824	1.32008e-08	NOTCH4	Adipose_Subcutaneous
k73	6	rs10885	6	31604591	C	T	-0.181885	0.0314824	1.32008e-08	NOTCH4	Adipose_Subcutaneous
k73	11	rs10885	6	31604591	C	T	-0.181885	0.0314824	1.32008e-08	NOTCH4	Adipose_Subcutaneous
k73	8	rs10885	6	31604591	C	T	-0.181885	0.0314824	1.32008e-08	NOTCH4	Adipose_Subcutaneous
k73	1	rs10885	6	31604591	C	T	-0.181885	0.0314824	1.32008e-08	NOTCH4	Adipose_Subcutaneous
k73	10	rs10885	6	31604591	C	T	0.421214	0.0685677	1.62935e-09	CYP21A2	Adipose_Subcutaneous
k73	9	rs10885	6	31604591	C	T	0.421214	0.0685677	1.62935e-09	CYP21A2	Adipose_Subcutaneous
k73	6	rs10885	6	31604591	C	T	0.421214	0.0685677	1.62935e-09	CYP21A2	Adipose_Subcutaneous
k73	11	rs10885	6	31604591	C	T	0.421214	0.0685677	1.62935e-09	CYP21A2	Adipose_Subcutaneous
k73	8	rs10885	6	31604591	C	T	0.421214	0.0685677	1.62935e-09	CYP21A2	Adipose_Subcutaneous
k73	1	rs10885	6	31604591	C	T	0.421214	0.0685677	1.62935e-09	CYP21A2	Adipose_Subcutaneous
k73	10	rs10885	6	31604591	C	T	0.331172	0.0725653	6.29954e-06	STK19B	Adipose_Subcutaneous
k73	9	rs10885	6	31604591	C	T	0.331172	0.0725653	6.29954e-06	STK19B	Adipose_Subcutaneous
k73	6	rs10885	6	31604591	C	T	0.331172	0.0725653	6.29954e-06	STK19B	Adipose_Subcutaneous
k73	11	rs10885	6	31604591	C	T	0.331172	0.0725653	6.29954e-06	STK19B	Adipose_Subcutaneous
k73	8	rs10885	6	31604591	C	T	0.331172	0.0725653	6.29954e-06	STK19B	Adipose_Subcutaneous
k73	1	rs10885	6	31604591	C	T	0.331172	0.0725653	6.29954e-06	STK19B	Adipose_Subcutaneous
k73	10	rs10885	6	31604591	C	T	-0.236113	0.0464796	5.30217e-07	SKIV2L	Adipose_Subcutaneous
k73	9	rs10885	6	31604591	C	T	-0.236113	0.0464796	5.30217e-07	SKIV2L	Adipose_Subcutaneous
k73	6	rs10885	6	31604591	C	T	-0.236113	0.0464796	5.30217e-07	SKIV2L	Adipose_Subcutaneous
k73	11	rs10885	6	31604591	C	T	-0.236113	0.0464796	5.30217e-07	SKIV2L	Adipose_Subcutaneous
k73	8	rs10885	6	31604591	C	T	-0.236113	0.0464796	5.30217e-07	SKIV2L	Adipose_Subcutaneous
k73	1	rs10885	6	31604591	C	T	-0.236113	0.0464796	5.30217e-07	SKIV2L	Adipose_Subcutaneous
k73	10	rs10885	6	31604591	C	T	-0.371929	0.0682494	7.86665e-08	HLA-DRB5	Adipose_Subcutaneous
k73	9	rs10885	6	31604591	C	T	-0.371929	0.0682494	7.86665e-08	HLA-DRB5	Adipose_Subcutaneous
k73	6	rs10885	6	31604591	C	T	-0.371929	0.0682494	7.86665e-08	HLA-DRB5	Adipose_Subcutaneous
k73	11	rs10885	6	31604591	C	T	-0.371929	0.0682494	7.86665e-08	HLA-DRB5	Adipose_Subcutaneous
k73	8	rs10885	6	31604591	C	T	-0.371929	0.0682494	7.86665e-08	HLA-DRB5	Adipose_Subcutaneous
k73	1	rs10885	6	31604591	C	T	-0.371929	0.0682494	7.86665e-08	HLA-DRB5	Adipose_Subcutaneous
k73	10	rs10885	6	31604591	C	T	-0.232723	0.0631671	0.000253854	HCG22	Adipose_Subcutaneous
k73	9	rs10885	6	31604591	C	T	-0.232723	0.0631671	0.000253854	HCG22	Adipose_Subcutaneous
k73	6	rs10885	6	31604591	C	T	-0.232723	0.0631671	0.000253854	HCG22	Adipose_Subcutaneous
k73	11	rs10885	6	31604591	C	T	-0.232723	0.0631671	0.000253854	HCG22	Adipose_Subcutaneous
k73	8	rs10885	6	31604591	C	T	-0.232723	0.0631671	0.000253854	HCG22	Adipose_Subcutaneous
k73	1	rs10885	6	31604591	C	T	-0.232723	0.0631671	0.000253854	HCG22	Adipose_Subcutaneous
k73	10	rs10885	6	31604591	C	T	0.3413	0.0594279	1.59734e-08	MICB	Adipose_Subcutaneous
k73	9	rs10885	6	31604591	C	T	0.3413	0.0594279	1.59734e-08	MICB	Adipose_Subcutaneous
k73	6	rs10885	6	31604591	C	T	0.3413	0.0594279	1.59734e-08	MICB	Adipose_Subcutaneous
k73	11	rs10885	6	31604591	C	T	0.3413	0.0594279	1.59734e-08	MICB	Adipose_Subcutaneous
k73	8	rs10885	6	31604591	C	T	0.3413	0.0594279	1.59734e-08	MICB	Adipose_Subcutaneous
k73	1	rs10885	6	31604591	C	T	0.3413	0.0594279	1.59734e-08	MICB	Adipose_Subcutaneous
k73	10	rs10885	6	31604591	C	T	-0.550073	0.0547275	8.25091e-22	C4A	Adipose_Subcutaneous
k73	9	rs10885	6	31604591	C	T	-0.550073	0.0547275	8.25091e-22	C4A	Adipose_Subcutaneous
k73	6	rs10885	6	31604591	C	T	-0.550073	0.0547275	8.25091e-22	C4A	Adipose_Subcutaneous
k73	11	rs10885	6	31604591	C	T	-0.550073	0.0547275	8.25091e-22	C4A	Adipose_Subcutaneous
k73	8	rs10885	6	31604591	C	T	-0.550073	0.0547275	8.25091e-22	C4A	Adipose_Subcutaneous
k73	1	rs10885	6	31604591	C	T	-0.550073	0.0547275	8.25091e-22	C4A	Adipose_Subcutaneous
k73	10	rs10885	6	31604591	C	T	-0.175676	0.0399533	1.33593e-05	APOM	Adipose_Subcutaneous
k73	9	rs10885	6	31604591	C	T	-0.175676	0.0399533	1.33593e-05	APOM	Adipose_Subcutaneous
k73	6	rs10885	6	31604591	C	T	-0.175676	0.0399533	1.33593e-05	APOM	Adipose_Subcutaneous
k73	11	rs10885	6	31604591	C	T	-0.175676	0.0399533	1.33593e-05	APOM	Adipose_Subcutaneous
k73	8	rs10885	6	31604591	C	T	-0.175676	0.0399533	1.33593e-05	APOM	Adipose_Subcutaneous
k73	1	rs10885	6	31604591	C	T	-0.175676	0.0399533	1.33593e-05	APOM	Adipose_Subcutaneous
k73	10	rs10885	6	31604591	C	T	-0.123314	0.0303918	5.73703e-05	DDAH2	Adipose_Subcutaneous
k73	9	rs10885	6	31604591	C	T	-0.123314	0.0303918	5.73703e-05	DDAH2	Adipose_Subcutaneous
k73	6	rs10885	6	31604591	C	T	-0.123314	0.0303918	5.73703e-05	DDAH2	Adipose_Subcutaneous
k73	11	rs10885	6	31604591	C	T	-0.123314	0.0303918	5.73703e-05	DDAH2	Adipose_Subcutaneous
k73	8	rs10885	6	31604591	C	T	-0.123314	0.0303918	5.73703e-05	DDAH2	Adipose_Subcutaneous
k73	1	rs10885	6	31604591	C	T	-0.123314	0.0303918	5.73703e-05	DDAH2	Adipose_Subcutaneous
k73	10	rs10885	6	31604591	C	T	-0.499585	0.0667184	3.09051e-13	CYP21A1P	Adipose_Subcutaneous
k73	9	rs10885	6	31604591	C	T	-0.499585	0.0667184	3.09051e-13	CYP21A1P	Adipose_Subcutaneous
k73	6	rs10885	6	31604591	C	T	-0.499585	0.0667184	3.09051e-13	CYP21A1P	Adipose_Subcutaneous
k73	11	rs10885	6	31604591	C	T	-0.499585	0.0667184	3.09051e-13	CYP21A1P	Adipose_Subcutaneous
k73	8	rs10885	6	31604591	C	T	-0.499585	0.0667184	3.09051e-13	CYP21A1P	Adipose_Subcutaneous
k73	1	rs10885	6	31604591	C	T	-0.499585	0.0667184	3.09051e-13	CYP21A1P	Adipose_Subcutaneous
k73	10	rs10885	6	31604591	C	T	0.304582	0.0442549	1.72911e-11	CCHCR1	Adipose_Subcutaneous
k73	9	rs10885	6	31604591	C	T	0.304582	0.0442549	1.72911e-11	CCHCR1	Adipose_Subcutaneous
k73	6	rs10885	6	31604591	C	T	0.304582	0.0442549	1.72911e-11	CCHCR1	Adipose_Subcutaneous
k73	11	rs10885	6	31604591	C	T	0.304582	0.0442549	1.72911e-11	CCHCR1	Adipose_Subcutaneous
k73	8	rs10885	6	31604591	C	T	0.304582	0.0442549	1.72911e-11	CCHCR1	Adipose_Subcutaneous
k73	1	rs10885	6	31604591	C	T	0.304582	0.0442549	1.72911e-11	CCHCR1	Adipose_Subcutaneous
k73	10	rs10885	6	31604591	C	T	-0.267606	0.0528404	5.72968e-07	VARS2	Adipose_Subcutaneous
k73	9	rs10885	6	31604591	C	T	-0.267606	0.0528404	5.72968e-07	VARS2	Adipose_Subcutaneous
k73	6	rs10885	6	31604591	C	T	-0.267606	0.0528404	5.72968e-07	VARS2	Adipose_Subcutaneous
k73	11	rs10885	6	31604591	C	T	-0.267606	0.0528404	5.72968e-07	VARS2	Adipose_Subcutaneous
k73	8	rs10885	6	31604591	C	T	-0.267606	0.0528404	5.72968e-07	VARS2	Adipose_Subcutaneous
k73	1	rs10885	6	31604591	C	T	-0.267606	0.0528404	5.72968e-07	VARS2	Adipose_Subcutaneous
k186	1	rs10887761	10	82088572	G	A	-0.256814	0.0535088	2.09169e-06	RP11-137H2.4	Adipose_Subcutaneous
k186	1	rs10887865	10	82190741	C	T	-0.304644	0.0581567	2.37301e-07	RP11-137H2.4	Adipose_Subcutaneous
k186	1	rs10887868	10	82194264	G	A	-0.33133	0.0579927	1.88375e-08	RP11-137H2.4	Adipose_Subcutaneous
k186	1	rs10887871	10	82196061	A	G	-0.304308	0.0583278	2.64468e-07	RP11-137H2.4	Adipose_Subcutaneous
k186	1	rs10887872	10	82196280	A	C	-0.233411	0.0545343	2.23145e-05	RP11-137H2.4	Adipose_Subcutaneous
k186	1	rs10887873	10	82196397	T	C	-0.303298	0.0582786	2.82564e-07	RP11-137H2.4	Adipose_Subcutaneous
k186	1	rs10887880	10	82204580	G	A	-0.409177	0.0534723	9.92196e-14	RP11-137H2.4	Adipose_Subcutaneous
k186	1	rs10887881	10	82204620	G	C	-0.409177	0.0534723	9.92196e-14	RP11-137H2.4	Adipose_Subcutaneous
k186	1	rs10887884	10	82204664	C	T	-0.409177	0.0534723	9.92196e-14	RP11-137H2.4	Adipose_Subcutaneous
k186	1	rs10887890	10	82205772	C	G	-0.409177	0.0534723	9.92196e-14	RP11-137H2.4	Adipose_Subcutaneous
k186	1	rs10887894	10	82209952	A	G	-0.373067	0.0524492	3.85656e-12	RP11-137H2.4	Adipose_Subcutaneous
k186	1	rs10887895	10	82210011	A	G	-0.373067	0.0524492	3.85656e-12	RP11-137H2.4	Adipose_Subcutaneous
k186	1	rs10887896	10	82210144	A	C	-0.373067	0.0524492	3.85656e-12	RP11-137H2.4	Adipose_Subcutaneous
k186	1	rs10887899	10	82210214	G	A	-0.373067	0.0524492	3.85656e-12	RP11-137H2.4	Adipose_Subcutaneous
k186	1	rs10887900	10	82210265	T	C	-0.373067	0.0524492	3.85656e-12	RP11-137H2.4	Adipose_Subcutaneous
k186	1	rs10887901	10	82210581	G	A	-0.373067	0.0524492	3.85656e-12	RP11-137H2.4	Adipose_Subcutaneous
k186	1	rs10887902	10	82210616	C	T	-0.373067	0.0524492	3.85656e-12	RP11-137H2.4	Adipose_Subcutaneous
k186	1	rs10887903	10	82210641	G	A	-0.373067	0.0524492	3.85656e-12	RP11-137H2.4	Adipose_Subcutaneous
k186	1	rs10887905	10	82210855	A	T	-0.373067	0.0524492	3.85656e-12	RP11-137H2.4	Adipose_Subcutaneous
k186	1	rs10887914	10	82215288	T	C	-0.355588	0.0528478	4.60922e-11	RP11-137H2.4	Adipose_Subcutaneous
k111	1	rs10890327	1	45891458	C	T	0.196341	0.0379736	3.35729e-07	ZSWIM5	Adipose_Subcutaneous
k111	1	rs10890327	1	45891458	C	T	-0.189562	0.0281274	4.30242e-11	PRDX1	Adipose_Subcutaneous
k111	1	rs10890327	1	45891458	C	T	-0.352492	0.0619293	2.12045e-08	CCDC163	Adipose_Subcutaneous
k111	1	rs10890327	1	45891458	C	T	0.163248	0.029355	4.32538e-08	MMACHC	Adipose_Subcutaneous
k111	1	rs10890330	1	45920406	G	A	-0.409739	0.0625491	1.39945e-10	CCDC163	Adipose_Subcutaneous
k111	1	rs10890330	1	45920406	G	A	-0.210578	0.0284434	5.50792e-13	PRDX1	Adipose_Subcutaneous
k111	1	rs10890330	1	45920406	G	A	0.180917	0.0389084	4.2351e-06	ZSWIM5	Adipose_Subcutaneous
k111	1	rs10890330	1	45920406	G	A	0.177435	0.0298107	4.92269e-09	MMACHC	Adipose_Subcutaneous
k210	1	rs10892358	11	119255795	G	A	-0.153267	0.0352263	1.63757e-05	USP2	Adipose_Subcutaneous
k210	2	rs10892358	11	119255795	G	A	-0.153267	0.0352263	1.63757e-05	USP2	Adipose_Subcutaneous
k210	2	rs10892360	11	119268984	A	G	-0.15627	0.0353802	1.22313e-05	USP2	Adipose_Subcutaneous
k210	1	rs10892360	11	119268984	A	G	-0.15627	0.0353802	1.22313e-05	USP2	Adipose_Subcutaneous
k38	1	rs10896035	11	65461160	G	A	0.26399	0.0269501	7.06846e-21	MAP3K11	Adipose_Subcutaneous
k38	1	rs10896035	11	65461160	G	A	0.100702	0.018805	1.295e-07	PCNX3	Adipose_Subcutaneous
k38	1	rs10896035	11	65461160	G	A	0.130571	0.0248603	2.2093e-07	RNASEH2C	Adipose_Subcutaneous
k38	1	rs10896035	11	65461160	G	A	0.134997	0.0254178	1.62857e-07	SIPA1	Adipose_Subcutaneous
k38	1	rs10896035	11	65461160	G	A	-0.173226	0.0371524	3.99075e-06	NEAT1	Adipose_Subcutaneous
k38	1	rs10896035	11	65461160	G	A	0.0827311	0.019126	1.83015e-05	BANF1	Adipose_Subcutaneous
k38	1	rs10896038	11	65505528	G	C	0.116071	0.0252073	5.22087e-06	RNASEH2C	Adipose_Subcutaneous
k38	1	rs10896038	11	65505528	G	C	0.111345	0.025852	1.9848e-05	SIPA1	Adipose_Subcutaneous
k38	1	rs10896038	11	65505528	G	C	-0.177155	0.0374236	2.85767e-06	NEAT1	Adipose_Subcutaneous
k38	1	rs10896038	11	65505528	G	C	0.087814	0.0190875	5.31906e-06	PCNX3	Adipose_Subcutaneous
k38	1	rs10896038	11	65505528	G	C	0.262226	0.0272373	2.84257e-20	MAP3K11	Adipose_Subcutaneous
k38	1	rs10896038	11	65505528	G	C	0.0715591	0.0193705	0.000244342	BANF1	Adipose_Subcutaneous
k130	1	rs10896437	11	68903465	G	C	0.163068	0.0390804	3.5387e-05	TPCN2	Adipose_Subcutaneous
k130	1	rs10896438	11	68906570	T	G	0.163004	0.0383117	2.49072e-05	TPCN2	Adipose_Subcutaneous
k130	1	rs10896439	11	68915362	C	T	0.19639	0.039895	1.15396e-06	TPCN2	Adipose_Subcutaneous
k176	1	rs10896644	11	57563991	C	T	0.177765	0.0269815	1.10795e-10	TIMM10	Adipose_Subcutaneous
k176	1	rs10896644	11	57563991	C	T	-0.133655	0.0255668	2.50648e-07	YPEL4	Adipose_Subcutaneous
k176	1	rs10896644	11	57563991	C	T	-0.0736368	0.0185258	8.05779e-05	ZDHHC5	Adipose_Subcutaneous
k176	1	rs10896644	11	57563991	C	T	0.14696	0.0377728	0.000113213	AP000662.4	Adipose_Subcutaneous
k176	1	rs10896644	11	57563991	C	T	-0.210492	0.0495108	2.52577e-05	SMTNL1	Adipose_Subcutaneous
k176	1	rs10896649	11	57587795	A	G	-0.136234	0.0252539	1.05223e-07	YPEL4	Adipose_Subcutaneous
k176	1	rs10896649	11	57587795	A	G	-0.0695048	0.0183547	0.000170762	ZDHHC5	Adipose_Subcutaneous
k176	1	rs10896649	11	57587795	A	G	0.140648	0.0374076	0.000189649	AP000662.4	Adipose_Subcutaneous
k176	1	rs10896649	11	57587795	A	G	0.163273	0.0268515	2.34603e-09	TIMM10	Adipose_Subcutaneous
k176	1	rs10896649	11	57587795	A	G	-0.197049	0.0490761	6.83106e-05	SMTNL1	Adipose_Subcutaneous
k159	1	rs10899449	11	77978660	T	C	-0.245032	0.0474514	3.47186e-07	NARS2	Adipose_Subcutaneous
k159	1	rs10899450	11	77978754	A	G	-0.244907	0.050002	1.30149e-06	NARS2	Adipose_Subcutaneous
k159	1	rs10899451	11	77991222	A	C	-0.246979	0.0499896	1.05709e-06	NARS2	Adipose_Subcutaneous
k159	1	rs10899452	11	77995143	T	G	-0.22548	0.0474681	2.64496e-06	NARS2	Adipose_Subcutaneous
k159	1	rs10899453	11	77997482	A	C	-0.246574	0.0474086	2.87277e-07	NARS2	Adipose_Subcutaneous
k159	1	rs10899454	11	77997513	T	C	-0.246626	0.047334	2.73943e-07	NARS2	Adipose_Subcutaneous
k159	1	rs10899455	11	77999163	T	C	-0.203542	0.0462494	1.31271e-05	NARS2	Adipose_Subcutaneous
k159	1	rs10899456	11	78000155	C	G	-0.232579	0.0470949	1.06793e-06	NARS2	Adipose_Subcutaneous
k159	1	rs10899457	11	78001163	T	A	-0.244907	0.050002	1.30149e-06	NARS2	Adipose_Subcutaneous
k159	1	rs10899458	11	78007451	A	T	-0.246979	0.0499896	1.05709e-06	NARS2	Adipose_Subcutaneous
k159	1	rs10899460	11	78010080	A	G	-0.244907	0.050002	1.30149e-06	NARS2	Adipose_Subcutaneous
k159	1	rs10899465	11	78013588	G	A	-0.244907	0.050002	1.30149e-06	NARS2	Adipose_Subcutaneous
k159	1	rs10899466	11	78013674	G	A	-0.197754	0.0465907	2.60226e-05	NARS2	Adipose_Subcutaneous
k159	1	rs10899467	11	78014057	G	T	-0.244907	0.050002	1.30149e-06	NARS2	Adipose_Subcutaneous
k159	1	rs10899468	11	78016650	C	T	-0.244805	0.0502732	1.49411e-06	NARS2	Adipose_Subcutaneous
k159	1	rs10899469	11	78018313	T	C	-0.244805	0.0502732	1.49411e-06	NARS2	Adipose_Subcutaneous
k159	1	rs10899470	11	78020052	C	T	-0.244907	0.050002	1.30149e-06	NARS2	Adipose_Subcutaneous
k159	1	rs10899472	11	78042533	T	C	-0.204927	0.0444091	4.98797e-06	NARS2	Adipose_Subcutaneous
k159	1	rs10899473	11	78042983	A	C	-0.206362	0.044381	4.23598e-06	NARS2	Adipose_Subcutaneous
k159	1	rs10899474	11	78043636	T	C	-0.256599	0.0473327	9.1439e-08	NARS2	Adipose_Subcutaneous
k159	1	rs10899475	11	78051610	T	C	-0.262873	0.0433696	2.6255e-09	NARS2	Adipose_Subcutaneous
k159	1	rs10899476	11	78051794	A	G	-0.248397	0.0464276	1.32837e-07	NARS2	Adipose_Subcutaneous
k159	1	rs10899477	11	78052104	A	T	-0.248397	0.0464276	1.32837e-07	NARS2	Adipose_Subcutaneous
k159	1	rs10899478	11	78052238	C	T	-0.262873	0.0433696	2.6255e-09	NARS2	Adipose_Subcutaneous
k159	1	rs10899479	11	78052539	A	G	-0.248397	0.0464276	1.32837e-07	NARS2	Adipose_Subcutaneous
k159	1	rs10899480	11	78053532	A	G	-0.249766	0.0426598	8.54878e-09	NARS2	Adipose_Subcutaneous
k159	1	rs10899481	11	78058721	T	A	-0.247102	0.0429169	1.47285e-08	NARS2	Adipose_Subcutaneous
k159	1	rs10899482	11	78060081	A	C	-0.267665	0.0437128	1.82934e-09	NARS2	Adipose_Subcutaneous
k159	1	rs10899483	11	78061057	G	C	-0.268805	0.0437393	1.60477e-09	NARS2	Adipose_Subcutaneous
k159	1	rs10899484	11	78068765	C	G	-0.248777	0.0435943	1.95441e-08	NARS2	Adipose_Subcutaneous
k159	1	rs10899485	11	78072383	T	C	-0.215909	0.0421707	4.3375e-07	NARS2	Adipose_Subcutaneous
k159	1	rs10899486	11	78072398	A	G	-0.255038	0.0469816	8.7978e-08	NARS2	Adipose_Subcutaneous
k159	1	rs10899487	11	78085474	G	A	-0.256905	0.0469697	7.0717e-08	NARS2	Adipose_Subcutaneous
k159	1	rs10899488	11	78088754	A	G	-0.267977	0.0459566	9.772e-09	NARS2	Adipose_Subcutaneous
k159	1	rs10899489	11	78095373	C	A	-0.234337	0.0438937	1.41026e-07	NARS2	Adipose_Subcutaneous
k159	1	rs10899490	11	78105879	C	T	-0.249381	0.0434201	1.59407e-08	NARS2	Adipose_Subcutaneous
k159	1	rs10899491	11	78106305	T	C	-0.250094	0.0461845	9.44238e-08	NARS2	Adipose_Subcutaneous
k159	1	rs10899492	11	78109810	G	A	-0.23148	0.0432547	1.31895e-07	NARS2	Adipose_Subcutaneous
k159	1	rs10899493	11	78117534	T	C	-0.21301	0.0426584	8.1546e-07	NARS2	Adipose_Subcutaneous
k159	1	rs10899495	11	78123293	C	T	-0.256254	0.0465338	5.79464e-08	NARS2	Adipose_Subcutaneous
k159	1	rs10899496	11	78123831	T	C	-0.209444	0.042357	1.03586e-06	NARS2	Adipose_Subcutaneous
k159	1	rs10899497	11	78124534	T	C	-0.265312	0.0471018	2.93249e-08	NARS2	Adipose_Subcutaneous
k159	1	rs10899498	11	78124575	C	G	-0.265155	0.0433581	1.91485e-09	NARS2	Adipose_Subcutaneous
k159	1	rs10899499	11	78124797	G	A	-0.234558	0.045744	4.17109e-07	NARS2	Adipose_Subcutaneous
k159	1	rs10899500	11	78125246	T	C	-0.237742	0.0455891	2.67633e-07	NARS2	Adipose_Subcutaneous
k159	1	rs10899501	11	78131408	C	T	-0.267908	0.0456676	8.0048e-09	NARS2	Adipose_Subcutaneous
k159	1	rs10899502	11	78141021	C	T	-0.24535	0.0409136	3.80962e-09	NARS2	Adipose_Subcutaneous
k159	1	rs10899503	11	78149961	C	T	-0.256829	0.0406288	5.6563e-10	NARS2	Adipose_Subcutaneous
k159	1	rs10899504	11	78157983	C	A	-0.212838	0.0423073	6.77658e-07	NARS2	Adipose_Subcutaneous
k159	1	rs10899505	11	78165343	T	C	-0.266493	0.0413374	2.64802e-10	NARS2	Adipose_Subcutaneous
k159	1	rs10899506	11	78168705	C	T	-0.212838	0.0423073	6.77658e-07	NARS2	Adipose_Subcutaneous
k159	1	rs10899508	11	78170708	T	G	-0.212838	0.0423073	6.77658e-07	NARS2	Adipose_Subcutaneous
k159	1	rs10899509	11	78170811	C	T	-0.266493	0.0413374	2.64802e-10	NARS2	Adipose_Subcutaneous
k159	1	rs10899510	11	78170841	G	A	-0.232848	0.0427034	7.73655e-08	NARS2	Adipose_Subcutaneous
k159	1	rs10899511	11	78170923	T	A	-0.212838	0.0423073	6.77658e-07	NARS2	Adipose_Subcutaneous
k159	1	rs10899512	11	78171338	G	A	-0.261885	0.0412626	4.85384e-10	NARS2	Adipose_Subcutaneous
k159	1	rs10899513	11	78172353	T	C	-0.233252	0.0415531	3.25967e-08	NARS2	Adipose_Subcutaneous
k159	1	rs10899514	11	78172695	A	G	-0.212838	0.0423073	6.77658e-07	NARS2	Adipose_Subcutaneous
k159	1	rs10899533	11	78208480	T	C	0.289116	0.0409169	5.25334e-12	NARS2	Adipose_Subcutaneous
k159	1	rs10899543	11	78249770	G	A	0.31737	0.0412593	7.50368e-14	NARS2	Adipose_Subcutaneous
k159	1	rs10899544	11	78250020	G	A	0.324194	0.040567	8.92438e-15	NARS2	Adipose_Subcutaneous
k159	1	rs10899555	11	78274414	A	C	0.375452	0.0361908	5.18971e-23	NARS2	Adipose_Subcutaneous
k159	1	rs10899556	11	78278986	C	T	0.373299	0.0363176	1.18258e-22	NARS2	Adipose_Subcutaneous
k79	1	rs10901828	10	126532194	T	C	-0.369199	0.0295024	1.57172e-31	EEF1AKMT2	Adipose_Subcutaneous
k55	2	rs10907222	1	16594055	C	A	0.301136	0.0476778	5.83814e-10	ANO7L1	Adipose_Subcutaneous
k55	2	rs10907222	1	16594055	C	A	0.422651	0.0392963	1.84946e-24	ARHGEF19	Adipose_Subcutaneous
k55	2	rs10907222	1	16594055	C	A	0.151689	0.0388867	0.00010869	MT1XP1	Adipose_Subcutaneous
k55	2	rs10907222	1	16594055	C	A	-0.207384	0.0348731	5.07294e-09	FBXO42	Adipose_Subcutaneous
k123	1	rs10913176	1	171496752	A	G	-0.169442	0.0266723	4.683e-10	PRRC2C	Adipose_Subcutaneous
k123	1	rs10913198	1	171506927	G	C	-0.169442	0.0266723	4.683e-10	PRRC2C	Adipose_Subcutaneous
k204	1	rs10916265	1	228277048	G	A	0.142741	0.0325979	1.4479e-05	IBA57	Adipose_Subcutaneous
k204	1	rs10916265	1	228277048	G	A	0.114442	0.024668	4.44799e-06	GUK1	Adipose_Subcutaneous
k204	1	rs10916265	1	228277048	G	A	0.215049	0.045577	3.07298e-06	OBSCN-AS1	Adipose_Subcutaneous
k204	1	rs10916265	1	228277048	G	A	0.13485	0.0226667	5.00308e-09	MRPL55	Adipose_Subcutaneous
k204	1	rs10916265	1	228277048	G	A	-0.20516	0.0457758	9.14094e-06	RP5-1139B12.2	Adipose_Subcutaneous
k204	1	rs10916268	1	228334277	C	T	0.129557	0.0325336	7.81725e-05	IBA57	Adipose_Subcutaneous
k204	1	rs10916268	1	228334277	C	T	-0.209077	0.0454984	5.45183e-06	RP5-1139B12.2	Adipose_Subcutaneous
k204	1	rs10916268	1	228334277	C	T	0.137829	0.0225079	1.82591e-09	MRPL55	Adipose_Subcutaneous
k204	1	rs10916268	1	228334277	C	T	0.23602	0.0451299	2.47926e-07	OBSCN-AS1	Adipose_Subcutaneous
k204	1	rs10916268	1	228334277	C	T	0.117949	0.0245044	1.95724e-06	GUK1	Adipose_Subcutaneous
k204	1	rs10916271	1	228372546	C	T	-0.13107	0.0331603	8.81936e-05	IBA57	Adipose_Subcutaneous
k204	1	rs10916271	1	228372546	C	T	-0.260037	0.0457805	2.26227e-08	OBSCN-AS1	Adipose_Subcutaneous
k204	1	rs10916271	1	228372546	C	T	-0.129026	0.0248845	3.11763e-07	GUK1	Adipose_Subcutaneous
k204	1	rs10916271	1	228372546	C	T	0.208987	0.0464007	8.27191e-06	RP5-1139B12.2	Adipose_Subcutaneous
k204	1	rs10916271	1	228372546	C	T	-0.128134	0.023077	4.53441e-08	MRPL55	Adipose_Subcutaneous
k204	1	rs10916277	1	228386374	C	T	-0.116505	0.0250915	4.3675e-06	GUK1	Adipose_Subcutaneous
k204	1	rs10916277	1	228386374	C	T	-0.150835	0.0331094	6.53835e-06	IBA57	Adipose_Subcutaneous
k204	1	rs10916277	1	228386374	C	T	-0.227877	0.0462749	1.14415e-06	OBSCN-AS1	Adipose_Subcutaneous
k204	1	rs10916277	1	228386374	C	T	-0.14335	0.022983	9.34497e-10	MRPL55	Adipose_Subcutaneous
k204	1	rs10916277	1	228386374	C	T	0.222806	0.0464351	2.10427e-06	RP5-1139B12.2	Adipose_Subcutaneous
k123	2	rs10919454	1	170709635	G	A	0.421702	0.0462865	1.85382e-18	RP1-79C4.4	Adipose_Subcutaneous
k72	1	rs10926978	1	243431654	T	C	0.158403	0.0237913	7.17942e-11	CEP170	Adipose_Subcutaneous
k72	1	rs10926978	1	243431654	T	C	0.410696	0.0350293	2.79645e-28	SDCCAG8	Adipose_Subcutaneous
k72	1	rs10926982	1	243452864	G	A	-0.269724	0.0340097	1.38161e-14	SDCCAG8	Adipose_Subcutaneous
k72	1	rs10926982	1	243452864	G	A	0.235984	0.0498143	2.81083e-06	LINC01347	Adipose_Subcutaneous
k72	1	rs10926982	1	243452864	G	A	0.284967	0.0519697	6.57154e-08	RP11-261C10.7	Adipose_Subcutaneous
k72	1	rs10926982	1	243452864	G	A	-0.0932611	0.0222744	3.33003e-05	CEP170	Adipose_Subcutaneous
k156	2	rs10930576	2	152212156	C	A	-0.149026	0.0378754	9.48438e-05	NMI	Adipose_Subcutaneous
k156	1	rs10930688	2	152384377	T	C	-0.302811	0.0232716	1.23443e-33	RIF1	Adipose_Subcutaneous
k35	4	rs10940214	5	68598060	T	C	-0.160955	0.0314966	4.55322e-07	CENPH	Adipose_Subcutaneous
k35	4	rs10940214	5	68598060	T	C	0.219403	0.0513862	2.33417e-05	OCLN	Adipose_Subcutaneous
k35	4	rs10940214	5	68598060	T	C	0.116257	0.0253495	5.68457e-06	TAF9	Adipose_Subcutaneous
k35	4	rs10940214	5	68598060	T	C	0.356547	0.0305854	5.20667e-28	CCDC125	Adipose_Subcutaneous
k35	4	rs10940214	5	68598060	T	C	-0.141964	0.0357077	8.02829e-05	CCNB1	Adipose_Subcutaneous
k35	4	rs10940214	5	68598060	T	C	0.206623	0.0508837	5.66074e-05	CFL1P5	Adipose_Subcutaneous
k35	4	rs10940215	5	68604365	C	T	-0.08026	0.0198288	5.97519e-05	MRPS36	Adipose_Subcutaneous
k35	4	rs10940215	5	68604365	C	T	0.26542	0.0511967	3.12865e-07	OCLN	Adipose_Subcutaneous
k35	4	rs10940215	5	68604365	C	T	0.223276	0.0509786	1.44181e-05	CFL1P5	Adipose_Subcutaneous
k35	4	rs10940215	5	68604365	C	T	-0.138576	0.0358963	0.000127686	CCNB1	Adipose_Subcutaneous
k35	4	rs10940215	5	68604365	C	T	0.108968	0.0255291	2.34766e-05	TAF9	Adipose_Subcutaneous
k35	4	rs10940215	5	68604365	C	T	0.354858	0.0307946	1.7979e-27	CCDC125	Adipose_Subcutaneous
k35	4	rs10940215	5	68604365	C	T	-0.130357	0.0319173	5.13334e-05	CENPH	Adipose_Subcutaneous
k35	4	rs10940218	5	68625460	G	C	0.167312	0.0354485	3.05154e-06	CTC-351M12.1	Adipose_Subcutaneous
k35	4	rs10940218	5	68625460	G	C	-0.21659	0.0535057	5.96668e-05	OCLN	Adipose_Subcutaneous
k35	4	rs10940218	5	68625460	G	C	-0.32489	0.0327554	2.52247e-21	CCDC125	Adipose_Subcutaneous
k35	4	rs10940218	5	68625460	G	C	0.154439	0.032862	3.356e-06	CENPH	Adipose_Subcutaneous
k35	4	rs10940218	5	68625460	G	C	0.14276	0.0371525	0.000137097	CCNB1	Adipose_Subcutaneous
k35	4	rs10940218	5	68625460	G	C	-0.143791	0.0261226	5.86939e-08	TAF9	Adipose_Subcutaneous
k35	4	rs10940218	5	68625460	G	C	-0.199216	0.0530092	0.000190923	CFL1P5	Adipose_Subcutaneous
k192	1	rs10941687	5	44921183	G	A	0.255813	0.0288517	1.26211e-17	RP11-53O19.3	Adipose_Subcutaneous
k73	8	rs10946798	6	25781853	T	G	0.325747	0.0444316	8.97086e-13	U91328.19	Adipose_Subcutaneous
k73	9	rs10946798	6	25781853	T	G	0.325747	0.0444316	8.97086e-13	U91328.19	Adipose_Subcutaneous
k73	11	rs10946798	6	25781853	T	G	0.325747	0.0444316	8.97086e-13	U91328.19	Adipose_Subcutaneous
k73	11	rs10947088	6	30709830	T	C	0.469525	0.113075	3.8565e-05	MICE	Adipose_Subcutaneous
k73	10	rs10947088	6	30709830	T	C	0.469525	0.113075	3.8565e-05	MICE	Adipose_Subcutaneous
k73	8	rs10947088	6	30709830	T	C	0.469525	0.113075	3.8565e-05	MICE	Adipose_Subcutaneous
k73	9	rs10947088	6	30709830	T	C	0.469525	0.113075	3.8565e-05	MICE	Adipose_Subcutaneous
k73	6	rs10947088	6	30709830	T	C	0.469525	0.113075	3.8565e-05	MICE	Adipose_Subcutaneous
k73	11	rs10947088	6	30709830	T	C	-0.305937	0.0483411	5.41164e-10	FLOT1	Adipose_Subcutaneous
k73	10	rs10947088	6	30709830	T	C	-0.305937	0.0483411	5.41164e-10	FLOT1	Adipose_Subcutaneous
k73	8	rs10947088	6	30709830	T	C	-0.305937	0.0483411	5.41164e-10	FLOT1	Adipose_Subcutaneous
k73	9	rs10947088	6	30709830	T	C	-0.305937	0.0483411	5.41164e-10	FLOT1	Adipose_Subcutaneous
k73	6	rs10947088	6	30709830	T	C	-0.305937	0.0483411	5.41164e-10	FLOT1	Adipose_Subcutaneous
k73	10	rs10947089	6	30710135	A	G	0.469525	0.113075	3.8565e-05	MICE	Adipose_Subcutaneous
k73	11	rs10947089	6	30710135	A	G	0.469525	0.113075	3.8565e-05	MICE	Adipose_Subcutaneous
k73	9	rs10947089	6	30710135	A	G	0.469525	0.113075	3.8565e-05	MICE	Adipose_Subcutaneous
k73	6	rs10947089	6	30710135	A	G	0.469525	0.113075	3.8565e-05	MICE	Adipose_Subcutaneous
k73	8	rs10947089	6	30710135	A	G	0.469525	0.113075	3.8565e-05	MICE	Adipose_Subcutaneous
k73	10	rs10947089	6	30710135	A	G	-0.305937	0.0483411	5.41164e-10	FLOT1	Adipose_Subcutaneous
k73	11	rs10947089	6	30710135	A	G	-0.305937	0.0483411	5.41164e-10	FLOT1	Adipose_Subcutaneous
k73	9	rs10947089	6	30710135	A	G	-0.305937	0.0483411	5.41164e-10	FLOT1	Adipose_Subcutaneous
k73	6	rs10947089	6	30710135	A	G	-0.305937	0.0483411	5.41164e-10	FLOT1	Adipose_Subcutaneous
k73	8	rs10947089	6	30710135	A	G	-0.305937	0.0483411	5.41164e-10	FLOT1	Adipose_Subcutaneous
k73	8	rs10947135	6	31076199	A	T	-0.493786	0.0861851	1.72354e-08	HCG22	Adipose_Subcutaneous
k73	8	rs10947135	6	31076199	A	T	0.383485	0.0860898	1.03382e-05	PSORS1C1	Adipose_Subcutaneous
k73	8	rs10947135	6	31076199	A	T	0.395522	0.100152	8.94074e-05	PSORS1C2	Adipose_Subcutaneous
k73	8	rs10947135	6	31076199	A	T	-0.286446	0.063004	6.81816e-06	CCHCR1	Adipose_Subcutaneous
k73	8	rs10947135	6	31076199	A	T	-0.477368	0.0872622	7.03693e-08	POU5F1	Adipose_Subcutaneous
k73	11	rs10947220	6	31599594	A	G	-0.770002	0.180598	2.39626e-05	XXbac-BPG181B23.7	Adipose_Subcutaneous
k73	10	rs10947220	6	31599594	A	G	-0.770002	0.180598	2.39626e-05	XXbac-BPG181B23.7	Adipose_Subcutaneous
k73	9	rs10947220	6	31599594	A	G	-0.770002	0.180598	2.39626e-05	XXbac-BPG181B23.7	Adipose_Subcutaneous
k73	4	rs10947233	6	32124424	G	T	0.27694	0.0662891	3.46235e-05	NOTCH4	Adipose_Subcutaneous
k73	4	rs10947233	6	32124424	G	T	-0.377715	0.0979347	0.000129555	HLA-C	Adipose_Subcutaneous
k73	4	rs10947233	6	32124424	G	T	0.768705	0.152534	6.48622e-07	XXbac-BPG248L24.12	Adipose_Subcutaneous
k73	4	rs10947233	6	32124424	G	T	-0.537552	0.115208	3.92895e-06	C4B	Adipose_Subcutaneous
k73	4	rs10947233	6	32124424	G	T	0.931776	0.166094	3.32037e-08	HLA-DQA2	Adipose_Subcutaneous
k73	11	rs10947426	6	33637897	A	C	-0.129045	0.0310342	3.76236e-05	CUTA	Adipose_Subcutaneous
k73	11	rs10947426	6	33637897	A	C	0.195943	0.0350183	3.59263e-08	ITPR3	Adipose_Subcutaneous
k73	9	rs10947427	6	33644253	G	A	0.167062	0.0307117	8.29021e-08	ITPR3	Adipose_Subcutaneous
k73	11	rs10947427	6	33644253	G	A	0.167062	0.0307117	8.29021e-08	ITPR3	Adipose_Subcutaneous
k73	8	rs10947427	6	33644253	G	A	0.167062	0.0307117	8.29021e-08	ITPR3	Adipose_Subcutaneous
k73	10	rs10947427	6	33644253	G	A	0.167062	0.0307117	8.29021e-08	ITPR3	Adipose_Subcutaneous
k73	6	rs10947427	6	33644253	G	A	0.167062	0.0307117	8.29021e-08	ITPR3	Adipose_Subcutaneous
k73	11	rs10947430	6	33658534	G	A	-0.186799	0.0337149	4.83471e-08	BAK1	Adipose_Subcutaneous
k73	11	rs10947430	6	33658534	G	A	-0.112775	0.0265325	2.53645e-05	ITPR3	Adipose_Subcutaneous
k73	11	rs10947432	6	33676556	G	A	0.20428	0.0460425	1.1192e-05	IP6K3	Adipose_Subcutaneous
k73	9	rs10947432	6	33676556	G	A	0.20428	0.0460425	1.1192e-05	IP6K3	Adipose_Subcutaneous
k73	8	rs10947432	6	33676556	G	A	0.20428	0.0460425	1.1192e-05	IP6K3	Adipose_Subcutaneous
k73	10	rs10947432	6	33676556	G	A	0.20428	0.0460425	1.1192e-05	IP6K3	Adipose_Subcutaneous
k73	6	rs10947432	6	33676556	G	A	0.20428	0.0460425	1.1192e-05	IP6K3	Adipose_Subcutaneous
k73	11	rs10947432	6	33676556	G	A	0.137518	0.0335742	4.88792e-05	ITPR3	Adipose_Subcutaneous
k73	9	rs10947432	6	33676556	G	A	0.137518	0.0335742	4.88792e-05	ITPR3	Adipose_Subcutaneous
k73	8	rs10947432	6	33676556	G	A	0.137518	0.0335742	4.88792e-05	ITPR3	Adipose_Subcutaneous
k73	10	rs10947432	6	33676556	G	A	0.137518	0.0335742	4.88792e-05	ITPR3	Adipose_Subcutaneous
k73	6	rs10947432	6	33676556	G	A	0.137518	0.0335742	4.88792e-05	ITPR3	Adipose_Subcutaneous
k73	5	rs10947436	6	33739960	A	G	-0.212871	0.0397036	1.25192e-07	BAK1	Adipose_Subcutaneous
k76	2	rs10949598	7	156484048	A	G	0.578928	0.133515	1.7481e-05	AC073133.1	Adipose_Subcutaneous
k76	2	rs10949599	7	156484265	T	C	0.578928	0.133515	1.7481e-05	AC073133.1	Adipose_Subcutaneous
k76	2	rs10949600	7	156484455	A	G	0.582813	0.136939	2.47628e-05	AC073133.1	Adipose_Subcutaneous
k76	2	rs10949601	7	156516956	T	C	0.582813	0.136939	2.47628e-05	AC073133.1	Adipose_Subcutaneous
k76	8	rs10949603	7	156582040	C	T	0.22954	0.0491285	3.81518e-06	AC073133.1	Adipose_Subcutaneous
k76	2	rs10949603	7	156582040	C	T	0.22954	0.0491285	3.81518e-06	AC073133.1	Adipose_Subcutaneous
k167	1	rs10950044	7	66042976	A	G	0.289444	0.035208	1.67651e-15	RP11-458F8.4	Adipose_Subcutaneous
k167	1	rs10950044	7	66042976	A	G	0.252086	0.0489734	3.7741e-07	GTF2IP23	Adipose_Subcutaneous
k167	1	rs10950044	7	66042976	A	G	0.185114	0.0536086	0.000600267	RP11-479O9.4	Adipose_Subcutaneous
k167	1	rs10950044	7	66042976	A	G	-0.313376	0.0540252	1.15962e-08	RP13-254B10.1	Adipose_Subcutaneous
k167	1	rs10950044	7	66042976	A	G	0.207619	0.0552308	0.000190206	RP11-458F8.1	Adipose_Subcutaneous
k167	1	rs10950044	7	66042976	A	G	1.04663	0.0339952	1.71879e-118	RP4-756H11.3	Adipose_Subcutaneous
k167	1	rs10950044	7	66042976	A	G	-0.170256	0.027688	1.57257e-09	GUSB	Adipose_Subcutaneous
k167	1	rs10950044	7	66042976	A	G	-0.429645	0.0385587	5.80533e-26	GS1-124K5.4	Adipose_Subcutaneous
k167	1	rs10950044	7	66042976	A	G	-0.322137	0.0562305	1.72836e-08	GTF2IP5	Adipose_Subcutaneous
k116	2	rs10951371	7	33092349	A	G	-0.160537	0.0328831	1.40599e-06	RP9P	Adipose_Subcutaneous
k116	2	rs10951372	7	33098438	C	T	-0.16113	0.0328971	1.3012e-06	RP9P	Adipose_Subcutaneous
k26	1	rs10953356	7	77449598	A	G	-0.23476	0.0311643	2.26729e-13	PTPN12	Adipose_Subcutaneous
k26	1	rs10953356	7	77449598	A	G	-0.191075	0.0339306	2.95472e-08	TMEM60	Adipose_Subcutaneous
k89	1	rs10956786	8	87301237	T	C	-0.131615	0.024687	1.46576e-07	CPNE3	Adipose_Subcutaneous
k89	1	rs10956786	8	87301237	T	C	0.196247	0.053602	0.000277193	NTAN1P2	Adipose_Subcutaneous
k89	1	rs10956786	8	87301237	T	C	0.24973	0.0218739	4.78686e-27	RMDN1	Adipose_Subcutaneous
k150	1	rs10971846	9	34010291	A	G	0.106135	0.0293221	0.000324389	CNTFR-AS1	Adipose_Subcutaneous
k112	2	rs10983299	9	119427274	G	A	-0.391682	0.0684177	1.76709e-08	TRIM32	Adipose_Subcutaneous
k112	2	rs10983299	9	119427274	G	A	-0.470768	0.0696474	3.79385e-11	ASTN2	Adipose_Subcutaneous
k112	2	rs10983312	9	119470800	G	C	-0.469923	0.0701255	5.47615e-11	ASTN2	Adipose_Subcutaneous
k112	2	rs10983312	9	119470800	G	C	-0.393211	0.0688488	1.90545e-08	TRIM32	Adipose_Subcutaneous
k112	2	rs10983322	9	119485171	G	A	-0.522103	0.0655248	1.05744e-14	ASTN2	Adipose_Subcutaneous
k112	2	rs10983322	9	119485171	G	A	-0.463746	0.064258	1.9343e-12	TRIM32	Adipose_Subcutaneous
k112	2	rs10983325	9	119485435	C	A	-0.463746	0.064258	1.9343e-12	TRIM32	Adipose_Subcutaneous
k112	2	rs10983325	9	119485435	C	A	-0.522103	0.0655248	1.05744e-14	ASTN2	Adipose_Subcutaneous
k40	1	rs10994720	10	52612101	G	A	-0.608886	0.0593992	1.50399e-22	ASAH2	Adipose_Subcutaneous
k125	1	rs1099698	14	88881248	C	T	0.116385	0.0265714	1.44002e-05	PTPN21	Adipose_Subcutaneous
k125	1	rs1099698	14	88881248	C	T	0.224942	0.0305057	6.73502e-13	SPATA7	Adipose_Subcutaneous
k125	1	rs1099698	14	88881248	C	T	-0.620716	0.0482389	5.08922e-33	RP11-507K2.2	Adipose_Subcutaneous
k125	1	rs1099700	14	88926823	C	G	0.223465	0.0317175	6.00582e-12	SPATA7	Adipose_Subcutaneous
k125	1	rs1099700	14	88926823	C	G	0.122336	0.0274952	1.05784e-05	PTPN21	Adipose_Subcutaneous
k125	1	rs1099700	14	88926823	C	G	-0.655741	0.049611	1.62253e-34	RP11-507K2.2	Adipose_Subcutaneous
k49	1	rs10997975	10	69933921	G	A	-0.135511	0.0350488	0.000124734	PBLD	Adipose_Subcutaneous
k49	1	rs10997979	10	69937192	A	G	-0.152822	0.03533	1.83024e-05	PBLD	Adipose_Subcutaneous
k49	1	rs10997982	10	69939548	G	A	-0.156069	0.0353235	1.21547e-05	PBLD	Adipose_Subcutaneous
k49	1	rs10997991	10	69941318	A	T	-0.156069	0.0353235	1.21547e-05	PBLD	Adipose_Subcutaneous
k49	2	rs10997997	10	69946726	T	C	-0.277611	0.0431419	2.84772e-10	DNA2	Adipose_Subcutaneous
k49	2	rs10997997	10	69946726	T	C	0.253052	0.042759	5.975e-09	PBLD	Adipose_Subcutaneous
k49	2	rs10997997	10	69946726	T	C	-0.295485	0.0589341	7.37106e-07	RP11-153K11.3	Adipose_Subcutaneous
k49	2	rs10997997	10	69946726	T	C	-0.303659	0.0533094	2.07063e-08	ATOH7	Adipose_Subcutaneous
k49	2	rs10997999	10	69948018	C	T	-0.277622	0.0434156	3.63826e-10	DNA2	Adipose_Subcutaneous
k49	2	rs10997999	10	69948018	C	T	-0.303774	0.053641	2.48366e-08	ATOH7	Adipose_Subcutaneous
k49	2	rs10997999	10	69948018	C	T	-0.30478	0.0592051	3.76515e-07	RP11-153K11.3	Adipose_Subcutaneous
k49	2	rs10997999	10	69948018	C	T	0.254165	0.0430145	6.29781e-09	PBLD	Adipose_Subcutaneous
k49	2	rs10998000	10	69948053	G	A	0.254165	0.0430145	6.29781e-09	PBLD	Adipose_Subcutaneous
k49	2	rs10998000	10	69948053	G	A	-0.30478	0.0592051	3.76515e-07	RP11-153K11.3	Adipose_Subcutaneous
k49	2	rs10998000	10	69948053	G	A	-0.303774	0.053641	2.48366e-08	ATOH7	Adipose_Subcutaneous
k49	2	rs10998000	10	69948053	G	A	-0.277622	0.0434156	3.63826e-10	DNA2	Adipose_Subcutaneous
k49	2	rs10998001	10	69948060	C	T	-0.303774	0.053641	2.48366e-08	ATOH7	Adipose_Subcutaneous
k49	2	rs10998001	10	69948060	C	T	-0.30478	0.0592051	3.76515e-07	RP11-153K11.3	Adipose_Subcutaneous
k49	2	rs10998001	10	69948060	C	T	0.254165	0.0430145	6.29781e-09	PBLD	Adipose_Subcutaneous
k49	2	rs10998001	10	69948060	C	T	-0.277622	0.0434156	3.63826e-10	DNA2	Adipose_Subcutaneous
k49	1	rs10998009	10	69953416	A	G	-0.160157	0.0352933	7.09099e-06	PBLD	Adipose_Subcutaneous
k49	1	rs10998018	10	69962954	G	A	-0.152877	0.0353976	1.8847e-05	PBLD	Adipose_Subcutaneous
k49	2	rs10998185	10	70214053	A	G	0.279892	0.0707509	8.69795e-05	RUFY2	Adipose_Subcutaneous
k49	2	rs10998185	10	70214053	A	G	0.380512	0.102556	0.000229745	PBLD	Adipose_Subcutaneous
k49	2	rs10998185	10	70214053	A	G	-0.505388	0.127318	8.23421e-05	ATOH7	Adipose_Subcutaneous
k49	2	rs10998185	10	70214053	A	G	-0.76344	0.099917	1.07415e-13	DNA2	Adipose_Subcutaneous
k49	2	rs10998279	10	70324448	A	G	0.140003	0.036718	0.0001541	RUFY2	Adipose_Subcutaneous
k49	2	rs10998279	10	70324448	A	G	-0.260937	0.072675	0.000361948	RP11-153K11.3	Adipose_Subcutaneous
k49	2	rs10998279	10	70324448	A	G	-0.598451	0.0478424	1.65564e-31	DNA2	Adipose_Subcutaneous
k49	2	rs10998283	10	70329064	G	A	-0.487925	0.0513332	7.75724e-20	DNA2	Adipose_Subcutaneous
k49	2	rs10998283	10	70329064	G	A	-0.298058	0.0737732	6.1619e-05	RP11-153K11.3	Adipose_Subcutaneous
k49	2	rs10998283	10	70329064	G	A	0.153932	0.0391546	9.60978e-05	STOX1	Adipose_Subcutaneous
k49	2	rs10998284	10	70329725	A	T	-0.295071	0.0682769	1.86168e-05	RP11-153K11.3	Adipose_Subcutaneous
k49	2	rs10998284	10	70329725	A	T	-0.438996	0.0478629	1.13902e-18	DNA2	Adipose_Subcutaneous
k49	2	rs10998285	10	70329782	C	A	-0.438996	0.0478629	1.13902e-18	DNA2	Adipose_Subcutaneous
k49	2	rs10998285	10	70329782	C	A	-0.295071	0.0682769	1.86168e-05	RP11-153K11.3	Adipose_Subcutaneous
k49	2	rs10998292	10	70335350	T	C	-0.371222	0.048055	5.95728e-14	DNA2	Adipose_Subcutaneous
k49	2	rs10998292	10	70335350	T	C	-0.250672	0.0674382	0.000223818	RP11-153K11.3	Adipose_Subcutaneous
k49	2	rs10998292	10	70335350	T	C	0.166025	0.0354912	3.71526e-06	STOX1	Adipose_Subcutaneous
k49	2	rs10998305	10	70343558	C	T	-0.377972	0.0492512	8.493e-14	DNA2	Adipose_Subcutaneous
k49	2	rs10998305	10	70343558	C	T	-0.255281	0.0690802	0.000243214	RP11-153K11.3	Adipose_Subcutaneous
k49	2	rs10998305	10	70343558	C	T	0.179444	0.0362612	1.0162e-06	STOX1	Adipose_Subcutaneous
k49	2	rs10998307	10	70344722	C	T	-0.377972	0.0492512	8.493e-14	DNA2	Adipose_Subcutaneous
k49	2	rs10998307	10	70344722	C	T	0.179444	0.0362612	1.0162e-06	STOX1	Adipose_Subcutaneous
k49	2	rs10998307	10	70344722	C	T	-0.255281	0.0690802	0.000243214	RP11-153K11.3	Adipose_Subcutaneous
k49	2	rs10998308	10	70344810	T	C	0.162855	0.0355712	5.89457e-06	STOX1	Adipose_Subcutaneous
k49	2	rs10998308	10	70344810	T	C	-0.380147	0.0479928	1.48279e-14	DNA2	Adipose_Subcutaneous
k49	2	rs10998308	10	70344810	T	C	-0.259959	0.0674654	0.000131414	RP11-153K11.3	Adipose_Subcutaneous
k49	2	rs10998309	10	70347551	A	G	-0.259959	0.0674654	0.000131414	RP11-153K11.3	Adipose_Subcutaneous
k49	2	rs10998309	10	70347551	A	G	0.162855	0.0355712	5.89457e-06	STOX1	Adipose_Subcutaneous
k49	2	rs10998309	10	70347551	A	G	-0.380147	0.0479928	1.48279e-14	DNA2	Adipose_Subcutaneous
k49	2	rs10998311	10	70350277	G	A	-0.258486	0.0673816	0.00014061	RP11-153K11.3	Adipose_Subcutaneous
k49	2	rs10998311	10	70350277	G	A	0.163804	0.035512	5.03208e-06	STOX1	Adipose_Subcutaneous
k49	2	rs10998311	10	70350277	G	A	-0.384708	0.0478479	6.27794e-15	DNA2	Adipose_Subcutaneous
k49	2	rs10998312	10	70351139	A	T	0.163804	0.035512	5.03208e-06	STOX1	Adipose_Subcutaneous
k49	2	rs10998312	10	70351139	A	T	-0.258486	0.0673816	0.00014061	RP11-153K11.3	Adipose_Subcutaneous
k49	2	rs10998312	10	70351139	A	T	-0.384708	0.0478479	6.27794e-15	DNA2	Adipose_Subcutaneous
k49	2	rs10998313	10	70351966	G	A	-0.258486	0.0673816	0.00014061	RP11-153K11.3	Adipose_Subcutaneous
k49	2	rs10998313	10	70351966	G	A	0.163804	0.035512	5.03208e-06	STOX1	Adipose_Subcutaneous
k49	2	rs10998313	10	70351966	G	A	-0.384708	0.0478479	6.27794e-15	DNA2	Adipose_Subcutaneous
k49	2	rs10998314	10	70352263	C	T	-0.384708	0.0478479	6.27794e-15	DNA2	Adipose_Subcutaneous
k49	2	rs10998314	10	70352263	C	T	-0.258486	0.0673816	0.00014061	RP11-153K11.3	Adipose_Subcutaneous
k49	2	rs10998314	10	70352263	C	T	0.163804	0.035512	5.03208e-06	STOX1	Adipose_Subcutaneous
k49	2	rs10998340	10	70383593	T	G	-0.327567	0.0478618	2.21258e-11	DNA2	Adipose_Subcutaneous
k49	2	rs10998340	10	70383593	T	G	0.195025	0.0346308	2.95145e-08	STOX1	Adipose_Subcutaneous
k49	2	rs10998360	10	70402548	T	G	0.228271	0.0347722	1.28284e-10	STOX1	Adipose_Subcutaneous
k205	2	rs11000536	10	74923791	C	T	0.569252	0.0784573	1.49438e-12	RP11-344N10.5	Adipose_Subcutaneous
k205	2	rs11000536	10	74923791	C	T	-1.13959	0.0572533	1.08771e-65	NUDT13	Adipose_Subcutaneous
k205	2	rs11000536	10	74923791	C	T	0.355732	0.0844571	2.99212e-05	RP11-464F9.20	Adipose_Subcutaneous
k205	2	rs11000536	10	74923791	C	T	-0.493705	0.0455371	8.60282e-25	CFAP70	Adipose_Subcutaneous
k205	2	rs11000536	10	74923791	C	T	-0.268122	0.0713256	0.000190195	DNAJC9-AS1	Adipose_Subcutaneous
k205	2	rs11000536	10	74923791	C	T	0.352492	0.049097	2.48211e-12	FAM149B1	Adipose_Subcutaneous
k205	2	rs11000536	10	74923791	C	T	-0.232828	0.0460625	6.01776e-07	ECD	Adipose_Subcutaneous
k205	2	rs11000541	10	74940081	T	C	-1.13959	0.0572533	1.08771e-65	NUDT13	Adipose_Subcutaneous
k205	2	rs11000541	10	74940081	T	C	-0.268122	0.0713256	0.000190195	DNAJC9-AS1	Adipose_Subcutaneous
[truncated: 1,005,144+ more rows]
