# Supplementary material for: Discovery and prioritization of variants and genes for kidney function in >1.2 million individuals
Source: Nat Commun. 2021 Jul 16;12:4350. doi: 10.1038/s41467-021-24491-0 (PMC8285412; doi:10.1038/s41467-021-24491-0)
Supplement: Supplementary file 15 — Supplementary Data 12b [file 41467_2021_24491_MOESM15_ESM.xlsx]

## Sheet: SD12B GTEx other eQTL novel
Locus_id	Signal_id	rsid	Chr	Pos	REF	ALT	BETA	SE	P	Gene	Tissue
n37	3	rs10000960	4	129082733	T	G	-0.13321	0.0301459	1.21234e-05	RP11-420A23.1	Adipose_Subcutaneous
n37	3	rs10001048	4	129082821	T	A	-0.151606	0.0295235	4.01624e-07	RP11-420A23.1	Adipose_Subcutaneous
n16	2	rs10001113	4	144136405	T	C	-0.21667	0.048425	9.4554e-06	RP11-284M14.1	Adipose_Subcutaneous
n16	2	rs10002867	4	144169650	G	T	-0.215155	0.0485036	1.1238e-05	RP11-284M14.1	Adipose_Subcutaneous
n111	1	rs10003009	4	1050849	G	A	-0.470466	0.0633791	4.81846e-13	RNF212	Adipose_Subcutaneous
n151	1	rs1000354	17	43413451	A	G	0.386747	0.0513805	2.36075e-13	LRRC37A4P	Adipose_Subcutaneous
n151	1	rs1000354	17	43413451	A	G	-0.410648	0.0580402	4.94158e-12	KANSL1-AS1	Adipose_Subcutaneous
n151	1	rs1000354	17	43413451	A	G	-0.444013	0.0641537	1.34838e-11	DND1P1	Adipose_Subcutaneous
n151	1	rs1000354	17	43413451	A	G	-0.449546	0.0610271	7.08436e-13	RP11-707O23.1	Adipose_Subcutaneous
n151	1	rs1000354	17	43413451	A	G	-0.470546	0.0559445	4.0895e-16	MAPK8IP1P2	Adipose_Subcutaneous
n151	1	rs1000354	17	43413451	A	G	-0.459767	0.054317	2.73563e-16	LINC02210	Adipose_Subcutaneous
n151	1	rs1000354	17	43413451	A	G	-0.492928	0.0579002	1.89194e-16	RP11-259G18.3	Adipose_Subcutaneous
n151	1	rs1000354	17	43413451	A	G	-0.248329	0.0614666	6.16519e-05	LRRC37A	Adipose_Subcutaneous
n16	2	rs10004364	4	144062192	C	A	-0.188191	0.0479808	9.97205e-05	RP11-284M14.1	Adipose_Subcutaneous
n16	2	rs10004598	4	144062417	C	T	-0.225094	0.0482981	4.02969e-06	RP11-284M14.1	Adipose_Subcutaneous
n111	1	rs10007978	4	1060984	A	T	-0.461224	0.0626077	7.05734e-13	RNF212	Adipose_Subcutaneous
n16	2	rs10010367	4	144164822	C	A	-0.215155	0.0485036	1.1238e-05	RP11-284M14.1	Adipose_Subcutaneous
n16	2	rs10011709	4	144080500	A	G	-0.224018	0.0481365	4.15763e-06	RP11-284M14.1	Adipose_Subcutaneous
n16	2	rs10012434	4	144077518	G	A	-0.219921	0.0483029	6.61941e-06	RP11-284M14.1	Adipose_Subcutaneous
n37	3	rs1001503	4	129061356	G	C	0.149935	0.0293555	4.61519e-07	RP11-420A23.1	Adipose_Subcutaneous
n16	2	rs10015190	4	144081748	A	G	-0.224018	0.0481365	4.15763e-06	RP11-284M14.1	Adipose_Subcutaneous
n147	1	rs10015716	4	95548550	G	A	0.115157	0.0231792	9.23592e-07	PDLIM5	Adipose_Subcutaneous
n16	2	rs10016850	4	144056847	T	C	-0.188191	0.0479808	9.97205e-05	RP11-284M14.1	Adipose_Subcutaneous
n111	1	rs10017931	4	1060747	G	A	-0.437212	0.0589519	5.04105e-13	RNF212	Adipose_Subcutaneous
n111	1	rs10018140	4	1001742	T	C	0.281809	0.0494802	2.0794e-08	SLC26A1	Adipose_Subcutaneous
n111	1	rs10018140	4	1001742	T	C	-0.23655	0.0377182	7.62079e-10	DGKQ	Adipose_Subcutaneous
n16	2	rs10019249	4	144102193	C	T	-0.219921	0.0483029	6.61941e-06	RP11-284M14.1	Adipose_Subcutaneous
n37	3	rs10019554	4	129090196	A	G	-0.149369	0.0296202	6.38285e-07	RP11-420A23.1	Adipose_Subcutaneous
n37	3	rs10019840	4	129090524	A	G	-0.149369	0.0296202	6.38285e-07	RP11-420A23.1	Adipose_Subcutaneous
n114	1	rs10024211	4	49058295	A	G	0.105389	0.0289452	0.00029928	OCIAD1	Adipose_Subcutaneous
n37	3	rs10025430	4	129067606	A	C	-0.131934	0.0299911	1.32363e-05	RP11-420A23.1	Adipose_Subcutaneous
n37	3	rs10026123	4	129075981	T	A	-0.131979	0.0298666	1.21175e-05	RP11-420A23.1	Adipose_Subcutaneous
n111	1	rs10026482	4	1051128	C	G	-0.46755	0.0636011	7.84427e-13	RNF212	Adipose_Subcutaneous
n37	3	rs10026899	4	129076818	T	G	-0.1357	0.0301375	8.31864e-06	RP11-420A23.1	Adipose_Subcutaneous
n16	2	rs10029243	4	144060744	T	C	-0.227433	0.0481828	3.04636e-06	RP11-284M14.1	Adipose_Subcutaneous
n111	1	rs10031302	4	1059664	G	A	-0.411519	0.05951	1.40121e-11	RNF212	Adipose_Subcutaneous
n16	2	rs10031363	4	144164198	G	T	-0.180927	0.0480995	0.000188436	RP11-284M14.1	Adipose_Subcutaneous
n16	2	rs10034769	4	144052893	C	T	-0.223581	0.0483328	4.73329e-06	RP11-284M14.1	Adipose_Subcutaneous
n152	1	rs10035217	5	126439077	A	G	-0.41606	0.0319637	1.17941e-33	C5orf63	Adipose_Subcutaneous
n152	1	rs1003596	5	126459183	A	G	-0.41606	0.0319637	1.17941e-33	C5orf63	Adipose_Subcutaneous
n152	1	rs10037625	5	126472394	A	C	-0.366676	0.0329069	5.79305e-26	C5orf63	Adipose_Subcutaneous
n152	1	rs10038644	5	126466815	G	A	-0.41606	0.0319637	1.17941e-33	C5orf63	Adipose_Subcutaneous
n193	1	rs10038780	5	76800263	C	T	-0.210698	0.036662	1.56259e-08	WDR41	Adipose_Subcutaneous
n152	1	rs10041457	5	126466500	T	C	-0.41606	0.0319637	1.17941e-33	C5orf63	Adipose_Subcutaneous
n152	1	rs10043714	5	126439066	T	G	-0.356359	0.0331137	1.75073e-24	C5orf63	Adipose_Subcutaneous
n193	1	rs10044160	5	76800325	G	A	-0.211641	0.0366315	1.31846e-08	WDR41	Adipose_Subcutaneous
n152	1	rs1004500	5	126468236	G	A	-0.41606	0.0319637	1.17941e-33	C5orf63	Adipose_Subcutaneous
n153	1	rs10049375	3	57540533	G	A	0.196308	0.053143	0.000244598	ASB14	Adipose_Subcutaneous
n131	1	rs1004946	10	124139767	G	A	0.219397	0.0489611	9.17405e-06	ARMS2	Adipose_Subcutaneous
n16	2	rs10049774	4	144087792	C	T	-0.22346	0.0482097	4.53386e-06	RP11-284M14.1	Adipose_Subcutaneous
n152	1	rs10051184	5	126372809	T	C	0.133878	0.0327744	5.11959e-05	MARCHF3	Adipose_Subcutaneous
n152	1	rs10051184	5	126372809	T	C	-0.368565	0.0330516	5.37138e-26	C5orf63	Adipose_Subcutaneous
n193	1	rs10052854	5	76786014	C	A	-0.207745	0.0366078	2.32783e-08	WDR41	Adipose_Subcutaneous
n193	1	rs10052987	5	76777426	A	G	-0.207745	0.0366078	2.32783e-08	WDR41	Adipose_Subcutaneous
n152	1	rs10053382	5	126322985	C	T	0.136513	0.0331153	4.37561e-05	MARCHF3	Adipose_Subcutaneous
n152	1	rs10053382	5	126322985	C	T	-0.383009	0.0331719	1.45693e-27	C5orf63	Adipose_Subcutaneous
n66	2	rs1005389	7	150543648	C	G	-0.339281	0.0464072	1.03008e-12	TMEM176A	Adipose_Subcutaneous
n66	2	rs1005389	7	150543648	C	G	-0.332433	0.0451547	7.29081e-13	TMEM176B	Adipose_Subcutaneous
n66	2	rs1005390	7	150543721	T	G	-0.339281	0.0464072	1.03008e-12	TMEM176A	Adipose_Subcutaneous
n66	2	rs1005390	7	150543721	T	G	-0.332433	0.0451547	7.29081e-13	TMEM176B	Adipose_Subcutaneous
n152	1	rs10057084	5	126324100	C	T	-0.432915	0.0323119	2.70282e-35	C5orf63	Adipose_Subcutaneous
n152	1	rs10057084	5	126324100	C	T	0.135926	0.0334069	5.47297e-05	MARCHF3	Adipose_Subcutaneous
n193	1	rs10058455	5	76799747	C	A	-0.255542	0.0390295	1.42802e-10	WDR41	Adipose_Subcutaneous
n79	1	rs1005902	12	112667675	T	G	0.212873	0.0371298	1.68736e-08	TMEM116	Adipose_Subcutaneous
n79	1	rs1005902	12	112667675	T	G	0.175229	0.0361754	1.69058e-06	MAPKAPK5-AS1	Adipose_Subcutaneous
n79	1	rs1005902	12	112667675	T	G	0.192316	0.0546334	0.000469911	ADAM1B	Adipose_Subcutaneous
n79	1	rs1005902	12	112667675	T	G	-0.137116	0.0383488	0.000382757	MAPKAPK5	Adipose_Subcutaneous
n152	1	rs10060747	5	126327954	T	C	0.136513	0.0331153	4.37561e-05	MARCHF3	Adipose_Subcutaneous
n152	1	rs10060747	5	126327954	T	C	-0.383009	0.0331719	1.45693e-27	C5orf63	Adipose_Subcutaneous
n152	1	rs10062622	5	126432600	G	C	-0.430053	0.0320704	2.40672e-35	C5orf63	Adipose_Subcutaneous
n152	1	rs10062779	5	126462957	G	A	-0.366676	0.0329069	5.79305e-26	C5orf63	Adipose_Subcutaneous
n152	1	rs10065302	5	126324435	T	C	0.136513	0.0331153	4.37561e-05	MARCHF3	Adipose_Subcutaneous
n152	1	rs10065302	5	126324435	T	C	-0.383009	0.0331719	1.45693e-27	C5orf63	Adipose_Subcutaneous
n193	1	rs10066044	5	76799387	A	G	-0.244462	0.0387462	6.07914e-10	WDR41	Adipose_Subcutaneous
n152	1	rs10067364	5	126334408	C	G	-0.432915	0.0323119	2.70282e-35	C5orf63	Adipose_Subcutaneous
n152	1	rs10067364	5	126334408	C	G	0.135926	0.0334069	5.47297e-05	MARCHF3	Adipose_Subcutaneous
n193	1	rs10070168	5	76836055	A	G	-0.309295	0.0346965	8.69362e-18	WDR41	Adipose_Subcutaneous
n193	1	rs10070806	5	76798499	G	A	-0.200313	0.0344184	1.04038e-08	WDR41	Adipose_Subcutaneous
n152	1	rs10071669	5	126271596	C	T	-0.435265	0.0332378	5.42808e-34	C5orf63	Adipose_Subcutaneous
n152	1	rs10071669	5	126271596	C	T	0.143343	0.0341291	3.14903e-05	MARCHF3	Adipose_Subcutaneous
n152	1	rs10074652	5	126443644	G	A	-0.356359	0.0331137	1.75073e-24	C5orf63	Adipose_Subcutaneous
n193	1	rs10076634	5	76783284	C	G	-0.240777	0.0387172	1.04208e-09	WDR41	Adipose_Subcutaneous
n193	1	rs10077625	5	76779599	T	C	-0.239822	0.0387124	1.20042e-09	WDR41	Adipose_Subcutaneous
n193	1	rs10078089	5	76780524	A	C	-0.317075	0.0343756	7.52799e-19	WDR41	Adipose_Subcutaneous
n193	1	rs10080019	5	76854913	C	A	-0.244676	0.038896	6.80286e-10	WDR41	Adipose_Subcutaneous
n111	1	rs10084849	4	1053586	T	C	-0.475711	0.0633123	2.58904e-13	RNF212	Adipose_Subcutaneous
n111	1	rs10084887	4	1053654	G	A	-0.475711	0.0633123	2.58904e-13	RNF212	Adipose_Subcutaneous
n111	1	rs10084888	4	1053814	G	T	-0.475711	0.0633123	2.58904e-13	RNF212	Adipose_Subcutaneous
n111	1	rs10084889	4	1053815	G	A	-0.475711	0.0633123	2.58904e-13	RNF212	Adipose_Subcutaneous
n111	1	rs10084890	4	1053934	G	C	-0.460477	0.0626924	8.18396e-13	RNF212	Adipose_Subcutaneous
n99	1	rs10087444	8	110219735	T	C	-0.188281	0.0487025	0.000124931	TMEM74	Adipose_Subcutaneous
n77	1	rs1008982	10	131445731	T	C	-0.665491	0.033437	1.10679e-65	MGMT	Adipose_Subcutaneous
n195	1	rs10101692	8	142230823	C	T	-0.205716	0.0377192	7.6882e-08	SLC45A4	Adipose_Subcutaneous
n195	1	rs10102728	8	142205964	G	A	-0.148985	0.03653	5.25841e-05	SLC45A4	Adipose_Subcutaneous
n195	1	rs10107024	8	142227592	T	C	-0.199617	0.037699	1.77079e-07	SLC45A4	Adipose_Subcutaneous
n99	1	rs10108349	8	110323078	T	C	-0.187883	0.0486866	0.000128418	TMEM74	Adipose_Subcutaneous
n195	1	rs10112337	8	142233573	G	A	-0.204625	0.0376846	8.72977e-08	SLC45A4	Adipose_Subcutaneous
n125	1	rs10112447	8	95955701	C	T	0.225082	0.0387586	1.11676e-08	NDUFAF6	Adipose_Subcutaneous
n15	2	rs10113419	8	121006221	A	C	-0.268639	0.0481709	3.97517e-08	RP11-85I17.2	Adipose_Subcutaneous
n125	1	rs1011795	8	95951073	G	A	0.228038	0.0388401	7.79413e-09	NDUFAF6	Adipose_Subcutaneous
n125	1	rs1011796	8	95951273	C	T	0.228038	0.0388401	7.79413e-09	NDUFAF6	Adipose_Subcutaneous
n12	1	rs1011818	14	37967865	A	T	-0.19995	0.0503306	8.12637e-05	SLC25A21	Adipose_Subcutaneous
n12	1	rs1011818	14	37967865	A	T	-0.220765	0.0288703	1.02984e-13	MIPOL1	Adipose_Subcutaneous
n108	1	rs10130047	14	35633580	C	A	0.191139	0.0275486	1.20673e-11	PRORP	Adipose_Subcutaneous
n108	1	rs10130069	14	35448775	T	C	-0.137326	0.031316	1.40791e-05	SRP54	Adipose_Subcutaneous
n108	1	rs10130069	14	35448775	T	C	0.140274	0.0369478	0.000164344	PPP2R3C	Adipose_Subcutaneous
n108	1	rs10130069	14	35448775	T	C	0.170274	0.0437835	0.000113945	RP11-73E17.2	Adipose_Subcutaneous
n108	1	rs10130509	14	35475132	G	A	-0.139844	0.0357018	0.000101836	SRP54	Adipose_Subcutaneous
n108	1	rs10130509	14	35475132	G	A	-0.174941	0.0359989	1.567e-06	FAM177A1	Adipose_Subcutaneous
n108	1	rs10130702	14	35445364	C	T	0.165813	0.0289778	1.79459e-08	PRORP	Adipose_Subcutaneous
n108	1	rs10130702	14	35445364	C	T	-0.19437	0.0488496	7.92339e-05	SRP54-AS1	Adipose_Subcutaneous
n108	1	rs10130702	14	35445364	C	T	-0.13381	0.0274135	1.41199e-06	SRP54	Adipose_Subcutaneous
n108	1	rs10130773	14	35445299	G	A	-0.139844	0.0357018	0.000101836	SRP54	Adipose_Subcutaneous
n108	1	rs10130773	14	35445299	G	A	-0.174941	0.0359989	1.567e-06	FAM177A1	Adipose_Subcutaneous
n108	1	rs10130877	14	35445414	G	A	-0.19437	0.0488496	7.92339e-05	SRP54-AS1	Adipose_Subcutaneous
n108	1	rs10130877	14	35445414	G	A	0.165813	0.0289778	1.79459e-08	PRORP	Adipose_Subcutaneous
n108	1	rs10130877	14	35445414	G	A	-0.13381	0.0274135	1.41199e-06	SRP54	Adipose_Subcutaneous
n108	1	rs10130911	14	35445596	C	G	-0.13381	0.0274135	1.41199e-06	SRP54	Adipose_Subcutaneous
n108	1	rs10130911	14	35445596	C	G	0.165813	0.0289778	1.79459e-08	PRORP	Adipose_Subcutaneous
n108	1	rs10130911	14	35445596	C	G	-0.19437	0.0488496	7.92339e-05	SRP54-AS1	Adipose_Subcutaneous
n108	1	rs10132108	14	35190329	G	A	0.098718	0.0241791	5.16375e-05	CFL2	Adipose_Subcutaneous
n43	1	rs10132373	14	31713711	T	C	0.192741	0.0508034	0.000166076	RP11-176H8.3	Adipose_Subcutaneous
n43	1	rs10132373	14	31713711	T	C	0.206905	0.0488069	2.66176e-05	RP11-596D21.1	Adipose_Subcutaneous
n43	1	rs10132373	14	31713711	T	C	0.154452	0.0360018	2.13625e-05	RP11-176H8.1	Adipose_Subcutaneous
n108	1	rs10132769	14	35576458	A	C	0.156847	0.0312952	7.4426e-07	PPP2R3C	Adipose_Subcutaneous
n108	1	rs10132769	14	35576458	A	C	0.160292	0.0359011	9.86889e-06	NFKBIA	Adipose_Subcutaneous
n108	1	rs10132769	14	35576458	A	C	-0.140737	0.0284163	9.962e-07	PRORP	Adipose_Subcutaneous
n12	1	rs10133438	14	38005688	G	T	-0.217244	0.0290918	3.55492e-13	MIPOL1	Adipose_Subcutaneous
n12	1	rs10133438	14	38005688	G	T	-0.190583	0.0506748	0.000188878	SLC25A21	Adipose_Subcutaneous
n71	1	rs10133613	14	102736183	T	C	-0.128815	0.0280856	5.67609e-06	HSP90AA1	Adipose_Subcutaneous
n108	1	rs10133628	14	35476195	A	G	0.172177	0.0287838	4.15388e-09	PRORP	Adipose_Subcutaneous
n108	1	rs10133628	14	35476195	A	G	-0.195547	0.0486429	6.69532e-05	SRP54-AS1	Adipose_Subcutaneous
n108	1	rs10133628	14	35476195	A	G	-0.134305	0.0272962	1.16739e-06	SRP54	Adipose_Subcutaneous
n71	1	rs10134693	14	102733324	A	T	-0.131667	0.0281326	3.67546e-06	HSP90AA1	Adipose_Subcutaneous
n108	1	rs10134907	14	35499211	A	C	-0.174941	0.0359989	1.567e-06	FAM177A1	Adipose_Subcutaneous
n108	1	rs10134907	14	35499211	A	C	-0.139844	0.0357018	0.000101836	SRP54	Adipose_Subcutaneous
n43	1	rs10135213	14	31723527	A	G	0.195047	0.0502915	0.000118909	RP11-176H8.3	Adipose_Subcutaneous
n43	1	rs10135213	14	31723527	A	G	0.150802	0.0356793	2.81036e-05	RP11-176H8.1	Adipose_Subcutaneous
n43	1	rs10135213	14	31723527	A	G	0.202829	0.0483624	3.23179e-05	RP11-596D21.1	Adipose_Subcutaneous
n108	1	rs10135305	14	35191538	A	G	0.098718	0.0241791	5.16375e-05	CFL2	Adipose_Subcutaneous
n108	1	rs10135654	14	35455813	T	C	-0.134305	0.0272962	1.16739e-06	SRP54	Adipose_Subcutaneous
n108	1	rs10135654	14	35455813	T	C	0.172177	0.0287838	4.15388e-09	PRORP	Adipose_Subcutaneous
n108	1	rs10135654	14	35455813	T	C	-0.195547	0.0486429	6.69532e-05	SRP54-AS1	Adipose_Subcutaneous
n108	1	rs10136059	14	35429325	C	T	-0.172906	0.0304482	2.27976e-08	FAM177A1	Adipose_Subcutaneous
n152	1	rs1013662	5	126363854	G	A	0.130079	0.0332692	0.000104796	MARCHF3	Adipose_Subcutaneous
n152	1	rs1013662	5	126363854	G	A	-0.42814	0.0322046	7.58268e-35	C5orf63	Adipose_Subcutaneous
n12	1	rs10137741	14	37802697	T	C	-0.205812	0.0499285	4.37965e-05	SLC25A21	Adipose_Subcutaneous
n12	1	rs10137741	14	37802697	T	C	-0.224436	0.0285939	2.47643e-14	MIPOL1	Adipose_Subcutaneous
n108	1	rs10137757	14	35653853	A	G	0.20992	0.0274125	9.53543e-14	PRORP	Adipose_Subcutaneous
n43	1	rs10138200	14	31723966	G	A	0.148357	0.0347636	2.35556e-05	RP11-176H8.1	Adipose_Subcutaneous
n43	1	rs10138200	14	31723966	G	A	0.236083	0.0467898	6.29371e-07	RP11-596D21.1	Adipose_Subcutaneous
n43	1	rs10138200	14	31723966	G	A	0.210224	0.048856	2.02044e-05	RP11-176H8.3	Adipose_Subcutaneous
n198	1	rs1013946	17	29530350	A	C	-0.125697	0.0254212	1.03667e-06	NF1	Adipose_Subcutaneous
n198	1	rs1013946	17	29530350	A	C	0.109662	0.0266799	4.60325e-05	EVI2A	Adipose_Subcutaneous
n198	1	rs1013947	17	29530362	C	T	-0.118622	0.0253843	3.80074e-06	NF1	Adipose_Subcutaneous
n198	1	rs1013947	17	29530362	C	T	0.105545	0.0266053	8.3163e-05	EVI2A	Adipose_Subcutaneous
n198	1	rs1013948	17	29530709	G	A	-0.130533	0.0321751	5.74873e-05	NF1	Adipose_Subcutaneous
n108	1	rs10140135	14	35423749	G	A	-0.171085	0.0358408	2.36768e-06	FAM177A1	Adipose_Subcutaneous
n108	1	rs10140135	14	35423749	G	A	-0.137472	0.03553	0.000123322	SRP54	Adipose_Subcutaneous
n108	1	rs10142667	14	35445090	T	C	-0.174941	0.0359989	1.567e-06	FAM177A1	Adipose_Subcutaneous
n108	1	rs10142667	14	35445090	T	C	-0.139844	0.0357018	0.000101836	SRP54	Adipose_Subcutaneous
n108	1	rs10142861	14	35489331	C	T	-0.139844	0.0357018	0.000101836	SRP54	Adipose_Subcutaneous
n108	1	rs10142861	14	35489331	C	T	-0.174941	0.0359989	1.567e-06	FAM177A1	Adipose_Subcutaneous
n108	1	rs10143040	14	35489504	C	G	-0.128171	0.0287232	9.98233e-06	SRP54	Adipose_Subcutaneous
n108	1	rs10143040	14	35489504	C	G	0.19547	0.0299831	1.6976e-10	PRORP	Adipose_Subcutaneous
n108	1	rs10143314	14	35637904	A	T	0.193838	0.0273803	4.80652e-12	PRORP	Adipose_Subcutaneous
n108	1	rs10143690	14	35651945	T	A	0.20992	0.0274125	9.53543e-14	PRORP	Adipose_Subcutaneous
n108	1	rs10143749	14	35449171	G	A	-0.19437	0.0488496	7.92339e-05	SRP54-AS1	Adipose_Subcutaneous
n108	1	rs10143749	14	35449171	G	A	-0.13381	0.0274135	1.41199e-06	SRP54	Adipose_Subcutaneous
n108	1	rs10143749	14	35449171	G	A	0.165813	0.0289778	1.79459e-08	PRORP	Adipose_Subcutaneous
n12	1	rs10143976	14	37968636	G	A	-0.228291	0.0292622	3.46957e-14	MIPOL1	Adipose_Subcutaneous
n12	1	rs10143976	14	37968636	G	A	-0.209911	0.0510669	4.59861e-05	SLC25A21	Adipose_Subcutaneous
n160	1	rs10144051	14	103885931	A	C	0.0860146	0.0221878	0.000119703	TRMT61A	Adipose_Subcutaneous
n160	1	rs10144051	14	103885931	A	C	0.129674	0.0295422	1.38141e-05	KLC1	Adipose_Subcutaneous
n160	1	rs10144051	14	103885931	A	C	0.195067	0.039341	9.68884e-07	MARK3	Adipose_Subcutaneous
n108	1	rs10144430	14	35433682	T	A	0.17653	0.0432368	5.16226e-05	RP11-73E17.2	Adipose_Subcutaneous
n108	1	rs10144430	14	35433682	T	A	-0.134244	0.0309837	1.7739e-05	SRP54	Adipose_Subcutaneous
n108	1	rs10145433	14	35583333	G	A	0.17581	0.0413295	2.49953e-05	PPP2R3C	Adipose_Subcutaneous
n108	1	rs10145433	14	35583333	G	A	-0.170608	0.035597	2.1597e-06	FAM177A1	Adipose_Subcutaneous
n71	1	rs10145478	14	102720896	T	C	-0.131762	0.0280392	3.36243e-06	HSP90AA1	Adipose_Subcutaneous
n108	1	rs10145490	14	35460857	C	T	0.172177	0.0287838	4.15388e-09	PRORP	Adipose_Subcutaneous
n108	1	rs10145490	14	35460857	C	T	-0.134305	0.0272962	1.16739e-06	SRP54	Adipose_Subcutaneous
n108	1	rs10145490	14	35460857	C	T	-0.195547	0.0486429	6.69532e-05	SRP54-AS1	Adipose_Subcutaneous
n108	1	rs10145510	14	35188962	A	G	0.098718	0.0241791	5.16375e-05	CFL2	Adipose_Subcutaneous
n108	1	rs10145723	14	35460954	G	A	-0.139844	0.0357018	0.000101836	SRP54	Adipose_Subcutaneous
n108	1	rs10145723	14	35460954	G	A	-0.174941	0.0359989	1.567e-06	FAM177A1	Adipose_Subcutaneous
n108	1	rs10146115	14	35631184	C	G	0.208725	0.0274035	1.2695e-13	PRORP	Adipose_Subcutaneous
n108	1	rs10146196	14	35189759	A	C	0.098718	0.0241791	5.16375e-05	CFL2	Adipose_Subcutaneous
n108	1	rs10146407	14	35455823	C	T	-0.139946	0.0357758	0.000104017	SRP54	Adipose_Subcutaneous
n108	1	rs10146407	14	35455823	C	T	-0.177818	0.036048	1.0981e-06	FAM177A1	Adipose_Subcutaneous
n108	1	rs10146445	14	35631553	C	T	0.206112	0.0275969	3.52782e-13	PRORP	Adipose_Subcutaneous
n108	1	rs10146699	14	35483577	G	A	-0.139844	0.0357018	0.000101836	SRP54	Adipose_Subcutaneous
n108	1	rs10146699	14	35483577	G	A	-0.174941	0.0359989	1.567e-06	FAM177A1	Adipose_Subcutaneous
n108	1	rs10147046	14	35499084	T	C	0.196084	0.0298569	1.26127e-10	PRORP	Adipose_Subcutaneous
n108	1	rs10147046	14	35499084	T	C	-0.129245	0.0286051	7.75313e-06	SRP54	Adipose_Subcutaneous
n108	1	rs10147080	14	35596092	C	A	0.157472	0.0374239	3.04638e-05	RP11-73E17.2	Adipose_Subcutaneous
n108	1	rs10147080	14	35596092	C	A	0.165521	0.035909	5.10608e-06	NFKBIA	Adipose_Subcutaneous
n108	1	rs10147080	14	35596092	C	A	0.161461	0.0312971	3.55904e-07	PPP2R3C	Adipose_Subcutaneous
n108	1	rs10147080	14	35596092	C	A	-0.109544	0.0287268	0.000153877	PRORP	Adipose_Subcutaneous
n108	1	rs10148591	14	35431642	A	G	0.148698	0.0287143	3.2225e-07	PRORP	Adipose_Subcutaneous
n108	1	rs10148591	14	35431642	A	G	0.158309	0.0378496	3.39227e-05	RP11-73E17.2	Adipose_Subcutaneous
n108	1	rs10148691	14	35556813	C	G	-0.165433	0.0355693	4.21191e-06	FAM177A1	Adipose_Subcutaneous
n108	1	rs10148691	14	35556813	C	G	0.177925	0.0412248	1.90877e-05	PPP2R3C	Adipose_Subcutaneous
n43	1	rs10148827	14	31711620	T	C	0.206905	0.0488069	2.66176e-05	RP11-596D21.1	Adipose_Subcutaneous
n43	1	rs10148827	14	31711620	T	C	0.192741	0.0508034	0.000166076	RP11-176H8.3	Adipose_Subcutaneous
n43	1	rs10148827	14	31711620	T	C	0.154452	0.0360018	2.13625e-05	RP11-176H8.1	Adipose_Subcutaneous
n160	1	rs10148970	14	103892000	G	A	0.0860146	0.0221878	0.000119703	TRMT61A	Adipose_Subcutaneous
n160	1	rs10148970	14	103892000	G	A	0.129674	0.0295422	1.38141e-05	KLC1	Adipose_Subcutaneous
n160	1	rs10148970	14	103892000	G	A	0.195067	0.039341	9.68884e-07	MARK3	Adipose_Subcutaneous
n108	1	rs10149083	14	35455979	G	A	-0.134305	0.0272962	1.16739e-06	SRP54	Adipose_Subcutaneous
n108	1	rs10149083	14	35455979	G	A	0.172177	0.0287838	4.15388e-09	PRORP	Adipose_Subcutaneous
n108	1	rs10149083	14	35455979	G	A	-0.195547	0.0486429	6.69532e-05	SRP54-AS1	Adipose_Subcutaneous
n108	1	rs10151096	14	35439056	C	T	-0.150384	0.0266789	2.86805e-08	SRP54	Adipose_Subcutaneous
n108	1	rs10151096	14	35439056	C	T	0.146433	0.0285812	4.26059e-07	PRORP	Adipose_Subcutaneous
n37	3	rs1015111	4	128972357	T	C	0.099603	0.0278592	0.000383134	INTU	Adipose_Subcutaneous
n108	1	rs10151445	14	35423012	T	C	-0.131896	0.0273749	1.91316e-06	SRP54	Adipose_Subcutaneous
n108	1	rs10151445	14	35423012	T	C	0.169281	0.0288775	8.20885e-09	PRORP	Adipose_Subcutaneous
n108	1	rs10151445	14	35423012	T	C	-0.189966	0.0487841	0.000111682	SRP54-AS1	Adipose_Subcutaneous
n160	1	rs10151483	14	103926631	T	C	0.129371	0.0296885	1.59021e-05	KLC1	Adipose_Subcutaneous
n160	1	rs10151483	14	103926631	T	C	0.19917	0.0394942	6.3757e-07	MARK3	Adipose_Subcutaneous
n108	1	rs10151517	14	35187252	T	C	0.0980777	0.0236676	3.99495e-05	CFL2	Adipose_Subcutaneous
n43	1	rs10151563	14	31721103	G	A	0.235491	0.0474512	9.48039e-07	RP11-596D21.1	Adipose_Subcutaneous
n43	1	rs10151563	14	31721103	G	A	0.142341	0.0352928	6.34415e-05	RP11-176H8.1	Adipose_Subcutaneous
n43	1	rs10151563	14	31721103	G	A	0.215136	0.0494905	1.66603e-05	RP11-176H8.3	Adipose_Subcutaneous
n16	2	rs10155324	4	144056973	A	T	-0.227545	0.0481528	2.97172e-06	RP11-284M14.1	Adipose_Subcutaneous
n148	1	rs10156580	9	130686549	A	G	-1.02814	0.0505126	6.89568e-68	PIP5KL1	Adipose_Subcutaneous
n146	1	rs10157506	1	94889776	G	A	-0.149568	0.0324461	5.0997e-06	ABCD3	Adipose_Subcutaneous
n184	1	rs10160015	10	116687056	A	G	0.121784	0.0288805	2.93085e-05	TRUB1	Adipose_Subcutaneous
n79	1	rs1016078	12	112410077	C	A	0.35007	0.0414382	3.09675e-16	TMEM116	Adipose_Subcutaneous
n79	1	rs1016078	12	112410077	C	A	0.379117	0.0616126	1.53473e-09	ADAM1B	Adipose_Subcutaneous
n79	1	rs1016078	12	112410077	C	A	-0.176663	0.0441518	7.23266e-05	MAPKAPK5	Adipose_Subcutaneous
n79	1	rs1016078	12	112410077	C	A	0.212739	0.0416766	4.68603e-07	MAPKAPK5-AS1	Adipose_Subcutaneous
n79	1	rs1016078	12	112410077	C	A	-0.18824	0.0334501	3.01761e-08	HECTD4	Adipose_Subcutaneous
n79	1	rs1016079	12	112410186	T	G	-0.18824	0.0334501	3.01761e-08	HECTD4	Adipose_Subcutaneous
n79	1	rs1016079	12	112410186	T	G	0.35007	0.0414382	3.09675e-16	TMEM116	Adipose_Subcutaneous
n79	1	rs1016079	12	112410186	T	G	0.379117	0.0616126	1.53473e-09	ADAM1B	Adipose_Subcutaneous
n79	1	rs1016079	12	112410186	T	G	-0.176663	0.0441518	7.23266e-05	MAPKAPK5	Adipose_Subcutaneous
n79	1	rs1016079	12	112410186	T	G	0.212739	0.0416766	4.68603e-07	MAPKAPK5-AS1	Adipose_Subcutaneous
n79	1	rs10161225	12	112648981	T	C	0.212873	0.0371298	1.68736e-08	TMEM116	Adipose_Subcutaneous
n79	1	rs10161225	12	112648981	T	C	0.175229	0.0361754	1.69058e-06	MAPKAPK5-AS1	Adipose_Subcutaneous
n79	1	rs10161225	12	112648981	T	C	-0.137116	0.0383488	0.000382757	MAPKAPK5	Adipose_Subcutaneous
n79	1	rs10161225	12	112648981	T	C	0.192316	0.0546334	0.000469911	ADAM1B	Adipose_Subcutaneous
n79	1	rs10161290	12	112718198	G	A	0.196321	0.0536677	0.000280483	MAPKAPK5-AS1	Adipose_Subcutaneous
n79	1	rs10161290	12	112718198	G	A	-0.146802	0.037834	0.000118049	ERP29	Adipose_Subcutaneous
n79	1	rs10161290	12	112718198	G	A	0.597882	0.0496883	1.55437e-29	TMEM116	Adipose_Subcutaneous
n79	1	rs10161290	12	112718198	G	A	-0.356214	0.0548342	1.95695e-10	MAPKAPK5	Adipose_Subcutaneous
n79	1	rs10161290	12	112718198	G	A	0.499035	0.0781938	3.92402e-10	ADAM1B	Adipose_Subcutaneous
n79	1	rs10161290	12	112718198	G	A	-0.181349	0.0431221	3.07676e-05	HECTD4	Adipose_Subcutaneous
n191	1	rs1016176	9	103199994	A	G	-0.186353	0.046222	6.38221e-05	INVS	Adipose_Subcutaneous
n191	1	rs1016176	9	103199994	A	G	-0.242861	0.0435405	3.95312e-08	TMEFF1	Adipose_Subcutaneous
n191	1	rs1016177	9	103199965	T	G	-0.186353	0.046222	6.38221e-05	INVS	Adipose_Subcutaneous
n191	1	rs1016177	9	103199965	T	G	-0.242861	0.0435405	3.95312e-08	TMEFF1	Adipose_Subcutaneous
n108	1	rs10162419	14	35252097	A	G	0.094665	0.0234406	6.20521e-05	CFL2	Adipose_Subcutaneous
n160	1	rs10162425	14	103931621	C	T	0.129371	0.0296885	1.59021e-05	KLC1	Adipose_Subcutaneous
n160	1	rs10162425	14	103931621	C	T	0.19917	0.0394942	6.3757e-07	MARK3	Adipose_Subcutaneous
n39	1	rs10165754	2	219287370	A	G	0.2102	0.0304354	1.48189e-11	USP37	Adipose_Subcutaneous
n39	1	rs10165754	2	219287370	A	G	-0.154522	0.0332121	4.18134e-06	PLCD4	Adipose_Subcutaneous
n92	1	rs10166142	2	135710322	A	G	0.120796	0.0335522	0.000348932	MCM6	Adipose_Subcutaneous
n92	1	rs10166142	2	135710322	A	G	0.138062	0.0243349	2.34638e-08	CCNT2	Adipose_Subcutaneous
n92	1	rs10171677	2	135446390	A	G	-0.0979945	0.0265436	0.000246594	CCNT2	Adipose_Subcutaneous
n159	1	rs10174652	2	204427340	A	G	-0.212108	0.035167	3.11996e-09	CARF	Adipose_Subcutaneous
n159	1	rs10174652	2	204427340	A	G	0.171699	0.0399857	2.10033e-05	ICA1L	Adipose_Subcutaneous
n159	1	rs10174652	2	204427340	A	G	-0.260824	0.0356284	9.64563e-13	NBEAL1	Adipose_Subcutaneous
n92	1	rs10176573	2	135657471	C	A	0.122053	0.0337634	0.000330185	MCM6	Adipose_Subcutaneous
n92	1	rs10176573	2	135657471	C	A	0.128676	0.0246001	2.46773e-07	CCNT2	Adipose_Subcutaneous
n159	1	rs10176600	2	204402793	A	G	-0.262314	0.0352808	4.43921e-13	NBEAL1	Adipose_Subcutaneous
n159	1	rs10176600	2	204402793	A	G	0.152897	0.039793	0.000137222	ICA1L	Adipose_Subcutaneous
n159	1	rs10176600	2	204402793	A	G	-0.214316	0.0348287	1.5328e-09	CARF	Adipose_Subcutaneous
n190	1	rs10181602	2	232121642	G	C	0.370005	0.0521413	4.30557e-12	C2orf72	Adipose_Subcutaneous
n190	1	rs10181602	2	232121642	G	C	0.119113	0.0302005	9.12927e-05	ARMC9	Adipose_Subcutaneous
n190	1	rs10181630	2	232091757	C	T	0.360751	0.0521367	1.36376e-11	C2orf72	Adipose_Subcutaneous
n190	1	rs10181630	2	232091757	C	T	-0.187226	0.0439549	2.43938e-05	HTR2B	Adipose_Subcutaneous
n190	1	rs10181630	2	232091757	C	T	0.131422	0.0300287	1.46267e-05	ARMC9	Adipose_Subcutaneous
n54	1	rs10182072	2	101685620	C	T	-0.322782	0.0650699	9.58609e-07	TBC1D8-AS1	Adipose_Subcutaneous
n190	1	rs10187005	2	232077948	C	T	0.361277	0.0521066	1.2451e-11	C2orf72	Adipose_Subcutaneous
n190	1	rs10187005	2	232077948	C	T	-0.168899	0.0440817	0.00014322	HTR2B	Adipose_Subcutaneous
n190	1	rs10187005	2	232077948	C	T	0.116279	0.0301381	0.000128837	ARMC9	Adipose_Subcutaneous
n54	1	rs10195965	2	101677626	G	A	-0.315155	0.0647835	1.52872e-06	TBC1D8-AS1	Adipose_Subcutaneous
n159	1	rs10197623	2	204243759	A	T	0.126396	0.0287982	1.38417e-05	ICA1L	Adipose_Subcutaneous
n159	1	rs10197623	2	204243759	A	T	-0.147208	0.0261958	3.15103e-08	NBEAL1	Adipose_Subcutaneous
n159	1	rs10197623	2	204243759	A	T	-0.190411	0.0248451	9.1371e-14	CARF	Adipose_Subcutaneous
n190	1	rs10202295	2	232084411	T	G	-0.182092	0.0438438	3.84214e-05	HTR2B	Adipose_Subcutaneous
n190	1	rs10202295	2	232084411	T	G	0.35697	0.0519957	1.92961e-11	C2orf72	Adipose_Subcutaneous
n190	1	rs10202295	2	232084411	T	G	0.133884	0.0299023	9.32684e-06	ARMC9	Adipose_Subcutaneous
n159	1	rs10211196	2	204129896	G	A	-0.166021	0.0210061	1.6802e-14	CARF	Adipose_Subcutaneous
n177	1	rs10212175	3	129711802	T	C	-0.203531	0.049551	4.65693e-05	LINC02021	Adipose_Subcutaneous
n37	3	rs10213259	4	129095431	A	G	-0.135213	0.0300842	8.63387e-06	RP11-420A23.1	Adipose_Subcutaneous
n148	1	rs10217290	9	130713709	T	G	-1.06209	0.0493925	1.59771e-73	PIP5KL1	Adipose_Subcutaneous
n66	3	rs10227172	7	150787450	T	G	0.171616	0.0387858	1.18112e-05	ASIC3	Adipose_Subcutaneous
n53	1	rs10229446	7	56064262	G	A	-0.104726	0.0262911	7.78298e-05	NIPSNAP2	Adipose_Subcutaneous
n53	1	rs10229446	7	56064262	G	A	-0.079021	0.0167918	3.25803e-06	CCT6A	Adipose_Subcutaneous
n53	1	rs10229446	7	56064262	G	A	0.159777	0.0352694	7.34323e-06	SUMF2	Adipose_Subcutaneous
n151	1	rs1023995	17	43316520	T	C	0.289575	0.0573177	6.09358e-07	LINC02210	Adipose_Subcutaneous
n151	1	rs1023995	17	43316520	T	C	0.327583	0.0633592	3.36071e-07	RP11-707O23.1	Adipose_Subcutaneous
n151	1	rs1023995	17	43316520	T	C	0.326302	0.0663885	1.19765e-06	DND1P1	Adipose_Subcutaneous
n151	1	rs1023995	17	43316520	T	C	-0.312579	0.0530652	6.98935e-09	LRRC37A4P	Adipose_Subcutaneous
n151	1	rs1023995	17	43316520	T	C	0.284715	0.0591178	1.93221e-06	MAPK8IP1P2	Adipose_Subcutaneous
n151	1	rs1023995	17	43316520	T	C	0.310171	0.0600358	3.42672e-07	KANSL1-AS1	Adipose_Subcutaneous
n20	1	rs10245513	7	101906496	C	T	-0.120097	0.0318598	0.000182628	LRWD1	Adipose_Subcutaneous
n20	1	rs10245513	7	101906496	C	T	-0.121885	0.032177	0.000169971	CUX1	Adipose_Subcutaneous
n53	1	rs10245725	7	55976548	A	G	0.174027	0.0348356	8.06311e-07	PSPH	Adipose_Subcutaneous
n53	1	rs10245725	7	55976548	A	G	0.169203	0.0455008	0.000222432	PSPHP1	Adipose_Subcutaneous
n53	1	rs10250964	7	55998920	G	A	0.174027	0.0348356	8.06311e-07	PSPH	Adipose_Subcutaneous
n53	1	rs10250964	7	55998920	G	A	0.169203	0.0455008	0.000222432	PSPHP1	Adipose_Subcutaneous
n53	1	rs10252442	7	55961981	C	T	0.185786	0.0462525	6.78605e-05	PSPHP1	Adipose_Subcutaneous
n53	1	rs10252442	7	55961981	C	T	0.192271	0.0353358	8.22095e-08	PSPH	Adipose_Subcutaneous
n53	1	rs10252442	7	55961981	C	T	0.0660187	0.0172995	0.000152117	CCT6A	Adipose_Subcutaneous
n142	1	rs1026619	6	107114361	A	G	0.182721	0.0359746	5.32251e-07	RTN4IP1	Adipose_Subcutaneous
n142	1	rs1026619	6	107114361	A	G	-0.583517	0.0324077	1.72154e-56	QRSL1	Adipose_Subcutaneous
n142	1	rs1026622	6	107052325	A	T	-0.223976	0.0471619	2.65811e-06	QRSL1	Adipose_Subcutaneous
n116	1	rs1026916	17	40529835	A	G	0.123837	0.029353	2.90504e-05	TUBG2	Adipose_Subcutaneous
n116	1	rs1026916	17	40529835	A	G	-0.158697	0.0426964	0.000223989	KCNH4	Adipose_Subcutaneous
n66	2	rs10269643	7	150523397	A	G	0.3364	0.0455828	6.45808e-13	TMEM176B	Adipose_Subcutaneous
n66	2	rs10269643	7	150523397	A	G	0.306441	0.0473454	2.26362e-10	TMEM176A	Adipose_Subcutaneous
n53	1	rs10271662	7	55962907	A	C	0.185786	0.0462525	6.78605e-05	PSPHP1	Adipose_Subcutaneous
n53	1	rs10271662	7	55962907	A	C	0.0660187	0.0172995	0.000152117	CCT6A	Adipose_Subcutaneous
n53	1	rs10271662	7	55962907	A	C	0.192271	0.0353358	8.22095e-08	PSPH	Adipose_Subcutaneous
n53	1	rs10272406	7	55963506	A	G	0.192271	0.0353358	8.22095e-08	PSPH	Adipose_Subcutaneous
n53	1	rs10272406	7	55963506	A	G	0.0660187	0.0172995	0.000152117	CCT6A	Adipose_Subcutaneous
n53	1	rs10272406	7	55963506	A	G	0.185786	0.0462525	6.78605e-05	PSPHP1	Adipose_Subcutaneous
n181	1	rs10279360	7	2503998	T	C	0.175262	0.0396184	1.18614e-05	LFNG	Adipose_Subcutaneous
n108	1	rs1028447	14	35454396	A	G	0.153319	0.0284578	1.09164e-07	PRORP	Adipose_Subcutaneous
n108	1	rs1028447	14	35454396	A	G	-0.151348	0.0266187	2.19234e-08	SRP54	Adipose_Subcutaneous
n108	1	rs1028448	14	35454516	C	T	-0.177818	0.036048	1.0981e-06	FAM177A1	Adipose_Subcutaneous
n108	1	rs1028448	14	35454516	C	T	-0.139946	0.0357758	0.000104017	SRP54	Adipose_Subcutaneous
n26	1	rs1028883	13	74108587	T	G	-0.12888	0.0325245	8.47021e-05	KLF5	Adipose_Subcutaneous
n79	1	rs1029388	12	111926901	T	C	-0.146424	0.0407015	0.000352503	MAPKAPK5	Adipose_Subcutaneous
n79	1	rs1029388	12	111926901	T	C	0.154202	0.0386752	7.66436e-05	MAPKAPK5-AS1	Adipose_Subcutaneous
n79	1	rs1029388	12	111926901	T	C	-0.132891	0.0311344	2.34811e-05	HECTD4	Adipose_Subcutaneous
n79	1	rs1029388	12	111926901	T	C	0.210527	0.0579492	0.000308498	ADAM1B	Adipose_Subcutaneous
n79	1	rs1029388	12	111926901	T	C	0.21618	0.0395209	7.05509e-08	TMEM116	Adipose_Subcutaneous
n28	1	rs1030024	2	103105769	A	T	0.223287	0.0467754	2.36629e-06	AC007278.3	Adipose_Subcutaneous
n28	1	rs1030024	2	103105769	A	T	-0.116853	0.0302897	0.000129019	IL18R1	Adipose_Subcutaneous
n28	1	rs1030025	2	103105611	A	T	0.223287	0.0467754	2.36629e-06	AC007278.3	Adipose_Subcutaneous
n28	1	rs1030025	2	103105611	A	T	-0.116853	0.0302897	0.000129019	IL18R1	Adipose_Subcutaneous
n142	1	rs1033606	6	107165202	C	G	0.193484	0.0416481	4.31728e-06	QRSL1	Adipose_Subcutaneous
n132	1	rs1033755	6	136070691	G	A	-0.172123	0.0365762	3.25884e-06	AHI1	Adipose_Subcutaneous
n132	1	rs1033755	6	136070691	G	A	-0.189132	0.0441036	2.15277e-05	LINC00271	Adipose_Subcutaneous
n154	1	rs1034728	22	19097839	C	T	0.207109	0.0262685	1.92668e-14	DGCR2	Adipose_Subcutaneous
n154	1	rs1034728	22	19097839	C	T	-0.480204	0.0670499	2.78975e-12	DGCR9	Adipose_Subcutaneous
n154	1	rs1034728	22	19097839	C	T	0.244307	0.0552273	1.18659e-05	DGCR11	Adipose_Subcutaneous
n152	1	rs1034844	5	126312388	A	C	-0.382952	0.0330606	1.03412e-27	C5orf63	Adipose_Subcutaneous
n152	1	rs1034844	5	126312388	A	C	0.14434	0.032958	1.44373e-05	MARCHF3	Adipose_Subcutaneous
n16	2	rs1039762	4	144168046	T	C	-0.215155	0.0485036	1.1238e-05	RP11-284M14.1	Adipose_Subcutaneous
n16	2	rs1039763	4	144168013	C	A	-0.215155	0.0485036	1.1238e-05	RP11-284M14.1	Adipose_Subcutaneous
n131	1	rs10399971	10	124155845	T	C	0.209105	0.0383051	7.48458e-08	PLEKHA1	Adipose_Subcutaneous
n29	1	rs10401969	19	19407718	T	C	0.29564	0.0754382	0.000101038	TM6SF2	Adipose_Subcutaneous
n29	1	rs10401969	19	19407718	T	C	0.209168	0.0489264	2.27952e-05	YJEFN3	Adipose_Subcutaneous
n29	1	rs10401969	19	19407718	T	C	0.207236	0.0417182	9.26348e-07	ATP13A1	Adipose_Subcutaneous
n40	1	rs10408356	19	40804559	C	T	0.176696	0.0356442	9.74503e-07	MAP3K10	Adipose_Subcutaneous
n29	1	rs10408596	19	19512657	A	T	0.16567	0.04123	6.74735e-05	YJEFN3	Adipose_Subcutaneous
n29	1	rs10408596	19	19512657	A	T	0.135233	0.0314453	2.04123e-05	GATAD2A	Adipose_Subcutaneous
n29	1	rs10408875	19	19503573	T	C	0.16567	0.04123	6.74735e-05	YJEFN3	Adipose_Subcutaneous
n29	1	rs10408875	19	19503573	T	C	0.135233	0.0314453	2.04123e-05	GATAD2A	Adipose_Subcutaneous
n43	1	rs1041088	14	31725711	T	C	0.148357	0.0347636	2.35556e-05	RP11-176H8.1	Adipose_Subcutaneous
n43	1	rs1041088	14	31725711	T	C	0.210224	0.048856	2.02044e-05	RP11-176H8.3	Adipose_Subcutaneous
n43	1	rs1041088	14	31725711	T	C	0.236083	0.0467898	6.29371e-07	RP11-596D21.1	Adipose_Subcutaneous
n146	1	rs1041282	1	94932434	C	T	-0.16712	0.0318014	2.17641e-07	ABCD3	Adipose_Subcutaneous
n197	1	rs10413	3	142779294	C	T	-0.182991	0.0471534	0.000117761	RP11-80H8.4	Adipose_Subcutaneous
n201	1	rs10414263	19	4510035	C	T	-0.0831836	0.0172536	1.88488e-06	UBXN6	Adipose_Subcutaneous
n29	1	rs10415849	19	19505087	C	T	0.16567	0.04123	6.74735e-05	YJEFN3	Adipose_Subcutaneous
n29	1	rs10415849	19	19505087	C	T	0.135233	0.0314453	2.04123e-05	GATAD2A	Adipose_Subcutaneous
n44	1	rs10416718	19	39246976	G	A	0.150245	0.0205398	1.00355e-12	ACTN4	Adipose_Subcutaneous
n44	1	rs10416718	19	39246976	G	A	0.359065	0.049945	2.32674e-12	CTD-2540F13.2	Adipose_Subcutaneous
n44	1	rs10416718	19	39246976	G	A	0.519525	0.0488433	5.27534e-24	CAPN12	Adipose_Subcutaneous
n44	1	rs10416718	19	39246976	G	A	-0.19237	0.0450345	2.31473e-05	LGALS4	Adipose_Subcutaneous
n40	1	rs10418932	19	40800288	T	C	0.171583	0.0357824	2.13497e-06	MAP3K10	Adipose_Subcutaneous
n40	1	rs10419465	19	40793313	T	C	0.168617	0.0355074	2.66206e-06	MAP3K10	Adipose_Subcutaneous
n40	1	rs10420842	19	40846385	C	T	0.189967	0.0361945	2.25179e-07	MAP3K10	Adipose_Subcutaneous
n105	1	rs10421262	19	14172951	T	G	0.130971	0.0304198	1.99828e-05	IL27RA	Adipose_Subcutaneous
n105	1	rs10421262	19	14172951	T	G	0.140968	0.0344382	4.94091e-05	MISP3	Adipose_Subcutaneous
n40	1	rs10423896	19	40841603	G	A	0.184596	0.0359732	4.09069e-07	MAP3K10	Adipose_Subcutaneous
n44	1	rs10424568	19	39138948	A	G	0.288482	0.0493954	9.27974e-09	CTD-2540F13.2	Adipose_Subcutaneous
n44	1	rs10424568	19	39138948	A	G	0.118666	0.0203485	9.74003e-09	ACTN4	Adipose_Subcutaneous
n44	1	rs10424568	19	39138948	A	G	0.365815	0.0499918	9.85537e-13	CAPN12	Adipose_Subcutaneous
n44	1	rs10424568	19	39138948	A	G	-0.170144	0.0439741	0.000123327	LGALS4	Adipose_Subcutaneous
n44	1	rs10426809	19	39186950	A	G	0.116028	0.0199237	1.01908e-08	ACTN4	Adipose_Subcutaneous
n44	1	rs10426809	19	39186950	A	G	0.277895	0.0484115	1.62251e-08	CTD-2540F13.2	Adipose_Subcutaneous
n44	1	rs10426809	19	39186950	A	G	0.365908	0.0488315	2.97998e-13	CAPN12	Adipose_Subcutaneous
n51	1	rs1042752	11	111223111	A	G	0.165873	0.0330962	7.44318e-07	COLCA1	Adipose_Subcutaneous
n148	1	rs1043060	9	130705120	C	T	-1.04109	0.0495638	4.45093e-71	PIP5KL1	Adipose_Subcutaneous
n92	1	rs10432371	2	135609746	G	A	0.128004	0.0245793	2.77533e-07	CCNT2	Adipose_Subcutaneous
n177	1	rs10433409	3	129687780	C	T	0.200064	0.0508638	9.53531e-05	LINC02021	Adipose_Subcutaneous
n37	3	rs10434050	4	129014667	T	C	0.128217	0.0311706	4.54353e-05	RP11-420A23.1	Adipose_Subcutaneous
n37	3	rs10434050	4	129014667	T	C	-0.0949097	0.0240112	8.81506e-05	INTU	Adipose_Subcutaneous
n37	3	rs10434053	4	129114007	A	T	0.135515	0.0299562	7.56087e-06	RP11-420A23.1	Adipose_Subcutaneous
n53	1	rs10435504	7	56059591	G	C	-0.0781752	0.016737	3.84068e-06	CCT6A	Adipose_Subcutaneous
n53	1	rs10435504	7	56059591	G	C	0.156548	0.0351668	1.04736e-05	SUMF2	Adipose_Subcutaneous
n53	1	rs10435504	7	56059591	G	C	-0.103498	0.0262039	8.9232e-05	NIPSNAP2	Adipose_Subcutaneous
n147	1	rs1043848	4	95587675	T	C	-0.107895	0.0237406	6.87224e-06	PDLIM5	Adipose_Subcutaneous
n198	1	rs10438801	17	29693785	G	A	-0.119691	0.0238284	7.04135e-07	NF1	Adipose_Subcutaneous
n198	1	rs10438801	17	29693785	G	A	0.136249	0.0247124	5.59502e-08	EVI2A	Adipose_Subcutaneous
n197	1	rs1043898	3	142776151	C	T	-0.193413	0.0476611	5.72223e-05	RP11-80H8.4	Adipose_Subcutaneous
n47	1	rs10444557	12	54055319	G	A	-0.218689	0.0422392	3.24073e-07	RP11-793H13.11	Adipose_Subcutaneous
n47	1	rs10444557	12	54055319	G	A	0.241859	0.0275016	2.2081e-17	ATP5MC2	Adipose_Subcutaneous
n47	1	rs10444557	12	54055319	G	A	-0.180144	0.024855	1.574e-12	PRR13	Adipose_Subcutaneous
n47	1	rs10444557	12	54055319	G	A	0.27731	0.0383535	1.76878e-12	SP1	Adipose_Subcutaneous
n47	1	rs10444558	12	54055485	A	T	-0.179801	0.025497	5.76169e-12	PRR13	Adipose_Subcutaneous
n47	1	rs10444558	12	54055485	A	T	0.232659	0.0283881	2.01987e-15	ATP5MC2	Adipose_Subcutaneous
n47	1	rs10444558	12	54055485	A	T	0.279612	0.0393045	3.82943e-12	SP1	Adipose_Subcutaneous
n47	1	rs10444558	12	54055485	A	T	-0.238219	0.043071	5.09399e-08	RP11-793H13.11	Adipose_Subcutaneous
n167	1	rs10445262	17	4943176	A	G	0.168724	0.0403502	3.408e-05	INCA1	Adipose_Subcutaneous
n167	1	rs10445262	17	4943176	A	G	0.197544	0.0377016	2.35661e-07	GP1BA	Adipose_Subcutaneous
n167	1	rs10445262	17	4943176	A	G	0.125311	0.032324	0.000119686	CAMTA2	Adipose_Subcutaneous
n198	1	rs10445402	17	29661340	G	T	0.146559	0.0256421	1.86028e-08	EVI2A	Adipose_Subcutaneous
n198	1	rs10445402	17	29661340	G	T	-0.137159	0.0246451	4.22871e-08	NF1	Adipose_Subcutaneous
n117	1	rs10447437	6	126258892	A	G	-0.165375	0.03987	3.93017e-05	RP11-624M8.1	Adipose_Subcutaneous
n158	1	rs10449313	1	211643017	T	C	-0.0792367	0.0213015	0.000221489	RCOR3	Adipose_Subcutaneous
n151	1	rs1044977	17	43227214	T	C	0.22266	0.0548592	5.70641e-05	RP13-890H12.2	Adipose_Subcutaneous
n151	1	rs1044977	17	43227214	T	C	0.0891601	0.0220068	5.8811e-05	NMT1	Adipose_Subcutaneous
n151	1	rs1044977	17	43227214	T	C	-0.245516	0.0363033	3.70831e-11	DCAKD	Adipose_Subcutaneous
n151	1	rs1044977	17	43227214	T	C	0.249582	0.0561248	1.0695e-05	LRRC37A4P	Adipose_Subcutaneous
n151	1	rs1044977	17	43227214	T	C	-0.276214	0.060032	5.30685e-06	LINC02210	Adipose_Subcutaneous
n151	1	rs1044977	17	43227214	T	C	-0.144243	0.0353758	5.2795e-05	HEXIM1	Adipose_Subcutaneous
n197	1	rs10451867	3	142790604	G	A	-0.17944	0.0469746	0.000149899	RP11-80H8.4	Adipose_Subcutaneous
n131	1	rs1045216	10	124189197	A	G	-0.226108	0.0492802	5.63161e-06	ARMS2	Adipose_Subcutaneous
n66	2	rs10452847	7	150523479	A	T	0.306441	0.0473454	2.26362e-10	TMEM176A	Adipose_Subcutaneous
n66	2	rs10452847	7	150523479	A	T	0.3364	0.0455828	6.45808e-13	TMEM176B	Adipose_Subcutaneous
n184	1	rs1045657	10	116736985	A	T	-0.130571	0.0298174	1.44679e-05	FAM160B1	Adipose_Subcutaneous
n142	1	rs10457147	6	107125817	G	A	-0.586356	0.0329223	1.48464e-55	QRSL1	Adipose_Subcutaneous
n142	1	rs10457147	6	107125817	G	A	0.187174	0.0363692	3.79161e-07	RTN4IP1	Adipose_Subcutaneous
n180	1	rs1045780	2	208467150	A	G	0.309952	0.0438868	5.37169e-12	METTL21A	Adipose_Subcutaneous
n134	1	rs10459532	14	68155861	C	G	0.118128	0.0227964	3.16775e-07	VTI1B	Adipose_Subcutaneous
n152	1	rs10463826	5	126336669	C	T	-0.429282	0.0323005	7.89669e-35	C5orf63	Adipose_Subcutaneous
n152	1	rs10463826	5	126336669	C	T	0.138372	0.0333031	3.81444e-05	MARCHF3	Adipose_Subcutaneous
n184	1	rs1046492	10	116624067	C	T	-0.225819	0.025762	2.75814e-17	FAM160B1	Adipose_Subcutaneous
n77	1	rs10466113	10	131301383	A	T	0.564851	0.0409919	5.87378e-37	MGMT	Adipose_Subcutaneous
n77	1	rs10466114	10	131367368	C	T	-0.588238	0.0381341	2.36634e-44	MGMT	Adipose_Subcutaneous
n71	1	rs1046651	14	102971016	T	C	0.392552	0.030811	1.75406e-32	ANKRD9	Adipose_Subcutaneous
n71	1	rs1046651	14	102971016	T	C	-0.20013	0.0433735	4.99799e-06	ZNF839	Adipose_Subcutaneous
n55	1	rs10467106	12	50753079	G	A	0.261586	0.0451994	1.2482e-08	RP4-605O3.4	Adipose_Subcutaneous
n55	1	rs10467106	12	50753079	G	A	0.188846	0.0303008	9.61765e-10	CERS5	Adipose_Subcutaneous
n55	1	rs10467106	12	50753079	G	A	-0.137101	0.0318915	2.05546e-05	RACGAP1	Adipose_Subcutaneous
n55	1	rs10467106	12	50753079	G	A	-0.077288	0.0206646	0.000204755	LARP4	Adipose_Subcutaneous
n55	1	rs10467106	12	50753079	G	A	-0.168749	0.0250914	4.70183e-11	ATF1	Adipose_Subcutaneous
n153	1	rs10470695	3	57663292	A	C	0.249316	0.0485363	3.98449e-07	DNAH12	Adipose_Subcutaneous
n193	1	rs10474502	5	76730348	G	A	-0.233085	0.0396296	7.3495e-09	WDR41	Adipose_Subcutaneous
n193	1	rs10474514	5	76804635	C	T	-0.200309	0.0344329	1.05538e-08	WDR41	Adipose_Subcutaneous
n193	1	rs10474516	5	76816443	T	C	-0.188255	0.0365999	3.84755e-07	WDR41	Adipose_Subcutaneous
n152	1	rs10478762	5	126456429	G	A	-0.350366	0.0329399	5.27807e-24	C5orf63	Adipose_Subcutaneous
n55	1	rs1047912	12	51138862	C	T	0.164839	0.0280165	7.2655e-09	ATF1	Adipose_Subcutaneous
n55	1	rs1047912	12	51138862	C	T	0.11577	0.0225898	4.2296e-07	LARP4	Adipose_Subcutaneous
n55	1	rs1047912	12	51138862	C	T	0.127466	0.0354544	0.000355573	RACGAP1	Adipose_Subcutaneous
n55	1	rs1047912	12	51138862	C	T	-0.274897	0.0501433	6.61042e-08	RP4-605O3.4	Adipose_Subcutaneous
n55	1	rs1047912	12	51138862	C	T	-0.181697	0.0338169	1.1788e-07	CERS5	Adipose_Subcutaneous
n167	1	rs1047966	17	4999207	G	T	0.208839	0.0430307	1.61592e-06	SCIMP	Adipose_Subcutaneous
n167	1	rs1047966	17	4999207	G	T	0.715888	0.0747535	4.31712e-20	CHRNE	Adipose_Subcutaneous
n167	1	rs1047966	17	4999207	G	T	0.561084	0.0641205	3.09909e-17	C17orf107	Adipose_Subcutaneous
n167	1	rs1047966	17	4999207	G	T	0.176842	0.0363172	1.49484e-06	RABEP1	Adipose_Subcutaneous
n167	1	rs1047966	17	4999207	G	T	-0.418023	0.0741766	2.88824e-08	ZNF232	Adipose_Subcutaneous
n167	1	rs1047966	17	4999207	G	T	-0.604945	0.0614652	4.79225e-21	AC012146.7	Adipose_Subcutaneous
n159	1	rs1048013	2	204154552	C	T	0.158533	0.0208985	1.57304e-13	CARF	Adipose_Subcutaneous
n154	1	rs10483100	22	19085202	T	C	0.197564	0.027039	1.06034e-12	DGCR2	Adipose_Subcutaneous
n154	1	rs10483100	22	19085202	T	C	0.251391	0.0563945	1.01885e-05	DGCR11	Adipose_Subcutaneous
n154	1	rs10483100	22	19085202	T	C	-0.467628	0.0687987	2.98541e-11	DGCR9	Adipose_Subcutaneous
n198	1	rs1048317	17	29704002	T	C	0.12532	0.0248419	6.32236e-07	EVI2A	Adipose_Subcutaneous
n198	1	rs1048317	17	29704002	T	C	-0.145116	0.0235664	1.49448e-09	NF1	Adipose_Subcutaneous
n134	1	rs10483801	14	68117006	C	A	0.131491	0.0186205	5.40478e-12	VTI1B	Adipose_Subcutaneous
n134	1	rs10483802	14	68117421	T	C	0.171068	0.0317663	1.10544e-07	VTI1B	Adipose_Subcutaneous
n25	1	rs1048483	17	1966457	C	T	-0.386229	0.0426063	2.66008e-18	SRR	Adipose_Subcutaneous
n184	1	rs10490908	10	116616162	T	C	-0.224581	0.0258663	5.23062e-17	FAM160B1	Adipose_Subcutaneous
n152	1	rs10491284	5	126287274	G	A	0.132755	0.0334018	8.06808e-05	MARCHF3	Adipose_Subcutaneous
n152	1	rs10491284	5	126287274	G	A	-0.43325	0.032265	2.00693e-35	C5orf63	Adipose_Subcutaneous
n37	3	rs10493147	4	128737499	T	C	0.100968	0.027675	0.000291051	INTU	Adipose_Subcutaneous
n158	1	rs10494936	1	211528806	T	C	0.123342	0.023862	3.38245e-07	RCOR3	Adipose_Subcutaneous
n65	1	rs10499	16	28915527	G	A	-0.109549	0.0272519	6.70076e-05	LAT	Adipose_Subcutaneous
n65	1	rs10499	16	28915527	G	A	-0.66718	0.0492267	5.72803e-36	CDC37P1	Adipose_Subcutaneous
n65	1	rs10499	16	28915527	G	A	-0.130948	0.0311753	3.14457e-05	NFATC2IP	Adipose_Subcutaneous
n65	1	rs10499	16	28915527	G	A	-0.160903	0.0419425	0.000140542	RP11-426C22.5	Adipose_Subcutaneous
n65	1	rs10499	16	28915527	G	A	0.222713	0.0586963	0.000165775	NPIPB9	Adipose_Subcutaneous
n65	1	rs10499	16	28915527	G	A	-0.443675	0.0425439	3.24011e-23	SULT1A2	Adipose_Subcutaneous
n65	1	rs10499	16	28915527	G	A	-0.189235	0.0231234	2.20553e-15	TUFM	Adipose_Subcutaneous
n65	1	rs10499	16	28915527	G	A	0.594425	0.0489597	5.57114e-30	RP11-1348G14.4	Adipose_Subcutaneous
n65	1	rs10499	16	28915527	G	A	-0.369881	0.0443329	6.77792e-16	EIF3C	Adipose_Subcutaneous
n65	1	rs10499	16	28915527	G	A	0.219287	0.0444254	1.08077e-06	SULT1A1	Adipose_Subcutaneous
n65	1	rs10499	16	28915527	G	A	0.174217	0.0215303	4.3187e-15	SH2B1	Adipose_Subcutaneous
n65	1	rs10499	16	28915527	G	A	0.0977212	0.023451	3.62363e-05	ATXN2L	Adipose_Subcutaneous
n142	1	rs10499048	6	106964551	A	T	-0.179912	0.0399167	8.15178e-06	RTN4IP1	Adipose_Subcutaneous
n51	1	rs10502145	11	111525069	T	C	-0.201484	0.0261477	6.82355e-14	PPP2R1B	Adipose_Subcutaneous
n51	1	rs10502145	11	111525069	T	C	0.169624	0.0317685	1.40571e-07	C11orf52	Adipose_Subcutaneous
n51	1	rs10502145	11	111525069	T	C	-0.279168	0.051445	8.88803e-08	PPIHP1	Adipose_Subcutaneous
n51	1	rs10502149	11	111707386	T	C	-0.198833	0.0272361	1.10619e-12	PPP2R1B	Adipose_Subcutaneous
n51	1	rs10502149	11	111707386	T	C	0.202184	0.0326156	1.17202e-09	C11orf52	Adipose_Subcutaneous
n51	1	rs10502149	11	111707386	T	C	-0.341304	0.0526938	2.20003e-10	PPIHP1	Adipose_Subcutaneous
n51	1	rs10502150	11	111707797	T	C	-0.341304	0.0526938	2.20003e-10	PPIHP1	Adipose_Subcutaneous
n51	1	rs10502150	11	111707797	T	C	0.202184	0.0326156	1.17202e-09	C11orf52	Adipose_Subcutaneous
n51	1	rs10502150	11	111707797	T	C	-0.198833	0.0272361	1.10619e-12	PPP2R1B	Adipose_Subcutaneous
n51	1	rs10502152	11	111791695	C	T	-0.19893	0.0271068	8.53919e-13	PPP2R1B	Adipose_Subcutaneous
n51	1	rs10502152	11	111791695	C	T	0.213656	0.0323224	9.67767e-11	C11orf52	Adipose_Subcutaneous
n51	1	rs10502152	11	111791695	C	T	-0.3766	0.0519765	1.59762e-12	PPIHP1	Adipose_Subcutaneous
n55	1	rs10506292	12	50744753	T	C	-0.137101	0.0318915	2.05546e-05	RACGAP1	Adipose_Subcutaneous
n55	1	rs10506292	12	50744753	T	C	0.188846	0.0303008	9.61765e-10	CERS5	Adipose_Subcutaneous
n55	1	rs10506292	12	50744753	T	C	-0.077288	0.0206646	0.000204755	LARP4	Adipose_Subcutaneous
n55	1	rs10506292	12	50744753	T	C	-0.168749	0.0250914	4.70183e-11	ATF1	Adipose_Subcutaneous
n55	1	rs10506292	12	50744753	T	C	0.261586	0.0451994	1.2482e-08	RP4-605O3.4	Adipose_Subcutaneous
n122	1	rs10506544	12	67748155	A	C	0.238906	0.0224328	4.6921e-24	CAND1	Adipose_Subcutaneous
n122	1	rs10506545	12	67764836	C	T	0.261478	0.0251642	4.49551e-23	CAND1	Adipose_Subcutaneous
n184	1	rs10510007	10	116636721	A	G	-0.200471	0.0260369	7.12306e-14	FAM160B1	Adipose_Subcutaneous
n131	1	rs10510111	10	124192474	A	C	0.209495	0.0379612	5.43861e-08	PLEKHA1	Adipose_Subcutaneous
n198	1	rs10512433	17	29600564	T	C	0.106223	0.0272544	0.000110159	EVI2A	Adipose_Subcutaneous
n198	1	rs10512433	17	29600564	T	C	-0.148733	0.0257112	1.26661e-08	NF1	Adipose_Subcutaneous
n198	1	rs10512434	17	29639590	C	T	-0.11581	0.0236349	1.28874e-06	NF1	Adipose_Subcutaneous
n198	1	rs10512434	17	29639590	C	T	0.133201	0.0245029	8.44821e-08	EVI2A	Adipose_Subcutaneous
n197	1	rs10513184	3	142783108	G	A	-0.180077	0.0469755	0.000142136	RP11-80H8.4	Adipose_Subcutaneous
n37	3	rs10518529	4	129060213	G	A	0.131934	0.0299911	1.32363e-05	RP11-420A23.1	Adipose_Subcutaneous
n127	1	rs10519221	15	49578574	A	G	0.459579	0.0612626	2.81035e-13	RP11-295H24.3	Adipose_Subcutaneous
n127	1	rs10519221	15	49578574	A	G	-0.190315	0.0415064	5.71006e-06	FAM227B	Adipose_Subcutaneous
n127	1	rs10519224	15	49719953	A	C	-0.299977	0.0551821	8.44775e-08	RP11-295H24.3	Adipose_Subcutaneous
n127	1	rs10519225	15	49720778	G	A	-0.299977	0.0551821	8.44775e-08	RP11-295H24.3	Adipose_Subcutaneous
n127	1	rs10519226	15	49738233	T	C	-0.186777	0.0414313	8.11783e-06	FAM227B	Adipose_Subcutaneous
n127	1	rs10519226	15	49738233	T	C	0.404233	0.0618557	1.54072e-10	RP11-295H24.3	Adipose_Subcutaneous
n127	1	rs10519227	15	49746364	T	A	0.410634	0.0615576	6.63002e-11	RP11-295H24.3	Adipose_Subcutaneous
n127	1	rs10519227	15	49746364	T	A	-0.181729	0.0413371	1.34035e-05	FAM227B	Adipose_Subcutaneous
n197	1	rs1053950	3	142770314	G	T	-0.193413	0.0476611	5.72223e-05	RP11-80H8.4	Adipose_Subcutaneous
n167	1	rs1054697	17	5017493	C	T	-0.460058	0.0741922	1.15904e-09	ZNF232	Adipose_Subcutaneous
n167	1	rs1054697	17	5017493	C	T	0.185414	0.043525	2.43468e-05	SCIMP	Adipose_Subcutaneous
n167	1	rs1054697	17	5017493	C	T	0.750348	0.0746544	8.26298e-22	CHRNE	Adipose_Subcutaneous
n167	1	rs1054697	17	5017493	C	T	-0.652123	0.0609855	3.20818e-24	AC012146.7	Adipose_Subcutaneous
n167	1	rs1054697	17	5017493	C	T	0.207602	0.0362409	1.73283e-08	RABEP1	Adipose_Subcutaneous
n167	1	rs1054697	17	5017493	C	T	0.598676	0.0639251	2.41448e-19	C17orf107	Adipose_Subcutaneous
n177	1	rs1056190	3	129611798	T	C	-0.133155	0.0351534	0.000170059	TMCC1-AS1	Adipose_Subcutaneous
n147	1	rs10590	4	95586279	T	C	-0.114953	0.0239385	2.06644e-06	PDLIM5	Adipose_Subcutaneous
n134	1	rs1059238	14	68144191	A	G	0.0872382	0.02172	6.79449e-05	VTI1B	Adipose_Subcutaneous
n122	1	rs1060350	12	67706466	G	A	0.23901	0.0224058	4.02574e-24	CAND1	Adipose_Subcutaneous
n37	3	rs1064205	4	129012638	A	G	0.127926	0.0311119	4.57411e-05	RP11-420A23.1	Adipose_Subcutaneous
n37	3	rs1064205	4	129012638	A	G	-0.0944914	0.0239675	9.18891e-05	INTU	Adipose_Subcutaneous
n111	1	rs1064838	4	1019672	T	C	0.177391	0.0388789	6.33269e-06	CRIPAK	Adipose_Subcutaneous
n111	1	rs1064838	4	1019672	T	C	0.155049	0.0347391	9.93953e-06	UVSSA	Adipose_Subcutaneous
n111	1	rs1064839	4	1019697	C	G	0.234367	0.0585652	7.21624e-05	RNF212	Adipose_Subcutaneous
n111	1	rs1064839	4	1019697	C	G	-0.178083	0.0446331	7.57595e-05	MAEA	Adipose_Subcutaneous
n111	1	rs1064839	4	1019697	C	G	0.325249	0.0415516	2.88491e-14	UVSSA	Adipose_Subcutaneous
n111	1	rs1064839	4	1019697	C	G	0.364797	0.0465351	2.65735e-14	CRIPAK	Adipose_Subcutaneous
n122	1	rs1066387	12	67715505	A	G	0.271094	0.0251107	1.29236e-24	CAND1	Adipose_Subcutaneous
n122	1	rs1066388	12	67716062	A	C	0.271094	0.0251107	1.29236e-24	CAND1	Adipose_Subcutaneous
n122	1	rs1066389	12	67716495	G	T	0.241741	0.0222722	7.72305e-25	CAND1	Adipose_Subcutaneous
n122	1	rs1066390	12	67716553	C	T	0.241741	0.0222722	7.72305e-25	CAND1	Adipose_Subcutaneous
n122	1	rs1066391	12	67716703	A	G	0.251069	0.0225132	5.33046e-26	CAND1	Adipose_Subcutaneous
n122	1	rs1066395	12	67719220	T	C	0.271094	0.0251107	1.29236e-24	CAND1	Adipose_Subcutaneous
n122	1	rs1066396	12	67719368	C	T	0.241668	0.0222998	8.96032e-25	CAND1	Adipose_Subcutaneous
n122	1	rs1066398	12	67720751	G	A	0.241668	0.0222998	8.96032e-25	CAND1	Adipose_Subcutaneous
n122	1	rs1066399	12	67721193	A	G	0.251837	0.022528	4.18273e-26	CAND1	Adipose_Subcutaneous
n122	1	rs1066404	12	67658426	A	G	0.234789	0.0227175	7.27461e-23	CAND1	Adipose_Subcutaneous
n77	1	rs10741191	10	131307276	C	G	0.603978	0.0321696	3.37497e-60	MGMT	Adipose_Subcutaneous
n182	1	rs10741719	11	17027329	G	A	-0.168001	0.0412805	5.45177e-05	OR7E14P	Adipose_Subcutaneous
n182	1	rs10741720	11	17027429	T	C	-0.168001	0.0412805	5.45177e-05	OR7E14P	Adipose_Subcutaneous
n182	1	rs10741721	11	17027653	C	T	-0.168001	0.0412805	5.45177e-05	OR7E14P	Adipose_Subcutaneous
n182	1	rs10741722	11	17032483	C	G	-0.168001	0.0412805	5.45177e-05	OR7E14P	Adipose_Subcutaneous
n79	1	rs10744775	12	112096215	T	C	0.258491	0.056247	5.44251e-06	ADAM1B	Adipose_Subcutaneous
n79	1	rs10744775	12	112096215	T	C	0.0884821	0.0224393	9.16262e-05	NAA25	Adipose_Subcutaneous
n79	1	rs10744775	12	112096215	T	C	0.240683	0.0383123	7.15251e-10	TMEM116	Adipose_Subcutaneous
n79	1	rs10744775	12	112096215	T	C	0.21081	0.0372562	2.54815e-08	MAPKAPK5-AS1	Adipose_Subcutaneous
n79	1	rs10744779	12	112958934	G	A	0.58153	0.049244	1.26828e-28	TMEM116	Adipose_Subcutaneous
n79	1	rs10744779	12	112958934	G	A	-0.441839	0.0528123	5.71312e-16	MAPKAPK5	Adipose_Subcutaneous
n79	1	rs10744779	12	112958934	G	A	0.374578	0.0784655	2.36406e-06	ADAM1B	Adipose_Subcutaneous
n55	1	rs10747583	12	50946955	A	G	0.181578	0.0254976	3.64737e-12	ATF1	Adipose_Subcutaneous
n55	1	rs10747583	12	50946955	A	G	0.100863	0.0278542	0.000322592	COX14	Adipose_Subcutaneous
n55	1	rs10747583	12	50946955	A	G	-0.135942	0.0315288	1.94492e-05	CERS5	Adipose_Subcutaneous
n55	1	rs10747583	12	50946955	A	G	-0.207619	0.046752	1.09885e-05	RP4-605O3.4	Adipose_Subcutaneous
n55	1	rs10747583	12	50946955	A	G	0.144105	0.0325321	1.15542e-05	RACGAP1	Adipose_Subcutaneous
n55	1	rs10747583	12	50946955	A	G	0.0869607	0.0210405	4.1838e-05	LARP4	Adipose_Subcutaneous
n131	1	rs10749466	10	124138804	A	G	0.216757	0.0489451	1.16089e-05	ARMS2	Adipose_Subcutaneous
n131	1	rs10749467	10	124145712	T	C	0.413869	0.0705911	8.16906e-09	ARMS2	Adipose_Subcutaneous
n131	1	rs10749467	10	124145712	T	C	-0.390627	0.0787861	9.7037e-07	BTBD16	Adipose_Subcutaneous
n56	1	rs10749766	1	67376921	A	G	-0.123648	0.019661	6.8656e-10	MIER1	Adipose_Subcutaneous
n51	1	rs10749971	11	111189158	A	G	0.167987	0.0342066	1.22182e-06	COLCA1	Adipose_Subcutaneous
n51	1	rs10749972	11	111189434	A	T	0.167987	0.0342066	1.22182e-06	COLCA1	Adipose_Subcutaneous
n51	1	rs10749973	11	111189443	A	G	0.167987	0.0342066	1.22182e-06	COLCA1	Adipose_Subcutaneous
n161	1	rs10750215	11	122505344	G	T	0.13962	0.0273073	4.49224e-07	UBASH3B	Adipose_Subcutaneous
n161	1	rs10750216	11	122505416	G	A	0.13962	0.0273073	4.49224e-07	UBASH3B	Adipose_Subcutaneous
n161	1	rs10750217	11	122531574	A	G	0.136928	0.0276267	9.78471e-07	UBASH3B	Adipose_Subcutaneous
n67	1	rs10752741	1	2035799	G	A	-0.243167	0.0391634	1.10455e-09	PRKCZ-AS1	Adipose_Subcutaneous
n67	1	rs10752742	1	2035977	G	T	-0.247982	0.0393428	6.31036e-10	PRKCZ-AS1	Adipose_Subcutaneous
n36	1	rs10752893	1	183046261	C	T	0.241046	0.0419598	1.58318e-08	LAMC2	Adipose_Subcutaneous
n36	1	rs10752893	1	183046261	C	T	-0.195844	0.0366257	1.34958e-07	RP11-181K3.4	Adipose_Subcutaneous
n148	1	rs10760518	9	130724828	C	T	-1.04556	0.0506705	2.91935e-69	PIP5KL1	Adipose_Subcutaneous
n98	1	rs10761401	9	136939455	A	G	-0.143329	0.0240092	4.44862e-09	BRD3	Adipose_Subcutaneous
n98	1	rs10761402	9	136939459	T	C	-0.143329	0.0240092	4.44862e-09	BRD3	Adipose_Subcutaneous
n77	1	rs10764888	10	131328041	C	T	0.538938	0.0339068	1.61939e-46	MGMT	Adipose_Subcutaneous
n182	1	rs10766370	11	17029825	T	G	-0.168001	0.0412805	5.45177e-05	OR7E14P	Adipose_Subcutaneous
n182	1	rs10766371	11	17030500	C	T	-0.168001	0.0412805	5.45177e-05	OR7E14P	Adipose_Subcutaneous
n182	1	rs10766372	11	17031276	G	A	-0.168001	0.0412805	5.45177e-05	OR7E14P	Adipose_Subcutaneous
n79	1	rs10774624	12	111833788	G	A	-0.129758	0.0344782	0.000186998	MAPKAPK5	Adipose_Subcutaneous
n79	1	rs10774625	12	111910219	A	G	0.125955	0.0343139	0.000267363	TMEM116	Adipose_Subcutaneous
n79	1	rs10774625	12	111910219	A	G	-0.133419	0.0347376	0.00013806	MAPKAPK5	Adipose_Subcutaneous
n79	1	rs10774629	12	112020214	G	C	-0.172554	0.0392388	1.33296e-05	MAPKAPK5-AS1	Adipose_Subcutaneous
n79	1	rs10774629	12	112020214	G	C	-0.197714	0.0543706	0.000304488	RP3-473L9.4	Adipose_Subcutaneous
n79	1	rs10774629	12	112020214	G	C	-0.237923	0.0588078	6.02139e-05	ADAM1B	Adipose_Subcutaneous
n79	1	rs10774629	12	112020214	G	C	0.159505	0.0314697	5.61409e-07	HECTD4	Adipose_Subcutaneous
n79	1	rs10774629	12	112020214	G	C	-0.209221	0.0403404	3.09574e-07	TMEM116	Adipose_Subcutaneous
n79	1	rs10774631	12	112023001	A	G	-0.236218	0.0588881	6.94063e-05	ADAM1B	Adipose_Subcutaneous
n79	1	rs10774631	12	112023001	A	G	-0.200571	0.0544117	0.000251993	RP3-473L9.4	Adipose_Subcutaneous
n79	1	rs10774631	12	112023001	A	G	0.159892	0.0315024	5.41935e-07	HECTD4	Adipose_Subcutaneous
n79	1	rs10774631	12	112023001	A	G	-0.175001	0.0392626	1.02136e-05	MAPKAPK5-AS1	Adipose_Subcutaneous
n79	1	rs10774631	12	112023001	A	G	-0.207278	0.0404068	4.12622e-07	TMEM116	Adipose_Subcutaneous
n79	1	rs10774637	12	112225927	C	T	0.287309	0.0620339	4.61158e-06	ADAM1B	Adipose_Subcutaneous
n79	1	rs10774637	12	112225927	C	T	-0.187794	0.0436817	2.05407e-05	MAPKAPK5	Adipose_Subcutaneous
n79	1	rs10774637	12	112225927	C	T	0.159015	0.041782	0.00015846	MAPKAPK5-AS1	Adipose_Subcutaneous
n79	1	rs10774637	12	112225927	C	T	0.333706	0.0413105	4.77271e-15	TMEM116	Adipose_Subcutaneous
n79	1	rs10774639	12	112258445	G	A	0.145513	0.0414216	0.000482429	MAPKAPK5-AS1	Adipose_Subcutaneous
n79	1	rs10774639	12	112258445	G	A	0.298422	0.0612414	1.46976e-06	ADAM1B	Adipose_Subcutaneous
n79	1	rs10774639	12	112258445	G	A	-0.222857	0.0428722	2.91518e-07	MAPKAPK5	Adipose_Subcutaneous
n79	1	rs10774639	12	112258445	G	A	0.335286	0.0407887	1.68774e-15	TMEM116	Adipose_Subcutaneous
n79	1	rs10774640	12	112295190	T	C	0.34692	0.0407412	1.86633e-16	TMEM116	Adipose_Subcutaneous
n79	1	rs10774640	12	112295190	T	C	0.307012	0.0613566	7.74831e-07	ADAM1B	Adipose_Subcutaneous
n79	1	rs10774640	12	112295190	T	C	-0.21726	0.0430677	6.32494e-07	MAPKAPK5	Adipose_Subcutaneous
n79	1	rs10774640	12	112295190	T	C	0.158402	0.0414604	0.000149529	MAPKAPK5-AS1	Adipose_Subcutaneous
n79	1	rs10774649	12	112539516	A	G	0.215452	0.0371012	1.11768e-08	TMEM116	Adipose_Subcutaneous
n79	1	rs10774649	12	112539516	A	G	0.1781	0.0361484	1.13024e-06	MAPKAPK5-AS1	Adipose_Subcutaneous
n64	1	rs10778828	12	82117216	C	A	0.219951	0.0576526	0.000152775	RP11-121G22.3	Adipose_Subcutaneous
n64	1	rs10778828	12	82117216	C	A	0.235971	0.0319574	6.28793e-13	PPFIA2	Adipose_Subcutaneous
n158	1	rs10779552	1	211429355	A	G	0.0907546	0.0208417	1.61232e-05	RCOR3	Adipose_Subcutaneous
n158	1	rs10779553	1	211429592	A	C	0.0909562	0.0210587	1.88216e-05	RCOR3	Adipose_Subcutaneous
n142	1	rs10782154	6	107160933	G	A	-0.284127	0.0418531	3.14901e-11	QRSL1	Adipose_Subcutaneous
n117	1	rs10782230	6	126228512	G	A	-0.154726	0.0391443	8.81581e-05	RP11-624M8.1	Adipose_Subcutaneous
n55	1	rs10783344	12	50652929	T	C	-0.185155	0.0303811	2.16508e-09	CERS5	Adipose_Subcutaneous
n55	1	rs10783344	12	50652929	T	C	0.14215	0.0318846	1.01638e-05	RACGAP1	Adipose_Subcutaneous
n55	1	rs10783344	12	50652929	T	C	0.16656	0.02515	8.95352e-11	ATF1	Adipose_Subcutaneous
n55	1	rs10783344	12	50652929	T	C	0.0856929	0.020623	3.80981e-05	LARP4	Adipose_Subcutaneous
n55	1	rs10783344	12	50652929	T	C	-0.265638	0.0452061	7.57968e-09	RP4-605O3.4	Adipose_Subcutaneous
n55	1	rs10783349	12	50707853	G	A	0.283119	0.0463215	1.95333e-09	RP4-605O3.4	Adipose_Subcutaneous
n55	1	rs10783349	12	50707853	G	A	-0.126186	0.0329169	0.000142109	RACGAP1	Adipose_Subcutaneous
n55	1	rs10783349	12	50707853	G	A	-0.135229	0.0262502	3.69612e-07	ATF1	Adipose_Subcutaneous
n55	1	rs10783349	12	50707853	G	A	-0.104475	0.0210399	9.35322e-07	LARP4	Adipose_Subcutaneous
n55	1	rs10783349	12	50707853	G	A	0.204276	0.0310369	1.15476e-10	CERS5	Adipose_Subcutaneous
n55	1	rs10783350	12	50716452	A	G	0.283119	0.0463215	1.95333e-09	RP4-605O3.4	Adipose_Subcutaneous
n55	1	rs10783350	12	50716452	A	G	0.204276	0.0310369	1.15476e-10	CERS5	Adipose_Subcutaneous
n55	1	rs10783350	12	50716452	A	G	-0.104475	0.0210399	9.35322e-07	LARP4	Adipose_Subcutaneous
n55	1	rs10783350	12	50716452	A	G	-0.126186	0.0329169	0.000142109	RACGAP1	Adipose_Subcutaneous
n55	1	rs10783350	12	50716452	A	G	-0.135229	0.0262502	3.69612e-07	ATF1	Adipose_Subcutaneous
n55	1	rs10783352	12	50755545	A	G	-0.168749	0.0250914	4.70183e-11	ATF1	Adipose_Subcutaneous
n55	1	rs10783352	12	50755545	A	G	-0.137101	0.0318915	2.05546e-05	RACGAP1	Adipose_Subcutaneous
n55	1	rs10783352	12	50755545	A	G	0.188846	0.0303008	9.61765e-10	CERS5	Adipose_Subcutaneous
n55	1	rs10783352	12	50755545	A	G	0.261586	0.0451994	1.2482e-08	RP4-605O3.4	Adipose_Subcutaneous
n55	1	rs10783352	12	50755545	A	G	-0.077288	0.0206646	0.000204755	LARP4	Adipose_Subcutaneous
n55	1	rs10783353	12	50756036	G	T	0.261586	0.0451994	1.2482e-08	RP4-605O3.4	Adipose_Subcutaneous
n55	1	rs10783353	12	50756036	G	T	-0.137101	0.0318915	2.05546e-05	RACGAP1	Adipose_Subcutaneous
n55	1	rs10783353	12	50756036	G	T	-0.168749	0.0250914	4.70183e-11	ATF1	Adipose_Subcutaneous
n55	1	rs10783353	12	50756036	G	T	-0.077288	0.0206646	0.000204755	LARP4	Adipose_Subcutaneous
n55	1	rs10783353	12	50756036	G	T	0.188846	0.0303008	9.61765e-10	CERS5	Adipose_Subcutaneous
n55	1	rs10783385	12	51151523	T	C	0.122186	0.0314339	0.00011483	RACGAP1	Adipose_Subcutaneous
n55	1	rs10783385	12	51151523	T	C	0.197363	0.0241932	2.66633e-15	ATF1	Adipose_Subcutaneous
n55	1	rs10783385	12	51151523	T	C	-0.136316	0.030287	8.39042e-06	CERS5	Adipose_Subcutaneous
n55	1	rs10783385	12	51151523	T	C	-0.172995	0.0451977	0.000145486	RP4-605O3.4	Adipose_Subcutaneous
n55	1	rs10783385	12	51151523	T	C	0.0916849	0.0201755	6.88407e-06	LARP4	Adipose_Subcutaneous
n55	1	rs10783385	12	51151523	T	C	0.108736	0.0267112	5.42805e-05	COX14	Adipose_Subcutaneous
n55	1	rs10783386	12	51151529	A	T	0.122186	0.0314339	0.00011483	RACGAP1	Adipose_Subcutaneous
n55	1	rs10783386	12	51151529	A	T	0.108736	0.0267112	5.42805e-05	COX14	Adipose_Subcutaneous
n55	1	rs10783386	12	51151529	A	T	0.197363	0.0241932	2.66633e-15	ATF1	Adipose_Subcutaneous
n55	1	rs10783386	12	51151529	A	T	-0.172995	0.0451977	0.000145486	RP4-605O3.4	Adipose_Subcutaneous
n55	1	rs10783386	12	51151529	A	T	0.0916849	0.0201755	6.88407e-06	LARP4	Adipose_Subcutaneous
n55	1	rs10783386	12	51151529	A	T	-0.136316	0.030287	8.39042e-06	CERS5	Adipose_Subcutaneous
n55	1	rs10783387	12	51180143	C	T	0.120503	0.0315151	0.000147721	RACGAP1	Adipose_Subcutaneous
n55	1	rs10783387	12	51180143	C	T	0.107732	0.0267775	6.60831e-05	COX14	Adipose_Subcutaneous
n55	1	rs10783387	12	51180143	C	T	0.0914046	0.0202224	7.69286e-06	LARP4	Adipose_Subcutaneous
n55	1	rs10783387	12	51180143	C	T	0.199802	0.024212	1.3317e-15	ATF1	Adipose_Subcutaneous
n55	1	rs10783387	12	51180143	C	T	-0.144479	0.0302796	2.39018e-06	CERS5	Adipose_Subcutaneous
n55	1	rs10783387	12	51180143	C	T	-0.176746	0.0452677	0.000107106	RP4-605O3.4	Adipose_Subcutaneous
n139	1	rs10784471	12	65965049	A	C	0.21566	0.0567244	0.000160923	RP11-221N13.3	Adipose_Subcutaneous
n122	1	rs10784619	12	67655212	T	C	0.232457	0.0224644	6.5249e-23	CAND1	Adipose_Subcutaneous
n122	1	rs10784624	12	67769637	G	A	0.230406	0.0227039	3.61328e-22	CAND1	Adipose_Subcutaneous
n122	1	rs10784625	12	67769982	C	T	0.261478	0.0251642	4.49551e-23	CAND1	Adipose_Subcutaneous
n184	1	rs10787548	10	116658106	C	T	-0.168789	0.0289626	9.95294e-09	FAM160B1	Adipose_Subcutaneous
n160	1	rs1078756	14	104061646	G	A	-0.180813	0.0339824	1.54884e-07	RP11-73M18.8	Adipose_Subcutaneous
n160	1	rs1078756	14	104061646	G	A	-0.218997	0.043352	6.10863e-07	RP11-73M18.6	Adipose_Subcutaneous
n160	1	rs1078756	14	104061646	G	A	0.278537	0.0530932	2.27892e-07	RP11-894P9.2	Adipose_Subcutaneous
n160	1	rs1078756	14	104061646	G	A	-0.106453	0.0228956	4.24143e-06	TRMT61A	Adipose_Subcutaneous
n56	1	rs10789219	1	67417742	A	C	-0.126454	0.019789	3.73604e-10	MIER1	Adipose_Subcutaneous
n51	1	rs10789852	11	111788464	A	G	-0.392598	0.0533241	7.27117e-13	PPIHP1	Adipose_Subcutaneous
n51	1	rs10789852	11	111788464	A	G	0.208465	0.0333498	8.61858e-10	C11orf52	Adipose_Subcutaneous
n51	1	rs10789852	11	111788464	A	G	-0.197614	0.0279474	5.08399e-12	PPP2R1B	Adipose_Subcutaneous
n51	1	rs10789854	11	111853865	G	C	0.156995	0.0326174	1.95851e-06	C11orf52	Adipose_Subcutaneous
n51	1	rs10789854	11	111853865	G	C	-0.18238	0.0270447	4.18919e-11	PPP2R1B	Adipose_Subcutaneous
n51	1	rs10789854	11	111853865	G	C	-0.396618	0.0511237	4.72017e-14	PPIHP1	Adipose_Subcutaneous
n51	1	rs10789854	11	111853865	G	C	-0.0935969	0.0225374	3.84604e-05	DLAT	Adipose_Subcutaneous
n51	1	rs10789855	11	111866015	C	G	0.188145	0.0327394	1.56511e-08	C11orf52	Adipose_Subcutaneous
n51	1	rs10789855	11	111866015	C	G	-0.392754	0.0519212	1.82482e-13	PPIHP1	Adipose_Subcutaneous
n51	1	rs10789855	11	111866015	C	G	-0.210388	0.0270308	3.94974e-14	PPP2R1B	Adipose_Subcutaneous
n51	1	rs10789856	11	111875773	C	T	0.19224	0.0337935	2.15772e-08	C11orf52	Adipose_Subcutaneous
n51	1	rs10789856	11	111875773	C	T	-0.213642	0.0279353	1.02295e-13	PPP2R1B	Adipose_Subcutaneous
n51	1	rs10789856	11	111875773	C	T	-0.418578	0.0533578	2.55422e-14	PPIHP1	Adipose_Subcutaneous
n197	1	rs10790	3	142778666	C	T	-0.0980765	0.0249256	9.4793e-05	U2SURP	Adipose_Subcutaneous
n197	1	rs10790	3	142778666	C	T	-0.234676	0.0496427	2.94645e-06	RP11-80H8.4	Adipose_Subcutaneous
n161	1	rs10790517	11	122513555	A	T	0.13289	0.0274373	1.69441e-06	UBASH3B	Adipose_Subcutaneous
n161	1	rs10790518	11	122520706	C	G	0.143751	0.0276332	2.85707e-07	UBASH3B	Adipose_Subcutaneous
n161	1	rs10790519	11	122535408	T	C	0.135525	0.0275362	1.15931e-06	UBASH3B	Adipose_Subcutaneous
n67	1	rs10797413	1	2036263	G	A	-0.242801	0.0389314	9.37908e-10	PRKCZ-AS1	Adipose_Subcutaneous
n67	1	rs10797427	1	2060732	C	T	-0.246918	0.0393044	7.14984e-10	PRKCZ-AS1	Adipose_Subcutaneous
n36	1	rs10797801	1	182971965	G	T	0.211134	0.0416469	5.58282e-07	LAMC2	Adipose_Subcutaneous
n36	1	rs10797801	1	182971965	G	T	-0.209016	0.0359338	1.05942e-08	RP11-181K3.4	Adipose_Subcutaneous
n36	1	rs10797824	1	183024188	A	G	0.209964	0.0418699	7.33921e-07	LAMC2	Adipose_Subcutaneous
n36	1	rs10797824	1	183024188	A	G	-0.219673	0.035995	2.06072e-09	RP11-181K3.4	Adipose_Subcutaneous
n36	1	rs10797828	1	183028430	G	A	-0.195844	0.0366257	1.34958e-07	RP11-181K3.4	Adipose_Subcutaneous
n36	1	rs10797828	1	183028430	G	A	0.241046	0.0419598	1.58318e-08	LAMC2	Adipose_Subcutaneous
n36	1	rs10797850	1	183094802	G	A	0.233224	0.0413659	2.84803e-08	LAMC2	Adipose_Subcutaneous
n36	1	rs10797850	1	183094802	G	A	-0.199336	0.0359981	4.91708e-08	RP11-181K3.4	Adipose_Subcutaneous
n177	1	rs10804593	3	129707167	C	T	-0.184068	0.0494446	0.000219002	COL6A4P2	Adipose_Subcutaneous
n177	1	rs10804593	3	129707167	C	T	-0.255076	0.0512763	8.94918e-07	LINC02021	Adipose_Subcutaneous
n148	1	rs10819321	9	130697328	G	A	-1.0636	0.0491685	3.72494e-74	PIP5KL1	Adipose_Subcutaneous
n98	1	rs10821544	9	136933982	C	G	-0.14751	0.0239844	1.56186e-09	BRD3	Adipose_Subcutaneous
n98	1	rs10821546	9	136934237	C	T	-0.14751	0.0239844	1.56186e-09	BRD3	Adipose_Subcutaneous
n98	1	rs10821547	9	136937123	G	A	-0.139927	0.0242703	1.41134e-08	BRD3	Adipose_Subcutaneous
n98	1	rs10821548	9	136937263	C	T	-0.139927	0.0242703	1.41134e-08	BRD3	Adipose_Subcutaneous
n98	1	rs10821550	9	136937898	T	C	-0.143229	0.0240749	5.00045e-09	BRD3	Adipose_Subcutaneous
n98	1	rs10821551	9	136939890	A	G	-0.143329	0.0240092	4.44862e-09	BRD3	Adipose_Subcutaneous
n98	1	rs10821552	9	136939992	C	A	-0.143329	0.0240092	4.44862e-09	BRD3	Adipose_Subcutaneous
n98	1	rs10821554	9	136941779	C	T	-0.143329	0.0240092	4.44862e-09	BRD3	Adipose_Subcutaneous
n98	1	rs10821555	9	136941790	C	G	-0.143229	0.0240749	5.00045e-09	BRD3	Adipose_Subcutaneous
n98	1	rs10821556	9	136942136	C	A	-0.143329	0.0240092	4.44862e-09	BRD3	Adipose_Subcutaneous
n118	1	rs10824855	10	51779449	A	G	0.219997	0.0281538	3.17455e-14	TIMM23B	Adipose_Subcutaneous
n118	1	rs10824855	10	51779449	A	G	0.325324	0.029707	3.24719e-25	AGAP6	Adipose_Subcutaneous
n122	1	rs1082700	12	67715001	C	T	0.251803	0.0224962	3.67562e-26	CAND1	Adipose_Subcutaneous
n122	1	rs1082701	12	67720892	T	C	0.27077	0.0251375	1.60443e-24	CAND1	Adipose_Subcutaneous
n122	1	rs1082702	12	67721611	A	G	0.27077	0.0251375	1.60443e-24	CAND1	Adipose_Subcutaneous
n122	1	rs1082708	12	67729841	A	G	0.27077	0.0251375	1.60443e-24	CAND1	Adipose_Subcutaneous
n122	1	rs1082709	12	67729825	G	A	0.27077	0.0251375	1.60443e-24	CAND1	Adipose_Subcutaneous
n122	1	rs1082710	12	67729219	T	G	0.251268	0.0225013	4.66438e-26	CAND1	Adipose_Subcutaneous
n122	1	rs1082711	12	67735275	C	A	0.27077	0.0251375	1.60443e-24	CAND1	Adipose_Subcutaneous
n77	1	rs10829605	10	131344413	C	T	0.569844	0.034258	5.70782e-50	MGMT	Adipose_Subcutaneous
n182	1	rs10832715	11	17028003	A	G	-0.168001	0.0412805	5.45177e-05	OR7E14P	Adipose_Subcutaneous
n182	1	rs10832716	11	17028070	G	A	-0.168001	0.0412805	5.45177e-05	OR7E14P	Adipose_Subcutaneous
n182	1	rs10832717	11	17029099	C	T	-0.168001	0.0412805	5.45177e-05	OR7E14P	Adipose_Subcutaneous
n182	1	rs10832718	11	17029107	G	T	-0.168001	0.0412805	5.45177e-05	OR7E14P	Adipose_Subcutaneous
n182	1	rs10832719	11	17029152	A	G	-0.168001	0.0412805	5.45177e-05	OR7E14P	Adipose_Subcutaneous
n182	1	rs10832720	11	17029262	G	A	-0.168001	0.0412805	5.45177e-05	OR7E14P	Adipose_Subcutaneous
n182	1	rs10832721	11	17029648	A	C	-0.156341	0.0411584	0.000163077	OR7E14P	Adipose_Subcutaneous
n32	2	rs10840421	11	10491357	C	T	0.193021	0.0407497	2.81794e-06	AMPD3	Adipose_Subcutaneous
n119	1	rs10846579	12	124407403	C	T	0.230709	0.0288678	8.90144e-15	CCDC92	Adipose_Subcutaneous
n119	1	rs10846579	12	124407403	C	T	0.381563	0.0344424	1.037e-25	DNAH10OS	Adipose_Subcutaneous
n119	1	rs10846579	12	124407403	C	T	0.304461	0.0445929	2.4577e-11	RP11-380L11.4	Adipose_Subcutaneous
n119	1	rs10846579	12	124407403	C	T	0.34971	0.050597	1.4326e-11	DNAH10	Adipose_Subcutaneous
n119	1	rs10846580	12	124415453	T	C	0.314327	0.0514242	1.94895e-09	DNAH10	Adipose_Subcutaneous
n119	1	rs10846580	12	124415453	T	C	0.303166	0.0449427	4.13755e-11	RP11-380L11.4	Adipose_Subcutaneous
n119	1	rs10846580	12	124415453	T	C	0.369349	0.0349917	1.07492e-23	DNAH10OS	Adipose_Subcutaneous
n119	1	rs10846580	12	124415453	T	C	0.232007	0.0290696	9.6247e-15	CCDC92	Adipose_Subcutaneous
n77	1	rs1084700	10	131374751	C	G	0.532345	0.0334584	1.36511e-46	MGMT	Adipose_Subcutaneous
n158	1	rs1084981	1	211582722	C	G	0.0829832	0.0213803	0.000117512	RCOR3	Adipose_Subcutaneous
n158	1	rs1084984	1	211629107	G	A	0.0805598	0.0214736	0.000195851	RCOR3	Adipose_Subcutaneous
n79	1	rs10849947	12	111864684	T	C	0.21323	0.0392918	8.87449e-08	TMEM116	Adipose_Subcutaneous
n79	1	rs10849947	12	111864684	T	C	0.151899	0.0384448	8.87373e-05	MAPKAPK5-AS1	Adipose_Subcutaneous
n79	1	rs10849947	12	111864684	T	C	-0.132251	0.0309389	2.28539e-05	HECTD4	Adipose_Subcutaneous
n79	1	rs10849948	12	111875410	A	G	0.21323	0.0392918	8.87449e-08	TMEM116	Adipose_Subcutaneous
n79	1	rs10849948	12	111875410	A	G	-0.132251	0.0309389	2.28539e-05	HECTD4	Adipose_Subcutaneous
n79	1	rs10849948	12	111875410	A	G	0.151899	0.0384448	8.87373e-05	MAPKAPK5-AS1	Adipose_Subcutaneous
n79	1	rs10849949	12	111893537	A	G	0.210527	0.0579492	0.000308498	ADAM1B	Adipose_Subcutaneous
n79	1	rs10849949	12	111893537	A	G	0.21618	0.0395209	7.05509e-08	TMEM116	Adipose_Subcutaneous
n79	1	rs10849949	12	111893537	A	G	-0.146424	0.0407015	0.000352503	MAPKAPK5	Adipose_Subcutaneous
n79	1	rs10849949	12	111893537	A	G	0.154202	0.0386752	7.66436e-05	MAPKAPK5-AS1	Adipose_Subcutaneous
n79	1	rs10849949	12	111893537	A	G	-0.132891	0.0311344	2.34811e-05	HECTD4	Adipose_Subcutaneous
n79	1	rs10849951	12	111910912	G	A	0.21618	0.0395209	7.05509e-08	TMEM116	Adipose_Subcutaneous
n79	1	rs10849951	12	111910912	G	A	0.210527	0.0579492	0.000308498	ADAM1B	Adipose_Subcutaneous
n79	1	rs10849951	12	111910912	G	A	-0.132891	0.0311344	2.34811e-05	HECTD4	Adipose_Subcutaneous
n79	1	rs10849951	12	111910912	G	A	0.154202	0.0386752	7.66436e-05	MAPKAPK5-AS1	Adipose_Subcutaneous
n79	1	rs10849951	12	111910912	G	A	-0.146424	0.0407015	0.000352503	MAPKAPK5	Adipose_Subcutaneous
n79	1	rs10849962	12	112037526	A	G	-0.210616	0.0392452	1.21854e-07	TMEM116	Adipose_Subcutaneous
n79	1	rs10849962	12	112037526	A	G	-0.243311	0.0572193	2.51683e-05	ADAM1B	Adipose_Subcutaneous
n79	1	rs10849962	12	112037526	A	G	-0.176041	0.0381715	5.05027e-06	MAPKAPK5-AS1	Adipose_Subcutaneous
n79	1	rs10849962	12	112037526	A	G	-0.196739	0.0529587	0.000225643	RP3-473L9.4	Adipose_Subcutaneous
n79	1	rs10849962	12	112037526	A	G	0.146485	0.0307557	2.49021e-06	HECTD4	Adipose_Subcutaneous
n79	1	rs10849974	12	112264158	C	T	0.212739	0.0416766	4.68603e-07	MAPKAPK5-AS1	Adipose_Subcutaneous
n79	1	rs10849974	12	112264158	C	T	0.379117	0.0616126	1.53473e-09	ADAM1B	Adipose_Subcutaneous
n79	1	rs10849974	12	112264158	C	T	0.35007	0.0414382	3.09675e-16	TMEM116	Adipose_Subcutaneous
n79	1	rs10849974	12	112264158	C	T	-0.176663	0.0441518	7.23266e-05	MAPKAPK5	Adipose_Subcutaneous
n79	1	rs10849974	12	112264158	C	T	-0.18824	0.0334501	3.01761e-08	HECTD4	Adipose_Subcutaneous
n79	1	rs10849975	12	112264648	G	A	-0.18824	0.0334501	3.01761e-08	HECTD4	Adipose_Subcutaneous
n79	1	rs10849975	12	112264648	G	A	0.212739	0.0416766	4.68603e-07	MAPKAPK5-AS1	Adipose_Subcutaneous
n79	1	rs10849975	12	112264648	G	A	0.379117	0.0616126	1.53473e-09	ADAM1B	Adipose_Subcutaneous
n79	1	rs10849975	12	112264648	G	A	-0.176663	0.0441518	7.23266e-05	MAPKAPK5	Adipose_Subcutaneous
n79	1	rs10849975	12	112264648	G	A	0.35007	0.0414382	3.09675e-16	TMEM116	Adipose_Subcutaneous
n79	1	rs10849979	12	112286938	T	C	0.213374	0.0373222	1.84497e-08	TMEM116	Adipose_Subcutaneous
n79	1	rs10849979	12	112286938	T	C	0.194977	0.0548954	0.000418032	ADAM1B	Adipose_Subcutaneous
n79	1	rs10849979	12	112286938	T	C	0.177549	0.036343	1.38335e-06	MAPKAPK5-AS1	Adipose_Subcutaneous
n79	1	rs10849981	12	112335217	A	T	0.35007	0.0414382	3.09675e-16	TMEM116	Adipose_Subcutaneous
n79	1	rs10849981	12	112335217	A	T	-0.18824	0.0334501	3.01761e-08	HECTD4	Adipose_Subcutaneous
n79	1	rs10849981	12	112335217	A	T	-0.176663	0.0441518	7.23266e-05	MAPKAPK5	Adipose_Subcutaneous
n79	1	rs10849981	12	112335217	A	T	0.379117	0.0616126	1.53473e-09	ADAM1B	Adipose_Subcutaneous
n79	1	rs10849981	12	112335217	A	T	0.212739	0.0416766	4.68603e-07	MAPKAPK5-AS1	Adipose_Subcutaneous
n79	1	rs10849982	12	112335539	G	A	-0.176663	0.0441518	7.23266e-05	MAPKAPK5	Adipose_Subcutaneous
n79	1	rs10849982	12	112335539	G	A	0.379117	0.0616126	1.53473e-09	ADAM1B	Adipose_Subcutaneous
n79	1	rs10849982	12	112335539	G	A	0.212739	0.0416766	4.68603e-07	MAPKAPK5-AS1	Adipose_Subcutaneous
n79	1	rs10849982	12	112335539	G	A	-0.18824	0.0334501	3.01761e-08	HECTD4	Adipose_Subcutaneous
n79	1	rs10849982	12	112335539	G	A	0.35007	0.0414382	3.09675e-16	TMEM116	Adipose_Subcutaneous
n79	1	rs10849983	12	112340409	G	T	-0.224173	0.0430493	2.78139e-07	MAPKAPK5	Adipose_Subcutaneous
n79	1	rs10849983	12	112340409	G	T	0.305312	0.0614456	9.20412e-07	ADAM1B	Adipose_Subcutaneous
n79	1	rs10849983	12	112340409	G	T	0.340407	0.0409008	7.89649e-16	TMEM116	Adipose_Subcutaneous
n79	1	rs10849983	12	112340409	G	T	0.150774	0.0415639	0.000314892	MAPKAPK5-AS1	Adipose_Subcutaneous
n79	1	rs10849984	12	112347728	T	C	-0.18824	0.0334501	3.01761e-08	HECTD4	Adipose_Subcutaneous
n79	1	rs10849984	12	112347728	T	C	0.379117	0.0616126	1.53473e-09	ADAM1B	Adipose_Subcutaneous
n79	1	rs10849984	12	112347728	T	C	-0.176663	0.0441518	7.23266e-05	MAPKAPK5	Adipose_Subcutaneous
n79	1	rs10849984	12	112347728	T	C	0.35007	0.0414382	3.09675e-16	TMEM116	Adipose_Subcutaneous
n79	1	rs10849984	12	112347728	T	C	0.212739	0.0416766	4.68603e-07	MAPKAPK5-AS1	Adipose_Subcutaneous
n79	1	rs10849985	12	112347754	C	T	-0.176663	0.0441518	7.23266e-05	MAPKAPK5	Adipose_Subcutaneous
n79	1	rs10849985	12	112347754	C	T	0.379117	0.0616126	1.53473e-09	ADAM1B	Adipose_Subcutaneous
n79	1	rs10849985	12	112347754	C	T	0.212739	0.0416766	4.68603e-07	MAPKAPK5-AS1	Adipose_Subcutaneous
n79	1	rs10849985	12	112347754	C	T	0.35007	0.0414382	3.09675e-16	TMEM116	Adipose_Subcutaneous
n79	1	rs10849985	12	112347754	C	T	-0.18824	0.0334501	3.01761e-08	HECTD4	Adipose_Subcutaneous
n79	1	rs10849990	12	112398910	T	C	0.305312	0.0614456	9.20412e-07	ADAM1B	Adipose_Subcutaneous
n79	1	rs10849990	12	112398910	T	C	0.150774	0.0415639	0.000314892	MAPKAPK5-AS1	Adipose_Subcutaneous
n79	1	rs10849990	12	112398910	T	C	0.340407	0.0409008	7.89649e-16	TMEM116	Adipose_Subcutaneous
n79	1	rs10849990	12	112398910	T	C	-0.224173	0.0430493	2.78139e-07	MAPKAPK5	Adipose_Subcutaneous
n79	1	rs10849992	12	112443017	C	T	0.532471	0.0801164	7.7291e-11	ADAM1B	Adipose_Subcutaneous
n79	1	rs10849992	12	112443017	C	T	-0.183641	0.0443424	4.03793e-05	HECTD4	Adipose_Subcutaneous
n79	1	rs10849992	12	112443017	C	T	-0.15003	0.0388914	0.000129118	ERP29	Adipose_Subcutaneous
n79	1	rs10849992	12	112443017	C	T	0.249138	0.0547783	6.76725e-06	MAPKAPK5-AS1	Adipose_Subcutaneous
n79	1	rs10849992	12	112443017	C	T	-0.392371	0.0560105	7.80862e-12	MAPKAPK5	Adipose_Subcutaneous
n79	1	rs10849992	12	112443017	C	T	0.65275	0.0501309	1.13118e-33	TMEM116	Adipose_Subcutaneous
n79	1	rs10849995	12	112479544	C	T	0.615481	0.0487811	5.81235e-32	TMEM116	Adipose_Subcutaneous
n79	1	rs10849995	12	112479544	C	T	0.414979	0.0785212	1.86571e-07	ADAM1B	Adipose_Subcutaneous
n79	1	rs10849995	12	112479544	C	T	-0.460197	0.0528376	4.24266e-17	MAPKAPK5	Adipose_Subcutaneous
n79	1	rs10849998	12	112508699	T	C	0.395306	0.0773605	4.56074e-07	ADAM1B	Adipose_Subcutaneous
n79	1	rs10849998	12	112508699	T	C	0.600052	0.0481091	2.34373e-31	TMEM116	Adipose_Subcutaneous
n79	1	rs10849998	12	112508699	T	C	-0.459864	0.0518442	1.22684e-17	MAPKAPK5	Adipose_Subcutaneous
n79	1	rs10850007	12	112616431	G	C	0.381933	0.0785392	1.54193e-06	ADAM1B	Adipose_Subcutaneous
n79	1	rs10850007	12	112616431	G	C	0.610521	0.0486633	1.15887e-31	TMEM116	Adipose_Subcutaneous
n79	1	rs10850007	12	112616431	G	C	-0.481708	0.0522317	7.60773e-19	MAPKAPK5	Adipose_Subcutaneous
n79	1	rs10850013	12	112650049	T	C	0.395306	0.0773605	4.56074e-07	ADAM1B	Adipose_Subcutaneous
n79	1	rs10850013	12	112650049	T	C	0.600052	0.0481091	2.34373e-31	TMEM116	Adipose_Subcutaneous
n79	1	rs10850013	12	112650049	T	C	-0.459864	0.0518442	1.22684e-17	MAPKAPK5	Adipose_Subcutaneous
n79	1	rs10850014	12	112650058	A	G	-0.459864	0.0518442	1.22684e-17	MAPKAPK5	Adipose_Subcutaneous
n79	1	rs10850014	12	112650058	A	G	0.395306	0.0773605	4.56074e-07	ADAM1B	Adipose_Subcutaneous
n79	1	rs10850014	12	112650058	A	G	0.600052	0.0481091	2.34373e-31	TMEM116	Adipose_Subcutaneous
n79	1	rs10850015	12	112650707	T	C	0.395306	0.0773605	4.56074e-07	ADAM1B	Adipose_Subcutaneous
n79	1	rs10850015	12	112650707	T	C	-0.459864	0.0518442	1.22684e-17	MAPKAPK5	Adipose_Subcutaneous
n79	1	rs10850015	12	112650707	T	C	0.600052	0.0481091	2.34373e-31	TMEM116	Adipose_Subcutaneous
n79	1	rs10850023	12	112708331	T	C	0.400301	0.0775687	3.52988e-07	ADAM1B	Adipose_Subcutaneous
n79	1	rs10850023	12	112708331	T	C	-0.465375	0.0519383	6.07322e-18	MAPKAPK5	Adipose_Subcutaneous
n79	1	rs10850023	12	112708331	T	C	0.602318	0.0482532	2.13447e-31	TMEM116	Adipose_Subcutaneous
n79	1	rs10850024	12	112718510	C	A	0.179528	0.0363755	1.08435e-06	MAPKAPK5-AS1	Adipose_Subcutaneous
n79	1	rs10850024	12	112718510	C	A	0.218729	0.0373154	8.22791e-09	TMEM116	Adipose_Subcutaneous
n79	1	rs10850024	12	112718510	C	A	0.193922	0.054979	0.000457807	ADAM1B	Adipose_Subcutaneous
n79	1	rs10850031	12	112771063	T	G	0.177896	0.0361604	1.17107e-06	MAPKAPK5-AS1	Adipose_Subcutaneous
n79	1	rs10850031	12	112771063	T	G	0.214733	0.0371197	1.26579e-08	TMEM116	Adipose_Subcutaneous
n79	1	rs10850036	12	112835334	T	C	-0.13973	0.0387236	0.000338413	MAPKAPK5	Adipose_Subcutaneous
n79	1	rs10850036	12	112835334	T	C	0.174742	0.0365583	2.29711e-06	MAPKAPK5-AS1	Adipose_Subcutaneous
n79	1	rs10850036	12	112835334	T	C	0.216523	0.037484	1.32713e-08	TMEM116	Adipose_Subcutaneous
n79	1	rs10850043	12	112957138	G	A	0.330846	0.0826663	7.20505e-05	ADAM1B	Adipose_Subcutaneous
n79	1	rs10850043	12	112957138	G	A	0.523493	0.0533514	6.15134e-21	TMEM116	Adipose_Subcutaneous
n79	1	rs10850043	12	112957138	G	A	-0.456707	0.0553803	1.38647e-15	MAPKAPK5	Adipose_Subcutaneous
n79	1	rs10850045	12	112959096	C	T	-0.456707	0.0553803	1.38647e-15	MAPKAPK5	Adipose_Subcutaneous
n79	1	rs10850045	12	112959096	C	T	0.330846	0.0826663	7.20505e-05	ADAM1B	Adipose_Subcutaneous
n79	1	rs10850045	12	112959096	C	T	0.523493	0.0533514	6.15134e-21	TMEM116	Adipose_Subcutaneous
n79	1	rs10850047	12	112964652	C	T	-0.455632	0.0549026	9.42445e-16	MAPKAPK5	Adipose_Subcutaneous
n79	1	rs10850047	12	112964652	C	T	0.318971	0.0820859	0.000115409	ADAM1B	Adipose_Subcutaneous
n79	1	rs10850047	12	112964652	C	T	0.514891	0.0530161	1.41465e-20	TMEM116	Adipose_Subcutaneous
n79	1	rs10850048	12	112965801	C	T	0.332653	0.0827406	6.68496e-05	ADAM1B	Adipose_Subcutaneous
n79	1	rs10850048	12	112965801	C	T	-0.467967	0.0552614	2.65958e-16	MAPKAPK5	Adipose_Subcutaneous
n79	1	rs10850048	12	112965801	C	T	0.520434	0.0534756	1.19652e-20	TMEM116	Adipose_Subcutaneous
n79	1	rs10850049	12	112966092	A	G	0.37625	0.078521	2.17066e-06	ADAM1B	Adipose_Subcutaneous
n79	1	rs10850049	12	112966092	A	G	0.578758	0.0493622	2.78676e-28	TMEM116	Adipose_Subcutaneous
n79	1	rs10850049	12	112966092	A	G	-0.452012	0.0526958	1.16187e-16	MAPKAPK5	Adipose_Subcutaneous
n79	1	rs10850050	12	112966115	T	C	0.37625	0.078521	2.17066e-06	ADAM1B	Adipose_Subcutaneous
n79	1	rs10850050	12	112966115	T	C	0.578758	0.0493622	2.78676e-28	TMEM116	Adipose_Subcutaneous
n79	1	rs10850050	12	112966115	T	C	-0.452012	0.0526958	1.16187e-16	MAPKAPK5	Adipose_Subcutaneous
n79	1	rs10850051	12	112966158	T	C	0.578758	0.0493622	2.78676e-28	TMEM116	Adipose_Subcutaneous
n79	1	rs10850051	12	112966158	T	C	-0.452012	0.0526958	1.16187e-16	MAPKAPK5	Adipose_Subcutaneous
n79	1	rs10850051	12	112966158	T	C	0.37625	0.078521	2.17066e-06	ADAM1B	Adipose_Subcutaneous
n79	1	rs10850052	12	112967623	C	A	-0.452012	0.0526958	1.16187e-16	MAPKAPK5	Adipose_Subcutaneous
n79	1	rs10850052	12	112967623	C	A	0.37625	0.078521	2.17066e-06	ADAM1B	Adipose_Subcutaneous
n79	1	rs10850052	12	112967623	C	A	0.578758	0.0493622	2.78676e-28	TMEM116	Adipose_Subcutaneous
n79	1	rs10850053	12	112977777	T	C	0.57822	0.0479969	1.35722e-29	TMEM116	Adipose_Subcutaneous
n79	1	rs10850053	12	112977777	T	C	0.381353	0.0766713	8.97807e-07	ADAM1B	Adipose_Subcutaneous
n79	1	rs10850053	12	112977777	T	C	-0.447666	0.0514459	4.50987e-17	MAPKAPK5	Adipose_Subcutaneous
n127	1	rs10851478	15	49829019	T	C	0.132198	0.0356708	0.000233491	FAM227B	Adipose_Subcutaneous
n198	1	rs10853137	17	29594018	C	T	-0.144526	0.0258598	3.72362e-08	NF1	Adipose_Subcutaneous
n198	1	rs10853137	17	29594018	C	T	0.109719	0.0273318	6.85492e-05	EVI2A	Adipose_Subcutaneous
n189	1	rs10853234	18	13488179	C	T	-0.28162	0.0471772	4.45781e-09	RP11-53B2.2	Adipose_Subcutaneous
n37	3	rs10857128	4	129020983	T	C	0.127024	0.0302451	3.15171e-05	RP11-420A23.1	Adipose_Subcutaneous
n37	3	rs10857129	4	129045317	G	A	0.115959	0.0317469	0.00028635	RP11-420A23.1	Adipose_Subcutaneous
n37	3	rs10857129	4	129045317	G	A	-0.0960818	0.024374	9.20745e-05	INTU	Adipose_Subcutaneous
n16	2	rs10857405	4	144055514	C	T	-0.223581	0.0483328	4.73329e-06	RP11-284M14.1	Adipose_Subcutaneous
n64	1	rs10862368	12	82244514	C	T	0.242159	0.0333579	1.45615e-12	PPFIA2	Adipose_Subcutaneous
n64	1	rs10862371	12	82249298	C	T	0.226562	0.0585333	0.000122611	RP11-121G22.3	Adipose_Subcutaneous
n64	1	rs10862371	12	82249298	C	T	0.237829	0.0324853	9.61742e-13	PPFIA2	Adipose_Subcutaneous
n64	1	rs10862372	12	82249804	C	T	0.235033	0.0326865	2.30627e-12	PPFIA2	Adipose_Subcutaneous
n64	1	rs10862372	12	82249804	C	T	0.235744	0.0587339	6.87105e-05	RP11-121G22.3	Adipose_Subcutaneous
n64	1	rs10862373	12	82250657	A	G	0.226562	0.0585333	0.000122611	RP11-121G22.3	Adipose_Subcutaneous
n64	1	rs10862373	12	82250657	A	G	0.237829	0.0324853	9.61742e-13	PPFIA2	Adipose_Subcutaneous
n64	1	rs10862374	12	82250809	G	C	0.241878	0.0324334	3.80265e-13	PPFIA2	Adipose_Subcutaneous
n64	1	rs10862374	12	82250809	G	C	0.237964	0.0584558	5.42722e-05	RP11-121G22.3	Adipose_Subcutaneous
n64	1	rs10862375	12	82254809	G	C	0.188265	0.0303642	1.16372e-09	PPFIA2	Adipose_Subcutaneous
n158	1	rs10863880	1	211408395	T	G	-0.118063	0.0232449	5.32413e-07	RCOR3	Adipose_Subcutaneous
n158	1	rs10863883	1	211424128	T	C	0.0893896	0.0211622	2.84166e-05	RCOR3	Adipose_Subcutaneous
n158	1	rs10863884	1	211441600	A	G	0.0858799	0.0216666	8.43073e-05	RCOR3	Adipose_Subcutaneous
n158	1	rs10863888	1	211502769	A	G	0.080993	0.0213888	0.000170806	RCOR3	Adipose_Subcutaneous
n158	1	rs10863895	1	211615094	T	C	-0.0818358	0.0214956	0.000157675	RCOR3	Adipose_Subcutaneous
n153	1	rs10866009	3	57523831	T	C	-0.0836404	0.0210256	7.95284e-05	SLMAP	Adipose_Subcutaneous
n153	1	rs10866010	3	57586733	A	C	0.247097	0.0484839	4.87956e-07	DNAH12	Adipose_Subcutaneous
n117	1	rs10872303	6	126255034	C	T	-0.241145	0.0370129	1.74179e-10	RP11-624M8.1	Adipose_Subcutaneous
n132	1	rs10872445	6	136086666	C	T	-0.176173	0.0358096	1.17077e-06	AHI1	Adipose_Subcutaneous
n132	1	rs10872445	6	136086666	C	T	-0.181159	0.0432987	3.37266e-05	LINC00271	Adipose_Subcutaneous
n43	1	rs10872849	14	31729057	C	T	0.229334	0.0473598	1.70279e-06	RP11-596D21.1	Adipose_Subcutaneous
n12	1	rs10872902	14	37943060	A	G	-0.179829	0.0309605	1.11029e-08	MIPOL1	Adipose_Subcutaneous
n134	1	rs10873205	14	68015472	A	C	-0.147284	0.0305333	1.86258e-06	PLEKHH1	Adipose_Subcutaneous
n10	3	rs10873259	14	74056804	A	G	-0.103289	0.0277109	0.000215094	ACOT2	Adipose_Subcutaneous
n10	3	rs10873259	14	74056804	A	G	0.223433	0.05113	1.50631e-05	RP5-1021I20.1	Adipose_Subcutaneous
n195	1	rs10875467	8	142233396	C	A	-0.207209	0.0375994	5.66779e-08	SLC45A4	Adipose_Subcutaneous
n55	1	rs10876013	12	50626065	A	T	-0.265638	0.0452061	7.57968e-09	RP4-605O3.4	Adipose_Subcutaneous
n55	1	rs10876013	12	50626065	A	T	0.14215	0.0318846	1.01638e-05	RACGAP1	Adipose_Subcutaneous
n55	1	rs10876013	12	50626065	A	T	0.0856929	0.020623	3.80981e-05	LARP4	Adipose_Subcutaneous
n55	1	rs10876013	12	50626065	A	T	-0.185155	0.0303811	2.16508e-09	CERS5	Adipose_Subcutaneous
n55	1	rs10876013	12	50626065	A	T	0.16656	0.02515	8.95352e-11	ATF1	Adipose_Subcutaneous
n55	1	rs10876014	12	50674753	C	T	0.16656	0.02515	8.95352e-11	ATF1	Adipose_Subcutaneous
n55	1	rs10876014	12	50674753	C	T	0.14215	0.0318846	1.01638e-05	RACGAP1	Adipose_Subcutaneous
n55	1	rs10876014	12	50674753	C	T	-0.185155	0.0303811	2.16508e-09	CERS5	Adipose_Subcutaneous
n55	1	rs10876014	12	50674753	C	T	0.0856929	0.020623	3.80981e-05	LARP4	Adipose_Subcutaneous
n55	1	rs10876014	12	50674753	C	T	-0.265638	0.0452061	7.57968e-09	RP4-605O3.4	Adipose_Subcutaneous
n55	1	rs10876015	12	50677506	T	C	0.139024	0.0316084	1.32817e-05	RACGAP1	Adipose_Subcutaneous
n55	1	rs10876015	12	50677506	T	C	-0.243311	0.0450117	9.93275e-08	RP4-605O3.4	Adipose_Subcutaneous
n55	1	rs10876015	12	50677506	T	C	-0.193779	0.0299761	2.37728e-10	CERS5	Adipose_Subcutaneous
n55	1	rs10876015	12	50677506	T	C	0.141065	0.0252061	3.5734e-08	ATF1	Adipose_Subcutaneous
n55	1	rs10876016	12	50681323	G	C	-0.194196	0.0301134	2.61519e-10	CERS5	Adipose_Subcutaneous
n55	1	rs10876016	12	50681323	G	C	0.13951	0.0317485	1.35268e-05	RACGAP1	Adipose_Subcutaneous
n55	1	rs10876016	12	50681323	G	C	-0.257324	0.0450689	1.92295e-08	RP4-605O3.4	Adipose_Subcutaneous
n55	1	rs10876016	12	50681323	G	C	0.152916	0.0251888	2.48359e-09	ATF1	Adipose_Subcutaneous
n55	1	rs10876017	12	50681539	C	T	-0.263815	0.0452131	9.56313e-09	RP4-605O3.4	Adipose_Subcutaneous
n55	1	rs10876017	12	50681539	C	T	0.143522	0.0318631	8.25825e-06	RACGAP1	Adipose_Subcutaneous
n55	1	rs10876017	12	50681539	C	T	0.0856922	0.0206169	3.79057e-05	LARP4	Adipose_Subcutaneous
n55	1	rs10876017	12	50681539	C	T	-0.18748	0.0303438	1.32254e-09	CERS5	Adipose_Subcutaneous
n55	1	rs10876017	12	50681539	C	T	0.165565	0.025155	1.15424e-10	ATF1	Adipose_Subcutaneous
n55	1	rs10876018	12	50712058	G	A	0.204276	0.0310369	1.15476e-10	CERS5	Adipose_Subcutaneous
n55	1	rs10876018	12	50712058	G	A	0.283119	0.0463215	1.95333e-09	RP4-605O3.4	Adipose_Subcutaneous
n55	1	rs10876018	12	50712058	G	A	-0.126186	0.0329169	0.000142109	RACGAP1	Adipose_Subcutaneous
n55	1	rs10876018	12	50712058	G	A	-0.104475	0.0210399	9.35322e-07	LARP4	Adipose_Subcutaneous
n55	1	rs10876018	12	50712058	G	A	-0.135229	0.0262502	3.69612e-07	ATF1	Adipose_Subcutaneous
n55	1	rs10876021	12	50736798	C	T	-0.126186	0.0329169	0.000142109	RACGAP1	Adipose_Subcutaneous
n55	1	rs10876021	12	50736798	C	T	-0.135229	0.0262502	3.69612e-07	ATF1	Adipose_Subcutaneous
n55	1	rs10876021	12	50736798	C	T	0.204276	0.0310369	1.15476e-10	CERS5	Adipose_Subcutaneous
n55	1	rs10876021	12	50736798	C	T	-0.104475	0.0210399	9.35322e-07	LARP4	Adipose_Subcutaneous
n55	1	rs10876021	12	50736798	C	T	0.283119	0.0463215	1.95333e-09	RP4-605O3.4	Adipose_Subcutaneous
n55	1	rs10876023	12	50746917	A	G	-0.167876	0.024989	4.92557e-11	ATF1	Adipose_Subcutaneous
n55	1	rs10876023	12	50746917	A	G	0.242842	0.0452036	1.18383e-07	RP4-605O3.4	Adipose_Subcutaneous
n55	1	rs10876023	12	50746917	A	G	-0.133172	0.0317864	3.29251e-05	RACGAP1	Adipose_Subcutaneous
n55	1	rs10876023	12	50746917	A	G	0.190126	0.030149	6.19326e-10	CERS5	Adipose_Subcutaneous
n55	1	rs10876027	12	50763484	A	C	-0.104475	0.0210399	9.35322e-07	LARP4	Adipose_Subcutaneous
n55	1	rs10876027	12	50763484	A	C	-0.135229	0.0262502	3.69612e-07	ATF1	Adipose_Subcutaneous
n55	1	rs10876027	12	50763484	A	C	-0.126186	0.0329169	0.000142109	RACGAP1	Adipose_Subcutaneous
n55	1	rs10876027	12	50763484	A	C	0.283119	0.0463215	1.95333e-09	RP4-605O3.4	Adipose_Subcutaneous
n55	1	rs10876027	12	50763484	A	C	0.204276	0.0310369	1.15476e-10	CERS5	Adipose_Subcutaneous
n55	1	rs10876028	12	50765733	T	C	-0.168749	0.0250914	4.70183e-11	ATF1	Adipose_Subcutaneous
n55	1	rs10876028	12	50765733	T	C	-0.077288	0.0206646	0.000204755	LARP4	Adipose_Subcutaneous
n55	1	rs10876028	12	50765733	T	C	0.188846	0.0303008	9.61765e-10	CERS5	Adipose_Subcutaneous
n55	1	rs10876028	12	50765733	T	C	0.261586	0.0451994	1.2482e-08	RP4-605O3.4	Adipose_Subcutaneous
n55	1	rs10876028	12	50765733	T	C	-0.137101	0.0318915	2.05546e-05	RACGAP1	Adipose_Subcutaneous
n55	1	rs10876045	12	50909254	C	T	-0.132188	0.031345	2.92631e-05	CERS5	Adipose_Subcutaneous
n55	1	rs10876045	12	50909254	C	T	0.175686	0.0253942	1.3723e-11	ATF1	Adipose_Subcutaneous
n55	1	rs10876045	12	50909254	C	T	-0.224764	0.0462757	1.5865e-06	RP4-605O3.4	Adipose_Subcutaneous
n55	1	rs10876045	12	50909254	C	T	0.0860944	0.0209043	4.44706e-05	LARP4	Adipose_Subcutaneous
n55	1	rs10876045	12	50909254	C	T	0.15152	0.0322432	3.36139e-06	RACGAP1	Adipose_Subcutaneous
n55	1	rs10876055	12	50940983	T	G	0.144105	0.0325321	1.15542e-05	RACGAP1	Adipose_Subcutaneous
n55	1	rs10876055	12	50940983	T	G	0.100863	0.0278542	0.000322592	COX14	Adipose_Subcutaneous
n55	1	rs10876055	12	50940983	T	G	0.0869607	0.0210405	4.1838e-05	LARP4	Adipose_Subcutaneous
n55	1	rs10876055	12	50940983	T	G	0.181578	0.0254976	3.64737e-12	ATF1	Adipose_Subcutaneous
n55	1	rs10876055	12	50940983	T	G	-0.135942	0.0315288	1.94492e-05	CERS5	Adipose_Subcutaneous
n55	1	rs10876055	12	50940983	T	G	-0.207619	0.046752	1.09885e-05	RP4-605O3.4	Adipose_Subcutaneous
n55	1	rs10876059	12	50957170	A	G	-0.207619	0.046752	1.09885e-05	RP4-605O3.4	Adipose_Subcutaneous
n55	1	rs10876059	12	50957170	A	G	0.181578	0.0254976	3.64737e-12	ATF1	Adipose_Subcutaneous
n55	1	rs10876059	12	50957170	A	G	0.0869607	0.0210405	4.1838e-05	LARP4	Adipose_Subcutaneous
n55	1	rs10876059	12	50957170	A	G	-0.135942	0.0315288	1.94492e-05	CERS5	Adipose_Subcutaneous
n55	1	rs10876059	12	50957170	A	G	0.100863	0.0278542	0.000322592	COX14	Adipose_Subcutaneous
n55	1	rs10876059	12	50957170	A	G	0.144105	0.0325321	1.15542e-05	RACGAP1	Adipose_Subcutaneous
n55	1	rs10876066	12	50982084	G	A	-0.135942	0.0315288	1.94492e-05	CERS5	Adipose_Subcutaneous
n55	1	rs10876066	12	50982084	G	A	0.181578	0.0254976	3.64737e-12	ATF1	Adipose_Subcutaneous
n55	1	rs10876066	12	50982084	G	A	0.144105	0.0325321	1.15542e-05	RACGAP1	Adipose_Subcutaneous
n55	1	rs10876066	12	50982084	G	A	0.100863	0.0278542	0.000322592	COX14	Adipose_Subcutaneous
n55	1	rs10876066	12	50982084	G	A	0.0869607	0.0210405	4.1838e-05	LARP4	Adipose_Subcutaneous
n55	1	rs10876066	12	50982084	G	A	-0.207619	0.046752	1.09885e-05	RP4-605O3.4	Adipose_Subcutaneous
n55	1	rs10876069	12	50993178	C	T	0.148133	0.0244549	2.6849e-09	ATF1	Adipose_Subcutaneous
n55	1	rs10876069	12	50993178	C	T	0.142717	0.0307545	4.42247e-06	RACGAP1	Adipose_Subcutaneous
n55	1	rs10876069	12	50993178	C	T	0.10228	0.02633	0.000116004	COX14	Adipose_Subcutaneous
n55	1	rs10876069	12	50993178	C	T	0.0850827	0.0199042	2.28496e-05	LARP4	Adipose_Subcutaneous
n55	1	rs10876069	12	50993178	C	T	-0.221571	0.0440458	6.78612e-07	RP4-605O3.4	Adipose_Subcutaneous
n55	1	rs10876069	12	50993178	C	T	-0.131908	0.0298326	1.19756e-05	CERS5	Adipose_Subcutaneous
n55	1	rs10876074	12	51031817	C	G	0.0895087	0.0210261	2.46551e-05	LARP4	Adipose_Subcutaneous
n55	1	rs10876074	12	51031817	C	G	-0.205379	0.0467859	1.37963e-05	RP4-605O3.4	Adipose_Subcutaneous
n55	1	rs10876074	12	51031817	C	G	0.177276	0.0255652	1.23821e-11	ATF1	Adipose_Subcutaneous
n55	1	rs10876074	12	51031817	C	G	0.146474	0.0325216	8.27362e-06	RACGAP1	Adipose_Subcutaneous
n55	1	rs10876074	12	51031817	C	G	-0.135747	0.0315402	2.01164e-05	CERS5	Adipose_Subcutaneous
n55	1	rs10876084	12	51164810	A	G	0.197363	0.0241932	2.66633e-15	ATF1	Adipose_Subcutaneous
n55	1	rs10876084	12	51164810	A	G	0.0916849	0.0201755	6.88407e-06	LARP4	Adipose_Subcutaneous
n55	1	rs10876084	12	51164810	A	G	0.122186	0.0314339	0.00011483	RACGAP1	Adipose_Subcutaneous
n55	1	rs10876084	12	51164810	A	G	-0.136316	0.030287	8.39042e-06	CERS5	Adipose_Subcutaneous
n55	1	rs10876084	12	51164810	A	G	-0.172995	0.0451977	0.000145486	RP4-605O3.4	Adipose_Subcutaneous
n55	1	rs10876084	12	51164810	A	G	0.108736	0.0267112	5.42805e-05	COX14	Adipose_Subcutaneous
n55	1	rs10876087	12	51172480	C	T	0.197363	0.0241932	2.66633e-15	ATF1	Adipose_Subcutaneous
n55	1	rs10876087	12	51172480	C	T	-0.136316	0.030287	8.39042e-06	CERS5	Adipose_Subcutaneous
n55	1	rs10876087	12	51172480	C	T	0.0916849	0.0201755	6.88407e-06	LARP4	Adipose_Subcutaneous
n55	1	rs10876087	12	51172480	C	T	0.108736	0.0267112	5.42805e-05	COX14	Adipose_Subcutaneous
n55	1	rs10876087	12	51172480	C	T	0.122186	0.0314339	0.00011483	RACGAP1	Adipose_Subcutaneous
n55	1	rs10876087	12	51172480	C	T	-0.172995	0.0451977	0.000145486	RP4-605O3.4	Adipose_Subcutaneous
n55	1	rs10876092	12	51183311	C	T	-0.138203	0.0302233	6.04663e-06	CERS5	Adipose_Subcutaneous
n55	1	rs10876092	12	51183311	C	T	0.0919622	0.0201418	6.24313e-06	LARP4	Adipose_Subcutaneous
n55	1	rs10876092	12	51183311	C	T	0.106067	0.0266911	8.08901e-05	COX14	Adipose_Subcutaneous
n55	1	rs10876092	12	51183311	C	T	0.197732	0.0241466	2.1241e-15	ATF1	Adipose_Subcutaneous
n55	1	rs10876092	12	51183311	C	T	-0.174722	0.0451154	0.00012157	RP4-605O3.4	Adipose_Subcutaneous
n55	1	rs10876092	12	51183311	C	T	0.121653	0.0313897	0.00012023	RACGAP1	Adipose_Subcutaneous
n55	1	rs10876098	12	51220373	G	T	0.131914	0.0314478	3.22134e-05	RACGAP1	Adipose_Subcutaneous
n55	1	rs10876098	12	51220373	G	T	0.0930902	0.0202218	5.24953e-06	LARP4	Adipose_Subcutaneous
n55	1	rs10876098	12	51220373	G	T	-0.14023	0.0303403	4.82089e-06	CERS5	Adipose_Subcutaneous
n55	1	rs10876098	12	51220373	G	T	0.202274	0.0241906	5.90862e-16	ATF1	Adipose_Subcutaneous
n55	1	rs10876098	12	51220373	G	T	0.107227	0.0268004	7.24191e-05	COX14	Adipose_Subcutaneous
n55	1	rs10876098	12	51220373	G	T	-0.205206	0.0450642	6.5988e-06	RP4-605O3.4	Adipose_Subcutaneous
n47	1	rs10876470	12	54023491	G	A	-0.186703	0.0250434	3.86898e-13	PRR13	Adipose_Subcutaneous
n47	1	rs10876470	12	54023491	G	A	0.239162	0.0278731	1.1387e-16	ATP5MC2	Adipose_Subcutaneous
n47	1	rs10876470	12	54023491	G	A	-0.220604	0.0426777	3.38114e-07	RP11-793H13.11	Adipose_Subcutaneous
n47	1	rs10876470	12	54023491	G	A	0.297991	0.0384875	5.26448e-14	SP1	Adipose_Subcutaneous
n47	1	rs10876477	12	54053246	C	T	0.241859	0.0275016	2.2081e-17	ATP5MC2	Adipose_Subcutaneous
n47	1	rs10876477	12	54053246	C	T	-0.180144	0.024855	1.574e-12	PRR13	Adipose_Subcutaneous
n47	1	rs10876477	12	54053246	C	T	0.27731	0.0383535	1.76878e-12	SP1	Adipose_Subcutaneous
n47	1	rs10876477	12	54053246	C	T	-0.218689	0.0422392	3.24073e-07	RP11-793H13.11	Adipose_Subcutaneous
n139	1	rs10878311	12	66039195	G	A	0.213851	0.0550682	0.000116532	RP11-221N13.3	Adipose_Subcutaneous
n122	1	rs10878593	12	67643840	T	C	0.2322	0.0225379	9.62439e-23	CAND1	Adipose_Subcutaneous
n122	1	rs10878596	12	67685907	G	A	0.235769	0.0225014	2.11055e-23	CAND1	Adipose_Subcutaneous
n184	1	rs10885613	10	116589400	G	A	-0.237976	0.0251581	1.12695e-19	FAM160B1	Adipose_Subcutaneous
n184	1	rs10885614	10	116609098	C	T	-0.237976	0.0251581	1.12695e-19	FAM160B1	Adipose_Subcutaneous
n184	1	rs10885618	10	116617718	A	G	-0.263173	0.02499	1.32807e-23	FAM160B1	Adipose_Subcutaneous
n184	1	rs10885620	10	116630048	A	T	-0.256823	0.0252325	2.79747e-22	FAM160B1	Adipose_Subcutaneous
n184	1	rs10885622	10	116643844	G	A	-0.217643	0.0255181	1.68215e-16	FAM160B1	Adipose_Subcutaneous
n184	1	rs10885626	10	116653044	A	G	-0.170265	0.028934	7.2248e-09	FAM160B1	Adipose_Subcutaneous
n184	1	rs10885627	10	116653136	G	A	-0.171147	0.0290027	6.5819e-09	FAM160B1	Adipose_Subcutaneous
n184	1	rs10885629	10	116659253	A	G	-0.176488	0.0292453	3.06089e-09	FAM160B1	Adipose_Subcutaneous
n184	1	rs10885634	10	116700436	C	T	-0.11669	0.0282855	4.31925e-05	FAM160B1	Adipose_Subcutaneous
n184	1	rs10885636	10	116713151	C	A	0.133541	0.0288882	4.80388e-06	TRUB1	Adipose_Subcutaneous
n131	1	rs10887145	10	124143997	G	A	0.212679	0.0490392	1.74142e-05	ARMS2	Adipose_Subcutaneous
n131	1	rs10887149	10	124167004	G	A	0.21981	0.0502988	1.505e-05	ARMS2	Adipose_Subcutaneous
n131	1	rs10887149	10	124167004	G	A	-0.242095	0.0556405	1.63668e-05	BTBD16	Adipose_Subcutaneous
n51	1	rs10891248	11	111182452	G	T	0.167781	0.0342437	1.29114e-06	COLCA1	Adipose_Subcutaneous
n51	1	rs10891249	11	111182630	T	C	0.167781	0.0342437	1.29114e-06	COLCA1	Adipose_Subcutaneous
n51	1	rs10891253	11	111186910	G	A	0.167781	0.0342437	1.29114e-06	COLCA1	Adipose_Subcutaneous
n51	1	rs10891255	11	111188721	T	C	0.167987	0.0342066	1.22182e-06	COLCA1	Adipose_Subcutaneous
n51	1	rs10891256	11	111196937	C	T	0.116938	0.0314733	0.000225202	COLCA1	Adipose_Subcutaneous
n51	1	rs10891260	11	111275725	C	T	0.146657	0.0348041	2.96912e-05	COLCA1	Adipose_Subcutaneous
n51	1	rs10891262	11	111278901	G	C	0.137413	0.0342255	6.8376e-05	COLCA1	Adipose_Subcutaneous
n51	1	rs10891281	11	111512650	T	A	-0.201774	0.0262294	7.47299e-14	PPP2R1B	Adipose_Subcutaneous
n51	1	rs10891281	11	111512650	T	A	0.1676	0.0318884	2.1683e-07	C11orf52	Adipose_Subcutaneous
n51	1	rs10891281	11	111512650	T	A	-0.279066	0.0516065	9.82492e-08	PPIHP1	Adipose_Subcutaneous
n51	1	rs10891290	11	111605215	T	C	0.160197	0.0322609	9.34796e-07	C11orf52	Adipose_Subcutaneous
n51	1	rs10891290	11	111605215	T	C	-0.230296	0.0260304	1.46606e-17	PPP2R1B	Adipose_Subcutaneous
n51	1	rs10891290	11	111605215	T	C	-0.342467	0.0513461	6.66918e-11	PPIHP1	Adipose_Subcutaneous
n51	1	rs10891293	11	111670980	G	A	-0.341479	0.05271	2.18215e-10	PPIHP1	Adipose_Subcutaneous
n51	1	rs10891293	11	111670980	G	A	-0.196413	0.0272802	2.16772e-12	PPP2R1B	Adipose_Subcutaneous
n51	1	rs10891293	11	111670980	G	A	0.203714	0.0326083	8.80327e-10	C11orf52	Adipose_Subcutaneous
n51	1	rs10891296	11	111757154	G	A	-0.199892	0.027256	8.8251e-13	PPP2R1B	Adipose_Subcutaneous
n51	1	rs10891296	11	111757154	G	A	0.202021	0.0326584	1.26651e-09	C11orf52	Adipose_Subcutaneous
n51	1	rs10891296	11	111757154	G	A	-0.345848	0.0527024	1.30251e-10	PPIHP1	Adipose_Subcutaneous
n51	1	rs10891299	11	111787962	G	T	-0.172507	0.0270626	4.11023e-10	PPP2R1B	Adipose_Subcutaneous
n51	1	rs10891299	11	111787962	G	T	-0.371201	0.0512857	1.6819e-12	PPIHP1	Adipose_Subcutaneous
n51	1	rs10891299	11	111787962	G	T	0.181935	0.0322355	2.7585e-08	C11orf52	Adipose_Subcutaneous
n51	1	rs10891301	11	111809489	C	T	-0.20999	0.0269899	4.03223e-14	PPP2R1B	Adipose_Subcutaneous
n51	1	rs10891301	11	111809489	C	T	0.185904	0.0327103	2.22189e-08	C11orf52	Adipose_Subcutaneous
n51	1	rs10891301	11	111809489	C	T	-0.400869	0.0517097	4.91462e-14	PPIHP1	Adipose_Subcutaneous
n51	1	rs10891303	11	111848531	C	T	0.18562	0.0327089	2.32749e-08	C11orf52	Adipose_Subcutaneous
n51	1	rs10891303	11	111848531	C	T	-0.399107	0.0517289	6.37302e-14	PPIHP1	Adipose_Subcutaneous
n51	1	rs10891303	11	111848531	C	T	-0.209074	0.0269999	5.2288e-14	PPP2R1B	Adipose_Subcutaneous
n51	1	rs10891306	11	111869550	G	C	-0.215617	0.0268797	7.18551e-15	PPP2R1B	Adipose_Subcutaneous
n51	1	rs10891306	11	111869550	G	C	0.18721	0.032669	1.71265e-08	C11orf52	Adipose_Subcutaneous
n51	1	rs10891306	11	111869550	G	C	-0.39353	0.0517757	1.41934e-13	PPIHP1	Adipose_Subcutaneous
n51	1	rs10891310	11	111892059	A	C	-0.392678	0.0502193	3.06064e-14	PPIHP1	Adipose_Subcutaneous
n51	1	rs10891310	11	111892059	A	C	0.165073	0.0319624	3.45843e-07	C11orf52	Adipose_Subcutaneous
n51	1	rs10891310	11	111892059	A	C	-0.107243	0.0220228	1.49281e-06	DLAT	Adipose_Subcutaneous
n51	1	rs10891310	11	111892059	A	C	-0.179151	0.0265904	4.35771e-11	PPP2R1B	Adipose_Subcutaneous
n51	1	rs10891313	11	111912083	A	G	-0.191176	0.0270004	4.77421e-12	PPP2R1B	Adipose_Subcutaneous
n51	1	rs10891313	11	111912083	A	G	-0.37713	0.0515552	1.0018e-12	PPIHP1	Adipose_Subcutaneous
n51	1	rs10891313	11	111912083	A	G	0.165205	0.0326244	5.74662e-07	C11orf52	Adipose_Subcutaneous
n51	1	rs10891314	11	111916647	G	A	-0.406932	0.0521846	3.55985e-14	PPIHP1	Adipose_Subcutaneous
n51	1	rs10891314	11	111916647	G	A	0.188694	0.0330204	1.87168e-08	C11orf52	Adipose_Subcutaneous
n51	1	rs10891314	11	111916647	G	A	-0.210739	0.0272745	5.88889e-14	PPP2R1B	Adipose_Subcutaneous
n161	1	rs10892870	11	122517803	A	G	0.131263	0.0271566	1.77665e-06	UBASH3B	Adipose_Subcutaneous
n161	1	rs10892873	11	122535333	G	C	0.147963	0.0287405	3.75814e-07	UBASH3B	Adipose_Subcutaneous
n161	1	rs10892875	11	122537421	A	G	0.12608	0.0278255	7.31302e-06	UBASH3B	Adipose_Subcutaneous
n161	1	rs10892877	11	122542376	G	A	0.190635	0.031355	2.35611e-09	UBASH3B	Adipose_Subcutaneous
n161	1	rs10892878	11	122542438	G	A	0.190635	0.031355	2.35611e-09	UBASH3B	Adipose_Subcutaneous
n161	1	rs10892879	11	122546780	C	T	0.179398	0.0312727	1.65604e-08	UBASH3B	Adipose_Subcutaneous
n161	1	rs10892880	11	122553453	C	T	0.194565	0.0321173	2.676e-09	UBASH3B	Adipose_Subcutaneous
n161	1	rs10892881	11	122553588	C	A	0.193413	0.0321311	3.34289e-09	UBASH3B	Adipose_Subcutaneous
n149	1	rs10899118	11	75481664	G	C	-0.238967	0.0594309	6.67168e-05	RP11-535A19.2	Adipose_Subcutaneous
n152	1	rs10900789	5	126275590	C	T	0.144052	0.0334261	1.96287e-05	MARCHF3	Adipose_Subcutaneous
n152	1	rs10900789	5	126275590	C	T	-0.382963	0.0336279	6.21951e-27	C5orf63	Adipose_Subcutaneous
n120	1	rs10901229	9	133490630	G	A	-0.114733	0.0281264	5.24131e-05	FUBP3	Adipose_Subcutaneous
n111	1	rs10902752	4	1056199	C	T	-0.475711	0.0633123	2.58904e-13	RNF212	Adipose_Subcutaneous
n111	1	rs10902753	4	1056223	G	A	-0.456681	0.0625056	1.06311e-12	RNF212	Adipose_Subcutaneous
n67	1	rs10910029	1	2035379	A	G	-0.246486	0.0395851	9.94632e-10	PRKCZ-AS1	Adipose_Subcutaneous
n67	1	rs10910030	1	2035684	C	T	-0.243252	0.0388574	8.15625e-10	PRKCZ-AS1	Adipose_Subcutaneous
n67	1	rs10910046	1	2041155	C	T	-0.242471	0.0391261	1.18494e-09	PRKCZ-AS1	Adipose_Subcutaneous
n36	1	rs10911200	1	182998377	T	C	0.232761	0.0420699	5.04266e-08	LAMC2	Adipose_Subcutaneous
n36	1	rs10911200	1	182998377	T	C	-0.204157	0.0365531	3.79748e-08	RP11-181K3.4	Adipose_Subcutaneous
n36	1	rs10911205	1	183009277	C	A	-0.195844	0.0366257	1.34958e-07	RP11-181K3.4	Adipose_Subcutaneous
n36	1	rs10911205	1	183009277	C	A	0.241046	0.0419598	1.58318e-08	LAMC2	Adipose_Subcutaneous
n36	1	rs10911211	1	183022299	A	T	-0.195844	0.0366257	1.34958e-07	RP11-181K3.4	Adipose_Subcutaneous
n36	1	rs10911211	1	183022299	A	T	0.241046	0.0419598	1.58318e-08	LAMC2	Adipose_Subcutaneous
n36	1	rs10911218	1	183036884	C	T	-0.195844	0.0366257	1.34958e-07	RP11-181K3.4	Adipose_Subcutaneous
n36	1	rs10911218	1	183036884	C	T	0.241046	0.0419598	1.58318e-08	LAMC2	Adipose_Subcutaneous
n36	1	rs10911232	1	183052533	C	T	0.238233	0.0421055	2.55394e-08	LAMC2	Adipose_Subcutaneous
n36	1	rs10911232	1	183052533	C	T	-0.199114	0.0366904	8.87286e-08	RP11-181K3.4	Adipose_Subcutaneous
n36	1	rs10911233	1	183052585	G	A	-0.195844	0.0366257	1.34958e-07	RP11-181K3.4	Adipose_Subcutaneous
n36	1	rs10911233	1	183052585	G	A	0.241046	0.0419598	1.58318e-08	LAMC2	Adipose_Subcutaneous
n36	1	rs10911253	1	183086190	T	C	-0.198261	0.0359064	5.35365e-08	RP11-181K3.4	Adipose_Subcutaneous
n36	1	rs10911253	1	183086190	T	C	0.226942	0.0413155	6.24395e-08	LAMC2	Adipose_Subcutaneous
n60	1	rs1091613	3	153920088	G	A	-0.151253	0.0300881	6.90373e-07	DHX36	Adipose_Subcutaneous
n60	1	rs1091613	3	153920088	G	A	0.270369	0.0394683	2.12555e-11	ARHGEF26	Adipose_Subcutaneous
n122	1	rs1092475	12	67735125	T	C	0.27077	0.0251375	1.60443e-24	CAND1	Adipose_Subcutaneous
n122	1	rs1092600	12	67722076	G	C	0.241668	0.0222998	8.96032e-25	CAND1	Adipose_Subcutaneous
n92	1	rs10928519	2	135603959	C	T	0.118363	0.0247976	2.37099e-06	CCNT2	Adipose_Subcutaneous
n92	1	rs10928520	2	135604183	T	C	0.0996021	0.0243819	5.11462e-05	CCNT2	Adipose_Subcutaneous
n92	1	rs10928522	2	135632862	C	A	0.12086	0.0248597	1.55154e-06	CCNT2	Adipose_Subcutaneous
n92	1	rs10928523	2	135665461	C	T	0.12086	0.0248597	1.55154e-06	CCNT2	Adipose_Subcutaneous
n177	1	rs10934894	3	129526557	A	G	-0.189997	0.050406	0.000182784	TMCC1-AS1	Adipose_Subcutaneous
n177	1	rs10934899	3	129706993	A	G	-0.195635	0.0514822	0.000162088	LINC02021	Adipose_Subcutaneous
n80	2	rs10935027	3	132380752	G	A	-0.241207	0.0357603	4.15096e-11	DNAJC13	Adipose_Subcutaneous
n80	2	rs10935027	3	132380752	G	A	-0.400935	0.0500353	7.64319e-15	NPHP3	Adipose_Subcutaneous
n80	2	rs10935029	3	132424172	C	G	-0.478277	0.0447929	3.67934e-24	NPHP3	Adipose_Subcutaneous
n80	2	rs10935030	3	132447104	G	A	-0.506404	0.0435262	6.44312e-28	NPHP3	Adipose_Subcutaneous
n197	1	rs10935475	3	142714894	C	G	-0.221012	0.0493463	9.26767e-06	RP11-80H8.4	Adipose_Subcutaneous
n197	1	rs10935479	3	142773738	C	T	-0.193413	0.0476611	5.72223e-05	RP11-80H8.4	Adipose_Subcutaneous
n60	1	rs10935961	3	153657588	G	T	0.117231	0.0295251	8.19867e-05	DHX36	Adipose_Subcutaneous
n60	1	rs10935961	3	153657588	G	T	-0.188058	0.0392365	2.1581e-06	ARHGEF26	Adipose_Subcutaneous
n60	1	rs10935970	3	153770237	C	G	-0.207427	0.0335657	1.3133e-09	ARHGEF26	Adipose_Subcutaneous
n60	1	rs10935970	3	153770237	C	G	0.0990648	0.0256355	0.000125718	DHX36	Adipose_Subcutaneous
n60	1	rs10935971	3	153773945	C	T	0.112926	0.0292407	0.000126926	DHX36	Adipose_Subcutaneous
n60	1	rs10935971	3	153773945	C	T	-0.21635	0.0385192	3.20084e-08	ARHGEF26	Adipose_Subcutaneous
n60	1	rs10935972	3	153774029	G	A	-0.211823	0.038458	5.76189e-08	ARHGEF26	Adipose_Subcutaneous
n60	1	rs10935972	3	153774029	G	A	0.115437	0.0291401	8.50798e-05	DHX36	Adipose_Subcutaneous
n193	1	rs10942824	5	76796742	A	C	-0.199824	0.0349708	1.87641e-08	WDR41	Adipose_Subcutaneous
n181	1	rs10950701	7	2495390	A	G	0.162304	0.0402569	6.38167e-05	LFNG	Adipose_Subcutaneous
n181	1	rs10950702	7	2509770	C	A	0.176123	0.0445995	8.94978e-05	LFNG	Adipose_Subcutaneous
n15	2	rs10955945	8	120962320	T	A	-0.26704	0.0519258	3.86444e-07	RP11-85I17.2	Adipose_Subcutaneous
n15	2	rs10955945	8	120962320	T	A	-0.177679	0.0460076	0.000126938	DSCC1	Adipose_Subcutaneous
n125	1	rs10956931	8	95930301	T	C	0.232555	0.0398732	9.70169e-09	NDUFAF6	Adipose_Subcutaneous
n191	1	rs10989090	9	103193306	T	C	-0.182568	0.0398148	5.70432e-06	TMEFF1	Adipose_Subcutaneous
n191	1	rs10989092	9	103195926	T	G	-0.18848	0.0397979	2.82881e-06	TMEFF1	Adipose_Subcutaneous
n98	1	rs10993905	9	136927088	G	T	-0.147183	0.0239915	1.70994e-09	BRD3	Adipose_Subcutaneous
n98	1	rs10993906	9	136927291	C	A	-0.147183	0.0239915	1.70994e-09	BRD3	Adipose_Subcutaneous
n98	1	rs10993907	9	136928644	T	C	-0.147183	0.0239915	1.70994e-09	BRD3	Adipose_Subcutaneous
n98	1	rs10993908	9	136929545	C	T	-0.147183	0.0239915	1.70994e-09	BRD3	Adipose_Subcutaneous
n98	1	rs10993909	9	136932166	A	G	-0.148878	0.0240029	1.14805e-09	BRD3	Adipose_Subcutaneous
n98	1	rs10993912	9	136936284	C	G	-0.141672	0.0239983	6.49545e-09	BRD3	Adipose_Subcutaneous
n98	1	rs10993914	9	136938426	T	C	-0.143329	0.0240092	4.44862e-09	BRD3	Adipose_Subcutaneous
n98	1	rs10993918	9	136941545	G	A	-0.143229	0.0240749	5.00045e-09	BRD3	Adipose_Subcutaneous
n98	1	rs10993937	9	136974020	T	C	0.164959	0.0298177	5.05523e-08	BRD3	Adipose_Subcutaneous
n77	1	rs11016810	10	131287121	T	G	-0.587688	0.0387022	2.988e-43	MGMT	Adipose_Subcutaneous
n77	1	rs11016811	10	131291609	G	C	-0.587688	0.0387022	2.988e-43	MGMT	Adipose_Subcutaneous
n77	1	rs11016816	10	131301577	G	A	-0.538504	0.0384024	4.99738e-38	MGMT	Adipose_Subcutaneous
n77	1	rs11016823	10	131308055	T	C	-0.593021	0.0389338	1.83054e-43	MGMT	Adipose_Subcutaneous
n77	1	rs11016831	10	131328522	G	A	-0.551282	0.0339769	4.69353e-48	MGMT	Adipose_Subcutaneous
n77	1	rs11016833	10	131331612	G	A	-0.5969	0.038621	1.72628e-44	MGMT	Adipose_Subcutaneous
n182	1	rs11024111	11	17032973	C	T	-0.168001	0.0412805	5.45177e-05	OR7E14P	Adipose_Subcutaneous
n119	1	rs11057393	12	124403769	C	T	0.272203	0.0443073	1.62467e-09	RP11-380L11.4	Adipose_Subcutaneous
n119	1	rs11057393	12	124403769	C	T	0.237316	0.0282949	4.88285e-16	CCDC92	Adipose_Subcutaneous
n119	1	rs11057393	12	124403769	C	T	0.325931	0.0349486	3.31485e-19	DNAH10OS	Adipose_Subcutaneous
n119	1	rs11057394	12	124407676	T	C	0.381563	0.0344424	1.037e-25	DNAH10OS	Adipose_Subcutaneous
n119	1	rs11057394	12	124407676	T	C	0.304461	0.0445929	2.4577e-11	RP11-380L11.4	Adipose_Subcutaneous
n119	1	rs11057394	12	124407676	T	C	0.230709	0.0288678	8.90144e-15	CCDC92	Adipose_Subcutaneous
n119	1	rs11057394	12	124407676	T	C	0.34971	0.050597	1.4326e-11	DNAH10	Adipose_Subcutaneous
n119	1	rs11057396	12	124419062	A	C	0.35319	0.0349583	5.30384e-22	DNAH10OS	Adipose_Subcutaneous
n119	1	rs11057396	12	124419062	A	C	0.294809	0.0446371	1.00201e-10	RP11-380L11.4	Adipose_Subcutaneous
n119	1	rs11057396	12	124419062	A	C	0.196844	0.0520965	0.000176401	DNAH10	Adipose_Subcutaneous
n119	1	rs11057396	12	124419062	A	C	0.250543	0.0284866	2.19541e-17	CCDC92	Adipose_Subcutaneous
n119	1	rs11057397	12	124419728	C	T	0.308835	0.0449795	1.92016e-11	RP11-380L11.4	Adipose_Subcutaneous
n119	1	rs11057397	12	124419728	C	T	0.356487	0.0353488	6.19739e-22	DNAH10OS	Adipose_Subcutaneous
n119	1	rs11057397	12	124419728	C	T	0.20364	0.0526277	0.000123202	DNAH10	Adipose_Subcutaneous
n119	1	rs11057397	12	124419728	C	T	0.249338	0.0288631	7.30779e-17	CCDC92	Adipose_Subcutaneous
n119	1	rs11057399	12	124425078	A	G	0.206368	0.0517965	7.75476e-05	DNAH10	Adipose_Subcutaneous
n119	1	rs11057399	12	124425078	A	G	0.252169	0.028319	9.37832e-18	CCDC92	Adipose_Subcutaneous
n119	1	rs11057399	12	124425078	A	G	0.354075	0.0347624	2.62812e-22	DNAH10OS	Adipose_Subcutaneous
n119	1	rs11057399	12	124425078	A	G	0.297265	0.0443992	5.68275e-11	RP11-380L11.4	Adipose_Subcutaneous
n119	1	rs11057408	12	124464836	G	T	0.285009	0.0445587	3.59985e-10	RP11-380L11.4	Adipose_Subcutaneous
n119	1	rs11057408	12	124464836	G	T	0.247566	0.0284	4.00668e-17	CCDC92	Adipose_Subcutaneous
n119	1	rs11057408	12	124464836	G	T	0.202035	0.0518326	0.000109991	DNAH10	Adipose_Subcutaneous
n119	1	rs11057408	12	124464836	G	T	0.340295	0.0350328	1.39564e-20	DNAH10OS	Adipose_Subcutaneous
n119	1	rs11057409	12	124479331	C	T	0.202035	0.0518326	0.000109991	DNAH10	Adipose_Subcutaneous
n119	1	rs11057409	12	124479331	C	T	0.247566	0.0284	4.00668e-17	CCDC92	Adipose_Subcutaneous
n119	1	rs11057409	12	124479331	C	T	0.340295	0.0350328	1.39564e-20	DNAH10OS	Adipose_Subcutaneous
n119	1	rs11057409	12	124479331	C	T	0.285009	0.0445587	3.59985e-10	RP11-380L11.4	Adipose_Subcutaneous
n119	1	rs11057412	12	124489142	G	C	0.306034	0.044879	2.59418e-11	RP11-380L11.4	Adipose_Subcutaneous
n119	1	rs11057412	12	124489142	G	C	0.338562	0.0510932	8.74925e-11	DNAH10	Adipose_Subcutaneous
n119	1	rs11057412	12	124489142	G	C	0.229916	0.029085	1.66231e-14	CCDC92	Adipose_Subcutaneous
n119	1	rs11057412	12	124489142	G	C	0.375845	0.0348336	1.3657e-24	DNAH10OS	Adipose_Subcutaneous
n119	1	rs11057413	12	124489162	A	G	0.342231	0.0348747	6.10045e-21	DNAH10OS	Adipose_Subcutaneous
n119	1	rs11057413	12	124489162	A	G	0.247635	0.0283037	3.12906e-17	CCDC92	Adipose_Subcutaneous
n119	1	rs11057413	12	124489162	A	G	0.195619	0.0517253	0.000174043	DNAH10	Adipose_Subcutaneous
n119	1	rs11057413	12	124489162	A	G	0.28384	0.044433	3.78334e-10	RP11-380L11.4	Adipose_Subcutaneous
n15	2	rs1106481	8	120990455	T	G	-0.280667	0.051668	8.62875e-08	RP11-85I17.2	Adipose_Subcutaneous
n15	2	rs1106482	8	120990447	C	A	-0.280667	0.051668	8.62875e-08	RP11-85I17.2	Adipose_Subcutaneous
n79	1	rs11065898	12	111862575	C	T	-0.163394	0.0311463	2.28086e-07	HECTD4	Adipose_Subcutaneous
n79	1	rs11065898	12	111862575	C	T	0.213882	0.0584683	0.000280476	ADAM1B	Adipose_Subcutaneous
n79	1	rs11065898	12	111862575	C	T	0.164851	0.0389542	2.74706e-05	MAPKAPK5-AS1	Adipose_Subcutaneous
n79	1	rs11065898	12	111862575	C	T	0.191767	0.0401464	2.33165e-06	TMEM116	Adipose_Subcutaneous
n79	1	rs11065961	12	112023067	G	A	0.126304	0.0299358	2.90174e-05	HECTD4	Adipose_Subcutaneous
n79	1	rs11065961	12	112023067	G	A	-0.222047	0.0378261	7.83855e-09	TMEM116	Adipose_Subcutaneous
n79	1	rs11065961	12	112023067	G	A	0.141151	0.0391162	0.000338259	MAPKAPK5	Adipose_Subcutaneous
n79	1	rs11065961	12	112023067	G	A	-0.188833	0.0368095	4.12114e-07	MAPKAPK5-AS1	Adipose_Subcutaneous
n79	1	rs11065961	12	112023067	G	A	0.0773839	0.0205153	0.000180891	ALDH2	Adipose_Subcutaneous
n79	1	rs11065967	12	112024384	G	T	-0.155161	0.0388699	7.51817e-05	MAPKAPK5-AS1	Adipose_Subcutaneous
n79	1	rs11065967	12	112024384	G	T	-0.213882	0.0397572	1.13785e-07	TMEM116	Adipose_Subcutaneous
n79	1	rs11065967	12	112024384	G	T	-0.210573	0.0582501	0.000330133	ADAM1B	Adipose_Subcutaneous
n79	1	rs11065967	12	112024384	G	T	0.140521	0.0312325	8.45259e-06	HECTD4	Adipose_Subcutaneous
n79	1	rs11065979	12	112059557	C	T	-0.123201	0.0347131	0.000422196	TMEM116	Adipose_Subcutaneous
n79	1	rs11065979	12	112059557	C	T	-0.188853	0.0500275	0.000178807	ADAM1B	Adipose_Subcutaneous
n79	1	rs11065980	12	112060388	C	G	-0.178555	0.0437028	5.10209e-05	MAPKAPK5	Adipose_Subcutaneous
n79	1	rs11065980	12	112060388	C	G	0.195811	0.0414228	2.94865e-06	MAPKAPK5-AS1	Adipose_Subcutaneous
n79	1	rs11065980	12	112060388	C	G	0.337591	0.0411923	2.02215e-15	TMEM116	Adipose_Subcutaneous
n79	1	rs11065980	12	112060388	C	G	0.282173	0.0620019	6.67764e-06	ADAM1B	Adipose_Subcutaneous
n79	1	rs11066018	12	112183574	T	C	0.194822	0.0417951	4.01382e-06	MAPKAPK5-AS1	Adipose_Subcutaneous
n79	1	rs11066018	12	112183574	T	C	0.280533	0.0625584	9.03897e-06	ADAM1B	Adipose_Subcutaneous
n79	1	rs11066018	12	112183574	T	C	0.331352	0.0416817	1.20727e-14	TMEM116	Adipose_Subcutaneous
n79	1	rs11066018	12	112183574	T	C	-0.170052	0.0441477	0.000132106	MAPKAPK5	Adipose_Subcutaneous
n79	1	rs11066028	12	112245170	A	C	0.184799	0.0368374	7.26984e-07	MAPKAPK5-AS1	Adipose_Subcutaneous
n79	1	rs11066028	12	112245170	A	C	0.227004	0.0377558	3.4817e-09	TMEM116	Adipose_Subcutaneous
n79	1	rs11066044	12	112283546	C	T	0.379117	0.0616126	1.53473e-09	ADAM1B	Adipose_Subcutaneous
n79	1	rs11066044	12	112283546	C	T	-0.18824	0.0334501	3.01761e-08	HECTD4	Adipose_Subcutaneous
n79	1	rs11066044	12	112283546	C	T	0.35007	0.0414382	3.09675e-16	TMEM116	Adipose_Subcutaneous
n79	1	rs11066044	12	112283546	C	T	0.212739	0.0416766	4.68603e-07	MAPKAPK5-AS1	Adipose_Subcutaneous
n79	1	rs11066044	12	112283546	C	T	-0.176663	0.0441518	7.23266e-05	MAPKAPK5	Adipose_Subcutaneous
n79	1	rs11066045	12	112283551	C	A	0.35007	0.0414382	3.09675e-16	TMEM116	Adipose_Subcutaneous
n79	1	rs11066045	12	112283551	C	A	0.212739	0.0416766	4.68603e-07	MAPKAPK5-AS1	Adipose_Subcutaneous
n79	1	rs11066045	12	112283551	C	A	0.379117	0.0616126	1.53473e-09	ADAM1B	Adipose_Subcutaneous
n79	1	rs11066045	12	112283551	C	A	-0.176663	0.0441518	7.23266e-05	MAPKAPK5	Adipose_Subcutaneous
n79	1	rs11066045	12	112283551	C	A	-0.18824	0.0334501	3.01761e-08	HECTD4	Adipose_Subcutaneous
n79	1	rs11066046	12	112283881	T	C	0.35007	0.0414382	3.09675e-16	TMEM116	Adipose_Subcutaneous
n79	1	rs11066046	12	112283881	T	C	-0.18824	0.0334501	3.01761e-08	HECTD4	Adipose_Subcutaneous
n79	1	rs11066046	12	112283881	T	C	-0.176663	0.0441518	7.23266e-05	MAPKAPK5	Adipose_Subcutaneous
n79	1	rs11066046	12	112283881	T	C	0.379117	0.0616126	1.53473e-09	ADAM1B	Adipose_Subcutaneous
n79	1	rs11066046	12	112283881	T	C	0.212739	0.0416766	4.68603e-07	MAPKAPK5-AS1	Adipose_Subcutaneous
n79	1	rs11066051	12	112301760	G	C	-0.224173	0.0430493	2.78139e-07	MAPKAPK5	Adipose_Subcutaneous
n79	1	rs11066051	12	112301760	G	C	0.150774	0.0415639	0.000314892	MAPKAPK5-AS1	Adipose_Subcutaneous
n79	1	rs11066051	12	112301760	G	C	0.305312	0.0614456	9.20412e-07	ADAM1B	Adipose_Subcutaneous
n79	1	rs11066051	12	112301760	G	C	0.340407	0.0409008	7.89649e-16	TMEM116	Adipose_Subcutaneous
n79	1	rs11066054	12	112306165	G	T	0.379117	0.0616126	1.53473e-09	ADAM1B	Adipose_Subcutaneous
n79	1	rs11066054	12	112306165	G	T	-0.176663	0.0441518	7.23266e-05	MAPKAPK5	Adipose_Subcutaneous
n79	1	rs11066054	12	112306165	G	T	0.212739	0.0416766	4.68603e-07	MAPKAPK5-AS1	Adipose_Subcutaneous
n79	1	rs11066054	12	112306165	G	T	-0.18824	0.0334501	3.01761e-08	HECTD4	Adipose_Subcutaneous
n79	1	rs11066054	12	112306165	G	T	0.35007	0.0414382	3.09675e-16	TMEM116	Adipose_Subcutaneous
n79	1	rs11066058	12	112317320	T	C	0.35007	0.0414382	3.09675e-16	TMEM116	Adipose_Subcutaneous
n79	1	rs11066058	12	112317320	T	C	-0.176663	0.0441518	7.23266e-05	MAPKAPK5	Adipose_Subcutaneous
n79	1	rs11066058	12	112317320	T	C	0.379117	0.0616126	1.53473e-09	ADAM1B	Adipose_Subcutaneous
n79	1	rs11066058	12	112317320	T	C	0.212739	0.0416766	4.68603e-07	MAPKAPK5-AS1	Adipose_Subcutaneous
n79	1	rs11066058	12	112317320	T	C	-0.18824	0.0334501	3.01761e-08	HECTD4	Adipose_Subcutaneous
n79	1	rs11066062	12	112320947	C	T	-0.176663	0.0441518	7.23266e-05	MAPKAPK5	Adipose_Subcutaneous
n79	1	rs11066062	12	112320947	C	T	0.379117	0.0616126	1.53473e-09	ADAM1B	Adipose_Subcutaneous
n79	1	rs11066062	12	112320947	C	T	0.35007	0.0414382	3.09675e-16	TMEM116	Adipose_Subcutaneous
n79	1	rs11066062	12	112320947	C	T	-0.18824	0.0334501	3.01761e-08	HECTD4	Adipose_Subcutaneous
n79	1	rs11066062	12	112320947	C	T	0.212739	0.0416766	4.68603e-07	MAPKAPK5-AS1	Adipose_Subcutaneous
n79	1	rs11066077	12	112346661	C	T	0.35007	0.0414382	3.09675e-16	TMEM116	Adipose_Subcutaneous
n79	1	rs11066077	12	112346661	C	T	-0.176663	0.0441518	7.23266e-05	MAPKAPK5	Adipose_Subcutaneous
n79	1	rs11066077	12	112346661	C	T	0.212739	0.0416766	4.68603e-07	MAPKAPK5-AS1	Adipose_Subcutaneous
n79	1	rs11066077	12	112346661	C	T	-0.18824	0.0334501	3.01761e-08	HECTD4	Adipose_Subcutaneous
n79	1	rs11066077	12	112346661	C	T	0.379117	0.0616126	1.53473e-09	ADAM1B	Adipose_Subcutaneous
n79	1	rs11066078	12	112347904	G	A	-0.176663	0.0441518	7.23266e-05	MAPKAPK5	Adipose_Subcutaneous
n79	1	rs11066078	12	112347904	G	A	0.212739	0.0416766	4.68603e-07	MAPKAPK5-AS1	Adipose_Subcutaneous
n79	1	rs11066078	12	112347904	G	A	-0.18824	0.0334501	3.01761e-08	HECTD4	Adipose_Subcutaneous
n79	1	rs11066078	12	112347904	G	A	0.379117	0.0616126	1.53473e-09	ADAM1B	Adipose_Subcutaneous
n79	1	rs11066078	12	112347904	G	A	0.35007	0.0414382	3.09675e-16	TMEM116	Adipose_Subcutaneous
n79	1	rs11066085	12	112355949	G	T	0.197386	0.0359035	6.08636e-08	TMEM116	Adipose_Subcutaneous
n79	1	rs11066089	12	112363267	C	A	0.379117	0.0616126	1.53473e-09	ADAM1B	Adipose_Subcutaneous
n79	1	rs11066089	12	112363267	C	A	0.212739	0.0416766	4.68603e-07	MAPKAPK5-AS1	Adipose_Subcutaneous
n79	1	rs11066089	12	112363267	C	A	0.35007	0.0414382	3.09675e-16	TMEM116	Adipose_Subcutaneous
n79	1	rs11066089	12	112363267	C	A	-0.18824	0.0334501	3.01761e-08	HECTD4	Adipose_Subcutaneous
n79	1	rs11066089	12	112363267	C	A	-0.176663	0.0441518	7.23266e-05	MAPKAPK5	Adipose_Subcutaneous
n79	1	rs11066090	12	112365523	T	C	0.305312	0.0614456	9.20412e-07	ADAM1B	Adipose_Subcutaneous
n79	1	rs11066090	12	112365523	T	C	-0.224173	0.0430493	2.78139e-07	MAPKAPK5	Adipose_Subcutaneous
n79	1	rs11066090	12	112365523	T	C	0.150774	0.0415639	0.000314892	MAPKAPK5-AS1	Adipose_Subcutaneous
n79	1	rs11066090	12	112365523	T	C	0.340407	0.0409008	7.89649e-16	TMEM116	Adipose_Subcutaneous
n79	1	rs11066095	12	112377537	C	T	0.209715	0.0416927	6.80129e-07	MAPKAPK5-AS1	Adipose_Subcutaneous
n79	1	rs11066095	12	112377537	C	T	-0.18828	0.0334384	2.96584e-08	HECTD4	Adipose_Subcutaneous
n79	1	rs11066095	12	112377537	C	T	0.381513	0.0615627	1.18498e-09	ADAM1B	Adipose_Subcutaneous
n79	1	rs11066095	12	112377537	C	T	-0.17826	0.0441248	6.16939e-05	MAPKAPK5	Adipose_Subcutaneous
n79	1	rs11066095	12	112377537	C	T	0.34559	0.0414968	7.58693e-16	TMEM116	Adipose_Subcutaneous
n79	1	rs11066098	12	112388128	A	T	0.364076	0.0615702	6.14403e-09	ADAM1B	Adipose_Subcutaneous
n79	1	rs11066098	12	112388128	A	T	-0.18686	0.033347	3.43889e-08	HECTD4	Adipose_Subcutaneous
n79	1	rs11066098	12	112388128	A	T	0.183586	0.0418021	1.36726e-05	MAPKAPK5-AS1	Adipose_Subcutaneous
n79	1	rs11066098	12	112388128	A	T	0.328803	0.0416218	1.72488e-14	TMEM116	Adipose_Subcutaneous
n79	1	rs11066111	12	112415179	A	T	-0.18824	0.0334501	3.01761e-08	HECTD4	Adipose_Subcutaneous
n79	1	rs11066111	12	112415179	A	T	0.35007	0.0414382	3.09675e-16	TMEM116	Adipose_Subcutaneous
n79	1	rs11066111	12	112415179	A	T	0.212739	0.0416766	4.68603e-07	MAPKAPK5-AS1	Adipose_Subcutaneous
n79	1	rs11066111	12	112415179	A	T	0.379117	0.0616126	1.53473e-09	ADAM1B	Adipose_Subcutaneous
n79	1	rs11066111	12	112415179	A	T	-0.176663	0.0441518	7.23266e-05	MAPKAPK5	Adipose_Subcutaneous
n79	1	rs11066112	12	112416586	C	T	0.212739	0.0416766	4.68603e-07	MAPKAPK5-AS1	Adipose_Subcutaneous
n79	1	rs11066112	12	112416586	C	T	-0.176663	0.0441518	7.23266e-05	MAPKAPK5	Adipose_Subcutaneous
n79	1	rs11066112	12	112416586	C	T	0.35007	0.0414382	3.09675e-16	TMEM116	Adipose_Subcutaneous
n79	1	rs11066112	12	112416586	C	T	-0.18824	0.0334501	3.01761e-08	HECTD4	Adipose_Subcutaneous
n79	1	rs11066112	12	112416586	C	T	0.379117	0.0616126	1.53473e-09	ADAM1B	Adipose_Subcutaneous
n79	1	rs11066117	12	112432709	A	G	-0.181877	0.0439385	4.07338e-05	HECTD4	Adipose_Subcutaneous
n79	1	rs11066117	12	112432709	A	G	0.240389	0.0543354	1.18393e-05	MAPKAPK5-AS1	Adipose_Subcutaneous
n79	1	rs11066117	12	112432709	A	G	0.508314	0.0796314	3.89298e-10	ADAM1B	Adipose_Subcutaneous
n79	1	rs11066117	12	112432709	A	G	-0.376543	0.0556644	3.67062e-11	MAPKAPK5	Adipose_Subcutaneous
n79	1	rs11066117	12	112432709	A	G	0.641791	0.0498004	4.19604e-33	TMEM116	Adipose_Subcutaneous
n79	1	rs11066118	12	112434152	C	T	-0.15003	0.0388914	0.000129118	ERP29	Adipose_Subcutaneous
n79	1	rs11066118	12	112434152	C	T	0.65275	0.0501309	1.13118e-33	TMEM116	Adipose_Subcutaneous
n79	1	rs11066118	12	112434152	C	T	-0.183641	0.0443424	4.03793e-05	HECTD4	Adipose_Subcutaneous
n79	1	rs11066118	12	112434152	C	T	0.532471	0.0801164	7.7291e-11	ADAM1B	Adipose_Subcutaneous
n79	1	rs11066118	12	112434152	C	T	0.249138	0.0547783	6.76725e-06	MAPKAPK5-AS1	Adipose_Subcutaneous
n79	1	rs11066118	12	112434152	C	T	-0.392371	0.0560105	7.80862e-12	MAPKAPK5	Adipose_Subcutaneous
n79	1	rs11066119	12	112434504	A	G	0.508314	0.0796314	3.89298e-10	ADAM1B	Adipose_Subcutaneous
n79	1	rs11066119	12	112434504	A	G	0.240389	0.0543354	1.18393e-05	MAPKAPK5-AS1	Adipose_Subcutaneous
n79	1	rs11066119	12	112434504	A	G	-0.181877	0.0439385	4.07338e-05	HECTD4	Adipose_Subcutaneous
n79	1	rs11066119	12	112434504	A	G	0.641791	0.0498004	4.19604e-33	TMEM116	Adipose_Subcutaneous
n79	1	rs11066119	12	112434504	A	G	-0.376543	0.0556644	3.67062e-11	MAPKAPK5	Adipose_Subcutaneous
n79	1	rs11066120	12	112436195	C	T	0.636328	0.0512783	4.31038e-31	TMEM116	Adipose_Subcutaneous
n79	1	rs11066120	12	112436195	C	T	-0.378154	0.0568822	7.64181e-11	MAPKAPK5	Adipose_Subcutaneous
n79	1	rs11066120	12	112436195	C	T	-0.144699	0.0393759	0.000263177	ERP29	Adipose_Subcutaneous
n79	1	rs11066120	12	112436195	C	T	-0.180505	0.0448774	6.63712e-05	HECTD4	Adipose_Subcutaneous
n79	1	rs11066120	12	112436195	C	T	0.253533	0.0553736	5.88597e-06	MAPKAPK5-AS1	Adipose_Subcutaneous
n79	1	rs11066120	12	112436195	C	T	0.502577	0.0814573	1.39219e-09	ADAM1B	Adipose_Subcutaneous
n79	1	rs11066126	12	112444891	T	A	0.511659	0.0792172	2.45851e-10	ADAM1B	Adipose_Subcutaneous
n79	1	rs11066126	12	112444891	T	A	-0.176973	0.0437814	6.11091e-05	HECTD4	Adipose_Subcutaneous
n79	1	rs11066126	12	112444891	T	A	-0.35093	0.0557301	6.54654e-10	MAPKAPK5	Adipose_Subcutaneous
n79	1	rs11066126	12	112444891	T	A	0.200201	0.0544106	0.000258559	MAPKAPK5-AS1	Adipose_Subcutaneous
n79	1	rs11066126	12	112444891	T	A	-0.150942	0.0383475	9.42644e-05	ERP29	Adipose_Subcutaneous
n79	1	rs11066126	12	112444891	T	A	0.602727	0.0504662	3.61127e-29	TMEM116	Adipose_Subcutaneous
n79	1	rs11066127	12	112446355	T	C	0.532471	0.0801164	7.7291e-11	ADAM1B	Adipose_Subcutaneous
n79	1	rs11066127	12	112446355	T	C	-0.15003	0.0388914	0.000129118	ERP29	Adipose_Subcutaneous
n79	1	rs11066127	12	112446355	T	C	-0.183641	0.0443424	4.03793e-05	HECTD4	Adipose_Subcutaneous
n79	1	rs11066127	12	112446355	T	C	0.249138	0.0547783	6.76725e-06	MAPKAPK5-AS1	Adipose_Subcutaneous
n79	1	rs11066127	12	112446355	T	C	-0.392371	0.0560105	7.80862e-12	MAPKAPK5	Adipose_Subcutaneous
n79	1	rs11066127	12	112446355	T	C	0.65275	0.0501309	1.13118e-33	TMEM116	Adipose_Subcutaneous
n79	1	rs11066128	12	112450754	T	C	0.249138	0.0547783	6.76725e-06	MAPKAPK5-AS1	Adipose_Subcutaneous
n79	1	rs11066128	12	112450754	T	C	-0.392371	0.0560105	7.80862e-12	MAPKAPK5	Adipose_Subcutaneous
n79	1	rs11066128	12	112450754	T	C	-0.15003	0.0388914	0.000129118	ERP29	Adipose_Subcutaneous
n79	1	rs11066128	12	112450754	T	C	0.65275	0.0501309	1.13118e-33	TMEM116	Adipose_Subcutaneous
n79	1	rs11066128	12	112450754	T	C	0.532471	0.0801164	7.7291e-11	ADAM1B	Adipose_Subcutaneous
n79	1	rs11066128	12	112450754	T	C	-0.183641	0.0443424	4.03793e-05	HECTD4	Adipose_Subcutaneous
n79	1	rs11066146	12	112509060	G	A	-0.453746	0.0517772	2.80427e-17	MAPKAPK5	Adipose_Subcutaneous
n79	1	rs11066146	12	112509060	G	A	0.598294	0.0479709	2.35966e-31	TMEM116	Adipose_Subcutaneous
n79	1	rs11066146	12	112509060	G	A	0.39521	0.0771267	4.24477e-07	ADAM1B	Adipose_Subcutaneous
n79	1	rs11066156	12	112523970	C	T	0.39521	0.0771267	4.24477e-07	ADAM1B	Adipose_Subcutaneous
n79	1	rs11066156	12	112523970	C	T	-0.453746	0.0517772	2.80427e-17	MAPKAPK5	Adipose_Subcutaneous
n79	1	rs11066156	12	112523970	C	T	0.598294	0.0479709	2.35966e-31	TMEM116	Adipose_Subcutaneous
n79	1	rs11066174	12	112561047	G	A	-0.484649	0.0517585	2.44595e-19	MAPKAPK5	Adipose_Subcutaneous
n79	1	rs11066174	12	112561047	G	A	0.386404	0.0779305	9.69181e-07	ADAM1B	Adipose_Subcutaneous
n79	1	rs11066174	12	112561047	G	A	0.594219	0.0486216	2.60013e-30	TMEM116	Adipose_Subcutaneous
n79	1	rs11066188	12	112610714	G	A	0.128687	0.0352854	0.000292504	MAPKAPK5	Adipose_Subcutaneous
n79	1	rs11066195	12	112652006	T	G	-0.459864	0.0518442	1.22684e-17	MAPKAPK5	Adipose_Subcutaneous
n79	1	rs11066195	12	112652006	T	G	0.600052	0.0481091	2.34373e-31	TMEM116	Adipose_Subcutaneous
n79	1	rs11066195	12	112652006	T	G	0.395306	0.0773605	4.56074e-07	ADAM1B	Adipose_Subcutaneous
n79	1	rs11066207	12	112675133	T	C	-0.487691	0.0510156	4.96316e-20	MAPKAPK5	Adipose_Subcutaneous
n79	1	rs11066207	12	112675133	T	C	0.37557	0.0771117	1.48699e-06	ADAM1B	Adipose_Subcutaneous
n79	1	rs11066207	12	112675133	T	C	0.573154	0.0484098	9.53832e-29	TMEM116	Adipose_Subcutaneous
n79	1	rs11066236	12	112724768	G	A	0.570928	0.0555185	1.13428e-22	TMEM116	Adipose_Subcutaneous
n79	1	rs11066236	12	112724768	G	A	0.498512	0.085234	8.84775e-09	ADAM1B	Adipose_Subcutaneous
n79	1	rs11066236	12	112724768	G	A	-0.385064	0.0594285	2.16882e-10	MAPKAPK5	Adipose_Subcutaneous
n79	1	rs11066254	12	112749061	T	C	0.189684	0.0526535	0.000345997	MAPKAPK5-AS1	Adipose_Subcutaneous
n79	1	rs11066254	12	112749061	T	C	-0.459537	0.0521302	1.87951e-17	MAPKAPK5	Adipose_Subcutaneous
n79	1	rs11066254	12	112749061	T	C	0.362399	0.0780548	4.37417e-06	ADAM1B	Adipose_Subcutaneous
n79	1	rs11066254	12	112749061	T	C	0.588837	0.0486719	8.37386e-30	TMEM116	Adipose_Subcutaneous
n79	1	rs11066257	12	112760474	T	G	0.400301	0.0775687	3.52988e-07	ADAM1B	Adipose_Subcutaneous
n79	1	rs11066257	12	112760474	T	G	0.602318	0.0482532	2.13447e-31	TMEM116	Adipose_Subcutaneous
n79	1	rs11066257	12	112760474	T	G	-0.465375	0.0519383	6.07322e-18	MAPKAPK5	Adipose_Subcutaneous
n79	1	rs11066260	12	112766116	C	A	0.502602	0.0782318	3.03228e-10	ADAM1B	Adipose_Subcutaneous
n79	1	rs11066260	12	112766116	C	A	-0.1787	0.0431874	4.10044e-05	HECTD4	Adipose_Subcutaneous
n79	1	rs11066260	12	112766116	C	A	0.199877	0.0536959	0.000219266	MAPKAPK5-AS1	Adipose_Subcutaneous
n79	1	rs11066260	12	112766116	C	A	-0.155896	0.0378009	4.34333e-05	ERP29	Adipose_Subcutaneous
n79	1	rs11066260	12	112766116	C	A	0.59743	0.0497613	2.00054e-29	TMEM116	Adipose_Subcutaneous
n79	1	rs11066260	12	112766116	C	A	-0.359612	0.0548489	1.35075e-10	MAPKAPK5	Adipose_Subcutaneous
n79	1	rs11066264	12	112781117	C	A	0.597882	0.0496883	1.55437e-29	TMEM116	Adipose_Subcutaneous
n79	1	rs11066264	12	112781117	C	A	0.196321	0.0536677	0.000280483	MAPKAPK5-AS1	Adipose_Subcutaneous
n79	1	rs11066264	12	112781117	C	A	-0.356214	0.0548342	1.95695e-10	MAPKAPK5	Adipose_Subcutaneous
n79	1	rs11066264	12	112781117	C	A	-0.181349	0.0431221	3.07676e-05	HECTD4	Adipose_Subcutaneous
n79	1	rs11066264	12	112781117	C	A	0.499035	0.0781938	3.92402e-10	ADAM1B	Adipose_Subcutaneous
n79	1	rs11066264	12	112781117	C	A	-0.146802	0.037834	0.000118049	ERP29	Adipose_Subcutaneous
n79	1	rs11066284	12	112842275	T	A	0.202603	0.0431949	3.50392e-06	MAPKAPK5-AS1	Adipose_Subcutaneous
n79	1	rs11066284	12	112842275	T	A	-0.222645	0.045236	1.15848e-06	MAPKAPK5	Adipose_Subcutaneous
n79	1	rs11066284	12	112842275	T	A	0.280743	0.06475	1.7501e-05	ADAM1B	Adipose_Subcutaneous
n79	1	rs11066284	12	112842275	T	A	0.333135	0.0432328	6.82433e-14	TMEM116	Adipose_Subcutaneous
n79	1	rs11066284	12	112842275	T	A	-0.130983	0.0351168	0.000212987	HECTD4	Adipose_Subcutaneous
n79	1	rs11066301	12	112871372	A	G	0.135079	0.0349318	0.000124438	MAPKAPK5	Adipose_Subcutaneous
n79	1	rs11066308	12	112881996	A	G	-0.437423	0.0614525	3.72755e-12	MAPKAPK5	Adipose_Subcutaneous
n79	1	rs11066308	12	112881996	A	G	0.537766	0.0886135	2.51475e-09	ADAM1B	Adipose_Subcutaneous
n79	1	rs11066308	12	112881996	A	G	0.636511	0.056987	4.55598e-26	TMEM116	Adipose_Subcutaneous
n79	1	rs11066308	12	112881996	A	G	0.279087	0.0601379	4.41687e-06	MAPKAPK5-AS1	Adipose_Subcutaneous
n79	1	rs11066309	12	112883476	G	A	0.133247	0.0352146	0.000172702	MAPKAPK5	Adipose_Subcutaneous
n79	1	rs11066320	12	112906415	A	G	-0.137994	0.0350405	9.35224e-05	MAPKAPK5	Adipose_Subcutaneous
n79	1	rs11066328	12	112954281	T	C	-0.43916	0.0529825	1.01596e-15	MAPKAPK5	Adipose_Subcutaneous
n79	1	rs11066328	12	112954281	T	C	0.382003	0.0785684	1.54884e-06	ADAM1B	Adipose_Subcutaneous
n79	1	rs11066328	12	112954281	T	C	0.592515	0.0491199	1.17126e-29	TMEM116	Adipose_Subcutaneous
n79	1	rs11066330	12	112960013	G	A	0.330846	0.0826663	7.20505e-05	ADAM1B	Adipose_Subcutaneous
n79	1	rs11066330	12	112960013	G	A	0.523493	0.0533514	6.15134e-21	TMEM116	Adipose_Subcutaneous
n79	1	rs11066330	12	112960013	G	A	-0.456707	0.0553803	1.38647e-15	MAPKAPK5	Adipose_Subcutaneous
n79	1	rs11066339	12	112982243	A	G	0.57822	0.0479969	1.35722e-29	TMEM116	Adipose_Subcutaneous
n79	1	rs11066339	12	112982243	A	G	-0.447666	0.0514459	4.50987e-17	MAPKAPK5	Adipose_Subcutaneous
n79	1	rs11066339	12	112982243	A	G	0.381353	0.0766713	8.97807e-07	ADAM1B	Adipose_Subcutaneous
n79	1	rs11066340	12	112982546	C	T	-0.447666	0.0514459	4.50987e-17	MAPKAPK5	Adipose_Subcutaneous
n79	1	rs11066340	12	112982546	C	T	0.381353	0.0766713	8.97807e-07	ADAM1B	Adipose_Subcutaneous
n79	1	rs11066340	12	112982546	C	T	0.57822	0.0479969	1.35722e-29	TMEM116	Adipose_Subcutaneous
n79	1	rs11066342	12	112983489	C	T	0.386453	0.0763594	5.82958e-07	ADAM1B	Adipose_Subcutaneous
n79	1	rs11066342	12	112983489	C	T	0.573252	0.0479131	2.95767e-29	TMEM116	Adipose_Subcutaneous
n79	1	rs11066342	12	112983489	C	T	-0.444917	0.0513004	5.62907e-17	MAPKAPK5	Adipose_Subcutaneous
n127	1	rs11070695	15	49769205	G	A	0.156725	0.0359144	1.54711e-05	FAM227B	Adipose_Subcutaneous
n127	1	rs11070697	15	49793030	G	A	0.21185	0.0333716	4.81243e-10	FAM227B	Adipose_Subcutaneous
n160	1	rs1107070	14	103970508	G	T	-0.178457	0.0402205	1.1182e-05	MARK3	Adipose_Subcutaneous
n160	1	rs1107070	14	103970508	G	T	-0.137105	0.0300192	6.20055e-06	KLC1	Adipose_Subcutaneous
n160	1	rs1107070	14	103970508	G	T	-0.128408	0.0337412	0.000158562	RP11-73M18.8	Adipose_Subcutaneous
n81	2	rs11072793	15	79006442	G	A	0.287241	0.0483596	5.28331e-09	ADAMTS7P3	Adipose_Subcutaneous
n81	2	rs11072794	15	79006582	T	C	0.281467	0.0490543	1.64431e-08	ADAMTS7P3	Adipose_Subcutaneous
n81	2	rs11072799	15	79027814	G	T	0.288285	0.0493402	9.14889e-09	ADAMTS7P3	Adipose_Subcutaneous
n81	2	rs11072800	15	79045857	A	G	0.250618	0.0494905	5.74284e-07	ADAMTS7P3	Adipose_Subcutaneous
n65	1	rs11074911	16	28583865	C	T	-0.242922	0.0433566	3.45029e-08	SULT1A1	Adipose_Subcutaneous
n65	1	rs11074911	16	28583865	C	T	-0.228068	0.0575884	8.54802e-05	NPIPB9	Adipose_Subcutaneous
n65	1	rs11074911	16	28583865	C	T	-0.155059	0.021391	1.56346e-12	SH2B1	Adipose_Subcutaneous
n65	1	rs11074911	16	28583865	C	T	0.596862	0.0376981	3.13822e-46	SULT1A2	Adipose_Subcutaneous
n65	1	rs11074911	16	28583865	C	T	0.173581	0.0229046	1.65589e-13	TUFM	Adipose_Subcutaneous
n65	1	rs11074911	16	28583865	C	T	0.664428	0.0481147	4.35234e-37	CDC37P1	Adipose_Subcutaneous
n65	1	rs11074911	16	28583865	C	T	0.286486	0.0446574	3.20912e-10	EIF3C	Adipose_Subcutaneous
n65	1	rs11074911	16	28583865	C	T	-0.508979	0.0497328	1.7322e-22	RP11-1348G14.4	Adipose_Subcutaneous
n65	1	rs11074911	16	28583865	C	T	-0.241484	0.0586168	4.4246e-05	NPIPB7	Adipose_Subcutaneous
n65	1	rs11074911	16	28583865	C	T	0.109557	0.0267548	4.90974e-05	LAT	Adipose_Subcutaneous
n151	1	rs11079502	17	43350666	A	G	0.194977	0.0516807	0.000180385	KANSL1-AS1	Adipose_Subcutaneous
n151	1	rs11079502	17	43350666	A	G	0.212548	0.0490763	1.78744e-05	LINC02210	Adipose_Subcutaneous
n151	1	rs11079502	17	43350666	A	G	0.221656	0.0504828	1.37372e-05	MAPK8IP1P2	Adipose_Subcutaneous
n151	1	rs11079502	17	43350666	A	G	0.219271	0.0524132	3.37862e-05	RP11-259G18.3	Adipose_Subcutaneous
n151	1	rs11079502	17	43350666	A	G	-0.21503	0.0456754	3.22987e-06	LRRC37A4P	Adipose_Subcutaneous
n50	1	rs11079811	17	46233490	G	A	0.119922	0.0305749	9.97125e-05	SNX11	Adipose_Subcutaneous
n50	1	rs11079811	17	46233490	G	A	-0.181859	0.0416385	1.52193e-05	HOXB-AS1	Adipose_Subcutaneous
n50	1	rs11079811	17	46233490	G	A	0.146452	0.0292797	7.82116e-07	PNPO	Adipose_Subcutaneous
n50	1	rs11079811	17	46233490	G	A	-0.193853	0.0422397	5.60171e-06	HOXB2	Adipose_Subcutaneous
n50	1	rs11079811	17	46233490	G	A	-0.183578	0.0430825	2.4226e-05	RP11-6N17.4	Adipose_Subcutaneous
n50	1	rs11079812	17	46238276	A	G	-0.193853	0.0422397	5.60171e-06	HOXB2	Adipose_Subcutaneous
n50	1	rs11079812	17	46238276	A	G	0.146452	0.0292797	7.82116e-07	PNPO	Adipose_Subcutaneous
n50	1	rs11079812	17	46238276	A	G	-0.183578	0.0430825	2.4226e-05	RP11-6N17.4	Adipose_Subcutaneous
n50	1	rs11079812	17	46238276	A	G	0.119922	0.0305749	9.97125e-05	SNX11	Adipose_Subcutaneous
n50	1	rs11079812	17	46238276	A	G	-0.181859	0.0416385	1.52193e-05	HOXB-AS1	Adipose_Subcutaneous
n198	1	rs11080146	17	29578724	C	T	0.148358	0.025686	1.3314e-08	NF1	Adipose_Subcutaneous
n198	1	rs11080146	17	29578724	C	T	-0.101829	0.0272571	0.000208156	EVI2A	Adipose_Subcutaneous
n198	1	rs11080147	17	29594352	T	A	0.112343	0.0276692	5.67207e-05	EVI2A	Adipose_Subcutaneous
n198	1	rs11080147	17	29594352	T	A	-0.142086	0.0262342	9.39579e-08	NF1	Adipose_Subcutaneous
n198	1	rs11080148	17	29609922	T	C	-0.100616	0.0270635	0.000223204	EVI2A	Adipose_Subcutaneous
n198	1	rs11080148	17	29609922	T	C	0.155935	0.0253994	1.66527e-09	NF1	Adipose_Subcutaneous
n198	1	rs11080150	17	29629326	A	G	0.132594	0.0251718	2.04138e-07	NF1	Adipose_Subcutaneous
n198	1	rs11080150	17	29629326	A	G	-0.106696	0.0265171	6.59637e-05	EVI2A	Adipose_Subcutaneous
n189	1	rs11080660	18	13484179	G	A	-0.330811	0.0459318	2.13378e-12	RP11-53B2.2	Adipose_Subcutaneous
n44	1	rs11083473	19	39179934	A	G	0.368084	0.0486985	1.90218e-13	CAPN12	Adipose_Subcutaneous
n44	1	rs11083473	19	39179934	A	G	-0.162371	0.0430014	0.00017813	LGALS4	Adipose_Subcutaneous
n44	1	rs11083473	19	39179934	A	G	0.11683	0.0198749	7.48995e-09	ACTN4	Adipose_Subcutaneous
n44	1	rs11083473	19	39179934	A	G	0.27604	0.0483363	1.90976e-08	CTD-2540F13.2	Adipose_Subcutaneous
n201	1	rs11085076	19	4476270	A	G	0.0855352	0.0171089	7.914e-07	UBXN6	Adipose_Subcutaneous
n201	1	rs11085076	19	4476270	A	G	-0.15806	0.0345663	6.04876e-06	CTB-50L17.8	Adipose_Subcutaneous
n138	1	rs11089003	21	46858515	A	G	-0.211866	0.0477847	1.1343e-05	SLC19A1	Adipose_Subcutaneous
n37	3	rs11098937	4	128697519	C	T	0.109446	0.0284996	0.000138344	INTU	Adipose_Subcutaneous
n37	3	rs11098946	4	128995220	T	C	0.127563	0.031009	4.53691e-05	RP11-420A23.1	Adipose_Subcutaneous
n37	3	rs11098947	4	128995751	G	A	0.143502	0.029537	1.57637e-06	RP11-420A23.1	Adipose_Subcutaneous
n37	3	rs11098950	4	129028679	T	C	0.127024	0.0302451	3.15171e-05	RP11-420A23.1	Adipose_Subcutaneous
n37	3	rs11098951	4	129147915	T	A	-0.0883188	0.0237009	0.000215909	INTU	Adipose_Subcutaneous
n37	3	rs11098951	4	129147915	T	A	0.118819	0.0307757	0.000127508	RP11-420A23.1	Adipose_Subcutaneous
n16	2	rs11100770	4	144053782	C	A	-0.223581	0.0483328	4.73329e-06	RP11-284M14.1	Adipose_Subcutaneous
n16	2	rs11100771	4	144053881	G	A	-0.223581	0.0483328	4.73329e-06	RP11-284M14.1	Adipose_Subcutaneous
n16	2	rs11100772	4	144054088	T	G	-0.223581	0.0483328	4.73329e-06	RP11-284M14.1	Adipose_Subcutaneous
n16	2	rs11100773	4	144054228	A	G	-0.223581	0.0483328	4.73329e-06	RP11-284M14.1	Adipose_Subcutaneous
n16	2	rs11100778	4	144093584	C	T	-0.224018	0.0481365	4.15763e-06	RP11-284M14.1	Adipose_Subcutaneous
n16	2	rs11100780	4	144104906	G	A	-0.224018	0.0481365	4.15763e-06	RP11-284M14.1	Adipose_Subcutaneous
n16	2	rs11100782	4	144152897	A	T	-0.186562	0.0478398	0.000109157	RP11-284M14.1	Adipose_Subcutaneous
n16	2	rs11100783	4	144162200	T	A	-0.21667	0.048425	9.4554e-06	RP11-284M14.1	Adipose_Subcutaneous
n64	1	rs11115007	12	82164673	T	A	0.244946	0.0326239	2.68963e-13	PPFIA2	Adipose_Subcutaneous
n64	1	rs11115007	12	82164673	T	A	0.24232	0.0588159	4.41974e-05	RP11-121G22.3	Adipose_Subcutaneous
n64	1	rs11115008	12	82164859	G	A	0.236572	0.0588039	6.61274e-05	RP11-121G22.3	Adipose_Subcutaneous
n64	1	rs11115008	12	82164859	G	A	0.241991	0.0326325	5.06798e-13	PPFIA2	Adipose_Subcutaneous
n64	1	rs11115009	12	82165409	A	C	0.24232	0.0588159	4.41974e-05	RP11-121G22.3	Adipose_Subcutaneous
n64	1	rs11115009	12	82165409	A	C	0.244946	0.0326239	2.68963e-13	PPFIA2	Adipose_Subcutaneous
n64	1	rs11115015	12	82174543	T	C	0.23799	0.0332443	2.84671e-12	PPFIA2	Adipose_Subcutaneous
n64	1	rs11115017	12	82176914	C	A	0.238801	0.0332096	2.30387e-12	PPFIA2	Adipose_Subcutaneous
n64	1	rs11115030	12	82203021	A	T	0.238801	0.0332096	2.30387e-12	PPFIA2	Adipose_Subcutaneous
n64	1	rs11115039	12	82217338	A	C	0.238801	0.0332096	2.30387e-12	PPFIA2	Adipose_Subcutaneous
n64	1	rs11115047	12	82232773	C	G	0.222965	0.0602025	0.000235722	RP11-121G22.3	Adipose_Subcutaneous
n64	1	rs11115047	12	82232773	C	G	0.243778	0.0333792	1.08438e-12	PPFIA2	Adipose_Subcutaneous
n158	1	rs11119716	1	211441882	C	T	0.0858799	0.0216666	8.43073e-05	RCOR3	Adipose_Subcutaneous
n53	1	rs111227354	7	56008715	A	G	0.167722	0.0351863	2.44521e-06	PSPH	Adipose_Subcutaneous
n122	1	rs1112445	12	67741409	G	A	0.238906	0.0224328	4.6921e-24	CAND1	Adipose_Subcutaneous
n134	1	rs111269253	14	68129569	G	A	0.168865	0.0307405	6.23226e-08	VTI1B	Adipose_Subcutaneous
n105	1	rs111271889	19	14180999	A	G	0.10873	0.0239655	7.12097e-06	ADGRL1	Adipose_Subcutaneous
n105	1	rs111271889	19	14180999	A	G	0.29254	0.0342827	1.62943e-16	MISP3	Adipose_Subcutaneous
n105	1	rs111271889	19	14180999	A	G	0.140117	0.0318247	1.30222e-05	IL27RA	Adipose_Subcutaneous
n153	1	rs11130590	3	57567891	T	A	0.247097	0.0484839	4.87956e-07	DNAH12	Adipose_Subcutaneous
n127	1	rs111307556	15	49632055	T	C	0.468675	0.0606602	5.90404e-14	RP11-295H24.3	Adipose_Subcutaneous
n127	1	rs111307556	15	49632055	T	C	-0.184093	0.0412655	1.00321e-05	FAM227B	Adipose_Subcutaneous
n18	1	rs11136092	8	22466488	T	G	0.161906	0.0354264	6.11727e-06	C8orf58	Adipose_Subcutaneous
n18	1	rs11136092	8	22466488	T	G	0.2118	0.0219936	2.78223e-20	CCAR2	Adipose_Subcutaneous
n18	1	rs11136092	8	22466488	T	G	0.263103	0.0300673	3.09938e-17	BIN3	Adipose_Subcutaneous
n18	1	rs11136093	8	22479988	C	G	0.21611	0.0220241	6.1372e-21	CCAR2	Adipose_Subcutaneous
n18	1	rs11136093	8	22479988	C	G	0.150083	0.0356872	3.07614e-05	C8orf58	Adipose_Subcutaneous
n18	1	rs11136093	8	22479988	C	G	0.268797	0.0301186	8.02086e-18	BIN3	Adipose_Subcutaneous
n1	2	rs11136324	8	144870535	C	T	0.0817912	0.0185844	1.31214e-05	SCRIB	Adipose_Subcutaneous
n79	1	rs111374400	12	112293910	T	C	0.364076	0.0615702	6.14403e-09	ADAM1B	Adipose_Subcutaneous
n79	1	rs111374400	12	112293910	T	C	0.183586	0.0418021	1.36726e-05	MAPKAPK5-AS1	Adipose_Subcutaneous
n79	1	rs111374400	12	112293910	T	C	-0.18686	0.033347	3.43889e-08	HECTD4	Adipose_Subcutaneous
n79	1	rs111374400	12	112293910	T	C	0.328803	0.0416218	1.72488e-14	TMEM116	Adipose_Subcutaneous
n10	1	rs111399530	14	73469727	G	A	-0.302891	0.0591815	4.37884e-07	RP4-647C14.2	Adipose_Subcutaneous
n108	1	rs111418762	14	35253936	G	A	0.113657	0.0250554	7.144e-06	CFL2	Adipose_Subcutaneous
n10	3	rs111424562	14	74094608	A	G	-0.115995	0.0286683	6.0126e-05	PSEN1	Adipose_Subcutaneous
n10	3	rs111424562	14	74094608	A	G	0.254978	0.0374602	2.80865e-11	RP3-414A15.12	Adipose_Subcutaneous
n10	3	rs111424562	14	74094608	A	G	0.474216	0.0596145	1.16364e-14	RP5-1021I20.1	Adipose_Subcutaneous
n10	3	rs111424562	14	74094608	A	G	-0.140681	0.0335099	3.17395e-05	ACOT2	Adipose_Subcutaneous
n10	1	rs111461043	14	73560505	G	A	-0.302891	0.0591815	4.37884e-07	RP4-647C14.2	Adipose_Subcutaneous
n108	1	rs111474988	14	35622290	A	C	-0.169888	0.0364125	3.93437e-06	FAM177A1	Adipose_Subcutaneous
n108	1	rs111474988	14	35622290	A	C	0.181701	0.0422114	2.00635e-05	PPP2R3C	Adipose_Subcutaneous
n10	1	rs111475952	14	73632452	G	A	-0.31469	0.0579311	8.62803e-08	RP4-647C14.2	Adipose_Subcutaneous
n10	3	rs111475952	14	73632452	G	A	-0.31469	0.0579311	8.62803e-08	RP4-647C14.2	Adipose_Subcutaneous
n189	1	rs111478535	18	13489199	G	T	0.239923	0.0552315	1.68862e-05	RP11-53B2.2	Adipose_Subcutaneous
n81	2	rs1114829	15	78989821	G	A	-0.279231	0.051473	8.97035e-08	ADAMTS7P3	Adipose_Subcutaneous
n155	1	rs11150584	16	30039678	C	A	-0.306389	0.0278519	2.08324e-25	INO80E	Adipose_Subcutaneous
n155	1	rs11150584	16	30039678	C	A	0.390645	0.0160459	1.71733e-87	YPEL3	Adipose_Subcutaneous
n155	1	rs11150584	16	30039678	C	A	0.248133	0.0350541	4.83511e-12	TBX6	Adipose_Subcutaneous
n155	1	rs11150584	16	30039678	C	A	-0.135273	0.0321103	2.98226e-05	DOC2A	Adipose_Subcutaneous
n155	1	rs11150584	16	30039678	C	A	-0.312975	0.0543731	1.48623e-08	RP11-455F5.4	Adipose_Subcutaneous
n155	1	rs11150584	16	30039678	C	A	-0.147851	0.0328048	8.15871e-06	RP11-455F5.6	Adipose_Subcutaneous
n155	1	rs11150586	16	30420851	T	C	0.402445	0.0513981	2.83703e-14	BOLA2	Adipose_Subcutaneous
n155	1	rs11150586	16	30420851	T	C	-0.234939	0.0589703	7.76104e-05	RP11-455F5.4	Adipose_Subcutaneous
n155	1	rs11150586	16	30420851	T	C	0.298252	0.0340106	2.67809e-17	SEPTIN1	Adipose_Subcutaneous
n155	1	rs11150586	16	30420851	T	C	0.0756855	0.0202825	0.000211643	PPP4C	Adipose_Subcutaneous
n155	1	rs11150586	16	30420851	T	C	-0.378712	0.0482543	2.49124e-14	NPIPB12	Adipose_Subcutaneous
n155	1	rs11150586	16	30420851	T	C	0.23922	0.0556261	2.04192e-05	SMG1P6	Adipose_Subcutaneous
n155	1	rs11150586	16	30420851	T	C	-0.113184	0.0270974	3.47449e-05	CD2BP2	Adipose_Subcutaneous
n155	1	rs11150586	16	30420851	T	C	0.340806	0.0431038	1.64244e-14	SMG1P5	Adipose_Subcutaneous
n155	1	rs11150586	16	30420851	T	C	0.327824	0.0577745	2.33675e-08	RP11-347C12.12	Adipose_Subcutaneous
n65	1	rs11150609	16	28870596	A	G	-0.198222	0.0202626	7.86658e-21	SH2B1	Adipose_Subcutaneous
n65	1	rs11150609	16	28870596	A	G	-0.110215	0.0225007	1.29945e-06	ATXN2L	Adipose_Subcutaneous
n65	1	rs11150609	16	28870596	A	G	0.5143	0.0390977	3.03952e-34	SULT1A2	Adipose_Subcutaneous
n65	1	rs11150609	16	28870596	A	G	0.165771	0.0404136	4.76818e-05	RP11-426C22.5	Adipose_Subcutaneous
n65	1	rs11150609	16	28870596	A	G	0.213373	0.0217862	7.16202e-21	TUFM	Adipose_Subcutaneous
n65	1	rs11150609	16	28870596	A	G	0.125313	0.0301082	3.70022e-05	NFATC2IP	Adipose_Subcutaneous
n65	1	rs11150609	16	28870596	A	G	0.101764	0.0263419	0.000126309	LAT	Adipose_Subcutaneous
n65	1	rs11150609	16	28870596	A	G	0.329359	0.0432357	1.26062e-13	EIF3C	Adipose_Subcutaneous
n65	1	rs11150609	16	28870596	A	G	0.710035	0.0456534	6.15735e-45	CDC37P1	Adipose_Subcutaneous
n65	1	rs11150609	16	28870596	A	G	-0.205521	0.0429506	2.24064e-06	SULT1A1	Adipose_Subcutaneous
n65	1	rs11150609	16	28870596	A	G	-0.267431	0.0562318	2.57411e-06	NPIPB9	Adipose_Subcutaneous
n65	1	rs11150609	16	28870596	A	G	-0.589	0.0469047	1.03623e-31	RP11-1348G14.4	Adipose_Subcutaneous
n70	1	rs11150796	17	79529126	T	C	-0.223791	0.0189469	1.24085e-28	NPLOC4	Adipose_Subcutaneous
n70	1	rs11150796	17	79529126	T	C	-0.311153	0.046417	5.39854e-11	ARL16	Adipose_Subcutaneous
n70	1	rs11150798	17	79529315	A	G	-0.219991	0.0187778	3.03588e-28	NPLOC4	Adipose_Subcutaneous
n70	1	rs11150798	17	79529315	A	G	-0.301761	0.0460017	1.32276e-10	ARL16	Adipose_Subcutaneous
n10	3	rs111511359	14	74077186	G	T	-0.118761	0.0280931	2.80072e-05	PSEN1	Adipose_Subcutaneous
n10	3	rs111511359	14	74077186	G	T	0.457542	0.0586222	3.388e-14	RP5-1021I20.1	Adipose_Subcutaneous
n10	3	rs111511359	14	74077186	G	T	0.252978	0.0367239	1.66192e-11	RP3-414A15.12	Adipose_Subcutaneous
n10	3	rs111511359	14	74077186	G	T	-0.139127	0.0328755	2.74669e-05	ACOT2	Adipose_Subcutaneous
n108	1	rs111521272	14	35574639	G	A	-0.236923	0.0461512	4.04629e-07	FAM177A1	Adipose_Subcutaneous
n108	1	rs111521272	14	35574639	G	A	-0.312895	0.0529158	6.14798e-09	PPP2R3C	Adipose_Subcutaneous
n108	1	rs111527365	14	35503764	G	A	-0.174941	0.0359989	1.567e-06	FAM177A1	Adipose_Subcutaneous
n108	1	rs111527365	14	35503764	G	A	-0.139844	0.0357018	0.000101836	SRP54	Adipose_Subcutaneous
n142	1	rs11153000	6	106975536	T	G	-0.164379	0.0405875	5.91755e-05	RTN4IP1	Adipose_Subcutaneous
n142	1	rs11153001	6	106975665	T	G	-0.157334	0.0393713	7.38524e-05	RTN4IP1	Adipose_Subcutaneous
n142	1	rs11153002	6	106975715	C	G	-0.158791	0.0397907	7.55353e-05	RTN4IP1	Adipose_Subcutaneous
n142	1	rs11153008	6	107013265	A	G	0.348151	0.0690668	6.44666e-07	QRSL1	Adipose_Subcutaneous
n142	1	rs11153019	6	107090614	C	A	-0.572435	0.0325569	1.81972e-54	QRSL1	Adipose_Subcutaneous
n142	1	rs11153019	6	107090614	C	A	0.179785	0.035834	7.24953e-07	RTN4IP1	Adipose_Subcutaneous
n142	1	rs11153021	6	107160804	A	G	-0.284127	0.0418531	3.14901e-11	QRSL1	Adipose_Subcutaneous
n28	1	rs111541038	2	103156268	T	C	-0.143866	0.034752	4.06623e-05	IL18R1	Adipose_Subcutaneous
n117	1	rs11154334	6	126214624	A	C	-0.242185	0.0399424	2.59328e-09	RP11-624M8.1	Adipose_Subcutaneous
n117	1	rs11154336	6	126221008	G	A	-0.164054	0.0395126	3.86266e-05	RP11-624M8.1	Adipose_Subcutaneous
n117	1	rs11154337	6	126243591	C	G	-0.236083	0.0369747	3.85429e-10	RP11-624M8.1	Adipose_Subcutaneous
n10	1	rs111558273	14	73560254	G	A	-0.302891	0.0591815	4.37884e-07	RP4-647C14.2	Adipose_Subcutaneous
n43	1	rs11156660	14	31727328	G	A	0.229334	0.0473598	1.70279e-06	RP11-596D21.1	Adipose_Subcutaneous
n43	1	rs11156661	14	31727546	C	A	0.229334	0.0473598	1.70279e-06	RP11-596D21.1	Adipose_Subcutaneous
n108	1	rs11156861	14	35217037	G	A	0.141372	0.0356022	8.18802e-05	BAZ1A	Adipose_Subcutaneous
n108	1	rs11156861	14	35217037	G	A	0.171473	0.0350341	1.32375e-06	CFL2	Adipose_Subcutaneous
n108	1	rs11156871	14	35481196	G	A	-0.174941	0.0359989	1.567e-06	FAM177A1	Adipose_Subcutaneous
n108	1	rs11156871	14	35481196	G	A	-0.139844	0.0357018	0.000101836	SRP54	Adipose_Subcutaneous
n108	1	rs11156874	14	35594803	A	G	-0.325729	0.0391633	8.22806e-16	PPP2R3C	Adipose_Subcutaneous
n108	1	rs11156874	14	35594803	A	G	-0.232852	0.0346067	4.60862e-11	FAM177A1	Adipose_Subcutaneous
n167	1	rs111575757	17	5035657	G	T	0.600754	0.0655171	1.16227e-18	C17orf107	Adipose_Subcutaneous
n167	1	rs111575757	17	5035657	G	T	-0.478757	0.0757027	5.56101e-10	ZNF232	Adipose_Subcutaneous
n167	1	rs111575757	17	5035657	G	T	0.1741	0.0374167	4.17283e-06	RABEP1	Adipose_Subcutaneous
n167	1	rs111575757	17	5035657	G	T	-0.630485	0.0630403	1.2577e-21	AC012146.7	Adipose_Subcutaneous
n167	1	rs111575757	17	5035657	G	T	0.762453	0.0763645	1.45049e-21	CHRNE	Adipose_Subcutaneous
n134	1	rs11158682	14	68007008	T	C	-0.116074	0.0313705	0.000238894	PLEKHH1	Adipose_Subcutaneous
n10	2	rs11158985	14	73341942	A	T	0.427566	0.0422853	4.94337e-22	DCAF4	Adipose_Subcutaneous
n10	3	rs11158993	14	73395270	C	T	-0.249948	0.0552387	7.52305e-06	RP4-647C14.2	Adipose_Subcutaneous
n10	1	rs11158993	14	73395270	C	T	-0.249948	0.0552387	7.52305e-06	RP4-647C14.2	Adipose_Subcutaneous
n10	1	rs11159011	14	73719323	G	A	-0.184406	0.0487099	0.000171402	ACOT2	Adipose_Subcutaneous
n10	1	rs11159011	14	73719323	G	A	-0.280346	0.0620739	7.82135e-06	RP4-647C14.2	Adipose_Subcutaneous
n10	3	rs11159028	14	74059450	G	A	-0.138942	0.0329393	2.9147e-05	ACOT2	Adipose_Subcutaneous
n10	3	rs11159028	14	74059450	G	A	-0.119138	0.0281433	2.73131e-05	PSEN1	Adipose_Subcutaneous
n10	3	rs11159028	14	74059450	G	A	0.439438	0.0590123	4.10378e-13	RP5-1021I20.1	Adipose_Subcutaneous
n10	3	rs11159028	14	74059450	G	A	0.253794	0.0367864	1.5534e-11	RP3-414A15.12	Adipose_Subcutaneous
n79	1	rs111597699	12	112545031	T	C	-0.416585	0.102443	5.52518e-05	MAPKAPK5	Adipose_Subcutaneous
n79	1	rs111597699	12	112545031	T	C	0.593549	0.0992788	4.22884e-09	TMEM116	Adipose_Subcutaneous
n79	1	rs111597699	12	112545031	T	C	0.573429	0.146044	9.80543e-05	ADAM1B	Adipose_Subcutaneous
n134	1	rs111598706	14	68074745	A	G	0.0836703	0.0176246	2.67978e-06	VTI1B	Adipose_Subcutaneous
n127	1	rs111600039	15	49631697	C	T	0.468675	0.0606602	5.90404e-14	RP11-295H24.3	Adipose_Subcutaneous
n127	1	rs111600039	15	49631697	C	T	-0.184093	0.0412655	1.00321e-05	FAM227B	Adipose_Subcutaneous
n71	1	rs11160671	14	102666439	T	C	-0.122889	0.0279095	1.30019e-05	HSP90AA1	Adipose_Subcutaneous
n71	1	rs11160672	14	102666589	G	A	-0.122889	0.0279095	1.30019e-05	HSP90AA1	Adipose_Subcutaneous
n71	1	rs11160691	14	102997017	T	G	0.419822	0.0303894	4.11727e-37	ANKRD9	Adipose_Subcutaneous
n71	1	rs11160691	14	102997017	T	G	-0.217474	0.0435268	8.03737e-07	ZNF839	Adipose_Subcutaneous
n160	1	rs11160751	14	103925740	T	C	0.129371	0.0296885	1.59021e-05	KLC1	Adipose_Subcutaneous
n160	1	rs11160751	14	103925740	T	C	0.19917	0.0394942	6.3757e-07	MARK3	Adipose_Subcutaneous
n160	1	rs1116095	14	103931879	A	G	-0.178457	0.0402205	1.1182e-05	MARK3	Adipose_Subcutaneous
n160	1	rs1116095	14	103931879	A	G	-0.128408	0.0337412	0.000158562	RP11-73M18.8	Adipose_Subcutaneous
n160	1	rs1116095	14	103931879	A	G	-0.137105	0.0300192	6.20055e-06	KLC1	Adipose_Subcutaneous
n108	1	rs111624054	14	35401241	T	C	-0.190884	0.0458132	3.63067e-05	FAM177A1	Adipose_Subcutaneous
n108	1	rs111624054	14	35401241	T	C	-0.287332	0.0523175	6.27125e-08	PPP2R3C	Adipose_Subcutaneous
n108	1	rs111624054	14	35401241	T	C	0.346904	0.0796093	1.59032e-05	SRP54-AS1	Adipose_Subcutaneous
n146	1	rs11165149	1	94951754	T	C	-0.155518	0.0322065	1.81801e-06	ABCD3	Adipose_Subcutaneous
n191	1	rs111673704	9	103172577	G	A	-0.21098	0.0451901	3.878e-06	INVS	Adipose_Subcutaneous
n191	1	rs111673704	9	103172577	G	A	-0.20591	0.0431234	2.35173e-06	TMEFF1	Adipose_Subcutaneous
n92	1	rs111674445	2	135642719	T	A	0.100786	0.0244838	4.48619e-05	CCNT2	Adipose_Subcutaneous
n55	1	rs11169314	12	50592613	A	T	0.134988	0.0318264	2.63745e-05	RACGAP1	Adipose_Subcutaneous
n55	1	rs11169314	12	50592613	A	T	-0.191852	0.030182	4.57759e-10	CERS5	Adipose_Subcutaneous
n55	1	rs11169314	12	50592613	A	T	0.152524	0.025226	2.86259e-09	ATF1	Adipose_Subcutaneous
n55	1	rs11169314	12	50592613	A	T	-0.25801	0.045119	1.83111e-08	RP4-605O3.4	Adipose_Subcutaneous
n55	1	rs11169315	12	50595263	A	T	-0.191852	0.030182	4.57759e-10	CERS5	Adipose_Subcutaneous
n55	1	rs11169315	12	50595263	A	T	0.152524	0.025226	2.86259e-09	ATF1	Adipose_Subcutaneous
n55	1	rs11169315	12	50595263	A	T	-0.25801	0.045119	1.83111e-08	RP4-605O3.4	Adipose_Subcutaneous
n55	1	rs11169315	12	50595263	A	T	0.134988	0.0318264	2.63745e-05	RACGAP1	Adipose_Subcutaneous
n55	1	rs11169317	12	50601941	G	T	-0.25801	0.045119	1.83111e-08	RP4-605O3.4	Adipose_Subcutaneous
n55	1	rs11169317	12	50601941	G	T	0.134988	0.0318264	2.63745e-05	RACGAP1	Adipose_Subcutaneous
n55	1	rs11169317	12	50601941	G	T	0.152524	0.025226	2.86259e-09	ATF1	Adipose_Subcutaneous
n55	1	rs11169317	12	50601941	G	T	-0.191852	0.030182	4.57759e-10	CERS5	Adipose_Subcutaneous
n55	1	rs11169319	12	50603714	G	A	-0.265638	0.0452061	7.57968e-09	RP4-605O3.4	Adipose_Subcutaneous
n55	1	rs11169319	12	50603714	G	A	0.16656	0.02515	8.95352e-11	ATF1	Adipose_Subcutaneous
n55	1	rs11169319	12	50603714	G	A	0.0856929	0.020623	3.80981e-05	LARP4	Adipose_Subcutaneous
n55	1	rs11169319	12	50603714	G	A	0.14215	0.0318846	1.01638e-05	RACGAP1	Adipose_Subcutaneous
n55	1	rs11169319	12	50603714	G	A	-0.185155	0.0303811	2.16508e-09	CERS5	Adipose_Subcutaneous
n55	1	rs11169322	12	50610976	C	T	0.14215	0.0318846	1.01638e-05	RACGAP1	Adipose_Subcutaneous
n55	1	rs11169322	12	50610976	C	T	-0.265638	0.0452061	7.57968e-09	RP4-605O3.4	Adipose_Subcutaneous
n55	1	rs11169322	12	50610976	C	T	-0.185155	0.0303811	2.16508e-09	CERS5	Adipose_Subcutaneous
n55	1	rs11169322	12	50610976	C	T	0.16656	0.02515	8.95352e-11	ATF1	Adipose_Subcutaneous
n55	1	rs11169322	12	50610976	C	T	0.0856929	0.020623	3.80981e-05	LARP4	Adipose_Subcutaneous
n55	1	rs11169331	12	50628910	T	C	-0.193409	0.0302767	3.78327e-10	CERS5	Adipose_Subcutaneous
n55	1	rs11169331	12	50628910	T	C	0.135415	0.0319383	2.65428e-05	RACGAP1	Adipose_Subcutaneous
n55	1	rs11169331	12	50628910	T	C	-0.25051	0.0453695	5.35498e-08	RP4-605O3.4	Adipose_Subcutaneous
n55	1	rs11169331	12	50628910	T	C	0.152919	0.025316	2.96244e-09	ATF1	Adipose_Subcutaneous
n55	1	rs11169332	12	50629612	G	A	-0.256018	0.0450399	2.21107e-08	RP4-605O3.4	Adipose_Subcutaneous
n55	1	rs11169332	12	50629612	G	A	-0.190881	0.0301253	5.17211e-10	CERS5	Adipose_Subcutaneous
n55	1	rs11169332	12	50629612	G	A	0.150649	0.025191	4.18893e-09	ATF1	Adipose_Subcutaneous
n55	1	rs11169332	12	50629612	G	A	0.134729	0.031759	2.62789e-05	RACGAP1	Adipose_Subcutaneous
n55	1	rs11169335	12	50636364	A	G	-0.193269	0.0301674	3.38219e-10	CERS5	Adipose_Subcutaneous
n55	1	rs11169335	12	50636364	A	G	-0.257947	0.0451242	1.85209e-08	RP4-605O3.4	Adipose_Subcutaneous
n55	1	rs11169335	12	50636364	A	G	0.145901	0.0253051	1.4089e-08	ATF1	Adipose_Subcutaneous
n55	1	rs11169335	12	50636364	A	G	0.138405	0.0318008	1.62804e-05	RACGAP1	Adipose_Subcutaneous
n55	1	rs11169339	12	50651456	T	A	-0.185155	0.0303811	2.16508e-09	CERS5	Adipose_Subcutaneous
n55	1	rs11169339	12	50651456	T	A	0.14215	0.0318846	1.01638e-05	RACGAP1	Adipose_Subcutaneous
n55	1	rs11169339	12	50651456	T	A	0.16656	0.02515	8.95352e-11	ATF1	Adipose_Subcutaneous
n55	1	rs11169339	12	50651456	T	A	-0.265638	0.0452061	7.57968e-09	RP4-605O3.4	Adipose_Subcutaneous
n55	1	rs11169339	12	50651456	T	A	0.0856929	0.020623	3.80981e-05	LARP4	Adipose_Subcutaneous
n55	1	rs11169345	12	50662927	T	C	-0.185155	0.0303811	2.16508e-09	CERS5	Adipose_Subcutaneous
n55	1	rs11169345	12	50662927	T	C	0.14215	0.0318846	1.01638e-05	RACGAP1	Adipose_Subcutaneous
n55	1	rs11169345	12	50662927	T	C	0.0856929	0.020623	3.80981e-05	LARP4	Adipose_Subcutaneous
n55	1	rs11169345	12	50662927	T	C	0.16656	0.02515	8.95352e-11	ATF1	Adipose_Subcutaneous
n55	1	rs11169345	12	50662927	T	C	-0.265638	0.0452061	7.57968e-09	RP4-605O3.4	Adipose_Subcutaneous
n55	1	rs11169347	12	50663856	A	G	0.14215	0.0318846	1.01638e-05	RACGAP1	Adipose_Subcutaneous
n55	1	rs11169347	12	50663856	A	G	-0.185155	0.0303811	2.16508e-09	CERS5	Adipose_Subcutaneous
n55	1	rs11169347	12	50663856	A	G	0.16656	0.02515	8.95352e-11	ATF1	Adipose_Subcutaneous
n55	1	rs11169347	12	50663856	A	G	-0.265638	0.0452061	7.57968e-09	RP4-605O3.4	Adipose_Subcutaneous
n55	1	rs11169347	12	50663856	A	G	0.0856929	0.020623	3.80981e-05	LARP4	Adipose_Subcutaneous
n55	1	rs11169348	12	50665946	G	T	-0.190881	0.0301253	5.17211e-10	CERS5	Adipose_Subcutaneous
n55	1	rs11169348	12	50665946	G	T	0.134729	0.031759	2.62789e-05	RACGAP1	Adipose_Subcutaneous
n55	1	rs11169348	12	50665946	G	T	-0.256018	0.0450399	2.21107e-08	RP4-605O3.4	Adipose_Subcutaneous
n55	1	rs11169348	12	50665946	G	T	0.150649	0.025191	4.18893e-09	ATF1	Adipose_Subcutaneous
n55	1	rs11169350	12	50671370	T	C	-0.190881	0.0301253	5.17211e-10	CERS5	Adipose_Subcutaneous
n55	1	rs11169350	12	50671370	T	C	0.134729	0.031759	2.62789e-05	RACGAP1	Adipose_Subcutaneous
n55	1	rs11169350	12	50671370	T	C	-0.256018	0.0450399	2.21107e-08	RP4-605O3.4	Adipose_Subcutaneous
n55	1	rs11169350	12	50671370	T	C	0.150649	0.025191	4.18893e-09	ATF1	Adipose_Subcutaneous
n55	1	rs11169351	12	50672214	C	A	0.150649	0.025191	4.18893e-09	ATF1	Adipose_Subcutaneous
n55	1	rs11169351	12	50672214	C	A	-0.190881	0.0301253	5.17211e-10	CERS5	Adipose_Subcutaneous
n55	1	rs11169351	12	50672214	C	A	0.134729	0.031759	2.62789e-05	RACGAP1	Adipose_Subcutaneous
n55	1	rs11169351	12	50672214	C	A	-0.256018	0.0450399	2.21107e-08	RP4-605O3.4	Adipose_Subcutaneous
n55	1	rs11169357	12	50689985	C	G	-0.265638	0.0452061	7.57968e-09	RP4-605O3.4	Adipose_Subcutaneous
n55	1	rs11169357	12	50689985	C	G	0.0856929	0.020623	3.80981e-05	LARP4	Adipose_Subcutaneous
n55	1	rs11169357	12	50689985	C	G	0.14215	0.0318846	1.01638e-05	RACGAP1	Adipose_Subcutaneous
n55	1	rs11169357	12	50689985	C	G	0.16656	0.02515	8.95352e-11	ATF1	Adipose_Subcutaneous
n55	1	rs11169357	12	50689985	C	G	-0.185155	0.0303811	2.16508e-09	CERS5	Adipose_Subcutaneous
n65	1	rs111693583	16	28583610	C	T	0.173581	0.0229046	1.65589e-13	TUFM	Adipose_Subcutaneous
n65	1	rs111693583	16	28583610	C	T	0.664428	0.0481147	4.35234e-37	CDC37P1	Adipose_Subcutaneous
n65	1	rs111693583	16	28583610	C	T	-0.155059	0.021391	1.56346e-12	SH2B1	Adipose_Subcutaneous
n65	1	rs111693583	16	28583610	C	T	-0.508979	0.0497328	1.7322e-22	RP11-1348G14.4	Adipose_Subcutaneous
n65	1	rs111693583	16	28583610	C	T	-0.242922	0.0433566	3.45029e-08	SULT1A1	Adipose_Subcutaneous
n65	1	rs111693583	16	28583610	C	T	-0.228068	0.0575884	8.54802e-05	NPIPB9	Adipose_Subcutaneous
n65	1	rs111693583	16	28583610	C	T	0.109557	0.0267548	4.90974e-05	LAT	Adipose_Subcutaneous
n65	1	rs111693583	16	28583610	C	T	0.286486	0.0446574	3.20912e-10	EIF3C	Adipose_Subcutaneous
n65	1	rs111693583	16	28583610	C	T	-0.241484	0.0586168	4.4246e-05	NPIPB7	Adipose_Subcutaneous
n65	1	rs111693583	16	28583610	C	T	0.596862	0.0376981	3.13822e-46	SULT1A2	Adipose_Subcutaneous
n55	1	rs11169359	12	50691309	T	C	0.163572	0.0249906	1.44624e-10	ATF1	Adipose_Subcutaneous
n55	1	rs11169359	12	50691309	T	C	-0.25167	0.0450135	3.68068e-08	RP4-605O3.4	Adipose_Subcutaneous
n55	1	rs11169359	12	50691309	T	C	-0.186839	0.0301244	1.14978e-09	CERS5	Adipose_Subcutaneous
n55	1	rs11169359	12	50691309	T	C	0.135086	0.0317049	2.42644e-05	RACGAP1	Adipose_Subcutaneous
n55	1	rs11169360	12	50691474	T	A	-0.185155	0.0303811	2.16508e-09	CERS5	Adipose_Subcutaneous
n55	1	rs11169360	12	50691474	T	A	-0.265638	0.0452061	7.57968e-09	RP4-605O3.4	Adipose_Subcutaneous
n55	1	rs11169360	12	50691474	T	A	0.0856929	0.020623	3.80981e-05	LARP4	Adipose_Subcutaneous
n55	1	rs11169360	12	50691474	T	A	0.14215	0.0318846	1.01638e-05	RACGAP1	Adipose_Subcutaneous
n55	1	rs11169360	12	50691474	T	A	0.16656	0.02515	8.95352e-11	ATF1	Adipose_Subcutaneous
n55	1	rs11169367	12	50697905	A	G	-0.185155	0.0303811	2.16508e-09	CERS5	Adipose_Subcutaneous
n55	1	rs11169367	12	50697905	A	G	0.14215	0.0318846	1.01638e-05	RACGAP1	Adipose_Subcutaneous
n55	1	rs11169367	12	50697905	A	G	-0.265638	0.0452061	7.57968e-09	RP4-605O3.4	Adipose_Subcutaneous
n55	1	rs11169367	12	50697905	A	G	0.0856929	0.020623	3.80981e-05	LARP4	Adipose_Subcutaneous
n55	1	rs11169367	12	50697905	A	G	0.16656	0.02515	8.95352e-11	ATF1	Adipose_Subcutaneous
n55	1	rs11169369	12	50705688	C	A	0.15399	0.025192	1.94652e-09	ATF1	Adipose_Subcutaneous
n55	1	rs11169369	12	50705688	C	A	-0.192014	0.0301601	4.31005e-10	CERS5	Adipose_Subcutaneous
n55	1	rs11169369	12	50705688	C	A	0.138234	0.031779	1.64535e-05	RACGAP1	Adipose_Subcutaneous
n55	1	rs11169369	12	50705688	C	A	-0.259287	0.0450753	1.51769e-08	RP4-605O3.4	Adipose_Subcutaneous
n55	1	rs11169370	12	50705872	T	C	-0.265638	0.0452061	7.57968e-09	RP4-605O3.4	Adipose_Subcutaneous
n55	1	rs11169370	12	50705872	T	C	-0.185155	0.0303811	2.16508e-09	CERS5	Adipose_Subcutaneous
n55	1	rs11169370	12	50705872	T	C	0.16656	0.02515	8.95352e-11	ATF1	Adipose_Subcutaneous
n55	1	rs11169370	12	50705872	T	C	0.0856929	0.020623	3.80981e-05	LARP4	Adipose_Subcutaneous
n55	1	rs11169370	12	50705872	T	C	0.14215	0.0318846	1.01638e-05	RACGAP1	Adipose_Subcutaneous
n55	1	rs11169371	12	50706346	T	G	0.288078	0.0459455	7.69038e-10	RP4-605O3.4	Adipose_Subcutaneous
n55	1	rs11169371	12	50706346	T	G	-0.103172	0.0278584	0.000235861	COX14	Adipose_Subcutaneous
n55	1	rs11169371	12	50706346	T	G	-0.123211	0.0327241	0.000185797	RACGAP1	Adipose_Subcutaneous
n55	1	rs11169371	12	50706346	T	G	-0.100227	0.0209405	2.22755e-06	LARP4	Adipose_Subcutaneous
n55	1	rs11169371	12	50706346	T	G	-0.140723	0.0260179	9.76855e-08	ATF1	Adipose_Subcutaneous
n55	1	rs11169371	12	50706346	T	G	0.199134	0.0308889	2.64784e-10	CERS5	Adipose_Subcutaneous
n55	1	rs11169373	12	50707886	G	A	-0.265638	0.0452061	7.57968e-09	RP4-605O3.4	Adipose_Subcutaneous
n55	1	rs11169373	12	50707886	G	A	-0.185155	0.0303811	2.16508e-09	CERS5	Adipose_Subcutaneous
n55	1	rs11169373	12	50707886	G	A	0.16656	0.02515	8.95352e-11	ATF1	Adipose_Subcutaneous
n55	1	rs11169373	12	50707886	G	A	0.0856929	0.020623	3.80981e-05	LARP4	Adipose_Subcutaneous
n55	1	rs11169373	12	50707886	G	A	0.14215	0.0318846	1.01638e-05	RACGAP1	Adipose_Subcutaneous
n55	1	rs11169374	12	50708099	C	T	-0.185155	0.0303811	2.16508e-09	CERS5	Adipose_Subcutaneous
n55	1	rs11169374	12	50708099	C	T	-0.265638	0.0452061	7.57968e-09	RP4-605O3.4	Adipose_Subcutaneous
n55	1	rs11169374	12	50708099	C	T	0.0856929	0.020623	3.80981e-05	LARP4	Adipose_Subcutaneous
n55	1	rs11169374	12	50708099	C	T	0.16656	0.02515	8.95352e-11	ATF1	Adipose_Subcutaneous
n55	1	rs11169374	12	50708099	C	T	0.14215	0.0318846	1.01638e-05	RACGAP1	Adipose_Subcutaneous
n55	1	rs11169375	12	50712080	T	C	-0.25167	0.0450135	3.68068e-08	RP4-605O3.4	Adipose_Subcutaneous
n55	1	rs11169375	12	50712080	T	C	0.163572	0.0249906	1.44624e-10	ATF1	Adipose_Subcutaneous
n55	1	rs11169375	12	50712080	T	C	0.135086	0.0317049	2.42644e-05	RACGAP1	Adipose_Subcutaneous
n55	1	rs11169375	12	50712080	T	C	-0.186839	0.0301244	1.14978e-09	CERS5	Adipose_Subcutaneous
n55	1	rs11169376	12	50713091	G	C	-0.265638	0.0452061	7.57968e-09	RP4-605O3.4	Adipose_Subcutaneous
n55	1	rs11169376	12	50713091	G	C	0.16656	0.02515	8.95352e-11	ATF1	Adipose_Subcutaneous
n55	1	rs11169376	12	50713091	G	C	-0.185155	0.0303811	2.16508e-09	CERS5	Adipose_Subcutaneous
n55	1	rs11169376	12	50713091	G	C	0.14215	0.0318846	1.01638e-05	RACGAP1	Adipose_Subcutaneous
n55	1	rs11169376	12	50713091	G	C	0.0856929	0.020623	3.80981e-05	LARP4	Adipose_Subcutaneous
n55	1	rs11169377	12	50713094	G	A	0.14215	0.0318846	1.01638e-05	RACGAP1	Adipose_Subcutaneous
n55	1	rs11169377	12	50713094	G	A	0.16656	0.02515	8.95352e-11	ATF1	Adipose_Subcutaneous
n55	1	rs11169377	12	50713094	G	A	-0.185155	0.0303811	2.16508e-09	CERS5	Adipose_Subcutaneous
n55	1	rs11169377	12	50713094	G	A	-0.265638	0.0452061	7.57968e-09	RP4-605O3.4	Adipose_Subcutaneous
n55	1	rs11169377	12	50713094	G	A	0.0856929	0.020623	3.80981e-05	LARP4	Adipose_Subcutaneous
n55	1	rs11169379	12	50719381	G	A	-0.135229	0.0262502	3.69612e-07	ATF1	Adipose_Subcutaneous
n55	1	rs11169379	12	50719381	G	A	0.204276	0.0310369	1.15476e-10	CERS5	Adipose_Subcutaneous
n55	1	rs11169379	12	50719381	G	A	-0.126186	0.0329169	0.000142109	RACGAP1	Adipose_Subcutaneous
n55	1	rs11169379	12	50719381	G	A	0.283119	0.0463215	1.95333e-09	RP4-605O3.4	Adipose_Subcutaneous
n55	1	rs11169379	12	50719381	G	A	-0.104475	0.0210399	9.35322e-07	LARP4	Adipose_Subcutaneous
n55	1	rs11169386	12	50737547	G	T	-0.135229	0.0262502	3.69612e-07	ATF1	Adipose_Subcutaneous
n55	1	rs11169386	12	50737547	G	T	0.204276	0.0310369	1.15476e-10	CERS5	Adipose_Subcutaneous
n55	1	rs11169386	12	50737547	G	T	-0.104475	0.0210399	9.35322e-07	LARP4	Adipose_Subcutaneous
n55	1	rs11169386	12	50737547	G	T	0.283119	0.0463215	1.95333e-09	RP4-605O3.4	Adipose_Subcutaneous
n55	1	rs11169386	12	50737547	G	T	-0.126186	0.0329169	0.000142109	RACGAP1	Adipose_Subcutaneous
n55	1	rs11169390	12	50750471	G	T	0.0856929	0.020623	3.80981e-05	LARP4	Adipose_Subcutaneous
n55	1	rs11169390	12	50750471	G	T	-0.265638	0.0452061	7.57968e-09	RP4-605O3.4	Adipose_Subcutaneous
n55	1	rs11169390	12	50750471	G	T	0.16656	0.02515	8.95352e-11	ATF1	Adipose_Subcutaneous
n55	1	rs11169390	12	50750471	G	T	-0.185155	0.0303811	2.16508e-09	CERS5	Adipose_Subcutaneous
n55	1	rs11169390	12	50750471	G	T	0.14215	0.0318846	1.01638e-05	RACGAP1	Adipose_Subcutaneous
n55	1	rs11169391	12	50750584	C	G	-0.185155	0.0303811	2.16508e-09	CERS5	Adipose_Subcutaneous
n55	1	rs11169391	12	50750584	C	G	0.14215	0.0318846	1.01638e-05	RACGAP1	Adipose_Subcutaneous
n55	1	rs11169391	12	50750584	C	G	0.0856929	0.020623	3.80981e-05	LARP4	Adipose_Subcutaneous
n55	1	rs11169391	12	50750584	C	G	-0.265638	0.0452061	7.57968e-09	RP4-605O3.4	Adipose_Subcutaneous
n55	1	rs11169391	12	50750584	C	G	0.16656	0.02515	8.95352e-11	ATF1	Adipose_Subcutaneous
n55	1	rs11169394	12	50756353	C	T	0.188846	0.0303008	9.61765e-10	CERS5	Adipose_Subcutaneous
n55	1	rs11169394	12	50756353	C	T	-0.077288	0.0206646	0.000204755	LARP4	Adipose_Subcutaneous
n55	1	rs11169394	12	50756353	C	T	0.261586	0.0451994	1.2482e-08	RP4-605O3.4	Adipose_Subcutaneous
n55	1	rs11169394	12	50756353	C	T	-0.168749	0.0250914	4.70183e-11	ATF1	Adipose_Subcutaneous
n55	1	rs11169394	12	50756353	C	T	-0.137101	0.0318915	2.05546e-05	RACGAP1	Adipose_Subcutaneous
n55	1	rs11169395	12	50756506	A	G	-0.137539	0.0318843	1.92788e-05	RACGAP1	Adipose_Subcutaneous
n55	1	rs11169395	12	50756506	A	G	0.189876	0.0302847	7.70322e-10	CERS5	Adipose_Subcutaneous
n55	1	rs11169395	12	50756506	A	G	-0.0769853	0.0206646	0.000216674	LARP4	Adipose_Subcutaneous
n55	1	rs11169395	12	50756506	A	G	-0.169831	0.0250742	3.4758e-11	ATF1	Adipose_Subcutaneous
n55	1	rs11169395	12	50756506	A	G	0.262886	0.0451795	1.0475e-08	RP4-605O3.4	Adipose_Subcutaneous
n55	1	rs11169450	12	50882437	G	A	0.08862	0.0212914	3.69804e-05	LARP4	Adipose_Subcutaneous
n55	1	rs11169450	12	50882437	G	A	-0.140436	0.0318879	1.29487e-05	CERS5	Adipose_Subcutaneous
n55	1	rs11169450	12	50882437	G	A	0.138303	0.0329914	3.25738e-05	RACGAP1	Adipose_Subcutaneous
n55	1	rs11169450	12	50882437	G	A	0.103905	0.0281799	0.00025099	COX14	Adipose_Subcutaneous
n55	1	rs11169450	12	50882437	G	A	-0.224102	0.0471949	2.66619e-06	RP4-605O3.4	Adipose_Subcutaneous
n55	1	rs11169450	12	50882437	G	A	0.181119	0.0258445	7.67167e-12	ATF1	Adipose_Subcutaneous
n55	1	rs11169453	12	50885840	T	C	0.086837	0.0211328	4.62572e-05	LARP4	Adipose_Subcutaneous
n55	1	rs11169453	12	50885840	T	C	-0.213891	0.0469008	6.39472e-06	RP4-605O3.4	Adipose_Subcutaneous
n55	1	rs11169453	12	50885840	T	C	0.184058	0.0255806	2.23579e-12	ATF1	Adipose_Subcutaneous
n55	1	rs11169453	12	50885840	T	C	-0.134906	0.0316747	2.44355e-05	CERS5	Adipose_Subcutaneous
n55	1	rs11169453	12	50885840	T	C	0.138497	0.0327214	2.73904e-05	RACGAP1	Adipose_Subcutaneous
n55	1	rs11169484	12	50934931	G	A	-0.135502	0.0315036	2.0361e-05	CERS5	Adipose_Subcutaneous
n55	1	rs11169484	12	50934931	G	A	0.0877945	0.0210145	3.46164e-05	LARP4	Adipose_Subcutaneous
n55	1	rs11169484	12	50934931	G	A	-0.207996	0.0467058	1.03921e-05	RP4-605O3.4	Adipose_Subcutaneous
n55	1	rs11169484	12	50934931	G	A	0.144895	0.0324954	1.01343e-05	RACGAP1	Adipose_Subcutaneous
n55	1	rs11169484	12	50934931	G	A	0.100507	0.0278315	0.000334788	COX14	Adipose_Subcutaneous
n55	1	rs11169484	12	50934931	G	A	0.178653	0.0255133	7.95992e-12	ATF1	Adipose_Subcutaneous
n55	1	rs11169486	12	50937037	A	G	-0.135942	0.0315288	1.94492e-05	CERS5	Adipose_Subcutaneous
n55	1	rs11169486	12	50937037	A	G	0.144105	0.0325321	1.15542e-05	RACGAP1	Adipose_Subcutaneous
n55	1	rs11169486	12	50937037	A	G	0.181578	0.0254976	3.64737e-12	ATF1	Adipose_Subcutaneous
n55	1	rs11169486	12	50937037	A	G	0.0869607	0.0210405	4.1838e-05	LARP4	Adipose_Subcutaneous
n55	1	rs11169486	12	50937037	A	G	-0.207619	0.046752	1.09885e-05	RP4-605O3.4	Adipose_Subcutaneous
n55	1	rs11169486	12	50937037	A	G	0.100863	0.0278542	0.000322592	COX14	Adipose_Subcutaneous
n55	1	rs11169490	12	50939276	A	C	-0.135942	0.0315288	1.94492e-05	CERS5	Adipose_Subcutaneous
n55	1	rs11169490	12	50939276	A	C	0.0869607	0.0210405	4.1838e-05	LARP4	Adipose_Subcutaneous
n55	1	rs11169490	12	50939276	A	C	0.144105	0.0325321	1.15542e-05	RACGAP1	Adipose_Subcutaneous
n55	1	rs11169490	12	50939276	A	C	0.100863	0.0278542	0.000322592	COX14	Adipose_Subcutaneous
n55	1	rs11169490	12	50939276	A	C	0.181578	0.0254976	3.64737e-12	ATF1	Adipose_Subcutaneous
n55	1	rs11169490	12	50939276	A	C	-0.207619	0.046752	1.09885e-05	RP4-605O3.4	Adipose_Subcutaneous
n55	1	rs11169492	12	50959002	A	G	0.181578	0.0254976	3.64737e-12	ATF1	Adipose_Subcutaneous
n55	1	rs11169492	12	50959002	A	G	0.0869607	0.0210405	4.1838e-05	LARP4	Adipose_Subcutaneous
n55	1	rs11169492	12	50959002	A	G	-0.135942	0.0315288	1.94492e-05	CERS5	Adipose_Subcutaneous
n55	1	rs11169492	12	50959002	A	G	-0.207619	0.046752	1.09885e-05	RP4-605O3.4	Adipose_Subcutaneous
n55	1	rs11169492	12	50959002	A	G	0.144105	0.0325321	1.15542e-05	RACGAP1	Adipose_Subcutaneous
n55	1	rs11169492	12	50959002	A	G	0.100863	0.0278542	0.000322592	COX14	Adipose_Subcutaneous
n55	1	rs11169506	12	51011256	A	T	0.177276	0.0255652	1.23821e-11	ATF1	Adipose_Subcutaneous
n55	1	rs11169506	12	51011256	A	T	0.146474	0.0325216	8.27362e-06	RACGAP1	Adipose_Subcutaneous
n55	1	rs11169506	12	51011256	A	T	0.0895087	0.0210261	2.46551e-05	LARP4	Adipose_Subcutaneous
n55	1	rs11169506	12	51011256	A	T	-0.135747	0.0315402	2.01164e-05	CERS5	Adipose_Subcutaneous
n55	1	rs11169506	12	51011256	A	T	-0.205379	0.0467859	1.37963e-05	RP4-605O3.4	Adipose_Subcutaneous
n55	1	rs11169520	12	51073523	G	A	0.135811	0.0349588	0.000115838	RACGAP1	Adipose_Subcutaneous
n55	1	rs11169520	12	51073523	G	A	0.18314	0.0274328	6.41592e-11	ATF1	Adipose_Subcutaneous
n55	1	rs11169520	12	51073523	G	A	-0.281262	0.049439	2.15317e-08	RP4-605O3.4	Adipose_Subcutaneous
n55	1	rs11169520	12	51073523	G	A	-0.182286	0.0333838	7.42919e-08	CERS5	Adipose_Subcutaneous
n55	1	rs11169520	12	51073523	G	A	0.111697	0.0223467	7.95552e-07	LARP4	Adipose_Subcutaneous
n55	1	rs11169523	12	51086275	G	A	0.145412	0.0327707	1.11669e-05	RACGAP1	Adipose_Subcutaneous
n55	1	rs11169523	12	51086275	G	A	0.181671	0.0257036	5.18422e-12	ATF1	Adipose_Subcutaneous
n55	1	rs11169523	12	51086275	G	A	-0.213606	0.0470587	7.05039e-06	RP4-605O3.4	Adipose_Subcutaneous
n55	1	rs11169523	12	51086275	G	A	-0.145857	0.0316843	5.24957e-06	CERS5	Adipose_Subcutaneous
n55	1	rs11169523	12	51086275	G	A	0.0883276	0.0211903	3.60405e-05	LARP4	Adipose_Subcutaneous
n55	1	rs11169524	12	51089734	T	A	0.179948	0.0255513	6.11962e-12	ATF1	Adipose_Subcutaneous
n55	1	rs11169524	12	51089734	T	A	0.145955	0.0325535	9.07161e-06	RACGAP1	Adipose_Subcutaneous
n55	1	rs11169524	12	51089734	T	A	0.0890569	0.0210475	2.75514e-05	LARP4	Adipose_Subcutaneous
n55	1	rs11169524	12	51089734	T	A	-0.205902	0.0468207	1.33206e-05	RP4-605O3.4	Adipose_Subcutaneous
n55	1	rs11169524	12	51089734	T	A	-0.136878	0.0315571	1.73738e-05	CERS5	Adipose_Subcutaneous
n55	1	rs11169530	12	51117593	C	A	0.11588	0.0226027	4.18801e-07	LARP4	Adipose_Subcutaneous
n55	1	rs11169530	12	51117593	C	A	0.177975	0.0278765	3.86743e-10	ATF1	Adipose_Subcutaneous
n55	1	rs11169530	12	51117593	C	A	-0.28429	0.0500721	2.29307e-08	RP4-605O3.4	Adipose_Subcutaneous
n55	1	rs11169530	12	51117593	C	A	-0.175567	0.0339012	3.21795e-07	CERS5	Adipose_Subcutaneous
n55	1	rs11169562	12	51187290	C	T	-0.14301	0.0304559	3.41903e-06	CERS5	Adipose_Subcutaneous
n55	1	rs11169562	12	51187290	C	T	0.0919587	0.0203257	7.54399e-06	LARP4	Adipose_Subcutaneous
n55	1	rs11169562	12	51187290	C	T	0.121036	0.0316778	0.000149375	RACGAP1	Adipose_Subcutaneous
n55	1	rs11169562	12	51187290	C	T	-0.178492	0.0454941	9.92441e-05	RP4-605O3.4	Adipose_Subcutaneous
n55	1	rs11169562	12	51187290	C	T	0.201348	0.0243281	1.11405e-15	ATF1	Adipose_Subcutaneous
n55	1	rs11169562	12	51187290	C	T	0.107465	0.0269216	7.51918e-05	COX14	Adipose_Subcutaneous
n55	1	rs11169563	12	51191727	G	A	0.121582	0.031724	0.000142655	RACGAP1	Adipose_Subcutaneous
n55	1	rs11169563	12	51191727	G	A	-0.141112	0.0305222	4.7907e-06	CERS5	Adipose_Subcutaneous
n55	1	rs11169563	12	51191727	G	A	0.200994	0.0243764	1.39982e-15	ATF1	Adipose_Subcutaneous
n55	1	rs11169563	12	51191727	G	A	0.0916813	0.0203608	8.31386e-06	LARP4	Adipose_Subcutaneous
n55	1	rs11169563	12	51191727	G	A	-0.176755	0.0455797	0.000119106	RP4-605O3.4	Adipose_Subcutaneous
n55	1	rs11169563	12	51191727	G	A	0.110191	0.026943	5.01536e-05	COX14	Adipose_Subcutaneous
n55	1	rs11169567	12	51204938	T	C	0.0877141	0.0200665	1.49782e-05	LARP4	Adipose_Subcutaneous
n55	1	rs11169567	12	51204938	T	C	-0.183069	0.044801	5.08914e-05	RP4-605O3.4	Adipose_Subcutaneous
n55	1	rs11169567	12	51204938	T	C	0.179342	0.024281	6.1954e-13	ATF1	Adipose_Subcutaneous
n55	1	rs11169567	12	51204938	T	C	0.121477	0.0312177	0.000112903	RACGAP1	Adipose_Subcutaneous
n55	1	rs11169567	12	51204938	T	C	-0.144641	0.0299951	1.87664e-06	CERS5	Adipose_Subcutaneous
n55	1	rs11169567	12	51204938	T	C	0.111813	0.0264973	2.89361e-05	COX14	Adipose_Subcutaneous
n55	1	rs11169570	12	51211692	A	G	0.0900692	0.020195	1.00871e-05	LARP4	Adipose_Subcutaneous
n55	1	rs11169570	12	51211692	A	G	0.108196	0.0267225	5.94442e-05	COX14	Adipose_Subcutaneous
n55	1	rs11169570	12	51211692	A	G	0.201626	0.0241313	6.19447e-16	ATF1	Adipose_Subcutaneous
n55	1	rs11169570	12	51211692	A	G	-0.132201	0.0303306	1.58277e-05	CERS5	Adipose_Subcutaneous
n55	1	rs11169570	12	51211692	A	G	-0.188574	0.0450874	3.39453e-05	RP4-605O3.4	Adipose_Subcutaneous
n55	1	rs11169570	12	51211692	A	G	0.119133	0.031465	0.000171126	RACGAP1	Adipose_Subcutaneous
n55	1	rs11169571	12	51213765	T	C	-0.133176	0.0300329	1.1314e-05	CERS5	Adipose_Subcutaneous
n55	1	rs11169571	12	51213765	T	C	0.19281	0.024021	6.92219e-15	ATF1	Adipose_Subcutaneous
n55	1	rs11169571	12	51213765	T	C	0.118289	0.0311739	0.000165674	RACGAP1	Adipose_Subcutaneous
n55	1	rs11169571	12	51213765	T	C	0.084233	0.0200518	3.13913e-05	LARP4	Adipose_Subcutaneous
n55	1	rs11169571	12	51213765	T	C	-0.189944	0.0446472	2.49439e-05	RP4-605O3.4	Adipose_Subcutaneous
n55	1	rs11169571	12	51213765	T	C	0.106345	0.0264835	6.82123e-05	COX14	Adipose_Subcutaneous
n55	1	rs11169572	12	51216890	T	C	0.175842	0.0237051	4.98947e-13	ATF1	Adipose_Subcutaneous
n55	1	rs11169572	12	51216890	T	C	0.0867523	0.0195894	1.1611e-05	LARP4	Adipose_Subcutaneous
n55	1	rs11169572	12	51216890	T	C	0.130938	0.0303913	1.97294e-05	RACGAP1	Adipose_Subcutaneous
n55	1	rs11169572	12	51216890	T	C	-0.189697	0.0436667	1.68671e-05	RP4-605O3.4	Adipose_Subcutaneous
n55	1	rs11169572	12	51216890	T	C	0.116279	0.0258192	8.28639e-06	COX14	Adipose_Subcutaneous
n55	1	rs11169572	12	51216890	T	C	-0.133183	0.0293699	7.19466e-06	CERS5	Adipose_Subcutaneous
n55	1	rs11169578	12	51219701	G	A	-0.142185	0.0304166	3.77336e-06	CERS5	Adipose_Subcutaneous
n55	1	rs11169578	12	51219701	G	A	0.120624	0.0316329	0.000153907	RACGAP1	Adipose_Subcutaneous
n55	1	rs11169578	12	51219701	G	A	0.0959119	0.0202587	2.84972e-06	LARP4	Adipose_Subcutaneous
n55	1	rs11169578	12	51219701	G	A	0.206176	0.024208	1.84357e-16	ATF1	Adipose_Subcutaneous
n55	1	rs11169578	12	51219701	G	A	0.105789	0.0268937	9.52422e-05	COX14	Adipose_Subcutaneous
n55	1	rs11169578	12	51219701	G	A	-0.201731	0.0452343	1.00991e-05	RP4-605O3.4	Adipose_Subcutaneous
n154	1	rs111696302	22	19077445	T	C	0.209771	0.0265493	1.70794e-14	DGCR2	Adipose_Subcutaneous
n154	1	rs111696302	22	19077445	T	C	0.244563	0.0558516	1.44822e-05	DGCR11	Adipose_Subcutaneous
n154	1	rs111696302	22	19077445	T	C	-0.470178	0.0679929	1.40136e-11	DGCR9	Adipose_Subcutaneous
n47	1	rs11170547	12	53813003	C	T	-0.22384	0.0318574	6.80887e-12	PRR13	Adipose_Subcutaneous
n47	1	rs11170547	12	53813003	C	T	-0.294952	0.0696725	2.7295e-05	SP7	Adipose_Subcutaneous
n47	1	rs11170547	12	53813003	C	T	-0.238754	0.0543687	1.3697e-05	RP11-793H13.11	Adipose_Subcutaneous
n47	1	rs11170547	12	53813003	C	T	0.451373	0.0474361	7.12914e-20	SP1	Adipose_Subcutaneous
n47	1	rs11170547	12	53813003	C	T	0.17109	0.0369498	4.63627e-06	ATP5MC2	Adipose_Subcutaneous
n47	1	rs11170624	12	54030238	G	T	-0.169677	0.0233467	1.3776e-12	PRR13	Adipose_Subcutaneous
n47	1	rs11170624	12	54030238	G	T	0.262865	0.0360024	1.09897e-12	SP1	Adipose_Subcutaneous
n47	1	rs11170624	12	54030238	G	T	0.172938	0.0266494	2.04082e-10	ATP5MC2	Adipose_Subcutaneous
n47	1	rs11170630	12	54040410	C	G	-0.18628	0.0250188	4.13078e-13	PRR13	Adipose_Subcutaneous
n47	1	rs11170630	12	54040410	C	G	-0.223734	0.042596	2.20654e-07	RP11-793H13.11	Adipose_Subcutaneous
n47	1	rs11170630	12	54040410	C	G	0.292575	0.0385212	1.47482e-13	SP1	Adipose_Subcutaneous
n47	1	rs11170630	12	54040410	C	G	0.237454	0.0278663	1.78396e-16	ATP5MC2	Adipose_Subcutaneous
n79	1	rs111707684	12	112267851	G	A	-0.155288	0.040974	0.000168666	ERP29	Adipose_Subcutaneous
n79	1	rs111707684	12	112267851	G	A	0.243131	0.0578478	3.10997e-05	MAPKAPK5-AS1	Adipose_Subcutaneous
n79	1	rs111707684	12	112267851	G	A	0.646044	0.0538009	1.96087e-29	TMEM116	Adipose_Subcutaneous
n79	1	rs111707684	12	112267851	G	A	0.569855	0.0842449	3.67638e-11	ADAM1B	Adipose_Subcutaneous
n79	1	rs111707684	12	112267851	G	A	-0.456559	0.0583514	2.95307e-14	MAPKAPK5	Adipose_Subcutaneous
n46	1	rs111707709	1	27174776	C	T	-0.388742	0.0496974	2.99803e-14	PIGV	Adipose_Subcutaneous
n46	1	rs111707709	1	27174776	C	T	-0.501978	0.0614622	2.48782e-15	RP5-968P14.2	Adipose_Subcutaneous
n108	1	rs111730294	14	35588332	C	G	-0.236923	0.0461512	4.04629e-07	FAM177A1	Adipose_Subcutaneous
n108	1	rs111730294	14	35588332	C	G	-0.312895	0.0529158	6.14798e-09	PPP2R3C	Adipose_Subcutaneous
n122	1	rs11176656	12	67647688	A	G	0.235495	0.0225107	2.43604e-23	CAND1	Adipose_Subcutaneous
n122	1	rs11176657	12	67647690	A	G	0.235495	0.0225107	2.43604e-23	CAND1	Adipose_Subcutaneous
n122	1	rs11176677	12	67697634	T	C	0.23901	0.0224058	4.02574e-24	CAND1	Adipose_Subcutaneous
n122	1	rs11176678	12	67705187	A	G	0.263251	0.0251176	2.06015e-23	CAND1	Adipose_Subcutaneous
n122	1	rs11176683	12	67710907	A	G	0.23901	0.0224058	4.02574e-24	CAND1	Adipose_Subcutaneous
n122	1	rs11176690	12	67735959	T	C	0.238906	0.0224328	4.6921e-24	CAND1	Adipose_Subcutaneous
n122	1	rs11176695	12	67745664	C	G	0.238531	0.0224627	6.1557e-24	CAND1	Adipose_Subcutaneous
n122	1	rs11176700	12	67754965	A	G	0.238906	0.0224328	4.6921e-24	CAND1	Adipose_Subcutaneous
n108	1	rs111778408	14	35572163	G	A	-0.237264	0.0463918	4.45988e-07	FAM177A1	Adipose_Subcutaneous
n108	1	rs111778408	14	35572163	G	A	-0.311292	0.0532186	8.8194e-09	PPP2R3C	Adipose_Subcutaneous
n127	1	rs111790778	15	49527184	G	A	0.485141	0.0628641	6.28625e-14	RP11-295H24.3	Adipose_Subcutaneous
n127	1	rs111790778	15	49527184	G	A	-0.200519	0.0426721	3.36496e-06	FAM227B	Adipose_Subcutaneous
n79	1	rs111818253	12	111910590	C	G	0.219296	0.0570956	0.00013801	ADAM1B	Adipose_Subcutaneous
n79	1	rs111818253	12	111910590	C	G	0.155178	0.0381382	5.47254e-05	MAPKAPK5-AS1	Adipose_Subcutaneous
n79	1	rs111818253	12	111910590	C	G	-0.113196	0.0308605	0.000270105	HECTD4	Adipose_Subcutaneous
n79	1	rs111818253	12	111910590	C	G	0.246904	0.0386065	3.61905e-10	TMEM116	Adipose_Subcutaneous
n56	1	rs1118392	1	67366549	C	T	-0.145916	0.0191007	1.08506e-13	MIER1	Adipose_Subcutaneous
n56	1	rs1118393	1	67366668	A	G	-0.160193	0.0213448	2.74845e-13	MIER1	Adipose_Subcutaneous
n56	1	rs1118393	1	67366668	A	G	0.139154	0.0351731	8.69e-05	WDR78	Adipose_Subcutaneous
n134	1	rs111906369	14	68152564	T	C	0.0864368	0.0216924	7.74065e-05	VTI1B	Adipose_Subcutaneous
n175	1	rs111920431	11	32752778	G	A	0.150404	0.035482	2.66611e-05	EIF3M	Adipose_Subcutaneous
n132	1	rs1119555	6	136065813	C	A	-0.196553	0.0439264	9.44422e-06	LINC00271	Adipose_Subcutaneous
n132	1	rs1119555	6	136065813	C	A	-0.188094	0.0363268	3.23371e-07	AHI1	Adipose_Subcutaneous
n184	1	rs111956103	10	116670170	T	C	0.327177	0.0689986	2.75138e-06	TRUB1	Adipose_Subcutaneous
n184	1	rs11196924	10	116571796	C	A	-0.232798	0.0254891	1.54978e-18	FAM160B1	Adipose_Subcutaneous
n184	1	rs11196929	10	116582080	G	C	-0.236239	0.0251648	2.0145e-19	FAM160B1	Adipose_Subcutaneous
n184	1	rs11196930	10	116583596	C	T	-0.237976	0.0251581	1.12695e-19	FAM160B1	Adipose_Subcutaneous
n184	1	rs11196932	10	116584386	C	T	-0.237976	0.0251581	1.12695e-19	FAM160B1	Adipose_Subcutaneous
n184	1	rs11196935	10	116587549	C	A	-0.237976	0.0251581	1.12695e-19	FAM160B1	Adipose_Subcutaneous
n184	1	rs11196936	10	116588630	C	T	-0.237976	0.0251581	1.12695e-19	FAM160B1	Adipose_Subcutaneous
n184	1	rs11196937	10	116589500	G	C	-0.237976	0.0251581	1.12695e-19	FAM160B1	Adipose_Subcutaneous
n184	1	rs11196939	10	116593175	C	T	-0.237976	0.0251581	1.12695e-19	FAM160B1	Adipose_Subcutaneous
n184	1	rs11196940	10	116593791	T	G	-0.229359	0.0254295	3.81335e-18	FAM160B1	Adipose_Subcutaneous
n184	1	rs11196941	10	116596258	A	G	-0.237976	0.0251581	1.12695e-19	FAM160B1	Adipose_Subcutaneous
n184	1	rs11196942	10	116596872	G	A	-0.250932	0.0245732	2.1027e-22	FAM160B1	Adipose_Subcutaneous
n184	1	rs11196943	10	116598865	T	C	-0.237976	0.0251581	1.12695e-19	FAM160B1	Adipose_Subcutaneous
n184	1	rs11196944	10	116599122	G	T	-0.237976	0.0251581	1.12695e-19	FAM160B1	Adipose_Subcutaneous
n184	1	rs11196945	10	116600424	G	A	-0.236062	0.0251727	2.18376e-19	FAM160B1	Adipose_Subcutaneous
n184	1	rs11196947	10	116601372	G	A	-0.236062	0.0251727	2.18376e-19	FAM160B1	Adipose_Subcutaneous
n184	1	rs11196948	10	116602074	C	T	-0.237976	0.0251581	1.12695e-19	FAM160B1	Adipose_Subcutaneous
n184	1	rs11196950	10	116607256	T	C	-0.237976	0.0251581	1.12695e-19	FAM160B1	Adipose_Subcutaneous
n184	1	rs11196951	10	116607261	T	G	-0.237976	0.0251581	1.12695e-19	FAM160B1	Adipose_Subcutaneous
n184	1	rs11196952	10	116607592	G	A	-0.237976	0.0251581	1.12695e-19	FAM160B1	Adipose_Subcutaneous
n184	1	rs11196953	10	116607707	A	G	-0.237976	0.0251581	1.12695e-19	FAM160B1	Adipose_Subcutaneous
n184	1	rs11196959	10	116640176	T	C	-0.217979	0.0254178	1.17896e-16	FAM160B1	Adipose_Subcutaneous
n184	1	rs11196962	10	116646827	A	C	-0.21811	0.025256	7.4568e-17	FAM160B1	Adipose_Subcutaneous
n184	1	rs11196976	10	116662870	A	T	-0.114695	0.0296802	0.000125717	FAM160B1	Adipose_Subcutaneous
n184	1	rs11196983	10	116674343	T	C	0.15935	0.0290958	6.80728e-08	TRUB1	Adipose_Subcutaneous
n184	1	rs11196984	10	116676483	T	C	0.15935	0.0290958	6.80728e-08	TRUB1	Adipose_Subcutaneous
n184	1	rs11196989	10	116684202	A	C	-0.120618	0.0283038	2.41775e-05	FAM160B1	Adipose_Subcutaneous
n184	1	rs11196989	10	116684202	A	C	0.109021	0.0288462	0.00017576	TRUB1	Adipose_Subcutaneous
n184	1	rs11196995	10	116691727	T	C	-0.11669	0.0282855	4.31925e-05	FAM160B1	Adipose_Subcutaneous
n184	1	rs11197005	10	116709564	A	G	-0.122095	0.0272371	9.10715e-06	FAM160B1	Adipose_Subcutaneous
n184	1	rs11197010	10	116714959	C	T	0.133652	0.0285765	3.73168e-06	TRUB1	Adipose_Subcutaneous
n184	1	rs11197017	10	116737738	C	A	-0.141083	0.0285507	1.0524e-06	FAM160B1	Adipose_Subcutaneous
n184	1	rs11197029	10	116782311	A	G	-0.147662	0.027089	7.80717e-08	FAM160B1	Adipose_Subcutaneous
n125	1	rs111984687	8	95679271	T	C	-0.13243	0.0288072	5.40522e-06	DPY19L4	Adipose_Subcutaneous
n161	1	rs111990272	11	122547206	G	A	0.195488	0.0320819	2.17794e-09	UBASH3B	Adipose_Subcutaneous
n167	1	rs111996834	17	5100002	G	A	0.179712	0.0454895	8.89017e-05	SCIMP	Adipose_Subcutaneous
n167	1	rs111996834	17	5100002	G	A	-0.336055	0.0822863	5.13824e-05	USP6	Adipose_Subcutaneous
n167	1	rs111996834	17	5100002	G	A	0.194754	0.0380159	4.27036e-07	RABEP1	Adipose_Subcutaneous
n167	1	rs111996834	17	5100002	G	A	0.630603	0.0665317	9.65339e-20	C17orf107	Adipose_Subcutaneous
n167	1	rs111996834	17	5100002	G	A	-0.533468	0.076662	1.05707e-11	ZNF232	Adipose_Subcutaneous
n167	1	rs111996834	17	5100002	G	A	0.758883	0.0782894	1.65106e-20	CHRNE	Adipose_Subcutaneous
n167	1	rs111996834	17	5100002	G	A	-0.664853	0.063896	3.96926e-23	AC012146.7	Adipose_Subcutaneous
n108	1	rs112055942	14	35445722	A	G	0.17404	0.0435542	7.39189e-05	RP11-73E17.2	Adipose_Subcutaneous
n108	1	rs112055942	14	35445722	A	G	0.1414	0.0367706	0.000135513	PPP2R3C	Adipose_Subcutaneous
n108	1	rs112055942	14	35445722	A	G	-0.1338	0.0312017	2.1539e-05	SRP54	Adipose_Subcutaneous
n175	1	rs112072415	11	33183043	T	A	-0.317357	0.0676707	3.51554e-06	PIGCP1	Adipose_Subcutaneous
n175	1	rs112072415	11	33183043	T	A	-0.24797	0.0515554	1.99124e-06	LINC00294	Adipose_Subcutaneous
n175	1	rs112072415	11	33183043	T	A	-0.293439	0.0624121	3.3246e-06	TCP11L1	Adipose_Subcutaneous
n127	1	rs112074680	15	49601978	C	T	-0.187599	0.0423445	1.15202e-05	FAM227B	Adipose_Subcutaneous
n127	1	rs112074680	15	49601978	C	T	0.486575	0.0621425	2.83626e-14	RP11-295H24.3	Adipose_Subcutaneous
n134	1	rs1120877	14	68179543	A	G	0.11203	0.0227331	1.12404e-06	VTI1B	Adipose_Subcutaneous
n56	1	rs11208971	1	67383901	G	A	-0.123648	0.019661	6.8656e-10	MIER1	Adipose_Subcutaneous
n56	1	rs11208973	1	67392889	G	A	-0.126454	0.019789	3.73604e-10	MIER1	Adipose_Subcutaneous
n56	1	rs11208974	1	67398119	A	T	-0.124869	0.0197419	5.53025e-10	MIER1	Adipose_Subcutaneous
n56	1	rs11208976	1	67434411	A	G	0.162972	0.0215194	1.7164e-13	MIER1	Adipose_Subcutaneous
n56	1	rs11208976	1	67434411	A	G	-0.138691	0.0355063	0.000106404	WDR78	Adipose_Subcutaneous
n56	1	rs11208979	1	67442275	C	T	-0.138691	0.0355063	0.000106404	WDR78	Adipose_Subcutaneous
n56	1	rs11208979	1	67442275	C	T	0.162972	0.0215194	1.7164e-13	MIER1	Adipose_Subcutaneous
n191	1	rs112096474	9	103203726	C	G	-0.186353	0.046222	6.38221e-05	INVS	Adipose_Subcutaneous
n191	1	rs112096474	9	103203726	C	G	-0.242861	0.0435405	3.95312e-08	TMEFF1	Adipose_Subcutaneous
n108	1	rs112113390	14	35366456	C	T	0.169985	0.0377779	8.43762e-06	PPP2R3C	Adipose_Subcutaneous
n108	1	rs112113390	14	35366456	C	T	0.17443	0.0450198	0.000120738	RP11-73E17.2	Adipose_Subcutaneous
n127	1	rs112133265	15	49466762	C	T	0.458753	0.0613607	3.34705e-13	RP11-295H24.3	Adipose_Subcutaneous
n127	1	rs112133265	15	49466762	C	T	-0.192996	0.0415369	4.30367e-06	FAM227B	Adipose_Subcutaneous
n51	1	rs11213828	11	111184394	A	G	0.167781	0.0342437	1.29114e-06	COLCA1	Adipose_Subcutaneous
n51	1	rs11213829	11	111184673	T	C	0.167781	0.0342437	1.29114e-06	COLCA1	Adipose_Subcutaneous
n51	1	rs11213846	11	111220005	G	T	0.165873	0.0330962	7.44318e-07	COLCA1	Adipose_Subcutaneous
n51	1	rs11213876	11	111274982	T	C	0.157337	0.0341371	5.11783e-06	COLCA1	Adipose_Subcutaneous
n51	1	rs11213880	11	111283597	A	G	0.197724	0.0374268	1.88511e-07	COLCA1	Adipose_Subcutaneous
n51	1	rs11213881	11	111283670	A	C	0.198358	0.0364525	8.20872e-08	COLCA1	Adipose_Subcutaneous
n108	1	rs112138868	14	35444385	C	T	-0.139844	0.0357018	0.000101836	SRP54	Adipose_Subcutaneous
n108	1	rs112138868	14	35444385	C	T	-0.174941	0.0359989	1.567e-06	FAM177A1	Adipose_Subcutaneous
n51	1	rs11213918	11	111341410	G	C	0.161178	0.0332539	1.66606e-06	COLCA1	Adipose_Subcutaneous
n51	1	rs11213979	11	111560028	G	A	-0.252115	0.0533653	2.98809e-06	PPIHP1	Adipose_Subcutaneous
n51	1	rs11213979	11	111560028	G	A	0.167568	0.0328101	4.62384e-07	C11orf52	Adipose_Subcutaneous
n51	1	rs11213979	11	111560028	G	A	-0.189231	0.027208	1.08298e-11	PPP2R1B	Adipose_Subcutaneous
n51	1	rs11214005	11	111670858	A	C	-0.341304	0.0526938	2.20003e-10	PPIHP1	Adipose_Subcutaneous
n51	1	rs11214005	11	111670858	A	C	-0.198833	0.0272361	1.10619e-12	PPP2R1B	Adipose_Subcutaneous
n51	1	rs11214005	11	111670858	A	C	0.202184	0.0326156	1.17202e-09	C11orf52	Adipose_Subcutaneous
n51	1	rs11214032	11	111766962	G	A	0.204877	0.0327511	8.37992e-10	C11orf52	Adipose_Subcutaneous
n51	1	rs11214032	11	111766962	G	A	-0.348135	0.0528803	1.14242e-10	PPIHP1	Adipose_Subcutaneous
n51	1	rs11214032	11	111766962	G	A	-0.201821	0.0273376	6.34655e-13	PPP2R1B	Adipose_Subcutaneous
n51	1	rs11214043	11	111791781	T	C	-0.377747	0.0519406	1.33227e-12	PPIHP1	Adipose_Subcutaneous
n51	1	rs11214043	11	111791781	T	C	-0.195967	0.0271388	1.88356e-12	PPP2R1B	Adipose_Subcutaneous
n51	1	rs11214043	11	111791781	T	C	0.212059	0.0323309	1.32904e-10	C11orf52	Adipose_Subcutaneous
n51	1	rs11214048	11	111814258	C	G	-0.420798	0.0533156	1.81596e-14	PPIHP1	Adipose_Subcutaneous
n51	1	rs11214048	11	111814258	C	G	-0.213474	0.0279336	1.06319e-13	PPP2R1B	Adipose_Subcutaneous
n51	1	rs11214048	11	111814258	C	G	0.189632	0.0338175	3.36458e-08	C11orf52	Adipose_Subcutaneous
n51	1	rs11214049	11	111816143	A	G	-0.20999	0.0269899	4.03223e-14	PPP2R1B	Adipose_Subcutaneous
n51	1	rs11214049	11	111816143	A	G	0.185904	0.0327103	2.22189e-08	C11orf52	Adipose_Subcutaneous
n51	1	rs11214049	11	111816143	A	G	-0.400869	0.0517097	4.91462e-14	PPIHP1	Adipose_Subcutaneous
n51	1	rs11214068	11	111926072	G	C	-0.210739	0.0272745	5.88889e-14	PPP2R1B	Adipose_Subcutaneous
n51	1	rs11214068	11	111926072	G	C	-0.406932	0.0521846	3.55985e-14	PPIHP1	Adipose_Subcutaneous
n51	1	rs11214068	11	111926072	G	C	0.188694	0.0330204	1.87168e-08	C11orf52	Adipose_Subcutaneous
n108	1	rs112173975	14	35411750	A	T	-0.199818	0.0459082	1.62595e-05	FAM177A1	Adipose_Subcutaneous
n108	1	rs112173975	14	35411750	A	T	-0.290848	0.0524776	4.7889e-08	PPP2R3C	Adipose_Subcutaneous
n108	1	rs112173975	14	35411750	A	T	0.34183	0.0799472	2.27422e-05	SRP54-AS1	Adipose_Subcutaneous
n56	1	rs1121824	1	67475616	C	A	-0.123388	0.0196953	7.92988e-10	MIER1	Adipose_Subcutaneous
n161	1	rs11218715	11	122496249	C	A	0.251026	0.0410167	1.86347e-09	UBASH3B	Adipose_Subcutaneous
n161	1	rs11218720	11	122504700	A	G	0.144255	0.0273737	2.01721e-07	UBASH3B	Adipose_Subcutaneous
n161	1	rs11218721	11	122504717	C	A	0.147065	0.0277087	1.65937e-07	UBASH3B	Adipose_Subcutaneous
n161	1	rs11218722	11	122504749	A	C	0.147065	0.0277087	1.65937e-07	UBASH3B	Adipose_Subcutaneous
[truncated: 401,396+ more rows]
