# Supplementary material for: Discovery and prioritization of variants and genes for kidney function in >1.2 million individuals
Source: Nat Commun. 2021 Jul 16;12:4350. doi: 10.1038/s41467-021-24491-0 (PMC8285412; doi:10.1038/s41467-021-24491-0)
Supplement: Supplementary file 16 — Supplementary Data 12c [file 41467_2021_24491_MOESM16_ESM.xlsx]

## Sheet: SD12C GTEx other sQTL known
Locus_id	Signal_id	rsid	Chr	Pos	REF	ALT	BETA	SE	P	Gene	Tissue
k59	1	rs10003326	4	103869350	C	T	-0.620186	0.0572704	6.30121e-25	MANBA	Adipose_Subcutaneous
k59	1	rs10003326	4	103869350	C	T	-0.41171	0.0491381	4.39266e-16	UBE2D3	Adipose_Subcutaneous
k7	3	rs1000423	17	59475642	C	T	-0.968066	0.0479719	2.34066e-68	RP11-332H18.5	Adipose_Subcutaneous
k59	1	rs10004342	4	103827132	A	G	-0.40553	0.0493816	1.52714e-15	UBE2D3	Adipose_Subcutaneous
k59	1	rs10006327	4	103890980	T	C	-0.417683	0.0492991	2.15848e-16	UBE2D3	Adipose_Subcutaneous
k59	1	rs10006327	4	103890980	T	C	-0.62349	0.0575209	5.74323e-25	MANBA	Adipose_Subcutaneous
k206	1	rs10009426	4	52710913	A	G	-0.567058	0.0612837	4.67287e-19	DCUN1D4	Adipose_Subcutaneous
k206	1	rs10012987	4	52706270	A	G	-0.534434	0.0613914	3.60625e-17	DCUN1D4	Adipose_Subcutaneous
k59	1	rs10015289	4	103906113	A	C	-0.621344	0.0572386	4.97261e-25	MANBA	Adipose_Subcutaneous
k59	1	rs10015289	4	103906113	A	C	-0.410257	0.0491527	5.59129e-16	UBE2D3	Adipose_Subcutaneous
k206	1	rs10015573	4	52682571	A	G	-0.521476	0.0615106	2.07206e-16	DCUN1D4	Adipose_Subcutaneous
k62	3	rs1001586	22	42670293	G	T	-0.406219	0.0823722	1.07912e-06	CYP2D6	Adipose_Subcutaneous
k62	3	rs1001586	22	42670293	G	T	-0.406219	0.0823722	1.07912e-06	CYP2D7	Adipose_Subcutaneous
k62	3	rs1001586	22	42670293	G	T	0.779986	0.0700109	3.69087e-26	NDUFA6-DT	Adipose_Subcutaneous
k62	3	rs1001587	22	42670111	C	T	0.785983	0.069777	1.1855e-26	NDUFA6-DT	Adipose_Subcutaneous
k62	3	rs1001587	22	42670111	C	T	-0.405027	0.0822693	1.12401e-06	CYP2D6	Adipose_Subcutaneous
k59	1	rs10017313	4	103861380	A	G	-0.404244	0.0492418	1.55944e-15	UBE2D3	Adipose_Subcutaneous
k59	1	rs10017313	4	103861380	A	G	-0.636362	0.0569406	2.67648e-26	MANBA	Adipose_Subcutaneous
k206	1	rs10020133	4	52854657	C	T	-0.553572	0.0608043	1.55135e-18	DCUN1D4	Adipose_Subcutaneous
k59	1	rs10028116	4	103852578	C	T	-0.25489	0.0583679	1.50296e-05	SLC9B1	Adipose_Subcutaneous
k59	1	rs10028116	4	103852578	C	T	-0.39503	0.048645	3.00516e-15	UBE2D3	Adipose_Subcutaneous
k59	1	rs10028116	4	103852578	C	T	-0.605368	0.0566285	2.19412e-24	MANBA	Adipose_Subcutaneous
k59	1	rs10029073	4	103928148	G	A	-0.401036	0.0484166	9.00576e-16	UBE2D3	Adipose_Subcutaneous
k59	1	rs10029073	4	103928148	G	A	-0.252823	0.0582291	1.67901e-05	SLC9B1	Adipose_Subcutaneous
k59	1	rs10029073	4	103928148	G	A	-0.594741	0.0566559	1.21769e-23	MANBA	Adipose_Subcutaneous
k206	1	rs10029260	4	52800298	T	C	-0.548382	0.0611029	4.35579e-18	DCUN1D4	Adipose_Subcutaneous
k206	1	rs10030677	4	52747129	A	C	-0.547021	0.0607271	3.34769e-18	DCUN1D4	Adipose_Subcutaneous
k59	1	rs10032234	4	103901695	A	C	-0.253562	0.0584008	1.67976e-05	SLC9B1	Adipose_Subcutaneous
k59	1	rs10032234	4	103901695	A	C	-0.598052	0.0567935	9.10407e-24	MANBA	Adipose_Subcutaneous
k59	1	rs10032234	4	103901695	A	C	-0.402187	0.0485597	9.0539e-16	UBE2D3	Adipose_Subcutaneous
k35	4	rs10035835	5	68708611	T	C	0.281385	0.0604901	4.11757e-06	CCDC125	Adipose_Subcutaneous
k35	4	rs10036674	5	68679593	C	T	-0.283651	0.0573076	9.87202e-07	CCDC125	Adipose_Subcutaneous
k35	4	rs10037276	5	68672159	G	A	-0.287387	0.0574683	7.66644e-07	CCDC125	Adipose_Subcutaneous
k139	4	rs10038476	5	130197654	T	C	-1.01577	0.064388	1.31945e-46	HINT1	Adipose_Subcutaneous
k35	4	rs10038816	5	68674060	A	G	0.281385	0.0604901	4.11757e-06	CCDC125	Adipose_Subcutaneous
k139	3	rs10039564	5	130503717	G	A	-0.82908	0.109985	1.94952e-13	HINT1	Adipose_Subcutaneous
k139	3	rs10041468	5	130486817	C	T	-0.817802	0.130782	8.02168e-10	HINT1	Adipose_Subcutaneous
k35	4	rs10044508	5	68633709	G	A	0.2781	0.0605221	5.35891e-06	CCDC125	Adipose_Subcutaneous
k200	1	rs1004509	6	101027746	T	C	0.321514	0.0663188	1.62058e-06	ASCC3	Adipose_Subcutaneous
k139	4	rs10045319	5	130250710	G	A	1.05298	0.0603471	1.07071e-54	HINT1	Adipose_Subcutaneous
k35	4	rs10045361	5	68635161	C	G	0.307628	0.0595435	3.33042e-07	CCDC125	Adipose_Subcutaneous
k139	4	rs10045858	5	130251039	C	T	1.02203	0.0601058	1.60759e-52	HINT1	Adipose_Subcutaneous
k205	2	rs10047344	10	74967091	A	G	0.422656	0.090181	3.49518e-06	CFAP70	Adipose_Subcutaneous
k205	2	rs10047344	10	74967091	A	G	-0.485904	0.0935314	2.87663e-07	ECD	Adipose_Subcutaneous
k205	2	rs10047344	10	74967091	A	G	0.47132	0.0896588	2.09308e-07	NUDT13	Adipose_Subcutaneous
k110	3	rs1004807	3	53140603	T	C	-0.374375	0.0544478	1.66143e-11	ITIH4	Adipose_Subcutaneous
k110	3	rs1004808	3	53140630	A	C	0.364353	0.0520378	7.32041e-12	ITIH4	Adipose_Subcutaneous
k118	2	rs1005044	10	104152143	C	A	0.310894	0.0630565	1.08499e-06	NFKB2	Adipose_Subcutaneous
k139	4	rs10051314	5	130292286	C	T	-1.05914	0.0603478	3.37953e-55	HINT1	Adipose_Subcutaneous
k139	4	rs10051429	5	130257549	C	T	1.01846	0.0602826	5.47035e-52	HINT1	Adipose_Subcutaneous
k139	4	rs10051616	5	130315631	A	G	-1.02083	0.0601511	2.32451e-52	HINT1	Adipose_Subcutaneous
k139	4	rs10053245	5	130353033	G	A	-1.10768	0.0607563	1.44685e-58	HINT1	Adipose_Subcutaneous
k139	4	rs10053386	5	130228220	C	T	-0.996157	0.0592202	1.24514e-51	HINT1	Adipose_Subcutaneous
k139	3	rs10053705	5	130550517	T	G	-1.0064	0.17202	8.37508e-09	HINT1	Adipose_Subcutaneous
k127	1	rs1005551	17	34949361	C	T	-0.411609	0.0601076	1.99035e-11	GGNBP2	Adipose_Subcutaneous
k127	1	rs1005551	17	34949361	C	T	-0.635913	0.0483862	1.50533e-34	MYO19	Adipose_Subcutaneous
k139	4	rs10057128	5	131247592	T	G	0.647966	0.0752545	7.51634e-17	HINT1	Adipose_Subcutaneous
k139	4	rs10057471	5	130235895	C	G	-1.08085	0.0613923	1.80798e-55	HINT1	Adipose_Subcutaneous
k139	3	rs10060068	5	130502443	C	T	-0.82908	0.109985	1.94952e-13	HINT1	Adipose_Subcutaneous
k139	4	rs10060101	5	130319652	A	T	-1.01846	0.0602826	5.47035e-52	HINT1	Adipose_Subcutaneous
k35	4	rs10060524	5	68696850	A	G	-0.290805	0.0574307	5.60418e-07	CCDC125	Adipose_Subcutaneous
k139	3	rs10060879	5	130550744	A	T	-1.0064	0.17202	8.37508e-09	HINT1	Adipose_Subcutaneous
k111	1	rs1006216	1	45909994	A	G	0.499585	0.0595607	4.09787e-16	MUTYH	Adipose_Subcutaneous
k139	4	rs10062336	5	130193668	T	A	-1.01577	0.064388	1.31945e-46	HINT1	Adipose_Subcutaneous
k139	4	rs10063639	5	130180928	A	G	-0.823266	0.0621527	5.29431e-35	HINT1	Adipose_Subcutaneous
k200	1	rs1006398	6	101037718	T	A	0.338944	0.0555142	1.92436e-09	ASCC3	Adipose_Subcutaneous
k200	1	rs1006399	6	101039470	G	A	0.41467	0.0559927	4.86299e-13	ASCC3	Adipose_Subcutaneous
k35	4	rs10064264	5	68698168	C	T	0.281178	0.0605984	4.34904e-06	CCDC125	Adipose_Subcutaneous
k139	4	rs10066004	5	130304689	G	A	-1.08085	0.0613923	1.80798e-55	HINT1	Adipose_Subcutaneous
k139	4	rs10068016	5	130358695	A	G	1.05941	0.0573025	7.6491e-60	HINT1	Adipose_Subcutaneous
k35	4	rs10068576	5	68675900	G	C	0.281385	0.0604901	4.11757e-06	CCDC125	Adipose_Subcutaneous
k139	4	rs10068604	5	130228477	A	C	-0.970985	0.0582793	7.46698e-51	HINT1	Adipose_Subcutaneous
k139	3	rs10072549	5	130473079	G	A	-0.824978	0.121005	2.41624e-11	HINT1	Adipose_Subcutaneous
k35	4	rs10072904	5	68693328	C	T	-0.283651	0.0573076	9.87202e-07	CCDC125	Adipose_Subcutaneous
k139	4	rs10073197	5	130373090	C	T	-1.09991	0.0605858	3.49297e-58	HINT1	Adipose_Subcutaneous
k139	4	rs10073388	5	130188080	C	T	-1.01577	0.064388	1.31945e-46	HINT1	Adipose_Subcutaneous
k139	4	rs10073487	5	130373397	G	A	-1.07753	0.059963	2.87241e-57	HINT1	Adipose_Subcutaneous
k139	4	rs10074477	5	130315505	T	C	-1.02083	0.0601511	2.32451e-52	HINT1	Adipose_Subcutaneous
k139	4	rs10076495	5	130362953	A	C	-1.10768	0.0607563	1.44685e-58	HINT1	Adipose_Subcutaneous
k19	5	rs1007654	17	38111354	A	G	0.23977	0.0468785	4.33176e-07	PSMD3	Adipose_Subcutaneous
k19	5	rs1007654	17	38111354	A	G	0.658916	0.0566407	3.78465e-28	GSDMB	Adipose_Subcutaneous
k19	5	rs1007654	17	38111354	A	G	-0.34228	0.054716	7.9077e-10	MED24	Adipose_Subcutaneous
k19	5	rs1007655	17	38111419	G	A	-0.34579	0.0547321	5.43862e-10	MED24	Adipose_Subcutaneous
k19	5	rs1007655	17	38111419	G	A	0.243728	0.0468886	2.83376e-07	PSMD3	Adipose_Subcutaneous
k19	5	rs1007655	17	38111419	G	A	0.656345	0.0567614	7.31297e-28	GSDMB	Adipose_Subcutaneous
k139	4	rs10077271	5	130225599	G	T	-1.05486	0.0603919	8.70952e-55	HINT1	Adipose_Subcutaneous
k35	4	rs10077413	5	68675016	T	C	-0.283651	0.0573076	9.87202e-07	CCDC125	Adipose_Subcutaneous
k35	4	rs10077458	5	68674938	G	A	0.281385	0.0604901	4.11757e-06	CCDC125	Adipose_Subcutaneous
k139	3	rs10077467	5	130609630	C	A	-1.06841	0.171529	9.28373e-10	HINT1	Adipose_Subcutaneous
k8	2	rs10077761	5	39436079	G	A	0.277935	0.0487019	1.87307e-08	DAB2	Adipose_Subcutaneous
k35	4	rs10078100	5	68693055	A	T	0.281385	0.0604901	4.11757e-06	CCDC125	Adipose_Subcutaneous
k159	1	rs1007837	11	77941076	T	C	0.528159	0.0758382	9.35117e-12	USP35	Adipose_Subcutaneous
k111	1	rs1007858	1	45912005	C	T	0.499585	0.0595607	4.09787e-16	MUTYH	Adipose_Subcutaneous
k139	3	rs10079835	5	130786438	G	T	-0.79057	0.12989	2.15195e-09	HINT1	Adipose_Subcutaneous
k139	3	rs10080188	5	131728435	T	A	0.587406	0.13674	2.05478e-05	PDLIM4	Adipose_Subcutaneous
k210	1	rs100803	11	119005132	C	T	0.38932	0.0487007	7.58998e-15	NLRX1	Adipose_Subcutaneous
k170	1	rs10083757	16	71808235	C	T	0.361422	0.0619094	8.99136e-09	PHLPP2	Adipose_Subcutaneous
k170	1	rs10083757	16	71808235	C	T	0.23169	0.0498931	4.27473e-06	ZNF19	Adipose_Subcutaneous
k89	1	rs10085920	8	87252666	C	T	-1.26632	0.0491505	6.37573e-97	RMDN1	Adipose_Subcutaneous
k89	1	rs10085920	8	87252666	C	T	0.6216	0.0568188	2.30958e-25	CPNE3	Adipose_Subcutaneous
k89	1	rs10086569	8	87247209	C	T	0.622523	0.0564363	1.01349e-25	CPNE3	Adipose_Subcutaneous
k89	1	rs10086569	8	87247209	C	T	-1.25235	0.0492269	2.87437e-95	RMDN1	Adipose_Subcutaneous
k19	5	rs1008723	17	38066267	G	T	0.364212	0.0589211	1.23054e-09	PGAP3	Adipose_Subcutaneous
k19	5	rs1008723	17	38066267	G	T	-0.974288	0.0444927	4.10696e-77	GSDMB	Adipose_Subcutaneous
k71	2	rs10088439	8	8576699	T	G	0.374384	0.0691511	9.1813e-08	FAM86B3P	Adipose_Subcutaneous
k89	1	rs10092651	8	87247678	A	C	0.615776	0.0566123	4.08539e-25	CPNE3	Adipose_Subcutaneous
k89	1	rs10092651	8	87247678	A	C	-1.25706	0.049078	3.75022e-96	RMDN1	Adipose_Subcutaneous
k89	1	rs10100235	8	87249294	A	G	-1.25706	0.049078	3.75022e-96	RMDN1	Adipose_Subcutaneous
k89	1	rs10100235	8	87249294	A	G	0.615776	0.0566123	4.08539e-25	CPNE3	Adipose_Subcutaneous
k139	4	rs1010208	5	130325939	T	C	1.00809	0.0581584	3.93438e-54	HINT1	Adipose_Subcutaneous
k197	1	rs1010222	19	13048608	A	G	-0.400194	0.0590212	3.0668e-11	GCDH	Adipose_Subcutaneous
k89	1	rs10103229	8	87248954	T	C	0.643096	0.0571764	1.38247e-26	CPNE3	Adipose_Subcutaneous
k89	1	rs10103229	8	87248954	T	C	-1.30274	0.0486683	4.87708e-102	RMDN1	Adipose_Subcutaneous
k71	2	rs10103769	8	8573036	G	T	0.373813	0.0697957	1.24863e-07	FAM86B3P	Adipose_Subcutaneous
k89	1	rs10104138	8	87247659	G	A	-1.24203	0.0496858	5.29014e-93	RMDN1	Adipose_Subcutaneous
k89	1	rs10104138	8	87247659	G	A	0.617234	0.0565347	2.82565e-25	CPNE3	Adipose_Subcutaneous
k110	3	rs1011062	3	52506903	A	G	1.04699	0.128918	2.98931e-15	SEMA3G	Adipose_Subcutaneous
k110	3	rs1011062	3	52506903	A	G	0.764758	0.132558	1.3231e-08	DNAH1	Adipose_Subcutaneous
k110	3	rs1011062	3	52506903	A	G	1.13903	0.129957	2.27442e-17	NISCH	Adipose_Subcutaneous
k110	3	rs1011062	3	52506903	A	G	0.645931	0.127878	5.96422e-07	NT5DC2	Adipose_Subcutaneous
k110	3	rs1011064	3	52504503	C	T	1.04699	0.128918	2.98931e-15	SEMA3G	Adipose_Subcutaneous
k110	3	rs1011064	3	52504503	C	T	0.645931	0.127878	5.96422e-07	NT5DC2	Adipose_Subcutaneous
k110	3	rs1011064	3	52504503	C	T	1.13903	0.129957	2.27442e-17	NISCH	Adipose_Subcutaneous
k110	3	rs1011064	3	52504503	C	T	0.764758	0.132558	1.3231e-08	DNAH1	Adipose_Subcutaneous
k19	5	rs1011082	17	38068514	T	C	-0.363894	0.0601661	2.691e-09	PGAP3	Adipose_Subcutaneous
k19	5	rs1011082	17	38068514	T	C	0.981822	0.0458259	1.07142e-74	GSDMB	Adipose_Subcutaneous
k89	1	rs10111095	8	87250984	T	C	-1.25706	0.049078	3.75022e-96	RMDN1	Adipose_Subcutaneous
k89	1	rs10111095	8	87250984	T	C	0.615776	0.0566123	4.08539e-25	CPNE3	Adipose_Subcutaneous
k89	1	rs10112123	8	87302328	T	C	-1.26984	0.04896	8.41729e-98	RMDN1	Adipose_Subcutaneous
k89	1	rs10112123	8	87302328	T	C	0.645388	0.0563226	1.94512e-27	CPNE3	Adipose_Subcutaneous
k123	3	rs1011731	1	172346548	G	A	0.389278	0.0595698	1.44156e-10	PIGC	Adipose_Subcutaneous
k139	2	rs1012793	5	131781345	G	C	0.346794	0.0737693	3.2676e-06	AC034220.3	Adipose_Subcutaneous
k205	2	rs10128262	10	75644683	A	G	-0.335625	0.0587186	1.78219e-08	CAMK2G	Adipose_Subcutaneous
k205	2	rs10128262	10	75644683	A	G	0.409352	0.0573246	2.91494e-12	BMS1P4	Adipose_Subcutaneous
k205	2	rs10128262	10	75644683	A	G	0.449813	0.0632164	3.45391e-12	PLAU	Adipose_Subcutaneous
k205	2	rs10128302	10	75644879	A	G	-0.335625	0.0587186	1.78219e-08	CAMK2G	Adipose_Subcutaneous
k205	2	rs10128302	10	75644879	A	G	0.409352	0.0573246	2.91494e-12	BMS1P4	Adipose_Subcutaneous
k205	2	rs10128302	10	75644879	A	G	0.449813	0.0632164	3.45391e-12	PLAU	Adipose_Subcutaneous
k159	1	rs10128743	11	78214673	C	T	0.413312	0.0733047	2.73522e-08	USP35	Adipose_Subcutaneous
k60	1	rs1014064	2	148612154	A	G	-0.399253	0.0548001	1.10289e-12	ORC4	Adipose_Subcutaneous
k60	1	rs1014064	2	148612154	A	G	-0.215088	0.0497673	1.83322e-05	ACVR2A	Adipose_Subcutaneous
k73	11	rs1014933	6	33677235	A	G	-0.542311	0.056841	4.41216e-20	UQCC2	Adipose_Subcutaneous
k73	9	rs1014933	6	33677235	A	G	-0.542311	0.056841	4.41216e-20	UQCC2	Adipose_Subcutaneous
k73	8	rs1014933	6	33677235	A	G	-0.542311	0.056841	4.41216e-20	UQCC2	Adipose_Subcutaneous
k73	11	rs1014933	6	33677235	A	G	0.336611	0.0426529	1.59194e-14	ITPR3	Adipose_Subcutaneous
k73	9	rs1014933	6	33677235	A	G	0.336611	0.0426529	1.59194e-14	ITPR3	Adipose_Subcutaneous
k73	8	rs1014933	6	33677235	A	G	0.336611	0.0426529	1.59194e-14	ITPR3	Adipose_Subcutaneous
k110	2	rs1014969	3	52808341	G	A	0.35195	0.0565013	9.26613e-10	GLT8D1	Adipose_Subcutaneous
k110	2	rs1014969	3	52808341	G	A	0.367465	0.0544781	3.84202e-11	PBRM1	Adipose_Subcutaneous
k110	2	rs1014969	3	52808341	G	A	0.587642	0.0502475	2.11369e-28	NT5DC2	Adipose_Subcutaneous
k110	2	rs1014969	3	52808341	G	A	0.27879	0.0583946	2.30965e-06	GLYCTK	Adipose_Subcutaneous
k110	2	rs1014969	3	52808341	G	A	-0.165916	0.0344505	1.89027e-06	STAB1	Adipose_Subcutaneous
k110	1	rs10154895	3	49174356	G	T	-0.935127	0.109847	1.58457e-16	MST1	Adipose_Subcutaneous
k110	1	rs10154895	3	49174356	G	T	0.459392	0.0961026	2.24458e-06	ARIH2	Adipose_Subcutaneous
k94	1	rs1015754	2	113967990	T	C	-0.376045	0.0536931	7.22948e-12	PAX8-AS1	Adipose_Subcutaneous
k205	2	rs10160017	10	75046063	G	A	-0.496244	0.107587	4.94225e-06	ECD	Adipose_Subcutaneous
k205	2	rs10160017	10	75046063	G	A	0.50752	0.102918	1.08026e-06	NUDT13	Adipose_Subcutaneous
k205	2	rs10160017	10	75046063	G	A	-0.749251	0.115258	1.78112e-10	MRPS16	Adipose_Subcutaneous
k205	2	rs10160017	10	75046063	G	A	0.583044	0.102297	1.95067e-08	CFAP70	Adipose_Subcutaneous
k154	1	rs10169895	2	183062888	A	G	0.451036	0.0664177	2.86968e-11	PDE1A	Adipose_Subcutaneous
k159	1	rs1017907	11	77959124	A	T	0.438396	0.0787053	3.96982e-08	USP35	Adipose_Subcutaneous
k159	1	rs1017908	11	77948095	T	C	0.565251	0.0857905	1.03048e-10	USP35	Adipose_Subcutaneous
k154	1	rs10181222	2	182993757	C	T	0.277571	0.0635611	1.50277e-05	PDE1A	Adipose_Subcutaneous
k154	1	rs10181420	2	182993979	C	T	0.277571	0.0635611	1.50277e-05	PDE1A	Adipose_Subcutaneous
k156	1	rs10182296	2	152371733	G	A	-0.491536	0.0572328	8.89841e-17	RIF1	Adipose_Subcutaneous
k73	10	rs1018622	6	34788231	C	T	-0.411613	0.0834633	1.07825e-06	SNRPC	Adipose_Subcutaneous
k73	10	rs1018622	6	34788231	C	T	0.512422	0.0848916	2.8851e-09	TAF11	Adipose_Subcutaneous
k156	1	rs10187997	2	152395969	C	T	-0.536286	0.0580534	5.28461e-19	RIF1	Adipose_Subcutaneous
k139	4	rs1018948	5	130290958	C	A	-1.05914	0.0603478	3.37953e-55	HINT1	Adipose_Subcutaneous
k154	1	rs10193834	2	182993858	T	C	0.277571	0.0635611	1.50277e-05	PDE1A	Adipose_Subcutaneous
k154	1	rs10195097	2	183049297	T	C	0.489565	0.0655895	3.25621e-13	PDE1A	Adipose_Subcutaneous
k154	1	rs10197337	2	183003887	G	C	0.52571	0.0751331	7.54646e-12	PDE1A	Adipose_Subcutaneous
k154	1	rs10197864	2	182995473	T	C	0.268238	0.0635666	2.85534e-05	PDE1A	Adipose_Subcutaneous
k154	1	rs10204284	2	183036519	C	T	0.489565	0.0655895	3.25621e-13	PDE1A	Adipose_Subcutaneous
k156	1	rs10210564	2	152388706	A	G	-0.482292	0.0604484	8.4994e-15	RIF1	Adipose_Subcutaneous
k110	1	rs10212296	3	49542273	T	C	-1.14486	0.0483861	3.76654e-86	MST1	Adipose_Subcutaneous
k110	1	rs10212296	3	49542273	T	C	0.460894	0.0634554	1.28294e-12	RNF123	Adipose_Subcutaneous
k167	1	rs10215132	7	66054406	C	A	0.274106	0.0507397	9.7743e-08	RP11-479O9.4	Adipose_Subcutaneous
k167	1	rs10215132	7	66054406	C	A	-0.572308	0.0500867	2.6322e-27	LINC00174	Adipose_Subcutaneous
k167	1	rs10215132	7	66054406	C	A	0.841226	0.0477224	1.41242e-55	RABGEF1	Adipose_Subcutaneous
k167	1	rs10215132	7	66054406	C	A	-0.247452	0.0532449	4.20141e-06	GS1-124K5.2	Adipose_Subcutaneous
k167	1	rs10215132	7	66054406	C	A	0.242289	0.0535946	7.53335e-06	GUSB	Adipose_Subcutaneous
k167	1	rs10215132	7	66054406	C	A	0.841226	0.0477224	1.41242e-55	RP4-756H11.3	Adipose_Subcutaneous
k167	1	rs10215132	7	66054406	C	A	-0.852814	0.0530917	5.63724e-48	GS1-124K5.12	Adipose_Subcutaneous
k165	1	rs10220733	15	85280864	G	A	-0.390531	0.0613413	4.05062e-10	UBE2Q2L	Adipose_Subcutaneous
k165	1	rs10220733	15	85280864	G	A	0.513699	0.0605271	1.93084e-16	CSPG4P12	Adipose_Subcutaneous
k165	1	rs10220733	15	85280864	G	A	-0.20902	0.037992	5.74673e-08	NMB	Adipose_Subcutaneous
k19	1	rs10221223	17	37489100	T	G	-0.509965	0.066559	8.19933e-14	PGAP3	Adipose_Subcutaneous
k19	1	rs10221223	17	37489100	T	G	0.438661	0.0672373	1.5409e-10	GSDMB	Adipose_Subcutaneous
k171	1	rs1022330	2	233577330	G	A	-0.346773	0.0558634	1.05341e-09	GIGYF2	Adipose_Subcutaneous
k167	1	rs10229345	7	65982168	G	C	-0.277964	0.0508269	6.85493e-08	RP11-479O9.4	Adipose_Subcutaneous
k167	1	rs10229345	7	65982168	G	C	-0.802009	0.0490913	2.73149e-49	RABGEF1	Adipose_Subcutaneous
k167	1	rs10229345	7	65982168	G	C	0.237067	0.053459	1.1123e-05	GS1-124K5.2	Adipose_Subcutaneous
k167	1	rs10229345	7	65982168	G	C	0.541361	0.0508446	3.21538e-24	LINC00174	Adipose_Subcutaneous
k167	1	rs10229345	7	65982168	G	C	-0.802009	0.0490913	2.73149e-49	RP4-756H11.3	Adipose_Subcutaneous
k167	1	rs10229450	7	65510132	C	G	-0.783668	0.0547522	8.70695e-40	GS1-124K5.12	Adipose_Subcutaneous
k167	1	rs10229450	7	65510132	C	G	0.756841	0.0499894	1.31191e-43	RABGEF1	Adipose_Subcutaneous
k167	1	rs10229450	7	65510132	C	G	-0.523887	0.0508507	6.75195e-23	LINC00174	Adipose_Subcutaneous
k167	1	rs10229450	7	65510132	C	G	-0.239545	0.053146	8.00965e-06	GS1-124K5.2	Adipose_Subcutaneous
k167	1	rs10229450	7	65510132	C	G	0.307415	0.0502358	1.77343e-09	RP11-479O9.4	Adipose_Subcutaneous
k167	1	rs10229450	7	65510132	C	G	0.756841	0.0499894	1.31191e-43	RP4-756H11.3	Adipose_Subcutaneous
k167	1	rs10229786	7	65251317	G	A	-0.75217	0.0552941	1.38791e-36	GS1-124K5.12	Adipose_Subcutaneous
k167	1	rs10229786	7	65251317	G	A	0.31666	0.0499528	4.78093e-10	RP11-479O9.4	Adipose_Subcutaneous
k167	1	rs10229786	7	65251317	G	A	0.714033	0.0508787	1.61233e-38	RABGEF1	Adipose_Subcutaneous
k167	1	rs10229786	7	65251317	G	A	0.714033	0.0508787	1.61233e-38	RP4-756H11.3	Adipose_Subcutaneous
k167	1	rs10229786	7	65251317	G	A	-0.502394	0.0510384	3.49743e-21	LINC00174	Adipose_Subcutaneous
k167	1	rs10234018	7	66146284	A	T	-0.539703	0.0502096	1.29529e-24	LINC00174	Adipose_Subcutaneous
k167	1	rs10234018	7	66146284	A	T	0.854035	0.0466666	6.54803e-59	RABGEF1	Adipose_Subcutaneous
k167	1	rs10234018	7	66146284	A	T	0.266709	0.0503533	1.70096e-07	RP11-479O9.4	Adipose_Subcutaneous
k167	1	rs10234018	7	66146284	A	T	0.854035	0.0466666	6.54803e-59	RP4-756H11.3	Adipose_Subcutaneous
k167	1	rs10234018	7	66146284	A	T	-0.836431	0.0528966	8.82753e-47	GS1-124K5.12	Adipose_Subcutaneous
k167	1	rs10235337	7	65230515	T	C	-0.500843	0.0510276	4.44366e-21	LINC00174	Adipose_Subcutaneous
k167	1	rs10235337	7	65230515	T	C	-0.293423	0.0604019	1.54521e-06	CCT6P3	Adipose_Subcutaneous
k167	1	rs10235337	7	65230515	T	C	0.709532	0.0509479	4.92528e-38	RABGEF1	Adipose_Subcutaneous
k167	1	rs10235337	7	65230515	T	C	0.316923	0.0499156	4.50012e-10	RP11-479O9.4	Adipose_Subcutaneous
k167	1	rs10235337	7	65230515	T	C	0.709532	0.0509479	4.92528e-38	RP4-756H11.3	Adipose_Subcutaneous
k167	1	rs10245642	7	65200393	G	A	-0.736562	0.0555749	4.89935e-35	GS1-124K5.12	Adipose_Subcutaneous
k167	1	rs10245642	7	65200393	G	A	-0.28632	0.060421	2.73453e-06	CCT6P3	Adipose_Subcutaneous
k167	1	rs10245642	7	65200393	G	A	-0.488326	0.0512053	4.56966e-20	LINC00174	Adipose_Subcutaneous
k167	1	rs10245642	7	65200393	G	A	0.71219	0.050835	2.0742e-38	RP4-756H11.3	Adipose_Subcutaneous
k167	1	rs10245642	7	65200393	G	A	0.316612	0.0498832	4.55798e-10	RP11-479O9.4	Adipose_Subcutaneous
k167	1	rs10245642	7	65200393	G	A	0.71219	0.050835	2.0742e-38	RABGEF1	Adipose_Subcutaneous
k116	1	rs10248427	7	32898969	C	G	0.271955	0.0584388	4.08081e-06	FKBP9	Adipose_Subcutaneous
k26	1	rs10249075	7	77452430	C	T	-0.649815	0.0641383	2.97964e-22	APTR	Adipose_Subcutaneous
k167	1	rs10249404	7	66046724	G	A	0.84005	0.0475982	1.10921e-55	RABGEF1	Adipose_Subcutaneous
k167	1	rs10249404	7	66046724	G	A	-0.243629	0.0531566	5.65807e-06	GS1-124K5.2	Adipose_Subcutaneous
k167	1	rs10249404	7	66046724	G	A	0.276034	0.0506049	7.39353e-08	RP11-479O9.4	Adipose_Subcutaneous
k167	1	rs10249404	7	66046724	G	A	0.84005	0.0475982	1.10921e-55	RP4-756H11.3	Adipose_Subcutaneous
k167	1	rs10249404	7	66046724	G	A	-0.574346	0.0499103	1.2325e-27	LINC00174	Adipose_Subcutaneous
k167	1	rs10249404	7	66046724	G	A	0.239874	0.0534935	8.89567e-06	GUSB	Adipose_Subcutaneous
k167	1	rs10249404	7	66046724	G	A	-0.85076	0.0529823	5.99599e-48	GS1-124K5.12	Adipose_Subcutaneous
k167	1	rs10252765	7	66228732	G	C	0.836431	0.0528966	8.82753e-47	GS1-124K5.12	Adipose_Subcutaneous
k167	1	rs10252765	7	66228732	G	C	0.539703	0.0502096	1.29529e-24	LINC00174	Adipose_Subcutaneous
k167	1	rs10252765	7	66228732	G	C	-0.266709	0.0503533	1.70096e-07	RP11-479O9.4	Adipose_Subcutaneous
k167	1	rs10252765	7	66228732	G	C	-0.23298	0.053193	1.41923e-05	GUSB	Adipose_Subcutaneous
k167	1	rs10252765	7	66228732	G	C	-0.854035	0.0466666	6.54803e-59	RABGEF1	Adipose_Subcutaneous
k167	1	rs10252765	7	66228732	G	C	-0.854035	0.0466666	6.54803e-59	RP4-756H11.3	Adipose_Subcutaneous
k167	1	rs10255377	7	66058918	G	A	-0.85076	0.0529823	5.99599e-48	GS1-124K5.12	Adipose_Subcutaneous
k167	1	rs10255377	7	66058918	G	A	0.84005	0.0475982	1.10921e-55	RP4-756H11.3	Adipose_Subcutaneous
k167	1	rs10255377	7	66058918	G	A	0.239874	0.0534935	8.89567e-06	GUSB	Adipose_Subcutaneous
k167	1	rs10255377	7	66058918	G	A	0.84005	0.0475982	1.10921e-55	RABGEF1	Adipose_Subcutaneous
k167	1	rs10255377	7	66058918	G	A	-0.574346	0.0499103	1.2325e-27	LINC00174	Adipose_Subcutaneous
k167	1	rs10255377	7	66058918	G	A	0.276034	0.0506049	7.39353e-08	RP11-479O9.4	Adipose_Subcutaneous
k167	1	rs10255377	7	66058918	G	A	-0.243629	0.0531566	5.65807e-06	GS1-124K5.2	Adipose_Subcutaneous
k116	1	rs10258675	7	32916876	G	A	0.291395	0.0625141	3.93846e-06	KBTBD2	Adipose_Subcutaneous
k116	1	rs10260000	7	32898234	T	C	0.250368	0.0578789	1.80242e-05	FKBP9	Adipose_Subcutaneous
k116	1	rs10260000	7	32898234	T	C	0.293765	0.062475	3.25127e-06	KBTBD2	Adipose_Subcutaneous
k167	1	rs10263935	7	66096028	G	A	-0.239602	0.053072	7.74577e-06	GS1-124K5.2	Adipose_Subcutaneous
k167	1	rs10263935	7	66096028	G	A	0.840565	0.0474234	4.68403e-56	RP4-756H11.3	Adipose_Subcutaneous
k167	1	rs10263935	7	66096028	G	A	-0.569507	0.0498784	2.84794e-27	LINC00174	Adipose_Subcutaneous
k167	1	rs10263935	7	66096028	G	A	0.273781	0.0505133	8.89474e-08	RP11-479O9.4	Adipose_Subcutaneous
k167	1	rs10263935	7	66096028	G	A	-0.847798	0.0529025	8.5052e-48	GS1-124K5.12	Adipose_Subcutaneous
k167	1	rs10263935	7	66096028	G	A	0.240121	0.0533734	8.32164e-06	GUSB	Adipose_Subcutaneous
k167	1	rs10263935	7	66096028	G	A	0.840565	0.0474234	4.68403e-56	RABGEF1	Adipose_Subcutaneous
k76	4	rs10266933	7	156404062	C	T	-0.338759	0.0660477	4.02922e-07	LINC01006	Adipose_Subcutaneous
k167	1	rs10272357	7	66063074	G	A	-0.574346	0.0499103	1.2325e-27	LINC00174	Adipose_Subcutaneous
k167	1	rs10272357	7	66063074	G	A	-0.243629	0.0531566	5.65807e-06	GS1-124K5.2	Adipose_Subcutaneous
k167	1	rs10272357	7	66063074	G	A	0.84005	0.0475982	1.10921e-55	RP4-756H11.3	Adipose_Subcutaneous
k167	1	rs10272357	7	66063074	G	A	-0.85076	0.0529823	5.99599e-48	GS1-124K5.12	Adipose_Subcutaneous
k167	1	rs10272357	7	66063074	G	A	0.239874	0.0534935	8.89567e-06	GUSB	Adipose_Subcutaneous
k167	1	rs10272357	7	66063074	G	A	0.84005	0.0475982	1.10921e-55	RABGEF1	Adipose_Subcutaneous
k167	1	rs10272546	7	66111457	A	G	0.840565	0.0474234	4.68403e-56	RABGEF1	Adipose_Subcutaneous
k167	1	rs10272546	7	66111457	A	G	0.840565	0.0474234	4.68403e-56	RP4-756H11.3	Adipose_Subcutaneous
k167	1	rs10272546	7	66111457	A	G	-0.239602	0.053072	7.74577e-06	GS1-124K5.2	Adipose_Subcutaneous
k167	1	rs10272546	7	66111457	A	G	-0.569507	0.0498784	2.84794e-27	LINC00174	Adipose_Subcutaneous
k167	1	rs10272546	7	66111457	A	G	0.273781	0.0505133	8.89474e-08	RP11-479O9.4	Adipose_Subcutaneous
k167	1	rs10272546	7	66111457	A	G	-0.847798	0.0529025	8.5052e-48	GS1-124K5.12	Adipose_Subcutaneous
k167	1	rs10274773	7	66133578	G	A	0.266709	0.0503533	1.70096e-07	RP11-479O9.4	Adipose_Subcutaneous
k167	1	rs10274773	7	66133578	G	A	-0.539703	0.0502096	1.29529e-24	LINC00174	Adipose_Subcutaneous
k167	1	rs10274773	7	66133578	G	A	0.854035	0.0466666	6.54803e-59	RP4-756H11.3	Adipose_Subcutaneous
k167	1	rs10274773	7	66133578	G	A	0.854035	0.0466666	6.54803e-59	RABGEF1	Adipose_Subcutaneous
k167	1	rs10274773	7	66133578	G	A	-0.836431	0.0528966	8.82753e-47	GS1-124K5.12	Adipose_Subcutaneous
k167	1	rs10274773	7	66133578	G	A	0.23298	0.053193	1.41923e-05	GUSB	Adipose_Subcutaneous
k167	1	rs10278371	7	66051540	C	A	-0.574337	0.0499101	1.23404e-27	LINC00174	Adipose_Subcutaneous
k167	1	rs10278371	7	66051540	C	A	0.239866	0.0534933	8.90106e-06	GUSB	Adipose_Subcutaneous
k167	1	rs10278371	7	66051540	C	A	0.84005	0.0475978	1.10724e-55	RABGEF1	Adipose_Subcutaneous
k167	1	rs10278371	7	66051540	C	A	-0.243639	0.0531562	5.65222e-06	GS1-124K5.2	Adipose_Subcutaneous
k167	1	rs10278371	7	66051540	C	A	0.84005	0.0475978	1.10724e-55	RP4-756H11.3	Adipose_Subcutaneous
k167	1	rs10278371	7	66051540	C	A	0.276023	0.0506047	7.40065e-08	RP11-479O9.4	Adipose_Subcutaneous
k167	1	rs10278816	7	66036987	T	C	-0.85076	0.0529823	5.99599e-48	GS1-124K5.12	Adipose_Subcutaneous
k167	1	rs10278816	7	66036987	T	C	0.239874	0.0534935	8.89567e-06	GUSB	Adipose_Subcutaneous
k167	1	rs10278816	7	66036987	T	C	-0.574346	0.0499103	1.2325e-27	LINC00174	Adipose_Subcutaneous
k167	1	rs10278816	7	66036987	T	C	0.84005	0.0475982	1.10921e-55	RABGEF1	Adipose_Subcutaneous
k167	1	rs10278816	7	66036987	T	C	0.276034	0.0506049	7.39353e-08	RP11-479O9.4	Adipose_Subcutaneous
k167	1	rs10278816	7	66036987	T	C	-0.243629	0.0531566	5.65807e-06	GS1-124K5.2	Adipose_Subcutaneous
k167	1	rs10278816	7	66036987	T	C	0.84005	0.0475982	1.10921e-55	RP4-756H11.3	Adipose_Subcutaneous
k167	1	rs10279841	7	65428033	T	C	0.236875	0.0530331	9.63251e-06	GS1-124K5.2	Adipose_Subcutaneous
k167	1	rs10279841	7	65428033	T	C	0.505607	0.0510355	2.04013e-21	LINC00174	Adipose_Subcutaneous
k167	1	rs10279841	7	65428033	T	C	-0.234733	0.0533553	1.3012e-05	GUSB	Adipose_Subcutaneous
k167	1	rs10279841	7	65428033	T	C	0.261584	0.0607611	1.97271e-05	CCT6P3	Adipose_Subcutaneous
k167	1	rs10279841	7	65428033	T	C	0.724557	0.0560191	1.2199e-33	GS1-124K5.12	Adipose_Subcutaneous
k167	1	rs10279841	7	65428033	T	C	-0.740826	0.0502481	9.17079e-42	RP4-756H11.3	Adipose_Subcutaneous
k167	1	rs10279841	7	65428033	T	C	-0.740826	0.0502481	9.17079e-42	RABGEF1	Adipose_Subcutaneous
k167	1	rs10281080	7	66042441	T	C	0.276034	0.0506049	7.39353e-08	RP11-479O9.4	Adipose_Subcutaneous
k167	1	rs10281080	7	66042441	T	C	0.84005	0.0475982	1.10921e-55	RABGEF1	Adipose_Subcutaneous
k167	1	rs10281080	7	66042441	T	C	0.84005	0.0475982	1.10921e-55	RP4-756H11.3	Adipose_Subcutaneous
k167	1	rs10281080	7	66042441	T	C	0.239874	0.0534935	8.89567e-06	GUSB	Adipose_Subcutaneous
k167	1	rs10281080	7	66042441	T	C	-0.243629	0.0531566	5.65807e-06	GS1-124K5.2	Adipose_Subcutaneous
k167	1	rs10281080	7	66042441	T	C	-0.574346	0.0499103	1.2325e-27	LINC00174	Adipose_Subcutaneous
k167	1	rs10281080	7	66042441	T	C	-0.85076	0.0529823	5.99599e-48	GS1-124K5.12	Adipose_Subcutaneous
k167	1	rs10281796	7	66343916	T	C	0.400992	0.0589442	2.65717e-11	GS1-124K5.2	Adipose_Subcutaneous
k167	1	rs10281796	7	66343916	T	C	-0.553839	0.0631279	2.12567e-17	RP4-756H11.3	Adipose_Subcutaneous
k167	1	rs10281796	7	66343916	T	C	0.654448	0.0671069	7.54661e-21	GS1-124K5.12	Adipose_Subcutaneous
k60	1	rs1030317	2	148704932	T	C	-0.384543	0.0542989	4.31299e-12	ORC4	Adipose_Subcutaneous
k60	1	rs1030317	2	148704932	T	C	-0.210349	0.0492109	2.2549e-05	ACVR2A	Adipose_Subcutaneous
k165	1	rs1030863	15	85282635	C	T	-0.390531	0.0613413	4.05062e-10	UBE2Q2L	Adipose_Subcutaneous
k165	1	rs1030863	15	85282635	C	T	0.513699	0.0605271	1.93084e-16	CSPG4P12	Adipose_Subcutaneous
k19	5	rs1031458	17	38072173	G	T	0.969247	0.0481922	5.16249e-68	GSDMB	Adipose_Subcutaneous
k19	5	rs1031459	17	38072245	C	G	0.961651	0.0570708	9.01264e-52	GSDMB	Adipose_Subcutaneous
k19	5	rs1031459	17	38072245	C	G	-0.305997	0.0615166	8.74462e-07	MED24	Adipose_Subcutaneous
k19	5	rs1031459	17	38072245	C	G	-0.316041	0.0690793	5.87554e-06	PGAP3	Adipose_Subcutaneous
k19	5	rs1031460	17	38072247	T	G	0.973132	0.0478019	2.93334e-69	GSDMB	Adipose_Subcutaneous
k19	5	rs1031460	17	38072247	T	G	-0.370947	0.0613683	2.74752e-09	PGAP3	Adipose_Subcutaneous
k110	3	rs1035002	3	52488202	C	T	1.07357	0.13468	8.96294e-15	NISCH	Adipose_Subcutaneous
k110	3	rs1035002	3	52488202	C	T	1.13764	0.131226	4.76945e-17	SEMA3G	Adipose_Subcutaneous
k110	3	rs1035002	3	52488202	C	T	0.895682	0.134681	7.00059e-11	DNAH1	Adipose_Subcutaneous
k110	3	rs1035003	3	52504133	G	T	1.04699	0.128918	2.98931e-15	SEMA3G	Adipose_Subcutaneous
k110	3	rs1035003	3	52504133	G	T	0.764758	0.132558	1.3231e-08	DNAH1	Adipose_Subcutaneous
k110	3	rs1035003	3	52504133	G	T	0.645931	0.127878	5.96422e-07	NT5DC2	Adipose_Subcutaneous
k139	4	rs1035416	5	130444449	G	T	-1.22508	0.0447079	2.93794e-105	HINT1	Adipose_Subcutaneous
k139	4	rs1035417	5	130444572	A	G	-1.22216	0.0449888	4.62622e-104	HINT1	Adipose_Subcutaneous
k139	4	rs1035440	5	130446040	C	T	-1.24604	0.043853	2.25004e-110	HINT1	Adipose_Subcutaneous
k170	1	rs1035545	16	71697752	T	C	-0.453134	0.067454	4.57646e-11	PHLPP2	Adipose_Subcutaneous
k110	3	rs1037773	3	48467902	T	C	-0.298366	0.061169	1.40308e-06	ZNF589	Adipose_Subcutaneous
k168	1	rs10401011	17	17559605	T	C	-0.482062	0.0603578	8.00957e-15	RAI1	Adipose_Subcutaneous
k197	1	rs10419627	19	13036677	G	A	-0.427084	0.0566015	1.85238e-13	GCDH	Adipose_Subcutaneous
k159	1	rs10431155	11	78121978	T	C	0.533289	0.0779756	2.10487e-11	USP35	Adipose_Subcutaneous
k19	1	rs10432030	17	37397707	C	T	-0.451075	0.0674018	5.3735e-11	GSDMB	Adipose_Subcutaneous
k19	1	rs10432030	17	37397707	C	T	0.516105	0.0667911	5.16798e-14	PGAP3	Adipose_Subcutaneous
k19	1	rs10432031	17	37397852	G	A	-0.440664	0.0674333	1.44159e-10	GSDMB	Adipose_Subcutaneous
k19	1	rs10432031	17	37397852	G	A	0.52341	0.0665948	2.0077e-14	PGAP3	Adipose_Subcutaneous
k156	1	rs10432479	2	152365775	T	C	-0.491536	0.0572328	8.89841e-17	RIF1	Adipose_Subcutaneous
k110	2	rs10433550	3	52603352	A	G	0.374037	0.0551632	3.06594e-11	PBRM1	Adipose_Subcutaneous
k110	2	rs10433550	3	52603352	A	G	0.593699	0.0509326	3.0374e-28	NT5DC2	Adipose_Subcutaneous
k110	2	rs10433550	3	52603352	A	G	0.278576	0.0591852	3.17969e-06	GLYCTK	Adipose_Subcutaneous
k110	2	rs10433550	3	52603352	A	G	0.19483	0.0480607	5.7575e-05	ITIH3	Adipose_Subcutaneous
k110	2	rs10433550	3	52603352	A	G	0.380059	0.0569615	6.1021e-11	GLT8D1	Adipose_Subcutaneous
k110	2	rs10433550	3	52603352	A	G	-0.190567	0.0346891	6.00287e-08	STAB1	Adipose_Subcutaneous
k110	2	rs10433615	3	52638482	C	T	0.413663	0.0576899	2.39368e-12	GLT8D1	Adipose_Subcutaneous
k110	2	rs10433615	3	52638482	C	T	0.606246	0.0518475	2.15598e-28	NT5DC2	Adipose_Subcutaneous
k110	2	rs10433615	3	52638482	C	T	0.376861	0.0562385	5.08286e-11	PBRM1	Adipose_Subcutaneous
k110	2	rs10433615	3	52638482	C	T	0.270226	0.0603969	9.30738e-06	GLYCTK	Adipose_Subcutaneous
k110	2	rs10433615	3	52638482	C	T	-0.263939	0.0560334	3.12708e-06	SMIM4	Adipose_Subcutaneous
k139	1	rs10434745	5	132384059	A	G	0.280521	0.0605384	4.47755e-06	UQCRQ	Adipose_Subcutaneous
k89	1	rs10435563	8	87266060	C	T	-1.27409	0.0487538	8.33515e-99	RMDN1	Adipose_Subcutaneous
k89	1	rs10435564	8	87266239	T	C	-1.27409	0.0487538	8.33515e-99	RMDN1	Adipose_Subcutaneous
k89	1	rs10435564	8	87266239	T	C	0.627738	0.0566755	6.69035e-26	CPNE3	Adipose_Subcutaneous
k165	1	rs10438428	15	85330745	C	T	0.539613	0.0611286	1.39084e-17	CSPG4P12	Adipose_Subcutaneous
k165	1	rs10438428	15	85330745	C	T	-0.22443	0.0384233	8.83689e-09	NMB	Adipose_Subcutaneous
k165	1	rs10438428	15	85330745	C	T	-0.405514	0.0621335	1.51787e-10	UBE2Q2L	Adipose_Subcutaneous
k16	2	rs10438902	18	77745640	A	G	0.563607	0.0593577	6.44208e-20	TXNL4A	Adipose_Subcutaneous
k16	2	rs10438902	18	77745640	A	G	-0.449358	0.0627822	2.61187e-12	HSBP1L1	Adipose_Subcutaneous
k219	1	rs1043943	3	14183410	T	C	-0.609495	0.0395944	8.48989e-45	XPC	Adipose_Subcutaneous
k171	1	rs1044480	2	233633736	A	G	-0.343232	0.0561104	1.79812e-09	GIGYF2	Adipose_Subcutaneous
k19	1	rs10445305	17	37589364	G	A	-0.456904	0.0669234	2.27248e-11	GSDMB	Adipose_Subcutaneous
k19	1	rs10445305	17	37589364	G	A	0.510478	0.0664556	7.13867e-14	PGAP3	Adipose_Subcutaneous
k19	1	rs10445306	17	37591422	A	G	-0.4579	0.0668876	2.0168e-11	GSDMB	Adipose_Subcutaneous
k19	1	rs10445306	17	37591422	A	G	0.503585	0.0665263	1.56425e-13	PGAP3	Adipose_Subcutaneous
k19	1	rs10445307	17	37623466	A	G	0.532389	0.06688	9.70125e-15	PGAP3	Adipose_Subcutaneous
k19	5	rs10445308	17	37938047	C	T	0.272029	0.0541462	6.83146e-07	MED24	Adipose_Subcutaneous
k19	5	rs10445308	17	37938047	C	T	-1.03473	0.0434691	6.96387e-87	GSDMB	Adipose_Subcutaneous
k19	5	rs10445308	17	37938047	C	T	0.361844	0.0600329	3.03566e-09	PGAP3	Adipose_Subcutaneous
k205	2	rs10450305	10	74940688	A	G	-0.365635	0.0788197	4.37228e-06	P4HA1	Adipose_Subcutaneous
k205	2	rs10450305	10	74940688	A	G	-0.52815	0.0931854	2.32577e-08	ECD	Adipose_Subcutaneous
k205	2	rs10450305	10	74940688	A	G	0.428055	0.0901988	2.64591e-06	CFAP70	Adipose_Subcutaneous
k197	1	rs10451496	19	13017876	C	T	0.402119	0.0587427	2.02189e-11	GCDH	Adipose_Subcutaneous
k26	1	rs1045463	7	77423152	C	T	-0.713108	0.0657568	5.47692e-25	APTR	Adipose_Subcutaneous
k128	4	rs10456660	6	52253839	C	T	-0.326093	0.0681363	2.18465e-06	EFHC1	Adipose_Subcutaneous
k200	1	rs10457808	6	100979506	A	T	-0.270763	0.0571259	2.72131e-06	ASCC3	Adipose_Subcutaneous
k200	1	rs10457809	6	100984400	C	T	-0.298278	0.0574393	2.90878e-07	ASCC3	Adipose_Subcutaneous
k60	1	rs10460259	2	148704721	A	C	-0.395092	0.0548816	1.9774e-12	ORC4	Adipose_Subcutaneous
k60	1	rs10460259	2	148704721	A	C	-0.217878	0.0497688	1.43255e-05	ACVR2A	Adipose_Subcutaneous
k139	1	rs10463900	5	132434649	G	C	0.281737	0.0577736	1.41111e-06	UQCRQ	Adipose_Subcutaneous
k186	1	rs10466236	10	82149717	T	C	0.258106	0.041349	8.56915e-10	PRXL2A	Adipose_Subcutaneous
k186	1	rs10466236	10	82149717	T	C	0.303589	0.060298	6.47222e-07	TSPAN14	Adipose_Subcutaneous
k60	1	rs10469566	2	148484675	C	T	-0.349396	0.0599589	9.5497e-09	ORC4	Adipose_Subcutaneous
k110	3	rs10470686	3	48449956	T	C	0.334352	0.0611062	6.75163e-08	PLXNB1	Adipose_Subcutaneous
k110	3	rs10470686	3	48449956	T	C	-0.316011	0.060593	2.59299e-07	ZNF589	Adipose_Subcutaneous
k35	4	rs10471350	5	68640918	G	A	0.304503	0.0596811	4.61498e-07	CCDC125	Adipose_Subcutaneous
k35	4	rs10471774	5	68616331	C	T	0.289158	0.0605195	2.26935e-06	CCDC125	Adipose_Subcutaneous
k35	4	rs10471775	5	68641476	T	G	0.307097	0.0597518	3.81927e-07	CCDC125	Adipose_Subcutaneous
k35	4	rs10471776	5	68641641	A	G	0.307097	0.0597518	3.81927e-07	CCDC125	Adipose_Subcutaneous
k168	2	rs1047799	17	17095487	G	C	-0.347974	0.0429082	3.25694e-15	MPRIP	Adipose_Subcutaneous
k168	1	rs1047799	17	17095487	G	C	-0.347974	0.0429082	3.25694e-15	MPRIP	Adipose_Subcutaneous
k168	2	rs1047799	17	17095487	G	C	0.359311	0.0491556	9.36995e-13	PLD6	Adipose_Subcutaneous
k168	1	rs1047799	17	17095487	G	C	0.359311	0.0491556	9.36995e-13	PLD6	Adipose_Subcutaneous
k168	2	rs1047799	17	17095487	G	C	0.40029	0.0542803	6.02438e-13	FLCN	Adipose_Subcutaneous
k168	1	rs1047799	17	17095487	G	C	0.40029	0.0542803	6.02438e-13	FLCN	Adipose_Subcutaneous
k139	4	rs10478956	5	130318514	G	C	-1.01846	0.0602826	5.47035e-52	HINT1	Adipose_Subcutaneous
k139	4	rs10478957	5	130318603	A	T	-1.01846	0.0602826	5.47035e-52	HINT1	Adipose_Subcutaneous
k139	4	rs10478958	5	130333536	C	A	1.05941	0.0573025	7.6491e-60	HINT1	Adipose_Subcutaneous
k139	3	rs10478978	5	130586929	G	C	-0.89934	0.130296	1.39998e-11	HINT1	Adipose_Subcutaneous
k139	3	rs10479001	5	131607721	C	T	0.635445	0.115661	5.988e-08	PDLIM4	Adipose_Subcutaneous
k73	10	rs10484558	6	31615514	T	C	-0.853035	0.174326	1.3006e-06	NFKBIL1	Adipose_Subcutaneous
k73	11	rs10484558	6	31615514	T	C	-0.853035	0.174326	1.3006e-06	NFKBIL1	Adipose_Subcutaneous
k73	10	rs10484558	6	31615514	T	C	0.952986	0.167593	2.09877e-08	LSM2	Adipose_Subcutaneous
k73	11	rs10484558	6	31615514	T	C	0.952986	0.167593	2.09877e-08	LSM2	Adipose_Subcutaneous
k36	1	rs1048505	19	38219553	A	C	0.517849	0.0602877	8.81245e-17	ZFP30	Adipose_Subcutaneous
k36	1	rs1048505	19	38219553	A	C	0.288245	0.0689732	3.39878e-05	ZNF585A	Adipose_Subcutaneous
k36	1	rs1048505	19	38219553	A	C	0.517849	0.0602877	8.81245e-17	ZNF781	Adipose_Subcutaneous
k30	2	rs10485510	20	34445164	G	A	-0.421403	0.0706127	4.28517e-09	RBM39	Adipose_Subcutaneous
k30	2	rs10485510	20	34445164	G	A	-1.12715	0.074254	8.55658e-44	ERGIC3	Adipose_Subcutaneous
k55	2	rs10489597	1	16622546	C	G	-0.288525	0.059197	1.4289e-06	CPLANE2	Adipose_Subcutaneous
k55	2	rs10489597	1	16622546	C	G	0.637814	0.0529843	8.04384e-30	FBXO42	Adipose_Subcutaneous
k55	2	rs10489598	1	16619350	G	A	-0.278038	0.0606355	5.6021e-06	CPLANE2	Adipose_Subcutaneous
k55	2	rs10489598	1	16619350	G	A	0.626041	0.0546873	2.15809e-27	FBXO42	Adipose_Subcutaneous
k19	1	rs10491128	17	37551988	G	A	0.454869	0.0670256	2.95185e-11	GSDMB	Adipose_Subcutaneous
k19	1	rs10491128	17	37551988	G	A	-0.517325	0.0664388	3.38914e-14	PGAP3	Adipose_Subcutaneous
k19	1	rs10491129	17	37461643	T	G	-0.52341	0.0665948	2.0077e-14	PGAP3	Adipose_Subcutaneous
k19	1	rs10491129	17	37461643	T	G	0.440664	0.0674333	1.44159e-10	GSDMB	Adipose_Subcutaneous
k197	1	rs1049481	19	13054781	G	T	-0.42844	0.0569371	2.13861e-13	GCDH	Adipose_Subcutaneous
k60	1	rs10497024	2	148648059	A	G	-0.369613	0.0571219	2.14384e-10	ORC4	Adipose_Subcutaneous
k60	1	rs10497025	2	148662202	C	G	-0.366049	0.0635901	1.42175e-08	ORC4	Adipose_Subcutaneous
k60	1	rs10497025	2	148662202	C	G	-0.274017	0.0565612	1.64734e-06	ACVR2A	Adipose_Subcutaneous
k73	11	rs1049943	6	30711026	C	G	-0.500797	0.0857496	8.87475e-09	FLOT1	Adipose_Subcutaneous
k73	8	rs1049943	6	30711026	C	G	-0.500797	0.0857496	8.87475e-09	FLOT1	Adipose_Subcutaneous
k73	6	rs1049943	6	30711026	C	G	-0.500797	0.0857496	8.87475e-09	FLOT1	Adipose_Subcutaneous
k73	9	rs1049943	6	30711026	C	G	-0.500797	0.0857496	8.87475e-09	FLOT1	Adipose_Subcutaneous
k73	10	rs1049943	6	30711026	C	G	-0.500797	0.0857496	8.87475e-09	FLOT1	Adipose_Subcutaneous
k170	1	rs10500559	16	71693093	T	C	-0.2774	0.0568593	1.39646e-06	ZNF19	Adipose_Subcutaneous
k170	1	rs10500559	16	71693093	T	C	-0.419826	0.0706141	4.87524e-09	PHLPP2	Adipose_Subcutaneous
k170	1	rs10500560	16	71681153	G	A	0.309535	0.0670242	4.81201e-06	PHLPP2	Adipose_Subcutaneous
k159	1	rs10501426	11	78057122	C	T	0.534459	0.0738823	1.56365e-12	USP35	Adipose_Subcutaneous
k71	2	rs10503394	8	8565775	A	G	0.36763	0.0711912	3.3726e-07	FAM86B3P	Adipose_Subcutaneous
k110	1	rs1050450	3	49394834	G	A	0.449049	0.0626219	2.38831e-12	RNF123	Adipose_Subcutaneous
k110	1	rs1050450	3	49394834	G	A	-1.10376	0.0487317	5.78052e-81	MST1	Adipose_Subcutaneous
k110	3	rs10510761	3	52965255	C	T	-0.592828	0.0905197	1.31868e-10	SEMA3G	Adipose_Subcutaneous
k110	3	rs10510761	3	52965255	C	T	0.396478	0.084083	3.05511e-06	RFT1	Adipose_Subcutaneous
k73	10	rs1051115	6	34855748	G	C	0.549442	0.0788597	9.16693e-12	TAF11	Adipose_Subcutaneous
k165	1	rs1051168	15	85200520	G	T	-0.905497	0.065927	3.57933e-37	CSPG4P12	Adipose_Subcutaneous
k165	1	rs1051168	15	85200520	G	T	0.190078	0.0455626	3.50576e-05	NMB	Adipose_Subcutaneous
k165	1	rs1051168	15	85200520	G	T	0.393683	0.0734854	1.23894e-07	UBE2Q2L	Adipose_Subcutaneous
k59	2	rs10516497	4	103942714	A	C	-0.463334	0.0642672	1.84285e-12	UBE2D3	Adipose_Subcutaneous
k59	2	rs10516497	4	103942714	A	C	-0.774246	0.074283	2.34874e-23	MANBA	Adipose_Subcutaneous
k73	8	rs1051786	6	31378425	A	G	0.574673	0.0627877	1.05107e-18	HLA-E	Adipose_Subcutaneous
k73	8	rs1051786	6	31378425	A	G	0.974996	0.0522928	1.26006e-60	MICA	Adipose_Subcutaneous
k73	8	rs1051792	6	31378977	G	A	0.574673	0.0627877	1.05107e-18	HLA-E	Adipose_Subcutaneous
k73	8	rs1051792	6	31378977	G	A	0.974996	0.0522928	1.26006e-60	MICA	Adipose_Subcutaneous
k73	8	rs1051796	6	31379773	C	T	0.974996	0.0522928	1.26006e-60	MICA	Adipose_Subcutaneous
k73	8	rs1051796	6	31379773	C	T	0.574673	0.0627877	1.05107e-18	HLA-E	Adipose_Subcutaneous
k139	4	rs10520092	5	130202197	A	G	-1.01577	0.064388	1.31945e-46	HINT1	Adipose_Subcutaneous
k73	9	rs1052986	6	31146439	G	C	0.37857	0.0852511	1.08229e-05	HLA-E	Adipose_Subcutaneous
k73	11	rs1052986	6	31146439	G	C	0.37857	0.0852511	1.08229e-05	HLA-E	Adipose_Subcutaneous
k73	8	rs1052986	6	31146439	G	C	0.37857	0.0852511	1.08229e-05	HLA-E	Adipose_Subcutaneous
k19	5	rs1054609	17	38033277	A	C	0.262379	0.0528854	9.3211e-07	MED24	Adipose_Subcutaneous
k19	5	rs1054609	17	38033277	A	C	0.339078	0.0587536	1.30874e-08	PGAP3	Adipose_Subcutaneous
k19	5	rs1054609	17	38033277	A	C	-1.05488	0.0404266	1.3244e-98	GSDMB	Adipose_Subcutaneous
k159	1	rs1055248	11	77925573	T	C	0.57984	0.0769431	1.9788e-13	USP35	Adipose_Subcutaneous
k188	1	rs1055711	4	3433782	T	A	0.554618	0.0643031	6.71028e-17	RGS12	Adipose_Subcutaneous
k30	2	rs1056196	20	34327159	T	A	-1.12783	0.0736055	1.829e-44	ERGIC3	Adipose_Subcutaneous
k30	2	rs1056196	20	34327159	T	A	-0.405539	0.0703305	1.34595e-08	RBM39	Adipose_Subcutaneous
k170	1	rs1056303	16	71670066	C	T	0.299631	0.0672684	1.01811e-05	PHLPP2	Adipose_Subcutaneous
k118	2	rs1056890	10	104162770	G	A	-0.805255	0.0566591	2.50464e-39	CUEDC2	Adipose_Subcutaneous
k118	2	rs1056890	10	104162770	G	A	0.310039	0.063159	1.20556e-06	NFKB2	Adipose_Subcutaneous
k86	1	rs1057868	7	75615006	C	T	0.454523	0.0571535	1.02573e-14	MDH2	Adipose_Subcutaneous
k86	1	rs1057868	7	75615006	C	T	0.734327	0.0663822	7.59747e-26	STYXL1	Adipose_Subcutaneous
k86	1	rs1057868	7	75615006	C	T	0.373266	0.0617557	2.75306e-09	TMEM120A	Adipose_Subcutaneous
k7	3	rs1057987	17	59485555	C	T	-0.967175	0.0492843	1.51323e-65	RP11-332H18.5	Adipose_Subcutaneous
k7	3	rs1057987	17	59485555	C	T	-0.967175	0.0492843	1.51323e-65	TBX2-AS1	Adipose_Subcutaneous
k7	3	rs1058004	17	59486732	C	T	-0.973177	0.0495925	1.52981e-65	RP11-332H18.5	Adipose_Subcutaneous
k7	3	rs1058004	17	59486732	C	T	-0.973177	0.0495925	1.52981e-65	TBX2-AS1	Adipose_Subcutaneous
k170	1	rs1058747	16	71679204	C	T	-0.2774	0.0568593	1.39646e-06	ZNF19	Adipose_Subcutaneous
k170	1	rs1058747	16	71679204	C	T	-0.419826	0.0706141	4.87524e-09	PHLPP2	Adipose_Subcutaneous
k204	1	rs1059778	1	228372062	C	T	-0.81234	0.0494473	9.91993e-50	MRPL55	Adipose_Subcutaneous
k71	2	rs1060106	8	8561452	A	G	0.358474	0.0715556	7.33369e-07	FAM86B3P	Adipose_Subcutaneous
k197	1	rs1060218	19	13008607	G	T	0.401466	0.0583142	1.57067e-11	GCDH	Adipose_Subcutaneous
k73	10	rs1061397	6	30692539	C	T	-0.502448	0.0855104	7.25063e-09	FLOT1	Adipose_Subcutaneous
k73	11	rs1061397	6	30692539	C	T	-0.502448	0.0855104	7.25063e-09	FLOT1	Adipose_Subcutaneous
k73	6	rs1061397	6	30692539	C	T	-0.502448	0.0855104	7.25063e-09	FLOT1	Adipose_Subcutaneous
k73	8	rs1061397	6	30692539	C	T	-0.502448	0.0855104	7.25063e-09	FLOT1	Adipose_Subcutaneous
k73	9	rs1061397	6	30692539	C	T	-0.502448	0.0855104	7.25063e-09	FLOT1	Adipose_Subcutaneous
k73	9	rs1061424	6	30692583	A	G	-0.502448	0.0855104	7.25063e-09	FLOT1	Adipose_Subcutaneous
k73	6	rs1061424	6	30692583	A	G	-0.502448	0.0855104	7.25063e-09	FLOT1	Adipose_Subcutaneous
k73	11	rs1061424	6	30692583	A	G	-0.502448	0.0855104	7.25063e-09	FLOT1	Adipose_Subcutaneous
k73	8	rs1061424	6	30692583	A	G	-0.502448	0.0855104	7.25063e-09	FLOT1	Adipose_Subcutaneous
k73	10	rs1061424	6	30692583	A	G	-0.502448	0.0855104	7.25063e-09	FLOT1	Adipose_Subcutaneous
k165	1	rs1061737	15	85183790	G	C	-0.929207	0.0651441	1.45831e-39	CSPG4P12	Adipose_Subcutaneous
k165	1	rs1061737	15	85183790	G	C	0.399105	0.0732706	7.70307e-08	UBE2Q2L	Adipose_Subcutaneous
k36	1	rs1061753	19	38045937	G	A	0.515164	0.060516	1.58636e-16	ZNF781	Adipose_Subcutaneous
k36	1	rs1061753	19	38045937	G	A	0.515164	0.060516	1.58636e-16	ZFP30	Adipose_Subcutaneous
k36	1	rs1061753	19	38045937	G	A	0.289856	0.0691561	3.22581e-05	ZNF585A	Adipose_Subcutaneous
k36	1	rs1061756	19	38045819	A	G	0.499822	0.0602422	8.11872e-16	ZFP30	Adipose_Subcutaneous
k36	1	rs1061756	19	38045819	A	G	0.289719	0.0686288	2.83403e-05	ZNF585A	Adipose_Subcutaneous
k36	1	rs1061756	19	38045819	A	G	0.499822	0.0602422	8.11872e-16	ZNF781	Adipose_Subcutaneous
k73	8	rs1063631	6	31378387	T	C	0.574673	0.0627877	1.05107e-18	HLA-E	Adipose_Subcutaneous
k73	8	rs1063631	6	31378387	T	C	0.974996	0.0522928	1.26006e-60	MICA	Adipose_Subcutaneous
k37	6	rs1063656	2	177017848	C	T	0.310137	0.0685858	7.49573e-06	HOXD4	Adipose_Subcutaneous
k37	6	rs1063656	2	177017848	C	T	0.524321	0.0766566	2.09564e-11	HOXD1	Adipose_Subcutaneous
k37	5	rs1063656	2	177017848	C	T	0.524321	0.0766566	2.09564e-11	HOXD1	Adipose_Subcutaneous
k37	6	rs1063656	2	177017848	C	T	0.310137	0.0685858	7.49573e-06	HOXD3	Adipose_Subcutaneous
k37	5	rs1063656	2	177017848	C	T	0.310137	0.0685858	7.49573e-06	HOXD3	Adipose_Subcutaneous
k37	6	rs1063656	2	177017848	C	T	0.310137	0.0685858	7.49573e-06	HAGLROS	Adipose_Subcutaneous
k37	5	rs1063656	2	177017848	C	T	0.310137	0.0685858	7.49573e-06	HAGLROS	Adipose_Subcutaneous
k110	1	rs10640	3	49454277	G	A	-1.12291	0.048709	4.92079e-83	MST1	Adipose_Subcutaneous
k110	1	rs10640	3	49454277	G	A	0.451485	0.0631461	2.74718e-12	RNF123	Adipose_Subcutaneous
k210	1	rs1064193	11	118965338	T	A	0.283925	0.0526707	1.03954e-07	NLRX1	Adipose_Subcutaneous
k73	8	rs1065356	6	31687008	G	A	-0.336597	0.072733	4.60271e-06	STK19	Adipose_Subcutaneous
k73	11	rs1065356	6	31687008	G	A	-0.336597	0.072733	4.60271e-06	STK19	Adipose_Subcutaneous
k73	6	rs1065356	6	31687008	G	A	-0.336597	0.072733	4.60271e-06	STK19	Adipose_Subcutaneous
k73	7	rs1065356	6	31687008	G	A	-0.336597	0.072733	4.60271e-06	STK19	Adipose_Subcutaneous
k73	10	rs1065356	6	31687008	G	A	0.337633	0.0700776	1.87292e-06	AIF1	Adipose_Subcutaneous
k73	8	rs1065356	6	31687008	G	A	0.337633	0.0700776	1.87292e-06	AIF1	Adipose_Subcutaneous
k73	11	rs1065356	6	31687008	G	A	0.337633	0.0700776	1.87292e-06	AIF1	Adipose_Subcutaneous
k73	6	rs1065356	6	31687008	G	A	0.337633	0.0700776	1.87292e-06	AIF1	Adipose_Subcutaneous
k73	9	rs1065356	6	31687008	G	A	0.337633	0.0700776	1.87292e-06	AIF1	Adipose_Subcutaneous
k73	7	rs1065356	6	31687008	G	A	0.337633	0.0700776	1.87292e-06	AIF1	Adipose_Subcutaneous
k73	10	rs1065356	6	31687008	G	A	0.471796	0.0664947	3.95016e-12	BAG6	Adipose_Subcutaneous
k73	8	rs1065356	6	31687008	G	A	0.471796	0.0664947	3.95016e-12	BAG6	Adipose_Subcutaneous
k73	11	rs1065356	6	31687008	G	A	0.471796	0.0664947	3.95016e-12	BAG6	Adipose_Subcutaneous
k73	6	rs1065356	6	31687008	G	A	0.471796	0.0664947	3.95016e-12	BAG6	Adipose_Subcutaneous
k73	9	rs1065356	6	31687008	G	A	0.471796	0.0664947	3.95016e-12	BAG6	Adipose_Subcutaneous
k73	7	rs1065356	6	31687008	G	A	0.471796	0.0664947	3.95016e-12	BAG6	Adipose_Subcutaneous
k73	10	rs1065356	6	31687008	G	A	-0.336597	0.072733	4.60271e-06	STK19B	Adipose_Subcutaneous
k73	8	rs1065356	6	31687008	G	A	-0.336597	0.072733	4.60271e-06	STK19B	Adipose_Subcutaneous
k73	11	rs1065356	6	31687008	G	A	-0.336597	0.072733	4.60271e-06	STK19B	Adipose_Subcutaneous
k73	6	rs1065356	6	31687008	G	A	-0.336597	0.072733	4.60271e-06	STK19B	Adipose_Subcutaneous
k73	9	rs1065356	6	31687008	G	A	-0.336597	0.072733	4.60271e-06	STK19B	Adipose_Subcutaneous
k73	7	rs1065356	6	31687008	G	A	-0.336597	0.072733	4.60271e-06	STK19B	Adipose_Subcutaneous
k186	1	rs10736343	10	82132152	G	A	0.350778	0.0582692	3.1703e-09	TSPAN14	Adipose_Subcutaneous
k186	1	rs10736365	10	82196910	C	A	0.441728	0.0581282	1.27299e-13	TSPAN14	Adipose_Subcutaneous
k186	1	rs10736366	10	82207921	C	T	0.215922	0.0428545	6.35404e-07	PRXL2A	Adipose_Subcutaneous
k186	1	rs10736366	10	82207921	C	T	0.446675	0.0602616	4.65139e-13	TSPAN14	Adipose_Subcutaneous
k205	2	rs10740417	10	75509319	G	T	0.321422	0.0629676	4.55961e-07	PLAU	Adipose_Subcutaneous
k205	2	rs10740417	10	75509319	G	T	-0.356968	0.0569728	7.44727e-10	CAMK2G	Adipose_Subcutaneous
k205	2	rs10740417	10	75509319	G	T	0.504855	0.0543758	3.61637e-19	BMS1P4	Adipose_Subcutaneous
k205	2	rs10740418	10	75519322	T	C	-0.35909	0.0570603	6.31116e-10	CAMK2G	Adipose_Subcutaneous
k205	2	rs10740418	10	75519322	T	C	0.506489	0.0544632	3.19883e-19	BMS1P4	Adipose_Subcutaneous
k205	2	rs10740418	10	75519322	T	C	0.326296	0.063043	3.17564e-07	PLAU	Adipose_Subcutaneous
k106	1	rs10742802	11	47432725	T	G	-0.383829	0.0373334	8.13471e-23	SLC39A13	Adipose_Subcutaneous
k139	4	rs1074840	5	130251717	G	A	1.01846	0.0602826	5.47035e-52	HINT1	Adipose_Subcutaneous
k186	1	rs10748526	10	82273079	T	C	0.930522	0.0615092	1.49019e-43	TSPAN14	Adipose_Subcutaneous
k118	2	rs10748816	10	103987986	G	A	0.50142	0.059359	2.6138e-16	CUEDC2	Adipose_Subcutaneous
k118	2	rs10748817	10	103988053	C	G	0.495959	0.059444	5.73101e-16	CUEDC2	Adipose_Subcutaneous
k186	1	rs10749572	10	82136664	G	T	0.319606	0.0602271	1.61522e-07	TSPAN14	Adipose_Subcutaneous
k186	1	rs10749572	10	82136664	G	T	0.230161	0.041699	5.21876e-08	PRXL2A	Adipose_Subcutaneous
k186	1	rs10749575	10	82136921	C	T	0.232963	0.0417029	3.63534e-08	PRXL2A	Adipose_Subcutaneous
k186	1	rs10749575	10	82136921	C	T	0.314062	0.0603253	2.71813e-07	TSPAN14	Adipose_Subcutaneous
k186	1	rs10749592	10	82150891	C	T	0.31616	0.060271	2.21759e-07	TSPAN14	Adipose_Subcutaneous
k186	1	rs10749592	10	82150891	C	T	0.249761	0.0415034	3.20932e-09	PRXL2A	Adipose_Subcutaneous
k186	1	rs10749609	10	82249752	G	A	0.997594	0.0626375	2.53086e-47	TSPAN14	Adipose_Subcutaneous
k159	1	rs10751287	11	78072476	T	C	0.54066	0.0741506	1.06076e-12	USP35	Adipose_Subcutaneous
k159	1	rs10751288	11	78072658	A	T	0.554081	0.0813336	2.49959e-11	USP35	Adipose_Subcutaneous
k159	1	rs10751289	11	78156692	T	A	0.360563	0.0737422	1.32503e-06	USP35	Adipose_Subcutaneous
k127	1	rs1075218	17	34960103	T	G	-0.413478	0.0605442	2.24222e-11	GGNBP2	Adipose_Subcutaneous
k127	1	rs1075218	17	34960103	T	G	-0.631526	0.0489352	1.62587e-33	MYO19	Adipose_Subcutaneous
k123	3	rs10752943	1	172354992	C	T	0.396311	0.0596829	7.46047e-11	PIGC	Adipose_Subcutaneous
k123	3	rs10752944	1	172363524	C	T	0.391789	0.0598105	1.30776e-10	PIGC	Adipose_Subcutaneous
k204	1	rs10753445	1	228378572	G	C	0.753907	0.049785	1.26705e-43	MRPL55	Adipose_Subcutaneous
k73	5	rs10755683	6	33742331	T	C	0.228341	0.0490343	4.02242e-06	ITPR3	Adipose_Subcutaneous
k73	5	rs10755683	6	33742331	T	C	-0.34812	0.0665193	2.36261e-07	UQCC2	Adipose_Subcutaneous
k205	2	rs10762556	10	75469091	A	G	-0.352148	0.0568948	1.17283e-09	CAMK2G	Adipose_Subcutaneous
k205	2	rs10762556	10	75469091	A	G	0.500594	0.0543108	6.24348e-19	BMS1P4	Adipose_Subcutaneous
k205	2	rs10762556	10	75469091	A	G	0.321677	0.0628226	4.20885e-07	PLAU	Adipose_Subcutaneous
k106	1	rs10769263	11	47417183	A	C	-0.382252	0.0372731	1.01701e-22	SLC39A13	Adipose_Subcutaneous
k106	1	rs10769264	11	47423340	C	T	-0.380608	0.0373244	1.6857e-22	SLC39A13	Adipose_Subcutaneous
k16	2	rs1077511	18	77748525	A	C	-0.450301	0.0622099	1.51714e-12	HSBP1L1	Adipose_Subcutaneous
k16	2	rs1077511	18	77748525	A	C	0.552861	0.0589773	1.74167e-19	TXNL4A	Adipose_Subcutaneous
k170	1	rs10775326	16	71702620	C	T	0.354749	0.0613005	1.19744e-08	PHLPP2	Adipose_Subcutaneous
k170	1	rs10775326	16	71702620	C	T	0.225647	0.0494079	6.09659e-06	ZNF19	Adipose_Subcutaneous
k19	1	rs10775391	17	37677684	T	A	0.521784	0.066158	1.64954e-14	PGAP3	Adipose_Subcutaneous
k19	1	rs10775391	17	37677684	T	A	-0.473714	0.0665751	3.45334e-12	GSDMB	Adipose_Subcutaneous
k19	1	rs1077715	17	37683548	A	T	-0.471249	0.0673603	7.60174e-12	GSDMB	Adipose_Subcutaneous
k19	1	rs1077715	17	37683548	A	T	0.546303	0.0665687	1.59167e-15	PGAP3	Adipose_Subcutaneous
k200	1	rs10782302	6	100993125	T	C	-0.268536	0.0557944	1.91878e-06	ASCC3	Adipose_Subcutaneous
k118	2	rs10786665	10	104117009	T	C	-0.671956	0.0564444	2.8794e-29	CUEDC2	Adipose_Subcutaneous
k118	2	rs10786665	10	104117009	T	C	0.271518	0.0605762	8.97296e-06	NFKB2	Adipose_Subcutaneous
k186	1	rs10788549	10	82057988	G	A	0.290656	0.0624028	4.0039e-06	TSPAN14	Adipose_Subcutaneous
k186	1	rs10788603	10	82148137	G	T	0.317559	0.0602918	1.98514e-07	TSPAN14	Adipose_Subcutaneous
k186	1	rs10788619	10	82195355	A	C	0.448206	0.0582361	6.42661e-14	TSPAN14	Adipose_Subcutaneous
k186	1	rs10788620	10	82196016	G	A	0.459954	0.0635911	1.57347e-12	TSPAN14	Adipose_Subcutaneous
k186	1	rs10788620	10	82196016	G	A	0.228209	0.0451173	5.75955e-07	PRXL2A	Adipose_Subcutaneous
k186	1	rs10788622	10	82198790	C	T	0.45442	0.0635159	2.66452e-12	TSPAN14	Adipose_Subcutaneous
k186	1	rs10788622	10	82198790	C	T	0.232075	0.0449821	3.45468e-07	PRXL2A	Adipose_Subcutaneous
k186	1	rs10788623	10	82199415	G	A	0.451268	0.058655	6.55332e-14	TSPAN14	Adipose_Subcutaneous
k186	1	rs10788623	10	82199415	G	A	0.185552	0.0420721	1.23952e-05	PRXL2A	Adipose_Subcutaneous
k186	1	rs10788625	10	82201978	A	G	0.455624	0.0636133	2.52629e-12	TSPAN14	Adipose_Subcutaneous
k186	1	rs10788625	10	82201978	A	G	0.237964	0.0450035	1.78327e-07	PRXL2A	Adipose_Subcutaneous
k186	1	rs10788626	10	82202971	G	A	0.455695	0.058201	2.48884e-14	TSPAN14	Adipose_Subcutaneous
k186	1	rs10788630	10	82206018	C	T	0.505642	0.0580689	3.54301e-17	TSPAN14	Adipose_Subcutaneous
k111	1	rs10789464	1	45959102	C	T	0.500288	0.0623933	6.36466e-15	MUTYH	Adipose_Subcutaneous
k210	1	rs10790286	11	119054488	C	T	0.422016	0.048915	6.5828e-17	NLRX1	Adipose_Subcutaneous
k210	1	rs10790286	11	119054488	C	T	-0.224429	0.047511	2.93624e-06	MCAM	Adipose_Subcutaneous
k159	1	rs10793295	11	77996521	G	C	0.487175	0.076092	3.25507e-10	USP35	Adipose_Subcutaneous
k159	1	rs10793297	11	78009660	T	C	0.563279	0.0854423	1.00654e-10	USP35	Adipose_Subcutaneous
k159	1	rs10793299	11	78018954	T	A	0.56308	0.0857539	1.1858e-10	USP35	Adipose_Subcutaneous
k159	1	rs10793301	11	78020913	G	T	0.571657	0.0858564	6.66115e-11	USP35	Adipose_Subcutaneous
k159	1	rs10793302	11	78040961	C	T	0.52035	0.0773484	4.3034e-11	USP35	Adipose_Subcutaneous
k159	1	rs10793303	11	78060750	G	A	0.554081	0.0813336	2.49959e-11	USP35	Adipose_Subcutaneous
k159	1	rs10793304	11	78064907	A	G	0.512872	0.0751127	2.26131e-11	USP35	Adipose_Subcutaneous
k159	1	rs10793305	11	78067017	A	C	0.532786	0.0804508	8.34161e-11	USP35	Adipose_Subcutaneous
k159	1	rs10793308	11	78086005	C	T	0.486292	0.074076	1.19665e-10	USP35	Adipose_Subcutaneous
k159	1	rs10793309	11	78093799	G	A	0.512755	0.0749001	2.01634e-11	USP35	Adipose_Subcutaneous
k159	1	rs10793310	11	78099014	T	G	0.546592	0.0812633	4.33536e-11	USP35	Adipose_Subcutaneous
k159	1	rs10793311	11	78104399	G	C	0.539287	0.0809115	6.37971e-11	USP35	Adipose_Subcutaneous
k159	1	rs10793334	11	78278792	T	C	-0.356106	0.0700685	5.10231e-07	USP35	Adipose_Subcutaneous
k159	1	rs10793337	11	78285875	A	T	-0.35497	0.0702401	5.89001e-07	USP35	Adipose_Subcutaneous
k79	1	rs10794183	10	126536609	G	C	0.418277	0.0529076	1.43962e-14	EEF1AKMT2	Adipose_Subcutaneous
k165	1	rs10795	15	85177297	G	A	0.399105	0.0732706	7.70307e-08	UBE2Q2L	Adipose_Subcutaneous
k165	1	rs10795	15	85177297	G	A	-0.929207	0.0651441	1.45831e-39	CSPG4P12	Adipose_Subcutaneous
k55	2	rs10796411	1	16643731	A	G	-0.288525	0.059197	1.4289e-06	CPLANE2	Adipose_Subcutaneous
k55	2	rs10796411	1	16643731	A	G	0.637814	0.0529843	8.04384e-30	FBXO42	Adipose_Subcutaneous
k123	3	rs10797996	1	172353311	C	T	0.396311	0.0596829	7.46047e-11	PIGC	Adipose_Subcutaneous
k204	1	rs10799468	1	228350941	G	A	0.753959	0.0496838	8.98632e-44	MRPL55	Adipose_Subcutaneous
k204	1	rs10799469	1	228374752	C	G	-0.797543	0.0507611	2.66015e-46	MRPL55	Adipose_Subcutaneous
k204	1	rs10799471	1	228398546	G	A	0.713255	0.0531875	9.97362e-36	MRPL55	Adipose_Subcutaneous
k123	2	rs10800544	1	170780089	G	A	-0.598835	0.0708689	2.56167e-16	FMO3	Adipose_Subcutaneous
k59	1	rs1080081	4	103950425	C	T	-0.405784	0.0488481	7.52347e-16	UBE2D3	Adipose_Subcutaneous
k59	1	rs1080081	4	103950425	C	T	-0.611707	0.0569601	1.41407e-24	MANBA	Adipose_Subcutaneous
k59	1	rs1080081	4	103950425	C	T	-0.23561	0.0589135	7.21298e-05	SLC9B1	Adipose_Subcutaneous
k89	1	rs1080170	8	87310108	C	T	-1.30861	0.047989	1.38824e-104	RMDN1	Adipose_Subcutaneous
k89	1	rs1080170	8	87310108	C	T	0.653604	0.0567136	1.05026e-27	CPNE3	Adipose_Subcutaneous
k123	2	rs1080197	1	171075997	T	C	1.52474	0.0364716	9.15814e-174	FMO3	Adipose_Subcutaneous
k123	3	rs1080197	1	171075997	T	C	1.52474	0.0364716	9.15814e-174	FMO3	Adipose_Subcutaneous
k123	4	rs1080197	1	171075997	T	C	1.52474	0.0364716	9.15814e-174	FMO3	Adipose_Subcutaneous
k123	1	rs1080197	1	171075997	T	C	1.52474	0.0364716	9.15814e-174	FMO3	Adipose_Subcutaneous
k60	1	rs10803523	2	148615831	T	G	-0.392572	0.0539216	1.14247e-12	ORC4	Adipose_Subcutaneous
k73	9	rs10807083	6	31195941	G	A	-0.308764	0.0560665	5.58129e-08	CCHCR1	Adipose_Subcutaneous
k73	9	rs10807083	6	31195941	G	A	0.618115	0.0541464	2.90862e-27	HLA-B	Adipose_Subcutaneous
k73	9	rs10807083	6	31195941	G	A	-0.433633	0.066877	1.97346e-10	HLA-S	Adipose_Subcutaneous
k73	9	rs10807083	6	31195941	G	A	0.618115	0.0541464	2.90862e-27	HLA-C	Adipose_Subcutaneous
k167	1	rs10807697	7	65416170	A	G	0.737003	0.0552069	1.84359e-35	GS1-124K5.12	Adipose_Subcutaneous
k167	1	rs10807697	7	65416170	A	G	0.501451	0.0506843	2.28531e-21	LINC00174	Adipose_Subcutaneous
k167	1	rs10807697	7	65416170	A	G	-0.699759	0.0508104	2.44124e-37	RABGEF1	Adipose_Subcutaneous
k167	1	rs10807697	7	65416170	A	G	-0.320766	0.0495739	2.14564e-10	RP11-479O9.4	Adipose_Subcutaneous
k167	1	rs10807697	7	65416170	A	G	-0.234371	0.0529671	1.16176e-05	GUSB	Adipose_Subcutaneous
k167	1	rs10807697	7	65416170	A	G	0.231974	0.0526832	1.2797e-05	GS1-124K5.2	Adipose_Subcutaneous
k167	1	rs10807697	7	65416170	A	G	-0.699759	0.0508104	2.44124e-37	RP4-756H11.3	Adipose_Subcutaneous
k167	1	rs10807707	7	66314113	G	A	-0.541659	0.0567231	4.11746e-20	RP4-756H11.3	Adipose_Subcutaneous
k167	1	rs10807707	7	66314113	G	A	0.254192	0.0546873	4.18843e-06	GS1-124K5.2	Adipose_Subcutaneous
k167	1	rs10807707	7	66314113	G	A	0.558972	0.0615752	1.91501e-18	GS1-124K5.12	Adipose_Subcutaneous
k167	1	rs10807707	7	66314113	G	A	0.271101	0.0559976	1.67392e-06	LINC00174	Adipose_Subcutaneous
k167	1	rs10807707	7	66314113	G	A	-0.541659	0.0567231	4.11746e-20	RABGEF1	Adipose_Subcutaneous
k118	2	rs1081655	10	104053595	C	T	0.302254	0.0608534	9.06514e-07	NFKB2	Adipose_Subcutaneous
k118	2	rs1081655	10	104053595	C	T	-0.684613	0.0567789	6.65444e-30	CUEDC2	Adipose_Subcutaneous
k205	2	rs10824036	10	75572103	G	C	-0.365848	0.0571346	3.23865e-10	CAMK2G	Adipose_Subcutaneous
k205	2	rs10824036	10	75572103	G	C	0.347482	0.0630032	5.34018e-08	PLAU	Adipose_Subcutaneous
k205	2	rs10824036	10	75572103	G	C	0.508927	0.0545782	2.6076e-19	BMS1P4	Adipose_Subcutaneous
k205	2	rs10824040	10	75645032	G	A	0.409352	0.0573246	2.91494e-12	BMS1P4	Adipose_Subcutaneous
k205	2	rs10824040	10	75645032	G	A	-0.335625	0.0587186	1.78219e-08	CAMK2G	Adipose_Subcutaneous
k205	2	rs10824040	10	75645032	G	A	0.449813	0.0632164	3.45391e-12	PLAU	Adipose_Subcutaneous
k205	2	rs10824041	10	75645096	A	C	0.409352	0.0573246	2.91494e-12	BMS1P4	Adipose_Subcutaneous
k205	2	rs10824041	10	75645096	A	C	0.449813	0.0632164	3.45391e-12	PLAU	Adipose_Subcutaneous
k205	2	rs10824041	10	75645096	A	C	-0.335625	0.0587186	1.78219e-08	CAMK2G	Adipose_Subcutaneous
k205	2	rs10824043	10	75649470	A	G	0.409352	0.0573246	2.91494e-12	BMS1P4	Adipose_Subcutaneous
k205	2	rs10824043	10	75649470	A	G	-0.335625	0.0587186	1.78219e-08	CAMK2G	Adipose_Subcutaneous
k205	2	rs10824043	10	75649470	A	G	0.449813	0.0632164	3.45391e-12	PLAU	Adipose_Subcutaneous
k205	2	rs10824044	10	75649552	G	C	0.449813	0.0632164	3.45391e-12	PLAU	Adipose_Subcutaneous
k205	2	rs10824044	10	75649552	G	C	-0.335625	0.0587186	1.78219e-08	CAMK2G	Adipose_Subcutaneous
k205	2	rs10824044	10	75649552	G	C	0.409352	0.0573246	2.91494e-12	BMS1P4	Adipose_Subcutaneous
k106	1	rs10838702	11	47410888	G	T	-0.385438	0.0363443	4.68337e-24	SLC39A13	Adipose_Subcutaneous
k106	1	rs10838705	11	47424931	G	A	-0.380608	0.0373244	1.6857e-22	SLC39A13	Adipose_Subcutaneous
k106	1	rs10838709	11	47447346	C	T	-0.38427	0.0372718	6.32458e-23	SLC39A13	Adipose_Subcutaneous
k111	1	rs1084166	1	45891758	G	A	-0.548615	0.0566063	1.25487e-20	MUTYH	Adipose_Subcutaneous
k200	1	rs108422	6	101039279	G	C	0.30073	0.0578148	2.78211e-07	ASCC3	Adipose_Subcutaneous
k1	4	rs10851421	15	45513647	G	A	-0.277325	0.0602799	5.22177e-06	SHF	Adipose_Subcutaneous
k1	4	rs10851423	15	45515950	G	A	-0.276491	0.0608293	6.73359e-06	CTD-2651B20.1	Adipose_Subcutaneous
k1	4	rs10851423	15	45515950	G	A	-0.276491	0.0608293	6.73359e-06	SHF	Adipose_Subcutaneous
k20	1	rs10851885	15	76304503	A	G	0.302292	0.0590028	4.1464e-07	UBE2Q2	Adipose_Subcutaneous
k20	1	rs10851885	15	76304503	A	G	-0.378381	0.0736306	3.83173e-07	MAN2C1	Adipose_Subcutaneous
k168	1	rs10852847	17	17094539	T	G	-0.29893	0.0482976	1.17365e-09	MPRIP	Adipose_Subcutaneous
k168	2	rs10852847	17	17094539	T	G	0.264259	0.0555137	2.46887e-06	PLD6	Adipose_Subcutaneous
k168	1	rs10852847	17	17094539	T	G	0.264259	0.0555137	2.46887e-06	PLD6	Adipose_Subcutaneous
k19	1	rs10852933	17	37698194	G	T	-0.471872	0.0670869	5.93024e-12	GSDMB	Adipose_Subcutaneous
k19	1	rs10852933	17	37698194	G	T	0.531982	0.0665075	7.33481e-15	PGAP3	Adipose_Subcutaneous
k19	5	rs10852935	17	38031674	C	T	-1.13107	0.0400291	1.40536e-109	GSDMB	Adipose_Subcutaneous
k19	5	rs10852936	17	38031714	C	T	0.339078	0.0587536	1.30874e-08	PGAP3	Adipose_Subcutaneous
k19	5	rs10852936	17	38031714	C	T	-1.05488	0.0404266	1.3244e-98	GSDMB	Adipose_Subcutaneous
k19	5	rs10852936	17	38031714	C	T	0.262379	0.0528854	9.3211e-07	MED24	Adipose_Subcutaneous
k145	1	rs10858246	9	139102831	G	C	1.11952	0.0516501	5.6547e-76	QSOX2	Adipose_Subcutaneous
k145	1	rs10858247	9	139107230	T	C	0.988158	0.0500114	3.17619e-66	QSOX2	Adipose_Subcutaneous
k110	2	rs10865973	3	52718154	A	T	0.422019	0.0575371	7.90195e-13	GLT8D1	Adipose_Subcutaneous
k110	2	rs10865973	3	52718154	A	T	0.363772	0.0563513	2.3531e-10	PBRM1	Adipose_Subcutaneous
k110	2	rs10865973	3	52718154	A	T	0.61959	0.0515179	8.95175e-30	NT5DC2	Adipose_Subcutaneous
k110	2	rs10865973	3	52718154	A	T	-0.266755	0.055969	2.40078e-06	SMIM4	Adipose_Subcutaneous
k110	2	rs10865974	3	52718280	G	T	0.379016	0.0547963	1.27398e-11	PBRM1	Adipose_Subcutaneous
k110	2	rs10865974	3	52718280	G	T	0.199697	0.0477716	3.38193e-05	ITIH3	Adipose_Subcutaneous
k110	2	rs10865974	3	52718280	G	T	0.301166	0.0586701	3.94409e-07	GLYCTK	Adipose_Subcutaneous
k110	2	rs10865974	3	52718280	G	T	-0.181595	0.034589	2.16744e-07	STAB1	Adipose_Subcutaneous
k110	2	rs10865974	3	52718280	G	T	0.626331	0.0498959	5.3661e-32	NT5DC2	Adipose_Subcutaneous
k110	2	rs10865974	3	52718280	G	T	0.379783	0.0566502	4.9907e-11	GLT8D1	Adipose_Subcutaneous
k157	2	rs10873517	14	100945471	G	T	-0.282918	0.0604934	3.66146e-06	WARS1	Adipose_Subcutaneous
k73	11	rs10885	6	31604591	C	T	0.427324	0.0827943	3.4194e-07	DDX39B	Adipose_Subcutaneous
k73	10	rs10885	6	31604591	C	T	0.427324	0.0827943	3.4194e-07	DDX39B	Adipose_Subcutaneous
k73	1	rs10885	6	31604591	C	T	0.427324	0.0827943	3.4194e-07	DDX39B	Adipose_Subcutaneous
k73	9	rs10885	6	31604591	C	T	0.427324	0.0827943	3.4194e-07	DDX39B	Adipose_Subcutaneous
k73	11	rs10885	6	31604591	C	T	-0.387098	0.0823204	3.2481e-06	MICA	Adipose_Subcutaneous
k73	10	rs10885	6	31604591	C	T	-0.387098	0.0823204	3.2481e-06	MICA	Adipose_Subcutaneous
k73	1	rs10885	6	31604591	C	T	-0.387098	0.0823204	3.2481e-06	MICA	Adipose_Subcutaneous
k73	6	rs10885	6	31604591	C	T	-0.387098	0.0823204	3.2481e-06	MICA	Adipose_Subcutaneous
k73	9	rs10885	6	31604591	C	T	-0.387098	0.0823204	3.2481e-06	MICA	Adipose_Subcutaneous
k73	8	rs10885	6	31604591	C	T	-0.387098	0.0823204	3.2481e-06	MICA	Adipose_Subcutaneous
k73	11	rs10885	6	31604591	C	T	-0.465825	0.0818815	2.06778e-08	STK19B	Adipose_Subcutaneous
k73	10	rs10885	6	31604591	C	T	-0.465825	0.0818815	2.06778e-08	STK19B	Adipose_Subcutaneous
k73	1	rs10885	6	31604591	C	T	-0.465825	0.0818815	2.06778e-08	STK19B	Adipose_Subcutaneous
k73	6	rs10885	6	31604591	C	T	-0.465825	0.0818815	2.06778e-08	STK19B	Adipose_Subcutaneous
k73	9	rs10885	6	31604591	C	T	-0.465825	0.0818815	2.06778e-08	STK19B	Adipose_Subcutaneous
k73	8	rs10885	6	31604591	C	T	-0.465825	0.0818815	2.06778e-08	STK19B	Adipose_Subcutaneous
k73	11	rs10885	6	31604591	C	T	0.567625	0.0751503	1.75512e-13	BAG6	Adipose_Subcutaneous
k73	10	rs10885	6	31604591	C	T	0.567625	0.0751503	1.75512e-13	BAG6	Adipose_Subcutaneous
k73	1	rs10885	6	31604591	C	T	0.567625	0.0751503	1.75512e-13	BAG6	Adipose_Subcutaneous
k73	6	rs10885	6	31604591	C	T	0.567625	0.0751503	1.75512e-13	BAG6	Adipose_Subcutaneous
k73	9	rs10885	6	31604591	C	T	0.567625	0.0751503	1.75512e-13	BAG6	Adipose_Subcutaneous
k73	8	rs10885	6	31604591	C	T	0.567625	0.0751503	1.75512e-13	BAG6	Adipose_Subcutaneous
k73	11	rs10885	6	31604591	C	T	0.533956	0.07199	4.49998e-13	CCHCR1	Adipose_Subcutaneous
k73	10	rs10885	6	31604591	C	T	0.533956	0.07199	4.49998e-13	CCHCR1	Adipose_Subcutaneous
k73	1	rs10885	6	31604591	C	T	0.533956	0.07199	4.49998e-13	CCHCR1	Adipose_Subcutaneous
k73	6	rs10885	6	31604591	C	T	0.533956	0.07199	4.49998e-13	CCHCR1	Adipose_Subcutaneous
k73	9	rs10885	6	31604591	C	T	0.533956	0.07199	4.49998e-13	CCHCR1	Adipose_Subcutaneous
k73	8	rs10885	6	31604591	C	T	0.533956	0.07199	4.49998e-13	CCHCR1	Adipose_Subcutaneous
k73	11	rs10885	6	31604591	C	T	-0.465825	0.0818815	2.06778e-08	STK19	Adipose_Subcutaneous
k73	10	rs10885	6	31604591	C	T	-0.465825	0.0818815	2.06778e-08	STK19	Adipose_Subcutaneous
k73	1	rs10885	6	31604591	C	T	-0.465825	0.0818815	2.06778e-08	STK19	Adipose_Subcutaneous
k73	6	rs10885	6	31604591	C	T	-0.465825	0.0818815	2.06778e-08	STK19	Adipose_Subcutaneous
k73	9	rs10885	6	31604591	C	T	-0.465825	0.0818815	2.06778e-08	STK19	Adipose_Subcutaneous
k73	8	rs10885	6	31604591	C	T	-0.465825	0.0818815	2.06778e-08	STK19	Adipose_Subcutaneous
k186	1	rs10887761	10	82088572	G	A	0.35131	0.0579573	2.48932e-09	TSPAN14	Adipose_Subcutaneous
k186	1	rs10887826	10	82151380	C	T	0.259815	0.0413239	6.53791e-10	PRXL2A	Adipose_Subcutaneous
k186	1	rs10887826	10	82151380	C	T	0.305624	0.0602712	5.40476e-07	TSPAN14	Adipose_Subcutaneous
k186	1	rs10887828	10	82151470	T	C	0.313728	0.0602934	2.75737e-07	TSPAN14	Adipose_Subcutaneous
k186	1	rs10887828	10	82151470	T	C	0.258687	0.0414047	8.28541e-10	PRXL2A	Adipose_Subcutaneous
k186	1	rs10887865	10	82190741	C	T	0.232524	0.0446899	2.76155e-07	PRXL2A	Adipose_Subcutaneous
k186	1	rs10887865	10	82190741	C	T	0.447955	0.0631751	4.07104e-12	TSPAN14	Adipose_Subcutaneous
k186	1	rs10887868	10	82194264	G	A	0.454855	0.0632618	2.09982e-12	TSPAN14	Adipose_Subcutaneous
k186	1	rs10887868	10	82194264	G	A	0.227802	0.0448527	5.18966e-07	PRXL2A	Adipose_Subcutaneous
k186	1	rs10887869	10	82194689	A	G	0.247193	0.0412445	3.69782e-09	PRXL2A	Adipose_Subcutaneous
k186	1	rs10887869	10	82194689	A	G	0.377818	0.0592143	3.72038e-10	TSPAN14	Adipose_Subcutaneous
k186	1	rs10887871	10	82196061	A	G	0.236854	0.0448837	1.88454e-07	PRXL2A	Adipose_Subcutaneous
k186	1	rs10887871	10	82196061	A	G	0.450687	0.0634849	3.84983e-12	TSPAN14	Adipose_Subcutaneous
k186	1	rs10887872	10	82196280	A	C	0.446253	0.0583801	9.30134e-14	TSPAN14	Adipose_Subcutaneous
k186	1	rs10887873	10	82196397	T	C	0.449418	0.0633826	4.07436e-12	TSPAN14	Adipose_Subcutaneous
k186	1	rs10887873	10	82196397	T	C	0.230955	0.0448583	3.64842e-07	PRXL2A	Adipose_Subcutaneous
k186	1	rs10887880	10	82204580	G	A	0.5058	0.0584213	5.2119e-17	TSPAN14	Adipose_Subcutaneous
k186	1	rs10887881	10	82204620	G	C	0.5058	0.0584213	5.2119e-17	TSPAN14	Adipose_Subcutaneous
k186	1	rs10887884	10	82204664	C	T	0.5058	0.0584213	5.2119e-17	TSPAN14	Adipose_Subcutaneous
k186	1	rs10887890	10	82205772	C	G	0.5058	0.0584213	5.2119e-17	TSPAN14	Adipose_Subcutaneous
k186	1	rs10887894	10	82209952	A	G	0.547483	0.0564229	1.14009e-20	TSPAN14	Adipose_Subcutaneous
k186	1	rs10887895	10	82210011	A	G	0.547483	0.0564229	1.14009e-20	TSPAN14	Adipose_Subcutaneous
k186	1	rs10887896	10	82210144	A	C	0.547483	0.0564229	1.14009e-20	TSPAN14	Adipose_Subcutaneous
k186	1	rs10887899	10	82210214	G	A	0.547483	0.0564229	1.14009e-20	TSPAN14	Adipose_Subcutaneous
k186	1	rs10887900	10	82210265	T	C	0.547483	0.0564229	1.14009e-20	TSPAN14	Adipose_Subcutaneous
k186	1	rs10887901	10	82210581	G	A	0.547483	0.0564229	1.14009e-20	TSPAN14	Adipose_Subcutaneous
k186	1	rs10887902	10	82210616	C	T	0.547483	0.0564229	1.14009e-20	TSPAN14	Adipose_Subcutaneous
k186	1	rs10887903	10	82210641	G	A	0.547483	0.0564229	1.14009e-20	TSPAN14	Adipose_Subcutaneous
k186	1	rs10887905	10	82210855	A	T	0.547483	0.0564229	1.14009e-20	TSPAN14	Adipose_Subcutaneous
k186	1	rs10887914	10	82215288	T	C	0.548206	0.0566225	1.36441e-20	TSPAN14	Adipose_Subcutaneous
k111	1	rs10890327	1	45891458	C	T	0.517633	0.0589762	2.06504e-17	MUTYH	Adipose_Subcutaneous
k111	1	rs10890330	1	45920406	G	A	0.495422	0.0606046	2.01673e-15	MUTYH	Adipose_Subcutaneous
k38	1	rs10896035	11	65461160	G	A	0.346035	0.0570326	2.40659e-09	BANF1	Adipose_Subcutaneous
k38	1	rs10896035	11	65461160	G	A	-0.323485	0.0370108	2.74843e-17	RNASEH2C	Adipose_Subcutaneous
k38	1	rs10896035	11	65461160	G	A	0.552741	0.056602	6.76063e-21	KAT5	Adipose_Subcutaneous
k38	1	rs10896038	11	65505528	G	C	0.541471	0.0574389	1.12978e-19	KAT5	Adipose_Subcutaneous
k38	1	rs10896038	11	65505528	G	C	-0.309335	0.0376339	1.4452e-15	RNASEH2C	Adipose_Subcutaneous
k38	1	rs10896038	11	65505528	G	C	0.380236	0.0572341	7.30972e-11	BANF1	Adipose_Subcutaneous
k159	1	rs10899449	11	77978660	T	C	0.544951	0.0811358	4.60965e-11	USP35	Adipose_Subcutaneous
k159	1	rs10899450	11	77978754	A	G	0.563279	0.0854423	1.00654e-10	USP35	Adipose_Subcutaneous
k159	1	rs10899451	11	77991222	A	C	0.554872	0.0853436	1.77046e-10	USP35	Adipose_Subcutaneous
k159	1	rs10899452	11	77995143	T	G	0.529727	0.0811689	1.52029e-10	USP35	Adipose_Subcutaneous
k159	1	rs10899453	11	77997482	A	C	0.537067	0.0810316	8.06564e-11	USP35	Adipose_Subcutaneous
k159	1	rs10899454	11	77997513	T	C	0.541683	0.0809798	5.48394e-11	USP35	Adipose_Subcutaneous
k159	1	rs10899455	11	77999163	T	C	0.511464	0.0791309	2.23911e-10	USP35	Adipose_Subcutaneous
k159	1	rs10899456	11	78000155	C	G	0.530996	0.0806762	1.07592e-10	USP35	Adipose_Subcutaneous
k159	1	rs10899457	11	78001163	T	A	0.563279	0.0854423	1.00654e-10	USP35	Adipose_Subcutaneous
k159	1	rs10899458	11	78007451	A	T	0.554872	0.0853436	1.77046e-10	USP35	Adipose_Subcutaneous
k159	1	rs10899460	11	78010080	A	G	0.563279	0.0854423	1.00654e-10	USP35	Adipose_Subcutaneous
k159	1	rs10899465	11	78013588	G	A	0.563279	0.0854423	1.00654e-10	USP35	Adipose_Subcutaneous
k159	1	rs10899466	11	78013674	G	A	0.528229	0.0798049	8.52691e-11	USP35	Adipose_Subcutaneous
k159	1	rs10899467	11	78014057	G	T	0.563279	0.0854423	1.00654e-10	USP35	Adipose_Subcutaneous
k159	1	rs10899468	11	78016650	C	T	0.56308	0.0857539	1.1858e-10	USP35	Adipose_Subcutaneous
k159	1	rs10899469	11	78018313	T	C	0.56308	0.0857539	1.1858e-10	USP35	Adipose_Subcutaneous
k159	1	rs10899470	11	78020052	C	T	0.563279	0.0854423	1.00654e-10	USP35	Adipose_Subcutaneous
k159	1	rs10899472	11	78042533	T	C	0.520164	0.0765266	2.75672e-11	USP35	Adipose_Subcutaneous
k159	1	rs10899473	11	78042983	A	C	0.51352	0.0764628	4.62666e-11	USP35	Adipose_Subcutaneous
k159	1	rs10899474	11	78043636	T	C	0.535129	0.0816663	1.29055e-10	USP35	Adipose_Subcutaneous
k159	1	rs10899475	11	78051610	T	C	0.512872	0.0751127	2.26131e-11	USP35	Adipose_Subcutaneous
k159	1	rs10899476	11	78051794	A	G	0.532786	0.0804508	8.34161e-11	USP35	Adipose_Subcutaneous
k159	1	rs10899477	11	78052104	A	T	0.532786	0.0804508	8.34161e-11	USP35	Adipose_Subcutaneous
k159	1	rs10899478	11	78052238	C	T	0.512872	0.0751127	2.26131e-11	USP35	Adipose_Subcutaneous
k159	1	rs10899479	11	78052539	A	G	0.532786	0.0804508	8.34161e-11	USP35	Adipose_Subcutaneous
k159	1	rs10899480	11	78053532	A	G	0.528841	0.0738134	2.48993e-12	USP35	Adipose_Subcutaneous
k159	1	rs10899481	11	78058721	T	A	0.549903	0.0739188	3.86298e-13	USP35	Adipose_Subcutaneous
k159	1	rs10899482	11	78060081	A	C	0.530775	0.0758066	7.32029e-12	USP35	Adipose_Subcutaneous
k159	1	rs10899483	11	78061057	G	C	0.536714	0.0758781	4.56566e-12	USP35	Adipose_Subcutaneous
k159	1	rs10899484	11	78068765	C	G	0.563117	0.0751439	2.65047e-13	USP35	Adipose_Subcutaneous
k159	1	rs10899485	11	78072383	T	C	0.492872	0.0731748	4.08503e-11	USP35	Adipose_Subcutaneous
k159	1	rs10899486	11	78072398	A	G	0.554081	0.0813336	2.49959e-11	USP35	Adipose_Subcutaneous
k159	1	rs10899487	11	78085474	G	A	0.546592	0.0812633	4.33536e-11	USP35	Adipose_Subcutaneous
k159	1	rs10899488	11	78088754	A	G	0.530232	0.0798379	7.4106e-11	USP35	Adipose_Subcutaneous
k159	1	rs10899489	11	78095373	C	A	0.520066	0.0760247	2.08363e-11	USP35	Adipose_Subcutaneous
k159	1	rs10899490	11	78105879	C	T	0.526638	0.0751799	7.16128e-12	USP35	Adipose_Subcutaneous
k159	1	rs10899491	11	78106305	T	C	0.525668	0.0801016	1.21349e-10	USP35	Adipose_Subcutaneous
k159	1	rs10899492	11	78109810	G	A	0.466488	0.0752616	1.11332e-09	USP35	Adipose_Subcutaneous
k159	1	rs10899493	11	78117534	T	C	0.469048	0.0741553	5.20227e-10	USP35	Adipose_Subcutaneous
k159	1	rs10899495	11	78123293	C	T	0.543415	0.0807881	4.3289e-11	USP35	Adipose_Subcutaneous
k159	1	rs10899496	11	78123831	T	C	0.461862	0.0739192	8.26506e-10	USP35	Adipose_Subcutaneous
k159	1	rs10899497	11	78124534	T	C	0.557928	0.0816311	2.16594e-11	USP35	Adipose_Subcutaneous
k159	1	rs10899498	11	78124575	C	G	0.520584	0.0755465	1.50713e-11	USP35	Adipose_Subcutaneous
k159	1	rs10899499	11	78124797	G	A	0.551329	0.078776	7.46554e-12	USP35	Adipose_Subcutaneous
k159	1	rs10899500	11	78125246	T	C	0.546558	0.0787286	1.0793e-11	USP35	Adipose_Subcutaneous
k159	1	rs10899501	11	78131408	C	T	0.526469	0.0797559	9.54395e-11	USP35	Adipose_Subcutaneous
k159	1	rs10899502	11	78141021	C	T	0.34925	0.0737796	2.80081e-06	USP35	Adipose_Subcutaneous
k159	1	rs10899503	11	78149961	C	T	0.368003	0.073337	7.03886e-07	USP35	Adipose_Subcutaneous
k159	1	rs10899505	11	78165343	T	C	0.383991	0.0743978	3.41884e-07	USP35	Adipose_Subcutaneous
k159	1	rs10899509	11	78170811	C	T	0.383991	0.0743978	3.41884e-07	USP35	Adipose_Subcutaneous
k159	1	rs10899510	11	78170841	G	A	0.35212	0.0767008	5.46338e-06	USP35	Adipose_Subcutaneous
k159	1	rs10899512	11	78171338	G	A	0.372605	0.074227	6.97491e-07	USP35	Adipose_Subcutaneous
k159	1	rs10899533	11	78208480	T	C	-0.42627	0.0736857	1.21152e-08	USP35	Adipose_Subcutaneous
k159	1	rs10899543	11	78249770	G	A	-0.375888	0.0752719	7.93915e-07	USP35	Adipose_Subcutaneous
k159	1	rs10899544	11	78250020	G	A	-0.393872	0.0740374	1.50736e-07	USP35	Adipose_Subcutaneous
k79	1	rs10901828	10	126532194	T	C	0.418277	0.0529076	1.43962e-14	EEF1AKMT2	Adipose_Subcutaneous
k55	2	rs10907222	1	16594055	C	A	-0.291696	0.0593692	1.17999e-06	CPLANE2	Adipose_Subcutaneous
k204	1	rs10916265	1	228277048	G	A	0.765299	0.0493186	2.20903e-45	MRPL55	Adipose_Subcutaneous
k204	1	rs10916268	1	228334277	C	T	0.75929	0.0495419	1.7584e-44	MRPL55	Adipose_Subcutaneous
k204	1	rs10916271	1	228372546	C	T	-0.813801	0.0496229	1.36404e-49	MRPL55	Adipose_Subcutaneous
k204	1	rs10916277	1	228386374	C	T	-0.867343	0.0476387	1.92301e-58	MRPL55	Adipose_Subcutaneous
k123	2	rs10919454	1	170709635	G	A	-0.410454	0.062279	1.01878e-10	FMO3	Adipose_Subcutaneous
k72	1	rs10926982	1	243452864	G	A	0.418767	0.0507382	1.12285e-15	SDCCAG8	Adipose_Subcutaneous
k156	1	rs10930688	2	152384377	T	C	-0.555665	0.0577887	2.37369e-20	RIF1	Adipose_Subcutaneous
k154	1	rs10930991	2	183051449	T	C	0.489565	0.0655895	3.25621e-13	PDE1A	Adipose_Subcutaneous
k154	1	rs10930993	2	183084726	A	C	0.48361	0.0652229	4.57312e-13	PDE1A	Adipose_Subcutaneous
k154	1	rs10930995	2	183101882	G	A	0.460074	0.0660065	9.00081e-12	PDE1A	Adipose_Subcutaneous
k154	1	rs10930996	2	183102129	C	T	0.460074	0.0660065	9.00081e-12	PDE1A	Adipose_Subcutaneous
k171	1	rs10933409	2	233629386	A	G	-0.314821	0.0562724	3.47383e-08	GIGYF2	Adipose_Subcutaneous
k171	1	rs10933411	2	233706847	A	G	0.315355	0.056046	2.91402e-08	GIGYF2	Adipose_Subcutaneous
k171	1	rs10933412	2	233707226	G	C	0.296383	0.0554927	1.35018e-07	GIGYF2	Adipose_Subcutaneous
k35	4	rs10940214	5	68598060	T	C	-0.324433	0.0566071	1.63521e-08	CCDC125	Adipose_Subcutaneous
k35	4	rs10940215	5	68604365	C	T	-0.371081	0.0560304	8.32351e-11	CCDC125	Adipose_Subcutaneous
k35	4	rs10940218	5	68625460	G	C	0.307404	0.0596247	3.51891e-07	CCDC125	Adipose_Subcutaneous
k73	11	rs10947088	6	30709830	T	C	-0.500797	0.0857496	8.87475e-09	FLOT1	Adipose_Subcutaneous
k73	8	rs10947088	6	30709830	T	C	-0.500797	0.0857496	8.87475e-09	FLOT1	Adipose_Subcutaneous
k73	9	rs10947088	6	30709830	T	C	-0.500797	0.0857496	8.87475e-09	FLOT1	Adipose_Subcutaneous
k73	6	rs10947088	6	30709830	T	C	-0.500797	0.0857496	8.87475e-09	FLOT1	Adipose_Subcutaneous
k73	10	rs10947088	6	30709830	T	C	-0.500797	0.0857496	8.87475e-09	FLOT1	Adipose_Subcutaneous
k73	11	rs10947089	6	30710135	A	G	-0.500797	0.0857496	8.87475e-09	FLOT1	Adipose_Subcutaneous
k73	6	rs10947089	6	30710135	A	G	-0.500797	0.0857496	8.87475e-09	FLOT1	Adipose_Subcutaneous
k73	9	rs10947089	6	30710135	A	G	-0.500797	0.0857496	8.87475e-09	FLOT1	Adipose_Subcutaneous
k73	8	rs10947089	6	30710135	A	G	-0.500797	0.0857496	8.87475e-09	FLOT1	Adipose_Subcutaneous
k73	10	rs10947089	6	30710135	A	G	-0.500797	0.0857496	8.87475e-09	FLOT1	Adipose_Subcutaneous
k73	8	rs10947135	6	31076199	A	T	0.803461	0.113716	4.80974e-12	HLA-E	Adipose_Subcutaneous
k73	11	rs10947220	6	31599594	A	G	-0.882572	0.176988	8.22375e-07	NFKBIL1	Adipose_Subcutaneous
k73	10	rs10947220	6	31599594	A	G	-0.882572	0.176988	8.22375e-07	NFKBIL1	Adipose_Subcutaneous
k73	9	rs10947220	6	31599594	A	G	-0.882572	0.176988	8.22375e-07	NFKBIL1	Adipose_Subcutaneous
k73	11	rs10947220	6	31599594	A	G	0.950575	0.170466	3.83705e-08	LSM2	Adipose_Subcutaneous
k73	10	rs10947220	6	31599594	A	G	0.950575	0.170466	3.83705e-08	LSM2	Adipose_Subcutaneous
k73	9	rs10947220	6	31599594	A	G	0.950575	0.170466	3.83705e-08	LSM2	Adipose_Subcutaneous
k73	4	rs10947233	6	32124424	G	T	-0.925033	0.136669	3.31272e-11	TNXB	Adipose_Subcutaneous
k73	4	rs10947233	6	32124424	G	T	-0.733534	0.162117	7.39957e-06	LST1	Adipose_Subcutaneous
k73	11	rs10947430	6	33658534	G	A	-0.549614	0.0565558	1.00637e-20	UQCC2	Adipose_Subcutaneous
k73	11	rs10947430	6	33658534	G	A	0.329393	0.0426408	5.25418e-14	ITPR3	Adipose_Subcutaneous
k73	5	rs10947436	6	33739960	A	G	0.332831	0.0514324	2.13539e-10	ITPR3	Adipose_Subcutaneous
k167	1	rs10950044	7	66042976	A	G	0.239449	0.0535939	9.57682e-06	GUSB	Adipose_Subcutaneous
k167	1	rs10950044	7	66042976	A	G	0.275832	0.0507001	7.97636e-08	RP11-479O9.4	Adipose_Subcutaneous
k167	1	rs10950044	7	66042976	A	G	-0.24167	0.0532691	7.00284e-06	GS1-124K5.2	Adipose_Subcutaneous
k167	1	rs10950044	7	66042976	A	G	0.834914	0.0478898	1.26281e-54	RABGEF1	Adipose_Subcutaneous
k167	1	rs10950044	7	66042976	A	G	-0.575339	0.0499978	1.23551e-27	LINC00174	Adipose_Subcutaneous
k167	1	rs10950044	7	66042976	A	G	-0.843076	0.0533377	9.44511e-47	GS1-124K5.12	Adipose_Subcutaneous
k167	1	rs10950044	7	66042976	A	G	0.834914	0.0478898	1.26281e-54	RP4-756H11.3	Adipose_Subcutaneous
k26	1	rs10953356	7	77449598	A	G	-0.655736	0.0652895	6.35375e-22	APTR	Adipose_Subcutaneous
k89	1	rs10956786	8	87301237	T	C	-1.26984	0.04896	8.41729e-98	RMDN1	Adipose_Subcutaneous
k89	1	rs10956786	8	87301237	T	C	0.645388	0.0563226	1.94512e-27	CPNE3	Adipose_Subcutaneous
k49	2	rs10998279	10	70324448	A	G	0.418554	0.0844735	9.6212e-07	DNA2	Adipose_Subcutaneous
k49	2	rs10998279	10	70324448	A	G	0.418554	0.0844735	9.6212e-07	SLC25A16	Adipose_Subcutaneous
k205	2	rs11000536	10	74923791	C	T	0.428055	0.0901988	2.64591e-06	CFAP70	Adipose_Subcutaneous
k205	2	rs11000536	10	74923791	C	T	0.524374	0.0891915	7.1153e-09	NUDT13	Adipose_Subcutaneous
k205	2	rs11000536	10	74923791	C	T	-0.52815	0.0931854	2.32577e-08	ECD	Adipose_Subcutaneous
k205	2	rs11000536	10	74923791	C	T	-0.365635	0.0788197	4.37228e-06	P4HA1	Adipose_Subcutaneous
k205	2	rs11000541	10	74940081	T	C	-0.365635	0.0788197	4.37228e-06	P4HA1	Adipose_Subcutaneous
k205	2	rs11000541	10	74940081	T	C	0.428055	0.0901988	2.64591e-06	CFAP70	Adipose_Subcutaneous
k205	2	rs11000541	10	74940081	T	C	0.524374	0.0891915	7.1153e-09	NUDT13	Adipose_Subcutaneous
k205	2	rs11000541	10	74940081	T	C	-0.52815	0.0931854	2.32577e-08	ECD	Adipose_Subcutaneous
k205	2	rs11000547	10	74965815	A	G	0.422656	0.090181	3.49518e-06	CFAP70	Adipose_Subcutaneous
k205	2	rs11000547	10	74965815	A	G	0.47132	0.0896588	2.09308e-07	NUDT13	Adipose_Subcutaneous
k205	2	rs11000547	10	74965815	A	G	-0.485904	0.0935314	2.87663e-07	ECD	Adipose_Subcutaneous
k205	2	rs11000548	10	74965896	A	G	0.47132	0.0896588	2.09308e-07	NUDT13	Adipose_Subcutaneous
k205	2	rs11000548	10	74965896	A	G	-0.485904	0.0935314	2.87663e-07	ECD	Adipose_Subcutaneous
k205	2	rs11000548	10	74965896	A	G	0.422656	0.090181	3.49518e-06	CFAP70	Adipose_Subcutaneous
k205	2	rs11000549	10	74965963	A	G	0.47132	0.0896588	2.09308e-07	NUDT13	Adipose_Subcutaneous
k205	2	rs11000549	10	74965963	A	G	-0.485904	0.0935314	2.87663e-07	ECD	Adipose_Subcutaneous
k205	2	rs11000549	10	74965963	A	G	0.422656	0.090181	3.49518e-06	CFAP70	Adipose_Subcutaneous
k205	2	rs11000550	10	74969078	T	C	0.422656	0.090181	3.49518e-06	CFAP70	Adipose_Subcutaneous
k205	2	rs11000566	10	75021682	T	A	-0.49121	0.0929009	1.78529e-07	ECD	Adipose_Subcutaneous
k205	2	rs11000570	10	75025252	G	C	0.583044	0.102297	1.95067e-08	CFAP70	Adipose_Subcutaneous
k205	2	rs11000570	10	75025252	G	C	-0.749251	0.115258	1.78112e-10	MRPS16	Adipose_Subcutaneous
k205	2	rs11000570	10	75025252	G	C	-0.496244	0.107587	4.94225e-06	ECD	Adipose_Subcutaneous
k205	2	rs11000570	10	75025252	G	C	0.50752	0.102918	1.08026e-06	NUDT13	Adipose_Subcutaneous
k205	2	rs11000571	10	75025253	G	T	0.583044	0.102297	1.95067e-08	CFAP70	Adipose_Subcutaneous
k205	2	rs11000571	10	75025253	G	T	0.50752	0.102918	1.08026e-06	NUDT13	Adipose_Subcutaneous
k205	2	rs11000571	10	75025253	G	T	-0.749251	0.115258	1.78112e-10	MRPS16	Adipose_Subcutaneous
k205	2	rs11000571	10	75025253	G	T	-0.496244	0.107587	4.94225e-06	ECD	Adipose_Subcutaneous
k205	2	rs11000765	10	75512452	G	C	-0.361035	0.056924	4.68862e-10	CAMK2G	Adipose_Subcutaneous
k205	2	rs11000765	10	75512452	G	C	0.50595	0.0543547	2.98102e-19	BMS1P4	Adipose_Subcutaneous
k205	2	rs11000765	10	75512452	G	C	0.330784	0.0628775	2.05064e-07	PLAU	Adipose_Subcutaneous
k205	2	rs11000785	10	75575963	T	C	-0.367558	0.0568571	2.22439e-10	CAMK2G	Adipose_Subcutaneous
k205	2	rs11000785	10	75575963	T	C	0.497645	0.0545009	1.25143e-18	BMS1P4	Adipose_Subcutaneous
k205	2	rs11000785	10	75575963	T	C	0.359456	0.0626027	1.54183e-08	PLAU	Adipose_Subcutaneous
k205	2	rs11000787	10	75584383	T	C	0.505933	0.0544097	3.22651e-19	BMS1P4	Adipose_Subcutaneous
k205	2	rs11000787	10	75584383	T	C	0.377619	0.0624591	2.72724e-09	PLAU	Adipose_Subcutaneous
k205	2	rs11000787	10	75584383	T	C	-0.357099	0.0570218	7.58651e-10	CAMK2G	Adipose_Subcutaneous
k167	1	rs11028	7	66276217	T	C	0.37525	0.0578149	1.8958e-10	GS1-124K5.2	Adipose_Subcutaneous
k167	1	rs11028	7	66276217	T	C	-0.581727	0.0610402	4.81769e-20	RP4-756H11.3	Adipose_Subcutaneous
k167	1	rs11028	7	66276217	T	C	0.675708	0.0649411	2.75151e-23	GS1-124K5.12	Adipose_Subcutaneous
k167	1	rs11028	7	66276217	T	C	-0.581727	0.0610402	4.81769e-20	RABGEF1	Adipose_Subcutaneous
k106	1	rs11039221	11	47427739	C	T	-0.386282	0.0373099	4.32644e-23	SLC39A13	Adipose_Subcutaneous
k106	1	rs11039225	11	47430599	G	A	-0.386282	0.0373099	4.32644e-23	SLC39A13	Adipose_Subcutaneous
k91	1	rs1106766	12	57809456	C	T	-0.421911	0.0662333	3.96416e-10	R3HDM2	Adipose_Subcutaneous
k202	1	rs11071676	15	62889661	A	G	-0.248903	0.045554	7.03762e-08	TLN2	Adipose_Subcutaneous
k165	1	rs11073613	15	85185893	G	A	0.588571	0.0611116	2.08377e-20	CSPG4P12	Adipose_Subcutaneous
k165	1	rs11073613	15	85185893	G	A	-0.223013	0.0389007	1.62105e-08	NMB	Adipose_Subcutaneous
k165	1	rs11073613	15	85185893	G	A	-0.411727	0.0628199	1.2789e-10	UBE2Q2L	Adipose_Subcutaneous
k165	1	rs11073663	15	85260268	A	G	-0.239658	0.0378833	5.17078e-10	NMB	Adipose_Subcutaneous
k165	1	rs11073663	15	85260268	A	G	0.551887	0.0602922	1.04354e-18	CSPG4P12	Adipose_Subcutaneous
k165	1	rs11073663	15	85260268	A	G	-0.4206	0.06134	1.87815e-11	UBE2Q2L	Adipose_Subcutaneous
k165	1	rs11073702	15	85310071	G	A	0.520987	0.0605146	7.57737e-17	CSPG4P12	Adipose_Subcutaneous
k165	1	rs11073702	15	85310071	G	A	-0.207181	0.0380684	7.89674e-08	NMB	Adipose_Subcutaneous
k165	1	rs11073702	15	85310071	G	A	-0.391656	0.0614241	3.81806e-10	UBE2Q2L	Adipose_Subcutaneous
k165	1	rs11073730	15	85354596	C	T	-0.385419	0.0612341	6.27225e-10	UBE2Q2L	Adipose_Subcutaneous
k165	1	rs11073730	15	85354596	C	T	0.519085	0.0602723	7.40045e-17	CSPG4P12	Adipose_Subcutaneous
k165	1	rs11073730	15	85354596	C	T	-0.207096	0.0379103	7.08013e-08	NMB	Adipose_Subcutaneous
k62	3	rs1107553	22	42667473	A	G	-0.405027	0.0822693	1.12401e-06	CYP2D7	Adipose_Subcutaneous
k62	3	rs1107553	22	42667473	A	G	0.785983	0.069777	1.1855e-26	NDUFA6-DT	Adipose_Subcutaneous
k62	3	rs1107553	22	42667473	A	G	-0.405027	0.0822693	1.12401e-06	CYP2D6	Adipose_Subcutaneous
k62	3	rs1107554	22	42667594	G	C	-0.405027	0.0822693	1.12401e-06	CYP2D6	Adipose_Subcutaneous
k62	3	rs1107554	22	42667594	G	C	-0.405027	0.0822693	1.12401e-06	CYP2D7	Adipose_Subcutaneous
k62	3	rs1107554	22	42667594	G	C	0.785983	0.069777	1.1855e-26	NDUFA6-DT	Adipose_Subcutaneous
k170	1	rs11075889	16	71612889	A	G	-0.355758	0.0651741	7.24098e-08	PHLPP2	Adipose_Subcutaneous
k170	1	rs11075890	16	71622975	C	T	0.327077	0.0615618	1.56288e-07	PHLPP2	Adipose_Subcutaneous
k170	1	rs11075891	16	71639649	C	T	-0.253418	0.0542264	3.72232e-06	ZNF19	Adipose_Subcutaneous
k170	1	rs11075891	16	71639649	C	T	-0.400818	0.0672183	4.40736e-09	PHLPP2	Adipose_Subcutaneous
k170	1	rs11075892	16	71641690	T	C	-0.392078	0.0669763	8.20968e-09	PHLPP2	Adipose_Subcutaneous
k170	1	rs11075892	16	71641690	T	C	-0.256844	0.0539331	2.44523e-06	ZNF19	Adipose_Subcutaneous
k170	1	rs11075895	16	71702975	C	T	0.350858	0.062099	2.56489e-08	PHLPP2	Adipose_Subcutaneous
k170	1	rs11075900	16	71783373	T	A	-0.419239	0.0676273	1.10653e-09	PHLPP2	Adipose_Subcutaneous
k168	1	rs11078374	17	17036743	T	G	0.265007	0.055536	2.33669e-06	PLD6	Adipose_Subcutaneous
k168	2	rs11078374	17	17036743	T	G	0.265007	0.055536	2.33669e-06	PLD6	Adipose_Subcutaneous
k168	1	rs11078374	17	17036743	T	G	-0.300364	0.0483072	9.91039e-10	MPRIP	Adipose_Subcutaneous
k168	2	rs11078374	17	17036743	T	G	-0.300364	0.0483072	9.91039e-10	MPRIP	Adipose_Subcutaneous
k168	2	rs11078376	17	17086678	T	C	0.267551	0.0554865	1.83794e-06	PLD6	Adipose_Subcutaneous
k168	1	rs11078376	17	17086678	T	C	0.267551	0.0554865	1.83794e-06	PLD6	Adipose_Subcutaneous
k168	2	rs11078376	17	17086678	T	C	-0.308364	0.0481918	3.33053e-10	MPRIP	Adipose_Subcutaneous
k168	1	rs11078376	17	17086678	T	C	-0.308364	0.0481918	3.33053e-10	MPRIP	Adipose_Subcutaneous
k168	2	rs11078378	17	17136693	G	C	0.40861	0.0583969	7.54392e-12	PLD6	Adipose_Subcutaneous
k168	1	rs11078378	17	17136693	G	C	0.40861	0.0583969	7.54392e-12	PLD6	Adipose_Subcutaneous
k168	2	rs11078378	17	17136693	G	C	0.321705	0.0689323	3.8349e-06	COPS3	Adipose_Subcutaneous
k168	1	rs11078378	17	17136693	G	C	0.321705	0.0689323	3.8349e-06	COPS3	Adipose_Subcutaneous
k168	2	rs11078378	17	17136693	G	C	0.475397	0.0642268	4.99614e-13	FLCN	Adipose_Subcutaneous
k168	1	rs11078378	17	17136693	G	C	0.475397	0.0642268	4.99614e-13	FLCN	Adipose_Subcutaneous
k19	1	rs11078897	17	37415870	C	T	-0.451075	0.0674018	5.3735e-11	GSDMB	Adipose_Subcutaneous
k19	1	rs11078897	17	37415870	C	T	0.516105	0.0667911	5.16798e-14	PGAP3	Adipose_Subcutaneous
k19	1	rs11078898	17	37536480	A	G	0.441888	0.0671108	1.05841e-10	GSDMB	Adipose_Subcutaneous
k19	1	rs11078898	17	37536480	A	G	-0.496407	0.0666535	3.6483e-13	PGAP3	Adipose_Subcutaneous
k19	1	rs11078900	17	37614641	C	T	0.525262	0.0663981	1.38871e-14	PGAP3	Adipose_Subcutaneous
k19	1	rs11078900	17	37614641	C	T	-0.460999	0.0670205	1.63347e-11	GSDMB	Adipose_Subcutaneous
k19	1	rs11078901	17	37625912	C	T	0.516642	0.0669984	5.7845e-14	PGAP3	Adipose_Subcutaneous
k19	1	rs11078901	17	37625912	C	T	-0.47177	0.0673588	7.21822e-12	GSDMB	Adipose_Subcutaneous
k19	1	rs11078902	17	37631883	C	G	0.521029	0.0669922	3.61432e-14	PGAP3	Adipose_Subcutaneous
k19	1	rs11078902	17	37631883	C	G	-0.464978	0.0674978	1.52805e-11	GSDMB	Adipose_Subcutaneous
k19	1	rs11078903	17	37631924	G	A	0.523158	0.0669756	2.84137e-14	PGAP3	Adipose_Subcutaneous
k19	1	rs11078903	17	37631924	G	A	-0.45241	0.0676643	5.58967e-11	GSDMB	Adipose_Subcutaneous
k19	1	rs11078904	17	37650569	G	A	0.524645	0.0666088	1.77814e-14	PGAP3	Adipose_Subcutaneous
k19	1	rs11078904	17	37650569	G	A	-0.483933	0.0669288	1.59939e-12	GSDMB	Adipose_Subcutaneous
k19	1	rs11078905	17	37662713	C	G	-0.472142	0.0670294	5.5493e-12	GSDMB	Adipose_Subcutaneous
k19	1	rs11078905	17	37662713	C	G	0.518797	0.0666398	3.42286e-14	PGAP3	Adipose_Subcutaneous
k19	1	rs11078906	17	37662767	C	T	-0.460999	0.0670205	1.63347e-11	GSDMB	Adipose_Subcutaneous
k19	1	rs11078906	17	37662767	C	T	0.525262	0.0663981	1.38871e-14	PGAP3	Adipose_Subcutaneous
k19	1	rs11078907	17	37662954	C	T	-0.471057	0.0670601	6.30572e-12	GSDMB	Adipose_Subcutaneous
k19	1	rs11078907	17	37662954	C	T	0.525661	0.0665602	1.52829e-14	PGAP3	Adipose_Subcutaneous
k19	1	rs11078910	17	37671269	G	T	-0.472142	0.0670294	5.5493e-12	GSDMB	Adipose_Subcutaneous
k19	1	rs11078910	17	37671269	G	T	0.518797	0.0666398	3.42286e-14	PGAP3	Adipose_Subcutaneous
k19	1	rs11078911	17	37671322	C	T	0.521784	0.066158	1.64954e-14	PGAP3	Adipose_Subcutaneous
k19	1	rs11078911	17	37671322	C	T	-0.473714	0.0665751	3.45334e-12	GSDMB	Adipose_Subcutaneous
k19	1	rs11078912	17	37671490	A	G	0.525262	0.0663981	1.38871e-14	PGAP3	Adipose_Subcutaneous
k19	1	rs11078912	17	37671490	A	G	-0.460999	0.0670205	1.63347e-11	GSDMB	Adipose_Subcutaneous
k19	1	rs11078913	17	37671714	G	T	-0.473714	0.0665751	3.45334e-12	GSDMB	Adipose_Subcutaneous
k19	1	rs11078913	17	37671714	G	T	0.521784	0.066158	1.64954e-14	PGAP3	Adipose_Subcutaneous
k19	1	rs11078915	17	37715426	T	C	-0.472945	0.0670553	5.22129e-12	GSDMB	Adipose_Subcutaneous
k19	1	rs11078915	17	37715426	T	C	0.525094	0.0665876	1.66355e-14	PGAP3	Adipose_Subcutaneous
k19	1	rs11078916	17	37746307	T	C	-0.564901	0.0643301	1.99683e-17	GSDMB	Adipose_Subcutaneous
k19	1	rs11078916	17	37746307	T	C	0.567411	0.0645226	1.80814e-17	PGAP3	Adipose_Subcutaneous
k19	1	rs11078917	17	37746359	A	C	-0.585419	0.064731	2.5127e-18	GSDMB	Adipose_Subcutaneous
k19	1	rs11078917	17	37746359	A	C	0.581679	0.0650267	5.5029e-18	PGAP3	Adipose_Subcutaneous
k19	5	rs11078921	17	37908867	C	A	-0.83299	0.0595654	2.70064e-38	GSDMB	Adipose_Subcutaneous
k19	5	rs11078921	17	37908867	C	A	0.335632	0.067999	1.05639e-06	PGAP3	Adipose_Subcutaneous
k19	5	rs11078925	17	38025208	T	C	-1.13107	0.0400291	1.40536e-109	GSDMB	Adipose_Subcutaneous
k19	5	rs11078925	17	38025208	T	C	0.261994	0.0548832	2.31609e-06	MED24	Adipose_Subcutaneous
k19	5	rs11078925	17	38025208	T	C	0.338637	0.0610064	4.40688e-08	PGAP3	Adipose_Subcutaneous
k19	5	rs11078926	17	38062976	G	A	0.325231	0.0614916	1.7708e-07	PGAP3	Adipose_Subcutaneous
k19	5	rs11078926	17	38062976	G	A	-1.15523	0.0393209	3.18725e-115	GSDMB	Adipose_Subcutaneous
k19	5	rs11078926	17	38062976	G	A	0.264582	0.055176	2.08911e-06	MED24	Adipose_Subcutaneous
k19	5	rs11078927	17	38064405	C	T	-1.16261	0.0391875	1.15291e-116	GSDMB	Adipose_Subcutaneous
k19	5	rs11078927	17	38064405	C	T	0.26328	0.0553346	2.49605e-06	MED24	Adipose_Subcutaneous
k19	5	rs11078927	17	38064405	C	T	0.315525	0.061748	4.43887e-07	PGAP3	Adipose_Subcutaneous
k19	5	rs11078928	17	38064469	T	C	0.26328	0.0553346	2.49605e-06	MED24	Adipose_Subcutaneous
k19	5	rs11078928	17	38064469	T	C	0.315525	0.061748	4.43887e-07	PGAP3	Adipose_Subcutaneous
k19	5	rs11078928	17	38064469	T	C	-1.16261	0.0391875	1.15291e-116	GSDMB	Adipose_Subcutaneous
k16	2	rs11081576	18	77737397	C	T	-0.444323	0.0626332	3.98125e-12	HSBP1L1	Adipose_Subcutaneous
k16	2	rs11081576	18	77737397	C	T	0.535973	0.0596029	3.78556e-18	TXNL4A	Adipose_Subcutaneous
k16	2	rs11081582	18	77767935	A	G	0.55026	0.0585709	1.47092e-19	TXNL4A	Adipose_Subcutaneous
k16	2	rs11081582	18	77767935	A	G	-0.410834	0.0622539	9.64515e-11	HSBP1L1	Adipose_Subcutaneous
k16	2	rs11081583	18	77769368	T	C	-0.436169	0.0595121	8.21183e-13	HSBP1L1	Adipose_Subcutaneous
k16	2	rs11081583	18	77769368	T	C	0.505669	0.0568716	8.41659e-18	TXNL4A	Adipose_Subcutaneous
k16	2	rs11081586	18	77792826	A	C	0.516622	0.0571127	2.47716e-18	TXNL4A	Adipose_Subcutaneous
k16	2	rs11081586	18	77792826	A	C	-0.447276	0.0597838	2.88551e-13	HSBP1L1	Adipose_Subcutaneous
k16	2	rs11081588	18	77801700	G	A	0.495493	0.0569702	3.83542e-17	TXNL4A	Adipose_Subcutaneous
k16	2	rs11081588	18	77801700	G	A	-0.449631	0.0592687	1.39308e-13	HSBP1L1	Adipose_Subcutaneous
k197	1	rs11085824	19	13001547	A	G	0.399658	0.0579443	1.44616e-11	GCDH	Adipose_Subcutaneous
k197	1	rs11085825	19	13007458	C	T	0.396942	0.0576959	1.6184e-11	GCDH	Adipose_Subcutaneous
k110	3	rs1109227	3	48479207	T	C	0.347024	0.0614017	2.54044e-08	PLXNB1	Adipose_Subcutaneous
k110	3	rs1109227	3	48479207	T	C	-0.298366	0.061169	1.40308e-06	ZNF589	Adipose_Subcutaneous
k71	2	rs1109619	8	8571616	G	T	0.376695	0.0694807	8.81949e-08	FAM86B3P	Adipose_Subcutaneous
k59	1	rs11097796	4	103923558	C	T	-0.252823	0.0582291	1.67901e-05	SLC9B1	Adipose_Subcutaneous
k59	1	rs11097796	4	103923558	C	T	-0.594741	0.0566559	1.21769e-23	MANBA	Adipose_Subcutaneous
k59	1	rs11097796	4	103923558	C	T	-0.401036	0.0484166	9.00576e-16	UBE2D3	Adipose_Subcutaneous
k59	1	rs11097797	4	103923664	C	A	-0.594741	0.0566559	1.21769e-23	MANBA	Adipose_Subcutaneous
k59	1	rs11097797	4	103923664	C	A	-0.401036	0.0484166	9.00576e-16	UBE2D3	Adipose_Subcutaneous
k59	1	rs11097797	4	103923664	C	A	-0.252823	0.0582291	1.67901e-05	SLC9B1	Adipose_Subcutaneous
k145	1	rs11103381	9	139097773	A	C	1.13372	0.0512317	2.68175e-78	QSOX2	Adipose_Subcutaneous
k145	1	rs11103387	9	139107879	C	T	0.8911	0.0529841	1.28752e-51	QSOX2	Adipose_Subcutaneous
k145	1	rs11103388	9	139107925	G	A	1.13484	0.0511636	1.46263e-78	QSOX2	Adipose_Subcutaneous
k167	1	rs1110414	7	66205582	A	G	-0.23298	0.053193	1.41923e-05	GUSB	Adipose_Subcutaneous
k167	1	rs1110414	7	66205582	A	G	-0.854035	0.0466666	6.54803e-59	RP4-756H11.3	Adipose_Subcutaneous
k167	1	rs1110414	7	66205582	A	G	0.539703	0.0502096	1.29529e-24	LINC00174	Adipose_Subcutaneous
k167	1	rs1110414	7	66205582	A	G	0.836431	0.0528966	8.82753e-47	GS1-124K5.12	Adipose_Subcutaneous
k167	1	rs1110414	7	66205582	A	G	-0.854035	0.0466666	6.54803e-59	RABGEF1	Adipose_Subcutaneous
k167	1	rs1110414	7	66205582	A	G	-0.266709	0.0503533	1.70096e-07	RP11-479O9.4	Adipose_Subcutaneous
k94	1	rs11123169	2	113967075	C	T	-0.282616	0.0532215	1.58591e-07	PAX8-AS1	Adipose_Subcutaneous
k30	2	rs111241953	20	34335744	A	G	-0.408347	0.0706906	1.2702e-08	RBM39	Adipose_Subcutaneous
k30	2	rs111241953	20	34335744	A	G	-1.15171	0.0734884	4.10244e-46	ERGIC3	Adipose_Subcutaneous
k110	1	rs111256226	3	49288614	T	C	0.445202	0.0926189	1.9763e-06	ARIH2	Adipose_Subcutaneous
k110	1	rs111256226	3	49288614	T	C	-0.865549	0.106425	2.74546e-15	MST1	Adipose_Subcutaneous
k219	1	rs11128674	3	14023301	A	C	-0.344928	0.0441118	2.67902e-14	XPC	Adipose_Subcutaneous
k219	1	rs11128679	3	14075245	C	T	-0.342742	0.044303	4.84283e-14	XPC	Adipose_Subcutaneous
k110	3	rs11130170	3	48449897	T	C	0.337636	0.0612909	5.53236e-08	PLXNB1	Adipose_Subcutaneous
k110	3	rs11130170	3	48449897	T	C	-0.298272	0.0609683	1.30745e-06	ZNF589	Adipose_Subcutaneous
k110	3	rs11130171	3	48462461	G	A	0.315151	0.0612313	3.67927e-07	PLXNB1	Adipose_Subcutaneous
k110	3	rs11130171	3	48462461	G	A	-0.325079	0.060449	1.1124e-07	ZNF589	Adipose_Subcutaneous
k110	1	rs11130203	3	49575367	G	A	-1.1221	0.0481593	2.6808e-84	MST1	Adipose_Subcutaneous
k110	1	rs11130203	3	49575367	G	A	0.459977	0.0626139	7.30625e-13	RNF123	Adipose_Subcutaneous
k110	1	rs11130213	3	49712297	C	T	-1.23143	0.0463247	4.27153e-101	MST1	Adipose_Subcutaneous
k110	1	rs11130213	3	49712297	C	T	0.453353	0.0648302	7.75335e-12	RNF123	Adipose_Subcutaneous
k110	2	rs11130308	3	52639257	G	C	-0.181595	0.034589	2.16744e-07	STAB1	Adipose_Subcutaneous
k110	2	rs11130308	3	52639257	G	C	0.379016	0.0547963	1.27398e-11	PBRM1	Adipose_Subcutaneous
k110	2	rs11130308	3	52639257	G	C	0.199697	0.0477716	3.38193e-05	ITIH3	Adipose_Subcutaneous
k110	2	rs11130308	3	52639257	G	C	0.626331	0.0498959	5.3661e-32	NT5DC2	Adipose_Subcutaneous
k110	2	rs11130308	3	52639257	G	C	0.379783	0.0566502	4.9907e-11	GLT8D1	Adipose_Subcutaneous
k110	2	rs11130308	3	52639257	G	C	0.301166	0.0586701	3.94409e-07	GLYCTK	Adipose_Subcutaneous
k110	2	rs11130310	3	52674667	C	T	0.199697	0.0477716	3.38193e-05	ITIH3	Adipose_Subcutaneous
k110	2	rs11130310	3	52674667	C	T	0.379783	0.0566502	4.9907e-11	GLT8D1	Adipose_Subcutaneous
k110	2	rs11130310	3	52674667	C	T	-0.181595	0.034589	2.16744e-07	STAB1	Adipose_Subcutaneous
k110	2	rs11130310	3	52674667	C	T	0.626331	0.0498959	5.3661e-32	NT5DC2	Adipose_Subcutaneous
k110	2	rs11130310	3	52674667	C	T	0.379016	0.0547963	1.27398e-11	PBRM1	Adipose_Subcutaneous
k110	2	rs11130310	3	52674667	C	T	0.301166	0.0586701	3.94409e-07	GLYCTK	Adipose_Subcutaneous
k110	2	rs11130311	3	52675005	T	C	0.198878	0.0489508	5.54636e-05	ITIH3	Adipose_Subcutaneous
k110	2	rs11130311	3	52675005	T	C	-0.263939	0.0560334	3.12708e-06	SMIM4	Adipose_Subcutaneous
k110	2	rs11130311	3	52675005	T	C	0.413663	0.0576899	2.39368e-12	GLT8D1	Adipose_Subcutaneous
k110	2	rs11130311	3	52675005	T	C	0.376861	0.0562385	5.08286e-11	PBRM1	Adipose_Subcutaneous
k110	2	rs11130311	3	52675005	T	C	0.270226	0.0603969	9.30738e-06	GLYCTK	Adipose_Subcutaneous
k110	2	rs11130311	3	52675005	T	C	0.606246	0.0518475	2.15598e-28	NT5DC2	Adipose_Subcutaneous
k110	2	rs11130312	3	52675055	A	C	-0.263939	0.0560334	3.12708e-06	SMIM4	Adipose_Subcutaneous
k110	2	rs11130312	3	52675055	A	C	0.606246	0.0518475	2.15598e-28	NT5DC2	Adipose_Subcutaneous
k110	2	rs11130312	3	52675055	A	C	0.198878	0.0489508	5.54636e-05	ITIH3	Adipose_Subcutaneous
k110	2	rs11130312	3	52675055	A	C	0.376861	0.0562385	5.08286e-11	PBRM1	Adipose_Subcutaneous
k110	2	rs11130312	3	52675055	A	C	0.413663	0.0576899	2.39368e-12	GLT8D1	Adipose_Subcutaneous
k110	2	rs11130312	3	52675055	A	C	0.270226	0.0603969	9.30738e-06	GLYCTK	Adipose_Subcutaneous
k110	2	rs11130313	3	52676190	A	C	0.198878	0.0489508	5.54636e-05	ITIH3	Adipose_Subcutaneous
k110	2	rs11130313	3	52676190	A	C	0.270226	0.0603969	9.30738e-06	GLYCTK	Adipose_Subcutaneous
k110	2	rs11130313	3	52676190	A	C	0.376861	0.0562385	5.08286e-11	PBRM1	Adipose_Subcutaneous
k110	2	rs11130313	3	52676190	A	C	0.606246	0.0518475	2.15598e-28	NT5DC2	Adipose_Subcutaneous
k110	2	rs11130313	3	52676190	A	C	-0.263939	0.0560334	3.12708e-06	SMIM4	Adipose_Subcutaneous
k110	2	rs11130313	3	52676190	A	C	0.413663	0.0576899	2.39368e-12	GLT8D1	Adipose_Subcutaneous
k110	2	rs11130314	3	52697082	T	C	0.376861	0.0562385	5.08286e-11	PBRM1	Adipose_Subcutaneous
k110	2	rs11130314	3	52697082	T	C	0.270226	0.0603969	9.30738e-06	GLYCTK	Adipose_Subcutaneous
k110	2	rs11130314	3	52697082	T	C	0.606246	0.0518475	2.15598e-28	NT5DC2	Adipose_Subcutaneous
k110	2	rs11130314	3	52697082	T	C	-0.263939	0.0560334	3.12708e-06	SMIM4	Adipose_Subcutaneous
k110	2	rs11130315	3	52697163	A	G	0.413663	0.0576899	2.39368e-12	GLT8D1	Adipose_Subcutaneous
k110	2	rs11130315	3	52697163	A	G	0.198878	0.0489508	5.54636e-05	ITIH3	Adipose_Subcutaneous
k110	2	rs11130315	3	52697163	A	G	-0.263939	0.0560334	3.12708e-06	SMIM4	Adipose_Subcutaneous
k110	2	rs11130315	3	52697163	A	G	0.606246	0.0518475	2.15598e-28	NT5DC2	Adipose_Subcutaneous
k110	2	rs11130315	3	52697163	A	G	0.270226	0.0603969	9.30738e-06	GLYCTK	Adipose_Subcutaneous
k110	2	rs11130321	3	52762698	C	T	0.289886	0.0596084	1.50582e-06	GLYCTK	Adipose_Subcutaneous
k110	2	rs11130321	3	52762698	C	T	0.196667	0.0484655	5.66138e-05	ITIH3	Adipose_Subcutaneous
k110	2	rs11130321	3	52762698	C	T	0.355912	0.0558812	3.98803e-10	PBRM1	Adipose_Subcutaneous
k110	2	rs11130321	3	52762698	C	T	0.669824	0.0497588	5.91567e-36	NT5DC2	Adipose_Subcutaneous
k110	2	rs11130321	3	52762698	C	T	0.371838	0.057578	2.31655e-10	GLT8D1	Adipose_Subcutaneous
k110	3	rs11130333	3	53011374	A	G	0.393506	0.052716	3.24325e-13	ITIH4	Adipose_Subcutaneous
k110	3	rs11130335	3	53023635	C	T	0.381577	0.0526449	1.42095e-12	ITIH4	Adipose_Subcutaneous
k110	3	rs11130341	3	53172972	G	A	-0.349136	0.0525198	7.12048e-11	ITIH4	Adipose_Subcutaneous
k30	2	rs111306810	20	34245924	C	T	-1.15171	0.0734884	4.10244e-46	ERGIC3	Adipose_Subcutaneous
k30	2	rs111306810	20	34245924	C	T	-0.408347	0.0706906	1.2702e-08	RBM39	Adipose_Subcutaneous
k206	1	rs11133250	4	52801203	A	C	-0.514383	0.0607143	2.16267e-16	DCUN1D4	Adipose_Subcutaneous
k206	1	rs11133255	4	52804941	G	A	-0.517999	0.0604732	1.05849e-16	DCUN1D4	Adipose_Subcutaneous
k206	1	rs11133277	4	52835951	T	C	-0.532544	0.0609078	2.68195e-17	DCUN1D4	Adipose_Subcutaneous
k110	3	rs111353936	3	49475898	G	A	-0.844923	0.115097	7.57426e-13	MST1	Adipose_Subcutaneous
k110	1	rs111353936	3	49475898	G	A	-0.844923	0.115097	7.57426e-13	MST1	Adipose_Subcutaneous
k110	3	rs111353936	3	49475898	G	A	0.51809	0.0988005	2.23878e-07	ARIH2	Adipose_Subcutaneous
k110	1	rs111353936	3	49475898	G	A	0.51809	0.0988005	2.23878e-07	ARIH2	Adipose_Subcutaneous
k73	10	rs111423246	6	34748040	G	A	0.48319	0.0834193	1.16262e-08	TAF11	Adipose_Subcutaneous
k73	10	rs111423246	6	34748040	G	A	-0.407482	0.0817802	8.38765e-07	SNRPC	Adipose_Subcutaneous
k110	3	rs111434579	3	52669498	C	T	-0.713452	0.10584	3.95016e-11	NT5DC2	Adipose_Subcutaneous
k110	3	rs111434579	3	52669498	C	T	-0.704513	0.112812	8.42233e-10	NISCH	Adipose_Subcutaneous
k30	2	rs111462490	20	34343511	T	C	-0.806901	0.0672795	1.23369e-29	ERGIC3	Adipose_Subcutaneous
k139	4	rs111496469	5	130323015	A	G	-1.01846	0.0602826	5.47035e-52	HINT1	Adipose_Subcutaneous
k205	2	rs111498832	10	75072931	T	C	-0.749251	0.115258	1.78112e-10	MRPS16	Adipose_Subcutaneous
k205	2	rs111498832	10	75072931	T	C	0.50752	0.102918	1.08026e-06	NUDT13	Adipose_Subcutaneous
k205	2	rs111498832	10	75072931	T	C	0.583044	0.102297	1.95067e-08	CFAP70	Adipose_Subcutaneous
k205	2	rs111498832	10	75072931	T	C	-0.496244	0.107587	4.94225e-06	ECD	Adipose_Subcutaneous
k200	1	rs11155496	6	100988939	T	C	-0.298278	0.0574393	2.90878e-07	ASCC3	Adipose_Subcutaneous
k200	1	rs11155498	6	101019551	G	C	-0.276026	0.0569314	1.61751e-06	ASCC3	Adipose_Subcutaneous
k73	10	rs111567516	6	34688714	G	T	0.460375	0.0830798	4.63937e-08	TAF11	Adipose_Subcutaneous
k73	10	rs111567516	6	34688714	G	T	-0.391399	0.0813691	1.94468e-06	SNRPC	Adipose_Subcutaneous
k206	1	rs111579612	4	52850766	G	A	-0.540423	0.0606386	7.14479e-18	DCUN1D4	Adipose_Subcutaneous
k30	2	rs111597121	20	34371913	A	C	-0.4078	0.0705487	1.24295e-08	RBM39	Adipose_Subcutaneous
k30	2	rs111597121	20	34371913	A	C	-1.12927	0.073905	2.89618e-44	ERGIC3	Adipose_Subcutaneous
k205	2	rs111606211	10	74951029	T	C	0.428055	0.0901988	2.64591e-06	CFAP70	Adipose_Subcutaneous
k205	2	rs111606211	10	74951029	T	C	0.524374	0.0891915	7.1153e-09	NUDT13	Adipose_Subcutaneous
k205	2	rs111606211	10	74951029	T	C	-0.52815	0.0931854	2.32577e-08	ECD	Adipose_Subcutaneous
k139	3	rs111665033	5	130477062	C	T	-0.817802	0.130782	8.02168e-10	HINT1	Adipose_Subcutaneous
k30	2	rs11167275	20	34340275	T	C	-1.11912	0.0737813	9.6948e-44	ERGIC3	Adipose_Subcutaneous
k30	2	rs11167275	20	34340275	T	C	-0.399635	0.0703464	2.16208e-08	RBM39	Adipose_Subcutaneous
k30	2	rs111677088	20	34253487	G	A	-0.907258	0.0693165	2.58864e-34	ERGIC3	Adipose_Subcutaneous
k30	2	rs111677088	20	34253487	G	A	-0.421559	0.062899	5.04942e-11	RBM39	Adipose_Subcutaneous
k91	1	rs11172147	12	57696677	G	A	-0.431383	0.0664937	1.93084e-10	R3HDM2	Adipose_Subcutaneous
k91	1	rs11172181	12	57756005	T	C	-0.420836	0.0663235	4.60986e-10	R3HDM2	Adipose_Subcutaneous
k219	1	rs111746012	3	14233184	T	C	-0.370761	0.0442249	4.23312e-16	XPC	Adipose_Subcutaneous
k219	1	rs111796169	3	14009022	A	T	-0.371202	0.0451876	1.49894e-15	XPC	Adipose_Subcutaneous
k30	2	rs1118233	20	34228349	T	A	-1.12783	0.0736055	1.829e-44	ERGIC3	Adipose_Subcutaneous
k30	2	rs1118233	20	34228349	T	A	-0.405539	0.0703305	1.34595e-08	RBM39	Adipose_Subcutaneous
k73	8	rs111824766	6	31374833	C	T	0.719391	0.166421	1.82642e-05	HLA-E	Adipose_Subcutaneous
k73	9	rs111824766	6	31374833	C	T	0.719391	0.166421	1.82642e-05	HLA-E	Adipose_Subcutaneous
k73	6	rs111824766	6	31374833	C	T	0.719391	0.166421	1.82642e-05	HLA-E	Adipose_Subcutaneous
k73	11	rs111824766	6	31374833	C	T	0.719391	0.166421	1.82642e-05	HLA-E	Adipose_Subcutaneous
k73	10	rs111824766	6	31374833	C	T	0.719391	0.166421	1.82642e-05	HLA-E	Adipose_Subcutaneous
k159	1	rs111826759	11	78154148	G	A	0.377091	0.0796752	2.81187e-06	USP35	Adipose_Subcutaneous
k110	1	rs111903592	3	49427319	G	C	0.451632	0.0625712	1.74188e-12	RNF123	Adipose_Subcutaneous
k110	1	rs111903592	3	49427319	G	C	-1.10486	0.0486631	3.03396e-81	MST1	Adipose_Subcutaneous
k118	2	rs11191242	10	103983087	T	C	0.508337	0.0588386	6.00192e-17	CUEDC2	Adipose_Subcutaneous
k118	2	rs11191245	10	104012677	T	C	-0.305493	0.0607072	6.55582e-07	NFKB2	Adipose_Subcutaneous
k118	2	rs11191245	10	104012677	T	C	0.693346	0.0564556	7.64181e-31	CUEDC2	Adipose_Subcutaneous
k118	2	rs11191267	10	104112737	T	C	-0.671956	0.0564444	2.8794e-29	CUEDC2	Adipose_Subcutaneous
k118	2	rs11191267	10	104112737	T	C	0.271518	0.0605762	8.97296e-06	NFKB2	Adipose_Subcutaneous
k118	2	rs11191283	10	104163569	G	A	-0.792817	0.0574562	1.85333e-37	CUEDC2	Adipose_Subcutaneous
k118	2	rs11191283	10	104163569	G	A	0.309417	0.0635788	1.4805e-06	NFKB2	Adipose_Subcutaneous
k118	2	rs11191288	10	104201598	C	T	0.279295	0.0629538	1.10262e-05	NFKB2	Adipose_Subcutaneous
k118	2	rs11191288	10	104201598	C	T	-0.633173	0.0599497	6.8887e-24	CUEDC2	Adipose_Subcutaneous
k205	2	rs111948752	10	75072957	C	T	0.50752	0.102918	1.08026e-06	NUDT13	Adipose_Subcutaneous
k205	2	rs111948752	10	75072957	C	T	0.583044	0.102297	1.95067e-08	CFAP70	Adipose_Subcutaneous
k205	2	rs111948752	10	75072957	C	T	-0.749251	0.115258	1.78112e-10	MRPS16	Adipose_Subcutaneous
k205	2	rs111948752	10	75072957	C	T	-0.496244	0.107587	4.94225e-06	ECD	Adipose_Subcutaneous
k139	4	rs1119863	5	130282399	T	G	1.08085	0.0613923	1.80798e-55	HINT1	Adipose_Subcutaneous
k186	1	rs11202923	10	82202177	C	G	0.454412	0.0580998	2.64413e-14	TSPAN14	Adipose_Subcutaneous
k186	1	rs11202930	10	82204700	C	G	0.530362	0.0575542	6.35623e-19	TSPAN14	Adipose_Subcutaneous
k186	1	rs11202934	10	82205185	G	A	0.5058	0.0584213	5.2119e-17	TSPAN14	Adipose_Subcutaneous
k186	1	rs11202935	10	82205186	T	G	0.5058	0.0584213	5.2119e-17	TSPAN14	Adipose_Subcutaneous
k186	1	rs11202936	10	82205193	C	T	0.491675	0.0584408	3.38249e-16	TSPAN14	Adipose_Subcutaneous
k186	1	rs11202957	10	82209592	A	G	0.547483	0.0564229	1.14009e-20	TSPAN14	Adipose_Subcutaneous
k186	1	rs11202959	10	82209672	A	G	0.547483	0.0564229	1.14009e-20	TSPAN14	Adipose_Subcutaneous
k186	1	rs11202960	10	82209807	G	A	0.547483	0.0564229	1.14009e-20	TSPAN14	Adipose_Subcutaneous
k186	1	rs11202963	10	82210392	A	G	0.547483	0.0564229	1.14009e-20	TSPAN14	Adipose_Subcutaneous
k36	1	rs112040032	19	38171055	C	A	0.501856	0.060861	1.18786e-15	ZFP30	Adipose_Subcutaneous
k36	1	rs112040032	19	38171055	C	A	0.501856	0.060861	1.18786e-15	ZNF781	Adipose_Subcutaneous
k139	4	rs1120621	5	130340853	T	C	1.05941	0.0573025	7.6491e-60	HINT1	Adipose_Subcutaneous
k30	2	rs112103450	20	34415578	T	C	-0.856791	0.0666147	2.5092e-33	ERGIC3	Adipose_Subcutaneous
k30	2	rs112103450	20	34415578	T	C	-0.464361	0.0594079	2.73516e-14	RBM39	Adipose_Subcutaneous
k111	1	rs11211108	1	45891152	C	T	0.517633	0.0589762	2.06504e-17	MUTYH	Adipose_Subcutaneous
k111	1	rs11211111	1	45908782	C	T	0.499585	0.0595607	4.09787e-16	MUTYH	Adipose_Subcutaneous
k111	1	rs11211117	1	45930246	C	T	0.508744	0.0591965	8.51173e-17	MUTYH	Adipose_Subcutaneous
k111	1	rs11211118	1	45930270	A	C	0.508744	0.0591965	8.51173e-17	MUTYH	Adipose_Subcutaneous
k111	1	rs11211123	1	45957609	G	A	0.500288	0.0623933	6.36466e-15	MUTYH	Adipose_Subcutaneous
k111	1	rs11211124	1	45962409	T	C	0.500288	0.0623933	6.36466e-15	MUTYH	Adipose_Subcutaneous
k111	1	rs11211128	1	45982485	G	A	0.499383	0.0624703	7.60134e-15	MUTYH	Adipose_Subcutaneous
k73	8	rs112146529	6	29827155	C	A	1.37809	0.245676	3.20441e-08	HCG18	Adipose_Subcutaneous
k73	9	rs112146529	6	29827155	C	A	1.37809	0.245676	3.20441e-08	HCG18	Adipose_Subcutaneous
k73	6	rs112146529	6	29827155	C	A	1.37809	0.245676	3.20441e-08	HCG18	Adipose_Subcutaneous
k73	11	rs112146529	6	29827155	C	A	1.37809	0.245676	3.20441e-08	HCG18	Adipose_Subcutaneous
k73	10	rs112146529	6	29827155	C	A	1.37809	0.245676	3.20441e-08	HCG18	Adipose_Subcutaneous
k210	1	rs11217184	11	119078993	A	G	-0.355502	0.0497196	2.74167e-12	MCAM	Adipose_Subcutaneous
k210	1	rs11217184	11	119078993	A	G	0.285071	0.0545246	2.4253e-07	NLRX1	Adipose_Subcutaneous
k210	1	rs11217184	11	119078993	A	G	0.275922	0.0600983	5.45455e-06	CCDC153	Adipose_Subcutaneous
k210	1	rs11217186	11	119083906	C	T	0.285071	0.0545246	2.4253e-07	NLRX1	Adipose_Subcutaneous
k210	1	rs11217186	11	119083906	C	T	-0.355502	0.0497196	2.74167e-12	MCAM	Adipose_Subcutaneous
k210	1	rs11217186	11	119083906	C	T	0.275922	0.0600983	5.45455e-06	CCDC153	Adipose_Subcutaneous
k210	1	rs11217189	11	119088385	T	G	-0.34364	0.0494064	9.91248e-12	MCAM	Adipose_Subcutaneous
k210	1	rs11217189	11	119088385	T	G	0.282666	0.0540582	2.41765e-07	NLRX1	Adipose_Subcutaneous
k210	1	rs11217189	11	119088385	T	G	0.281701	0.0595163	2.80776e-06	CCDC153	Adipose_Subcutaneous
k210	1	rs11217190	11	119088950	A	T	0.281701	0.0595163	2.80776e-06	CCDC153	Adipose_Subcutaneous
k210	1	rs11217190	11	119088950	A	T	0.282666	0.0540582	2.41765e-07	NLRX1	Adipose_Subcutaneous
k210	1	rs11217190	11	119088950	A	T	-0.34364	0.0494064	9.91248e-12	MCAM	Adipose_Subcutaneous
k210	1	rs11217197	11	119099155	A	C	-0.350335	0.0495528	4.67022e-12	MCAM	Adipose_Subcutaneous
k210	1	rs11217197	11	119099155	A	C	0.287137	0.0597357	1.97643e-06	CCDC153	Adipose_Subcutaneous
k210	1	rs11217197	11	119099155	A	C	0.289531	0.0542367	1.36896e-07	NLRX1	Adipose_Subcutaneous
k210	1	rs11217200	11	119104799	C	G	-0.362362	0.0510077	3.72525e-12	MCAM	Adipose_Subcutaneous
k210	1	rs11217200	11	119104799	C	G	0.311023	0.0613779	5.4993e-07	CCDC153	Adipose_Subcutaneous
k210	1	rs11217200	11	119104799	C	G	0.321889	0.0556139	1.19166e-08	NLRX1	Adipose_Subcutaneous
k210	1	rs11217204	11	119110696	G	T	0.324744	0.055834	1.01615e-08	NLRX1	Adipose_Subcutaneous
k210	1	rs11217204	11	119110696	G	T	0.319043	0.0615762	3.08745e-07	CCDC153	Adipose_Subcutaneous
k210	1	rs11217204	11	119110696	G	T	-0.356979	0.0513113	9.79964e-12	MCAM	Adipose_Subcutaneous
k210	1	rs11217213	11	119116296	G	A	-0.347042	0.0494017	6.28521e-12	MCAM	Adipose_Subcutaneous
k210	1	rs11217213	11	119116296	G	A	0.277758	0.0595934	3.94562e-06	CCDC153	Adipose_Subcutaneous
k210	1	rs11217213	11	119116296	G	A	0.281923	0.0541053	2.65613e-07	NLRX1	Adipose_Subcutaneous
k210	1	rs11217217	11	119123294	G	A	0.27989	0.0603004	4.31731e-06	CCDC153	Adipose_Subcutaneous
k210	1	rs11217217	11	119123294	G	A	0.280191	0.0547854	4.33996e-07	NLRX1	Adipose_Subcutaneous
k210	1	rs11217217	11	119123294	G	A	-0.355404	0.0499253	3.38002e-12	MCAM	Adipose_Subcutaneous
k210	1	rs11217218	11	119123950	T	A	-0.355404	0.0499253	3.38002e-12	MCAM	Adipose_Subcutaneous
k210	1	rs11217218	11	119123950	T	A	0.280191	0.0547854	4.33996e-07	NLRX1	Adipose_Subcutaneous
k210	1	rs11217218	11	119123950	T	A	0.27989	0.0603004	4.31731e-06	CCDC153	Adipose_Subcutaneous
k170	1	rs112175548	16	71754040	T	C	0.300098	0.0640437	3.51031e-06	PHLPP2	Adipose_Subcutaneous
k73	8	rs112253087	6	31380404	C	T	0.627347	0.139175	7.99802e-06	HLA-E	Adipose_Subcutaneous
k38	1	rs11227260	11	65461158	G	T	0.58679	0.0578041	2.50884e-22	KAT5	Adipose_Subcutaneous
k38	1	rs11227260	11	65461158	G	T	0.396328	0.058113	2.38202e-11	BANF1	Adipose_Subcutaneous
k38	1	rs11227260	11	65461158	G	T	-0.311141	0.0383398	3.12473e-15	RNASEH2C	Adipose_Subcutaneous
k38	1	rs11227279	11	65495211	G	A	0.375721	0.0570805	1.07275e-10	BANF1	Adipose_Subcutaneous
k38	1	rs11227279	11	65495211	G	A	-0.304564	0.0375624	3.29373e-15	RNASEH2C	Adipose_Subcutaneous
k38	1	rs11227279	11	65495211	G	A	0.513473	0.0576776	7.71495e-18	KAT5	Adipose_Subcutaneous
k38	1	rs11227281	11	65496558	T	C	0.34146	0.0563865	2.57541e-09	BANF1	Adipose_Subcutaneous
k38	1	rs11227281	11	65496558	T	C	-0.311548	0.0367147	1.95199e-16	RNASEH2C	Adipose_Subcutaneous
k38	1	rs11227281	11	65496558	T	C	0.519103	0.0564199	7.13448e-19	KAT5	Adipose_Subcutaneous
k38	1	rs11227299	11	65549570	C	G	0.413029	0.0570713	1.53089e-12	BANF1	Adipose_Subcutaneous
k38	1	rs11227299	11	65549570	C	G	0.543889	0.0576629	1.08165e-19	KAT5	Adipose_Subcutaneous
k38	1	rs11227299	11	65549570	C	G	-0.30958	0.0377982	1.79575e-15	RNASEH2C	Adipose_Subcutaneous
k110	1	rs112274965	3	49342417	G	A	-0.844923	0.115097	7.57426e-13	MST1	Adipose_Subcutaneous
k110	1	rs112274965	3	49342417	G	A	0.51809	0.0988005	2.23878e-07	ARIH2	Adipose_Subcutaneous
k110	3	rs112274965	3	49342417	G	A	0.51809	0.0988005	2.23878e-07	ARIH2	Adipose_Subcutaneous
k73	1	rs11229	6	31603770	A	G	-0.387098	0.0823204	3.2481e-06	MICA	Adipose_Subcutaneous
k73	10	rs11229	6	31603770	A	G	-0.387098	0.0823204	3.2481e-06	MICA	Adipose_Subcutaneous
k73	6	rs11229	6	31603770	A	G	-0.387098	0.0823204	3.2481e-06	MICA	Adipose_Subcutaneous
k73	11	rs11229	6	31603770	A	G	-0.387098	0.0823204	3.2481e-06	MICA	Adipose_Subcutaneous
k73	8	rs11229	6	31603770	A	G	-0.387098	0.0823204	3.2481e-06	MICA	Adipose_Subcutaneous
k73	1	rs11229	6	31603770	A	G	0.427324	0.0827943	3.4194e-07	DDX39B	Adipose_Subcutaneous
k73	10	rs11229	6	31603770	A	G	0.427324	0.0827943	3.4194e-07	DDX39B	Adipose_Subcutaneous
k73	6	rs11229	6	31603770	A	G	0.427324	0.0827943	3.4194e-07	DDX39B	Adipose_Subcutaneous
k73	9	rs11229	6	31603770	A	G	0.427324	0.0827943	3.4194e-07	DDX39B	Adipose_Subcutaneous
k73	11	rs11229	6	31603770	A	G	0.427324	0.0827943	3.4194e-07	DDX39B	Adipose_Subcutaneous
k73	8	rs11229	6	31603770	A	G	0.427324	0.0827943	3.4194e-07	DDX39B	Adipose_Subcutaneous
k73	1	rs11229	6	31603770	A	G	-0.465825	0.0818815	2.06778e-08	STK19B	Adipose_Subcutaneous
k73	10	rs11229	6	31603770	A	G	-0.465825	0.0818815	2.06778e-08	STK19B	Adipose_Subcutaneous
k73	6	rs11229	6	31603770	A	G	-0.465825	0.0818815	2.06778e-08	STK19B	Adipose_Subcutaneous
k73	9	rs11229	6	31603770	A	G	-0.465825	0.0818815	2.06778e-08	STK19B	Adipose_Subcutaneous
k73	11	rs11229	6	31603770	A	G	-0.465825	0.0818815	2.06778e-08	STK19B	Adipose_Subcutaneous
k73	8	rs11229	6	31603770	A	G	-0.465825	0.0818815	2.06778e-08	STK19B	Adipose_Subcutaneous
k73	1	rs11229	6	31603770	A	G	0.533956	0.07199	4.49998e-13	CCHCR1	Adipose_Subcutaneous
k73	10	rs11229	6	31603770	A	G	0.533956	0.07199	4.49998e-13	CCHCR1	Adipose_Subcutaneous
k73	6	rs11229	6	31603770	A	G	0.533956	0.07199	4.49998e-13	CCHCR1	Adipose_Subcutaneous
k73	9	rs11229	6	31603770	A	G	0.533956	0.07199	4.49998e-13	CCHCR1	Adipose_Subcutaneous
k73	11	rs11229	6	31603770	A	G	0.533956	0.07199	4.49998e-13	CCHCR1	Adipose_Subcutaneous
k73	8	rs11229	6	31603770	A	G	0.533956	0.07199	4.49998e-13	CCHCR1	Adipose_Subcutaneous
k73	1	rs11229	6	31603770	A	G	-0.465825	0.0818815	2.06778e-08	STK19	Adipose_Subcutaneous
k73	10	rs11229	6	31603770	A	G	-0.465825	0.0818815	2.06778e-08	STK19	Adipose_Subcutaneous
k73	6	rs11229	6	31603770	A	G	-0.465825	0.0818815	2.06778e-08	STK19	Adipose_Subcutaneous
k73	9	rs11229	6	31603770	A	G	-0.465825	0.0818815	2.06778e-08	STK19	Adipose_Subcutaneous
k73	11	rs11229	6	31603770	A	G	-0.465825	0.0818815	2.06778e-08	STK19	Adipose_Subcutaneous
k73	1	rs11229	6	31603770	A	G	0.567625	0.0751503	1.75512e-13	BAG6	Adipose_Subcutaneous
k73	6	rs11229	6	31603770	A	G	0.567625	0.0751503	1.75512e-13	BAG6	Adipose_Subcutaneous
k73	11	rs11229	6	31603770	A	G	0.567625	0.0751503	1.75512e-13	BAG6	Adipose_Subcutaneous
k30	2	rs112339847	20	34304224	A	C	-0.405539	0.0703305	1.34595e-08	RBM39	Adipose_Subcutaneous
k159	1	rs11237424	11	77945903	A	G	0.569916	0.0813923	7.30123e-12	USP35	Adipose_Subcutaneous
k159	1	rs11237438	11	77998488	T	C	0.541683	0.0809798	5.48394e-11	USP35	Adipose_Subcutaneous
k159	1	rs11237439	11	77998861	T	A	0.541683	0.0809798	5.48394e-11	USP35	Adipose_Subcutaneous
k159	1	rs11237441	11	78005070	C	G	0.536428	0.0797476	4.32498e-11	USP35	Adipose_Subcutaneous
k159	1	rs11237442	11	78005078	G	A	0.536428	0.0797476	4.32498e-11	USP35	Adipose_Subcutaneous
k159	1	rs11237443	11	78005089	C	A	0.536428	0.0797476	4.32498e-11	USP35	Adipose_Subcutaneous
k159	1	rs11237452	11	78028480	G	C	0.498493	0.0795688	7.47684e-10	USP35	Adipose_Subcutaneous
k159	1	rs11237453	11	78028587	A	G	0.539531	0.0843997	3.45706e-10	USP35	Adipose_Subcutaneous
k159	1	rs11237456	11	78040780	C	G	0.544443	0.0755017	1.82419e-12	USP35	Adipose_Subcutaneous
k159	1	rs11237458	11	78050849	A	T	0.553276	0.0746177	4.57083e-13	USP35	Adipose_Subcutaneous
k159	1	rs11237459	11	78056273	A	C	0.484539	0.0722365	4.8759e-11	USP35	Adipose_Subcutaneous
k159	1	rs11237460	11	78056274	G	A	0.490539	0.0722985	2.98191e-11	USP35	Adipose_Subcutaneous
k159	1	rs11237462	11	78058812	C	A	0.546638	0.0809789	3.71726e-11	USP35	Adipose_Subcutaneous
k159	1	rs11237463	11	78060464	A	G	0.554081	0.0813336	2.49959e-11	USP35	Adipose_Subcutaneous
k159	1	rs11237464	11	78063207	C	T	0.525668	0.0801016	1.21349e-10	USP35	Adipose_Subcutaneous
k159	1	rs11237468	11	78072833	A	G	0.559076	0.0748193	3.07528e-13	USP35	Adipose_Subcutaneous
k159	1	rs11237469	11	78072875	A	T	0.554081	0.0813336	2.49959e-11	USP35	Adipose_Subcutaneous
k159	1	rs11237471	11	78082604	C	T	0.529754	0.0753006	5.87347e-12	USP35	Adipose_Subcutaneous
k159	1	rs11237477	11	78095069	A	T	0.517787	0.0749248	1.32514e-11	USP35	Adipose_Subcutaneous
k159	1	rs11237480	11	78110385	C	A	0.490397	0.0743541	9.88318e-11	USP35	Adipose_Subcutaneous
k159	1	rs11237485	11	78126011	G	A	0.557928	0.0816311	2.16594e-11	USP35	Adipose_Subcutaneous
k159	1	rs11237487	11	78126754	G	C	0.557928	0.0816311	2.16594e-11	USP35	Adipose_Subcutaneous
k159	1	rs11237489	11	78130325	G	A	0.527428	0.0801427	1.08078e-10	USP35	Adipose_Subcutaneous
k159	1	rs11237490	11	78135229	C	T	0.508933	0.0789324	2.46759e-10	USP35	Adipose_Subcutaneous
k159	1	rs11237495	11	78155090	A	G	0.352373	0.0767721	5.48788e-06	USP35	Adipose_Subcutaneous
k159	1	rs11237509	11	78173439	C	A	0.394605	0.0743606	1.61557e-07	USP35	Adipose_Subcutaneous
k159	1	rs11237511	11	78173606	C	T	0.394824	0.0740425	1.41195e-07	USP35	Adipose_Subcutaneous
k159	1	rs11237527	11	78219664	C	A	-0.35915	0.0759521	2.86871e-06	USP35	Adipose_Subcutaneous
k73	10	rs112412792	6	30276741	G	C	1.41454	0.236882	4.19525e-09	HCG18	Adipose_Subcutaneous
k73	6	rs112412792	6	30276741	G	C	1.41454	0.236882	4.19525e-09	HCG18	Adipose_Subcutaneous
k73	11	rs112412792	6	30276741	G	C	1.41454	0.236882	4.19525e-09	HCG18	Adipose_Subcutaneous
k73	8	rs112412792	6	30276741	G	C	1.41454	0.236882	4.19525e-09	HCG18	Adipose_Subcutaneous
k73	9	rs112412792	6	30276741	G	C	1.41454	0.236882	4.19525e-09	HCG18	Adipose_Subcutaneous
k139	4	rs11242051	5	130261276	G	A	1.08085	0.0613923	1.80798e-55	HINT1	Adipose_Subcutaneous
k139	4	rs11242054	5	130330693	A	C	1.01312	0.0574618	1.35448e-55	HINT1	Adipose_Subcutaneous
k139	4	rs11242055	5	130350844	G	T	0.998875	0.0558075	6.48013e-57	HINT1	Adipose_Subcutaneous
k139	2	rs11242113	5	131777234	G	A	-0.527097	0.0630608	5.11e-16	P4HA2	Adipose_Subcutaneous
k139	2	rs11242113	5	131777234	G	A	0.346935	0.0737257	3.19605e-06	AC034220.3	Adipose_Subcutaneous
k79	1	rs11245386	10	126533457	T	A	0.418277	0.0529076	1.43962e-14	EEF1AKMT2	Adipose_Subcutaneous
k79	1	rs11245390	10	126544939	C	A	0.415419	0.0528378	1.97148e-14	EEF1AKMT2	Adipose_Subcutaneous
k71	2	rs11249882	8	8561536	T	C	0.358474	0.0715556	7.33369e-07	FAM86B3P	Adipose_Subcutaneous
k71	2	rs11249883	8	8561537	G	A	0.358474	0.0715556	7.33369e-07	FAM86B3P	Adipose_Subcutaneous
k71	2	rs11249884	8	8561552	T	C	0.358474	0.0715556	7.33369e-07	FAM86B3P	Adipose_Subcutaneous
k71	2	rs11249885	8	8562008	C	T	0.358474	0.0715556	7.33369e-07	FAM86B3P	Adipose_Subcutaneous
k71	2	rs11249886	8	8562021	T	A	0.358474	0.0715556	7.33369e-07	FAM86B3P	Adipose_Subcutaneous
k71	2	rs11249887	8	8562184	T	C	0.358474	0.0715556	7.33369e-07	FAM86B3P	Adipose_Subcutaneous
k71	2	rs11249888	8	8564934	T	C	0.363485	0.0714672	5.006e-07	FAM86B3P	Adipose_Subcutaneous
k71	2	rs11249889	8	8564992	G	T	0.363485	0.0714672	5.006e-07	FAM86B3P	Adipose_Subcutaneous
k71	2	rs11249890	8	8565245	G	T	0.363485	0.0714672	5.006e-07	FAM86B3P	Adipose_Subcutaneous
k123	3	rs112505692	1	171074002	G	A	1.52474	0.0364716	9.15814e-174	FMO3	Adipose_Subcutaneous
k123	1	rs112505692	1	171074002	G	A	1.52474	0.0364716	9.15814e-174	FMO3	Adipose_Subcutaneous
k123	4	rs112505692	1	171074002	G	A	1.52474	0.0364716	9.15814e-174	FMO3	Adipose_Subcutaneous
k123	2	rs112505692	1	171074002	G	A	1.52474	0.0364716	9.15814e-174	FMO3	Adipose_Subcutaneous
k36	1	rs112510641	19	38254598	G	A	0.490441	0.0589864	7.1164e-16	ZNF781	Adipose_Subcutaneous
k36	1	rs112510641	19	38254598	G	A	0.490441	0.0589864	7.1164e-16	ZFP30	Adipose_Subcutaneous
k73	8	rs112516307	6	31382068	A	C	0.727742	0.172605	2.89948e-05	HLA-E	Adipose_Subcutaneous
k73	9	rs112516307	6	31382068	A	C	0.727742	0.172605	2.89948e-05	HLA-E	Adipose_Subcutaneous
k219	1	rs112517663	3	14037066	G	A	-0.34262	0.0445085	6.35997e-14	XPC	Adipose_Subcutaneous
k55	2	rs11260709	1	16557691	T	C	-0.289131	0.0629672	5.43962e-06	CPLANE2	Adipose_Subcutaneous
k55	2	rs11260709	1	16557691	T	C	0.587181	0.0580138	3.2499e-22	FBXO42	Adipose_Subcutaneous
k55	2	rs11260710	1	16564863	A	G	0.607717	0.0547603	5.48176e-26	FBXO42	Adipose_Subcutaneous
k55	2	rs11260710	1	16564863	A	G	-0.279512	0.0603444	4.51568e-06	CPLANE2	Adipose_Subcutaneous
k55	2	rs11260718	1	16617812	T	C	-0.278038	0.0606355	5.6021e-06	CPLANE2	Adipose_Subcutaneous
k55	2	rs11260718	1	16617812	T	C	0.626041	0.0546873	2.15809e-27	FBXO42	Adipose_Subcutaneous
k55	2	rs11260719	1	16617911	C	T	-0.288525	0.059197	1.4289e-06	CPLANE2	Adipose_Subcutaneous
k55	2	rs11260719	1	16617911	C	T	0.637814	0.0529843	8.04384e-30	FBXO42	Adipose_Subcutaneous
k55	2	rs11260720	1	16620589	T	C	0.637814	0.0529843	8.04384e-30	FBXO42	Adipose_Subcutaneous
k55	2	rs11260720	1	16620589	T	C	-0.288525	0.059197	1.4289e-06	CPLANE2	Adipose_Subcutaneous
k205	2	rs112666357	10	74997839	T	C	0.411552	0.0899378	5.85109e-06	CFAP70	Adipose_Subcutaneous
k205	2	rs112666357	10	74997839	T	C	0.473824	0.0892978	1.61999e-07	NUDT13	Adipose_Subcutaneous
k205	2	rs112666357	10	74997839	T	C	-0.47744	0.0932587	4.22764e-07	ECD	Adipose_Subcutaneous
k219	1	rs1127122	3	14242442	A	G	-0.590306	0.0404888	5.22919e-41	XPC	Adipose_Subcutaneous
k110	1	rs112736626	3	48952483	G	A	-0.846349	0.112576	2.24112e-13	MST1	Adipose_Subcutaneous
k110	3	rs112736626	3	48952483	G	A	-0.846349	0.112576	2.24112e-13	MST1	Adipose_Subcutaneous
k110	1	rs112736626	3	48952483	G	A	0.507348	0.0968488	2.30035e-07	ARIH2	Adipose_Subcutaneous
k110	3	rs112736626	3	48952483	G	A	0.507348	0.0968488	2.30035e-07	ARIH2	Adipose_Subcutaneous
k110	3	rs112768159	3	53162660	G	C	0.410791	0.0538117	9.98367e-14	ITIH4	Adipose_Subcutaneous
k110	1	rs112837572	3	48901171	C	T	0.499194	0.0979147	4.70709e-07	ARIH2	Adipose_Subcutaneous
k110	3	rs112837572	3	48901171	C	T	0.499194	0.0979147	4.70709e-07	ARIH2	Adipose_Subcutaneous
k110	1	rs112837572	3	48901171	C	T	-0.877596	0.113357	4.6564e-14	MST1	Adipose_Subcutaneous
k110	3	rs112837572	3	48901171	C	T	-0.877596	0.113357	4.6564e-14	MST1	Adipose_Subcutaneous
k110	3	rs112837936	3	49466021	G	A	0.51809	0.0988005	2.23878e-07	ARIH2	Adipose_Subcutaneous
k110	1	rs112837936	3	49466021	G	A	0.51809	0.0988005	2.23878e-07	ARIH2	Adipose_Subcutaneous
k110	3	rs112837936	3	49466021	G	A	-0.844923	0.115097	7.57426e-13	MST1	Adipose_Subcutaneous
k110	1	rs112837936	3	49466021	G	A	-0.844923	0.115097	7.57426e-13	MST1	Adipose_Subcutaneous
k110	2	rs112860674	3	52779591	C	T	0.373706	0.0568386	1.12365e-10	GLT8D1	Adipose_Subcutaneous
k110	2	rs112860674	3	52779591	C	T	0.200455	0.0478591	3.26566e-05	ITIH3	Adipose_Subcutaneous
k110	2	rs112860674	3	52779591	C	T	-0.182968	0.0346447	1.84389e-07	STAB1	Adipose_Subcutaneous
k110	2	rs112860674	3	52779591	C	T	0.378556	0.0549146	1.48164e-11	PBRM1	Adipose_Subcutaneous
k110	2	rs112860674	3	52779591	C	T	0.308789	0.0587152	2.06856e-07	GLYCTK	Adipose_Subcutaneous
k110	2	rs112860674	3	52779591	C	T	0.621359	0.0501284	2.51258e-31	NT5DC2	Adipose_Subcutaneous
k139	4	rs112876284	5	130293884	G	C	-1.08085	0.0613923	1.80798e-55	HINT1	Adipose_Subcutaneous
k205	2	rs112880006	10	75049621	T	C	0.479693	0.105572	6.78277e-06	NUDT13	Adipose_Subcutaneous
k205	2	rs112880006	10	75049621	T	C	-0.482821	0.11021	1.41282e-05	ECD	Adipose_Subcutaneous
k205	2	rs112880006	10	75049621	T	C	0.595571	0.104608	2.01857e-08	CFAP70	Adipose_Subcutaneous
k205	2	rs112880006	10	75049621	T	C	-0.75959	0.117931	2.57166e-10	MRPS16	Adipose_Subcutaneous
k60	1	rs1128919	2	148657117	G	A	-0.215088	0.0497673	1.83322e-05	ACVR2A	Adipose_Subcutaneous
k60	1	rs1128919	2	148657117	G	A	-0.399253	0.0548001	1.10289e-12	ORC4	Adipose_Subcutaneous
k36	1	rs112894371	19	38282540	G	C	0.444195	0.061323	1.46571e-12	ZNF781	Adipose_Subcutaneous
k36	1	rs112894371	19	38282540	G	C	0.444195	0.061323	1.46571e-12	ZFP30	Adipose_Subcutaneous
k36	1	rs112894371	19	38282540	G	C	0.369661	0.0682579	9.10143e-08	ZNF585A	Adipose_Subcutaneous
k110	3	rs112911401	3	50318315	C	T	-0.726498	0.129914	3.52061e-08	RNF123	Adipose_Subcutaneous
k73	6	rs112925679	6	29928823	G	A	1.37809	0.245676	3.20441e-08	HCG18	Adipose_Subcutaneous
k73	8	rs112925679	6	29928823	G	A	1.37809	0.245676	3.20441e-08	HCG18	Adipose_Subcutaneous
k73	11	rs112925679	6	29928823	G	A	1.37809	0.245676	3.20441e-08	HCG18	Adipose_Subcutaneous
k73	10	rs112925679	6	29928823	G	A	1.37809	0.245676	3.20441e-08	HCG18	Adipose_Subcutaneous
k73	9	rs112925679	6	29928823	G	A	1.37809	0.245676	3.20441e-08	HCG18	Adipose_Subcutaneous
k73	10	rs112965058	6	30017328	C	T	0.81974	0.109887	3.35266e-13	ZNRD1ASP	Adipose_Subcutaneous
k73	11	rs112965058	6	30017328	C	T	0.81974	0.109887	3.35266e-13	ZNRD1ASP	Adipose_Subcutaneous
k73	11	rs112980225	6	30677037	A	G	-1.01933	0.145609	7.37879e-12	MDC1	Adipose_Subcutaneous
k73	6	rs112980225	6	30677037	A	G	-1.01933	0.145609	7.37879e-12	MDC1	Adipose_Subcutaneous
k73	8	rs112980225	6	30677037	A	G	-1.01933	0.145609	7.37879e-12	MDC1	Adipose_Subcutaneous
k73	10	rs112980225	6	30677037	A	G	-1.01933	0.145609	7.37879e-12	MDC1	Adipose_Subcutaneous
k73	9	rs112980225	6	30677037	A	G	-1.01933	0.145609	7.37879e-12	MDC1	Adipose_Subcutaneous
k30	2	rs113014094	20	34315677	T	C	-0.408347	0.0706906	1.2702e-08	RBM39	Adipose_Subcutaneous
k30	2	rs113014094	20	34315677	T	C	-1.15171	0.0734884	4.10244e-46	ERGIC3	Adipose_Subcutaneous
k73	11	rs113059562	6	31427376	C	T	-1.71436	0.2772	1.20731e-09	SKIV2L	Adipose_Subcutaneous
k73	9	rs113059562	6	31427376	C	T	-1.71436	0.2772	1.20731e-09	SKIV2L	Adipose_Subcutaneous
k110	1	rs1131095	3	49714225	T	C	-1.22937	0.0464534	1.70213e-100	MST1	Adipose_Subcutaneous
k110	1	rs1131095	3	49714225	T	C	0.456065	0.0648166	5.8335e-12	RNF123	Adipose_Subcutaneous
k110	3	rs113115750	3	49470063	C	T	-0.649483	0.124523	2.58686e-07	RNF123	Adipose_Subcutaneous
k139	1	rs1131809	5	132437531	C	T	0.292366	0.0611457	2.23139e-06	UQCRQ	Adipose_Subcutaneous
k30	2	rs113203744	20	34253656	C	G	-0.408347	0.0706906	1.2702e-08	RBM39	Adipose_Subcutaneous
k30	2	rs113203744	20	34253656	C	G	-1.15171	0.0734884	4.10244e-46	ERGIC3	Adipose_Subcutaneous
k36	1	rs113219096	19	38170706	T	A	0.495888	0.0609716	2.74222e-15	ZFP30	Adipose_Subcutaneous
k36	1	rs113219096	19	38170706	T	A	0.495888	0.0609716	2.74222e-15	ZNF781	Adipose_Subcutaneous
k73	11	rs113222838	6	29819226	A	G	1.16447	0.211035	5.26608e-08	HCG18	Adipose_Subcutaneous
k73	10	rs113222838	6	29819226	A	G	1.16447	0.211035	5.26608e-08	HCG18	Adipose_Subcutaneous
k73	9	rs113222838	6	29819226	A	G	1.16447	0.211035	5.26608e-08	HCG18	Adipose_Subcutaneous
k73	8	rs113222838	6	29819226	A	G	1.16447	0.211035	5.26608e-08	HCG18	Adipose_Subcutaneous
k73	6	rs113222838	6	29819226	A	G	1.16447	0.211035	5.26608e-08	HCG18	Adipose_Subcutaneous
k36	1	rs113253023	19	38135307	C	T	0.508987	0.0606597	4.00532e-16	ZFP30	Adipose_Subcutaneous
k36	1	rs113253023	19	38135307	C	T	0.508987	0.0606597	4.00532e-16	ZNF781	Adipose_Subcutaneous
k110	2	rs1133415	3	52575831	G	A	0.310155	0.0548766	2.53832e-08	PBRM1	Adipose_Subcutaneous
k110	3	rs1133415	3	52575831	G	A	0.310155	0.0548766	2.53832e-08	PBRM1	Adipose_Subcutaneous
k110	2	rs1133415	3	52575831	G	A	0.640071	0.0488191	2.06466e-34	NT5DC2	Adipose_Subcutaneous
k110	3	rs1133415	3	52575831	G	A	0.640071	0.0488191	2.06466e-34	NT5DC2	Adipose_Subcutaneous
k110	2	rs1133415	3	52575831	G	A	0.314172	0.0566543	4.5384e-08	GLT8D1	Adipose_Subcutaneous
k110	3	rs1133415	3	52575831	G	A	0.314172	0.0566543	4.5384e-08	GLT8D1	Adipose_Subcutaneous
k110	2	rs1133415	3	52575831	G	A	-0.18895	0.0340885	4.59977e-08	STAB1	Adipose_Subcutaneous
k110	3	rs1133415	3	52575831	G	A	-0.18895	0.0340885	4.59977e-08	STAB1	Adipose_Subcutaneous
k205	2	rs113370867	10	75105712	T	C	0.583044	0.102297	1.95067e-08	CFAP70	Adipose_Subcutaneous
k205	2	rs113370867	10	75105712	T	C	0.50752	0.102918	1.08026e-06	NUDT13	Adipose_Subcutaneous
k205	2	rs113370867	10	75105712	T	C	-0.496244	0.107587	4.94225e-06	ECD	Adipose_Subcutaneous
k205	2	rs113370867	10	75105712	T	C	-0.749251	0.115258	1.78112e-10	MRPS16	Adipose_Subcutaneous
k73	11	rs113397158	6	31394218	A	T	0.727742	0.172605	2.89948e-05	HLA-E	Adipose_Subcutaneous
k73	8	rs113397158	6	31394218	A	T	0.727742	0.172605	2.89948e-05	HLA-E	Adipose_Subcutaneous
k73	9	rs113397158	6	31394218	A	T	0.727742	0.172605	2.89948e-05	HLA-E	Adipose_Subcutaneous
k205	2	rs113418133	10	74898465	T	C	-0.52815	0.0931854	2.32577e-08	ECD	Adipose_Subcutaneous
k205	2	rs113418133	10	74898465	T	C	-0.365635	0.0788197	4.37228e-06	P4HA1	Adipose_Subcutaneous
k205	2	rs113418133	10	74898465	T	C	0.524374	0.0891915	7.1153e-09	NUDT13	Adipose_Subcutaneous
k205	2	rs113418133	10	74898465	T	C	0.428055	0.0901988	2.64591e-06	CFAP70	Adipose_Subcutaneous
k73	8	rs113428559	6	31408338	G	C	0.727742	0.172605	2.89948e-05	HLA-E	Adipose_Subcutaneous
k73	11	rs113428559	6	31408338	G	C	0.727742	0.172605	2.89948e-05	HLA-E	Adipose_Subcutaneous
k73	9	rs113428559	6	31408338	G	C	0.727742	0.172605	2.89948e-05	HLA-E	Adipose_Subcutaneous
k139	3	rs113437942	5	131802223	C	T	0.602604	0.139266	1.79247e-05	PDLIM4	Adipose_Subcutaneous
k170	1	rs113439968	16	71651418	T	C	0.294271	0.0660325	1.00809e-05	PHLPP2	Adipose_Subcutaneous
k105	1	rs113441031	16	69763280	C	T	0.50814	0.0776578	1.36732e-10	NOB1	Adipose_Subcutaneous
k36	1	rs113445505	19	38157969	C	T	0.508987	0.0606597	4.00532e-16	ZFP30	Adipose_Subcutaneous
k36	1	rs113445505	19	38157969	C	T	0.508987	0.0606597	4.00532e-16	ZNF781	Adipose_Subcutaneous
k205	2	rs1134777	10	75538651	C	G	0.357075	0.0622973	1.63091e-08	CAMK2G	Adipose_Subcutaneous
k205	2	rs1134777	10	75538651	C	G	-0.387811	0.0681097	2.01241e-08	PLAU	Adipose_Subcutaneous
k205	2	rs1134777	10	75538651	C	G	-0.494005	0.0600038	1.30891e-15	BMS1P4	Adipose_Subcutaneous
k30	2	rs113522583	20	34212327	C	A	-1.15171	0.0734884	4.10244e-46	ERGIC3	Adipose_Subcutaneous
k139	4	rs113529004	5	130156658	A	C	-0.777866	0.0733821	4.89437e-24	HINT1	Adipose_Subcutaneous
k73	9	rs113564455	6	29743669	G	A	1.37809	0.245676	3.20441e-08	HCG18	Adipose_Subcutaneous
k73	11	rs113564455	6	29743669	G	A	1.37809	0.245676	3.20441e-08	HCG18	Adipose_Subcutaneous
k73	6	rs113564455	6	29743669	G	A	1.37809	0.245676	3.20441e-08	HCG18	Adipose_Subcutaneous
k73	8	rs113564455	6	29743669	G	A	1.37809	0.245676	3.20441e-08	HCG18	Adipose_Subcutaneous
k19	1	rs113569895	17	37513354	T	C	0.470621	0.0668912	5.85703e-12	GSDMB	Adipose_Subcutaneous
k19	1	rs113569895	17	37513354	T	C	-0.520921	0.0664505	2.32421e-14	PGAP3	Adipose_Subcutaneous
k73	6	rs113575028	6	29838950	C	T	1.37809	0.245676	3.20441e-08	HCG18	Adipose_Subcutaneous
k73	11	rs113575028	6	29838950	C	T	1.37809	0.245676	3.20441e-08	HCG18	Adipose_Subcutaneous
k73	9	rs113575028	6	29838950	C	T	1.37809	0.245676	3.20441e-08	HCG18	Adipose_Subcutaneous
k73	8	rs113575028	6	29838950	C	T	1.37809	0.245676	3.20441e-08	HCG18	Adipose_Subcutaneous
k73	10	rs113575028	6	29838950	C	T	1.37809	0.245676	3.20441e-08	HCG18	Adipose_Subcutaneous
k110	3	rs113575180	3	53131043	G	C	0.392654	0.0862725	6.55219e-06	RFT1	Adipose_Subcutaneous
k110	3	rs113575180	3	53131043	G	C	-0.619609	0.09261	5.43548e-11	SEMA3G	Adipose_Subcutaneous
k73	6	rs113669802	6	29972724	T	C	1.27003	0.241404	2.04795e-07	HCG18	Adipose_Subcutaneous
k73	9	rs113669802	6	29972724	T	C	1.27003	0.241404	2.04795e-07	HCG18	Adipose_Subcutaneous
k73	8	rs113669802	6	29972724	T	C	1.27003	0.241404	2.04795e-07	HCG18	Adipose_Subcutaneous
k73	10	rs113669802	6	29972724	T	C	1.27003	0.241404	2.04795e-07	HCG18	Adipose_Subcutaneous
k73	11	rs113669802	6	29972724	T	C	1.27003	0.241404	2.04795e-07	HCG18	Adipose_Subcutaneous
k73	8	rs1136719	6	30695920	C	T	-0.518955	0.085553	2.4268e-09	FLOT1	Adipose_Subcutaneous
k73	9	rs1136719	6	30695920	C	T	-0.518955	0.085553	2.4268e-09	FLOT1	Adipose_Subcutaneous
k73	6	rs1136719	6	30695920	C	T	-0.518955	0.085553	2.4268e-09	FLOT1	Adipose_Subcutaneous
k73	10	rs1136719	6	30695920	C	T	-0.518955	0.085553	2.4268e-09	FLOT1	Adipose_Subcutaneous
k205	2	rs113688901	10	75045974	G	A	0.50752	0.102918	1.08026e-06	NUDT13	Adipose_Subcutaneous
k205	2	rs113688901	10	75045974	G	A	-0.496244	0.107587	4.94225e-06	ECD	Adipose_Subcutaneous
k205	2	rs113688901	10	75045974	G	A	0.583044	0.102297	1.95067e-08	CFAP70	Adipose_Subcutaneous
k205	2	rs113688901	10	75045974	G	A	-0.749251	0.115258	1.78112e-10	MRPS16	Adipose_Subcutaneous
k73	6	rs113699636	6	29961016	C	A	1.48217	0.263207	2.84338e-08	HCG18	Adipose_Subcutaneous
k73	9	rs113699636	6	29961016	C	A	1.48217	0.263207	2.84338e-08	HCG18	Adipose_Subcutaneous
k73	11	rs113699636	6	29961016	C	A	1.48217	0.263207	2.84338e-08	HCG18	Adipose_Subcutaneous
k205	2	rs113716124	10	74951218	T	C	0.524374	0.0891915	7.1153e-09	NUDT13	Adipose_Subcutaneous
k205	2	rs113716124	10	74951218	T	C	0.428055	0.0901988	2.64591e-06	CFAP70	Adipose_Subcutaneous
k205	2	rs113716124	10	74951218	T	C	-0.365635	0.0788197	4.37228e-06	P4HA1	Adipose_Subcutaneous
k205	2	rs113716124	10	74951218	T	C	-0.52815	0.0931854	2.32577e-08	ECD	Adipose_Subcutaneous
k205	2	rs113729462	10	74951080	T	C	-0.368599	0.0791087	3.97294e-06	P4HA1	Adipose_Subcutaneous
k205	2	rs113729462	10	74951080	T	C	-0.524004	0.0936051	3.4093e-08	ECD	Adipose_Subcutaneous
k205	2	rs113729462	10	74951080	T	C	0.538286	0.089406	3.15667e-09	NUDT13	Adipose_Subcutaneous
k123	3	rs113729962	1	171061387	G	A	1.54648	0.0358575	1.62887e-179	FMO3	Adipose_Subcutaneous
k123	2	rs113729962	1	171061387	G	A	1.54648	0.0358575	1.62887e-179	FMO3	Adipose_Subcutaneous
k123	4	rs113729962	1	171061387	G	A	1.54648	0.0358575	1.62887e-179	FMO3	Adipose_Subcutaneous
k123	1	rs113729962	1	171061387	G	A	1.54648	0.0358575	1.62887e-179	FMO3	Adipose_Subcutaneous
k36	1	rs113757599	19	38186853	C	T	0.525671	0.0602608	3.13778e-17	ZFP30	Adipose_Subcutaneous
k36	1	rs113757599	19	38186853	C	T	0.525671	0.0602608	3.13778e-17	ZNF781	Adipose_Subcutaneous
k36	1	rs113757599	19	38186853	C	T	0.289523	0.0690624	3.21384e-05	ZNF585A	Adipose_Subcutaneous
k170	1	rs113768344	16	71838481	T	C	0.360591	0.0617525	8.92123e-09	PHLPP2	Adipose_Subcutaneous
k170	1	rs113768344	16	71838481	T	C	0.229979	0.0497767	4.76882e-06	ZNF19	Adipose_Subcutaneous
k73	11	rs113854466	6	29839800	G	T	1.37809	0.245676	3.20441e-08	HCG18	Adipose_Subcutaneous
k73	10	rs113854466	6	29839800	G	T	1.37809	0.245676	3.20441e-08	HCG18	Adipose_Subcutaneous
k73	9	rs113854466	6	29839800	G	T	1.37809	0.245676	3.20441e-08	HCG18	Adipose_Subcutaneous
k73	6	rs113854466	6	29839800	G	T	1.37809	0.245676	3.20441e-08	HCG18	Adipose_Subcutaneous
k73	8	rs113854466	6	29839800	G	T	1.37809	0.245676	3.20441e-08	HCG18	Adipose_Subcutaneous
k73	11	rs113947529	6	31624465	A	T	0.891756	0.164594	8.99212e-08	LSM2	Adipose_Subcutaneous
k73	11	rs113947529	6	31624465	A	T	-0.804532	0.171041	3.22681e-06	NFKBIL1	Adipose_Subcutaneous
k206	1	rs113978837	4	52815921	A	G	-0.549638	0.0613515	4.94075e-18	DCUN1D4	Adipose_Subcutaneous
k73	11	rs114058744	6	32265142	A	T	-1.00614	0.150751	6.02593e-11	NFKBIL1	Adipose_Subcutaneous
k73	6	rs114058744	6	32265142	A	T	-1.00614	0.150751	6.02593e-11	NFKBIL1	Adipose_Subcutaneous
k73	10	rs114058744	6	32265142	A	T	-1.00614	0.150751	6.02593e-11	NFKBIL1	Adipose_Subcutaneous
k73	8	rs114058744	6	32265142	A	T	-1.00614	0.150751	6.02593e-11	NFKBIL1	Adipose_Subcutaneous
k73	9	rs114058744	6	32265142	A	T	-1.00614	0.150751	6.02593e-11	NFKBIL1	Adipose_Subcutaneous
k73	8	rs114069575	6	32266930	A	G	-1.00614	0.150751	6.02593e-11	NFKBIL1	Adipose_Subcutaneous
k73	11	rs114069575	6	32266930	A	G	-1.00614	0.150751	6.02593e-11	NFKBIL1	Adipose_Subcutaneous
k73	6	rs114069575	6	32266930	A	G	-1.00614	0.150751	6.02593e-11	NFKBIL1	Adipose_Subcutaneous
k73	11	rs114095478	6	32267224	A	G	-1.00614	0.150751	6.02593e-11	NFKBIL1	Adipose_Subcutaneous
k73	10	rs114095478	6	32267224	A	G	-1.00614	0.150751	6.02593e-11	NFKBIL1	Adipose_Subcutaneous
k73	8	rs114095478	6	32267224	A	G	-1.00614	0.150751	6.02593e-11	NFKBIL1	Adipose_Subcutaneous
k73	6	rs114095478	6	32267224	A	G	-1.00614	0.150751	6.02593e-11	NFKBIL1	Adipose_Subcutaneous
k73	8	rs114212906	6	31391389	C	T	0.792501	0.137521	1.37194e-08	MICA	Adipose_Subcutaneous
k73	8	rs114233831	6	31411754	A	T	0.792501	0.137521	1.37194e-08	MICA	Adipose_Subcutaneous
k110	3	rs114317830	3	53160269	A	T	0.407951	0.0538083	1.44012e-13	ITIH4	Adipose_Subcutaneous
k64	1	rs1143670	3	121646641	A	G	-0.323112	0.0559534	1.28357e-08	IQCB1	Adipose_Subcutaneous
k64	1	rs1143671	3	121647286	C	T	-0.312782	0.0556726	3.05272e-08	IQCB1	Adipose_Subcutaneous
k64	1	rs1143672	3	121648168	G	A	-0.312782	0.0556726	3.05272e-08	IQCB1	Adipose_Subcutaneous
k73	11	rs114376405	6	30770701	G	A	-1.43127	0.23676	2.73765e-09	NFKBIL1	Adipose_Subcutaneous
k73	6	rs114460552	6	32265866	C	G	-1.00614	0.150751	6.02593e-11	NFKBIL1	Adipose_Subcutaneous
k73	10	rs114460552	6	32265866	C	G	-1.00614	0.150751	6.02593e-11	NFKBIL1	Adipose_Subcutaneous
k73	9	rs114460552	6	32265866	C	G	-1.00614	0.150751	6.02593e-11	NFKBIL1	Adipose_Subcutaneous
k73	8	rs114460552	6	32265866	C	G	-1.00614	0.150751	6.02593e-11	NFKBIL1	Adipose_Subcutaneous
k73	11	rs114469043	6	31588865	A	G	0.983095	0.182448	1.05168e-07	LSM2	Adipose_Subcutaneous
k73	10	rs114469043	6	31588865	A	G	0.983095	0.182448	1.05168e-07	LSM2	Adipose_Subcutaneous
k73	9	rs114469043	6	31588865	A	G	0.983095	0.182448	1.05168e-07	LSM2	Adipose_Subcutaneous
k73	11	rs114469043	6	31588865	A	G	-1.01915	0.188383	9.37954e-08	NFKBIL1	Adipose_Subcutaneous
k73	10	rs114469043	6	31588865	A	G	-1.01915	0.188383	9.37954e-08	NFKBIL1	Adipose_Subcutaneous
k73	9	rs114469043	6	31588865	A	G	-1.01915	0.188383	9.37954e-08	NFKBIL1	Adipose_Subcutaneous
k73	8	rs1144709	6	31709349	C	T	0.402183	0.068391	7.05688e-09	DDX39B	Adipose_Subcutaneous
k73	10	rs1144709	6	31709349	C	T	0.402183	0.068391	7.05688e-09	DDX39B	Adipose_Subcutaneous
k73	11	rs1144709	6	31709349	C	T	0.402183	0.068391	7.05688e-09	DDX39B	Adipose_Subcutaneous
k73	6	rs1144709	6	31709349	C	T	0.402183	0.068391	7.05688e-09	DDX39B	Adipose_Subcutaneous
k73	8	rs1144709	6	31709349	C	T	0.500568	0.0620983	4.66176e-15	BAG6	Adipose_Subcutaneous
k73	10	rs1144709	6	31709349	C	T	0.500568	0.0620983	4.66176e-15	BAG6	Adipose_Subcutaneous
k73	9	rs1144709	6	31709349	C	T	0.500568	0.0620983	4.66176e-15	BAG6	Adipose_Subcutaneous
k73	11	rs1144709	6	31709349	C	T	0.500568	0.0620983	4.66176e-15	BAG6	Adipose_Subcutaneous
k73	6	rs1144709	6	31709349	C	T	0.500568	0.0620983	4.66176e-15	BAG6	Adipose_Subcutaneous
k73	9	rs114543649	6	32261158	G	C	-1.00614	0.150751	6.02593e-11	NFKBIL1	Adipose_Subcutaneous
k73	11	rs114543649	6	32261158	G	C	-1.00614	0.150751	6.02593e-11	NFKBIL1	Adipose_Subcutaneous
k73	10	rs114543649	6	32261158	G	C	-1.00614	0.150751	6.02593e-11	NFKBIL1	Adipose_Subcutaneous
k73	6	rs114543649	6	32261158	G	C	-1.00614	0.150751	6.02593e-11	NFKBIL1	Adipose_Subcutaneous
k73	8	rs114543649	6	32261158	G	C	-1.00614	0.150751	6.02593e-11	NFKBIL1	Adipose_Subcutaneous
k73	10	rs114555625	6	32268832	C	T	-1.00614	0.150751	6.02593e-11	NFKBIL1	Adipose_Subcutaneous
k73	9	rs114555625	6	32268832	C	T	-1.00614	0.150751	6.02593e-11	NFKBIL1	Adipose_Subcutaneous
k73	11	rs114555625	6	32268832	C	T	-1.00614	0.150751	6.02593e-11	NFKBIL1	Adipose_Subcutaneous
k73	8	rs114555625	6	32268832	C	T	-1.00614	0.150751	6.02593e-11	NFKBIL1	Adipose_Subcutaneous
k73	8	rs114563255	6	31398205	G	T	0.777495	0.136438	1.96199e-08	MICA	Adipose_Subcutaneous
k139	3	rs114597978	5	131803851	G	A	0.602604	0.139266	1.79247e-05	PDLIM4	Adipose_Subcutaneous
k73	6	rs114604281	6	30707646	C	T	-0.500797	0.0857496	8.87475e-09	FLOT1	Adipose_Subcutaneous
k73	9	rs114604281	6	30707646	C	T	-0.500797	0.0857496	8.87475e-09	FLOT1	Adipose_Subcutaneous
k73	11	rs114604281	6	30707646	C	T	-0.500797	0.0857496	8.87475e-09	FLOT1	Adipose_Subcutaneous
k73	8	rs114604281	6	30707646	C	T	-0.500797	0.0857496	8.87475e-09	FLOT1	Adipose_Subcutaneous
k73	10	rs114604281	6	30707646	C	T	-0.500797	0.0857496	8.87475e-09	FLOT1	Adipose_Subcutaneous
k110	3	rs114670283	3	53160270	C	T	0.407951	0.0538083	1.44012e-13	ITIH4	Adipose_Subcutaneous
k73	9	rs114826402	6	30703162	A	G	-0.500797	0.0857496	8.87475e-09	FLOT1	Adipose_Subcutaneous
k73	10	rs114826402	6	30703162	A	G	-0.500797	0.0857496	8.87475e-09	FLOT1	Adipose_Subcutaneous
k73	11	rs114826402	6	30703162	A	G	-0.500797	0.0857496	8.87475e-09	FLOT1	Adipose_Subcutaneous
k73	6	rs114826402	6	30703162	A	G	-0.500797	0.0857496	8.87475e-09	FLOT1	Adipose_Subcutaneous
k73	8	rs114842164	6	31408137	C	T	0.792501	0.137521	1.37194e-08	MICA	Adipose_Subcutaneous
k73	8	rs114849343	6	31400873	G	T	0.792501	0.137521	1.37194e-08	MICA	Adipose_Subcutaneous
k139	3	rs114856949	5	130796547	C	T	-0.998811	0.188818	1.76368e-07	HINT1	Adipose_Subcutaneous
k73	8	rs114910505	6	32266801	G	A	-1.00614	0.150751	6.02593e-11	NFKBIL1	Adipose_Subcutaneous
k73	6	rs114910505	6	32266801	G	A	-1.00614	0.150751	6.02593e-11	NFKBIL1	Adipose_Subcutaneous
k73	10	rs114910505	6	32266801	G	A	-1.00614	0.150751	6.02593e-11	NFKBIL1	Adipose_Subcutaneous
k73	9	rs114910505	6	32266801	G	A	-1.00614	0.150751	6.02593e-11	NFKBIL1	Adipose_Subcutaneous
k73	10	rs114932228	6	30694397	G	A	-0.502448	0.0855104	7.25063e-09	FLOT1	Adipose_Subcutaneous
k73	8	rs114932228	6	30694397	G	A	-0.502448	0.0855104	7.25063e-09	FLOT1	Adipose_Subcutaneous
k73	6	rs114932228	6	30694397	G	A	-0.502448	0.0855104	7.25063e-09	FLOT1	Adipose_Subcutaneous
k73	11	rs114932228	6	30694397	G	A	-0.502448	0.0855104	7.25063e-09	FLOT1	Adipose_Subcutaneous
k73	9	rs114932228	6	30694397	G	A	-0.502448	0.0855104	7.25063e-09	FLOT1	Adipose_Subcutaneous
k73	9	rs114952125	6	31928148	G	T	-1.95767	0.195557	8.41537e-22	SKIV2L	Adipose_Subcutaneous
k73	10	rs114952125	6	31928148	G	T	-1.95767	0.195557	8.41537e-22	SKIV2L	Adipose_Subcutaneous
k73	8	rs114952125	6	31928148	G	T	-1.95767	0.195557	8.41537e-22	SKIV2L	Adipose_Subcutaneous
k73	11	rs114952125	6	31928148	G	T	-1.95767	0.195557	8.41537e-22	SKIV2L	Adipose_Subcutaneous
k73	6	rs114952125	6	31928148	G	T	-1.95767	0.195557	8.41537e-22	SKIV2L	Adipose_Subcutaneous
k73	9	rs114965076	6	30710632	C	T	-0.500797	0.0857496	8.87475e-09	FLOT1	Adipose_Subcutaneous
k73	8	rs114965076	6	30710632	C	T	-0.500797	0.0857496	8.87475e-09	FLOT1	Adipose_Subcutaneous
k73	10	rs114965076	6	30710632	C	T	-0.500797	0.0857496	8.87475e-09	FLOT1	Adipose_Subcutaneous
k73	11	rs114965076	6	30710632	C	T	-0.500797	0.0857496	8.87475e-09	FLOT1	Adipose_Subcutaneous
k205	2	rs11498024	10	74977339	A	C	-0.47744	0.0932587	4.22764e-07	ECD	Adipose_Subcutaneous
k205	2	rs11498024	10	74977339	A	C	0.411552	0.0899378	5.85109e-06	CFAP70	Adipose_Subcutaneous
k205	2	rs11498024	10	74977339	A	C	0.473824	0.0892978	1.61999e-07	NUDT13	Adipose_Subcutaneous
k73	11	rs115050884	6	31756802	T	A	-1.04394	0.19158	7.6154e-08	NFKBIL1	Adipose_Subcutaneous
k73	8	rs115130140	6	31410537	C	T	0.777495	0.136438	1.96199e-08	MICA	Adipose_Subcutaneous
k99	2	rs1151625	20	62369997	C	T	-1.27135	0.0939454	2.84932e-36	RTEL1	Adipose_Subcutaneous
k99	2	rs1151626	20	62374219	A	C	1.2495	0.0945162	6.88264e-35	RTEL1	Adipose_Subcutaneous
k73	6	rs115174216	6	32267051	T	C	-1.00614	0.150751	6.02593e-11	NFKBIL1	Adipose_Subcutaneous
k73	9	rs115174216	6	32267051	T	C	-1.00614	0.150751	6.02593e-11	NFKBIL1	Adipose_Subcutaneous
k73	8	rs115174216	6	32267051	T	C	-1.00614	0.150751	6.02593e-11	NFKBIL1	Adipose_Subcutaneous
k73	11	rs115174216	6	32267051	T	C	-1.00614	0.150751	6.02593e-11	NFKBIL1	Adipose_Subcutaneous
k73	10	rs115174216	6	32267051	T	C	-1.00614	0.150751	6.02593e-11	NFKBIL1	Adipose_Subcutaneous
k73	9	rs115187461	6	32264995	A	G	-1.00614	0.150751	6.02593e-11	NFKBIL1	Adipose_Subcutaneous
k73	6	rs115187461	6	32264995	A	G	-1.00614	0.150751	6.02593e-11	NFKBIL1	Adipose_Subcutaneous
k73	8	rs115187461	6	32264995	A	G	-1.00614	0.150751	6.02593e-11	NFKBIL1	Adipose_Subcutaneous
k73	11	rs115187461	6	32264995	A	G	-1.00614	0.150751	6.02593e-11	NFKBIL1	Adipose_Subcutaneous
k73	10	rs115187461	6	32264995	A	G	-1.00614	0.150751	6.02593e-11	NFKBIL1	Adipose_Subcutaneous
k110	3	rs115242042	3	53160271	C	T	0.407951	0.0538083	1.44012e-13	ITIH4	Adipose_Subcutaneous
k73	9	rs115247800	6	31606813	A	G	-2.28859	0.170035	6.03345e-36	DXO	Adipose_Subcutaneous
k73	11	rs115247800	6	31606813	A	G	-2.28859	0.170035	6.03345e-36	DXO	Adipose_Subcutaneous
k73	8	rs115247800	6	31606813	A	G	-2.28859	0.170035	6.03345e-36	DXO	Adipose_Subcutaneous
k38	1	rs11532071	11	65500198	C	A	0.395862	0.0574389	1.49779e-11	BANF1	Adipose_Subcutaneous
k38	1	rs11532071	11	65500198	C	A	-0.311015	0.0378786	1.54247e-15	RNASEH2C	Adipose_Subcutaneous
k38	1	rs11532071	11	65500198	C	A	0.548044	0.0577527	6.74699e-20	KAT5	Adipose_Subcutaneous
k73	8	rs115326349	6	31386518	A	G	0.792501	0.137521	1.37194e-08	MICA	Adipose_Subcutaneous
k38	1	rs11537193	11	65500003	A	C	0.338395	0.0564379	3.64434e-09	BANF1	Adipose_Subcutaneous
k38	1	rs11537193	11	65500003	A	C	-0.313747	0.0366936	1.18994e-16	RNASEH2C	Adipose_Subcutaneous
k38	1	rs11537193	11	65500003	A	C	0.517968	0.0564583	8.82531e-19	KAT5	Adipose_Subcutaneous
k73	9	rs11538264	6	31603189	G	A	0.950575	0.170466	3.83705e-08	LSM2	Adipose_Subcutaneous
k73	11	rs11538264	6	31603189	G	A	0.950575	0.170466	3.83705e-08	LSM2	Adipose_Subcutaneous
k73	10	rs11538264	6	31603189	G	A	0.950575	0.170466	3.83705e-08	LSM2	Adipose_Subcutaneous
k73	9	rs11538264	6	31603189	G	A	-0.882572	0.176988	8.22375e-07	NFKBIL1	Adipose_Subcutaneous
k73	11	rs11538264	6	31603189	G	A	-0.882572	0.176988	8.22375e-07	NFKBIL1	Adipose_Subcutaneous
k73	10	rs11538264	6	31603189	G	A	-0.882572	0.176988	8.22375e-07	NFKBIL1	Adipose_Subcutaneous
k73	8	rs115383265	6	31397981	G	A	0.777495	0.136438	1.96199e-08	MICA	Adipose_Subcutaneous
k73	11	rs115398953	6	32267976	T	C	-1.00614	0.150751	6.02593e-11	NFKBIL1	Adipose_Subcutaneous
k73	10	rs115398953	6	32267976	T	C	-1.00614	0.150751	6.02593e-11	NFKBIL1	Adipose_Subcutaneous
k73	9	rs115398953	6	32267976	T	C	-1.00614	0.150751	6.02593e-11	NFKBIL1	Adipose_Subcutaneous
k73	6	rs115398953	6	32267976	T	C	-1.00614	0.150751	6.02593e-11	NFKBIL1	Adipose_Subcutaneous
k73	8	rs115398953	6	32267976	T	C	-1.00614	0.150751	6.02593e-11	NFKBIL1	Adipose_Subcutaneous
k170	1	rs11539980	16	71765416	G	T	-0.418691	0.067425	1.03973e-09	PHLPP2	Adipose_Subcutaneous
k73	8	rs115408371	6	31426248	C	T	0.816458	0.138395	6.33862e-09	MICA	Adipose_Subcutaneous
k73	8	rs115434718	6	31398180	C	A	0.792501	0.137521	1.37194e-08	MICA	Adipose_Subcutaneous
k168	2	rs11551189	17	17062241	C	G	0.262112	0.056729	4.76385e-06	COPS3	Adipose_Subcutaneous
k168	1	rs11551189	17	17062241	C	G	0.262112	0.056729	4.76385e-06	COPS3	Adipose_Subcutaneous
k168	2	rs11551189	17	17062241	C	G	0.419726	0.0524401	7.06802e-15	FLCN	Adipose_Subcutaneous
k168	1	rs11551189	17	17062241	C	G	0.419726	0.0524401	7.06802e-15	FLCN	Adipose_Subcutaneous
k168	2	rs11551189	17	17062241	C	G	0.30805	0.0483784	4.02642e-10	PLD6	Adipose_Subcutaneous
k168	1	rs11551189	17	17062241	C	G	0.30805	0.0483784	4.02642e-10	PLD6	Adipose_Subcutaneous
k168	2	rs11551189	17	17062241	C	G	-0.226427	0.0431268	2.16529e-07	MPRIP	Adipose_Subcutaneous
k168	1	rs11551189	17	17062241	C	G	-0.226427	0.0431268	2.16529e-07	MPRIP	Adipose_Subcutaneous
k122	1	rs11553746	2	272203	C	T	-1.26982	0.0486317	1.08124e-98	SH3YL1	Adipose_Subcutaneous
k171	1	rs11555646	2	233599904	A	C	-0.310861	0.056129	4.71594e-08	GIGYF2	Adipose_Subcutaneous
k19	5	rs11557466	17	38024626	C	T	-1.13107	0.0400291	1.40536e-109	GSDMB	Adipose_Subcutaneous
k19	5	rs11557466	17	38024626	C	T	0.338637	0.0610064	4.40688e-08	PGAP3	Adipose_Subcutaneous
k19	5	rs11557466	17	38024626	C	T	0.261994	0.0548832	2.31609e-06	MED24	Adipose_Subcutaneous
k73	11	rs115587548	6	32269008	C	T	-1.00614	0.150751	6.02593e-11	NFKBIL1	Adipose_Subcutaneous
k73	8	rs115587548	6	32269008	C	T	-1.00614	0.150751	6.02593e-11	NFKBIL1	Adipose_Subcutaneous
k73	6	rs115587548	6	32269008	C	T	-1.00614	0.150751	6.02593e-11	NFKBIL1	Adipose_Subcutaneous
k73	10	rs115587548	6	32269008	C	T	-1.00614	0.150751	6.02593e-11	NFKBIL1	Adipose_Subcutaneous
k73	9	rs115587548	6	32269008	C	T	-1.00614	0.150751	6.02593e-11	NFKBIL1	Adipose_Subcutaneous
k139	3	rs115606734	5	131294013	C	T	-1.03378	0.183183	2.65875e-08	HINT1	Adipose_Subcutaneous
k73	8	rs115681000	6	31388386	A	G	0.792501	0.137521	1.37194e-08	MICA	Adipose_Subcutaneous
k154	1	rs115692192	2	182988085	G	C	0.272323	0.0638462	2.34618e-05	PDE1A	Adipose_Subcutaneous
k73	8	rs115716537	6	31419224	T	C	0.816458	0.138395	6.33862e-09	MICA	Adipose_Subcutaneous
k73	11	rs11575850	6	31682213	G	C	-2.4896	0.173975	8.97775e-40	DXO	Adipose_Subcutaneous
k73	8	rs11575850	6	31682213	G	C	-2.4896	0.173975	8.97775e-40	DXO	Adipose_Subcutaneous
k73	9	rs11575850	6	31682213	G	C	-2.4896	0.173975	8.97775e-40	DXO	Adipose_Subcutaneous
k73	8	rs115766057	6	31407449	T	A	0.777495	0.136438	1.96199e-08	MICA	Adipose_Subcutaneous
k155	1	rs11577352	1	94053076	A	G	-0.579231	0.0673667	8.25213e-17	BCAR3	Adipose_Subcutaneous
k155	1	rs11577352	1	94053076	A	G	0.392592	0.0675639	1.04848e-08	CCDC18-AS1	Adipose_Subcutaneous
k55	2	rs11578280	1	16553570	A	T	-0.289131	0.0629672	5.43962e-06	CPLANE2	Adipose_Subcutaneous
k55	2	rs11578280	1	16553570	A	T	0.587181	0.0580138	3.2499e-22	FBXO42	Adipose_Subcutaneous
k55	2	rs11578807	1	16553833	T	C	0.58878	0.055948	9.65007e-24	FBXO42	Adipose_Subcutaneous
k55	2	rs11578807	1	16553833	T	C	-0.284297	0.061076	4.05939e-06	CPLANE2	Adipose_Subcutaneous
k155	1	rs11579685	1	94051914	A	C	0.503353	0.0703145	2.59122e-12	CCDC18-AS1	Adipose_Subcutaneous
k155	1	rs11579685	1	94051914	A	C	-0.6548	0.0704471	3.32432e-19	BCAR3	Adipose_Subcutaneous
k204	1	rs11580411	1	228466099	C	T	-0.713399	0.0543409	1.73742e-34	MRPL55	Adipose_Subcutaneous
k73	8	rs115827739	6	31389208	A	G	0.792501	0.137521	1.37194e-08	MICA	Adipose_Subcutaneous
k55	2	rs11583267	1	16643056	T	C	0.637814	0.0529843	8.04384e-30	FBXO42	Adipose_Subcutaneous
k55	2	rs11583267	1	16643056	T	C	-0.288525	0.059197	1.4289e-06	CPLANE2	Adipose_Subcutaneous
k204	1	rs11584385	1	228431235	G	A	-0.758887	0.0549333	1.56982e-37	MRPL55	Adipose_Subcutaneous
k55	2	rs11585312	1	16584188	C	T	0.655795	0.0530255	3.29729e-31	FBXO42	Adipose_Subcutaneous
k55	2	rs11585312	1	16584188	C	T	-0.288418	0.0595995	1.69041e-06	CPLANE2	Adipose_Subcutaneous
k55	2	rs11587155	1	16600877	G	A	-0.278038	0.0606355	5.6021e-06	CPLANE2	Adipose_Subcutaneous
k55	2	rs11587155	1	16600877	G	A	0.626041	0.0546873	2.15809e-27	FBXO42	Adipose_Subcutaneous
k55	2	rs11590217	1	16607871	A	C	-0.288525	0.059197	1.4289e-06	CPLANE2	Adipose_Subcutaneous
k55	2	rs11590217	1	16607871	A	C	0.637814	0.0529843	8.04384e-30	FBXO42	Adipose_Subcutaneous
k73	11	rs115914229	6	32267947	A	T	-1.00614	0.150751	6.02593e-11	NFKBIL1	Adipose_Subcutaneous
k73	6	rs115914229	6	32267947	A	T	-1.00614	0.150751	6.02593e-11	NFKBIL1	Adipose_Subcutaneous
k73	10	rs115914229	6	32267947	A	T	-1.00614	0.150751	6.02593e-11	NFKBIL1	Adipose_Subcutaneous
k73	8	rs115914229	6	32267947	A	T	-1.00614	0.150751	6.02593e-11	NFKBIL1	Adipose_Subcutaneous
k73	9	rs115914229	6	32267947	A	T	-1.00614	0.150751	6.02593e-11	NFKBIL1	Adipose_Subcutaneous
k118	2	rs11597439	10	104184953	C	G	0.315289	0.0628339	7.04429e-07	NFKB2	Adipose_Subcutaneous
k73	9	rs115983183	6	32259539	C	T	-1.00614	0.150751	6.02593e-11	NFKBIL1	Adipose_Subcutaneous
k73	8	rs115983183	6	32259539	C	T	-1.00614	0.150751	6.02593e-11	NFKBIL1	Adipose_Subcutaneous
k73	10	rs115983183	6	32259539	C	T	-1.00614	0.150751	6.02593e-11	NFKBIL1	Adipose_Subcutaneous
k73	6	rs115983183	6	32259539	C	T	-1.00614	0.150751	6.02593e-11	NFKBIL1	Adipose_Subcutaneous
k73	11	rs115983183	6	32259539	C	T	-1.00614	0.150751	6.02593e-11	NFKBIL1	Adipose_Subcutaneous
k118	2	rs11599734	10	103963397	C	G	0.435908	0.0582733	2.90875e-13	CUEDC2	Adipose_Subcutaneous
k38	1	rs11600918	11	65511965	A	G	0.548044	0.0577527	6.74699e-20	KAT5	Adipose_Subcutaneous
k38	1	rs11600918	11	65511965	A	G	0.395862	0.0574389	1.49779e-11	BANF1	Adipose_Subcutaneous
k159	1	rs11601161	11	78073280	A	G	0.554081	0.0813336	2.49959e-11	USP35	Adipose_Subcutaneous
k159	1	rs11601196	11	78043431	A	C	0.535129	0.0816663	1.29055e-10	USP35	Adipose_Subcutaneous
k159	1	rs11601590	11	78073288	T	G	0.559076	0.0748193	3.07528e-13	USP35	Adipose_Subcutaneous
k159	1	rs11601866	11	78011153	G	A	0.563279	0.0854423	1.00654e-10	USP35	Adipose_Subcutaneous
k159	1	rs11602622	11	78010830	A	G	0.477413	0.0813659	7.60486e-09	USP35	Adipose_Subcutaneous
k38	1	rs11604451	11	65551710	C	T	0.521239	0.0574958	2.11107e-18	KAT5	Adipose_Subcutaneous
k38	1	rs11604451	11	65551710	C	T	0.401524	0.0567109	4.364e-12	BANF1	Adipose_Subcutaneous
k38	1	rs11604451	11	65551710	C	T	-0.294806	0.0376665	2.54175e-14	RNASEH2C	Adipose_Subcutaneous
k38	1	rs11604462	11	65551648	G	A	-0.292007	0.0376478	4.2025e-14	RNASEH2C	Adipose_Subcutaneous
k38	1	rs11604462	11	65551648	G	A	0.401016	0.0566317	4.33746e-12	BANF1	Adipose_Subcutaneous
k38	1	rs11604462	11	65551648	G	A	0.520977	0.0574087	1.96164e-18	KAT5	Adipose_Subcutaneous
k38	1	rs11604568	11	65511336	G	A	-0.316524	0.0369786	1.10932e-16	RNASEH2C	Adipose_Subcutaneous
k38	1	rs11604568	11	65511336	G	A	0.525828	0.0568416	4.75786e-19	KAT5	Adipose_Subcutaneous
k38	1	rs11604568	11	65511336	G	A	0.354104	0.05674	8.63734e-10	BANF1	Adipose_Subcutaneous
k159	1	rs11606128	11	78156960	T	C	0.35813	0.073791	1.57951e-06	USP35	Adipose_Subcutaneous
k73	10	rs116062485	6	32266679	T	A	-1.00614	0.150751	6.02593e-11	NFKBIL1	Adipose_Subcutaneous
k73	8	rs116062485	6	32266679	T	A	-1.00614	0.150751	6.02593e-11	NFKBIL1	Adipose_Subcutaneous
k73	6	rs116062485	6	32266679	T	A	-1.00614	0.150751	6.02593e-11	NFKBIL1	Adipose_Subcutaneous
k73	11	rs116062485	6	32266679	T	A	-1.00614	0.150751	6.02593e-11	NFKBIL1	Adipose_Subcutaneous
k73	9	rs116062485	6	32266679	T	A	-1.00614	0.150751	6.02593e-11	NFKBIL1	Adipose_Subcutaneous
k91	1	rs11613352	12	57792580	C	T	-0.420836	0.0663235	4.60986e-10	R3HDM2	Adipose_Subcutaneous
k27	2	rs11615564	12	457843	C	G	-0.503189	0.0593976	2.17327e-16	KDM5A	Adipose_Subcutaneous
k139	3	rs116224827	5	130432018	T	A	-1.00992	0.174607	1.21832e-08	HINT1	Adipose_Subcutaneous
k73	8	rs116262446	6	32196375	A	G	-1.31201	0.158167	8.22889e-16	NFKBIL1	Adipose_Subcutaneous
k73	9	rs116262446	6	32196375	A	G	-1.31201	0.158167	8.22889e-16	NFKBIL1	Adipose_Subcutaneous
k73	11	rs116262446	6	32196375	A	G	-1.31201	0.158167	8.22889e-16	NFKBIL1	Adipose_Subcutaneous
k73	10	rs116297034	6	32266579	G	A	-1.00614	0.150751	6.02593e-11	NFKBIL1	Adipose_Subcutaneous
k73	11	rs116297034	6	32266579	G	A	-1.00614	0.150751	6.02593e-11	NFKBIL1	Adipose_Subcutaneous
k73	8	rs116297034	6	32266579	G	A	-1.00614	0.150751	6.02593e-11	NFKBIL1	Adipose_Subcutaneous
k73	9	rs116297034	6	32266579	G	A	-1.00614	0.150751	6.02593e-11	NFKBIL1	Adipose_Subcutaneous
k73	6	rs116297034	6	32266579	G	A	-1.00614	0.150751	6.02593e-11	NFKBIL1	Adipose_Subcutaneous
k73	6	rs116298493	6	32268078	A	G	-1.00614	0.150751	6.02593e-11	NFKBIL1	Adipose_Subcutaneous
k73	8	rs116298493	6	32268078	A	G	-1.00614	0.150751	6.02593e-11	NFKBIL1	Adipose_Subcutaneous
k73	11	rs116298493	6	32268078	A	G	-1.00614	0.150751	6.02593e-11	NFKBIL1	Adipose_Subcutaneous
k73	9	rs116298493	6	32268078	A	G	-1.00614	0.150751	6.02593e-11	NFKBIL1	Adipose_Subcutaneous
k73	10	rs116298493	6	32268078	A	G	-1.00614	0.150751	6.02593e-11	NFKBIL1	Adipose_Subcutaneous
k165	1	rs11630416	15	85282071	C	G	-0.81246	0.0746873	4.04533e-25	CSPG4P12	Adipose_Subcutaneous
k165	1	rs11630416	15	85282071	C	G	0.198203	0.049169	6.32706e-05	NMB	Adipose_Subcutaneous
k165	1	rs11630416	15	85282071	C	G	0.367754	0.0797301	4.94269e-06	UBE2Q2L	Adipose_Subcutaneous
k165	1	rs11630487	15	85187103	C	T	-0.902459	0.0654086	1.87996e-37	CSPG4P12	Adipose_Subcutaneous
k165	1	rs11630487	15	85187103	C	T	0.387446	0.0730261	1.62448e-07	UBE2Q2L	Adipose_Subcutaneous
k1	4	rs11630884	15	45532246	C	T	0.294741	0.0601142	1.24058e-06	CTD-2651B20.1	Adipose_Subcutaneous
k1	4	rs11630884	15	45532246	C	T	0.294741	0.0601142	1.24058e-06	SHF	Adipose_Subcutaneous
k165	1	rs11630887	15	85193015	A	T	0.381575	0.0732768	2.7019e-07	UBE2Q2L	Adipose_Subcutaneous
k165	1	rs11630887	15	85193015	A	T	-0.916688	0.0652765	1.46595e-38	CSPG4P12	Adipose_Subcutaneous
k73	8	rs116311752	6	31737279	G	A	-2.4896	0.173975	8.97775e-40	DXO	Adipose_Subcutaneous
k73	11	rs116311752	6	31737279	G	A	-2.4896	0.173975	8.97775e-40	DXO	Adipose_Subcutaneous
k73	9	rs116311752	6	31737279	G	A	-2.4896	0.173975	8.97775e-40	DXO	Adipose_Subcutaneous
k118	1	rs1163246	10	104893271	A	G	-1.04511	0.0643648	8.24321e-49	ATP5MD	Adipose_Subcutaneous
k165	1	rs11632465	15	85282045	A	T	0.197566	0.0450414	1.37943e-05	NMB	Adipose_Subcutaneous
k165	1	rs11632465	15	85282045	A	T	0.380377	0.0728507	2.51404e-07	UBE2Q2L	Adipose_Subcutaneous
k165	1	rs11632465	15	85282045	A	T	-0.886348	0.0655278	3.04817e-36	CSPG4P12	Adipose_Subcutaneous
k118	1	rs1163249	10	104909890	A	G	-1.03553	0.0637734	8.20358e-49	ATP5MD	Adipose_Subcutaneous
k73	10	rs116329723	6	32260060	T	G	-1.00614	0.150751	6.02593e-11	NFKBIL1	Adipose_Subcutaneous
k73	6	rs116329723	6	32260060	T	G	-1.00614	0.150751	6.02593e-11	NFKBIL1	Adipose_Subcutaneous
k73	9	rs116329723	6	32260060	T	G	-1.00614	0.150751	6.02593e-11	NFKBIL1	Adipose_Subcutaneous
k73	8	rs116329723	6	32260060	T	G	-1.00614	0.150751	6.02593e-11	NFKBIL1	Adipose_Subcutaneous
k73	11	rs116329723	6	32260060	T	G	-1.00614	0.150751	6.02593e-11	NFKBIL1	Adipose_Subcutaneous
k165	1	rs11633088	15	84672181	T	A	-0.382884	0.0816947	3.4948e-06	ADAMTSL3	Adipose_Subcutaneous
k165	1	rs11633267	15	85324467	T	C	0.187741	0.0448293	3.27336e-05	NMB	Adipose_Subcutaneous
k165	1	rs11633267	15	85324467	T	C	0.376226	0.0724172	2.87414e-07	UBE2Q2L	Adipose_Subcutaneous
k165	1	rs11633377	15	85318065	A	G	-0.884046	0.0650452	1.56702e-36	CSPG4P12	Adipose_Subcutaneous
k165	1	rs11633377	15	85318065	A	G	0.187741	0.0448293	3.27336e-05	NMB	Adipose_Subcutaneous
k165	1	rs11633413	15	85318159	A	G	0.187741	0.0448293	3.27336e-05	NMB	Adipose_Subcutaneous
k165	1	rs11633413	15	85318159	A	G	0.376226	0.0724172	2.87414e-07	UBE2Q2L	Adipose_Subcutaneous
k165	1	rs11633450	15	85307287	C	T	0.37794	0.0732921	3.5014e-07	UBE2Q2L	Adipose_Subcutaneous
k165	1	rs11633450	15	85307287	C	T	-0.904488	0.0655605	1.89943e-37	CSPG4P12	Adipose_Subcutaneous
k165	1	rs11633762	15	85187152	T	C	-0.918453	0.0652237	9.82043e-39	CSPG4P12	Adipose_Subcutaneous
k165	1	rs11633762	15	85187152	T	C	0.377304	0.0733096	3.68247e-07	UBE2Q2L	Adipose_Subcutaneous
k165	1	rs11633788	15	85305142	T	A	-0.717936	0.0627658	2.35376e-27	CSPG4P12	Adipose_Subcutaneous
k20	1	rs11634028	15	76276150	T	A	-0.363613	0.0801944	7.08777e-06	MAN2C1	Adipose_Subcutaneous
k165	1	rs11634320	15	85172183	C	A	-0.894299	0.0645621	1.06976e-37	CSPG4P12	Adipose_Subcutaneous
k165	1	rs11634320	15	85172183	C	A	0.386781	0.0721157	1.20012e-07	UBE2Q2L	Adipose_Subcutaneous
k165	1	rs11634322	15	85172209	C	T	0.399105	0.0732706	7.70307e-08	UBE2Q2L	Adipose_Subcutaneous
k165	1	rs11634322	15	85172209	C	T	-0.929207	0.0651441	1.45831e-39	CSPG4P12	Adipose_Subcutaneous
k1	4	rs11634794	15	45534492	A	C	0.294741	0.0601142	1.24058e-06	CTD-2651B20.1	Adipose_Subcutaneous
k1	4	rs11634794	15	45534492	A	C	0.294741	0.0601142	1.24058e-06	SHF	Adipose_Subcutaneous
k73	11	rs116355443	6	31585459	T	C	0.950575	0.170466	3.83705e-08	LSM2	Adipose_Subcutaneous
k73	11	rs116355443	6	31585459	T	C	-0.882572	0.176988	8.22375e-07	NFKBIL1	Adipose_Subcutaneous
k165	1	rs11635597	15	85165699	C	T	-0.929207	0.0651441	1.45831e-39	CSPG4P12	Adipose_Subcutaneous
k1	4	rs11636018	15	45539137	T	C	0.262999	0.0587014	9.05367e-06	SHF	Adipose_Subcutaneous
k165	1	rs11636189	15	85193554	G	A	0.381575	0.0732768	2.7019e-07	UBE2Q2L	Adipose_Subcutaneous
k165	1	rs11636189	15	85193554	G	A	0.18085	0.0454335	7.78755e-05	NMB	Adipose_Subcutaneous
k73	8	rs116363196	6	31405472	T	C	0.792501	0.137521	1.37194e-08	MICA	Adipose_Subcutaneous
k1	4	rs11636367	15	45535862	A	G	0.267125	0.059072	7.49079e-06	CTD-2651B20.1	Adipose_Subcutaneous
k1	4	rs11636367	15	45535862	A	G	0.267125	0.059072	7.49079e-06	SHF	Adipose_Subcutaneous
k165	1	rs11636499	15	85243681	C	T	0.187596	0.045028	3.5903e-05	NMB	Adipose_Subcutaneous
k165	1	rs11636499	15	85243681	C	T	0.379475	0.0727114	2.54523e-07	UBE2Q2L	Adipose_Subcutaneous
k165	1	rs11636499	15	85243681	C	T	-0.888714	0.0653015	1.30085e-36	CSPG4P12	Adipose_Subcutaneous
k165	1	rs11637142	15	85295927	A	G	0.376226	0.0724172	2.87414e-07	UBE2Q2L	Adipose_Subcutaneous
k165	1	rs11637142	15	85295927	A	G	-0.884046	0.0650452	1.56702e-36	CSPG4P12	Adipose_Subcutaneous
k165	1	rs11637142	15	85295927	A	G	0.187741	0.0448293	3.27336e-05	NMB	Adipose_Subcutaneous
k197	1	rs116374652	19	13014235	T	C	0.40355	0.0587453	1.73126e-11	GCDH	Adipose_Subcutaneous
k165	1	rs11637533	15	84763736	A	G	-0.464747	0.0752147	1.24829e-09	ADAMTSL3	Adipose_Subcutaneous
k165	1	rs11637533	15	84763736	A	G	0.541052	0.0751525	1.97205e-12	UBE2Q2L	Adipose_Subcutaneous
k165	1	rs11637533	15	84763736	A	G	-0.356626	0.0737195	1.70402e-06	UBE2Q2P1	Adipose_Subcutaneous
k165	1	rs11637666	15	84703874	A	G	0.518129	0.0763681	2.98711e-11	UBE2Q2L	Adipose_Subcutaneous
k165	1	rs11637666	15	84703874	A	G	-0.464428	0.0761274	1.98002e-09	ADAMTSL3	Adipose_Subcutaneous
k165	1	rs11637728	15	85203392	A	T	0.366924	0.0730634	6.89905e-07	UBE2Q2L	Adipose_Subcutaneous
k165	1	rs11637728	15	85203392	A	T	0.193141	0.04513	2.20438e-05	NMB	Adipose_Subcutaneous
k165	1	rs11637728	15	85203392	A	T	-0.894824	0.0654218	6.44402e-37	CSPG4P12	Adipose_Subcutaneous
k165	1	rs11638290	15	85227636	C	T	0.198801	0.0449223	1.15871e-05	NMB	Adipose_Subcutaneous
k165	1	rs11638290	15	85227636	C	T	0.365869	0.0728054	6.78638e-07	UBE2Q2L	Adipose_Subcutaneous
k165	1	rs11638290	15	85227636	C	T	-0.890551	0.0652206	8.19043e-37	CSPG4P12	Adipose_Subcutaneous
k170	1	rs11639902	16	71755852	T	C	0.318448	0.0643685	9.98723e-07	PHLPP2	Adipose_Subcutaneous
k170	1	rs11640830	16	71693436	G	T	0.309535	0.0670242	4.81201e-06	PHLPP2	Adipose_Subcutaneous
k170	1	rs11641873	16	71774896	T	G	-0.415473	0.0656144	4.99201e-10	PHLPP2	Adipose_Subcutaneous
k170	1	rs11641873	16	71774896	T	G	-0.248191	0.0531361	3.76573e-06	ZNF19	Adipose_Subcutaneous
k62	3	rs116434743	22	41783206	G	A	0.650975	0.142751	6.29016e-06	ACO2	Adipose_Subcutaneous
k154	1	rs116441523	2	183045294	C	T	0.539973	0.0942396	1.64917e-08	PDE1A	Adipose_Subcutaneous
k73	11	rs116443035	6	32269370	A	G	-1.00614	0.150751	6.02593e-11	NFKBIL1	Adipose_Subcutaneous
k73	9	rs116443035	6	32269370	A	G	-1.00614	0.150751	6.02593e-11	NFKBIL1	Adipose_Subcutaneous
k73	10	rs116443035	6	32269370	A	G	-1.00614	0.150751	6.02593e-11	NFKBIL1	Adipose_Subcutaneous
k73	8	rs116443035	6	32269370	A	G	-1.00614	0.150751	6.02593e-11	NFKBIL1	Adipose_Subcutaneous
k73	6	rs116443035	6	32269370	A	G	-1.00614	0.150751	6.02593e-11	NFKBIL1	Adipose_Subcutaneous
k73	8	rs116447526	6	31417995	T	C	0.816458	0.138395	6.33862e-09	MICA	Adipose_Subcutaneous
k105	1	rs11644997	16	69591167	T	C	-0.513218	0.0802214	3.35417e-10	NOB1	Adipose_Subcutaneous
k170	1	rs11645467	16	71774390	G	A	-0.421443	0.0674062	8.06499e-10	PHLPP2	Adipose_Subcutaneous
k170	1	rs11646635	16	71774697	G	T	-0.421443	0.0674062	8.06499e-10	PHLPP2	Adipose_Subcutaneous
k170	1	rs11646748	16	71775080	C	T	-0.421443	0.0674062	8.06499e-10	PHLPP2	Adipose_Subcutaneous
k170	1	rs11647873	16	71691107	A	G	0.341048	0.0613398	4.19415e-08	PHLPP2	Adipose_Subcutaneous
k170	1	rs11647873	16	71691107	A	G	0.225972	0.0493259	5.7112e-06	ZNF19	Adipose_Subcutaneous
k170	1	rs11648483	16	71707398	T	C	0.30224	0.0670611	8.02297e-06	PHLPP2	Adipose_Subcutaneous
k170	1	rs11648674	16	71703729	A	G	-0.439739	0.0674567	1.59174e-10	PHLPP2	Adipose_Subcutaneous
k19	1	rs11650081	17	37575769	T	G	0.510478	0.0664556	7.13867e-14	PGAP3	Adipose_Subcutaneous
k19	1	rs11650081	17	37575769	T	G	-0.456904	0.0669234	2.27248e-11	GSDMB	Adipose_Subcutaneous
k19	1	rs11650146	17	37598110	C	A	0.503585	0.0665263	1.56425e-13	PGAP3	Adipose_Subcutaneous
k19	1	rs11650146	17	37598110	C	A	-0.4579	0.0668876	2.0168e-11	GSDMB	Adipose_Subcutaneous
k19	5	rs11650661	17	38026286	A	T	-0.957833	0.0448941	3.07487e-74	GSDMB	Adipose_Subcutaneous
k19	5	rs11650661	17	38026286	A	T	0.378037	0.0585815	2.38604e-10	PGAP3	Adipose_Subcutaneous
k7	1	rs11650989	17	59449636	G	A	-0.448757	0.0643314	8.67876e-12	RP11-332H18.5	Adipose_Subcutaneous
k7	1	rs11650989	17	59449636	G	A	-0.448757	0.0643314	8.67876e-12	TBX2-AS1	Adipose_Subcutaneous
k19	1	rs11651089	17	37589061	T	G	-0.446886	0.0668734	5.71529e-11	GSDMB	Adipose_Subcutaneous
k19	1	rs11651089	17	37589061	T	G	0.510027	0.0662877	6.52898e-14	PGAP3	Adipose_Subcutaneous
k19	5	rs11651596	17	38056116	T	C	-1.12095	0.0404473	7.72245e-107	GSDMB	Adipose_Subcutaneous
k19	5	rs11651596	17	38056116	T	C	0.297697	0.0613292	1.57363e-06	PGAP3	Adipose_Subcutaneous
k19	5	rs11651596	17	38056116	T	C	0.273673	0.0547269	7.66973e-07	MED24	Adipose_Subcutaneous
k19	1	rs11654018	17	37703740	T	C	-0.471872	0.0670869	5.93024e-12	GSDMB	Adipose_Subcutaneous
k19	1	rs11654018	17	37703740	T	C	0.531982	0.0665075	7.33481e-15	PGAP3	Adipose_Subcutaneous
k73	8	rs116542158	6	30708944	T	A	-0.500797	0.0857496	8.87475e-09	FLOT1	Adipose_Subcutaneous
k73	9	rs116542158	6	30708944	T	A	-0.500797	0.0857496	8.87475e-09	FLOT1	Adipose_Subcutaneous
k73	11	rs116542158	6	30708944	T	A	-0.500797	0.0857496	8.87475e-09	FLOT1	Adipose_Subcutaneous
k73	6	rs116542158	6	30708944	T	A	-0.500797	0.0857496	8.87475e-09	FLOT1	Adipose_Subcutaneous
k73	10	rs116542158	6	30708944	T	A	-0.500797	0.0857496	8.87475e-09	FLOT1	Adipose_Subcutaneous
k19	1	rs11654853	17	37702293	G	C	-0.471872	0.0670869	5.93024e-12	GSDMB	Adipose_Subcutaneous
k19	1	rs11654853	17	37702293	G	C	0.531982	0.0665075	7.33481e-15	PGAP3	Adipose_Subcutaneous
k19	1	rs11654935	17	37702456	G	A	0.528243	0.0664223	1.02481e-14	PGAP3	Adipose_Subcutaneous
k19	1	rs11654935	17	37702456	G	A	-0.465948	0.0670246	1.01397e-11	GSDMB	Adipose_Subcutaneous
k19	5	rs11655198	17	38026169	C	T	0.378037	0.0585815	2.38604e-10	PGAP3	Adipose_Subcutaneous
k19	5	rs11655198	17	38026169	C	T	-0.957833	0.0448941	3.07487e-74	GSDMB	Adipose_Subcutaneous
k19	5	rs11655292	17	38026361	C	G	0.378037	0.0585815	2.38604e-10	PGAP3	Adipose_Subcutaneous
k19	5	rs11655292	17	38026361	C	G	-0.957833	0.0448941	3.07487e-74	GSDMB	Adipose_Subcutaneous
k19	1	rs11655531	17	37697959	T	C	0.531621	0.066349	6.64037e-15	PGAP3	Adipose_Subcutaneous
k19	1	rs11655531	17	37697959	T	C	-0.461857	0.0670512	1.53462e-11	GSDMB	Adipose_Subcutaneous
k168	1	rs11655881	17	17553133	G	A	-0.481507	0.0605944	1.07357e-14	RAI1	Adipose_Subcutaneous
k19	5	rs11657449	17	38057841	G	C	0.311372	0.0604587	3.6187e-07	MED24	Adipose_Subcutaneous
k19	5	rs11657449	17	38057841	G	C	-0.895308	0.0576669	2.02425e-45	GSDMB	Adipose_Subcutaneous
k19	1	rs11657899	17	37626963	G	A	0.532192	0.0667305	8.70723e-15	PGAP3	Adipose_Subcutaneous
k19	1	rs11657899	17	37626963	G	A	-0.465725	0.0673865	1.32093e-11	GSDMB	Adipose_Subcutaneous
k19	1	rs11658219	17	37709782	G	A	-0.469975	0.0669263	6.395e-12	GSDMB	Adipose_Subcutaneous
k19	1	rs11658219	17	37709782	G	A	0.523699	0.0664385	1.70368e-14	PGAP3	Adipose_Subcutaneous
k19	5	rs11658278	17	38031164	T	C	-0.965827	0.0454639	9.02189e-74	GSDMB	Adipose_Subcutaneous
k19	5	rs11658278	17	38031164	T	C	0.370429	0.0593438	8.5723e-10	PGAP3	Adipose_Subcutaneous
k19	1	rs11658678	17	37680096	C	T	-0.473714	0.0665751	3.45334e-12	GSDMB	Adipose_Subcutaneous
k19	1	rs11658678	17	37680096	C	T	0.521784	0.066158	1.64954e-14	PGAP3	Adipose_Subcutaneous
k19	5	rs11658993	17	37940808	C	T	0.271217	0.0543648	8.13456e-07	MED24	Adipose_Subcutaneous
k19	5	rs11658993	17	37940808	C	T	-1.05209	0.0430458	3.75599e-90	GSDMB	Adipose_Subcutaneous
k19	5	rs11658993	17	37940808	C	T	0.353944	0.060356	7.7447e-09	PGAP3	Adipose_Subcutaneous
k19	1	rs11659010	17	37601117	A	G	0.503585	0.0665263	1.56425e-13	PGAP3	Adipose_Subcutaneous
k19	1	rs11659010	17	37601117	A	G	-0.4579	0.0668876	2.0168e-11	GSDMB	Adipose_Subcutaneous
k16	2	rs11659148	18	77767204	A	G	-0.448805	0.0621716	1.73111e-12	HSBP1L1	Adipose_Subcutaneous
k16	2	rs11659148	18	77767204	A	G	0.556072	0.058865	9.61186e-20	TXNL4A	Adipose_Subcutaneous
k16	2	rs11660677	18	77743996	A	G	0.571827	0.0591887	1.62202e-20	TXNL4A	Adipose_Subcutaneous
k16	2	rs11660677	18	77743996	A	G	-0.455081	0.0626808	1.30894e-12	HSBP1L1	Adipose_Subcutaneous
k16	2	rs11661554	18	77773284	A	G	-0.456321	0.0596025	8.53907e-14	HSBP1L1	Adipose_Subcutaneous
k16	2	rs11661554	18	77773284	A	G	0.5065	0.0572178	1.1465e-17	TXNL4A	Adipose_Subcutaneous
k16	2	rs11661639	18	77803716	A	G	-0.449631	0.0592687	1.39308e-13	HSBP1L1	Adipose_Subcutaneous
k16	2	rs11661639	18	77803716	A	G	0.495493	0.0569702	3.83542e-17	TXNL4A	Adipose_Subcutaneous
k16	2	rs11661671	18	77739098	T	C	-0.457817	0.0620046	5.66097e-13	HSBP1L1	Adipose_Subcutaneous
k16	2	rs11661671	18	77739098	T	C	0.568541	0.0586014	1.15323e-20	TXNL4A	Adipose_Subcutaneous
k16	2	rs11663255	18	77804678	T	G	0.495493	0.0569702	3.83542e-17	TXNL4A	Adipose_Subcutaneous
k16	2	rs11663255	18	77804678	T	G	-0.449631	0.0592687	1.39308e-13	HSBP1L1	Adipose_Subcutaneous
k16	2	rs11664946	18	77730825	A	G	-0.42046	0.0620629	3.18222e-11	HSBP1L1	Adipose_Subcutaneous
k16	2	rs11664946	18	77730825	A	G	0.562591	0.0582836	1.74054e-20	TXNL4A	Adipose_Subcutaneous
k73	10	rs116665572	6	30704090	A	G	-0.500797	0.0857496	8.87475e-09	FLOT1	Adipose_Subcutaneous
k73	8	rs116665572	6	30704090	A	G	-0.500797	0.0857496	8.87475e-09	FLOT1	Adipose_Subcutaneous
k73	6	rs116665572	6	30704090	A	G	-0.500797	0.0857496	8.87475e-09	FLOT1	Adipose_Subcutaneous
k73	11	rs116665572	6	30704090	A	G	-0.500797	0.0857496	8.87475e-09	FLOT1	Adipose_Subcutaneous
k73	9	rs116665572	6	30704090	A	G	-0.500797	0.0857496	8.87475e-09	FLOT1	Adipose_Subcutaneous
k146	1	rs1166698	1	78392446	G	A	-0.41364	0.0706678	8.24132e-09	DNAJB4	Adipose_Subcutaneous
k146	1	rs1166708	1	78331226	C	T	-0.412487	0.070359	7.81808e-09	DNAJB4	Adipose_Subcutaneous
k197	1	rs11667681	19	13028217	A	G	-0.402119	0.0587427	2.02189e-11	GCDH	Adipose_Subcutaneous
k170	1	rs11670	16	71679027	G	T	0.309107	0.0672651	5.35032e-06	PHLPP2	Adipose_Subcutaneous
k73	8	rs116711101	6	31397984	A	T	0.777495	0.136438	1.96199e-08	MICA	Adipose_Subcutaneous
k73	9	rs116712672	6	32269842	C	T	-1.00614	0.150751	6.02593e-11	NFKBIL1	Adipose_Subcutaneous
k73	11	rs116712672	6	32269842	C	T	-1.00614	0.150751	6.02593e-11	NFKBIL1	Adipose_Subcutaneous
k73	10	rs116712672	6	32269842	C	T	-1.00614	0.150751	6.02593e-11	NFKBIL1	Adipose_Subcutaneous
k73	8	rs116712672	6	32269842	C	T	-1.00614	0.150751	6.02593e-11	NFKBIL1	Adipose_Subcutaneous
k197	1	rs11673346	19	13032940	T	C	-0.402119	0.0587427	2.02189e-11	GCDH	Adipose_Subcutaneous
k167	1	rs1167384	7	65475379	C	T	0.75541	0.0556714	1.96674e-36	GS1-124K5.12	Adipose_Subcutaneous
k167	1	rs1167384	7	65475379	C	T	-0.307903	0.0503823	1.85997e-09	RP11-479O9.4	Adipose_Subcutaneous
k167	1	rs1167384	7	65475379	C	T	-0.722022	0.0511036	6.01114e-39	RABGEF1	Adipose_Subcutaneous
k167	1	rs1167384	7	65475379	C	T	0.30159	0.0607605	9.21614e-07	CCT6P3	Adipose_Subcutaneous
k167	1	rs1167384	7	65475379	C	T	0.486588	0.0516822	1.24579e-19	LINC00174	Adipose_Subcutaneous
k167	1	rs1167384	7	65475379	C	T	-0.722022	0.0511036	6.01114e-39	RP4-756H11.3	Adipose_Subcutaneous
k167	1	rs1167385	7	65513308	G	A	0.761178	0.0500212	5.71553e-44	RABGEF1	Adipose_Subcutaneous
k167	1	rs1167385	7	65513308	G	A	-0.783928	0.0549047	1.25753e-39	GS1-124K5.12	Adipose_Subcutaneous
k167	1	rs1167385	7	65513308	G	A	-0.524766	0.0509631	7.08191e-23	LINC00174	Adipose_Subcutaneous
k167	1	rs1167385	7	65513308	G	A	0.761178	0.0500212	5.71553e-44	RP4-756H11.3	Adipose_Subcutaneous
k167	1	rs1167385	7	65513308	G	A	-0.239932	0.05326	8.09677e-06	GS1-124K5.2	Adipose_Subcutaneous
k167	1	rs1167385	7	65513308	G	A	0.307389	0.05035	1.9299e-09	RP11-479O9.4	Adipose_Subcutaneous
k167	1	rs1167386	7	65513096	G	A	0.756841	0.0499894	1.31191e-43	RP4-756H11.3	Adipose_Subcutaneous
k167	1	rs1167386	7	65513096	G	A	-0.239545	0.053146	8.00965e-06	GS1-124K5.2	Adipose_Subcutaneous
k167	1	rs1167386	7	65513096	G	A	0.756841	0.0499894	1.31191e-43	RABGEF1	Adipose_Subcutaneous
k167	1	rs1167386	7	65513096	G	A	-0.523887	0.0508507	6.75195e-23	LINC00174	Adipose_Subcutaneous
k167	1	rs1167386	7	65513096	G	A	0.307415	0.0502358	1.77343e-09	RP11-479O9.4	Adipose_Subcutaneous
k167	1	rs1167386	7	65513096	G	A	-0.783668	0.0547522	8.70695e-40	GS1-124K5.12	Adipose_Subcutaneous
k171	1	rs11676216	2	233706368	C	T	0.315355	0.056046	2.91402e-08	GIGYF2	Adipose_Subcutaneous
k73	8	rs116766359	6	31407133	G	A	0.777495	0.136438	1.96199e-08	MICA	Adipose_Subcutaneous
k73	10	rs116771824	6	30710271	A	G	-0.500797	0.0857496	8.87475e-09	FLOT1	Adipose_Subcutaneous
k73	11	rs116771824	6	30710271	A	G	-0.500797	0.0857496	8.87475e-09	FLOT1	Adipose_Subcutaneous
k73	8	rs116771824	6	30710271	A	G	-0.500797	0.0857496	8.87475e-09	FLOT1	Adipose_Subcutaneous
k73	9	rs116771824	6	30710271	A	G	-0.500797	0.0857496	8.87475e-09	FLOT1	Adipose_Subcutaneous
k73	6	rs116771824	6	30710271	A	G	-0.500797	0.0857496	8.87475e-09	FLOT1	Adipose_Subcutaneous
k171	1	rs11679079	2	233612656	C	T	-0.314821	0.0562724	3.47383e-08	GIGYF2	Adipose_Subcutaneous
k154	1	rs11681840	2	183110418	T	A	0.456246	0.0665906	1.94429e-11	PDE1A	Adipose_Subcutaneous
k73	9	rs116834572	6	31326096	C	T	0.796878	0.180808	1.25637e-05	HLA-E	Adipose_Subcutaneous
k73	10	rs116834572	6	31326096	C	T	0.796878	0.180808	1.25637e-05	HLA-E	Adipose_Subcutaneous
k73	8	rs116834572	6	31326096	C	T	0.796878	0.180808	1.25637e-05	HLA-E	Adipose_Subcutaneous
k73	6	rs116834572	6	31326096	C	T	0.796878	0.180808	1.25637e-05	HLA-E	Adipose_Subcutaneous
k73	11	rs116834572	6	31326096	C	T	0.796878	0.180808	1.25637e-05	HLA-E	Adipose_Subcutaneous
k35	4	rs1168402	5	68707372	T	A	-0.286058	0.0570056	7.0353e-07	CCDC125	Adipose_Subcutaneous
k35	4	rs1168403	5	68707163	A	G	-0.293713	0.0570665	3.6802e-07	CCDC125	Adipose_Subcutaneous
k35	4	rs1168405	5	68705204	T	A	-0.287387	0.0574683	7.66644e-07	CCDC125	Adipose_Subcutaneous
k35	4	rs1168406	5	68704203	C	T	-0.293555	0.0571579	3.89164e-07	CCDC125	Adipose_Subcutaneous
k35	4	rs1168407	5	68702629	G	C	-0.287137	0.0575545	8.12982e-07	CCDC125	Adipose_Subcutaneous
k35	4	rs1168408	5	68702448	C	T	-0.287967	0.0571631	6.38133e-07	CCDC125	Adipose_Subcutaneous
k35	4	rs1168409	5	68702127	A	G	0.281178	0.0605984	4.34904e-06	CCDC125	Adipose_Subcutaneous
k35	4	rs1168411	5	68700452	T	C	-0.287387	0.0574683	7.66644e-07	CCDC125	Adipose_Subcutaneous
k171	1	rs11687128	2	233608901	T	C	-0.310861	0.056129	4.71594e-08	GIGYF2	Adipose_Subcutaneous
k73	8	rs116908565	6	30705209	G	A	-0.500797	0.0857496	8.87475e-09	FLOT1	Adipose_Subcutaneous
k73	9	rs116908565	6	30705209	G	A	-0.500797	0.0857496	8.87475e-09	FLOT1	Adipose_Subcutaneous
k73	6	rs116908565	6	30705209	G	A	-0.500797	0.0857496	8.87475e-09	FLOT1	Adipose_Subcutaneous
k73	10	rs116908565	6	30705209	G	A	-0.500797	0.0857496	8.87475e-09	FLOT1	Adipose_Subcutaneous
k73	11	rs116908565	6	30705209	G	A	-0.500797	0.0857496	8.87475e-09	FLOT1	Adipose_Subcutaneous
k171	1	rs11692545	2	233574396	A	G	-0.314676	0.0558959	2.86712e-08	GIGYF2	Adipose_Subcutaneous
k30	2	rs11696369	20	34378629	C	T	-1.01743	0.0721252	7.57613e-39	ERGIC3	Adipose_Subcutaneous
k30	2	rs11696369	20	34378629	C	T	-0.416548	0.067034	1.01367e-09	RBM39	Adipose_Subcutaneous
k30	2	rs11696527	20	34245379	A	G	-0.408347	0.0706906	1.2702e-08	RBM39	Adipose_Subcutaneous
k30	2	rs11696527	20	34245379	A	G	-1.15171	0.0734884	4.10244e-46	ERGIC3	Adipose_Subcutaneous
k30	2	rs11696947	20	34312658	A	G	-0.419757	0.0703634	4.34089e-09	RBM39	Adipose_Subcutaneous
k30	2	rs11696947	20	34312658	A	G	-1.11887	0.0741065	2.05792e-43	ERGIC3	Adipose_Subcutaneous
k30	2	rs11697455	20	34355523	C	G	-0.427395	0.0663237	2.52296e-10	RBM39	Adipose_Subcutaneous
k30	2	rs11697455	20	34355523	C	G	-0.997951	0.0718165	6.77625e-38	ERGIC3	Adipose_Subcutaneous
k153	1	rs11698103	20	60901626	G	C	-0.60365	0.0684983	1.5629e-17	LAMA5	Adipose_Subcutaneous
k30	2	rs11699044	20	34312713	C	T	-0.977657	0.0710622	2.82633e-37	ERGIC3	Adipose_Subcutaneous
k30	2	rs11699690	20	34271774	G	A	-1.12783	0.0736055	1.829e-44	ERGIC3	Adipose_Subcutaneous
k30	2	rs11699690	20	34271774	G	A	-0.405539	0.0703305	1.34595e-08	RBM39	Adipose_Subcutaneous
k30	2	rs11699793	20	34271574	C	T	-0.391608	0.0704389	4.20385e-08	RBM39	Adipose_Subcutaneous
k30	2	rs11699793	20	34271574	C	T	-1.13412	0.0733843	4.37873e-45	ERGIC3	Adipose_Subcutaneous
k30	2	rs11700256	20	34372941	C	G	-1.14141	0.0738651	4.46892e-45	ERGIC3	Adipose_Subcutaneous
k30	2	rs11700256	20	34372941	C	G	-0.407647	0.0707605	1.38603e-08	RBM39	Adipose_Subcutaneous
k110	3	rs11706035	3	53011868	A	T	-0.599042	0.0901916	7.38591e-11	SEMA3G	Adipose_Subcutaneous
k110	3	rs11706035	3	53011868	A	T	0.390536	0.0839051	4.06529e-06	RFT1	Adipose_Subcutaneous
k110	1	rs11706189	3	49210833	C	A	-0.923195	0.108101	1.28811e-16	MST1	Adipose_Subcutaneous
k110	1	rs11706189	3	49210833	C	A	0.471956	0.0944368	7.78927e-07	ARIH2	Adipose_Subcutaneous
k110	1	rs11706370	3	49441091	G	A	-1.12538	0.0486361	1.79385e-83	MST1	Adipose_Subcutaneous
k110	1	rs11706370	3	49441091	G	A	0.450458	0.0631809	3.14269e-12	RNF123	Adipose_Subcutaneous
k110	3	rs11707575	3	53113762	C	A	-0.427254	0.0876379	1.42028e-06	SEMA3G	Adipose_Subcutaneous
k110	3	rs11707575	3	53113762	C	A	0.376133	0.080109	3.35795e-06	RFT1	Adipose_Subcutaneous
k110	3	rs11707780	3	53084326	C	T	-0.534028	0.0875806	2.0165e-09	SEMA3G	Adipose_Subcutaneous
k110	3	rs11707780	3	53084326	C	T	0.367727	0.081081	7.05017e-06	RFT1	Adipose_Subcutaneous
k110	1	rs11708955	3	49540114	T	C	-1.14486	0.0483861	3.76654e-86	MST1	Adipose_Subcutaneous
k110	1	rs11708955	3	49540114	T	C	0.460894	0.0634554	1.28294e-12	RNF123	Adipose_Subcutaneous
k110	3	rs11709427	3	53068042	C	T	-0.362402	0.052808	1.80964e-11	NT5DC2	Adipose_Subcutaneous
k110	3	rs11709427	3	53068042	C	T	0.320156	0.0601223	1.467e-07	MUSTN1	Adipose_Subcutaneous
k110	1	rs11709525	3	49690496	C	T	0.463158	0.0647167	2.62417e-12	RNF123	Adipose_Subcutaneous
k110	1	rs11709525	3	49690496	C	T	-1.23722	0.0460632	1.67176e-102	MST1	Adipose_Subcutaneous
k110	1	rs11710037	3	49675334	C	G	0.469048	0.0642501	9.98189e-13	RNF123	Adipose_Subcutaneous
k110	1	rs11710037	3	49675334	C	G	-1.20546	0.0469863	2.28279e-96	MST1	Adipose_Subcutaneous
k110	1	rs11710247	3	49249800	G	T	-0.883287	0.107045	1.13948e-15	MST1	Adipose_Subcutaneous
k110	1	rs11710247	3	49249800	G	T	0.448502	0.0933039	1.97547e-06	ARIH2	Adipose_Subcutaneous
k110	3	rs11710292	3	53117798	T	C	0.401192	0.0862301	4.10186e-06	RFT1	Adipose_Subcutaneous
k110	3	rs11710292	3	53117798	T	C	-0.62416	0.0925866	3.93667e-11	SEMA3G	Adipose_Subcutaneous
k110	3	rs11710394	3	53015839	A	G	-0.588939	0.0916254	2.78971e-10	SEMA3G	Adipose_Subcutaneous
k110	3	rs11710394	3	53015839	A	G	0.396589	0.0850335	3.88995e-06	RFT1	Adipose_Subcutaneous
k110	3	rs11710707	3	52975916	A	G	-0.653328	0.0943322	1.2016e-11	SEMA3G	Adipose_Subcutaneous
k110	3	rs11710707	3	52975916	A	G	0.410542	0.0880319	3.89664e-06	RFT1	Adipose_Subcutaneous
k110	3	rs11710905	3	49651534	C	T	-0.867814	0.111343	3.21071e-14	MST1	Adipose_Subcutaneous
k110	1	rs11710905	3	49651534	C	T	-0.867814	0.111343	3.21071e-14	MST1	Adipose_Subcutaneous
k110	3	rs11710905	3	49651534	C	T	0.496877	0.0961804	3.33644e-07	ARIH2	Adipose_Subcutaneous
k110	1	rs11710905	3	49651534	C	T	0.496877	0.0961804	3.33644e-07	ARIH2	Adipose_Subcutaneous
k110	2	rs11711421	3	52561779	C	T	0.329398	0.0561329	7.57463e-09	GLT8D1	Adipose_Subcutaneous
k110	2	rs11711421	3	52561779	C	T	0.314147	0.0544815	1.34644e-08	PBRM1	Adipose_Subcutaneous
k110	2	rs11711421	3	52561779	C	T	-0.23507	0.0539015	1.54245e-05	SMIM4	Adipose_Subcutaneous
k110	2	rs11711421	3	52561779	C	T	0.65861	0.0479797	3.8871e-37	NT5DC2	Adipose_Subcutaneous
k110	1	rs11711536	3	49391240	C	T	0.449049	0.0626219	2.38831e-12	RNF123	Adipose_Subcutaneous
k110	1	rs11711536	3	49391240	C	T	-1.10376	0.0487317	5.78052e-81	MST1	Adipose_Subcutaneous
k110	3	rs11711773	3	53040456	C	A	-0.666904	0.091829	1.29003e-12	SEMA3G	Adipose_Subcutaneous
k110	3	rs11711773	3	53040456	C	A	0.407766	0.0859788	2.68454e-06	RFT1	Adipose_Subcutaneous
k110	3	rs11712561	3	48435272	A	C	-0.301327	0.0611096	1.08214e-06	ZNF589	Adipose_Subcutaneous
k110	3	rs11712561	3	48435272	A	C	0.333254	0.061505	8.97261e-08	PLXNB1	Adipose_Subcutaneous
k110	1	rs11712569	3	49540152	A	G	0.461899	0.0632746	1.0011e-12	RNF123	Adipose_Subcutaneous
k110	1	rs11712569	3	49540152	A	G	-1.15259	0.0478185	2.02303e-88	MST1	Adipose_Subcutaneous
k219	1	rs11712597	3	14038097	C	T	-0.327331	0.0441208	4.44146e-13	XPC	Adipose_Subcutaneous
k110	3	rs11712653	3	53070875	C	A	-0.594841	0.0900354	9.20773e-11	SEMA3G	Adipose_Subcutaneous
k110	3	rs11712653	3	53070875	C	A	0.381999	0.0837913	6.3274e-06	RFT1	Adipose_Subcutaneous
k110	3	rs11712872	3	52835514	G	A	-0.726996	0.0968793	2.46794e-13	SEMA3G	Adipose_Subcutaneous
k110	3	rs11712872	3	52835514	G	A	-0.526898	0.100934	2.52833e-07	NISCH	Adipose_Subcutaneous
k110	3	rs11713171	3	53066280	G	C	-0.594841	0.0900354	9.20773e-11	SEMA3G	Adipose_Subcutaneous
k110	3	rs11713171	3	53066280	G	C	0.381999	0.0837913	6.3274e-06	RFT1	Adipose_Subcutaneous
k110	3	rs11713206	3	52999243	A	G	-0.661523	0.0957313	1.32991e-11	SEMA3G	Adipose_Subcutaneous
k110	3	rs11713206	3	52999243	A	G	0.409046	0.0893841	5.84252e-06	RFT1	Adipose_Subcutaneous
k110	3	rs11713290	3	52971579	G	A	-0.588939	0.0916254	2.78971e-10	SEMA3G	Adipose_Subcutaneous
k110	3	rs11713290	3	52971579	G	A	0.396589	0.0850335	3.88995e-06	RFT1	Adipose_Subcutaneous
k110	1	rs11713297	3	49213030	T	C	-0.916935	0.108502	2.54231e-16	MST1	Adipose_Subcutaneous
k110	1	rs11713297	3	49213030	T	C	0.47705	0.094637	6.28005e-07	ARIH2	Adipose_Subcutaneous
k110	1	rs11713474	3	49611457	A	G	0.459977	0.0626139	7.30625e-13	RNF123	Adipose_Subcutaneous
k110	1	rs11713474	3	49611457	A	G	-1.1221	0.0481593	2.6808e-84	MST1	Adipose_Subcutaneous
k110	1	rs11713694	3	48833615	G	T	-0.90244	0.112456	6.06987e-15	MST1	Adipose_Subcutaneous
k110	1	rs11713694	3	48833615	G	T	0.492333	0.0975302	6.05909e-07	ARIH2	Adipose_Subcutaneous
k110	3	rs11713859	3	53042080	C	A	0.413355	0.0861791	2.07679e-06	RFT1	Adipose_Subcutaneous
k110	2	rs11714030	3	52765882	C	T	0.204411	0.0482617	2.66903e-05	ITIH3	Adipose_Subcutaneous
k110	2	rs11714030	3	52765882	C	T	0.36628	0.0574612	3.8616e-10	GLT8D1	Adipose_Subcutaneous
k110	2	rs11714030	3	52765882	C	T	0.359152	0.0556684	2.40876e-10	PBRM1	Adipose_Subcutaneous
k110	2	rs11714030	3	52765882	C	T	0.304649	0.0592937	3.84992e-07	GLYCTK	Adipose_Subcutaneous
k110	2	rs11714030	3	52765882	C	T	0.651173	0.0500107	5.12528e-34	NT5DC2	Adipose_Subcutaneous
k110	3	rs11714037	3	52971680	C	A	-0.653328	0.0943322	1.2016e-11	SEMA3G	Adipose_Subcutaneous
k110	3	rs11714037	3	52971680	C	A	0.410542	0.0880319	3.89664e-06	RFT1	Adipose_Subcutaneous
k110	2	rs11714565	3	52606292	C	T	0.593699	0.0509326	3.0374e-28	NT5DC2	Adipose_Subcutaneous
k110	2	rs11714565	3	52606292	C	T	0.380059	0.0569615	6.1021e-11	GLT8D1	Adipose_Subcutaneous
k110	2	rs11714565	3	52606292	C	T	0.278576	0.0591852	3.17969e-06	GLYCTK	Adipose_Subcutaneous
k110	2	rs11714565	3	52606292	C	T	0.19483	0.0480607	5.7575e-05	ITIH3	Adipose_Subcutaneous
k110	2	rs11714565	3	52606292	C	T	-0.190567	0.0346891	6.00287e-08	STAB1	Adipose_Subcutaneous
k210	2	rs1171461	11	118522179	G	A	-0.65103	0.0538979	5.41388e-30	PHLDB1	Adipose_Subcutaneous
k210	1	rs1171461	11	118522179	G	A	-0.65103	0.0538979	5.41388e-30	PHLDB1	Adipose_Subcutaneous
k110	3	rs11714876	3	53101640	C	G	0.403447	0.0843467	2.21298e-06	RFT1	Adipose_Subcutaneous
k110	3	rs11714876	3	53101640	C	G	-0.624916	0.0904924	1.36915e-11	SEMA3G	Adipose_Subcutaneous
k110	3	rs11714902	3	53101544	G	C	-0.642215	0.0918625	7.85013e-12	SEMA3G	Adipose_Subcutaneous
k110	3	rs11714902	3	53101544	G	C	0.405582	0.0857453	2.84915e-06	RFT1	Adipose_Subcutaneous
k110	3	rs11715231	3	52942776	G	A	-0.676377	0.0958207	5.0275e-12	SEMA3G	Adipose_Subcutaneous
k219	1	rs11715836	3	14037755	T	C	-0.327331	0.0441208	4.44146e-13	XPC	Adipose_Subcutaneous
k110	3	rs11715894	3	53040459	T	A	0.305692	0.0603253	5.49811e-07	MUSTN1	Adipose_Subcutaneous
k110	1	rs11715915	3	49455330	C	T	-1.12538	0.0486361	1.79385e-83	MST1	Adipose_Subcutaneous
k110	1	rs11715915	3	49455330	C	T	0.450458	0.0631809	3.14269e-12	RNF123	Adipose_Subcutaneous
k110	1	rs11716159	3	49631585	G	A	-0.844923	0.115097	7.57426e-13	MST1	Adipose_Subcutaneous
k110	3	rs11716159	3	49631585	G	A	-0.844923	0.115097	7.57426e-13	MST1	Adipose_Subcutaneous
[truncated: 360,346+ more rows]
