# Supplementary material for: Discovery and prioritization of variants and genes for kidney function in >1.2 million individuals
Source: Nat Commun. 2021 Jul 16;12:4350. doi: 10.1038/s41467-021-24491-0 (PMC8285412; doi:10.1038/s41467-021-24491-0)
Supplement: Supplementary file 17 — Supplementary Data 12d [file 41467_2021_24491_MOESM17_ESM.xlsx]

## Sheet: SD12D GTEx other sQTL novel
Locus_id	Signal_id	rsid	Chr	Pos	REF	ALT	BETA	SE	P	Gene	Tissue
n16	2	rs10000911	4	144136193	T	G	0.474229	0.0573944	1.04879e-15	USP38	Adipose_Subcutaneous
n16	2	rs10001113	4	144136405	T	C	0.383439	0.0528457	1.34906e-12	USP38	Adipose_Subcutaneous
n16	2	rs10002867	4	144169650	G	T	0.386294	0.0528398	9.30746e-13	USP38	Adipose_Subcutaneous
n16	2	rs10002888	4	144169712	G	A	0.470467	0.0570438	1.17437e-15	USP38	Adipose_Subcutaneous
n111	1	rs10003009	4	1050849	G	A	-1.28895	0.0536593	5.3619e-88	RNF212	Adipose_Subcutaneous
n151	1	rs1000354	17	43413451	A	G	0.589682	0.070789	6.3271e-16	KANSL1	Adipose_Subcutaneous
n16	2	rs10004364	4	144062192	C	A	0.378514	0.0522535	1.46298e-12	USP38	Adipose_Subcutaneous
n16	2	rs10004598	4	144062417	C	T	0.384884	0.0527721	1.04683e-12	USP38	Adipose_Subcutaneous
n16	2	rs10005340	4	144043631	A	T	0.445583	0.0552542	4.54852e-15	USP38	Adipose_Subcutaneous
n16	2	rs10007896	4	144043961	A	T	0.447671	0.0554619	4.3073e-15	USP38	Adipose_Subcutaneous
n111	1	rs10007978	4	1060984	A	T	-1.23837	0.0538574	9.97283e-83	RNF212	Adipose_Subcutaneous
n16	2	rs10009906	4	144131357	G	A	0.474229	0.0573944	1.04879e-15	USP38	Adipose_Subcutaneous
n16	2	rs10010367	4	144164822	C	A	0.386294	0.0528398	9.30746e-13	USP38	Adipose_Subcutaneous
n16	2	rs10011709	4	144080500	A	G	0.384906	0.0527371	1.0102e-12	USP38	Adipose_Subcutaneous
n16	2	rs10012434	4	144077518	G	A	0.385281	0.0527483	9.72805e-13	USP38	Adipose_Subcutaneous
n16	2	rs10015190	4	144081748	A	G	0.384906	0.0527371	1.0102e-12	USP38	Adipose_Subcutaneous
n16	2	rs10015279	4	144041025	A	G	0.409451	0.0543777	2.06605e-13	USP38	Adipose_Subcutaneous
n16	2	rs10015412	4	144162582	A	C	0.470467	0.0570438	1.17437e-15	USP38	Adipose_Subcutaneous
n147	1	rs10015716	4	95548550	G	A	0.581385	0.0542978	1.88183e-24	PDLIM5	Adipose_Subcutaneous
n16	2	rs10015751	4	144156818	T	C	0.474229	0.0573944	1.04879e-15	USP38	Adipose_Subcutaneous
n16	2	rs10016850	4	144056847	T	C	0.378514	0.0522535	1.46298e-12	USP38	Adipose_Subcutaneous
n16	2	rs10019249	4	144102193	C	T	0.385281	0.0527483	9.72805e-13	USP38	Adipose_Subcutaneous
n111	1	rs10026482	4	1051128	C	G	-1.30124	0.0533195	5.7812e-90	RNF212	Adipose_Subcutaneous
n16	2	rs10028434	4	144150209	T	C	0.453769	0.0556908	2.45652e-15	USP38	Adipose_Subcutaneous
n16	2	rs10029243	4	144060744	T	C	0.383527	0.0525956	1.05638e-12	USP38	Adipose_Subcutaneous
n111	1	rs10031302	4	1059664	G	A	-1.13364	0.052325	6.3384e-76	RNF212	Adipose_Subcutaneous
n16	2	rs10031363	4	144164198	G	T	0.380074	0.0522814	1.22772e-12	USP38	Adipose_Subcutaneous
n16	2	rs10033104	4	144173483	A	G	0.420381	0.0568345	5.17909e-13	USP38	Adipose_Subcutaneous
n16	2	rs10034769	4	144052893	C	T	0.384568	0.0527501	1.06796e-12	USP38	Adipose_Subcutaneous
n16	2	rs10034934	4	144033521	A	G	0.409451	0.0543777	2.06605e-13	USP38	Adipose_Subcutaneous
n16	2	rs10049774	4	144087792	C	T	0.379211	0.0526896	2.00315e-12	USP38	Adipose_Subcutaneous
n79	1	rs1005902	12	112667675	T	G	-0.372106	0.0591695	6.47814e-10	MAPKAPK5-AS1	Adipose_Subcutaneous
n111	1	rs10084849	4	1053586	T	C	-1.29489	0.0532516	1.63833e-89	RNF212	Adipose_Subcutaneous
n111	1	rs10084888	4	1053814	G	T	-1.29489	0.0532516	1.63833e-89	RNF212	Adipose_Subcutaneous
n111	1	rs10084889	4	1053815	G	A	-1.29489	0.0532516	1.63833e-89	RNF212	Adipose_Subcutaneous
n111	1	rs10084890	4	1053934	G	C	-1.24863	0.0535776	2.51618e-84	RNF212	Adipose_Subcutaneous
n156	1	rs10087278	8	86314855	G	A	0.354559	0.0446431	1.1076e-14	RBIS	Adipose_Subcutaneous
n156	1	rs10088136	8	86394592	T	A	0.376504	0.045668	1.20177e-15	RBIS	Adipose_Subcutaneous
n77	1	rs1008982	10	131445731	T	C	-0.942821	0.0484859	1.21196e-64	MGMT	Adipose_Subcutaneous
n156	1	rs10091566	8	86341559	A	C	0.387817	0.0449624	6.69414e-17	RBIS	Adipose_Subcutaneous
n156	1	rs10095352	8	86372432	A	C	0.371602	0.0448964	9.43032e-16	RBIS	Adipose_Subcutaneous
n156	1	rs10102392	8	86467538	A	G	0.210929	0.0478091	1.23091e-05	RBIS	Adipose_Subcutaneous
n156	1	rs10107482	8	86334646	C	T	0.382972	0.0448674	1.33308e-16	RBIS	Adipose_Subcutaneous
n108	1	rs10130069	14	35448775	T	C	0.454458	0.0665473	2.24603e-11	SRP54	Adipose_Subcutaneous
n108	1	rs10130069	14	35448775	T	C	0.349719	0.0641205	7.41633e-08	FAM177A1	Adipose_Subcutaneous
n108	1	rs10130509	14	35475132	G	A	0.582389	0.0752335	4.68147e-14	SRP54	Adipose_Subcutaneous
n108	1	rs10130702	14	35445364	C	T	-0.294661	0.0570326	3.32911e-07	FAM177A1	Adipose_Subcutaneous
n108	1	rs10130877	14	35445414	G	A	-0.294661	0.0570326	3.32911e-07	FAM177A1	Adipose_Subcutaneous
n108	1	rs10130911	14	35445596	C	G	-0.294661	0.0570326	3.32911e-07	FAM177A1	Adipose_Subcutaneous
n108	1	rs10132769	14	35576458	A	C	0.397668	0.0530165	2.52524e-13	FAM177A1	Adipose_Subcutaneous
n71	1	rs10133613	14	102736183	T	C	0.561134	0.0703788	8.84786e-15	MOK	Adipose_Subcutaneous
n108	1	rs10133628	14	35476195	A	G	-0.316384	0.056671	3.70415e-08	FAM177A1	Adipose_Subcutaneous
n71	1	rs10134693	14	102733324	A	T	0.563592	0.0703911	6.93235e-15	MOK	Adipose_Subcutaneous
n108	1	rs10134907	14	35499211	A	C	0.582389	0.0752335	4.68147e-14	SRP54	Adipose_Subcutaneous
n43	1	rs10135213	14	31723527	A	G	0.413384	0.0682266	2.52666e-09	HEATR5A	Adipose_Subcutaneous
n108	1	rs10135654	14	35455813	T	C	-0.316384	0.056671	3.70415e-08	FAM177A1	Adipose_Subcutaneous
n108	1	rs10136059	14	35429325	C	T	0.475085	0.0644393	6.10315e-13	SRP54	Adipose_Subcutaneous
n108	1	rs10137757	14	35653853	A	G	-0.275737	0.0552757	8.15247e-07	FAM177A1	Adipose_Subcutaneous
n43	1	rs10138200	14	31723966	G	A	0.392213	0.0667394	7.21338e-09	HEATR5A	Adipose_Subcutaneous
n43	1	rs10138200	14	31723966	G	A	-0.262721	0.0553765	2.66371e-06	RP11-176H8.1	Adipose_Subcutaneous
n43	1	rs10138200	14	31723966	G	A	-0.262721	0.0553765	2.66371e-06	DTD2	Adipose_Subcutaneous
n108	1	rs10140135	14	35423749	G	A	0.583171	0.0746311	2.78334e-14	SRP54	Adipose_Subcutaneous
n108	1	rs10142667	14	35445090	T	C	0.582389	0.0752335	4.68147e-14	SRP54	Adipose_Subcutaneous
n108	1	rs10142861	14	35489331	C	T	0.582389	0.0752335	4.68147e-14	SRP54	Adipose_Subcutaneous
n108	1	rs10143040	14	35489504	C	G	-0.326595	0.0594668	6.05191e-08	FAM177A1	Adipose_Subcutaneous
n108	1	rs10143690	14	35651945	T	A	-0.275737	0.0552757	8.15247e-07	FAM177A1	Adipose_Subcutaneous
n108	1	rs10143749	14	35449171	G	A	-0.294661	0.0570326	3.32911e-07	FAM177A1	Adipose_Subcutaneous
n108	1	rs10144430	14	35433682	T	A	0.444204	0.0659107	3.98417e-11	SRP54	Adipose_Subcutaneous
n108	1	rs10144430	14	35433682	T	A	0.345481	0.0634482	7.78191e-08	FAM177A1	Adipose_Subcutaneous
n108	1	rs10145433	14	35583333	G	A	0.338713	0.0726168	3.8814e-06	FAM177A1	Adipose_Subcutaneous
n108	1	rs10145433	14	35583333	G	A	0.456293	0.0754844	2.74328e-09	SRP54	Adipose_Subcutaneous
n71	1	rs10145478	14	102720896	T	C	0.556664	0.0701841	1.19581e-14	MOK	Adipose_Subcutaneous
n108	1	rs10145490	14	35460857	C	T	-0.316384	0.056671	3.70415e-08	FAM177A1	Adipose_Subcutaneous
n108	1	rs10145723	14	35460954	G	A	0.582389	0.0752335	4.68147e-14	SRP54	Adipose_Subcutaneous
n108	1	rs10146115	14	35631184	C	G	-0.275227	0.0552044	8.26586e-07	FAM177A1	Adipose_Subcutaneous
n108	1	rs10146407	14	35455823	C	T	0.588375	0.0752534	2.69454e-14	SRP54	Adipose_Subcutaneous
n108	1	rs10146445	14	35631553	C	T	-0.271032	0.0556043	1.42669e-06	FAM177A1	Adipose_Subcutaneous
n108	1	rs10146699	14	35483577	G	A	0.582389	0.0752335	4.68147e-14	SRP54	Adipose_Subcutaneous
n108	1	rs10147046	14	35499084	T	C	-0.326754	0.0592633	5.38983e-08	FAM177A1	Adipose_Subcutaneous
n108	1	rs10147080	14	35596092	C	A	0.369232	0.0536135	1.54656e-11	FAM177A1	Adipose_Subcutaneous
n108	1	rs10148691	14	35556813	C	G	0.33509	0.0724044	4.59845e-06	FAM177A1	Adipose_Subcutaneous
n108	1	rs10148691	14	35556813	C	G	0.463781	0.0751432	1.30091e-09	SRP54	Adipose_Subcutaneous
n43	1	rs10148827	14	31711620	T	C	0.423801	0.0691666	1.69383e-09	HEATR5A	Adipose_Subcutaneous
n108	1	rs10149083	14	35455979	G	A	-0.316384	0.056671	3.70415e-08	FAM177A1	Adipose_Subcutaneous
n108	1	rs10151445	14	35423012	T	C	-0.290298	0.0569166	4.65662e-07	FAM177A1	Adipose_Subcutaneous
n43	1	rs10151563	14	31721103	G	A	0.433833	0.0674113	2.65742e-10	HEATR5A	Adipose_Subcutaneous
n43	1	rs10151563	14	31721103	G	A	-0.261705	0.0563028	4.18687e-06	DTD2	Adipose_Subcutaneous
n43	1	rs10151563	14	31721103	G	A	-0.261705	0.0563028	4.18687e-06	RP11-176H8.1	Adipose_Subcutaneous
n16	2	rs10155324	4	144056973	A	T	0.38408	0.0527318	1.11779e-12	USP38	Adipose_Subcutaneous
n16	2	rs10155434	4	144117652	G	A	0.474229	0.0573944	1.04879e-15	USP38	Adipose_Subcutaneous
n148	1	rs10156580	9	130686549	A	G	-0.539203	0.0716831	2.17996e-13	DPM2	Adipose_Subcutaneous
n148	1	rs10156580	9	130686549	A	G	-0.539203	0.0716831	2.17996e-13	PIP5KL1	Adipose_Subcutaneous
n79	1	rs1016078	12	112410077	C	A	-0.56044	0.066875	4.33415e-16	MAPKAPK5-AS1	Adipose_Subcutaneous
n79	1	rs1016078	12	112410077	C	A	0.352996	0.077972	7.31557e-06	TMEM116	Adipose_Subcutaneous
n79	1	rs1016079	12	112410186	T	G	-0.56044	0.066875	4.33415e-16	MAPKAPK5-AS1	Adipose_Subcutaneous
n79	1	rs1016079	12	112410186	T	G	0.352996	0.077972	7.31557e-06	TMEM116	Adipose_Subcutaneous
n79	1	rs10161225	12	112648981	T	C	-0.372106	0.0591695	6.47814e-10	MAPKAPK5-AS1	Adipose_Subcutaneous
n79	1	rs10161290	12	112718198	G	A	0.582751	0.0959318	2.30596e-09	TMEM116	Adipose_Subcutaneous
n79	1	rs10161290	12	112718198	G	A	-0.429183	0.0866638	9.74391e-07	MAPKAPK5-AS1	Adipose_Subcutaneous
n39	1	rs10165754	2	219287370	A	G	0.196051	0.0364379	1.09672e-07	CNOT9	Adipose_Subcutaneous
n39	1	rs10165754	2	219287370	A	G	0.33812	0.0622313	8.28711e-08	BCS1L	Adipose_Subcutaneous
n159	1	rs10211196	2	204129896	G	A	0.367371	0.0582145	5.68044e-10	WDR12	Adipose_Subcutaneous
n159	1	rs10211196	2	204129896	G	A	-0.334526	0.0534438	7.72904e-10	RAPH1	Adipose_Subcutaneous
n148	1	rs10217290	9	130713709	T	G	-0.551333	0.0718414	7.50945e-14	PIP5KL1	Adipose_Subcutaneous
n148	1	rs10217290	9	130713709	T	G	-0.551333	0.0718414	7.50945e-14	DPM2	Adipose_Subcutaneous
n53	1	rs10229446	7	56064262	G	A	-0.438402	0.0605416	1.48748e-12	NIPSNAP2	Adipose_Subcutaneous
n151	1	rs1023995	17	43316520	T	C	-0.432067	0.0733428	6.65063e-09	KANSL1	Adipose_Subcutaneous
n53	1	rs10245725	7	55976548	A	G	0.410025	0.0612322	5.24256e-11	NIPSNAP2	Adipose_Subcutaneous
n53	1	rs10250964	7	55998920	G	A	0.410025	0.0612322	5.24256e-11	NIPSNAP2	Adipose_Subcutaneous
n53	1	rs10271662	7	55962907	A	C	0.43288	0.0623457	1.07299e-11	NIPSNAP2	Adipose_Subcutaneous
n53	1	rs10272406	7	55963506	A	G	0.43288	0.0623457	1.07299e-11	NIPSNAP2	Adipose_Subcutaneous
n108	1	rs1028448	14	35454516	C	T	0.588375	0.0752534	2.69454e-14	SRP54	Adipose_Subcutaneous
n79	1	rs1029388	12	111926901	T	C	-0.339616	0.0631273	1.10005e-07	MAPKAPK5-AS1	Adipose_Subcutaneous
n154	1	rs1034728	22	19097839	C	T	0.233252	0.0541928	1.98139e-05	DGCR6	Adipose_Subcutaneous
n16	2	rs1039762	4	144168046	T	C	0.386294	0.0528398	9.30746e-13	USP38	Adipose_Subcutaneous
n16	2	rs1039763	4	144168013	C	A	0.386294	0.0528398	9.30746e-13	USP38	Adipose_Subcutaneous
n131	1	rs10399971	10	124155845	T	C	-0.414571	0.0838645	1.01815e-06	PLEKHA1	Adipose_Subcutaneous
n40	1	rs10408356	19	40804559	C	T	0.31477	0.0659488	2.32388e-06	PLD3	Adipose_Subcutaneous
n29	1	rs10408596	19	19512657	A	T	0.419698	0.0853116	1.14399e-06	RFXANK	Adipose_Subcutaneous
n29	1	rs10408875	19	19503573	T	C	0.419698	0.0853116	1.14399e-06	RFXANK	Adipose_Subcutaneous
n43	1	rs1041088	14	31725711	T	C	-0.262721	0.0553765	2.66371e-06	RP11-176H8.1	Adipose_Subcutaneous
n43	1	rs1041088	14	31725711	T	C	-0.262721	0.0553765	2.66371e-06	DTD2	Adipose_Subcutaneous
n43	1	rs1041088	14	31725711	T	C	0.392213	0.0667394	7.21338e-09	HEATR5A	Adipose_Subcutaneous
n146	1	rs1041282	1	94932434	C	T	0.328718	0.0549539	3.95521e-09	ABCD3	Adipose_Subcutaneous
n197	1	rs10413	3	142779294	C	T	-0.339569	0.0460711	6.18905e-13	U2SURP	Adipose_Subcutaneous
n201	1	rs10414435	19	4495159	T	C	0.472783	0.0647069	9.57166e-13	CTB-50L17.10	Adipose_Subcutaneous
n29	1	rs10415849	19	19505087	C	T	0.419698	0.0853116	1.14399e-06	RFXANK	Adipose_Subcutaneous
n201	1	rs10416529	19	4496612	C	T	0.448408	0.065301	1.76167e-11	CTB-50L17.10	Adipose_Subcutaneous
n44	1	rs10416718	19	39246976	G	A	0.174124	0.0386135	7.93393e-06	ACTN4	Adipose_Subcutaneous
n201	1	rs10417014	19	4484377	G	A	0.434192	0.060366	2.06317e-12	CTB-50L17.10	Adipose_Subcutaneous
n40	1	rs10419465	19	40793313	T	C	0.334159	0.0653626	4.38314e-07	PLD3	Adipose_Subcutaneous
n201	1	rs10419571	19	4499976	T	C	-0.488151	0.0654259	3.32288e-13	CTB-50L17.10	Adipose_Subcutaneous
n40	1	rs10420842	19	40846385	C	T	0.316786	0.0672468	3.12094e-06	PLD3	Adipose_Subcutaneous
n44	1	rs10426809	19	39186950	A	G	0.177941	0.0367521	1.67105e-06	ACTN4	Adipose_Subcutaneous
n148	1	rs1043060	9	130705120	C	T	-0.51981	0.0717981	1.50211e-12	DPM2	Adipose_Subcutaneous
n148	1	rs1043060	9	130705120	C	T	-0.51981	0.0717981	1.50211e-12	PIP5KL1	Adipose_Subcutaneous
n16	2	rs10434185	4	144146395	G	C	0.474229	0.0573944	1.04879e-15	USP38	Adipose_Subcutaneous
n96	1	rs10434434	4	54271611	A	C	0.298121	0.050559	6.44728e-09	FIP1L1	Adipose_Subcutaneous
n53	1	rs10435504	7	56059591	G	C	-0.433359	0.060407	2.33806e-12	NIPSNAP2	Adipose_Subcutaneous
n147	1	rs1043848	4	95587675	T	C	-0.609083	0.0545566	2.97917e-26	PDLIM5	Adipose_Subcutaneous
n198	1	rs10438801	17	29693785	G	A	0.28785	0.0556447	3.22108e-07	NF1	Adipose_Subcutaneous
n197	1	rs1043898	3	142776151	C	T	-0.356678	0.0466084	8.7474e-14	U2SURP	Adipose_Subcutaneous
n47	1	rs10444557	12	54055319	G	A	-0.776799	0.0603883	2.47138e-33	ATP5MC2	Adipose_Subcutaneous
n47	1	rs10444558	12	54055485	A	T	-0.750738	0.06282	1.85641e-29	ATP5MC2	Adipose_Subcutaneous
n198	1	rs10445402	17	29661340	G	T	0.286252	0.0579232	1.02536e-06	NF1	Adipose_Subcutaneous
n158	1	rs10449313	1	211643017	T	C	0.199071	0.0381485	2.55305e-07	RCOR3	Adipose_Subcutaneous
n151	1	rs1044977	17	43227214	T	C	-0.404676	0.0701357	1.31833e-08	DCAKD	Adipose_Subcutaneous
n197	1	rs10451867	3	142790604	G	A	-0.312129	0.0462521	3.76332e-11	U2SURP	Adipose_Subcutaneous
n77	1	rs10466113	10	131301383	A	T	0.606318	0.0639711	7.41806e-20	MGMT	Adipose_Subcutaneous
n77	1	rs10466114	10	131367368	C	T	-0.659316	0.0599327	1.32768e-25	MGMT	Adipose_Subcutaneous
n71	1	rs1046651	14	102971016	T	C	-0.867644	0.0549336	1.07671e-46	ANKRD9	Adipose_Subcutaneous
n55	1	rs10467106	12	50753079	G	A	-0.330117	0.0570787	1.22129e-08	COX14	Adipose_Subcutaneous
n55	1	rs10467106	12	50753079	G	A	0.322988	0.0651776	9.59021e-07	ATF1	Adipose_Subcutaneous
n55	1	rs10467106	12	50753079	G	A	0.548245	0.0582693	1.31075e-19	CERS5	Adipose_Subcutaneous
n16	2	rs10471103	4	144033656	T	G	0.409451	0.0543777	2.06605e-13	USP38	Adipose_Subcutaneous
n55	1	rs1047912	12	51138862	C	T	-0.498676	0.0666358	2.84512e-13	CERS5	Adipose_Subcutaneous
n55	1	rs1047912	12	51138862	C	T	0.310698	0.0676478	5.41214e-06	SMARCD1	Adipose_Subcutaneous
n167	1	rs1047966	17	4999207	G	T	-0.67874	0.0904056	2.40745e-13	NUP88	Adipose_Subcutaneous
n167	1	rs1047966	17	4999207	G	T	1.04251	0.0768634	2.09167e-36	ZNF232	Adipose_Subcutaneous
n159	1	rs1048013	2	204154552	C	T	0.378889	0.0522981	1.45325e-12	RAPH1	Adipose_Subcutaneous
n154	1	rs10483100	22	19085202	T	C	0.253553	0.05533	5.67599e-06	DGCR6	Adipose_Subcutaneous
n198	1	rs1048317	17	29704002	T	C	0.299166	0.0560454	1.37163e-07	NF1	Adipose_Subcutaneous
n134	1	rs10483802	14	68117421	T	C	-0.411017	0.0866887	2.70156e-06	VTI1B	Adipose_Subcutaneous
n65	1	rs10499	16	28915527	G	A	0.506094	0.0464796	3.68406e-25	NUPR1	Adipose_Subcutaneous
n65	1	rs10499	16	28915527	G	A	-1.15765	0.058004	3.11354e-67	SULT1A1	Adipose_Subcutaneous
n65	1	rs10499	16	28915527	G	A	1.39462	0.0411356	1.98302e-137	ATXN2L	Adipose_Subcutaneous
n65	1	rs10499	16	28915527	G	A	-0.323279	0.0586894	5.54527e-08	SH2B1	Adipose_Subcutaneous
n65	1	rs10499	16	28915527	G	A	-0.79911	0.0563619	3.57884e-39	EIF3C	Adipose_Subcutaneous
n65	1	rs10499	16	28915527	G	A	0.16109	0.035911	8.82957e-06	TUFM	Adipose_Subcutaneous
n65	1	rs10499	16	28915527	G	A	-0.646716	0.068176	6.94598e-20	SULT1A2	Adipose_Subcutaneous
n55	1	rs10506292	12	50744753	T	C	-0.330117	0.0570787	1.22129e-08	COX14	Adipose_Subcutaneous
n55	1	rs10506292	12	50744753	T	C	0.322988	0.0651776	9.59021e-07	ATF1	Adipose_Subcutaneous
n55	1	rs10506292	12	50744753	T	C	0.548245	0.0582693	1.31075e-19	CERS5	Adipose_Subcutaneous
n131	1	rs10510111	10	124192474	A	C	-0.422908	0.0830425	4.8418e-07	PLEKHA1	Adipose_Subcutaneous
n198	1	rs10512434	17	29639590	C	T	0.295115	0.0553425	1.41107e-07	NF1	Adipose_Subcutaneous
n197	1	rs10513184	3	142783108	G	A	-0.310247	0.0462106	4.69123e-11	U2SURP	Adipose_Subcutaneous
n127	1	rs10519221	15	49578574	A	G	0.320459	0.0711608	8.15637e-06	FGF7	Adipose_Subcutaneous
n127	1	rs10519221	15	49578574	A	G	-0.370868	0.0518208	2.62347e-12	DTWD1	Adipose_Subcutaneous
n127	1	rs10519224	15	49719953	A	C	-0.338883	0.0444308	1.04602e-13	DTWD1	Adipose_Subcutaneous
n127	1	rs10519224	15	49719953	A	C	-0.903424	0.0493416	5.91989e-59	FGF7	Adipose_Subcutaneous
n127	1	rs10519225	15	49720778	G	A	-0.338883	0.0444308	1.04602e-13	DTWD1	Adipose_Subcutaneous
n127	1	rs10519225	15	49720778	G	A	-0.903424	0.0493416	5.91989e-59	FGF7	Adipose_Subcutaneous
n127	1	rs10519226	15	49738233	T	C	0.419056	0.0701368	4.11502e-09	FGF7	Adipose_Subcutaneous
n127	1	rs10519226	15	49738233	T	C	-0.417986	0.0510977	1.93684e-15	DTWD1	Adipose_Subcutaneous
n127	1	rs10519227	15	49746364	T	A	0.348941	0.0706288	1.03254e-06	FGF7	Adipose_Subcutaneous
n127	1	rs10519227	15	49746364	T	A	-0.366715	0.0516519	3.83366e-12	DTWD1	Adipose_Subcutaneous
n197	1	rs1053950	3	142770314	G	T	-0.356678	0.0466084	8.7474e-14	U2SURP	Adipose_Subcutaneous
n167	1	rs1054697	17	5017493	C	T	-0.70628	0.0906418	3.25856e-14	NUP88	Adipose_Subcutaneous
n167	1	rs1054697	17	5017493	C	T	1.03119	0.0777653	4.57188e-35	ZNF232	Adipose_Subcutaneous
n158	1	rs1055565	1	211605697	G	A	0.222396	0.0385354	1.3086e-08	RCOR3	Adipose_Subcutaneous
n147	1	rs10590	4	95586279	T	C	-0.632662	0.0546865	6.93418e-28	PDLIM5	Adipose_Subcutaneous
n111	1	rs1064838	4	1019672	T	C	0.264333	0.0534002	9.85209e-07	RNF212	Adipose_Subcutaneous
n111	1	rs1064839	4	1019697	C	G	0.49618	0.0649201	9.36658e-14	RNF212	Adipose_Subcutaneous
n77	1	rs10741191	10	131307276	C	G	0.829558	0.0490637	4.72682e-52	MGMT	Adipose_Subcutaneous
n79	1	rs10744775	12	112096215	T	C	-0.444657	0.0605359	7.35068e-13	MAPKAPK5-AS1	Adipose_Subcutaneous
n79	1	rs10744779	12	112958934	G	A	0.432032	0.095729	7.80247e-06	TMEM116	Adipose_Subcutaneous
n55	1	rs10747583	12	50946955	A	G	-0.454087	0.0612269	4.5191e-13	CERS5	Adipose_Subcutaneous
n55	1	rs10747583	12	50946955	A	G	-0.423799	0.0657245	2.46149e-10	ATF1	Adipose_Subcutaneous
n56	1	rs10749766	1	67376921	A	G	0.305508	0.0558899	6.94994e-08	MIER1	Adipose_Subcutaneous
n36	1	rs10752893	1	183046261	C	T	-0.474876	0.0545995	3.83441e-17	LAMC1	Adipose_Subcutaneous
n148	1	rs10760507	9	130611379	G	T	-0.529242	0.0389974	1.92402e-36	ENG	Adipose_Subcutaneous
n148	1	rs10760518	9	130724828	C	T	-0.537125	0.0721807	3.80723e-13	PIP5KL1	Adipose_Subcutaneous
n148	1	rs10760518	9	130724828	C	T	-0.537125	0.0721807	3.80723e-13	DPM2	Adipose_Subcutaneous
n98	1	rs10761401	9	136939455	A	G	0.521666	0.0582896	5.31749e-18	BRD3	Adipose_Subcutaneous
n98	1	rs10761402	9	136939459	T	C	0.521666	0.0582896	5.31749e-18	BRD3	Adipose_Subcutaneous
n77	1	rs10764888	10	131328041	C	T	0.627434	0.0534096	1.28459e-28	MGMT	Adipose_Subcutaneous
n32	2	rs10770059	11	9770910	T	C	-0.215282	0.0456439	3.03746e-06	SWAP70	Adipose_Subcutaneous
n79	1	rs10774629	12	112020214	G	C	0.348149	0.064296	9.14313e-08	MAPKAPK5-AS1	Adipose_Subcutaneous
n79	1	rs10774631	12	112023001	A	G	0.345015	0.0643195	1.19545e-07	MAPKAPK5-AS1	Adipose_Subcutaneous
n79	1	rs10774639	12	112258445	G	A	-0.487066	0.0663827	7.76771e-13	MAPKAPK5-AS1	Adipose_Subcutaneous
n79	1	rs10774640	12	112295190	T	C	-0.496148	0.0663929	3.0632e-13	MAPKAPK5-AS1	Adipose_Subcutaneous
n79	1	rs10774649	12	112539516	A	G	-0.375457	0.0591233	4.4664e-10	MAPKAPK5-AS1	Adipose_Subcutaneous
n158	1	rs10779552	1	211429355	A	G	-0.188928	0.0374775	6.272e-07	RCOR3	Adipose_Subcutaneous
n158	1	rs10779553	1	211429592	A	C	-0.192338	0.0378455	5.10392e-07	RCOR3	Adipose_Subcutaneous
n55	1	rs10783344	12	50652929	T	C	-0.51671	0.0587757	1.84755e-17	CERS5	Adipose_Subcutaneous
n55	1	rs10783344	12	50652929	T	C	0.306426	0.0573071	1.30723e-07	COX14	Adipose_Subcutaneous
n55	1	rs10783344	12	50652929	T	C	-0.330394	0.0651009	5.28931e-07	ATF1	Adipose_Subcutaneous
n55	1	rs10783349	12	50707853	G	A	0.579691	0.0594501	7.63888e-21	CERS5	Adipose_Subcutaneous
n55	1	rs10783349	12	50707853	G	A	0.357562	0.0665908	1.16159e-07	ATF1	Adipose_Subcutaneous
n55	1	rs10783349	12	50707853	G	A	-0.269775	0.0591696	6.31517e-06	COX14	Adipose_Subcutaneous
n55	1	rs10783350	12	50716452	A	G	0.579691	0.0594501	7.63888e-21	CERS5	Adipose_Subcutaneous
n55	1	rs10783350	12	50716452	A	G	0.357562	0.0665908	1.16159e-07	ATF1	Adipose_Subcutaneous
n55	1	rs10783350	12	50716452	A	G	-0.269775	0.0591696	6.31517e-06	COX14	Adipose_Subcutaneous
n55	1	rs10783352	12	50755545	A	G	0.322988	0.0651776	9.59021e-07	ATF1	Adipose_Subcutaneous
n55	1	rs10783352	12	50755545	A	G	0.548245	0.0582693	1.31075e-19	CERS5	Adipose_Subcutaneous
n55	1	rs10783352	12	50755545	A	G	-0.330117	0.0570787	1.22129e-08	COX14	Adipose_Subcutaneous
n55	1	rs10783353	12	50756036	G	T	0.322988	0.0651776	9.59021e-07	ATF1	Adipose_Subcutaneous
n55	1	rs10783353	12	50756036	G	T	0.548245	0.0582693	1.31075e-19	CERS5	Adipose_Subcutaneous
n55	1	rs10783353	12	50756036	G	T	-0.330117	0.0570787	1.22129e-08	COX14	Adipose_Subcutaneous
n55	1	rs10783385	12	51151523	T	C	-0.488674	0.0587218	6.73269e-16	CERS5	Adipose_Subcutaneous
n55	1	rs10783385	12	51151523	T	C	-0.432249	0.063515	2.6139e-11	ATF1	Adipose_Subcutaneous
n55	1	rs10783386	12	51151529	A	T	-0.488674	0.0587218	6.73269e-16	CERS5	Adipose_Subcutaneous
n55	1	rs10783386	12	51151529	A	T	-0.432249	0.063515	2.6139e-11	ATF1	Adipose_Subcutaneous
n55	1	rs10783387	12	51180143	C	T	-0.426867	0.0636689	4.97556e-11	ATF1	Adipose_Subcutaneous
n55	1	rs10783387	12	51180143	C	T	-0.48842	0.0588106	7.64185e-16	CERS5	Adipose_Subcutaneous
n56	1	rs10789219	1	67417742	A	C	0.303356	0.0562999	1.05251e-07	MIER1	Adipose_Subcutaneous
n51	1	rs10789855	11	111866015	C	G	0.249945	0.0574143	1.59609e-05	C11orf52	Adipose_Subcutaneous
n197	1	rs10790	3	142778666	C	T	-0.32535	0.0493347	9.92516e-11	U2SURP	Adipose_Subcutaneous
n36	1	rs10797801	1	182971965	G	T	-0.454912	0.0535417	1.79846e-16	LAMC1	Adipose_Subcutaneous
n36	1	rs10797824	1	183024188	A	G	-0.457257	0.0541379	2.63573e-16	LAMC1	Adipose_Subcutaneous
n36	1	rs10797828	1	183028430	G	A	-0.474876	0.0545995	3.83441e-17	LAMC1	Adipose_Subcutaneous
n36	1	rs10797850	1	183094802	G	A	-0.494152	0.0533963	4.61932e-19	LAMC1	Adipose_Subcutaneous
n148	1	rs10819312	9	130608296	T	G	0.76281	0.0362548	9.85191e-73	ENG	Adipose_Subcutaneous
n148	1	rs10819313	9	130614905	T	C	0.701152	0.04394	1.8097e-47	ENG	Adipose_Subcutaneous
n148	1	rs10819321	9	130697328	G	A	-0.558256	0.0717044	3.41238e-14	DPM2	Adipose_Subcutaneous
n148	1	rs10819321	9	130697328	G	A	-0.558256	0.0717044	3.41238e-14	PIP5KL1	Adipose_Subcutaneous
n98	1	rs10821544	9	136933982	C	G	0.52274	0.058324	4.79207e-18	BRD3	Adipose_Subcutaneous
n98	1	rs10821546	9	136934237	C	T	0.52274	0.058324	4.79207e-18	BRD3	Adipose_Subcutaneous
n98	1	rs10821547	9	136937123	G	A	0.516726	0.0589779	2.33297e-17	BRD3	Adipose_Subcutaneous
n98	1	rs10821548	9	136937263	C	T	0.516726	0.0589779	2.33297e-17	BRD3	Adipose_Subcutaneous
n98	1	rs10821550	9	136937898	T	C	0.515534	0.0585139	1.58963e-17	BRD3	Adipose_Subcutaneous
n98	1	rs10821551	9	136939890	A	G	0.521666	0.0582896	5.31749e-18	BRD3	Adipose_Subcutaneous
n98	1	rs10821552	9	136939992	C	A	0.521666	0.0582896	5.31749e-18	BRD3	Adipose_Subcutaneous
n98	1	rs10821554	9	136941779	C	T	0.521666	0.0582896	5.31749e-18	BRD3	Adipose_Subcutaneous
n98	1	rs10821555	9	136941790	C	G	0.515534	0.0585139	1.58963e-17	BRD3	Adipose_Subcutaneous
n98	1	rs10821556	9	136942136	C	A	0.521666	0.0582896	5.31749e-18	BRD3	Adipose_Subcutaneous
n77	1	rs10829605	10	131344413	C	T	0.660833	0.0542253	1.91053e-30	MGMT	Adipose_Subcutaneous
n32	2	rs10840298	11	9764832	C	A	-0.225162	0.0450591	7.81076e-07	SWAP70	Adipose_Subcutaneous
n119	1	rs10846579	12	124407403	C	T	0.940859	0.046076	1.41906e-69	CCDC92	Adipose_Subcutaneous
n119	1	rs10846580	12	124415453	T	C	0.962351	0.0457635	1.12745e-72	CCDC92	Adipose_Subcutaneous
n77	1	rs1084700	10	131374751	C	G	0.694533	0.05059	3.81463e-37	MGMT	Adipose_Subcutaneous
n158	1	rs1084981	1	211582722	C	G	-0.190369	0.0384065	9.53457e-07	RCOR3	Adipose_Subcutaneous
n158	1	rs1084984	1	211629107	G	A	-0.198763	0.0384855	3.36133e-07	RCOR3	Adipose_Subcutaneous
n79	1	rs10849947	12	111864684	T	C	-0.33667	0.062819	1.22552e-07	MAPKAPK5-AS1	Adipose_Subcutaneous
n79	1	rs10849949	12	111893537	A	G	-0.339616	0.0631273	1.10005e-07	MAPKAPK5-AS1	Adipose_Subcutaneous
n79	1	rs10849951	12	111910912	G	A	-0.339616	0.0631273	1.10005e-07	MAPKAPK5-AS1	Adipose_Subcutaneous
n79	1	rs10849962	12	112037526	A	G	0.339441	0.0632682	1.18899e-07	MAPKAPK5-AS1	Adipose_Subcutaneous
n79	1	rs10849974	12	112264158	C	T	0.352996	0.077972	7.31557e-06	TMEM116	Adipose_Subcutaneous
n79	1	rs10849974	12	112264158	C	T	-0.56044	0.066875	4.33415e-16	MAPKAPK5-AS1	Adipose_Subcutaneous
n79	1	rs10849975	12	112264648	G	A	-0.56044	0.066875	4.33415e-16	MAPKAPK5-AS1	Adipose_Subcutaneous
n79	1	rs10849979	12	112286938	T	C	-0.385241	0.0592986	1.82594e-10	MAPKAPK5-AS1	Adipose_Subcutaneous
n79	1	rs10849981	12	112335217	A	T	-0.56044	0.066875	4.33415e-16	MAPKAPK5-AS1	Adipose_Subcutaneous
n79	1	rs10849981	12	112335217	A	T	0.352996	0.077972	7.31557e-06	TMEM116	Adipose_Subcutaneous
n79	1	rs10849982	12	112335539	G	A	0.352996	0.077972	7.31557e-06	TMEM116	Adipose_Subcutaneous
n79	1	rs10849982	12	112335539	G	A	-0.56044	0.066875	4.33415e-16	MAPKAPK5-AS1	Adipose_Subcutaneous
n79	1	rs10849983	12	112340409	G	T	-0.490664	0.0665524	6.10335e-13	MAPKAPK5-AS1	Adipose_Subcutaneous
n79	1	rs10849984	12	112347728	T	C	0.352996	0.077972	7.31557e-06	TMEM116	Adipose_Subcutaneous
n79	1	rs10849984	12	112347728	T	C	-0.56044	0.066875	4.33415e-16	MAPKAPK5-AS1	Adipose_Subcutaneous
n79	1	rs10849985	12	112347754	C	T	0.352996	0.077972	7.31557e-06	TMEM116	Adipose_Subcutaneous
n79	1	rs10849985	12	112347754	C	T	-0.56044	0.066875	4.33415e-16	MAPKAPK5-AS1	Adipose_Subcutaneous
n79	1	rs10849990	12	112398910	T	C	-0.490664	0.0665524	6.10335e-13	MAPKAPK5-AS1	Adipose_Subcutaneous
n79	1	rs10849992	12	112443017	C	T	0.659838	0.0975163	3.35549e-11	TMEM116	Adipose_Subcutaneous
n79	1	rs10849992	12	112443017	C	T	-0.508962	0.088083	1.25831e-08	MAPKAPK5-AS1	Adipose_Subcutaneous
n79	1	rs10849995	12	112479544	C	T	0.4549	0.0955946	2.48803e-06	TMEM116	Adipose_Subcutaneous
n79	1	rs10849995	12	112479544	C	T	-0.406133	0.0854575	2.56218e-06	MAPKAPK5-AS1	Adipose_Subcutaneous
n79	1	rs10849998	12	112508699	T	C	-0.382287	0.0845781	7.56267e-06	MAPKAPK5-AS1	Adipose_Subcutaneous
n79	1	rs10849998	12	112508699	T	C	0.460517	0.094338	1.37722e-06	TMEM116	Adipose_Subcutaneous
n79	1	rs10850013	12	112650049	T	C	-0.382287	0.0845781	7.56267e-06	MAPKAPK5-AS1	Adipose_Subcutaneous
n79	1	rs10850013	12	112650049	T	C	0.460517	0.094338	1.37722e-06	TMEM116	Adipose_Subcutaneous
n79	1	rs10850014	12	112650058	A	G	-0.382287	0.0845781	7.56267e-06	MAPKAPK5-AS1	Adipose_Subcutaneous
n79	1	rs10850014	12	112650058	A	G	0.460517	0.094338	1.37722e-06	TMEM116	Adipose_Subcutaneous
n79	1	rs10850015	12	112650707	T	C	-0.382287	0.0845781	7.56267e-06	MAPKAPK5-AS1	Adipose_Subcutaneous
n79	1	rs10850023	12	112708331	T	C	-0.381316	0.0848016	8.4099e-06	MAPKAPK5-AS1	Adipose_Subcutaneous
n79	1	rs10850023	12	112708331	T	C	0.459636	0.0945876	1.53387e-06	TMEM116	Adipose_Subcutaneous
n79	1	rs10850024	12	112718510	C	A	-0.381171	0.0593748	2.9288e-10	MAPKAPK5-AS1	Adipose_Subcutaneous
n79	1	rs10850036	12	112835334	T	C	-0.367859	0.0597823	1.45255e-09	MAPKAPK5-AS1	Adipose_Subcutaneous
n79	1	rs10850049	12	112966092	A	G	0.438165	0.0956894	5.76883e-06	TMEM116	Adipose_Subcutaneous
n79	1	rs10850050	12	112966115	T	C	0.438165	0.0956894	5.76883e-06	TMEM116	Adipose_Subcutaneous
n79	1	rs10850052	12	112967623	C	A	0.438165	0.0956894	5.76883e-06	TMEM116	Adipose_Subcutaneous
n79	1	rs10850053	12	112977777	T	C	0.435641	0.0938049	4.26684e-06	TMEM116	Adipose_Subcutaneous
n127	1	rs10851478	15	49829019	T	C	-0.220346	0.0451342	1.37416e-06	DTWD1	Adipose_Subcutaneous
n127	1	rs10851478	15	49829019	T	C	-1.01491	0.0441513	1.07734e-82	FGF7	Adipose_Subcutaneous
n16	2	rs10857405	4	144055514	C	T	0.384568	0.0527501	1.06796e-12	USP38	Adipose_Subcutaneous
n158	1	rs10863882	1	211414012	G	T	0.22669	0.0372313	2.12399e-09	RCOR3	Adipose_Subcutaneous
n158	1	rs10863883	1	211424128	T	C	-0.193026	0.0380484	5.34071e-07	RCOR3	Adipose_Subcutaneous
n158	1	rs10863884	1	211441600	A	G	-0.206288	0.0387448	1.47328e-07	RCOR3	Adipose_Subcutaneous
n158	1	rs10863888	1	211502769	A	G	-0.197505	0.0381216	3.09291e-07	RCOR3	Adipose_Subcutaneous
n158	1	rs10863895	1	211615094	T	C	0.196572	0.0385268	4.61399e-07	RCOR3	Adipose_Subcutaneous
n43	1	rs10872849	14	31729057	C	T	0.4845	0.0667162	1.2931e-12	HEATR5A	Adipose_Subcutaneous
n55	1	rs10876013	12	50626065	A	T	0.306426	0.0573071	1.30723e-07	COX14	Adipose_Subcutaneous
n55	1	rs10876013	12	50626065	A	T	-0.330394	0.0651009	5.28931e-07	ATF1	Adipose_Subcutaneous
n55	1	rs10876013	12	50626065	A	T	-0.51671	0.0587757	1.84755e-17	CERS5	Adipose_Subcutaneous
n55	1	rs10876014	12	50674753	C	T	0.306426	0.0573071	1.30723e-07	COX14	Adipose_Subcutaneous
n55	1	rs10876014	12	50674753	C	T	-0.330394	0.0651009	5.28931e-07	ATF1	Adipose_Subcutaneous
n55	1	rs10876014	12	50674753	C	T	-0.51671	0.0587757	1.84755e-17	CERS5	Adipose_Subcutaneous
n55	1	rs10876015	12	50677506	T	C	-0.322276	0.0647071	8.47565e-07	ATF1	Adipose_Subcutaneous
n55	1	rs10876015	12	50677506	T	C	-0.570051	0.0574152	1.69755e-21	CERS5	Adipose_Subcutaneous
n55	1	rs10876015	12	50677506	T	C	0.358865	0.0563395	3.97337e-10	COX14	Adipose_Subcutaneous
n55	1	rs10876016	12	50681323	G	C	0.322163	0.0570374	2.58888e-08	COX14	Adipose_Subcutaneous
n55	1	rs10876016	12	50681323	G	C	-0.551317	0.0580796	6.585e-20	CERS5	Adipose_Subcutaneous
n55	1	rs10876016	12	50681323	G	C	-0.319429	0.0650707	1.20508e-06	ATF1	Adipose_Subcutaneous
n55	1	rs10876017	12	50681539	C	T	-0.517714	0.0587611	1.58922e-17	CERS5	Adipose_Subcutaneous
n55	1	rs10876017	12	50681539	C	T	-0.333014	0.0650782	4.27908e-07	ATF1	Adipose_Subcutaneous
n55	1	rs10876017	12	50681539	C	T	0.303679	0.0573346	1.70222e-07	COX14	Adipose_Subcutaneous
n55	1	rs10876018	12	50712058	G	A	0.357562	0.0665908	1.16159e-07	ATF1	Adipose_Subcutaneous
n55	1	rs10876018	12	50712058	G	A	0.579691	0.0594501	7.63888e-21	CERS5	Adipose_Subcutaneous
n55	1	rs10876018	12	50712058	G	A	-0.269775	0.0591696	6.31517e-06	COX14	Adipose_Subcutaneous
n55	1	rs10876021	12	50736798	C	T	0.579691	0.0594501	7.63888e-21	CERS5	Adipose_Subcutaneous
n55	1	rs10876021	12	50736798	C	T	0.357562	0.0665908	1.16159e-07	ATF1	Adipose_Subcutaneous
n55	1	rs10876021	12	50736798	C	T	-0.269775	0.0591696	6.31517e-06	COX14	Adipose_Subcutaneous
n55	1	rs10876023	12	50746917	A	G	-0.32501	0.0567947	1.717e-08	COX14	Adipose_Subcutaneous
n55	1	rs10876023	12	50746917	A	G	0.531431	0.0581744	1.20999e-18	CERS5	Adipose_Subcutaneous
n55	1	rs10876023	12	50746917	A	G	0.318764	0.0648362	1.16172e-06	ATF1	Adipose_Subcutaneous
n55	1	rs10876027	12	50763484	A	C	0.357562	0.0665908	1.16159e-07	ATF1	Adipose_Subcutaneous
n55	1	rs10876027	12	50763484	A	C	-0.269775	0.0591696	6.31517e-06	COX14	Adipose_Subcutaneous
n55	1	rs10876027	12	50763484	A	C	0.579691	0.0594501	7.63888e-21	CERS5	Adipose_Subcutaneous
n55	1	rs10876028	12	50765733	T	C	-0.330117	0.0570787	1.22129e-08	COX14	Adipose_Subcutaneous
n55	1	rs10876028	12	50765733	T	C	0.322988	0.0651776	9.59021e-07	ATF1	Adipose_Subcutaneous
n55	1	rs10876028	12	50765733	T	C	0.548245	0.0582693	1.31075e-19	CERS5	Adipose_Subcutaneous
n55	1	rs10876045	12	50909254	C	T	-0.404827	0.065386	1.15971e-09	ATF1	Adipose_Subcutaneous
n55	1	rs10876045	12	50909254	C	T	0.251181	0.0586951	2.20661e-05	COX14	Adipose_Subcutaneous
n55	1	rs10876045	12	50909254	C	T	-0.46084	0.0606065	1.23253e-13	CERS5	Adipose_Subcutaneous
n55	1	rs10876055	12	50940983	T	G	-0.423799	0.0657245	2.46149e-10	ATF1	Adipose_Subcutaneous
n55	1	rs10876055	12	50940983	T	G	-0.454087	0.0612269	4.5191e-13	CERS5	Adipose_Subcutaneous
n55	1	rs10876059	12	50957170	A	G	-0.454087	0.0612269	4.5191e-13	CERS5	Adipose_Subcutaneous
n55	1	rs10876059	12	50957170	A	G	-0.423799	0.0657245	2.46149e-10	ATF1	Adipose_Subcutaneous
n55	1	rs10876066	12	50982084	G	A	-0.454087	0.0612269	4.5191e-13	CERS5	Adipose_Subcutaneous
n55	1	rs10876066	12	50982084	G	A	-0.423799	0.0657245	2.46149e-10	ATF1	Adipose_Subcutaneous
n55	1	rs10876069	12	50993178	C	T	-0.403705	0.0587568	1.71675e-11	CERS5	Adipose_Subcutaneous
n55	1	rs10876069	12	50993178	C	T	-0.357062	0.0631809	2.54436e-08	ATF1	Adipose_Subcutaneous
n55	1	rs10876069	12	50993178	C	T	0.278204	0.0591669	3.25269e-06	SMARCD1	Adipose_Subcutaneous
n55	1	rs10876074	12	51031817	C	G	-0.424811	0.0659357	2.54287e-10	ATF1	Adipose_Subcutaneous
n55	1	rs10876074	12	51031817	C	G	-0.456133	0.0614119	4.19095e-13	CERS5	Adipose_Subcutaneous
n55	1	rs10876084	12	51164810	A	G	-0.488674	0.0587218	6.73269e-16	CERS5	Adipose_Subcutaneous
n55	1	rs10876087	12	51172480	C	T	-0.488674	0.0587218	6.73269e-16	CERS5	Adipose_Subcutaneous
n55	1	rs10876092	12	51183311	C	T	-0.433648	0.0634477	2.16609e-11	ATF1	Adipose_Subcutaneous
n55	1	rs10876098	12	51220373	G	T	-0.506643	0.0584822	4.99841e-17	CERS5	Adipose_Subcutaneous
n47	1	rs10876477	12	54053246	C	T	-0.776799	0.0603883	2.47138e-33	ATP5MC2	Adipose_Subcutaneous
n51	1	rs10891306	11	111869550	G	C	0.243523	0.0571651	2.40074e-05	C11orf52	Adipose_Subcutaneous
n111	1	rs10902752	4	1056199	C	T	-1.29489	0.0532516	1.63833e-89	RNF212	Adipose_Subcutaneous
n111	1	rs10902753	4	1056223	G	A	-1.24315	0.0535954	9.23815e-84	RNF212	Adipose_Subcutaneous
n156	1	rs10907474	8	86362381	G	A	0.362944	0.0482889	2.27162e-13	RBIS	Adipose_Subcutaneous
n36	1	rs10911205	1	183009277	C	A	-0.474876	0.0545995	3.83441e-17	LAMC1	Adipose_Subcutaneous
n36	1	rs10911211	1	183022299	A	T	-0.474876	0.0545995	3.83441e-17	LAMC1	Adipose_Subcutaneous
n36	1	rs10911218	1	183036884	C	T	-0.474876	0.0545995	3.83441e-17	LAMC1	Adipose_Subcutaneous
n36	1	rs10911232	1	183052533	C	T	-0.476714	0.0547775	3.68024e-17	LAMC1	Adipose_Subcutaneous
n36	1	rs10911233	1	183052585	G	A	-0.474876	0.0545995	3.83441e-17	LAMC1	Adipose_Subcutaneous
n36	1	rs10911253	1	183086190	T	C	-0.489548	0.0533062	8.18491e-19	LAMC1	Adipose_Subcutaneous
n80	2	rs10935029	3	132424172	C	G	-1.43852	0.0453185	6.1496e-127	NPHP3	Adipose_Subcutaneous
n80	2	rs10935030	3	132447104	G	A	-1.23706	0.054708	9.01489e-81	NPHP3	Adipose_Subcutaneous
n197	1	rs10935475	3	142714894	C	G	-0.345954	0.04862	3.45376e-12	U2SURP	Adipose_Subcutaneous
n197	1	rs10935479	3	142773738	C	T	-0.356678	0.0466084	8.7474e-14	U2SURP	Adipose_Subcutaneous
n110	1	rs10954993	8	30303388	C	T	0.567418	0.0585098	1.19259e-20	RBPMS	Adipose_Subcutaneous
n98	1	rs10993905	9	136927088	G	T	0.520955	0.0583633	6.40243e-18	BRD3	Adipose_Subcutaneous
n98	1	rs10993906	9	136927291	C	A	0.520955	0.0583633	6.40243e-18	BRD3	Adipose_Subcutaneous
n98	1	rs10993907	9	136928644	T	C	0.520955	0.0583633	6.40243e-18	BRD3	Adipose_Subcutaneous
n98	1	rs10993908	9	136929545	C	T	0.520955	0.0583633	6.40243e-18	BRD3	Adipose_Subcutaneous
n98	1	rs10993909	9	136932166	A	G	0.524453	0.0584044	4.18781e-18	BRD3	Adipose_Subcutaneous
n98	1	rs10993912	9	136936284	C	G	0.518206	0.0582492	8.0948e-18	BRD3	Adipose_Subcutaneous
n98	1	rs10993914	9	136938426	T	C	0.521666	0.0582896	5.31749e-18	BRD3	Adipose_Subcutaneous
n98	1	rs10993918	9	136941545	G	A	0.515534	0.0585139	1.58963e-17	BRD3	Adipose_Subcutaneous
n77	1	rs11016810	10	131287121	T	G	-0.625594	0.0617218	2.87257e-22	MGMT	Adipose_Subcutaneous
n77	1	rs11016811	10	131291609	G	C	-0.625594	0.0617218	2.87257e-22	MGMT	Adipose_Subcutaneous
n77	1	rs11016816	10	131301577	G	A	-0.574425	0.0602191	4.48347e-20	MGMT	Adipose_Subcutaneous
n77	1	rs11016823	10	131308055	T	C	-0.624893	0.0621771	5.99831e-22	MGMT	Adipose_Subcutaneous
n77	1	rs11016831	10	131328522	G	A	-0.639112	0.0537293	3.15912e-29	MGMT	Adipose_Subcutaneous
n77	1	rs11016833	10	131331612	G	A	-0.622778	0.0618622	5.18431e-22	MGMT	Adipose_Subcutaneous
n146	1	rs1105123	1	94592290	C	T	-0.30739	0.0659923	3.99982e-06	ABCD3	Adipose_Subcutaneous
n119	1	rs11057393	12	124403769	C	T	0.969564	0.0434563	3.13565e-79	CCDC92	Adipose_Subcutaneous
n119	1	rs11057394	12	124407676	T	C	0.940859	0.046076	1.41906e-69	CCDC92	Adipose_Subcutaneous
n119	1	rs11057396	12	124419062	A	C	1.01316	0.0426808	1.51315e-86	CCDC92	Adipose_Subcutaneous
n119	1	rs11057397	12	124419728	C	T	1.01961	0.0436714	1.52934e-84	CCDC92	Adipose_Subcutaneous
n119	1	rs11057408	12	124464836	G	T	1.00958	0.0424983	1.22646e-86	CCDC92	Adipose_Subcutaneous
n119	1	rs11057409	12	124479331	C	T	1.00958	0.0424983	1.22646e-86	CCDC92	Adipose_Subcutaneous
n119	1	rs11057412	12	124489142	G	C	0.930432	0.0465163	1.85846e-67	CCDC92	Adipose_Subcutaneous
n119	1	rs11057413	12	124489162	A	G	1.00426	0.0425551	7.82111e-86	CCDC92	Adipose_Subcutaneous
n79	1	rs11065898	12	111862575	C	T	-0.32286	0.0636125	5.28108e-07	MAPKAPK5-AS1	Adipose_Subcutaneous
n79	1	rs11065961	12	112023067	G	A	0.385161	0.0600805	3.09397e-10	MAPKAPK5-AS1	Adipose_Subcutaneous
n79	1	rs11065967	12	112024384	G	T	0.349437	0.0633378	5.29072e-08	MAPKAPK5-AS1	Adipose_Subcutaneous
n79	1	rs11065980	12	112060388	C	G	-0.483471	0.0663394	1.08649e-12	MAPKAPK5-AS1	Adipose_Subcutaneous
n79	1	rs11066018	12	112183574	T	C	-0.473654	0.0672366	5.52108e-12	MAPKAPK5-AS1	Adipose_Subcutaneous
n79	1	rs11066028	12	112245170	A	C	-0.383518	0.0604526	4.64047e-10	MAPKAPK5-AS1	Adipose_Subcutaneous
n79	1	rs11066044	12	112283546	C	T	-0.56044	0.066875	4.33415e-16	MAPKAPK5-AS1	Adipose_Subcutaneous
n79	1	rs11066044	12	112283546	C	T	0.352996	0.077972	7.31557e-06	TMEM116	Adipose_Subcutaneous
n79	1	rs11066045	12	112283551	C	A	-0.56044	0.066875	4.33415e-16	MAPKAPK5-AS1	Adipose_Subcutaneous
n79	1	rs11066045	12	112283551	C	A	0.352996	0.077972	7.31557e-06	TMEM116	Adipose_Subcutaneous
n79	1	rs11066046	12	112283881	T	C	0.352996	0.077972	7.31557e-06	TMEM116	Adipose_Subcutaneous
n79	1	rs11066046	12	112283881	T	C	-0.56044	0.066875	4.33415e-16	MAPKAPK5-AS1	Adipose_Subcutaneous
n79	1	rs11066051	12	112301760	G	C	-0.490664	0.0665524	6.10335e-13	MAPKAPK5-AS1	Adipose_Subcutaneous
n79	1	rs11066054	12	112306165	G	T	-0.56044	0.066875	4.33415e-16	MAPKAPK5-AS1	Adipose_Subcutaneous
n79	1	rs11066058	12	112317320	T	C	0.352996	0.077972	7.31557e-06	TMEM116	Adipose_Subcutaneous
n79	1	rs11066058	12	112317320	T	C	-0.56044	0.066875	4.33415e-16	MAPKAPK5-AS1	Adipose_Subcutaneous
n79	1	rs11066062	12	112320947	C	T	0.352996	0.077972	7.31557e-06	TMEM116	Adipose_Subcutaneous
n79	1	rs11066062	12	112320947	C	T	-0.56044	0.066875	4.33415e-16	MAPKAPK5-AS1	Adipose_Subcutaneous
n79	1	rs11066077	12	112346661	C	T	-0.56044	0.066875	4.33415e-16	MAPKAPK5-AS1	Adipose_Subcutaneous
n79	1	rs11066078	12	112347904	G	A	0.352996	0.077972	7.31557e-06	TMEM116	Adipose_Subcutaneous
n79	1	rs11066078	12	112347904	G	A	-0.56044	0.066875	4.33415e-16	MAPKAPK5-AS1	Adipose_Subcutaneous
n79	1	rs11066089	12	112363267	C	A	-0.56044	0.066875	4.33415e-16	MAPKAPK5-AS1	Adipose_Subcutaneous
n79	1	rs11066089	12	112363267	C	A	0.352996	0.077972	7.31557e-06	TMEM116	Adipose_Subcutaneous
n79	1	rs11066090	12	112365523	T	C	-0.490664	0.0665524	6.10335e-13	MAPKAPK5-AS1	Adipose_Subcutaneous
n79	1	rs11066095	12	112377537	C	T	-0.552835	0.0670667	1.21355e-15	MAPKAPK5-AS1	Adipose_Subcutaneous
n79	1	rs11066095	12	112377537	C	T	0.350374	0.078077	8.76076e-06	TMEM116	Adipose_Subcutaneous
n79	1	rs11066111	12	112415179	A	T	-0.56044	0.066875	4.33415e-16	MAPKAPK5-AS1	Adipose_Subcutaneous
n79	1	rs11066111	12	112415179	A	T	0.352996	0.077972	7.31557e-06	TMEM116	Adipose_Subcutaneous
n79	1	rs11066112	12	112416586	C	T	0.352996	0.077972	7.31557e-06	TMEM116	Adipose_Subcutaneous
n79	1	rs11066117	12	112432709	A	G	-0.487019	0.0874295	3.9626e-08	MAPKAPK5-AS1	Adipose_Subcutaneous
n79	1	rs11066117	12	112432709	A	G	0.654383	0.0965898	3.17959e-11	TMEM116	Adipose_Subcutaneous
n79	1	rs11066118	12	112434152	C	T	0.659838	0.0975163	3.35549e-11	TMEM116	Adipose_Subcutaneous
n79	1	rs11066119	12	112434504	A	G	-0.487019	0.0874295	3.9626e-08	MAPKAPK5-AS1	Adipose_Subcutaneous
n79	1	rs11066119	12	112434504	A	G	0.654383	0.0965898	3.17959e-11	TMEM116	Adipose_Subcutaneous
n79	1	rs11066120	12	112436195	C	T	0.658041	0.0988567	6.73602e-11	TMEM116	Adipose_Subcutaneous
n79	1	rs11066120	12	112436195	C	T	-0.515494	0.0891824	1.24422e-08	MAPKAPK5-AS1	Adipose_Subcutaneous
n79	1	rs11066126	12	112444891	T	A	0.595497	0.0969531	1.55181e-09	TMEM116	Adipose_Subcutaneous
n79	1	rs11066126	12	112444891	T	A	-0.451233	0.0874911	3.48637e-07	MAPKAPK5-AS1	Adipose_Subcutaneous
n79	1	rs11066127	12	112446355	T	C	0.659838	0.0975163	3.35549e-11	TMEM116	Adipose_Subcutaneous
n79	1	rs11066128	12	112450754	T	C	0.659838	0.0975163	3.35549e-11	TMEM116	Adipose_Subcutaneous
n79	1	rs11066128	12	112450754	T	C	-0.508962	0.088083	1.25831e-08	MAPKAPK5-AS1	Adipose_Subcutaneous
n79	1	rs11066146	12	112509060	G	A	-0.381738	0.0842444	7.1799e-06	MAPKAPK5-AS1	Adipose_Subcutaneous
n79	1	rs11066156	12	112523970	C	T	0.457537	0.0939847	1.46952e-06	TMEM116	Adipose_Subcutaneous
n79	1	rs11066174	12	112561047	G	A	0.446031	0.0951251	3.4601e-06	TMEM116	Adipose_Subcutaneous
n79	1	rs11066195	12	112652006	T	G	0.460517	0.094338	1.37722e-06	TMEM116	Adipose_Subcutaneous
n79	1	rs11066195	12	112652006	T	G	-0.382287	0.0845781	7.56267e-06	MAPKAPK5-AS1	Adipose_Subcutaneous
n79	1	rs11066207	12	112675133	T	C	0.438906	0.0946687	4.42659e-06	TMEM116	Adipose_Subcutaneous
n79	1	rs11066207	12	112675133	T	C	-0.37617	0.0847575	1.09432e-05	MAPKAPK5-AS1	Adipose_Subcutaneous
n79	1	rs11066236	12	112724768	G	A	-0.447075	0.0945748	2.88814e-06	MAPKAPK5-AS1	Adipose_Subcutaneous
n79	1	rs11066257	12	112760474	T	G	0.459636	0.0945876	1.53387e-06	TMEM116	Adipose_Subcutaneous
n79	1	rs11066257	12	112760474	T	G	-0.381316	0.0848016	8.4099e-06	MAPKAPK5-AS1	Adipose_Subcutaneous
n79	1	rs11066260	12	112766116	C	A	-0.427249	0.0867942	1.12755e-06	MAPKAPK5-AS1	Adipose_Subcutaneous
n79	1	rs11066264	12	112781117	C	A	-0.429183	0.0866638	9.74391e-07	MAPKAPK5-AS1	Adipose_Subcutaneous
n79	1	rs11066264	12	112781117	C	A	0.582751	0.0959318	2.30596e-09	TMEM116	Adipose_Subcutaneous
n79	1	rs11066284	12	112842275	T	A	-0.461459	0.0698426	9.1856e-11	MAPKAPK5-AS1	Adipose_Subcutaneous
n79	1	rs11066308	12	112881996	A	G	0.552403	0.109619	6.32812e-07	TMEM116	Adipose_Subcutaneous
n79	1	rs11066308	12	112881996	A	G	-0.470694	0.0981937	2.1063e-06	MAPKAPK5-AS1	Adipose_Subcutaneous
n79	1	rs11066328	12	112954281	T	C	0.449429	0.0957082	3.34918e-06	TMEM116	Adipose_Subcutaneous
n79	1	rs11066339	12	112982243	A	G	0.435641	0.0938049	4.26684e-06	TMEM116	Adipose_Subcutaneous
n79	1	rs11066340	12	112982546	C	T	0.435641	0.0938049	4.26684e-06	TMEM116	Adipose_Subcutaneous
n127	1	rs11070695	15	49769205	G	A	-0.312694	0.0444111	5.65707e-12	DTWD1	Adipose_Subcutaneous
n127	1	rs11070695	15	49769205	G	A	-1.09441	0.0411129	2.76184e-101	FGF7	Adipose_Subcutaneous
n127	1	rs11070697	15	49793030	G	A	-0.847877	0.0465162	1.51474e-58	FGF7	Adipose_Subcutaneous
n81	2	rs11072799	15	79027814	G	T	-0.322848	0.0696046	4.38392e-06	ADAMTS7	Adipose_Subcutaneous
n65	1	rs11074911	16	28583865	C	T	-1.22952	0.0477103	5.90466e-97	ATXN2L	Adipose_Subcutaneous
n65	1	rs11074911	16	28583865	C	T	1.30411	0.0499896	1.42246e-98	SULT1A1	Adipose_Subcutaneous
n65	1	rs11074911	16	28583865	C	T	0.767454	0.0643267	2.24934e-29	SULT1A2	Adipose_Subcutaneous
n65	1	rs11074911	16	28583865	C	T	-0.562045	0.0442082	1.09586e-32	NUPR1	Adipose_Subcutaneous
n65	1	rs11074911	16	28583865	C	T	-0.166435	0.0351601	2.80172e-06	TUFM	Adipose_Subcutaneous
n65	1	rs11074911	16	28583865	C	T	0.843673	0.0536884	2.58654e-46	EIF3C	Adipose_Subcutaneous
n50	1	rs11079811	17	46233490	G	A	0.277525	0.0627404	1.1693e-05	HOXB-AS1	Adipose_Subcutaneous
n50	1	rs11079812	17	46238276	A	G	0.277525	0.0627404	1.1693e-05	HOXB-AS1	Adipose_Subcutaneous
n44	1	rs11083473	19	39179934	A	G	0.1799	0.0366406	1.19977e-06	ACTN4	Adipose_Subcutaneous
n201	1	rs11085076	19	4476270	A	G	0.331363	0.0634454	2.49483e-07	CTB-50L17.10	Adipose_Subcutaneous
n201	1	rs11085078	19	4495156	G	A	0.426169	0.0636969	5.43303e-11	CTB-50L17.10	Adipose_Subcutaneous
n16	2	rs11100769	4	144043466	C	T	0.44195	0.0550119	5.68679e-15	USP38	Adipose_Subcutaneous
n16	2	rs11100770	4	144053782	C	A	0.384568	0.0527501	1.06796e-12	USP38	Adipose_Subcutaneous
n16	2	rs11100771	4	144053881	G	A	0.384568	0.0527501	1.06796e-12	USP38	Adipose_Subcutaneous
n16	2	rs11100772	4	144054088	T	G	0.384568	0.0527501	1.06796e-12	USP38	Adipose_Subcutaneous
n16	2	rs11100773	4	144054228	A	G	0.384568	0.0527501	1.06796e-12	USP38	Adipose_Subcutaneous
n16	2	rs11100775	4	144073912	A	G	-0.476436	0.0572802	6.94924e-16	USP38	Adipose_Subcutaneous
n16	2	rs11100778	4	144093584	C	T	0.384906	0.0527371	1.0102e-12	USP38	Adipose_Subcutaneous
n16	2	rs11100779	4	144104764	C	T	0.476436	0.0572802	6.94924e-16	USP38	Adipose_Subcutaneous
n16	2	rs11100780	4	144104906	G	A	0.384906	0.0527371	1.0102e-12	USP38	Adipose_Subcutaneous
n16	2	rs11100781	4	144132622	A	G	0.474229	0.0573944	1.04879e-15	USP38	Adipose_Subcutaneous
n16	2	rs11100782	4	144152897	A	T	0.376329	0.0520634	1.62409e-12	USP38	Adipose_Subcutaneous
n16	2	rs11100783	4	144162200	T	A	0.383439	0.0528457	1.34906e-12	USP38	Adipose_Subcutaneous
n16	2	rs11100784	4	144163352	T	G	0.462515	0.0568166	2.59652e-15	USP38	Adipose_Subcutaneous
n158	1	rs11119716	1	211441882	C	T	-0.206288	0.0387448	1.47328e-07	RCOR3	Adipose_Subcutaneous
n158	1	rs11119741	1	211610310	C	T	0.418062	0.0461685	2.29655e-18	RCOR3	Adipose_Subcutaneous
n53	1	rs111227354	7	56008715	A	G	0.395424	0.0619167	3.5895e-10	NIPSNAP2	Adipose_Subcutaneous
n134	1	rs111269253	14	68129569	G	A	-0.457626	0.0833421	6.08854e-08	VTI1B	Adipose_Subcutaneous
n127	1	rs111307556	15	49632055	T	C	-0.343407	0.0518809	8.52001e-11	DTWD1	Adipose_Subcutaneous
n127	1	rs111307556	15	49632055	T	C	0.339154	0.0706378	2.02911e-06	FGF7	Adipose_Subcutaneous
n18	1	rs11136092	8	22466488	T	G	0.327886	0.0548912	4.14971e-09	C8orf58	Adipose_Subcutaneous
n18	1	rs11136092	8	22466488	T	G	-0.622798	0.0482725	1.68627e-33	BIN3	Adipose_Subcutaneous
n18	1	rs11136093	8	22479988	C	G	-0.626072	0.0484276	1.29675e-33	BIN3	Adipose_Subcutaneous
n18	1	rs11136093	8	22479988	C	G	0.313229	0.0552595	2.31824e-08	C8orf58	Adipose_Subcutaneous
n1	2	rs11136324	8	144870535	C	T	0.302849	0.0579207	2.42043e-07	NRBP2	Adipose_Subcutaneous
n79	1	rs111374400	12	112293910	T	C	-0.520696	0.0671896	4.40491e-14	MAPKAPK5-AS1	Adipose_Subcutaneous
n10	3	rs111424562	14	74094608	A	G	-0.326871	0.0763807	2.20587e-05	ACOT4	Adipose_Subcutaneous
n108	1	rs111474988	14	35622290	A	C	0.465769	0.0772132	2.95192e-09	SRP54	Adipose_Subcutaneous
n155	1	rs11150584	16	30039678	C	A	-0.42383	0.0504225	3.58379e-16	INO80E	Adipose_Subcutaneous
n155	1	rs11150586	16	30420851	T	C	0.309227	0.0550467	3.06437e-08	GDPD3	Adipose_Subcutaneous
n65	1	rs11150609	16	28870596	A	G	-1.502	0.0265793	1.36072e-232	ATXN2L	Adipose_Subcutaneous
n65	1	rs11150609	16	28870596	A	G	1.23825	0.0504273	9.79724e-91	SULT1A1	Adipose_Subcutaneous
n65	1	rs11150609	16	28870596	A	G	-0.186285	0.0341192	7.1925e-08	TUFM	Adipose_Subcutaneous
n65	1	rs11150609	16	28870596	A	G	0.670231	0.0644111	2.73725e-23	SULT1A2	Adipose_Subcutaneous
n65	1	rs11150609	16	28870596	A	G	-0.546921	0.0432179	1.95759e-32	NUPR1	Adipose_Subcutaneous
n65	1	rs11150609	16	28870596	A	G	0.803636	0.0529945	1.00761e-43	EIF3C	Adipose_Subcutaneous
n65	1	rs11150609	16	28870596	A	G	0.320831	0.0561157	1.76753e-08	SH2B1	Adipose_Subcutaneous
n70	1	rs11150796	17	79529126	T	C	0.354953	0.0641919	4.94507e-08	ARL16	Adipose_Subcutaneous
n70	1	rs11150798	17	79529315	A	G	0.34566	0.0635132	7.89676e-08	ARL16	Adipose_Subcutaneous
n10	3	rs111511359	14	74077186	G	T	-0.324137	0.0751843	1.92057e-05	ACOT4	Adipose_Subcutaneous
n108	1	rs111527365	14	35503764	G	A	0.582389	0.0752335	4.68147e-14	SRP54	Adipose_Subcutaneous
n43	1	rs11156660	14	31727328	G	A	0.4845	0.0667162	1.2931e-12	HEATR5A	Adipose_Subcutaneous
n108	1	rs11156871	14	35481196	G	A	0.582389	0.0752335	4.68147e-14	SRP54	Adipose_Subcutaneous
n167	1	rs111575757	17	5035657	G	T	-0.782386	0.0922517	2.0225e-16	NUP88	Adipose_Subcutaneous
n167	1	rs111575757	17	5035657	G	T	0.972811	0.081811	3.28453e-29	ZNF232	Adipose_Subcutaneous
n10	2	rs11158985	14	73341942	A	T	0.378968	0.0816823	4.35886e-06	RBM25	Adipose_Subcutaneous
n127	1	rs111600039	15	49631697	C	T	-0.343407	0.0518809	8.52001e-11	DTWD1	Adipose_Subcutaneous
n127	1	rs111600039	15	49631697	C	T	0.339154	0.0706378	2.02911e-06	FGF7	Adipose_Subcutaneous
n71	1	rs11160671	14	102666439	T	C	0.556299	0.070006	1.07319e-14	MOK	Adipose_Subcutaneous
n71	1	rs11160672	14	102666589	G	A	0.556299	0.070006	1.07319e-14	MOK	Adipose_Subcutaneous
n71	1	rs11160691	14	102997017	T	G	-0.909235	0.053692	3.51225e-52	ANKRD9	Adipose_Subcutaneous
n146	1	rs11165149	1	94951754	T	C	0.330563	0.0553008	4.05132e-09	ABCD3	Adipose_Subcutaneous
n195	1	rs111655143	8	142244203	G	A	-0.907798	0.185314	1.26698e-06	DENND3	Adipose_Subcutaneous
n55	1	rs11169314	12	50592613	A	T	-0.546074	0.0580561	1.34175e-19	CERS5	Adipose_Subcutaneous
n55	1	rs11169314	12	50592613	A	T	-0.312455	0.0650183	1.98733e-06	ATF1	Adipose_Subcutaneous
n55	1	rs11169315	12	50595263	A	T	-0.546074	0.0580561	1.34175e-19	CERS5	Adipose_Subcutaneous
n55	1	rs11169315	12	50595263	A	T	0.334709	0.0568064	6.61135e-09	COX14	Adipose_Subcutaneous
n55	1	rs11169317	12	50601941	G	T	-0.312455	0.0650183	1.98733e-06	ATF1	Adipose_Subcutaneous
n55	1	rs11169317	12	50601941	G	T	-0.546074	0.0580561	1.34175e-19	CERS5	Adipose_Subcutaneous
n55	1	rs11169317	12	50601941	G	T	0.334709	0.0568064	6.61135e-09	COX14	Adipose_Subcutaneous
n55	1	rs11169319	12	50603714	G	A	-0.330394	0.0651009	5.28931e-07	ATF1	Adipose_Subcutaneous
n55	1	rs11169319	12	50603714	G	A	0.306426	0.0573071	1.30723e-07	COX14	Adipose_Subcutaneous
n55	1	rs11169319	12	50603714	G	A	-0.51671	0.0587757	1.84755e-17	CERS5	Adipose_Subcutaneous
n55	1	rs11169322	12	50610976	C	T	0.306426	0.0573071	1.30723e-07	COX14	Adipose_Subcutaneous
n55	1	rs11169322	12	50610976	C	T	-0.330394	0.0651009	5.28931e-07	ATF1	Adipose_Subcutaneous
n55	1	rs11169331	12	50628910	T	C	-0.549996	0.0582002	9.33797e-20	CERS5	Adipose_Subcutaneous
n55	1	rs11169331	12	50628910	T	C	0.339196	0.0569475	4.57869e-09	COX14	Adipose_Subcutaneous
n55	1	rs11169331	12	50628910	T	C	-0.31838	0.0651786	1.35616e-06	ATF1	Adipose_Subcutaneous
n55	1	rs11169332	12	50629612	G	A	-0.307865	0.0649202	2.68991e-06	ATF1	Adipose_Subcutaneous
n55	1	rs11169332	12	50629612	G	A	0.333905	0.0566923	6.69921e-09	COX14	Adipose_Subcutaneous
n55	1	rs11169335	12	50636364	A	G	-0.313026	0.0650411	1.92083e-06	ATF1	Adipose_Subcutaneous
n55	1	rs11169335	12	50636364	A	G	-0.549628	0.0580233	7.75972e-20	CERS5	Adipose_Subcutaneous
n55	1	rs11169335	12	50636364	A	G	0.3407	0.056767	3.52326e-09	COX14	Adipose_Subcutaneous
n55	1	rs11169339	12	50651456	T	A	-0.51671	0.0587757	1.84755e-17	CERS5	Adipose_Subcutaneous
n55	1	rs11169339	12	50651456	T	A	-0.330394	0.0651009	5.28931e-07	ATF1	Adipose_Subcutaneous
n55	1	rs11169339	12	50651456	T	A	0.306426	0.0573071	1.30723e-07	COX14	Adipose_Subcutaneous
n55	1	rs11169345	12	50662927	T	C	0.306426	0.0573071	1.30723e-07	COX14	Adipose_Subcutaneous
n55	1	rs11169345	12	50662927	T	C	-0.330394	0.0651009	5.28931e-07	ATF1	Adipose_Subcutaneous
n55	1	rs11169345	12	50662927	T	C	-0.51671	0.0587757	1.84755e-17	CERS5	Adipose_Subcutaneous
n55	1	rs11169347	12	50663856	A	G	-0.51671	0.0587757	1.84755e-17	CERS5	Adipose_Subcutaneous
n55	1	rs11169347	12	50663856	A	G	-0.330394	0.0651009	5.28931e-07	ATF1	Adipose_Subcutaneous
n55	1	rs11169347	12	50663856	A	G	0.306426	0.0573071	1.30723e-07	COX14	Adipose_Subcutaneous
n55	1	rs11169348	12	50665946	G	T	-0.307865	0.0649202	2.68991e-06	ATF1	Adipose_Subcutaneous
n55	1	rs11169348	12	50665946	G	T	0.333905	0.0566923	6.69921e-09	COX14	Adipose_Subcutaneous
n55	1	rs11169348	12	50665946	G	T	-0.542636	0.0579774	1.96427e-19	CERS5	Adipose_Subcutaneous
n55	1	rs11169350	12	50671370	T	C	-0.542636	0.0579774	1.96427e-19	CERS5	Adipose_Subcutaneous
n55	1	rs11169350	12	50671370	T	C	-0.307865	0.0649202	2.68991e-06	ATF1	Adipose_Subcutaneous
n55	1	rs11169350	12	50671370	T	C	0.333905	0.0566923	6.69921e-09	COX14	Adipose_Subcutaneous
n55	1	rs11169351	12	50672214	C	A	0.333905	0.0566923	6.69921e-09	COX14	Adipose_Subcutaneous
n55	1	rs11169351	12	50672214	C	A	-0.307865	0.0649202	2.68991e-06	ATF1	Adipose_Subcutaneous
n55	1	rs11169351	12	50672214	C	A	-0.542636	0.0579774	1.96427e-19	CERS5	Adipose_Subcutaneous
n55	1	rs11169357	12	50689985	C	G	-0.330394	0.0651009	5.28931e-07	ATF1	Adipose_Subcutaneous
n55	1	rs11169357	12	50689985	C	G	-0.51671	0.0587757	1.84755e-17	CERS5	Adipose_Subcutaneous
n55	1	rs11169357	12	50689985	C	G	0.306426	0.0573071	1.30723e-07	COX14	Adipose_Subcutaneous
n65	1	rs111693583	16	28583610	C	T	0.767454	0.0643267	2.24934e-29	SULT1A2	Adipose_Subcutaneous
n65	1	rs111693583	16	28583610	C	T	-1.22952	0.0477103	5.90466e-97	ATXN2L	Adipose_Subcutaneous
n65	1	rs111693583	16	28583610	C	T	1.30411	0.0499896	1.42246e-98	SULT1A1	Adipose_Subcutaneous
n65	1	rs111693583	16	28583610	C	T	0.843673	0.0536884	2.58654e-46	EIF3C	Adipose_Subcutaneous
n65	1	rs111693583	16	28583610	C	T	-0.562045	0.0442082	1.09586e-32	NUPR1	Adipose_Subcutaneous
n55	1	rs11169359	12	50691309	T	C	-0.534302	0.0581203	7.59072e-19	CERS5	Adipose_Subcutaneous
n55	1	rs11169359	12	50691309	T	C	-0.308079	0.0649222	2.65011e-06	ATF1	Adipose_Subcutaneous
n55	1	rs11169359	12	50691309	T	C	0.317368	0.0568664	3.7421e-08	COX14	Adipose_Subcutaneous
n55	1	rs11169360	12	50691474	T	A	-0.51671	0.0587757	1.84755e-17	CERS5	Adipose_Subcutaneous
n55	1	rs11169360	12	50691474	T	A	-0.330394	0.0651009	5.28931e-07	ATF1	Adipose_Subcutaneous
n55	1	rs11169367	12	50697905	A	G	-0.51671	0.0587757	1.84755e-17	CERS5	Adipose_Subcutaneous
n55	1	rs11169367	12	50697905	A	G	-0.330394	0.0651009	5.28931e-07	ATF1	Adipose_Subcutaneous
n55	1	rs11169367	12	50697905	A	G	0.306426	0.0573071	1.30723e-07	COX14	Adipose_Subcutaneous
n55	1	rs11169369	12	50705688	C	A	-0.316864	0.0650966	1.47391e-06	ATF1	Adipose_Subcutaneous
n55	1	rs11169369	12	50705688	C	A	-0.550393	0.0580987	7.70479e-20	CERS5	Adipose_Subcutaneous
n55	1	rs11169369	12	50705688	C	A	0.324944	0.0570121	1.9505e-08	COX14	Adipose_Subcutaneous
n55	1	rs11169370	12	50705872	T	C	-0.51671	0.0587757	1.84755e-17	CERS5	Adipose_Subcutaneous
n55	1	rs11169370	12	50705872	T	C	-0.330394	0.0651009	5.28931e-07	ATF1	Adipose_Subcutaneous
n55	1	rs11169370	12	50705872	T	C	0.306426	0.0573071	1.30723e-07	COX14	Adipose_Subcutaneous
n55	1	rs11169371	12	50706346	T	G	0.343608	0.0661108	2.84196e-07	ATF1	Adipose_Subcutaneous
n55	1	rs11169371	12	50706346	T	G	0.544842	0.0594362	9.37538e-19	CERS5	Adipose_Subcutaneous
n55	1	rs11169373	12	50707886	G	A	-0.51671	0.0587757	1.84755e-17	CERS5	Adipose_Subcutaneous
n55	1	rs11169373	12	50707886	G	A	-0.330394	0.0651009	5.28931e-07	ATF1	Adipose_Subcutaneous
n55	1	rs11169373	12	50707886	G	A	0.306426	0.0573071	1.30723e-07	COX14	Adipose_Subcutaneous
n55	1	rs11169374	12	50708099	C	T	0.306426	0.0573071	1.30723e-07	COX14	Adipose_Subcutaneous
n55	1	rs11169374	12	50708099	C	T	-0.330394	0.0651009	5.28931e-07	ATF1	Adipose_Subcutaneous
n55	1	rs11169374	12	50708099	C	T	-0.51671	0.0587757	1.84755e-17	CERS5	Adipose_Subcutaneous
n55	1	rs11169375	12	50712080	T	C	-0.308079	0.0649222	2.65011e-06	ATF1	Adipose_Subcutaneous
n55	1	rs11169375	12	50712080	T	C	0.317368	0.0568664	3.7421e-08	COX14	Adipose_Subcutaneous
n55	1	rs11169375	12	50712080	T	C	-0.534302	0.0581203	7.59072e-19	CERS5	Adipose_Subcutaneous
n55	1	rs11169376	12	50713091	G	C	-0.51671	0.0587757	1.84755e-17	CERS5	Adipose_Subcutaneous
n55	1	rs11169376	12	50713091	G	C	0.306426	0.0573071	1.30723e-07	COX14	Adipose_Subcutaneous
n55	1	rs11169376	12	50713091	G	C	-0.330394	0.0651009	5.28931e-07	ATF1	Adipose_Subcutaneous
n55	1	rs11169377	12	50713094	G	A	-0.330394	0.0651009	5.28931e-07	ATF1	Adipose_Subcutaneous
n55	1	rs11169377	12	50713094	G	A	-0.51671	0.0587757	1.84755e-17	CERS5	Adipose_Subcutaneous
n55	1	rs11169377	12	50713094	G	A	0.306426	0.0573071	1.30723e-07	COX14	Adipose_Subcutaneous
n55	1	rs11169379	12	50719381	G	A	0.579691	0.0594501	7.63888e-21	CERS5	Adipose_Subcutaneous
n55	1	rs11169379	12	50719381	G	A	-0.269775	0.0591696	6.31517e-06	COX14	Adipose_Subcutaneous
n55	1	rs11169379	12	50719381	G	A	0.357562	0.0665908	1.16159e-07	ATF1	Adipose_Subcutaneous
n55	1	rs11169386	12	50737547	G	T	0.579691	0.0594501	7.63888e-21	CERS5	Adipose_Subcutaneous
n55	1	rs11169386	12	50737547	G	T	0.357562	0.0665908	1.16159e-07	ATF1	Adipose_Subcutaneous
n55	1	rs11169386	12	50737547	G	T	-0.269775	0.0591696	6.31517e-06	COX14	Adipose_Subcutaneous
n55	1	rs11169390	12	50750471	G	T	-0.51671	0.0587757	1.84755e-17	CERS5	Adipose_Subcutaneous
n55	1	rs11169390	12	50750471	G	T	-0.330394	0.0651009	5.28931e-07	ATF1	Adipose_Subcutaneous
n55	1	rs11169391	12	50750584	C	G	-0.51671	0.0587757	1.84755e-17	CERS5	Adipose_Subcutaneous
n55	1	rs11169391	12	50750584	C	G	-0.330394	0.0651009	5.28931e-07	ATF1	Adipose_Subcutaneous
n55	1	rs11169391	12	50750584	C	G	0.306426	0.0573071	1.30723e-07	COX14	Adipose_Subcutaneous
n55	1	rs11169394	12	50756353	C	T	-0.330117	0.0570787	1.22129e-08	COX14	Adipose_Subcutaneous
n55	1	rs11169394	12	50756353	C	T	0.548245	0.0582693	1.31075e-19	CERS5	Adipose_Subcutaneous
n55	1	rs11169394	12	50756353	C	T	0.322988	0.0651776	9.59021e-07	ATF1	Adipose_Subcutaneous
n55	1	rs11169395	12	50756506	A	G	0.545794	0.0582747	1.86332e-19	CERS5	Adipose_Subcutaneous
n55	1	rs11169395	12	50756506	A	G	0.324184	0.0651306	8.60644e-07	ATF1	Adipose_Subcutaneous
n55	1	rs11169395	12	50756506	A	G	-0.328093	0.0570674	1.47981e-08	COX14	Adipose_Subcutaneous
n55	1	rs11169450	12	50882437	G	A	-0.418287	0.0663858	6.0256e-10	ATF1	Adipose_Subcutaneous
n55	1	rs11169450	12	50882437	G	A	-0.475966	0.0615	4.74186e-14	CERS5	Adipose_Subcutaneous
n55	1	rs11169453	12	50885840	T	C	-0.458205	0.0612804	2.97405e-13	CERS5	Adipose_Subcutaneous
n55	1	rs11169453	12	50885840	T	C	-0.417841	0.065907	4.7615e-10	ATF1	Adipose_Subcutaneous
n55	1	rs11169484	12	50934931	G	A	-0.452919	0.0613257	5.58885e-13	CERS5	Adipose_Subcutaneous
n55	1	rs11169484	12	50934931	G	A	-0.418013	0.0658785	4.60926e-10	ATF1	Adipose_Subcutaneous
n55	1	rs11169486	12	50937037	A	G	-0.454087	0.0612269	4.5191e-13	CERS5	Adipose_Subcutaneous
n55	1	rs11169486	12	50937037	A	G	-0.423799	0.0657245	2.46149e-10	ATF1	Adipose_Subcutaneous
n55	1	rs11169490	12	50939276	A	C	-0.423799	0.0657245	2.46149e-10	ATF1	Adipose_Subcutaneous
n55	1	rs11169490	12	50939276	A	C	-0.454087	0.0612269	4.5191e-13	CERS5	Adipose_Subcutaneous
n55	1	rs11169492	12	50959002	A	G	-0.423799	0.0657245	2.46149e-10	ATF1	Adipose_Subcutaneous
n55	1	rs11169492	12	50959002	A	G	-0.454087	0.0612269	4.5191e-13	CERS5	Adipose_Subcutaneous
n55	1	rs11169506	12	51011256	A	T	-0.456133	0.0614119	4.19095e-13	CERS5	Adipose_Subcutaneous
n55	1	rs11169506	12	51011256	A	T	-0.424811	0.0659357	2.54287e-10	ATF1	Adipose_Subcutaneous
n55	1	rs11169520	12	51073523	G	A	-0.54455	0.0651319	5.02686e-16	CERS5	Adipose_Subcutaneous
n55	1	rs11169520	12	51073523	G	A	-0.399547	0.0713781	3.41712e-08	ATF1	Adipose_Subcutaneous
n55	1	rs11169520	12	51073523	G	A	0.298208	0.06694	1.01534e-05	SMARCD1	Adipose_Subcutaneous
n55	1	rs11169520	12	51073523	G	A	0.289482	0.0635613	6.46096e-06	COX14	Adipose_Subcutaneous
n55	1	rs11169523	12	51086275	G	A	0.256722	0.0594849	1.88309e-05	COX14	Adipose_Subcutaneous
n55	1	rs11169523	12	51086275	G	A	-0.448997	0.061682	1.15175e-12	CERS5	Adipose_Subcutaneous
n55	1	rs11169523	12	51086275	G	A	-0.421407	0.0661594	3.97606e-10	ATF1	Adipose_Subcutaneous
n55	1	rs11169524	12	51089734	T	A	-0.421116	0.0659978	3.71478e-10	ATF1	Adipose_Subcutaneous
n55	1	rs11169524	12	51089734	T	A	-0.452613	0.0614773	6.54943e-13	CERS5	Adipose_Subcutaneous
n55	1	rs11169530	12	51117593	C	A	-0.520471	0.0665625	2.68121e-14	CERS5	Adipose_Subcutaneous
n55	1	rs11169530	12	51117593	C	A	0.31013	0.0678689	6.02643e-06	SMARCD1	Adipose_Subcutaneous
n55	1	rs11169530	12	51117593	C	A	-0.400156	0.0724866	5.19527e-08	ATF1	Adipose_Subcutaneous
n55	1	rs11169562	12	51187290	C	T	-0.484573	0.0591514	1.77271e-15	CERS5	Adipose_Subcutaneous
n55	1	rs11169562	12	51187290	C	T	-0.434917	0.0638669	2.54328e-11	ATF1	Adipose_Subcutaneous
n55	1	rs11169563	12	51191727	G	A	-0.433517	0.0639362	3.06786e-11	ATF1	Adipose_Subcutaneous
n55	1	rs11169563	12	51191727	G	A	-0.481519	0.0592462	2.85916e-15	CERS5	Adipose_Subcutaneous
n55	1	rs11169567	12	51204938	T	C	-0.507782	0.0575755	1.48182e-17	CERS5	Adipose_Subcutaneous
n55	1	rs11169567	12	51204938	T	C	-0.411661	0.0628789	1.33745e-10	ATF1	Adipose_Subcutaneous
n55	1	rs11169570	12	51211692	A	G	-0.503923	0.0584958	7.26762e-17	CERS5	Adipose_Subcutaneous
n55	1	rs11169570	12	51211692	A	G	-0.451462	0.0632806	3.04739e-12	ATF1	Adipose_Subcutaneous
n55	1	rs11169571	12	51213765	T	C	-0.497506	0.0577747	7.46866e-17	CERS5	Adipose_Subcutaneous
n55	1	rs11169571	12	51213765	T	C	-0.453314	0.0624012	1.2722e-12	ATF1	Adipose_Subcutaneous
n55	1	rs11169572	12	51216890	T	C	-0.418974	0.0613279	2.20873e-11	ATF1	Adipose_Subcutaneous
n55	1	rs11169572	12	51216890	T	C	-0.501284	0.0562627	7.2861e-18	CERS5	Adipose_Subcutaneous
n55	1	rs11169578	12	51219701	G	A	-0.444964	0.0637863	8.67078e-12	ATF1	Adipose_Subcutaneous
n55	1	rs11169578	12	51219701	G	A	-0.50909	0.0588223	5.33755e-17	CERS5	Adipose_Subcutaneous
n154	1	rs111696302	22	19077445	T	C	0.248513	0.0545511	6.42501e-06	DGCR6	Adipose_Subcutaneous
n47	1	rs11170547	12	53813003	C	T	-0.710116	0.0822756	6.41228e-17	ATP5MC2	Adipose_Subcutaneous
n47	1	rs11170624	12	54030238	G	T	-0.627266	0.0594108	7.11394e-24	ATP5MC2	Adipose_Subcutaneous
n47	1	rs11170630	12	54040410	C	G	-0.78774	0.0609698	1.40242e-33	ATP5MC2	Adipose_Subcutaneous
n79	1	rs111707684	12	112267851	G	A	-0.511098	0.0933527	6.6349e-08	MAPKAPK5-AS1	Adipose_Subcutaneous
n79	1	rs111707684	12	112267851	G	A	0.588344	0.104266	2.66906e-08	TMEM116	Adipose_Subcutaneous
n127	1	rs111790778	15	49527184	G	A	-0.404605	0.0527465	7.70091e-14	DTWD1	Adipose_Subcutaneous
n127	1	rs111790778	15	49527184	G	A	0.335409	0.0728263	5.10278e-06	FGF7	Adipose_Subcutaneous
n79	1	rs111818253	12	111910590	C	G	-0.345527	0.0621545	4.21245e-08	MAPKAPK5-AS1	Adipose_Subcutaneous
n56	1	rs1118392	1	67366549	C	T	0.360926	0.054681	9.57027e-11	MIER1	Adipose_Subcutaneous
n56	1	rs1118393	1	67366668	A	G	0.45769	0.0600596	1.09574e-13	MIER1	Adipose_Subcutaneous
n142	1	rs111949957	6	107094735	C	G	-0.653952	0.11331	1.30761e-08	QRSL1	Adipose_Subcutaneous
n167	1	rs111996834	17	5100002	G	A	0.416418	0.0827909	6.63763e-07	NLRP1	Adipose_Subcutaneous
n167	1	rs111996834	17	5100002	G	A	0.998777	0.0836385	2.02396e-29	ZNF232	Adipose_Subcutaneous
n167	1	rs111996834	17	5100002	G	A	-0.854506	0.0935394	1.20886e-18	NUP88	Adipose_Subcutaneous
n108	1	rs112055942	14	35445722	A	G	0.443598	0.0663195	5.4948e-11	SRP54	Adipose_Subcutaneous
n108	1	rs112055942	14	35445722	A	G	0.349712	0.0637832	6.35947e-08	FAM177A1	Adipose_Subcutaneous
n175	1	rs112072415	11	33183043	T	A	0.579447	0.0842505	1.64205e-11	CSTF3	Adipose_Subcutaneous
n127	1	rs112074680	15	49601978	C	T	0.309073	0.0725033	2.37076e-05	FGF7	Adipose_Subcutaneous
n127	1	rs112074680	15	49601978	C	T	-0.397364	0.0524343	1.47292e-13	DTWD1	Adipose_Subcutaneous
n56	1	rs11208971	1	67383901	G	A	0.305508	0.0558899	6.94994e-08	MIER1	Adipose_Subcutaneous
n56	1	rs11208973	1	67392889	G	A	0.303356	0.0562999	1.05251e-07	MIER1	Adipose_Subcutaneous
n56	1	rs11208974	1	67398119	A	T	0.304978	0.0560789	8.06497e-08	MIER1	Adipose_Subcutaneous
n56	1	rs11208976	1	67434411	A	G	-0.477316	0.0603377	1.38924e-14	MIER1	Adipose_Subcutaneous
n56	1	rs11208979	1	67442275	C	T	-0.477316	0.0603377	1.38924e-14	MIER1	Adipose_Subcutaneous
n108	1	rs112113390	14	35366456	C	T	0.360497	0.0694557	2.94777e-07	SRP54	Adipose_Subcutaneous
n96	1	rs112124703	4	54220173	C	T	0.260373	0.051618	6.17477e-07	FIP1L1	Adipose_Subcutaneous
n127	1	rs112133265	15	49466762	C	T	0.327291	0.071109	5.17276e-06	FGF7	Adipose_Subcutaneous
n127	1	rs112133265	15	49466762	C	T	-0.367602	0.0518658	4.15622e-12	DTWD1	Adipose_Subcutaneous
n108	1	rs112138868	14	35444385	C	T	0.582389	0.0752335	4.68147e-14	SRP54	Adipose_Subcutaneous
n56	1	rs1121824	1	67475616	C	A	0.301449	0.0558929	1.0244e-07	MIER1	Adipose_Subcutaneous
n142	1	rs112184735	6	107090222	C	T	-0.653952	0.11331	1.30761e-08	QRSL1	Adipose_Subcutaneous
n65	1	rs112191041	16	28583362	A	G	-1.22952	0.0477103	5.90466e-97	ATXN2L	Adipose_Subcutaneous
n65	1	rs112191041	16	28583362	A	G	1.30411	0.0499896	1.42246e-98	SULT1A1	Adipose_Subcutaneous
n65	1	rs112191041	16	28583362	A	G	0.767454	0.0643267	2.24934e-29	SULT1A2	Adipose_Subcutaneous
n65	1	rs112191041	16	28583362	A	G	-0.562045	0.0442082	1.09586e-32	NUPR1	Adipose_Subcutaneous
n65	1	rs112191041	16	28583362	A	G	0.843673	0.0536884	2.58654e-46	EIF3C	Adipose_Subcutaneous
n65	1	rs112191041	16	28583362	A	G	-0.166435	0.0351601	2.80172e-06	TUFM	Adipose_Subcutaneous
n167	1	rs112209972	17	5051848	T	C	-0.782386	0.0922517	2.0225e-16	NUP88	Adipose_Subcutaneous
n167	1	rs112209972	17	5051848	T	C	0.972811	0.081811	3.28453e-29	ZNF232	Adipose_Subcutaneous
n142	1	rs112267675	6	107102084	G	T	-0.653952	0.11331	1.30761e-08	QRSL1	Adipose_Subcutaneous
n158	1	rs1122745	1	211663261	C	T	0.216166	0.0399058	9.04051e-08	RCOR3	Adipose_Subcutaneous
n167	1	rs112350552	17	5010607	C	T	-0.692696	0.0905719	9.03717e-14	NUP88	Adipose_Subcutaneous
n167	1	rs112362507	17	5020613	C	A	0.970098	0.0831199	2.64897e-28	ZNF232	Adipose_Subcutaneous
n53	1	rs11238389	7	56079744	A	G	-0.41679	0.0593981	6.62484e-12	NIPSNAP2	Adipose_Subcutaneous
n79	1	rs112426410	12	112407438	A	G	0.352996	0.077972	7.31557e-06	TMEM116	Adipose_Subcutaneous
n79	1	rs112426410	12	112407438	A	G	-0.56044	0.066875	4.33415e-16	MAPKAPK5-AS1	Adipose_Subcutaneous
n167	1	rs112429317	17	4986725	G	A	-0.648612	0.0898082	1.69212e-12	NUP88	Adipose_Subcutaneous
n167	1	rs112429317	17	4986725	G	A	1.0143	0.076521	4.81858e-35	ZNF232	Adipose_Subcutaneous
n142	1	rs112443846	6	107091321	G	A	-0.653952	0.11331	1.30761e-08	QRSL1	Adipose_Subcutaneous
n108	1	rs112468160	14	35504497	C	G	0.582389	0.0752335	4.68147e-14	SRP54	Adipose_Subcutaneous
n111	1	rs11247971	4	1053580	A	G	-1.29489	0.0532516	1.63833e-89	RNF212	Adipose_Subcutaneous
n111	1	rs11247972	4	1060550	A	G	-1.23837	0.0538574	9.97283e-83	RNF212	Adipose_Subcutaneous
n18	1	rs112495972	8	22505416	A	G	0.368806	0.0545177	3.3888e-11	BIN3	Adipose_Subcutaneous
n108	1	rs112510746	14	35491833	T	G	0.582389	0.0752335	4.68147e-14	SRP54	Adipose_Subcutaneous
n53	1	rs112719879	7	55984885	C	T	0.410025	0.0612322	5.24256e-11	NIPSNAP2	Adipose_Subcutaneous
n167	1	rs112738163	17	4939472	G	A	-0.459634	0.0963097	2.32933e-06	NUP88	Adipose_Subcutaneous
n167	1	rs112738163	17	4939472	G	A	0.706681	0.0868076	2.59085e-15	ZNF232	Adipose_Subcutaneous
n108	1	rs112750810	14	35362231	G	A	0.347417	0.0684828	5.34383e-07	SRP54	Adipose_Subcutaneous
n101	1	rs1127857	9	95883865	G	C	0.21994	0.0459603	2.18931e-06	CARD19	Adipose_Subcutaneous
n108	1	rs112800771	14	35583959	G	A	0.456293	0.0754844	2.74328e-09	SRP54	Adipose_Subcutaneous
n108	1	rs112800771	14	35583959	G	A	0.338713	0.0726168	3.8814e-06	FAM177A1	Adipose_Subcutaneous
n127	1	rs112854186	15	49661354	C	G	0.319525	0.0728932	1.39696e-05	FGF7	Adipose_Subcutaneous
n127	1	rs112854186	15	49661354	C	G	-0.411543	0.0526023	2.59834e-14	DTWD1	Adipose_Subcutaneous
n142	1	rs112925176	6	107087063	C	T	-0.751563	0.114256	1.10264e-10	QRSL1	Adipose_Subcutaneous
n55	1	rs1129406	12	51203371	C	T	-0.507782	0.0575755	1.48182e-17	CERS5	Adipose_Subcutaneous
n55	1	rs1129406	12	51203371	C	T	-0.411661	0.0628789	1.33745e-10	ATF1	Adipose_Subcutaneous
n198	1	rs1129506	17	29646032	G	A	0.284966	0.0557161	4.33384e-07	NF1	Adipose_Subcutaneous
n167	1	rs113001179	17	5080344	A	C	0.998777	0.0836385	2.02396e-29	ZNF232	Adipose_Subcutaneous
n167	1	rs113001179	17	5080344	A	C	0.416418	0.0827909	6.63763e-07	NLRP1	Adipose_Subcutaneous
n167	1	rs113001179	17	5080344	A	C	-0.854506	0.0935394	1.20886e-18	NUP88	Adipose_Subcutaneous
n65	1	rs113029997	16	28825100	T	C	-0.551568	0.0432166	6.72114e-33	NUPR1	Adipose_Subcutaneous
n65	1	rs113029997	16	28825100	T	C	0.675716	0.064453	1.37273e-23	SULT1A2	Adipose_Subcutaneous
n65	1	rs113029997	16	28825100	T	C	0.819489	0.0526982	1.54044e-45	EIF3C	Adipose_Subcutaneous
n65	1	rs113029997	16	28825100	T	C	0.298083	0.0564523	1.85338e-07	SH2B1	Adipose_Subcutaneous
n65	1	rs113029997	16	28825100	T	C	1.25583	0.04984	5.04832e-94	SULT1A1	Adipose_Subcutaneous
n65	1	rs113029997	16	28825100	T	C	-0.175896	0.0342857	4.00243e-07	TUFM	Adipose_Subcutaneous
n65	1	rs113029997	16	28825100	T	C	-1.48862	0.0282203	1.41219e-218	ATXN2L	Adipose_Subcutaneous
n108	1	rs113036047	14	35479547	G	A	0.582389	0.0752335	4.68147e-14	SRP54	Adipose_Subcutaneous
n127	1	rs113063630	15	49458653	C	T	0.33196	0.0724004	5.61082e-06	FGF7	Adipose_Subcutaneous
n127	1	rs113063630	15	49458653	C	T	-0.396325	0.0525095	1.82398e-13	DTWD1	Adipose_Subcutaneous
n65	1	rs113079736	16	28860183	G	A	0.321835	0.056197	1.67585e-08	SH2B1	Adipose_Subcutaneous
n65	1	rs113079736	16	28860183	G	A	1.23406	0.050773	1.86541e-89	SULT1A1	Adipose_Subcutaneous
n65	1	rs113079736	16	28860183	G	A	-1.49983	0.0270715	1.56119e-228	ATXN2L	Adipose_Subcutaneous
n65	1	rs113079736	16	28860183	G	A	0.80545	0.0530605	8.54305e-44	EIF3C	Adipose_Subcutaneous
n65	1	rs113079736	16	28860183	G	A	-0.184089	0.034196	1.08002e-07	TUFM	Adipose_Subcutaneous
n65	1	rs113079736	16	28860183	G	A	-0.549398	0.0432473	1.20965e-32	NUPR1	Adipose_Subcutaneous
n65	1	rs113079736	16	28860183	G	A	0.667417	0.0645822	5.10765e-23	SULT1A2	Adipose_Subcutaneous
n96	1	rs113182200	4	54262176	C	T	0.296754	0.0509123	9.47095e-09	FIP1L1	Adipose_Subcutaneous
n142	1	rs113204701	6	107132466	A	G	-0.689839	0.137968	7.69706e-07	QRSL1	Adipose_Subcutaneous
n142	1	rs113207578	6	107107132	G	A	-0.663689	0.113623	8.82771e-09	QRSL1	Adipose_Subcutaneous
n167	1	rs113211704	17	4918712	G	A	-0.453909	0.0970105	3.62516e-06	NUP88	Adipose_Subcutaneous
n167	1	rs113211704	17	4918712	G	A	0.605322	0.0887967	2.4284e-11	ZNF232	Adipose_Subcutaneous
n53	1	rs113234770	7	56013123	T	A	0.408206	0.061203	6.19885e-11	NIPSNAP2	Adipose_Subcutaneous
n167	1	rs113260531	17	5138980	G	A	-0.710532	0.0860754	1.11224e-15	NUP88	Adipose_Subcutaneous
n167	1	rs113260531	17	5138980	G	A	0.674655	0.0802867	3.65254e-16	ZNF232	Adipose_Subcutaneous
n108	1	rs113293829	14	35479552	T	A	0.582389	0.0752335	4.68147e-14	SRP54	Adipose_Subcutaneous
n127	1	rs113467140	15	49494462	A	G	0.327291	0.071109	5.17276e-06	FGF7	Adipose_Subcutaneous
n127	1	rs113467140	15	49494462	A	G	-0.367602	0.0518658	4.15622e-12	DTWD1	Adipose_Subcutaneous
n148	1	rs113481265	9	130742834	T	G	-0.549247	0.074546	6.30281e-13	PIP5KL1	Adipose_Subcutaneous
n148	1	rs113481265	9	130742834	T	G	-0.549247	0.074546	6.30281e-13	DPM2	Adipose_Subcutaneous
n40	1	rs113495033	19	40797578	C	T	0.52952	0.0909265	9.74826e-09	PLD3	Adipose_Subcutaneous
n127	1	rs113529534	15	49486285	G	A	-0.404605	0.0527465	7.70091e-14	DTWD1	Adipose_Subcutaneous
n127	1	rs113529534	15	49486285	G	A	0.335409	0.0728263	5.10278e-06	FGF7	Adipose_Subcutaneous
n167	1	rs113536807	17	4899724	C	G	0.655766	0.0867247	1.65685e-13	ZNF232	Adipose_Subcutaneous
n108	1	rs113550570	14	35499401	C	G	0.549058	0.07811	6.10634e-12	SRP54	Adipose_Subcutaneous
n142	1	rs113577045	6	107092498	C	T	-0.651992	0.112983	1.3124e-08	QRSL1	Adipose_Subcutaneous
n167	1	rs113581830	17	5108264	A	G	0.954162	0.0840125	5.00074e-27	ZNF232	Adipose_Subcutaneous
n167	1	rs113581830	17	5108264	A	G	-0.839114	0.0932141	3.507e-18	NUP88	Adipose_Subcutaneous
n108	1	rs113590838	14	35570250	C	T	0.456293	0.0754844	2.74328e-09	SRP54	Adipose_Subcutaneous
n108	1	rs113590838	14	35570250	C	T	0.338713	0.0726168	3.8814e-06	FAM177A1	Adipose_Subcutaneous
n167	1	rs113607145	17	5098591	C	A	0.410931	0.0825703	8.63598e-07	NLRP1	Adipose_Subcutaneous
n167	1	rs113607145	17	5098591	C	A	-0.839329	0.0934513	4.12893e-18	NUP88	Adipose_Subcutaneous
n167	1	rs113607145	17	5098591	C	A	0.984346	0.0836188	1.0207e-28	ZNF232	Adipose_Subcutaneous
n154	1	rs113672342	22	19114540	G	A	0.237885	0.0553237	2.01834e-05	DGCR6	Adipose_Subcutaneous
n18	1	rs113675166	8	22505411	G	A	0.375732	0.0552134	2.62059e-11	BIN3	Adipose_Subcutaneous
n167	1	rs113762960	17	5123861	G	A	0.767852	0.0743122	5.1793e-23	ZNF232	Adipose_Subcutaneous
n167	1	rs113762960	17	5123861	G	A	-0.66522	0.0821003	3.43421e-15	NUP88	Adipose_Subcutaneous
n56	1	rs1137656	1	67451602	A	C	-0.477316	0.0603377	1.38924e-14	MIER1	Adipose_Subcutaneous
n108	1	rs113770696	14	35444383	C	T	0.582283	0.0750452	4.11931e-14	SRP54	Adipose_Subcutaneous
n127	1	rs113804499	15	49500664	G	T	0.327291	0.071109	5.17276e-06	FGF7	Adipose_Subcutaneous
n127	1	rs113804499	15	49500664	G	T	-0.367602	0.0518658	4.15622e-12	DTWD1	Adipose_Subcutaneous
n10	3	rs113831731	14	74064853	G	A	-0.327564	0.0758108	1.84177e-05	ACOT4	Adipose_Subcutaneous
n127	1	rs113885253	15	49694812	A	T	0.32791	0.0736354	1.02316e-05	FGF7	Adipose_Subcutaneous
n127	1	rs113885253	15	49694812	A	T	-0.411414	0.0532299	5.10091e-14	DTWD1	Adipose_Subcutaneous
n147	1	rs1139697	4	95588565	T	G	-0.624296	0.066088	9.62291e-20	PDLIM5	Adipose_Subcutaneous
n79	1	rs11503168	12	112156745	A	C	-0.394441	0.0592979	6.93703e-11	MAPKAPK5-AS1	Adipose_Subcutaneous
n55	1	rs11503907	12	51153577	G	A	-0.485383	0.0589042	1.23963e-15	CERS5	Adipose_Subcutaneous
n55	1	rs11503907	12	51153577	G	A	-0.425453	0.0637363	5.9872e-11	ATF1	Adipose_Subcutaneous
n46	1	rs11538549	1	27248283	C	G	-0.48981	0.114227	2.12543e-05	NUDC	Adipose_Subcutaneous
n155	1	rs11544328	16	30037128	A	C	-0.422894	0.0507809	6.43834e-16	INO80E	Adipose_Subcutaneous
n155	1	rs11544328	16	30037128	A	C	0.237021	0.0524766	7.67461e-06	TAOK2	Adipose_Subcutaneous
n155	1	rs11544328	16	30037128	A	C	0.234459	0.0537363	1.52857e-05	GDPD3	Adipose_Subcutaneous
n46	1	rs11555809	1	27216669	G	A	-0.529416	0.105948	7.81383e-07	NUDC	Adipose_Subcutaneous
n151	1	rs11574814	17	43367424	C	T	0.456634	0.0901006	5.48032e-07	KANSL1	Adipose_Subcutaneous
n146	1	rs11576665	1	94903792	G	A	0.323694	0.0553353	8.41159e-09	ABCD3	Adipose_Subcutaneous
n158	1	rs11576833	1	211597077	C	T	0.412324	0.046321	7.77655e-18	RCOR3	Adipose_Subcutaneous
n158	1	rs11577134	1	211602624	C	T	0.418062	0.0461685	2.29655e-18	RCOR3	Adipose_Subcutaneous
n46	1	rs115772301	1	27075684	G	A	0.518891	0.117144	1.13769e-05	PIGV	Adipose_Subcutaneous
n158	1	rs11577691	1	211668742	C	T	0.217326	0.0423753	4.03759e-07	RCOR3	Adipose_Subcutaneous
n158	1	rs11577717	1	211668920	C	T	0.217326	0.0423753	4.03759e-07	RCOR3	Adipose_Subcutaneous
n158	1	rs11578681	1	211429323	G	A	0.240317	0.0391625	1.60495e-09	RCOR3	Adipose_Subcutaneous
n158	1	rs11579228	1	211551878	C	T	0.409734	0.0456769	4.51299e-18	RCOR3	Adipose_Subcutaneous
n158	1	rs11580084	1	211447625	G	A	-0.206288	0.0387448	1.47328e-07	RCOR3	Adipose_Subcutaneous
n146	1	rs11581292	1	94959605	C	T	0.325903	0.0557602	8.65168e-09	ABCD3	Adipose_Subcutaneous
n146	1	rs11582033	1	94919154	G	A	0.317237	0.0551888	1.48817e-08	ABCD3	Adipose_Subcutaneous
n158	1	rs11582350	1	211623014	C	T	0.427565	0.0460351	3.52197e-19	RCOR3	Adipose_Subcutaneous
n146	1	rs1158254	1	94938269	A	C	0.325732	0.0552774	6.58955e-09	ABCD3	Adipose_Subcutaneous
n146	1	rs11585880	1	94918960	C	T	0.311676	0.0555971	3.26451e-08	ABCD3	Adipose_Subcutaneous
n158	1	rs11586974	1	211464115	C	T	0.272209	0.0394108	1.35816e-11	RCOR3	Adipose_Subcutaneous
n158	1	rs11587621	1	211668400	T	C	0.217326	0.0423753	4.03759e-07	RCOR3	Adipose_Subcutaneous
n158	1	rs11587632	1	211668437	T	C	0.214882	0.0425766	6.09135e-07	RCOR3	Adipose_Subcutaneous
n36	1	rs11588675	1	182988052	C	T	-0.462988	0.0540738	1.08818e-16	LAMC1	Adipose_Subcutaneous
n158	1	rs11588985	1	211580372	C	T	0.431664	0.0465957	4.27252e-19	RCOR3	Adipose_Subcutaneous
n36	1	rs11590958	1	183023636	T	C	-0.474876	0.0545995	3.83441e-17	LAMC1	Adipose_Subcutaneous
n79	1	rs11608345	12	112187840	A	G	-0.464696	0.0681395	2.38467e-11	MAPKAPK5-AS1	Adipose_Subcutaneous
n79	1	rs11608565	12	111921926	T	A	-0.336275	0.0646407	2.77334e-07	MAPKAPK5-AS1	Adipose_Subcutaneous
n79	1	rs11609628	12	112217208	G	A	-0.520903	0.0690538	1.87863e-13	MAPKAPK5-AS1	Adipose_Subcutaneous
n47	1	rs11611695	12	54053761	T	G	-0.776799	0.0603883	2.47138e-33	ATP5MC2	Adipose_Subcutaneous
n79	1	rs11613441	12	112060842	T	C	-0.495213	0.0687997	1.99203e-12	MAPKAPK5-AS1	Adipose_Subcutaneous
n79	1	rs11613713	12	112217138	C	T	-0.511479	0.0690247	4.72126e-13	MAPKAPK5-AS1	Adipose_Subcutaneous
n10	3	rs11621868	14	74089254	A	G	-0.326871	0.0763807	2.20587e-05	ACOT4	Adipose_Subcutaneous
n10	3	rs11625677	14	74039653	A	C	-0.299677	0.0727063	4.3334e-05	ACOT4	Adipose_Subcutaneous
n43	1	rs11626839	14	31710264	T	C	0.423801	0.0691666	1.69383e-09	HEATR5A	Adipose_Subcutaneous
n81	2	rs11629639	15	79019086	A	G	-0.316909	0.0694478	6.2026e-06	ADAMTS7	Adipose_Subcutaneous
n127	1	rs11630318	15	49604803	A	T	0.320459	0.0711608	8.15637e-06	FGF7	Adipose_Subcutaneous
n127	1	rs11630318	15	49604803	A	T	-0.370868	0.0518208	2.62347e-12	DTWD1	Adipose_Subcutaneous
n127	1	rs11632038	15	49606298	A	G	0.324396	0.07289	1.03549e-05	FGF7	Adipose_Subcutaneous
n127	1	rs11632038	15	49606298	A	G	-0.413685	0.0525996	1.93426e-14	DTWD1	Adipose_Subcutaneous
n127	1	rs11632201	15	49891094	T	C	-0.806846	0.0465882	4.65038e-54	FGF7	Adipose_Subcutaneous
n127	1	rs11632303	15	49530321	T	A	-0.396325	0.0525095	1.82398e-13	DTWD1	Adipose_Subcutaneous
n127	1	rs11632303	15	49530321	T	A	0.33196	0.0724004	5.61082e-06	FGF7	Adipose_Subcutaneous
n127	1	rs11632575	15	49672955	T	G	0.333785	0.0736986	7.25409e-06	FGF7	Adipose_Subcutaneous
n127	1	rs11633282	15	49664669	C	T	-0.397673	0.0524661	1.45974e-13	DTWD1	Adipose_Subcutaneous
n127	1	rs11633981	15	49653100	A	G	-0.397673	0.0524661	1.45974e-13	DTWD1	Adipose_Subcutaneous
n127	1	rs11633981	15	49653100	A	G	0.320121	0.0724638	1.19957e-05	FGF7	Adipose_Subcutaneous
n127	1	rs11634636	15	49607604	G	A	0.328162	0.072872	8.15787e-06	FGF7	Adipose_Subcutaneous
n127	1	rs11634786	15	49744567	T	C	0.794349	0.0484042	1.20666e-49	FGF7	Adipose_Subcutaneous
n127	1	rs11635005	15	49601425	C	T	0.324849	0.0724505	8.91302e-06	FGF7	Adipose_Subcutaneous
n127	1	rs11635005	15	49601425	C	T	-0.399669	0.0524578	1.10918e-13	DTWD1	Adipose_Subcutaneous
n127	1	rs11635308	15	49718728	G	T	-0.410936	0.0536456	8.29448e-14	DTWD1	Adipose_Subcutaneous
n127	1	rs11635308	15	49718728	G	T	0.333596	0.0741191	8.24948e-06	FGF7	Adipose_Subcutaneous
n127	1	rs11635354	15	49711610	G	C	-0.425131	0.053906	1.65434e-14	DTWD1	Adipose_Subcutaneous
n127	1	rs11635814	15	49487225	T	C	0.327291	0.071109	5.17276e-06	FGF7	Adipose_Subcutaneous
n127	1	rs11638314	15	49713944	G	A	0.343219	0.0746342	5.26866e-06	FGF7	Adipose_Subcutaneous
n127	1	rs11638314	15	49713944	G	A	-0.425131	0.053906	1.65434e-14	DTWD1	Adipose_Subcutaneous
n127	1	rs11638515	15	49525727	C	T	0.335409	0.0728263	5.10278e-06	FGF7	Adipose_Subcutaneous
n127	1	rs11638515	15	49525727	C	T	-0.404605	0.0527465	7.70091e-14	DTWD1	Adipose_Subcutaneous
n127	1	rs11638606	15	49664761	T	C	0.320121	0.0724638	1.19957e-05	FGF7	Adipose_Subcutaneous
n127	1	rs11638606	15	49664761	T	C	-0.397673	0.0524661	1.45974e-13	DTWD1	Adipose_Subcutaneous
n65	1	rs11641216	16	28893532	A	G	-1.502	0.0265793	1.36072e-232	ATXN2L	Adipose_Subcutaneous
n65	1	rs11641216	16	28893532	A	G	-0.546921	0.0432179	1.95759e-32	NUPR1	Adipose_Subcutaneous
n65	1	rs11641216	16	28893532	A	G	-0.186285	0.0341192	7.1925e-08	TUFM	Adipose_Subcutaneous
n65	1	rs11641216	16	28893532	A	G	0.803636	0.0529945	1.00761e-43	EIF3C	Adipose_Subcutaneous
n65	1	rs11641216	16	28893532	A	G	1.23825	0.0504273	9.79724e-91	SULT1A1	Adipose_Subcutaneous
n65	1	rs11641216	16	28893532	A	G	0.670231	0.0644111	2.73725e-23	SULT1A2	Adipose_Subcutaneous
n65	1	rs11641216	16	28893532	A	G	0.320831	0.0561157	1.76753e-08	SH2B1	Adipose_Subcutaneous
n155	1	rs11642399	16	30059593	T	G	-0.42993	0.0502842	1.19425e-16	INO80E	Adipose_Subcutaneous
n155	1	rs11642399	16	30059593	T	G	0.233383	0.0521353	9.21012e-06	TAOK2	Adipose_Subcutaneous
n65	1	rs11642449	16	28896015	C	T	0.753897	0.0557178	2.91571e-36	EIF3C	Adipose_Subcutaneous
n65	1	rs11642449	16	28896015	C	T	0.316019	0.0573245	5.41256e-08	SH2B1	Adipose_Subcutaneous
n65	1	rs11642449	16	28896015	C	T	1.17987	0.0548273	3.51525e-75	SULT1A1	Adipose_Subcutaneous
n65	1	rs11642449	16	28896015	C	T	-0.169217	0.0349778	1.70216e-06	TUFM	Adipose_Subcutaneous
n65	1	rs11642449	16	28896015	C	T	-1.41149	0.036997	2.23323e-157	ATXN2L	Adipose_Subcutaneous
n65	1	rs11642449	16	28896015	C	T	0.660207	0.0660942	1.01465e-21	SULT1A2	Adipose_Subcutaneous
n65	1	rs11642449	16	28896015	C	T	-0.511383	0.04506	5.40844e-27	NUPR1	Adipose_Subcutaneous
n155	1	rs11642676	16	30371655	C	G	-0.267514	0.0597952	9.32117e-06	GDPD3	Adipose_Subcutaneous
n65	1	rs11643297	16	28973268	A	G	0.425754	0.0495696	8.85465e-17	NUPR1	Adipose_Subcutaneous
n65	1	rs11643297	16	28973268	A	G	-0.740701	0.0600499	4.53832e-31	EIF3C	Adipose_Subcutaneous
n65	1	rs11643297	16	28973268	A	G	-0.602204	0.0712884	2.61e-16	SULT1A2	Adipose_Subcutaneous
n65	1	rs11643297	16	28973268	A	G	1.17287	0.055111	5.76691e-74	ATXN2L	Adipose_Subcutaneous
n65	1	rs11643297	16	28973268	A	G	-1.01115	0.0655221	5.57345e-45	SULT1A1	Adipose_Subcutaneous
n155	1	rs11644459	16	30095236	C	T	-0.42688	0.0511112	5.36882e-16	INO80E	Adipose_Subcutaneous
n65	1	rs11645306	16	28983936	G	C	1.1793	0.0552302	2.51734e-74	ATXN2L	Adipose_Subcutaneous
n65	1	rs11645306	16	28983936	G	C	0.426801	0.0497587	9.67903e-17	NUPR1	Adipose_Subcutaneous
n65	1	rs11645306	16	28983936	G	C	-1.02387	0.0655097	6.54006e-46	SULT1A1	Adipose_Subcutaneous
n65	1	rs11645306	16	28983936	G	C	-0.754625	0.0600182	4.38425e-32	EIF3C	Adipose_Subcutaneous
n65	1	rs11645306	16	28983936	G	C	-0.608659	0.0714841	1.56538e-16	SULT1A2	Adipose_Subcutaneous
n155	1	rs11645581	16	30351624	T	C	-0.246965	0.0583002	2.66187e-05	GDPD3	Adipose_Subcutaneous
n155	1	rs11646130	16	30376959	T	C	-0.267875	0.0597401	8.90218e-06	GDPD3	Adipose_Subcutaneous
n65	1	rs11646653	16	28922149	C	T	-0.64433	0.0668241	1.89949e-20	SULT1A2	Adipose_Subcutaneous
n65	1	rs11646653	16	28922149	C	T	-0.713965	0.0570767	8.26132e-32	EIF3C	Adipose_Subcutaneous
n65	1	rs11646653	16	28922149	C	T	0.157346	0.0352875	9.96714e-06	TUFM	Adipose_Subcutaneous
n65	1	rs11646653	16	28922149	C	T	0.485183	0.0458952	6.31504e-24	NUPR1	Adipose_Subcutaneous
n65	1	rs11646653	16	28922149	C	T	-1.13901	0.0569243	1.7163e-67	SULT1A1	Adipose_Subcutaneous
n65	1	rs11646653	16	28922149	C	T	-0.29793	0.057847	3.61592e-07	SH2B1	Adipose_Subcutaneous
n65	1	rs11646653	16	28922149	C	T	1.36456	0.04075	2.01387e-135	ATXN2L	Adipose_Subcutaneous
n108	1	rs116499019	14	35441931	T	C	0.582389	0.0752335	4.68147e-14	SRP54	Adipose_Subcutaneous
n151	1	rs11651809	17	43255681	C	G	-0.297256	0.0665441	9.61065e-06	DCAKD	Adipose_Subcutaneous
n151	1	rs11653796	17	43218259	A	G	-0.359029	0.0670447	1.25353e-07	DCAKD	Adipose_Subcutaneous
n151	1	rs11657325	17	43242694	G	A	-0.419532	0.0704546	4.62248e-09	DCAKD	Adipose_Subcutaneous
n44	1	rs11665964	19	39196328	C	T	0.21305	0.0366028	9.91516e-09	ACTN4	Adipose_Subcutaneous
n201	1	rs11669479	19	4485046	A	G	0.434192	0.060366	2.06317e-12	CTB-50L17.10	Adipose_Subcutaneous
n44	1	rs11670636	19	39163443	A	C	0.209801	0.0368374	1.99667e-08	ACTN4	Adipose_Subcutaneous
n201	1	rs11672343	19	4484915	G	A	0.37821	0.0633155	4.149e-09	CTB-50L17.10	Adipose_Subcutaneous
n159	1	rs11675251	2	204249399	A	G	0.417257	0.0522602	8.15809e-15	RAPH1	Adipose_Subcutaneous
n159	1	rs11675251	2	204249399	A	G	-0.257629	0.0591318	1.57162e-05	WDR12	Adipose_Subcutaneous
n159	1	rs11676242	2	204188321	T	G	-0.264947	0.0591094	8.97102e-06	WDR12	Adipose_Subcutaneous
n159	1	rs11676242	2	204188321	T	G	0.416283	0.0523083	9.8504e-15	RAPH1	Adipose_Subcutaneous
n159	1	rs11679740	2	204315394	G	A	-0.259695	0.0593298	1.43665e-05	WDR12	Adipose_Subcutaneous
n159	1	rs11679740	2	204315394	G	A	0.444507	0.0520602	1.30597e-16	RAPH1	Adipose_Subcutaneous
n159	1	rs11683120	2	204129311	A	G	-0.306357	0.058093	1.91901e-07	WDR12	Adipose_Subcutaneous
n159	1	rs11683120	2	204129311	A	G	0.385186	0.0521202	5.40532e-13	RAPH1	Adipose_Subcutaneous
n159	1	rs11683935	2	204377871	C	G	0.440743	0.0520381	2.20506e-16	RAPH1	Adipose_Subcutaneous
n159	1	rs11683935	2	204377871	C	G	-0.26084	0.0592377	1.27914e-05	WDR12	Adipose_Subcutaneous
n159	1	rs11686036	2	204241639	A	G	0.417257	0.0522602	8.15809e-15	RAPH1	Adipose_Subcutaneous
n159	1	rs11686036	2	204241639	A	G	-0.257629	0.0591318	1.57162e-05	WDR12	Adipose_Subcutaneous
n159	1	rs11687186	2	204319839	C	G	0.435076	0.0524088	7.83831e-16	RAPH1	Adipose_Subcutaneous
n159	1	rs11687186	2	204319839	C	G	-0.266367	0.0594915	9.17219e-06	WDR12	Adipose_Subcutaneous
n159	1	rs11687758	2	204242981	A	G	0.391871	0.0532009	6.38988e-13	RAPH1	Adipose_Subcutaneous
n159	1	rs11687758	2	204242981	A	G	-0.269673	0.0596582	7.5498e-06	WDR12	Adipose_Subcutaneous
n159	1	rs11693128	2	204115901	A	G	-0.302554	0.0583195	2.98508e-07	WDR12	Adipose_Subcutaneous
n159	1	rs11693128	2	204115901	A	G	0.391274	0.0522178	2.66406e-13	RAPH1	Adipose_Subcutaneous
n197	1	rs11709036	3	142809367	T	C	-0.249868	0.0482259	3.08864e-07	U2SURP	Adipose_Subcutaneous
n154	1	rs117186487	22	19091086	C	T	0.247808	0.0556753	1.0334e-05	DGCR6	Adipose_Subcutaneous
n111	1	rs11721506	4	1023800	C	T	-0.281554	0.0555619	5.49842e-07	RNF212	Adipose_Subcutaneous
n16	2	rs11722027	4	144050017	G	A	0.383315	0.0526121	1.10252e-12	USP38	Adipose_Subcutaneous
n111	1	rs11723654	4	1016480	A	G	0.263898	0.0537411	1.19569e-06	RNF212	Adipose_Subcutaneous
n111	1	rs11724371	4	1052125	T	C	-1.25677	0.0554188	4.15185e-81	RNF212	Adipose_Subcutaneous
n16	2	rs11724872	4	144140665	C	T	0.383439	0.0528457	1.34906e-12	USP38	Adipose_Subcutaneous
n111	1	rs11726058	4	1027277	C	T	-0.301774	0.0558264	9.60034e-08	RNF212	Adipose_Subcutaneous
n111	1	rs11727135	4	1051803	G	C	-1.28431	0.0540778	1.32717e-86	RNF212	Adipose_Subcutaneous
n111	1	rs11727136	4	1051804	G	A	-1.28431	0.0540778	1.32717e-86	RNF212	Adipose_Subcutaneous
n16	2	rs11727441	4	144163755	C	T	0.386294	0.0528398	9.30746e-13	USP38	Adipose_Subcutaneous
n16	2	rs11728569	4	144036653	G	C	0.409451	0.0543777	2.06605e-13	USP38	Adipose_Subcutaneous
n111	1	rs11728938	4	1025868	T	C	-0.288743	0.0551406	2.32487e-07	RNF212	Adipose_Subcutaneous
n111	1	rs11731289	4	1057773	T	G	-1.29489	0.0532516	1.63833e-89	RNF212	Adipose_Subcutaneous
n111	1	rs11731320	4	1057916	T	A	-1.29489	0.0532516	1.63833e-89	RNF212	Adipose_Subcutaneous
n16	2	rs11732484	4	144163483	T	C	0.457446	0.0568621	5.24325e-15	USP38	Adipose_Subcutaneous
n159	1	rs1174604	2	204421284	T	C	-0.352683	0.0600653	7.42658e-09	WDR12	Adipose_Subcutaneous
n159	1	rs1174604	2	204421284	T	C	0.315609	0.0551964	1.76152e-08	RAPH1	Adipose_Subcutaneous
n159	1	rs1174605	2	204421504	T	C	0.329894	0.0611498	1.01619e-07	RAPH1	Adipose_Subcutaneous
n159	1	rs1174605	2	204421504	T	C	-0.31279	0.0670672	3.89156e-06	WDR12	Adipose_Subcutaneous
n159	1	rs1174606	2	204424549	T	C	0.289645	0.0598863	1.71253e-06	RAPH1	Adipose_Subcutaneous
n159	1	rs1174607	2	204424666	G	A	0.29296	0.055854	2.22389e-07	RAPH1	Adipose_Subcutaneous
n53	1	rs11765531	7	56010287	C	G	0.408206	0.061203	6.19885e-11	NIPSNAP2	Adipose_Subcutaneous
n53	1	rs11771788	7	56158040	T	C	-0.461786	0.0563253	1.6895e-15	NIPSNAP2	Adipose_Subcutaneous
n1	2	rs11774027	8	144917790	A	G	-0.319627	0.0566356	2.65683e-08	NRBP2	Adipose_Subcutaneous
n18	1	rs11776549	8	22493124	C	T	-0.635129	0.0485204	2.55507e-34	BIN3	Adipose_Subcutaneous
n18	1	rs11777808	8	22462755	A	C	0.31279	0.0529686	6.13551e-09	C8orf58	Adipose_Subcutaneous
n1	2	rs11778462	8	144927543	A	C	-0.317036	0.0564412	3.07174e-08	NRBP2	Adipose_Subcutaneous
n1	2	rs11778556	8	144927272	T	C	-0.317036	0.0564412	3.07174e-08	NRBP2	Adipose_Subcutaneous
n18	1	rs11778693	8	22462852	T	C	0.314896	0.0528749	4.60013e-09	C8orf58	Adipose_Subcutaneous
n18	1	rs11778693	8	22462852	T	C	-0.542973	0.0477309	4.21721e-27	BIN3	Adipose_Subcutaneous
n1	2	rs11779501	8	144925088	C	T	-0.30502	0.0558936	7.29599e-08	NRBP2	Adipose_Subcutaneous
n18	1	rs11781149	8	22473158	C	T	0.321009	0.0550378	9.26979e-09	C8orf58	Adipose_Subcutaneous
n18	1	rs11781149	8	22473158	C	T	-0.626753	0.0482596	7.176e-34	BIN3	Adipose_Subcutaneous
n18	1	rs11782130	8	22452357	G	T	0.304122	0.0532083	1.78364e-08	C8orf58	Adipose_Subcutaneous
n18	1	rs11782130	8	22452357	G	T	-0.559586	0.0476168	1.23342e-28	BIN3	Adipose_Subcutaneous
n18	1	rs11783129	8	22453426	G	A	-0.595908	0.0481299	2.88347e-31	BIN3	Adipose_Subcutaneous
n18	1	rs11783129	8	22453426	G	A	0.295575	0.0545188	8.82133e-08	C8orf58	Adipose_Subcutaneous
n1	2	rs11783725	8	144887734	G	A	0.349395	0.0578706	2.86275e-09	NRBP2	Adipose_Subcutaneous
n125	1	rs11784717	8	95955745	T	C	-0.245591	0.0503903	1.4303e-06	NDUFAF6	Adipose_Subcutaneous
n18	1	rs11785755	8	22453223	C	A	0.303571	0.0550041	5.23315e-08	C8orf58	Adipose_Subcutaneous
n18	1	rs11785755	8	22453223	C	A	-0.607377	0.0484768	6.76228e-32	BIN3	Adipose_Subcutaneous
n148	1	rs11789185	9	130607518	T	G	-0.544943	0.0428492	1.05228e-32	ENG	Adipose_Subcutaneous
n148	1	rs11789803	9	130706128	A	G	-0.52782	0.0752063	6.56462e-12	DPM2	Adipose_Subcutaneous
n98	1	rs11789898	9	136925663	G	T	0.386618	0.0802003	1.84906e-06	BRD3	Adipose_Subcutaneous
n98	1	rs11795074	9	136930727	A	G	0.520955	0.0583633	6.40243e-18	BRD3	Adipose_Subcutaneous
n98	1	rs11795075	9	136930742	A	G	0.520955	0.0583633	6.40243e-18	BRD3	Adipose_Subcutaneous
n98	1	rs11795079	9	136930134	T	C	0.392138	0.081735	2.06475e-06	BRD3	Adipose_Subcutaneous
n158	1	rs11807004	1	211379683	C	T	0.258766	0.0395904	1.43029e-10	RCOR3	Adipose_Subcutaneous
n46	1	rs11807824	1	27270338	A	C	-0.518875	0.0977844	1.61827e-07	NUDC	Adipose_Subcutaneous
n158	1	rs11811405	1	211425658	T	G	-0.192338	0.0378455	5.10392e-07	RCOR3	Adipose_Subcutaneous
n119	1	rs11833002	12	124446616	G	A	0.964959	0.0450788	1.33935e-74	CCDC92	Adipose_Subcutaneous
n55	1	rs11833608	12	50757628	G	A	-0.321633	0.0651455	1.04961e-06	ATF1	Adipose_Subcutaneous
n55	1	rs11833608	12	50757628	G	A	0.307528	0.0572661	1.1578e-07	COX14	Adipose_Subcutaneous
n55	1	rs11833608	12	50757628	G	A	-0.513379	0.0587945	2.93756e-17	CERS5	Adipose_Subcutaneous
n119	1	rs11835839	12	124431049	G	A	0.960618	0.0457835	1.95807e-72	CCDC92	Adipose_Subcutaneous
n55	1	rs11836169	12	50717580	T	C	0.318648	0.05697	3.49945e-08	COX14	Adipose_Subcutaneous
n55	1	rs11836169	12	50717580	T	C	-0.544129	0.0580864	1.83754e-19	CERS5	Adipose_Subcutaneous
n55	1	rs11836169	12	50717580	T	C	-0.312102	0.0650188	2.04019e-06	ATF1	Adipose_Subcutaneous
n119	1	rs11837287	12	124470059	C	T	1.00958	0.0424983	1.22646e-86	CCDC92	Adipose_Subcutaneous
n55	1	rs11838347	12	50687160	A	G	0.306426	0.0573071	1.30723e-07	COX14	Adipose_Subcutaneous
n55	1	rs11838347	12	50687160	A	G	-0.330394	0.0651009	5.28931e-07	ATF1	Adipose_Subcutaneous
n55	1	rs11838347	12	50687160	A	G	-0.51671	0.0587757	1.84755e-17	CERS5	Adipose_Subcutaneous
n127	1	rs11852293	15	49774963	A	G	-0.218767	0.0449495	1.47842e-06	DTWD1	Adipose_Subcutaneous
n127	1	rs11852293	15	49774963	A	G	-1.01616	0.0437346	5.77468e-84	FGF7	Adipose_Subcutaneous
n127	1	rs11853248	15	49775594	G	A	-1.12095	0.0402138	1.18584e-107	FGF7	Adipose_Subcutaneous
n127	1	rs11853248	15	49775594	G	A	-0.331455	0.0443715	3.12566e-13	DTWD1	Adipose_Subcutaneous
n127	1	rs11853969	15	49606378	C	T	-0.355475	0.0457024	3.59936e-14	DTWD1	Adipose_Subcutaneous
n127	1	rs11853969	15	49606378	C	T	-0.861795	0.0529995	6.38041e-49	FGF7	Adipose_Subcutaneous
n127	1	rs11854203	15	49834746	C	A	-0.837925	0.0467064	4.03053e-57	FGF7	Adipose_Subcutaneous
n127	1	rs11854557	15	49572960	T	C	-0.355475	0.0457024	3.59936e-14	DTWD1	Adipose_Subcutaneous
n127	1	rs11854557	15	49572960	T	C	-0.861795	0.0529995	6.38041e-49	FGF7	Adipose_Subcutaneous
n127	1	rs11855798	15	49723455	G	C	-0.335379	0.0444901	1.94709e-13	DTWD1	Adipose_Subcutaneous
n127	1	rs11855798	15	49723455	G	C	-0.900894	0.0494432	1.63659e-58	FGF7	Adipose_Subcutaneous
n65	1	rs11859512	16	28871853	C	T	0.803636	0.0529945	1.00761e-43	EIF3C	Adipose_Subcutaneous
n65	1	rs11859512	16	28871853	C	T	-0.546921	0.0432179	1.95759e-32	NUPR1	Adipose_Subcutaneous
n65	1	rs11859512	16	28871853	C	T	0.670231	0.0644111	2.73725e-23	SULT1A2	Adipose_Subcutaneous
n65	1	rs11859512	16	28871853	C	T	1.23825	0.0504273	9.79724e-91	SULT1A1	Adipose_Subcutaneous
n65	1	rs11859512	16	28871853	C	T	-0.186285	0.0341192	7.1925e-08	TUFM	Adipose_Subcutaneous
n65	1	rs11859512	16	28871853	C	T	0.320831	0.0561157	1.76753e-08	SH2B1	Adipose_Subcutaneous
n65	1	rs11859512	16	28871853	C	T	-1.502	0.0265793	1.36072e-232	ATXN2L	Adipose_Subcutaneous
n65	1	rs11860513	16	28825420	C	T	-0.551568	0.0432166	6.72114e-33	NUPR1	Adipose_Subcutaneous
n65	1	rs11860513	16	28825420	C	T	1.25583	0.04984	5.04832e-94	SULT1A1	Adipose_Subcutaneous
n65	1	rs11860513	16	28825420	C	T	0.819489	0.0526982	1.54044e-45	EIF3C	Adipose_Subcutaneous
n65	1	rs11860513	16	28825420	C	T	0.298083	0.0564523	1.85338e-07	SH2B1	Adipose_Subcutaneous
n65	1	rs11860513	16	28825420	C	T	-1.48862	0.0282203	1.41219e-218	ATXN2L	Adipose_Subcutaneous
n65	1	rs11860513	16	28825420	C	T	0.675716	0.064453	1.37273e-23	SULT1A2	Adipose_Subcutaneous
n65	1	rs11860513	16	28825420	C	T	-0.175896	0.0342857	4.00243e-07	TUFM	Adipose_Subcutaneous
n65	1	rs11861132	16	28871860	A	G	1.23825	0.0504273	9.79724e-91	SULT1A1	Adipose_Subcutaneous
n65	1	rs11861132	16	28871860	A	G	0.320831	0.0561157	1.76753e-08	SH2B1	Adipose_Subcutaneous
n65	1	rs11861132	16	28871860	A	G	0.803636	0.0529945	1.00761e-43	EIF3C	Adipose_Subcutaneous
n65	1	rs11861132	16	28871860	A	G	-0.546921	0.0432179	1.95759e-32	NUPR1	Adipose_Subcutaneous
n65	1	rs11861132	16	28871860	A	G	-1.502	0.0265793	1.36072e-232	ATXN2L	Adipose_Subcutaneous
n65	1	rs11861132	16	28871860	A	G	0.670231	0.0644111	2.73725e-23	SULT1A2	Adipose_Subcutaneous
n65	1	rs11861132	16	28871860	A	G	-0.186285	0.0341192	7.1925e-08	TUFM	Adipose_Subcutaneous
n65	1	rs11861174	16	28871989	A	G	1.23825	0.0504273	9.79724e-91	SULT1A1	Adipose_Subcutaneous
n65	1	rs11861174	16	28871989	A	G	-0.186285	0.0341192	7.1925e-08	TUFM	Adipose_Subcutaneous
n65	1	rs11861174	16	28871989	A	G	-0.546921	0.0432179	1.95759e-32	NUPR1	Adipose_Subcutaneous
n65	1	rs11861174	16	28871989	A	G	0.670231	0.0644111	2.73725e-23	SULT1A2	Adipose_Subcutaneous
n65	1	rs11861174	16	28871989	A	G	0.320831	0.0561157	1.76753e-08	SH2B1	Adipose_Subcutaneous
n65	1	rs11861174	16	28871989	A	G	0.803636	0.0529945	1.00761e-43	EIF3C	Adipose_Subcutaneous
n65	1	rs11861174	16	28871989	A	G	-1.502	0.0265793	1.36072e-232	ATXN2L	Adipose_Subcutaneous
n155	1	rs11862806	16	30364071	A	G	-0.29577	0.055179	1.22018e-07	GDPD3	Adipose_Subcutaneous
n155	1	rs11863150	16	30385503	G	A	0.274928	0.0544975	6.15741e-07	GDPD3	Adipose_Subcutaneous
n65	1	rs11863370	16	28879484	A	G	-0.545995	0.0431792	2.16307e-32	NUPR1	Adipose_Subcutaneous
n65	1	rs11863370	16	28879484	A	G	-0.188524	0.0340584	4.79357e-08	TUFM	Adipose_Subcutaneous
n65	1	rs11863370	16	28879484	A	G	0.316945	0.0560916	2.55765e-08	SH2B1	Adipose_Subcutaneous
n65	1	rs11863370	16	28879484	A	G	-1.49548	0.0270436	3.76469e-228	ATXN2L	Adipose_Subcutaneous
n65	1	rs11863370	16	28879484	A	G	0.663437	0.064455	7.33029e-23	SULT1A2	Adipose_Subcutaneous
n65	1	rs11863370	16	28879484	A	G	0.803515	0.0529173	8.13668e-44	EIF3C	Adipose_Subcutaneous
n65	1	rs11864107	16	28885931	T	C	-0.186098	0.0340666	7.08088e-08	TUFM	Adipose_Subcutaneous
n65	1	rs11864107	16	28885931	T	C	0.668404	0.0643288	3.12522e-23	SULT1A2	Adipose_Subcutaneous
n65	1	rs11864107	16	28885931	T	C	-0.544184	0.0431959	3.43412e-32	NUPR1	Adipose_Subcutaneous
n65	1	rs11864107	16	28885931	T	C	0.795962	0.0530894	6.37779e-43	EIF3C	Adipose_Subcutaneous
n65	1	rs11864107	16	28885931	T	C	0.31824	0.0560524	2.2031e-08	SH2B1	Adipose_Subcutaneous
n65	1	rs11864107	16	28885931	T	C	1.23104	0.0505853	1.29993e-89	SULT1A1	Adipose_Subcutaneous
n65	1	rs11864107	16	28885931	T	C	-1.49594	0.0269212	3.85966e-229	ATXN2L	Adipose_Subcutaneous
n65	1	rs11864750	16	28875204	A	T	-0.546921	0.0432179	1.95759e-32	NUPR1	Adipose_Subcutaneous
n65	1	rs11864750	16	28875204	A	T	-1.502	0.0265793	1.36072e-232	ATXN2L	Adipose_Subcutaneous
n65	1	rs11864750	16	28875204	A	T	-0.186285	0.0341192	7.1925e-08	TUFM	Adipose_Subcutaneous
n65	1	rs11864750	16	28875204	A	T	0.670231	0.0644111	2.73725e-23	SULT1A2	Adipose_Subcutaneous
n65	1	rs11864750	16	28875204	A	T	0.320831	0.0561157	1.76753e-08	SH2B1	Adipose_Subcutaneous
n65	1	rs11864750	16	28875204	A	T	0.803636	0.0529945	1.00761e-43	EIF3C	Adipose_Subcutaneous
n65	1	rs11864750	16	28875204	A	T	1.23825	0.0504273	9.79724e-91	SULT1A1	Adipose_Subcutaneous
n155	1	rs11865086	16	30130493	C	A	0.281086	0.0532216	1.84213e-07	GDPD3	Adipose_Subcutaneous
n70	1	rs11868361	17	79551935	A	G	0.365903	0.0635608	1.41899e-08	ARL16	Adipose_Subcutaneous
n50	1	rs11868509	17	46318175	C	T	0.277525	0.0627404	1.1693e-05	HOXB-AS1	Adipose_Subcutaneous
n119	1	rs1187415	12	124491529	G	C	-0.937281	0.046513	3.28065e-68	CCDC92	Adipose_Subcutaneous
n201	1	rs11878416	19	4491476	G	C	0.472654	0.0650411	1.25087e-12	CTB-50L17.10	Adipose_Subcutaneous
n159	1	rs11887555	2	204430093	T	C	0.305189	0.0648643	3.207e-06	WDR12	Adipose_Subcutaneous
n159	1	rs11887555	2	204430093	T	C	-0.293641	0.0593983	1.01693e-06	RAPH1	Adipose_Subcutaneous
n159	1	rs11896061	2	204094581	G	A	-0.341674	0.0541397	5.66944e-10	RAPH1	Adipose_Subcutaneous
n159	1	rs11896061	2	204094581	G	A	0.369219	0.0590402	7.99763e-10	WDR12	Adipose_Subcutaneous
n71	1	rs1190544	14	102903398	G	A	0.957062	0.0537888	2.1557e-56	ANKRD9	Adipose_Subcutaneous
n71	1	rs1190547	14	102905087	G	C	0.960171	0.0534081	2.62096e-57	ANKRD9	Adipose_Subcutaneous
n71	1	rs1190549	14	102907653	C	T	0.954675	0.0538365	4.2694e-56	ANKRD9	Adipose_Subcutaneous
n71	1	rs1190551	14	102911508	A	G	0.952423	0.0539093	9.00549e-56	ANKRD9	Adipose_Subcutaneous
n71	1	rs1190553	14	102915331	G	T	0.960171	0.0534081	2.62096e-57	ANKRD9	Adipose_Subcutaneous
n71	1	rs1190554	14	102918686	T	C	-0.928382	0.0536631	5.72841e-54	ANKRD9	Adipose_Subcutaneous
n197	1	rs11915462	3	142722911	A	G	-0.345775	0.0470391	7.08235e-13	U2SURP	Adipose_Subcutaneous
n16	2	rs11940580	4	144161525	C	G	0.383439	0.0528457	1.34906e-12	USP38	Adipose_Subcutaneous
n16	2	rs11943957	4	144065330	A	G	0.383775	0.052686	1.11364e-12	USP38	Adipose_Subcutaneous
n16	2	rs11947142	4	144132344	T	A	0.474229	0.0573944	1.04879e-15	USP38	Adipose_Subcutaneous
n156	1	rs11985029	8	86347116	C	T	0.380586	0.0449368	2.20958e-16	RBIS	Adipose_Subcutaneous
n156	1	rs11985733	8	86347074	A	G	0.380586	0.0449368	2.20958e-16	RBIS	Adipose_Subcutaneous
n110	1	rs11992441	8	30313649	G	A	-0.572931	0.059308	1.63337e-20	RBPMS	Adipose_Subcutaneous
n36	1	rs12022720	1	183017223	A	G	-0.476714	0.0547775	3.68024e-17	LAMC1	Adipose_Subcutaneous
n158	1	rs12027724	1	211452056	G	A	-0.206288	0.0387448	1.47328e-07	RCOR3	Adipose_Subcutaneous
n56	1	rs12039172	1	67447450	A	G	-0.48615	0.0610322	9.34791e-15	MIER1	Adipose_Subcutaneous
n56	1	rs12041926	1	67434602	C	T	-0.477316	0.0603377	1.38924e-14	MIER1	Adipose_Subcutaneous
n36	1	rs12043805	1	183008150	T	A	-0.474876	0.0545995	3.83441e-17	LAMC1	Adipose_Subcutaneous
n56	1	rs12044278	1	67460977	T	C	-0.477316	0.0603377	1.38924e-14	MIER1	Adipose_Subcutaneous
n56	1	rs12044492	1	67461667	T	C	-0.477316	0.0603377	1.38924e-14	MIER1	Adipose_Subcutaneous
n127	1	rs12050614	15	49789413	C	T	-0.286364	0.0440139	1.72085e-10	DTWD1	Adipose_Subcutaneous
n127	1	rs12050614	15	49789413	C	T	-1.06452	0.0411423	1.74627e-97	FGF7	Adipose_Subcutaneous
n151	1	rs12051846	17	43226887	A	G	-0.404676	0.0701357	1.31833e-08	DCAKD	Adipose_Subcutaneous
n195	1	rs12056375	8	142145456	G	T	0.497949	0.0981072	5.27711e-07	DENND3	Adipose_Subcutaneous
n36	1	rs12066082	1	183054863	G	C	-0.476714	0.0547775	3.68024e-17	LAMC1	Adipose_Subcutaneous
n36	1	rs12077201	1	182980272	A	G	-0.480486	0.0549392	2.63383e-17	LAMC1	Adipose_Subcutaneous
n71	1	rs1209151	14	102893756	C	T	0.851919	0.0574302	3.48999e-42	ANKRD9	Adipose_Subcutaneous
n71	1	rs1210074	14	102889098	G	A	0.851919	0.0574302	3.48999e-42	ANKRD9	Adipose_Subcutaneous
n134	1	rs12100925	14	68132059	C	A	-0.425889	0.0882376	1.79676e-06	VTI1B	Adipose_Subcutaneous
n158	1	rs12116749	1	211482905	C	G	-0.206288	0.0387448	1.47328e-07	RCOR3	Adipose_Subcutaneous
n56	1	rs12117131	1	67451922	C	T	-0.48615	0.0610322	9.34791e-15	MIER1	Adipose_Subcutaneous
n158	1	rs12118279	1	211432029	G	A	-0.193026	0.0380484	5.34071e-07	RCOR3	Adipose_Subcutaneous
n146	1	rs12120731	1	94906926	G	A	0.325843	0.0550564	5.69138e-09	ABCD3	Adipose_Subcutaneous
n36	1	rs12120747	1	183042531	G	A	-0.476714	0.0547775	3.68024e-17	LAMC1	Adipose_Subcutaneous
n146	1	rs12127355	1	94965961	C	T	0.339793	0.0549139	1.18484e-09	ABCD3	Adipose_Subcutaneous
n146	1	rs12130330	1	94968345	C	T	0.337709	0.0550785	1.65282e-09	ABCD3	Adipose_Subcutaneous
n56	1	rs12131222	1	67438535	A	T	-0.477316	0.0603377	1.38924e-14	MIER1	Adipose_Subcutaneous
n146	1	rs12131298	1	94914970	C	T	0.324005	0.0552587	7.78179e-09	ABCD3	Adipose_Subcutaneous
n56	1	rs12132532	1	67457015	G	T	-0.484913	0.061309	1.40353e-14	MIER1	Adipose_Subcutaneous
n56	1	rs12137403	1	67437043	C	T	-0.477316	0.0603377	1.38924e-14	MIER1	Adipose_Subcutaneous
n36	1	rs12138049	1	182979546	C	T	-0.480486	0.0549392	2.63383e-17	LAMC1	Adipose_Subcutaneous
n36	1	rs12138053	1	182979560	C	T	-0.466634	0.0543036	8.58233e-17	LAMC1	Adipose_Subcutaneous
n56	1	rs12143044	1	67460054	A	T	-0.477316	0.0603377	1.38924e-14	MIER1	Adipose_Subcutaneous
n36	1	rs12143211	1	182990172	C	G	-0.477579	0.054705	2.97634e-17	LAMC1	Adipose_Subcutaneous
n146	1	rs12143221	1	94893122	A	G	0.327924	0.0548897	4.12949e-09	ABCD3	Adipose_Subcutaneous
n146	1	rs12143512	1	94902344	T	C	0.326672	0.0552443	5.86065e-09	ABCD3	Adipose_Subcutaneous
n36	1	rs12144261	1	183014148	A	G	-0.476714	0.0547775	3.68024e-17	LAMC1	Adipose_Subcutaneous
n36	1	rs12146099	1	182968079	G	A	-0.462799	0.0554311	5.48716e-16	LAMC1	Adipose_Subcutaneous
n127	1	rs12148764	15	49756081	A	T	-1.12425	0.040315	1.03246e-107	FGF7	Adipose_Subcutaneous
n127	1	rs12148764	15	49756081	A	T	-0.325964	0.0445794	9.22346e-13	DTWD1	Adipose_Subcutaneous
n40	1	rs12151243	19	40862872	G	T	0.331786	0.0688588	1.86968e-06	PLD3	Adipose_Subcutaneous
n155	1	rs12165013	16	30438138	A	G	0.295666	0.0559005	1.76965e-07	GDPD3	Adipose_Subcutaneous
n43	1	rs12184973	14	31705828	A	G	0.419075	0.0693188	2.73119e-09	HEATR5A	Adipose_Subcutaneous
n131	1	rs12218910	10	124158082	T	A	0.427131	0.0790047	9.55919e-08	PLEKHA1	Adipose_Subcutaneous
n96	1	rs12233879	4	54263624	G	A	0.296754	0.0509123	9.47095e-09	FIP1L1	Adipose_Subcutaneous
n101	1	rs12235416	9	95888667	T	C	0.17295	0.0379489	6.37054e-06	CARD19	Adipose_Subcutaneous
n77	1	rs12240584	10	131321853	T	C	-0.624893	0.0621771	5.99831e-22	MGMT	Adipose_Subcutaneous
n77	1	rs12243040	10	131272281	C	T	-0.631525	0.058577	9.70698e-25	MGMT	Adipose_Subcutaneous
n77	1	rs12246239	10	131299704	T	C	-0.623058	0.0617874	4.49e-22	MGMT	Adipose_Subcutaneous
n77	1	rs12248450	10	131340108	C	T	-0.636396	0.0617597	6.63846e-23	MGMT	Adipose_Subcutaneous
n77	1	rs12249593	10	131306561	T	C	-0.623521	0.0616907	3.6729e-22	MGMT	Adipose_Subcutaneous
n77	1	rs12250054	10	131277348	A	G	-0.580207	0.0660438	1.93705e-17	MGMT	Adipose_Subcutaneous
n77	1	rs12251275	10	131299647	G	A	-0.574425	0.0602191	4.48347e-20	MGMT	Adipose_Subcutaneous
n77	1	rs12254582	10	131279791	A	G	-0.623109	0.0617143	4.02214e-22	MGMT	Adipose_Subcutaneous
n77	1	rs12257108	10	131332127	G	C	-0.622832	0.061834	4.94611e-22	MGMT	Adipose_Subcutaneous
n77	1	rs12260271	10	131326950	C	T	-0.6289	0.0620313	2.80544e-22	MGMT	Adipose_Subcutaneous
n77	1	rs12261364	10	131304179	G	A	-0.622277	0.0625021	1.34233e-21	MGMT	Adipose_Subcutaneous
n77	1	rs12262382	10	131313220	A	G	-0.625299	0.062279	6.53125e-22	MGMT	Adipose_Subcutaneous
n77	1	rs12265758	10	131445144	A	G	-0.91624	0.0478416	3.64565e-63	MGMT	Adipose_Subcutaneous
n77	1	rs12266634	10	131412659	G	C	-0.853589	0.0532927	9.35733e-48	MGMT	Adipose_Subcutaneous
n77	1	rs12268510	10	131291834	A	C	-0.607935	0.0601398	3.62639e-22	MGMT	Adipose_Subcutaneous
n77	1	rs12268840	10	131325299	C	T	-0.6289	0.0620313	2.80544e-22	MGMT	Adipose_Subcutaneous
n77	1	rs12269253	10	131295850	C	G	-0.625594	0.0617218	2.87257e-22	MGMT	Adipose_Subcutaneous
n119	1	rs12296259	12	124438360	A	G	0.96467	0.0451912	2.70136e-74	CCDC92	Adipose_Subcutaneous
n79	1	rs12296574	12	112322777	T	C	0.352996	0.077972	7.31557e-06	TMEM116	Adipose_Subcutaneous
n119	1	rs12298484	12	124418674	C	T	1.01921	0.0432823	1.4278e-85	CCDC92	Adipose_Subcutaneous
n55	1	rs12299669	12	50756275	C	A	0.548245	0.0582693	1.31075e-19	CERS5	Adipose_Subcutaneous
n55	1	rs12299669	12	50756275	C	A	0.322988	0.0651776	9.59021e-07	ATF1	Adipose_Subcutaneous
n55	1	rs12299669	12	50756275	C	A	-0.330117	0.0570787	1.22129e-08	COX14	Adipose_Subcutaneous
n55	1	rs12299758	12	50756266	G	A	-0.331661	0.0571997	1.1241e-08	COX14	Adipose_Subcutaneous
n55	1	rs12299758	12	50756266	G	A	0.327313	0.065293	7.2155e-07	ATF1	Adipose_Subcutaneous
n55	1	rs12299758	12	50756266	G	A	0.558577	0.058246	2.93488e-20	CERS5	Adipose_Subcutaneous
n79	1	rs12300496	12	112450433	A	G	0.659838	0.0975163	3.35549e-11	TMEM116	Adipose_Subcutaneous
n79	1	rs12300496	12	112450433	A	G	-0.508962	0.088083	1.25831e-08	MAPKAPK5-AS1	Adipose_Subcutaneous
n119	1	rs12301673	12	124455818	C	T	1.01659	0.0421421	1.61052e-88	CCDC92	Adipose_Subcutaneous
n79	1	rs12302040	12	112288179	G	A	-0.56044	0.066875	4.33415e-16	MAPKAPK5-AS1	Adipose_Subcutaneous
n79	1	rs12302040	12	112288179	G	A	0.352996	0.077972	7.31557e-06	TMEM116	Adipose_Subcutaneous
n79	1	rs12302278	12	112512081	G	C	0.643487	0.0963538	5.86869e-11	TMEM116	Adipose_Subcutaneous
n79	1	rs12302278	12	112512081	G	C	-0.483679	0.087138	4.40968e-08	MAPKAPK5-AS1	Adipose_Subcutaneous
n47	1	rs12302291	12	54051310	T	C	-0.640976	0.0591991	6.39459e-25	ATP5MC2	Adipose_Subcutaneous
n55	1	rs12303082	12	50754563	T	G	0.322988	0.0651776	9.59021e-07	ATF1	Adipose_Subcutaneous
n55	1	rs12303082	12	50754563	T	G	-0.330117	0.0570787	1.22129e-08	COX14	Adipose_Subcutaneous
n119	1	rs12303671	12	124492610	T	G	0.936134	0.0462449	1.12042e-68	CCDC92	Adipose_Subcutaneous
n119	1	rs12303933	12	124482256	T	C	1.00724	0.0425754	3.91004e-86	CCDC92	Adipose_Subcutaneous
n79	1	rs12305655	12	112398188	T	C	-0.56044	0.066875	4.33415e-16	MAPKAPK5-AS1	Adipose_Subcutaneous
n79	1	rs12305655	12	112398188	T	C	0.352996	0.077972	7.31557e-06	TMEM116	Adipose_Subcutaneous
n79	1	rs12305667	12	112398451	A	G	0.352996	0.077972	7.31557e-06	TMEM116	Adipose_Subcutaneous
n79	1	rs12305667	12	112398451	A	G	-0.56044	0.066875	4.33415e-16	MAPKAPK5-AS1	Adipose_Subcutaneous
n79	1	rs12306584	12	112272776	C	T	0.352996	0.077972	7.31557e-06	TMEM116	Adipose_Subcutaneous
n79	1	rs12306710	12	112272981	C	T	0.352996	0.077972	7.31557e-06	TMEM116	Adipose_Subcutaneous
n79	1	rs12306710	12	112272981	C	T	-0.56044	0.066875	4.33415e-16	MAPKAPK5-AS1	Adipose_Subcutaneous
n79	1	rs12306814	12	112403813	T	C	0.352996	0.077972	7.31557e-06	TMEM116	Adipose_Subcutaneous
n79	1	rs12306814	12	112403813	T	C	-0.56044	0.066875	4.33415e-16	MAPKAPK5-AS1	Adipose_Subcutaneous
n79	1	rs12307192	12	112290346	G	T	0.352996	0.077972	7.31557e-06	TMEM116	Adipose_Subcutaneous
n79	1	rs12307192	12	112290346	G	T	-0.56044	0.066875	4.33415e-16	MAPKAPK5-AS1	Adipose_Subcutaneous
n79	1	rs12307365	12	112290651	G	C	-0.56044	0.066875	4.33415e-16	MAPKAPK5-AS1	Adipose_Subcutaneous
n79	1	rs12307365	12	112290651	G	C	0.352996	0.077972	7.31557e-06	TMEM116	Adipose_Subcutaneous
n79	1	rs12307393	12	112364028	T	A	0.352996	0.077972	7.31557e-06	TMEM116	Adipose_Subcutaneous
n79	1	rs12307393	12	112364028	T	A	-0.56044	0.066875	4.33415e-16	MAPKAPK5-AS1	Adipose_Subcutaneous
n79	1	rs12308660	12	112356735	G	A	-0.56044	0.066875	4.33415e-16	MAPKAPK5-AS1	Adipose_Subcutaneous
n79	1	rs12308660	12	112356735	G	A	0.352996	0.077972	7.31557e-06	TMEM116	Adipose_Subcutaneous
n119	1	rs12310367	12	124486678	A	G	1.0047	0.0425486	6.63485e-86	CCDC92	Adipose_Subcutaneous
n119	1	rs12311114	12	124460703	C	A	1.08375	0.0427859	1.05943e-94	CCDC92	Adipose_Subcutaneous
n119	1	rs12311848	12	124486851	A	G	1.00325	0.0426764	2.28485e-85	CCDC92	Adipose_Subcutaneous
n55	1	rs12312177	12	50713504	G	A	-0.316864	0.0650966	1.47391e-06	ATF1	Adipose_Subcutaneous
n55	1	rs12312177	12	50713504	G	A	0.324944	0.0570121	1.9505e-08	COX14	Adipose_Subcutaneous
n55	1	rs12312177	12	50713504	G	A	-0.550393	0.0580987	7.70479e-20	CERS5	Adipose_Subcutaneous
n79	1	rs12312538	12	112489521	T	C	0.65293	0.0976612	5.60438e-11	TMEM116	Adipose_Subcutaneous
n79	1	rs12312538	12	112489521	T	C	-0.519539	0.0880261	6.24505e-09	MAPKAPK5-AS1	Adipose_Subcutaneous
n79	1	rs12313385	12	112292147	C	G	-0.56044	0.066875	4.33415e-16	MAPKAPK5-AS1	Adipose_Subcutaneous
n79	1	rs12313385	12	112292147	C	G	0.352996	0.077972	7.31557e-06	TMEM116	Adipose_Subcutaneous
n79	1	rs12314527	12	112373089	T	C	-0.520696	0.0671896	4.40491e-14	MAPKAPK5-AS1	Adipose_Subcutaneous
n79	1	rs12315114	12	112273059	T	C	-0.490664	0.0665524	6.10335e-13	MAPKAPK5-AS1	Adipose_Subcutaneous
n119	1	rs12316080	12	124438217	C	T	1.02749	0.0426425	2.22498e-88	CCDC92	Adipose_Subcutaneous
n79	1	rs12316525	12	112344119	T	C	0.352996	0.077972	7.31557e-06	TMEM116	Adipose_Subcutaneous
n79	1	rs12316525	12	112344119	T	C	-0.56044	0.066875	4.33415e-16	MAPKAPK5-AS1	Adipose_Subcutaneous
n119	1	rs12317176	12	124404718	T	C	0.940961	0.0460224	1.04697e-69	CCDC92	Adipose_Subcutaneous
n79	1	rs12319165	12	112340734	A	G	0.352996	0.077972	7.31557e-06	TMEM116	Adipose_Subcutaneous
n79	1	rs12319165	12	112340734	A	G	-0.56044	0.066875	4.33415e-16	MAPKAPK5-AS1	Adipose_Subcutaneous
n79	1	rs12319539	12	112272717	G	A	-0.56044	0.066875	4.33415e-16	MAPKAPK5-AS1	Adipose_Subcutaneous
n79	1	rs12319539	12	112272717	G	A	0.352996	0.077972	7.31557e-06	TMEM116	Adipose_Subcutaneous
n79	1	rs12319718	12	112446246	T	C	-0.444722	0.0873944	4.94002e-07	MAPKAPK5-AS1	Adipose_Subcutaneous
n79	1	rs12319718	12	112446246	T	C	0.589833	0.0968384	2.09673e-09	TMEM116	Adipose_Subcutaneous
n79	1	rs12321677	12	112339015	G	A	-0.56044	0.066875	4.33415e-16	MAPKAPK5-AS1	Adipose_Subcutaneous
n79	1	rs12321677	12	112339015	G	A	0.352996	0.077972	7.31557e-06	TMEM116	Adipose_Subcutaneous
n79	1	rs12322102	12	112775474	C	T	0.580889	0.0960801	2.7269e-09	TMEM116	Adipose_Subcutaneous
n79	1	rs12322102	12	112775474	C	T	-0.427249	0.0867942	1.12755e-06	MAPKAPK5-AS1	Adipose_Subcutaneous
n79	1	rs12322899	12	112288202	A	G	-0.56044	0.066875	4.33415e-16	MAPKAPK5-AS1	Adipose_Subcutaneous
n79	1	rs12322899	12	112288202	A	G	0.352996	0.077972	7.31557e-06	TMEM116	Adipose_Subcutaneous
n65	1	rs12325014	16	28860237	C	G	0.321835	0.056197	1.67585e-08	SH2B1	Adipose_Subcutaneous
n65	1	rs12325014	16	28860237	C	G	1.23406	0.050773	1.86541e-89	SULT1A1	Adipose_Subcutaneous
n65	1	rs12325014	16	28860237	C	G	0.80545	0.0530605	8.54305e-44	EIF3C	Adipose_Subcutaneous
n65	1	rs12325014	16	28860237	C	G	-1.49983	0.0270715	1.56119e-228	ATXN2L	Adipose_Subcutaneous
n65	1	rs12325014	16	28860237	C	G	0.667417	0.0645822	5.10765e-23	SULT1A2	Adipose_Subcutaneous
n65	1	rs12325014	16	28860237	C	G	-0.184089	0.034196	1.08002e-07	TUFM	Adipose_Subcutaneous
n65	1	rs12325014	16	28860237	C	G	-0.549398	0.0432473	1.20965e-32	NUPR1	Adipose_Subcutaneous
n65	1	rs12325113	16	28848668	T	C	-0.184121	0.0350564	2.14444e-07	TUFM	Adipose_Subcutaneous
n65	1	rs12325113	16	28848668	T	C	1.23502	0.0532092	7.68177e-84	SULT1A1	Adipose_Subcutaneous
n65	1	rs12325113	16	28848668	T	C	0.667867	0.0664128	5.6922e-22	SULT1A2	Adipose_Subcutaneous
n65	1	rs12325113	16	28848668	T	C	0.859145	0.0533628	3.74846e-48	EIF3C	Adipose_Subcutaneous
n65	1	rs12325113	16	28848668	T	C	0.331655	0.0575203	1.34828e-08	SH2B1	Adipose_Subcutaneous
n65	1	rs12325113	16	28848668	T	C	-0.548627	0.0445955	6.22636e-31	NUPR1	Adipose_Subcutaneous
n65	1	rs12325113	16	28848668	T	C	-1.50491	0.0306095	1.41199e-204	ATXN2L	Adipose_Subcutaneous
n65	1	rs12325278	16	28848818	A	G	-0.186285	0.0341192	7.1925e-08	TUFM	Adipose_Subcutaneous
n65	1	rs12325278	16	28848818	A	G	0.803636	0.0529945	1.00761e-43	EIF3C	Adipose_Subcutaneous
n65	1	rs12325278	16	28848818	A	G	-1.502	0.0265793	1.36072e-232	ATXN2L	Adipose_Subcutaneous
n65	1	rs12325278	16	28848818	A	G	1.23825	0.0504273	9.79724e-91	SULT1A1	Adipose_Subcutaneous
n65	1	rs12325278	16	28848818	A	G	0.670231	0.0644111	2.73725e-23	SULT1A2	Adipose_Subcutaneous
n65	1	rs12325278	16	28848818	A	G	-0.546921	0.0432179	1.95759e-32	NUPR1	Adipose_Subcutaneous
n65	1	rs12325278	16	28848818	A	G	0.320831	0.0561157	1.76753e-08	SH2B1	Adipose_Subcutaneous
n98	1	rs12348775	9	136931995	G	A	0.527186	0.0581446	2.09199e-18	BRD3	Adipose_Subcutaneous
n79	1	rs12369009	12	112019799	G	T	0.349437	0.0633378	5.29072e-08	MAPKAPK5-AS1	Adipose_Subcutaneous
n55	1	rs12369363	12	51295833	C	T	-0.359542	0.0701372	4.08552e-07	ATF1	Adipose_Subcutaneous
n55	1	rs12369363	12	51295833	C	T	-0.349578	0.0659654	1.6775e-07	CERS5	Adipose_Subcutaneous
n55	1	rs12372538	12	50933112	T	C	-0.409215	0.0657691	9.66418e-10	ATF1	Adipose_Subcutaneous
n55	1	rs12372538	12	50933112	T	C	-0.437404	0.0613294	3.093e-12	CERS5	Adipose_Subcutaneous
n55	1	rs12372718	12	51171090	A	G	-0.488674	0.0587218	6.73269e-16	CERS5	Adipose_Subcutaneous
n55	1	rs12372718	12	51171090	A	G	-0.432249	0.063515	2.6139e-11	ATF1	Adipose_Subcutaneous
n98	1	rs12380892	9	136941080	G	A	0.52125	0.0590202	1.34568e-17	BRD3	Adipose_Subcutaneous
n158	1	rs12403576	1	211439571	A	G	-0.205027	0.038575	1.54638e-07	RCOR3	Adipose_Subcutaneous
n77	1	rs12412086	10	131366667	G	A	-0.669699	0.0597143	1.86637e-26	MGMT	Adipose_Subcutaneous
n77	1	rs12412984	10	131275228	C	T	-0.648012	0.0610046	4.01946e-24	MGMT	Adipose_Subcutaneous
n55	1	rs12422417	12	50764711	G	A	0.548245	0.0582693	1.31075e-19	CERS5	Adipose_Subcutaneous
n55	1	rs12422417	12	50764711	G	A	-0.330117	0.0570787	1.22129e-08	COX14	Adipose_Subcutaneous
n55	1	rs12422417	12	50764711	G	A	0.322988	0.0651776	9.59021e-07	ATF1	Adipose_Subcutaneous
n79	1	rs12422864	12	112584201	A	G	0.643487	0.0963538	5.86869e-11	TMEM116	Adipose_Subcutaneous
n79	1	rs12422941	12	112537738	T	C	-0.528235	0.0956945	5.20644e-08	MAPKAPK5-AS1	Adipose_Subcutaneous
n79	1	rs12422941	12	112537738	T	C	0.555302	0.107394	3.25891e-07	TMEM116	Adipose_Subcutaneous
n79	1	rs12423041	12	112324846	T	C	-0.54646	0.0670213	2.35822e-15	MAPKAPK5-AS1	Adipose_Subcutaneous
n79	1	rs12423061	12	112404895	C	T	0.352996	0.077972	7.31557e-06	TMEM116	Adipose_Subcutaneous
n79	1	rs12423126	12	112429469	C	G	0.35752	0.0779594	5.58718e-06	TMEM116	Adipose_Subcutaneous
n79	1	rs12423126	12	112429469	C	G	-0.553028	0.0670087	1.12629e-15	MAPKAPK5-AS1	Adipose_Subcutaneous
n79	1	rs12423190	12	112909340	T	C	0.552403	0.109619	6.32812e-07	TMEM116	Adipose_Subcutaneous
n79	1	rs12423190	12	112909340	T	C	-0.470694	0.0981937	2.1063e-06	MAPKAPK5-AS1	Adipose_Subcutaneous
n79	1	rs12423268	12	112641707	G	A	-0.522989	0.0969238	1.01074e-07	MAPKAPK5-AS1	Adipose_Subcutaneous
n79	1	rs12423268	12	112641707	G	A	0.557339	0.108689	4.05314e-07	TMEM116	Adipose_Subcutaneous
n79	1	rs12423572	12	112615919	A	C	0.580022	0.110969	2.44301e-07	TMEM116	Adipose_Subcutaneous
n79	1	rs12423689	12	112403135	A	G	0.560097	0.108867	3.71909e-07	TMEM116	Adipose_Subcutaneous
n79	1	rs12423689	12	112403135	A	G	-0.528089	0.0970566	7.95168e-08	MAPKAPK5-AS1	Adipose_Subcutaneous
n79	1	rs12423699	12	112403161	A	T	-0.528089	0.0970566	7.95168e-08	MAPKAPK5-AS1	Adipose_Subcutaneous
n79	1	rs12423699	12	112403161	A	T	0.560097	0.108867	3.71909e-07	TMEM116	Adipose_Subcutaneous
n79	1	rs12423788	12	112820494	C	T	-0.447075	0.0945748	2.88814e-06	MAPKAPK5-AS1	Adipose_Subcutaneous
n79	1	rs12423960	12	112442416	C	A	-0.508962	0.088083	1.25831e-08	MAPKAPK5-AS1	Adipose_Subcutaneous
n79	1	rs12423960	12	112442416	C	A	0.659838	0.0975163	3.35549e-11	TMEM116	Adipose_Subcutaneous
n79	1	rs12424313	12	112957957	C	T	0.432032	0.095729	7.80247e-06	TMEM116	Adipose_Subcutaneous
n79	1	rs12424583	12	112553052	T	G	-0.382287	0.0845781	7.56267e-06	MAPKAPK5-AS1	Adipose_Subcutaneous
n79	1	rs12424641	12	112716037	G	A	-0.429183	0.0866638	9.74391e-07	MAPKAPK5-AS1	Adipose_Subcutaneous
n79	1	rs12424641	12	112716037	G	A	0.582751	0.0959318	2.30596e-09	TMEM116	Adipose_Subcutaneous
n55	1	rs12424691	12	50611477	G	A	-0.51671	0.0587757	1.84755e-17	CERS5	Adipose_Subcutaneous
n55	1	rs12424691	12	50611477	G	A	-0.330394	0.0651009	5.28931e-07	ATF1	Adipose_Subcutaneous
n55	1	rs12424691	12	50611477	G	A	0.306426	0.0573071	1.30723e-07	COX14	Adipose_Subcutaneous
n55	1	rs12424713	12	50611617	G	A	-0.51671	0.0587757	1.84755e-17	CERS5	Adipose_Subcutaneous
n55	1	rs12424713	12	50611617	G	A	0.306426	0.0573071	1.30723e-07	COX14	Adipose_Subcutaneous
n55	1	rs12424876	12	50742041	C	T	0.534302	0.0581203	7.59072e-19	CERS5	Adipose_Subcutaneous
n55	1	rs12424876	12	50742041	C	T	-0.317368	0.0568664	3.7421e-08	COX14	Adipose_Subcutaneous
n55	1	rs12425229	12	50625058	A	C	-0.51671	0.0587757	1.84755e-17	CERS5	Adipose_Subcutaneous
n55	1	rs12425229	12	50625058	A	C	0.306426	0.0573071	1.30723e-07	COX14	Adipose_Subcutaneous
n79	1	rs12425329	12	112442432	A	G	0.595497	0.0969531	1.55181e-09	TMEM116	Adipose_Subcutaneous
n79	1	rs12425329	12	112442432	A	G	-0.451233	0.0874911	3.48637e-07	MAPKAPK5-AS1	Adipose_Subcutaneous
n55	1	rs12425362	12	50972319	C	G	-0.418491	0.0655039	3.53735e-10	ATF1	Adipose_Subcutaneous
n55	1	rs12425362	12	50972319	C	G	-0.445426	0.0610731	1.04687e-12	CERS5	Adipose_Subcutaneous
n79	1	rs12425405	12	112954137	G	C	0.509994	0.107438	2.63104e-06	TMEM116	Adipose_Subcutaneous
n55	1	rs12425705	12	50610321	T	C	-0.549996	0.0582002	9.33797e-20	CERS5	Adipose_Subcutaneous
n55	1	rs12425705	12	50610321	T	C	-0.31838	0.0651786	1.35616e-06	ATF1	Adipose_Subcutaneous
n55	1	rs12425705	12	50610321	T	C	0.339196	0.0569475	4.57869e-09	COX14	Adipose_Subcutaneous
n79	1	rs12426312	12	112406749	G	A	0.560097	0.108867	3.71909e-07	TMEM116	Adipose_Subcutaneous
n79	1	rs12426312	12	112406749	G	A	-0.528089	0.0970566	7.95168e-08	MAPKAPK5-AS1	Adipose_Subcutaneous
n55	1	rs12426444	12	50686512	G	A	-0.292685	0.0646905	7.41042e-06	ATF1	Adipose_Subcutaneous
n55	1	rs12426444	12	50686512	G	A	0.318698	0.0565324	2.74773e-08	COX14	Adipose_Subcutaneous
n79	1	rs12426493	12	112344756	T	C	-0.490813	0.066549	5.99536e-13	MAPKAPK5-AS1	Adipose_Subcutaneous
n79	1	rs12426505	12	112442288	G	A	0.659838	0.0975163	3.35549e-11	TMEM116	Adipose_Subcutaneous
n79	1	rs12426505	12	112442288	G	A	-0.508962	0.088083	1.25831e-08	MAPKAPK5-AS1	Adipose_Subcutaneous
n79	1	rs12426554	12	112315102	T	C	-0.56044	0.066875	4.33415e-16	MAPKAPK5-AS1	Adipose_Subcutaneous
n79	1	rs12426566	12	112315172	T	C	-0.56044	0.066875	4.33415e-16	MAPKAPK5-AS1	Adipose_Subcutaneous
n79	1	rs12426566	12	112315172	T	C	0.352996	0.077972	7.31557e-06	TMEM116	Adipose_Subcutaneous
n79	1	rs12427012	12	112343374	G	A	-0.56044	0.066875	4.33415e-16	MAPKAPK5-AS1	Adipose_Subcutaneous
n79	1	rs12427185	12	112597274	G	A	0.557339	0.108689	4.05314e-07	TMEM116	Adipose_Subcutaneous
n79	1	rs12427276	12	112113508	G	A	-0.527032	0.0682547	5.37783e-14	MAPKAPK5-AS1	Adipose_Subcutaneous
n55	1	rs12427378	12	51074199	T	C	-0.414943	0.066169	7.21144e-10	ATF1	Adipose_Subcutaneous
n55	1	rs12427378	12	51074199	T	C	-0.456573	0.061521	4.36757e-13	CERS5	Adipose_Subcutaneous
n108	1	rs12433497	14	35392882	C	T	0.366431	0.0703629	2.69609e-07	FAM177A1	Adipose_Subcutaneous
n108	1	rs12433497	14	35392882	C	T	0.483074	0.0730375	8.79576e-11	SRP54	Adipose_Subcutaneous
n108	1	rs12433712	14	35468893	T	A	-0.316384	0.056671	3.70415e-08	FAM177A1	Adipose_Subcutaneous
n43	1	rs12434266	14	31719957	A	G	0.428107	0.0694428	1.35652e-09	HEATR5A	Adipose_Subcutaneous
n43	1	rs12434266	14	31719957	A	G	-0.259829	0.0579076	8.7842e-06	RP11-176H8.1	Adipose_Subcutaneous
n43	1	rs12434266	14	31719957	A	G	-0.259829	0.0579076	8.7842e-06	DTD2	Adipose_Subcutaneous
n108	1	rs12435454	14	35466997	A	G	0.582389	0.0752335	4.68147e-14	SRP54	Adipose_Subcutaneous
n134	1	rs12435531	14	68145731	C	T	-0.411017	0.0866887	2.70156e-06	VTI1B	Adipose_Subcutaneous
n134	1	rs12435927	14	68127970	G	A	-0.411017	0.0866887	2.70156e-06	VTI1B	Adipose_Subcutaneous
n108	1	rs12437158	14	35469166	C	T	-0.316384	0.056671	3.70415e-08	FAM177A1	Adipose_Subcutaneous
n108	1	rs12437439	14	35585669	C	A	0.484756	0.077035	6.32961e-10	SRP54	Adipose_Subcutaneous
n81	2	rs12438645	15	79068203	A	G	0.336316	0.0678605	9.56763e-07	ADAMTS7	Adipose_Subcutaneous
n127	1	rs12439429	15	49734634	C	T	0.76138	0.0500454	5.92304e-44	FGF7	Adipose_Subcutaneous
n65	1	rs12443881	16	28841777	C	T	0.853599	0.0533739	1.22104e-47	EIF3C	Adipose_Subcutaneous
n65	1	rs12443881	16	28841777	C	T	0.341791	0.0572971	4.34904e-09	SH2B1	Adipose_Subcutaneous
n65	1	rs12443881	16	28841777	C	T	0.665137	0.0663125	7.11334e-22	SULT1A2	Adipose_Subcutaneous
n65	1	rs12443881	16	28841777	C	T	1.23631	0.0529553	1.54796e-84	SULT1A1	Adipose_Subcutaneous
n65	1	rs12443881	16	28841777	C	T	-0.18209	0.0350054	2.77972e-07	TUFM	Adipose_Subcutaneous
n65	1	rs12443881	16	28841777	C	T	-0.548084	0.0444994	5.41465e-31	NUPR1	Adipose_Subcutaneous
n65	1	rs12443881	16	28841777	C	T	-1.50298	0.0304679	3.09324e-205	ATXN2L	Adipose_Subcutaneous
n65	1	rs12444171	16	28845251	G	A	-1.502	0.0265793	1.36072e-232	ATXN2L	Adipose_Subcutaneous
n65	1	rs12444171	16	28845251	G	A	1.23825	0.0504273	9.79724e-91	SULT1A1	Adipose_Subcutaneous
n65	1	rs12444171	16	28845251	G	A	0.320831	0.0561157	1.76753e-08	SH2B1	Adipose_Subcutaneous
n65	1	rs12444171	16	28845251	G	A	-0.186285	0.0341192	7.1925e-08	TUFM	Adipose_Subcutaneous
n65	1	rs12444171	16	28845251	G	A	0.670231	0.0644111	2.73725e-23	SULT1A2	Adipose_Subcutaneous
n65	1	rs12444171	16	28845251	G	A	0.803636	0.0529945	1.00761e-43	EIF3C	Adipose_Subcutaneous
n65	1	rs12444171	16	28845251	G	A	-0.546921	0.0432179	1.95759e-32	NUPR1	Adipose_Subcutaneous
n155	1	rs12445768	16	30089911	T	C	-0.433726	0.0509395	1.56632e-16	INO80E	Adipose_Subcutaneous
n155	1	rs12446288	16	30388709	A	G	0.298213	0.0550325	8.94782e-08	GDPD3	Adipose_Subcutaneous
n155	1	rs12446378	16	30043110	T	G	0.234459	0.0537363	1.52857e-05	GDPD3	Adipose_Subcutaneous
n155	1	rs12446378	16	30043110	T	G	-0.422894	0.0507809	6.43834e-16	INO80E	Adipose_Subcutaneous
n155	1	rs12446378	16	30043110	T	G	0.237021	0.0524766	7.67461e-06	TAOK2	Adipose_Subcutaneous
n65	1	rs12446550	16	28543381	G	A	-0.170379	0.0343499	9.3754e-07	TUFM	Adipose_Subcutaneous
n65	1	rs12446550	16	28543381	G	A	0.294102	0.0565133	2.74632e-07	SH2B1	Adipose_Subcutaneous
n65	1	rs12446550	16	28543381	G	A	-0.6068	0.0418869	1.39685e-40	NUPR1	Adipose_Subcutaneous
n65	1	rs12446550	16	28543381	G	A	0.725038	0.0635128	2.90853e-27	SULT1A2	Adipose_Subcutaneous
n65	1	rs12446550	16	28543381	G	A	-1.29756	0.0419235	4.88086e-123	ATXN2L	Adipose_Subcutaneous
n65	1	rs12446550	16	28543381	G	A	0.888198	0.0506875	4.61469e-55	EIF3C	Adipose_Subcutaneous
n65	1	rs12446550	16	28543381	G	A	1.36835	0.0442399	6.16292e-123	SULT1A1	Adipose_Subcutaneous
n65	1	rs12446589	16	28870962	G	A	-1.48954	0.0314546	2.90075e-197	ATXN2L	Adipose_Subcutaneous
n65	1	rs12446589	16	28870962	G	A	0.851898	0.0533349	1.52444e-47	EIF3C	Adipose_Subcutaneous
n65	1	rs12446589	16	28870962	G	A	-0.535248	0.044716	1.54291e-29	NUPR1	Adipose_Subcutaneous
n65	1	rs12446589	16	28870962	G	A	0.340405	0.0572431	4.83918e-09	SH2B1	Adipose_Subcutaneous
n65	1	rs12446589	16	28870962	G	A	0.662531	0.0662711	9.44203e-22	SULT1A2	Adipose_Subcutaneous
n65	1	rs12446589	16	28870962	G	A	-0.174176	0.0350364	8.87218e-07	TUFM	Adipose_Subcutaneous
n65	1	rs12446589	16	28870962	G	A	1.22995	0.053103	1.37064e-83	SULT1A1	Adipose_Subcutaneous
n65	1	rs12447461	16	28582941	C	A	1.30411	0.0499896	1.42246e-98	SULT1A1	Adipose_Subcutaneous
n65	1	rs12447461	16	28582941	C	A	0.767454	0.0643267	2.24934e-29	SULT1A2	Adipose_Subcutaneous
n65	1	rs12447461	16	28582941	C	A	-1.22952	0.0477103	5.90466e-97	ATXN2L	Adipose_Subcutaneous
n65	1	rs12447461	16	28582941	C	A	-0.166435	0.0351601	2.80172e-06	TUFM	Adipose_Subcutaneous
n65	1	rs12447461	16	28582941	C	A	0.843673	0.0536884	2.58654e-46	EIF3C	Adipose_Subcutaneous
n65	1	rs12447461	16	28582941	C	A	-0.562045	0.0442082	1.09586e-32	NUPR1	Adipose_Subcutaneous
n155	1	rs12447915	16	30089908	C	T	-0.428177	0.0512421	5.21097e-16	INO80E	Adipose_Subcutaneous
n50	1	rs12449324	17	46223379	G	A	0.277017	0.0627414	1.21283e-05	HOXB-AS1	Adipose_Subcutaneous
n70	1	rs12449763	17	79527953	A	T	0.352291	0.065166	9.57627e-08	ARL16	Adipose_Subcutaneous
n201	1	rs12462955	19	4490416	G	A	0.430278	0.0603216	3.07191e-12	CTB-50L17.10	Adipose_Subcutaneous
n159	1	rs12465401	2	204438529	G	A	0.306111	0.0645243	2.66574e-06	WDR12	Adipose_Subcutaneous
n159	1	rs12465401	2	204438529	G	A	-0.284811	0.0591705	1.91478e-06	RAPH1	Adipose_Subcutaneous
n159	1	rs12466153	2	204438639	C	T	0.306111	0.0645243	2.66574e-06	WDR12	Adipose_Subcutaneous
n159	1	rs12466153	2	204438639	C	T	-0.284811	0.0591705	1.91478e-06	RAPH1	Adipose_Subcutaneous
n159	1	rs12470569	2	204147222	C	A	-0.334148	0.0534865	8.30746e-10	RAPH1	Adipose_Subcutaneous
n159	1	rs12470569	2	204147222	C	A	0.370106	0.0582254	4.30638e-10	WDR12	Adipose_Subcutaneous
n197	1	rs12485790	3	142710351	C	G	-0.332125	0.0467225	3.61819e-12	U2SURP	Adipose_Subcutaneous
n80	2	rs12486323	3	132430804	T	C	-1.21362	0.0494175	9.41306e-91	NPHP3	Adipose_Subcutaneous
n197	1	rs12490776	3	142786682	C	T	-0.309336	0.0461409	4.98542e-11	U2SURP	Adipose_Subcutaneous
n197	1	rs12492904	3	142714537	T	C	-0.344758	0.0472115	9.84281e-13	U2SURP	Adipose_Subcutaneous
n147	1	rs12500116	4	95579739	A	T	-0.636379	0.0541809	1.31083e-28	PDLIM5	Adipose_Subcutaneous
n16	2	rs12500240	4	144072660	G	A	-0.476436	0.0572802	6.94924e-16	USP38	Adipose_Subcutaneous
n111	1	rs1250126	4	1191042	G	A	0.377782	0.0689169	6.39758e-08	UVSSA	Adipose_Subcutaneous
n96	1	rs12504531	4	54276497	G	A	0.296754	0.0509123	9.47095e-09	FIP1L1	Adipose_Subcutaneous
n96	1	rs12505040	4	54339478	T	C	0.298121	0.050559	6.44728e-09	FIP1L1	Adipose_Subcutaneous
n147	1	rs12505788	4	95578217	G	T	-0.659049	0.053705	8.38838e-31	PDLIM5	Adipose_Subcutaneous
n16	2	rs12506319	4	144065942	C	A	0.384884	0.0527721	1.04683e-12	USP38	Adipose_Subcutaneous
n96	1	rs12506661	4	54308604	G	A	0.297355	0.0515503	1.33048e-08	FIP1L1	Adipose_Subcutaneous
n96	1	rs12507598	4	54339209	G	A	0.297355	0.0515503	1.33048e-08	FIP1L1	Adipose_Subcutaneous
n147	1	rs12510147	4	95521863	G	A	-0.682317	0.0591569	9.61849e-28	PDLIM5	Adipose_Subcutaneous
n147	1	rs12511169	4	95573998	T	C	-0.645225	0.0537889	1.20739e-29	PDLIM5	Adipose_Subcutaneous
n110	1	rs12548554	8	30346544	G	A	-0.580819	0.0584175	1.50687e-21	RBPMS	Adipose_Subcutaneous
n125	1	rs12549003	8	95981278	A	G	-0.293438	0.0514352	1.89258e-08	NDUFAF6	Adipose_Subcutaneous
n195	1	rs12549610	8	142440608	T	C	0.361616	0.0492831	7.75353e-13	PTP4A3	Adipose_Subcutaneous
n195	1	rs12549610	8	142440608	T	C	-0.371972	0.0652034	1.89475e-08	CTD-3064M3.7	Adipose_Subcutaneous
n1	2	rs12550634	8	144918680	T	C	-0.444134	0.0621502	2.81595e-12	NRBP2	Adipose_Subcutaneous
n56	1	rs12562761	1	67396739	C	T	0.308189	0.0559864	5.654e-08	MIER1	Adipose_Subcutaneous
n36	1	rs12563494	1	183039698	G	A	-0.474876	0.0545995	3.83441e-17	LAMC1	Adipose_Subcutaneous
n158	1	rs12568639	1	211675300	G	A	0.214001	0.0421643	5.28086e-07	RCOR3	Adipose_Subcutaneous
n77	1	rs12573709	10	131318752	G	T	-0.624893	0.0621771	5.99831e-22	MGMT	Adipose_Subcutaneous
n79	1	rs12578195	12	112393934	A	T	0.560097	0.108867	3.71909e-07	TMEM116	Adipose_Subcutaneous
n79	1	rs12578195	12	112393934	A	T	-0.528089	0.0970566	7.95168e-08	MAPKAPK5-AS1	Adipose_Subcutaneous
n79	1	rs12579123	12	112845843	A	T	-0.470694	0.0981937	2.1063e-06	MAPKAPK5-AS1	Adipose_Subcutaneous
n79	1	rs12579123	12	112845843	A	T	0.552403	0.109619	6.32812e-07	TMEM116	Adipose_Subcutaneous
n79	1	rs12579298	12	112394022	G	T	0.352996	0.077972	7.31557e-06	TMEM116	Adipose_Subcutaneous
n79	1	rs12579298	12	112394022	G	T	-0.56044	0.066875	4.33415e-16	MAPKAPK5-AS1	Adipose_Subcutaneous
n79	1	rs12579336	12	112615538	A	G	0.557339	0.108689	4.05314e-07	TMEM116	Adipose_Subcutaneous
n79	1	rs12579336	12	112615538	A	G	-0.522989	0.0969238	1.01074e-07	MAPKAPK5-AS1	Adipose_Subcutaneous
n79	1	rs12579799	12	112397887	T	C	0.557682	0.108013	3.38752e-07	TMEM116	Adipose_Subcutaneous
n79	1	rs12579799	12	112397887	T	C	-0.542625	0.0961251	2.63612e-08	MAPKAPK5-AS1	Adipose_Subcutaneous
n79	1	rs12579851	12	112668755	G	A	-0.480318	0.106771	8.33409e-06	MAPKAPK5-AS1	Adipose_Subcutaneous
n79	1	rs12579851	12	112668755	G	A	0.600073	0.118904	6.09932e-07	TMEM116	Adipose_Subcutaneous
n79	1	rs12579954	12	112250158	G	A	0.570295	0.103742	5.88565e-08	TMEM116	Adipose_Subcutaneous
n79	1	rs12579954	12	112250158	G	A	-0.531101	0.0925208	1.55494e-08	MAPKAPK5-AS1	Adipose_Subcutaneous
n79	1	rs12580175	12	112364512	A	C	-0.528089	0.0970566	7.95168e-08	MAPKAPK5-AS1	Adipose_Subcutaneous
n79	1	rs12580175	12	112364512	A	C	0.560097	0.108867	3.71909e-07	TMEM116	Adipose_Subcutaneous
n79	1	rs12580246	12	112331317	G	A	-0.526713	0.0994072	1.68525e-07	MAPKAPK5-AS1	Adipose_Subcutaneous
n79	1	rs12580246	12	112331317	G	A	0.584039	0.111254	2.1726e-07	TMEM116	Adipose_Subcutaneous
n79	1	rs12580300	12	111849271	G	A	-0.333146	0.0643497	3.15386e-07	MAPKAPK5-AS1	Adipose_Subcutaneous
n79	1	rs12580428	12	112615377	G	A	0.555108	0.107851	3.67755e-07	TMEM116	Adipose_Subcutaneous
n79	1	rs12580428	12	112615377	G	A	-0.537681	0.0960086	3.36666e-08	MAPKAPK5-AS1	Adipose_Subcutaneous
n55	1	rs12581493	12	50878455	C	G	0.391948	0.0675095	1.07762e-08	ATF1	Adipose_Subcutaneous
n55	1	rs12581493	12	50878455	C	G	0.529822	0.0615164	7.38041e-17	CERS5	Adipose_Subcutaneous
n79	1	rs12582100	12	112378909	C	T	-0.488732	0.107224	6.35328e-06	MAPKAPK5-AS1	Adipose_Subcutaneous
n79	1	rs12582100	12	112378909	C	T	0.606654	0.11943	5.17175e-07	TMEM116	Adipose_Subcutaneous
n55	1	rs12582180	12	50767285	C	A	0.580746	0.0593254	5.53347e-21	CERS5	Adipose_Subcutaneous
n55	1	rs12582180	12	50767285	C	A	0.359665	0.0664636	9.30655e-08	ATF1	Adipose_Subcutaneous
n55	1	rs12582180	12	50767285	C	A	-0.269397	0.0590791	6.29837e-06	COX14	Adipose_Subcutaneous
n79	1	rs12582376	12	112420128	C	G	0.352996	0.077972	7.31557e-06	TMEM116	Adipose_Subcutaneous
n79	1	rs12582376	12	112420128	C	G	-0.56044	0.066875	4.33415e-16	MAPKAPK5-AS1	Adipose_Subcutaneous
n79	1	rs12582819	12	112881309	T	C	0.485133	0.108448	9.33947e-06	TMEM116	Adipose_Subcutaneous
n79	1	rs12582964	12	112090779	C	T	-0.506306	0.0662529	9.42691e-14	MAPKAPK5-AS1	Adipose_Subcutaneous
n108	1	rs12586317	14	35682172	T	C	0.346648	0.0700824	1.00351e-06	SRP54	Adipose_Subcutaneous
n43	1	rs12588620	14	31728757	T	G	0.511823	0.0662308	5.14168e-14	HEATR5A	Adipose_Subcutaneous
n108	1	rs12588810	14	35554484	C	T	0.483133	0.0769786	6.98822e-10	SRP54	Adipose_Subcutaneous
n108	1	rs12589238	14	35442354	C	T	-0.29407	0.0570816	3.58972e-07	FAM177A1	Adipose_Subcutaneous
n108	1	rs12590905	14	35490084	A	G	-0.326595	0.0594668	6.05191e-08	FAM177A1	Adipose_Subcutaneous
n127	1	rs12591300	15	49704741	G	A	-0.318932	0.0451407	4.8161e-12	DTWD1	Adipose_Subcutaneous
n127	1	rs12591300	15	49704741	G	A	-0.970329	0.0477564	4.64517e-69	FGF7	Adipose_Subcutaneous
n127	1	rs12592277	15	49728759	G	A	0.323436	0.0717724	8.04241e-06	FGF7	Adipose_Subcutaneous
n127	1	rs12592277	15	49728759	G	A	-0.364035	0.0523946	1.04041e-11	DTWD1	Adipose_Subcutaneous
n127	1	rs12592508	15	49672888	T	A	-0.823529	0.0531983	3.3069e-45	FGF7	Adipose_Subcutaneous
n127	1	rs12592508	15	49672888	T	A	-0.312826	0.0456832	1.99218e-11	DTWD1	Adipose_Subcutaneous
n127	1	rs12593917	15	49836867	G	T	-1.05524	0.0416216	8.03213e-95	FGF7	Adipose_Subcutaneous
n127	1	rs12593917	15	49836867	G	T	-0.288047	0.0440212	1.36707e-10	DTWD1	Adipose_Subcutaneous
n127	1	rs12594670	15	49861226	G	A	-0.838538	0.0468365	6.12684e-57	FGF7	Adipose_Subcutaneous
n127	1	rs12595692	15	49757108	C	T	-0.325964	0.0445794	9.22346e-13	DTWD1	Adipose_Subcutaneous
n127	1	rs12595692	15	49757108	C	T	-1.12425	0.040315	1.03246e-107	FGF7	Adipose_Subcutaneous
n155	1	rs12596543	16	30029135	A	G	-0.440052	0.0497642	1.23424e-17	INO80E	Adipose_Subcutaneous
n155	1	rs12596543	16	30029135	A	G	0.230731	0.0518139	1.02354e-05	TAOK2	Adipose_Subcutaneous
n50	1	rs12601412	17	46208793	A	T	0.278449	0.0624169	9.8713e-06	HOXB-AS1	Adipose_Subcutaneous
n198	1	rs12602834	17	29637308	G	A	0.28665	0.0554763	3.31991e-07	NF1	Adipose_Subcutaneous
n201	1	rs12609166	19	4478273	A	C	0.487128	0.0658045	4.96783e-13	CTB-50L17.10	Adipose_Subcutaneous
n39	1	rs12618954	2	219298416	G	C	0.186568	0.0338968	5.67606e-08	CNOT9	Adipose_Subcutaneous
n80	2	rs12631786	3	132438719	T	C	-1.10897	0.0510802	3.72664e-76	NPHP3	Adipose_Subcutaneous
n80	2	rs12636883	3	132429522	C	A	-1.1876	0.0561471	2.66845e-73	NPHP3	Adipose_Subcutaneous
n16	2	rs12640330	4	144043024	C	T	0.392043	0.0541186	1.45964e-12	USP38	Adipose_Subcutaneous
n111	1	rs12641224	4	1022168	A	G	-0.286064	0.0556054	3.72378e-07	RNF212	Adipose_Subcutaneous
n16	2	rs12647238	4	144062657	T	G	0.324354	0.0505561	3.00161e-10	USP38	Adipose_Subcutaneous
n16	2	rs12649219	4	144157085	G	A	0.474229	0.0573944	1.04879e-15	USP38	Adipose_Subcutaneous
n53	1	rs12669623	7	56139179	G	C	-0.485926	0.0553156	1.94587e-17	NIPSNAP2	Adipose_Subcutaneous
n46	1	rs12685	1	27108245	T	C	0.544192	0.119064	5.99754e-06	PIGV	Adipose_Subcutaneous
n159	1	rs12693982	2	204085635	C	T	-0.337543	0.0538547	7.35569e-10	RAPH1	Adipose_Subcutaneous
n159	1	rs12693982	2	204085635	C	T	0.371202	0.0586562	5.10174e-10	WDR12	Adipose_Subcutaneous
n159	1	rs12693984	2	204152533	C	T	-0.326476	0.0532886	1.70062e-09	RAPH1	Adipose_Subcutaneous
n159	1	rs12693984	2	204152533	C	T	0.359469	0.0580364	1.14254e-09	WDR12	Adipose_Subcutaneous
n197	1	rs12695770	3	142714114	T	C	-0.331547	0.0487546	2.70147e-11	U2SURP	Adipose_Subcutaneous
n201	1	rs12710073	19	4478971	C	T	0.433342	0.0604633	2.44938e-12	CTB-50L17.10	Adipose_Subcutaneous
n46	1	rs12726081	1	27037575	A	G	0.518891	0.117144	1.13769e-05	PIGV	Adipose_Subcutaneous
n46	1	rs12726287	1	27039228	C	T	0.518891	0.117144	1.13769e-05	PIGV	Adipose_Subcutaneous
n46	1	rs12728150	1	27268737	A	G	-0.518875	0.0977844	1.61827e-07	NUDC	Adipose_Subcutaneous
n46	1	rs12730386	1	27037989	A	G	0.518891	0.117144	1.13769e-05	PIGV	Adipose_Subcutaneous
n46	1	rs12731749	1	27085562	T	C	0.544192	0.119064	5.99754e-06	PIGV	Adipose_Subcutaneous
n158	1	rs12733443	1	211667751	C	T	0.217326	0.0423753	4.03759e-07	RCOR3	Adipose_Subcutaneous
n158	1	rs12733930	1	211603026	C	A	0.431664	0.0465957	4.27252e-19	RCOR3	Adipose_Subcutaneous
n46	1	rs12737407	1	27036162	G	A	0.542343	0.120025	7.60932e-06	PIGV	Adipose_Subcutaneous
n46	1	rs12737912	1	27036472	G	A	0.521065	0.117674	1.14529e-05	PIGV	Adipose_Subcutaneous
n46	1	rs12737946	1	27079894	A	G	0.518891	0.117144	1.13769e-05	PIGV	Adipose_Subcutaneous
n36	1	rs12738377	1	183031256	C	T	-0.476714	0.0547775	3.68024e-17	LAMC1	Adipose_Subcutaneous
n36	1	rs12739316	1	183052080	G	A	-0.460211	0.0543193	2.16024e-16	LAMC1	Adipose_Subcutaneous
n46	1	rs12739698	1	27230033	G	A	-0.48981	0.114227	2.12543e-05	NUDC	Adipose_Subcutaneous
n158	1	rs12740755	1	211591669	C	G	0.414368	0.0464895	7.09052e-18	RCOR3	Adipose_Subcutaneous
n56	1	rs12740884	1	67459855	C	A	-0.477316	0.0603377	1.38924e-14	MIER1	Adipose_Subcutaneous
n46	1	rs12741472	1	27221609	A	G	-0.523091	0.106413	1.16624e-06	NUDC	Adipose_Subcutaneous
n46	1	rs12742115	1	27079931	T	C	0.518891	0.117144	1.13769e-05	PIGV	Adipose_Subcutaneous
n46	1	rs12742376	1	27285195	C	T	-0.526943	0.106914	1.09418e-06	NUDC	Adipose_Subcutaneous
n56	1	rs12742428	1	67426487	A	G	0.304978	0.0560789	8.06497e-08	MIER1	Adipose_Subcutaneous
n46	1	rs12744003	1	27028299	A	G	0.518891	0.117144	1.13769e-05	PIGV	Adipose_Subcutaneous
n158	1	rs12744021	1	211428784	G	C	-0.193026	0.0380484	5.34071e-07	RCOR3	Adipose_Subcutaneous
n46	1	rs12748152	1	27138393	C	T	0.535139	0.119768	9.56426e-06	PIGV	Adipose_Subcutaneous
n46	1	rs12751742	1	27290508	G	C	-0.526943	0.106914	1.09418e-06	NUDC	Adipose_Subcutaneous
n46	1	rs12752711	1	27250258	G	C	-0.523091	0.106413	1.16624e-06	NUDC	Adipose_Subcutaneous
n46	1	rs12752833	1	27073924	C	T	0.518891	0.117144	1.13769e-05	PIGV	Adipose_Subcutaneous
n46	1	rs12756074	1	27047893	A	G	0.518891	0.117144	1.13769e-05	PIGV	Adipose_Subcutaneous
n46	1	rs12756102	1	27047954	A	G	0.518891	0.117144	1.13769e-05	PIGV	Adipose_Subcutaneous
n46	1	rs12756154	1	27040509	T	C	0.53105	0.116496	6.33849e-06	PIGV	Adipose_Subcutaneous
n46	1	rs12756289	1	27245784	C	T	-0.504967	0.100586	6.95875e-07	NUDC	Adipose_Subcutaneous
n158	1	rs12758491	1	211589572	C	T	0.418062	0.0461685	2.29655e-18	RCOR3	Adipose_Subcutaneous
n46	1	rs12760759	1	27158344	C	T	0.535139	0.119768	9.56426e-06	PIGV	Adipose_Subcutaneous
n77	1	rs12762266	10	131300276	T	C	-0.568588	0.0594813	3.79251e-20	MGMT	Adipose_Subcutaneous
n77	1	rs12766854	10	131323101	G	A	-0.624893	0.0621771	5.99831e-22	MGMT	Adipose_Subcutaneous
n77	1	rs12784269	10	131322073	G	A	-0.643047	0.0618385	2.90329e-23	MGMT	Adipose_Subcutaneous
n119	1	rs12809125	12	124407991	A	G	0.940859	0.046076	1.41906e-69	CCDC92	Adipose_Subcutaneous
n119	1	rs12809473	12	124476599	T	A	1.00958	0.0424983	1.22646e-86	CCDC92	Adipose_Subcutaneous
n55	1	rs12809566	12	51249126	A	G	-0.331773	0.0672709	1.077e-06	CERS5	Adipose_Subcutaneous
n55	1	rs12809566	12	51249126	A	G	-0.36555	0.071294	4.06286e-07	ATF1	Adipose_Subcutaneous
n79	1	rs12810456	12	112038676	G	A	0.340655	0.0626766	8.20597e-08	MAPKAPK5-AS1	Adipose_Subcutaneous
n55	1	rs12811291	12	50602734	G	A	0.306426	0.0573071	1.30723e-07	COX14	Adipose_Subcutaneous
n55	1	rs12811291	12	50602734	G	A	-0.51671	0.0587757	1.84755e-17	CERS5	Adipose_Subcutaneous
n55	1	rs12811291	12	50602734	G	A	-0.330394	0.0651009	5.28931e-07	ATF1	Adipose_Subcutaneous
n55	1	rs12814094	12	50764836	T	C	0.306364	0.0572851	1.30062e-07	COX14	Adipose_Subcutaneous
n55	1	rs12814094	12	50764836	T	C	-0.514963	0.0587781	2.33701e-17	CERS5	Adipose_Subcutaneous
n55	1	rs12814094	12	50764836	T	C	-0.325443	0.0651202	7.78957e-07	ATF1	Adipose_Subcutaneous
n55	1	rs12814717	12	50959199	C	T	-0.423799	0.0657245	2.46149e-10	ATF1	Adipose_Subcutaneous
n55	1	rs12814717	12	50959199	C	T	-0.454087	0.0612269	4.5191e-13	CERS5	Adipose_Subcutaneous
n55	1	rs12815839	12	51172133	T	C	-0.397812	0.0680394	8.55081e-09	ATF1	Adipose_Subcutaneous
n55	1	rs12815839	12	51172133	T	C	-0.559983	0.0616139	1.75774e-18	CERS5	Adipose_Subcutaneous
n79	1	rs12816310	12	112014501	C	T	0.349437	0.0633378	5.29072e-08	MAPKAPK5-AS1	Adipose_Subcutaneous
n55	1	rs12818741	12	51032415	A	G	-0.450099	0.0614097	8.19202e-13	CERS5	Adipose_Subcutaneous
n55	1	rs12818741	12	51032415	A	G	-0.417343	0.0659351	5.06598e-10	ATF1	Adipose_Subcutaneous
n55	1	rs12821454	12	50680122	G	A	-0.51671	0.0587757	1.84755e-17	CERS5	Adipose_Subcutaneous
n55	1	rs12821454	12	50680122	G	A	0.306426	0.0573071	1.30723e-07	COX14	Adipose_Subcutaneous
n55	1	rs12821454	12	50680122	G	A	-0.330394	0.0651009	5.28931e-07	ATF1	Adipose_Subcutaneous
n55	1	rs12823506	12	50648960	A	G	-0.51671	0.0587757	1.84755e-17	CERS5	Adipose_Subcutaneous
n55	1	rs12823506	12	50648960	A	G	-0.330394	0.0651009	5.28931e-07	ATF1	Adipose_Subcutaneous
n55	1	rs12823506	12	50648960	A	G	0.306426	0.0573071	1.30723e-07	COX14	Adipose_Subcutaneous
n119	1	rs12823740	12	124458002	C	A	0.916448	0.0474626	5.89634e-64	CCDC92	Adipose_Subcutaneous
n55	1	rs12825860	12	50884796	T	C	0.259163	0.0589349	1.31283e-05	COX14	Adipose_Subcutaneous
n55	1	rs12825860	12	50884796	T	C	-0.419072	0.0655733	3.49249e-10	ATF1	Adipose_Subcutaneous
n55	1	rs12825860	12	50884796	T	C	-0.485052	0.0606008	7.06083e-15	CERS5	Adipose_Subcutaneous
n55	1	rs12825915	12	50885635	A	G	-0.467008	0.0610329	8.80354e-14	CERS5	Adipose_Subcutaneous
n55	1	rs12825915	12	50885635	A	G	-0.430834	0.0656223	1.19228e-10	ATF1	Adipose_Subcutaneous
n55	1	rs12825915	12	50885635	A	G	0.253839	0.0591375	2.08578e-05	COX14	Adipose_Subcutaneous
n119	1	rs12827409	12	124476706	C	G	1.00958	0.0424983	1.22646e-86	CCDC92	Adipose_Subcutaneous
n55	1	rs12828340	12	50637295	T	C	-0.51671	0.0587757	1.84755e-17	CERS5	Adipose_Subcutaneous
n55	1	rs12828340	12	50637295	T	C	-0.330394	0.0651009	5.28931e-07	ATF1	Adipose_Subcutaneous
n55	1	rs12828340	12	50637295	T	C	0.306426	0.0573071	1.30723e-07	COX14	Adipose_Subcutaneous
n55	1	rs12829524	12	51161744	C	T	-0.39016	0.0689293	2.42327e-08	ATF1	Adipose_Subcutaneous
n55	1	rs12829524	12	51161744	C	T	-0.568601	0.0622681	1.24584e-18	CERS5	Adipose_Subcutaneous
n55	1	rs12829833	12	51046224	G	A	-0.402653	0.0713869	2.70298e-08	ATF1	Adipose_Subcutaneous
n55	1	rs12829833	12	51046224	G	A	-0.554022	0.0650272	1.50395e-16	CERS5	Adipose_Subcutaneous
n55	1	rs12829833	12	51046224	G	A	0.279217	0.063679	1.38892e-05	COX14	Adipose_Subcutaneous
n119	1	rs12829951	12	124425841	A	G	1.02072	0.0420514	2.7316e-89	CCDC92	Adipose_Subcutaneous
n55	1	rs12830155	12	50736289	G	T	-0.328708	0.0672919	1.35566e-06	ATF1	Adipose_Subcutaneous
n55	1	rs12830155	12	50736289	G	T	-0.532618	0.0606644	2.02107e-17	CERS5	Adipose_Subcutaneous
n55	1	rs12830155	12	50736289	G	T	0.275011	0.0595086	4.74332e-06	COX14	Adipose_Subcutaneous
n55	1	rs12832940	12	50678359	G	A	0.306426	0.0573071	1.30723e-07	COX14	Adipose_Subcutaneous
n55	1	rs12832940	12	50678359	G	A	-0.51671	0.0587757	1.84755e-17	CERS5	Adipose_Subcutaneous
n55	1	rs12832940	12	50678359	G	A	-0.330394	0.0651009	5.28931e-07	ATF1	Adipose_Subcutaneous
n119	1	rs12833624	12	124476873	C	T	0.942218	0.0463141	3.43544e-69	CCDC92	Adipose_Subcutaneous
n108	1	rs12878685	14	35481909	T	C	-0.326754	0.0592633	5.38983e-08	FAM177A1	Adipose_Subcutaneous
n108	1	rs12881501	14	35503421	G	A	-0.338392	0.0592791	1.8567e-08	FAM177A1	Adipose_Subcutaneous
n71	1	rs12883945	14	102669006	T	C	0.567014	0.0690705	1.56122e-15	MOK	Adipose_Subcutaneous
n108	1	rs12887073	14	35504568	A	G	-0.338392	0.0592791	1.8567e-08	FAM177A1	Adipose_Subcutaneous
n71	1	rs12887332	14	102703039	A	G	0.517733	0.0691735	2.82655e-13	MOK	Adipose_Subcutaneous
n108	1	rs12889019	14	35580276	A	G	0.397668	0.0530165	2.52524e-13	FAM177A1	Adipose_Subcutaneous
n43	1	rs12889162	14	31723008	T	C	-0.261705	0.0563028	4.18687e-06	DTD2	Adipose_Subcutaneous
n43	1	rs12889162	14	31723008	T	C	-0.261705	0.0563028	4.18687e-06	RP11-176H8.1	Adipose_Subcutaneous
n43	1	rs12889162	14	31723008	T	C	0.433833	0.0674113	2.65742e-10	HEATR5A	Adipose_Subcutaneous
n43	1	rs12892246	14	31815634	G	A	-0.583949	0.0676211	6.18599e-17	HEATR5A	Adipose_Subcutaneous
n71	1	rs12896377	14	102713581	T	C	0.570441	0.0701686	2.81424e-15	MOK	Adipose_Subcutaneous
n127	1	rs12899680	15	49871878	C	G	-0.797735	0.0468823	1.40853e-52	FGF7	Adipose_Subcutaneous
n127	1	rs12901353	15	49479478	C	T	-0.861795	0.0529995	6.38041e-49	FGF7	Adipose_Subcutaneous
n127	1	rs12901929	15	49675308	T	C	-0.906928	0.0494417	4.01937e-59	FGF7	Adipose_Subcutaneous
n127	1	rs12901929	15	49675308	T	C	-0.339364	0.0445579	1.12969e-13	DTWD1	Adipose_Subcutaneous
n127	1	rs12902096	15	49645339	T	C	-0.857815	0.0530591	1.78879e-48	FGF7	Adipose_Subcutaneous
n127	1	rs12902096	15	49645339	T	C	-0.354576	0.0456783	4.02185e-14	DTWD1	Adipose_Subcutaneous
n81	2	rs12905116	15	79042734	T	A	-0.313908	0.0682788	5.29891e-06	ADAMTS7	Adipose_Subcutaneous
n127	1	rs12905203	15	49675702	A	G	-0.294295	0.044321	7.4699e-11	DTWD1	Adipose_Subcutaneous
n127	1	rs12905203	15	49675702	A	G	-0.853555	0.0498385	4.05821e-53	FGF7	Adipose_Subcutaneous
n127	1	rs12905477	15	49645646	C	T	-0.356915	0.045718	2.92989e-14	DTWD1	Adipose_Subcutaneous
n127	1	rs12905477	15	49645646	C	T	-0.856821	0.0531994	3.51787e-48	FGF7	Adipose_Subcutaneous
n81	2	rs12906835	15	79046989	A	G	-0.323655	0.0677464	2.27454e-06	ADAMTS7	Adipose_Subcutaneous
n81	2	rs12907511	15	78998061	C	G	-0.324525	0.0704232	5.04131e-06	ADAMTS7	Adipose_Subcutaneous
n127	1	rs12910284	15	49785916	A	G	-1.0193	0.0437091	2.11095e-84	FGF7	Adipose_Subcutaneous
n127	1	rs12910284	15	49785916	A	G	-0.216245	0.0450287	2.01886e-06	DTWD1	Adipose_Subcutaneous
n127	1	rs12916839	15	49735665	C	T	-0.305609	0.0449975	2.85522e-11	DTWD1	Adipose_Subcutaneous
n127	1	rs12916839	15	49735665	C	T	-0.977288	0.0469724	1.54683e-71	FGF7	Adipose_Subcutaneous
n155	1	rs12922786	16	30330888	T	C	-0.287645	0.0518235	4.4158e-08	GDPD3	Adipose_Subcutaneous
n155	1	rs12922786	16	30330888	T	C	0.265616	0.0549839	1.76099e-06	BOLA2	Adipose_Subcutaneous
n155	1	rs12922786	16	30330888	T	C	0.265616	0.0549839	1.76099e-06	SMG1P6	Adipose_Subcutaneous
n65	1	rs12928404	16	28847246	T	C	-1.29031	0.0364064	9.19428e-145	ATXN2L	Adipose_Subcutaneous
n65	1	rs12928404	16	28847246	T	C	0.752886	0.0507971	3.99042e-42	EIF3C	Adipose_Subcutaneous
n65	1	rs12928404	16	28847246	T	C	-0.179668	0.0324672	4.83197e-08	TUFM	Adipose_Subcutaneous
n65	1	rs12928404	16	28847246	T	C	-0.475686	0.0421248	9.14342e-27	NUPR1	Adipose_Subcutaneous
n65	1	rs12928404	16	28847246	T	C	0.612487	0.0618051	1.98867e-21	SULT1A2	Adipose_Subcutaneous
n65	1	rs12928404	16	28847246	T	C	0.311351	0.053375	9.23081e-09	SH2B1	Adipose_Subcutaneous
n155	1	rs12930787	16	30381303	C	G	-0.245361	0.0582755	2.97345e-05	GDPD3	Adipose_Subcutaneous
n151	1	rs12936466	17	43231991	T	G	-0.404676	0.0701357	1.31833e-08	DCAKD	Adipose_Subcutaneous
n151	1	rs12937487	17	43171734	C	T	0.881715	0.0720622	1.19211e-30	ACBD4	Adipose_Subcutaneous
n151	1	rs12937487	17	43171734	C	T	-0.463176	0.0854734	8.94309e-08	PLCD3	Adipose_Subcutaneous
n198	1	rs12940802	17	29643564	C	A	0.28665	0.0554763	3.31991e-07	NF1	Adipose_Subcutaneous
n198	1	rs12943365	17	29680526	C	G	0.276502	0.0560086	1.05153e-06	NF1	Adipose_Subcutaneous
n151	1	rs12946454	17	43208121	A	T	-0.389705	0.0685408	2.1056e-08	DCAKD	Adipose_Subcutaneous
n198	1	rs12947265	17	29690992	T	C	0.28785	0.0556447	3.22108e-07	NF1	Adipose_Subcutaneous
n50	1	rs12948653	17	46259254	C	A	0.277525	0.0627404	1.1693e-05	HOXB-AS1	Adipose_Subcutaneous
n44	1	rs12978100	19	39241924	T	C	0.181326	0.0367568	1.07056e-06	ACTN4	Adipose_Subcutaneous
n39	1	rs12987171	2	219327030	G	C	-0.196953	0.034154	1.34282e-08	CNOT9	Adipose_Subcutaneous
n159	1	rs12988327	2	204441893	C	T	0.305544	0.0644652	2.72245e-06	WDR12	Adipose_Subcutaneous
n159	1	rs12988327	2	204441893	C	T	-0.288907	0.0590761	1.31912e-06	RAPH1	Adipose_Subcutaneous
n159	1	rs12989998	2	204442556	G	C	-0.288907	0.0590761	1.31912e-06	RAPH1	Adipose_Subcutaneous
n159	1	rs12989998	2	204442556	G	C	0.305544	0.0644652	2.72245e-06	WDR12	Adipose_Subcutaneous
n159	1	rs12996126	2	204443299	A	G	0.330024	0.0670217	1.11882e-06	WDR12	Adipose_Subcutaneous
n159	1	rs12996126	2	204443299	A	G	-0.304908	0.0614772	9.39454e-07	RAPH1	Adipose_Subcutaneous
n159	1	rs13013366	2	204440491	G	A	-0.31456	0.0642738	1.29595e-06	WDR12	Adipose_Subcutaneous
n159	1	rs13028366	2	204159153	G	A	-0.320341	0.0540453	5.40812e-09	RAPH1	Adipose_Subcutaneous
n159	1	rs13028366	2	204159153	G	A	0.352724	0.0588631	3.72131e-09	WDR12	Adipose_Subcutaneous
n159	1	rs13031272	2	204353217	C	T	0.4198	0.0539386	3.47611e-14	RAPH1	Adipose_Subcutaneous
n159	1	rs13032082	2	204441505	A	T	-0.288907	0.0590761	1.31912e-06	RAPH1	Adipose_Subcutaneous
n159	1	rs13032082	2	204441505	A	T	0.305544	0.0644652	2.72245e-06	WDR12	Adipose_Subcutaneous
n159	1	rs13032680	2	204441557	G	T	0.305544	0.0644652	2.72245e-06	WDR12	Adipose_Subcutaneous
n159	1	rs13032680	2	204441557	G	T	-0.288907	0.0590761	1.31912e-06	RAPH1	Adipose_Subcutaneous
n201	1	rs13041	19	4502282	C	T	0.319208	0.0625141	4.52287e-07	CTB-50L17.10	Adipose_Subcutaneous
n197	1	rs13075955	3	142790435	C	T	-0.313013	0.0463194	3.54765e-11	U2SURP	Adipose_Subcutaneous
n197	1	rs13088265	3	142762510	A	G	-0.35021	0.0470348	3.69417e-13	U2SURP	Adipose_Subcutaneous
n197	1	rs13094293	3	142784321	T	C	-0.327724	0.0464208	4.99209e-12	U2SURP	Adipose_Subcutaneous
n197	1	rs13099995	3	142764009	G	A	-0.309336	0.0461409	4.98542e-11	U2SURP	Adipose_Subcutaneous
n16	2	rs13106497	4	144120680	C	T	0.383439	0.0528457	1.34906e-12	USP38	Adipose_Subcutaneous
n111	1	rs13106586	4	1054182	G	A	-1.29489	0.0532516	1.63833e-89	RNF212	Adipose_Subcutaneous
n111	1	rs13107058	4	1054379	G	A	-1.29489	0.0532516	1.63833e-89	RNF212	Adipose_Subcutaneous
n16	2	rs13107465	4	144068817	T	C	0.380718	0.0526745	1.62998e-12	USP38	Adipose_Subcutaneous
n111	1	rs13108207	4	1054218	C	T	-1.24315	0.0535954	9.23815e-84	RNF212	Adipose_Subcutaneous
n111	1	rs13108222	4	1054256	C	A	-1.29489	0.0532516	1.63833e-89	RNF212	Adipose_Subcutaneous
n16	2	rs13113599	4	144047790	A	G	0.444191	0.0554906	7.02326e-15	USP38	Adipose_Subcutaneous
n16	2	rs13116507	4	144039438	G	A	0.409451	0.0543777	2.06605e-13	USP38	Adipose_Subcutaneous
n111	1	rs13118508	4	1129620	A	G	0.582994	0.0558256	1.96631e-23	RNF212	Adipose_Subcutaneous
n147	1	rs13121500	4	95577290	T	C	-0.641605	0.0541833	5.26927e-29	PDLIM5	Adipose_Subcutaneous
n16	2	rs13128884	4	144107822	A	G	0.3855	0.0529377	1.12927e-12	USP38	Adipose_Subcutaneous
n16	2	rs13133090	4	144077069	T	C	0.376156	0.0521674	1.82982e-12	USP38	Adipose_Subcutaneous
n111	1	rs13134921	4	1054177	A	G	-1.29489	0.0532516	1.63833e-89	RNF212	Adipose_Subcutaneous
n16	2	rs13137565	4	144105698	G	A	0.476069	0.0575282	9.53295e-16	USP38	Adipose_Subcutaneous
n16	2	rs13138084	4	144154239	A	T	0.474229	0.0573944	1.04879e-15	USP38	Adipose_Subcutaneous
n16	2	rs13139457	4	144113800	T	A	0.383439	0.0528457	1.34906e-12	USP38	Adipose_Subcutaneous
n16	2	rs13139558	4	144070563	G	A	0.384411	0.0527548	1.09452e-12	USP38	Adipose_Subcutaneous
n111	1	rs13140341	4	1054235	T	C	-1.29489	0.0532516	1.63833e-89	RNF212	Adipose_Subcutaneous
n16	2	rs13140643	4	144070374	C	A	0.384884	0.0527721	1.04683e-12	USP38	Adipose_Subcutaneous
n16	2	rs13146326	4	144076741	C	A	0.324354	0.0505561	3.00161e-10	USP38	Adipose_Subcutaneous
n16	2	rs13150694	4	144077053	G	A	0.385281	0.0527483	9.72805e-13	USP38	Adipose_Subcutaneous
n16	2	rs13151561	4	144136986	C	T	0.474229	0.0573944	1.04879e-15	USP38	Adipose_Subcutaneous
n55	1	rs1316442	12	51114427	C	A	-0.452613	0.0614773	6.54943e-13	CERS5	Adipose_Subcutaneous
n55	1	rs1316442	12	51114427	C	A	-0.421116	0.0659978	3.71478e-10	ATF1	Adipose_Subcutaneous
n55	1	rs1316607	12	51042890	C	A	-0.456133	0.0614119	4.19095e-13	CERS5	Adipose_Subcutaneous
n55	1	rs1316607	12	51042890	C	A	-0.424811	0.0659357	2.54287e-10	ATF1	Adipose_Subcutaneous
n50	1	rs1316643	17	46261239	G	C	0.277525	0.0627404	1.1693e-05	HOXB-AS1	Adipose_Subcutaneous
n53	1	rs13240915	7	56090752	G	C	-0.398345	0.0595465	5.46532e-11	NIPSNAP2	Adipose_Subcutaneous
n110	1	rs13250272	8	30294942	A	G	0.579476	0.0591421	5.13502e-21	RBPMS	Adipose_Subcutaneous
n156	1	rs13255540	8	86343581	T	C	0.381635	0.0484315	1.73541e-14	RBIS	Adipose_Subcutaneous
n18	1	rs13264187	8	22506098	C	T	0.335756	0.0557945	3.21139e-09	C8orf58	Adipose_Subcutaneous
n125	1	rs13265518	8	95985776	C	A	-0.276116	0.0513955	1.14429e-07	NDUFAF6	Adipose_Subcutaneous
n195	1	rs13268445	8	142198718	A	T	0.579247	0.0797134	1.25416e-12	DENND3	Adipose_Subcutaneous
n156	1	rs13269441	8	86330635	G	C	0.365739	0.0451624	3.54254e-15	RBIS	Adipose_Subcutaneous
n18	1	rs13271626	8	22467760	C	G	-0.550712	0.048127	2.25617e-27	BIN3	Adipose_Subcutaneous
n18	1	rs13271626	8	22467760	C	G	0.322406	0.0533243	2.7231e-09	C8orf58	Adipose_Subcutaneous
n148	1	rs13288292	9	130642296	A	G	-0.187677	0.0340735	5.55479e-08	ENG	Adipose_Subcutaneous
n148	1	rs13288292	9	130642296	A	G	-0.457696	0.0557275	1.51645e-15	ST6GALNAC6	Adipose_Subcutaneous
n80	2	rs13324929	3	132456465	T	C	-0.529186	0.0789444	5.0138e-11	NPHP3	Adipose_Subcutaneous
n65	1	rs13331170	16	28561982	T	C	-0.172692	0.0332417	2.87735e-07	TUFM	Adipose_Subcutaneous
n65	1	rs13331170	16	28561982	T	C	-0.589006	0.0406037	1.13588e-40	NUPR1	Adipose_Subcutaneous
n65	1	rs13331170	16	28561982	T	C	-1.22479	0.0424538	1.44163e-112	ATXN2L	Adipose_Subcutaneous
n65	1	rs13331170	16	28561982	T	C	0.82937	0.050131	2.74396e-50	EIF3C	Adipose_Subcutaneous
n65	1	rs13331170	16	28561982	T	C	1.30632	0.0440228	1.07721e-116	SULT1A1	Adipose_Subcutaneous
n65	1	rs13331170	16	28561982	T	C	0.684602	0.0619633	8.6026e-26	SULT1A2	Adipose_Subcutaneous
n55	1	rs13378012	12	51040397	G	C	-0.417343	0.0659351	5.06598e-10	ATF1	Adipose_Subcutaneous
n108	1	rs13379372	14	35483882	A	C	0.582389	0.0752335	4.68147e-14	SRP54	Adipose_Subcutaneous
n39	1	rs13391398	2	219282429	G	A	0.194646	0.0362377	1.15047e-07	CNOT9	Adipose_Subcutaneous
n159	1	rs13409631	2	204436921	A	G	-0.281374	0.0601277	3.61429e-06	RAPH1	Adipose_Subcutaneous
n159	1	rs13409631	2	204436921	A	G	0.299532	0.0655898	6.10448e-06	WDR12	Adipose_Subcutaneous
n159	1	rs13414715	2	204094965	G	A	-0.332312	0.0544593	1.96444e-09	RAPH1	Adipose_Subcutaneous
n159	1	rs13414715	2	204094965	G	A	0.353553	0.0594462	4.81764e-09	WDR12	Adipose_Subcutaneous
n147	1	rs13435269	4	95543425	G	A	-0.516559	0.0604544	1.24461e-16	PDLIM5	Adipose_Subcutaneous
n125	1	rs1349763	8	95977394	A	G	-0.301891	0.051351	7.12403e-09	NDUFAF6	Adipose_Subcutaneous
n36	1	rs1360704	1	183099380	T	C	-0.497918	0.0533897	2.5786e-19	LAMC1	Adipose_Subcutaneous
n158	1	rs1361193	1	211383129	C	T	0.238424	0.0381704	8.35875e-10	RCOR3	Adipose_Subcutaneous
n55	1	rs1362983	12	50614707	A	G	0.306426	0.0573071	1.30723e-07	COX14	Adipose_Subcutaneous
n55	1	rs1362983	12	50614707	A	G	-0.51671	0.0587757	1.84755e-17	CERS5	Adipose_Subcutaneous
n197	1	rs13715	3	142779032	A	G	-0.309336	0.0461409	4.98542e-11	U2SURP	Adipose_Subcutaneous
n197	1	rs1375813	3	142809577	G	A	-0.277379	0.0493581	3.02794e-08	U2SURP	Adipose_Subcutaneous
n197	1	rs1375814	3	142727815	C	T	-0.356678	0.0466084	8.7474e-14	U2SURP	Adipose_Subcutaneous
n159	1	rs1376877	2	204272090	C	T	-0.257629	0.0591318	1.57162e-05	WDR12	Adipose_Subcutaneous
n159	1	rs1376877	2	204272090	C	T	0.417257	0.0522602	8.15809e-15	RAPH1	Adipose_Subcutaneous
n151	1	rs137989694	17	43219666	G	A	-0.371142	0.0675666	6.022e-08	DCAKD	Adipose_Subcutaneous
n98	1	rs138047589	9	136941042	C	T	0.513875	0.0594392	5.73578e-17	BRD3	Adipose_Subcutaneous
n80	2	rs1382671	3	132452752	G	C	-0.591929	0.0877926	3.91211e-11	NPHP3	Adipose_Subcutaneous
n156	1	rs1389245	8	86352388	T	C	0.374522	0.0482583	4.07002e-14	RBIS	Adipose_Subcutaneous
n156	1	rs1389247	8	86322583	G	A	0.357301	0.0469888	1.23113e-13	RBIS	Adipose_Subcutaneous
n156	1	rs1390712	8	86307249	C	G	0.426802	0.0428207	1.22121e-21	RBIS	Adipose_Subcutaneous
n48	1	rs139814298	22	50769407	G	A	-0.932932	0.168751	4.97488e-08	PLXNB2	Adipose_Subcutaneous
n191	1	rs139829693	9	103271949	G	A	-0.910177	0.179156	5.15111e-07	ZNF189	Adipose_Subcutaneous
n177	1	rs139906131	3	129529346	C	A	1.25435	0.14095	7.91306e-18	RPL32P3	Adipose_Subcutaneous
n159	1	rs1403239	2	204438198	A	G	0.306111	0.0645243	2.66574e-06	WDR12	Adipose_Subcutaneous
n159	1	rs1403239	2	204438198	A	G	-0.284811	0.0591705	1.91478e-06	RAPH1	Adipose_Subcutaneous
n98	1	rs140803269	9	136941049	C	T	0.521771	0.0584681	6.5067e-18	BRD3	Adipose_Subcutaneous
n108	1	rs141550677	14	35361996	C	T	0.35828	0.0687441	2.64031e-07	SRP54	Adipose_Subcutaneous
n159	1	rs1434055	2	204086859	G	A	-0.27807	0.0580045	2.10213e-06	WDR12	Adipose_Subcutaneous
n159	1	rs1434055	2	204086859	G	A	0.380089	0.0518638	8.23801e-13	RAPH1	Adipose_Subcutaneous
n16	2	rs1440414	4	144161990	C	A	0.475994	0.0573063	7.57545e-16	USP38	Adipose_Subcutaneous
n16	2	rs1440416	4	144155035	T	C	0.386834	0.0529262	9.41646e-13	USP38	Adipose_Subcutaneous
n16	2	rs1440418	4	144162943	A	G	0.470467	0.0570438	1.17437e-15	USP38	Adipose_Subcutaneous
n16	2	rs1440419	4	144163340	A	T	0.457446	0.0568621	5.24325e-15	USP38	Adipose_Subcutaneous
n16	2	rs144316239	4	144090544	A	C	0.385281	0.0527483	9.72805e-13	USP38	Adipose_Subcutaneous
n177	1	rs144802652	3	129729201	A	G	-0.979506	0.196462	8.26089e-07	CNBP	Adipose_Subcutaneous
n177	1	rs144802652	3	129729201	A	G	1.26739	0.210808	3.31892e-09	RPL32P3	Adipose_Subcutaneous
n197	1	rs1449868	3	142746876	C	T	-0.339062	0.0473965	2.67673e-12	U2SURP	Adipose_Subcutaneous
n197	1	rs1449869	3	142752293	G	A	-0.351407	0.0471061	3.35139e-13	U2SURP	Adipose_Subcutaneous
n125	1	rs1453379	8	95970239	T	C	-0.295277	0.0514871	1.60224e-08	NDUFAF6	Adipose_Subcutaneous
n46	1	rs145416147	1	27062543	T	C	0.525225	0.118187	1.06604e-05	PIGV	Adipose_Subcutaneous
n10	3	rs145538420	14	74063592	C	T	-0.327564	0.0758108	1.84177e-05	ACOT4	Adipose_Subcutaneous
n98	1	rs145587141	9	136941088	G	A	0.469872	0.0577796	2.76111e-15	BRD3	Adipose_Subcutaneous
n155	1	rs146098127	16	30346692	A	G	-0.271371	0.0588001	4.8821e-06	GDPD3	Adipose_Subcutaneous
n177	1	rs146323663	3	129619491	C	T	-0.663254	0.105033	5.54327e-10	IFT122	Adipose_Subcutaneous
n79	1	rs1468252	12	112777097	G	A	-0.377206	0.0850683	1.11432e-05	MAPKAPK5-AS1	Adipose_Subcutaneous
n79	1	rs1468252	12	112777097	G	A	0.444603	0.0949786	3.58938e-06	TMEM116	Adipose_Subcutaneous
n159	1	rs1469760	2	204125426	T	C	0.34954	0.0572399	1.91266e-09	WDR12	Adipose_Subcutaneous
n159	1	rs1469760	2	204125426	T	C	-0.328064	0.0524389	7.88253e-10	RAPH1	Adipose_Subcutaneous
n80	2	rs1479103	3	132431713	C	T	-1.21362	0.0494175	9.41306e-91	NPHP3	Adipose_Subcutaneous
n98	1	rs148398679	9	136941206	C	T	0.521666	0.0582896	5.31749e-18	BRD3	Adipose_Subcutaneous
n158	1	rs148524231	1	211576434	T	C	-0.193418	0.037811	4.31717e-07	RCOR3	Adipose_Subcutaneous
n65	1	rs149299	16	28485141	T	C	1.32869	0.0502134	1.7801e-100	SULT1A1	Adipose_Subcutaneous
n65	1	rs149299	16	28485141	T	C	-1.32553	0.0442698	4.93476e-118	ATXN2L	Adipose_Subcutaneous
n65	1	rs149299	16	28485141	T	C	0.303222	0.0584622	3.00416e-07	SH2B1	Adipose_Subcutaneous
n65	1	rs149299	16	28485141	T	C	0.753767	0.0656138	1.48088e-27	SULT1A2	Adipose_Subcutaneous
n65	1	rs149299	16	28485141	T	C	-0.186841	0.0354314	1.9215e-07	TUFM	Adipose_Subcutaneous
n65	1	rs149299	16	28485141	T	C	0.920198	0.0523797	2.77726e-55	EIF3C	Adipose_Subcutaneous
n65	1	rs149299	16	28485141	T	C	-0.598974	0.0440482	1.46031e-36	NUPR1	Adipose_Subcutaneous
n147	1	rs1493112	4	95472630	C	T	-0.590874	0.0591299	9.81091e-22	PDLIM5	Adipose_Subcutaneous
n156	1	rs1493302	8	86349280	T	C	0.311422	0.0461007	3.60344e-11	RBIS	Adipose_Subcutaneous
n98	1	rs150430050	9	136940330	C	A	0.515534	0.0585139	1.58963e-17	BRD3	Adipose_Subcutaneous
n127	1	rs1507618	15	49977088	A	C	-0.913384	0.0445894	6.66458e-70	FGF7	Adipose_Subcutaneous
n147	1	rs1509620	4	95563972	G	A	-0.613198	0.0664546	5.75334e-19	PDLIM5	Adipose_Subcutaneous
n65	1	rs151174	16	28508069	C	T	-0.601039	0.0433683	9.93176e-38	NUPR1	Adipose_Subcutaneous
n65	1	rs151174	16	28508069	C	T	-0.18336	0.0350666	2.41781e-07	TUFM	Adipose_Subcutaneous
n65	1	rs151174	16	28508069	C	T	-1.31287	0.043715	1.75022e-118	ATXN2L	Adipose_Subcutaneous
n65	1	rs151174	16	28508069	C	T	0.8822	0.0526885	2.96263e-51	EIF3C	Adipose_Subcutaneous
n65	1	rs151174	16	28508069	C	T	1.35322	0.0477691	6.0712e-110	SULT1A1	Adipose_Subcutaneous
n65	1	rs151174	16	28508069	C	T	0.751195	0.0647985	5.53972e-28	SULT1A2	Adipose_Subcutaneous
n65	1	rs151179	16	28487056	A	G	-1.32443	0.0425276	5.48772e-124	ATXN2L	Adipose_Subcutaneous
n65	1	rs151179	16	28487056	A	G	-0.609309	0.042881	2.58457e-39	NUPR1	Adipose_Subcutaneous
n65	1	rs151179	16	28487056	A	G	0.896527	0.051871	6.89505e-54	EIF3C	Adipose_Subcutaneous
n65	1	rs151179	16	28487056	A	G	0.756707	0.0642993	1.05327e-28	SULT1A2	Adipose_Subcutaneous
n65	1	rs151179	16	28487056	A	G	0.293598	0.0576079	4.74925e-07	SH2B1	Adipose_Subcutaneous
n65	1	rs151179	16	28487056	A	G	1.34495	0.0476353	1.8113e-109	SULT1A1	Adipose_Subcutaneous
n65	1	rs151179	16	28487056	A	G	-0.184709	0.0348787	1.70985e-07	TUFM	Adipose_Subcutaneous
n65	1	rs151181	16	28490517	T	C	-0.599002	0.0426513	1.45064e-38	NUPR1	Adipose_Subcutaneous
n65	1	rs151181	16	28490517	T	C	-0.18149	0.0346007	2.22196e-07	TUFM	Adipose_Subcutaneous
n65	1	rs151181	16	28490517	T	C	0.744692	0.0638765	2.98801e-28	SULT1A2	Adipose_Subcutaneous
n65	1	rs151181	16	28490517	T	C	0.880402	0.0516986	1.20605e-52	EIF3C	Adipose_Subcutaneous
n65	1	rs151181	16	28490517	T	C	1.30792	0.0485092	4.99835e-103	SULT1A1	Adipose_Subcutaneous
n65	1	rs151181	16	28490517	T	C	0.301457	0.0570262	1.79627e-07	SH2B1	Adipose_Subcutaneous
n65	1	rs151181	16	28490517	T	C	-1.29044	0.043419	6.28444e-117	ATXN2L	Adipose_Subcutaneous
n65	1	rs151182	16	28495752	C	T	0.758482	0.064525	1.19879e-28	SULT1A2	Adipose_Subcutaneous
n65	1	rs151182	16	28495752	C	T	-1.3254	0.0428555	6.38293e-123	ATXN2L	Adipose_Subcutaneous
n65	1	rs151182	16	28495752	C	T	0.300192	0.0577446	2.82501e-07	SH2B1	Adipose_Subcutaneous
n65	1	rs151182	16	28495752	C	T	1.3511	0.0477024	6.4226e-110	SULT1A1	Adipose_Subcutaneous
n65	1	rs151182	16	28495752	C	T	-0.185758	0.0349888	1.5951e-07	TUFM	Adipose_Subcutaneous
n65	1	rs151182	16	28495752	C	T	-0.611431	0.0430184	2.4796e-39	NUPR1	Adipose_Subcutaneous
n65	1	rs151182	16	28495752	C	T	0.902017	0.0519615	2.93813e-54	EIF3C	Adipose_Subcutaneous
n65	1	rs151301	16	28497059	T	A	-0.602573	0.0432059	4.00345e-38	NUPR1	Adipose_Subcutaneous
n65	1	rs151301	16	28497059	T	A	0.894508	0.0521442	2.95882e-53	EIF3C	Adipose_Subcutaneous
n65	1	rs151301	16	28497059	T	A	1.34315	0.0480318	4.20143e-108	SULT1A1	Adipose_Subcutaneous
n65	1	rs151301	16	28497059	T	A	0.75761	0.0644927	1.28889e-28	SULT1A2	Adipose_Subcutaneous
n65	1	rs151301	16	28497059	T	A	0.28832	0.0578153	8.21224e-07	SH2B1	Adipose_Subcutaneous
n65	1	rs151301	16	28497059	T	A	-0.191691	0.034908	6.07578e-08	TUFM	Adipose_Subcutaneous
n65	1	rs151301	16	28497059	T	A	-1.32734	0.0426736	8.48707e-124	ATXN2L	Adipose_Subcutaneous
n65	1	rs151303	16	28492510	C	A	-0.191691	0.034908	6.07578e-08	TUFM	Adipose_Subcutaneous
n65	1	rs151303	16	28492510	C	A	-1.32734	0.0426736	8.48707e-124	ATXN2L	Adipose_Subcutaneous
n65	1	rs151303	16	28492510	C	A	0.28832	0.0578153	8.21224e-07	SH2B1	Adipose_Subcutaneous
n65	1	rs151303	16	28492510	C	A	0.75761	0.0644927	1.28889e-28	SULT1A2	Adipose_Subcutaneous
n65	1	rs151303	16	28492510	C	A	1.34315	0.0480318	4.20143e-108	SULT1A1	Adipose_Subcutaneous
n65	1	rs151303	16	28492510	C	A	-0.602573	0.0432059	4.00345e-38	NUPR1	Adipose_Subcutaneous
n65	1	rs151303	16	28492510	C	A	0.894508	0.0521442	2.95882e-53	EIF3C	Adipose_Subcutaneous
n197	1	rs1530753	3	142758092	C	T	-0.343639	0.0472595	1.21498e-12	U2SURP	Adipose_Subcutaneous
n65	1	rs153106	16	28526897	T	C	0.870067	0.0504719	1.14688e-53	EIF3C	Adipose_Subcutaneous
n65	1	rs153106	16	28526897	T	C	0.715352	0.0629297	4.55258e-27	SULT1A2	Adipose_Subcutaneous
n65	1	rs153106	16	28526897	T	C	1.34309	0.0444371	1.93914e-119	SULT1A1	Adipose_Subcutaneous
n65	1	rs153106	16	28526897	T	C	-0.589786	0.0417513	6.1658e-39	NUPR1	Adipose_Subcutaneous
n65	1	rs153106	16	28526897	T	C	-1.26096	0.0427903	1.1434e-115	ATXN2L	Adipose_Subcutaneous
n65	1	rs153106	16	28526897	T	C	-0.16677	0.0340243	1.2497e-06	TUFM	Adipose_Subcutaneous
n65	1	rs153109	16	28519096	T	C	-1.087	0.0479873	5.63013e-81	ATXN2L	Adipose_Subcutaneous
n65	1	rs153109	16	28519096	T	C	-0.594831	0.039996	2.31897e-42	NUPR1	Adipose_Subcutaneous
n65	1	rs153109	16	28519096	T	C	0.333909	0.0538364	1.0867e-09	SH2B1	Adipose_Subcutaneous
n65	1	rs153109	16	28519096	T	C	1.15249	0.0503758	3.91336e-82	SULT1A1	Adipose_Subcutaneous
n65	1	rs153109	16	28519096	T	C	0.81932	0.0498253	8.35641e-50	EIF3C	Adipose_Subcutaneous
n65	1	rs153109	16	28519096	T	C	0.600366	0.0629187	4.37258e-20	SULT1A2	Adipose_Subcutaneous
n197	1	rs1532588	3	142745582	A	T	-0.356678	0.0466084	8.7474e-14	U2SURP	Adipose_Subcutaneous
n156	1	rs1543852	8	86352758	A	G	0.381292	0.0448213	1.65976e-16	RBIS	Adipose_Subcutaneous
n79	1	rs1544396	12	112062875	T	C	-0.489606	0.0658874	4.09073e-13	MAPKAPK5-AS1	Adipose_Subcutaneous
n18	1	rs1545837	8	22477807	T	C	0.279679	0.055082	5.22586e-07	C8orf58	Adipose_Subcutaneous
n18	1	rs1545837	8	22477807	T	C	-0.640028	0.0475517	6.02573e-36	BIN3	Adipose_Subcutaneous
n79	1	rs1557685	12	111901204	C	A	-0.339616	0.0631273	1.10005e-07	MAPKAPK5-AS1	Adipose_Subcutaneous
n167	1	rs1567238	17	4847452	C	T	0.582197	0.0883748	1.03644e-10	ZNF232	Adipose_Subcutaneous
n108	1	rs1568200	14	35419592	C	T	0.357153	0.0650933	6.22556e-08	FAM177A1	Adipose_Subcutaneous
n108	1	rs1568200	14	35419592	C	T	0.414401	0.0681243	2.19579e-09	SRP54	Adipose_Subcutaneous
n56	1	rs1570838	1	67403315	C	T	0.304978	0.0560789	8.06497e-08	MIER1	Adipose_Subcutaneous
n148	1	rs1571141	9	130741893	G	A	-0.552003	0.0732289	1.95037e-13	PIP5KL1	Adipose_Subcutaneous
n148	1	rs1571141	9	130741893	G	A	-0.552003	0.0732289	1.95037e-13	DPM2	Adipose_Subcutaneous
n16	2	rs1605581	4	144166787	A	C	0.386294	0.0528398	9.30746e-13	USP38	Adipose_Subcutaneous
n201	1	rs1610091	19	4488470	C	T	0.434192	0.060366	2.06317e-12	CTB-50L17.10	Adipose_Subcutaneous
n201	1	rs1610092	19	4480081	G	A	0.389584	0.0618325	6.03328e-10	CTB-50L17.10	Adipose_Subcutaneous
n159	1	rs1653	2	204163145	G	A	0.361244	0.0579921	9.2579e-10	WDR12	Adipose_Subcutaneous
n159	1	rs1653	2	204163145	G	A	-0.314842	0.0533919	6.43595e-09	RAPH1	Adipose_Subcutaneous
n158	1	rs1663517	1	211621170	C	T	-0.199054	0.0385434	3.3652e-07	RCOR3	Adipose_Subcutaneous
n158	1	rs1663522	1	211597785	C	T	-0.19468	0.0381568	4.61682e-07	RCOR3	Adipose_Subcutaneous
n80	2	rs16839527	3	132432857	T	C	-1.18722	0.0495914	1.3954e-87	NPHP3	Adipose_Subcutaneous
n159	1	rs16839858	2	204366776	G	A	-0.347662	0.074472	3.81008e-06	RAPH1	Adipose_Subcutaneous
n159	1	rs16839922	2	204440345	T	G	0.306111	0.0645243	2.66574e-06	WDR12	Adipose_Subcutaneous
n159	1	rs16839922	2	204440345	T	G	-0.284811	0.0591705	1.91478e-06	RAPH1	Adipose_Subcutaneous
n159	1	rs16839928	2	204440593	T	G	0.304918	0.0645651	2.9512e-06	WDR12	Adipose_Subcutaneous
n159	1	rs16839928	2	204440593	T	G	-0.286963	0.05918	1.61285e-06	RAPH1	Adipose_Subcutaneous
n79	1	rs16941703	12	112318734	C	T	-0.557763	0.0667156	5.0433e-16	MAPKAPK5-AS1	Adipose_Subcutaneous
n79	1	rs16941724	12	112327057	T	G	0.597458	0.120181	8.87081e-07	TMEM116	Adipose_Subcutaneous
n79	1	rs16941724	12	112327057	T	G	-0.473701	0.107939	1.36554e-05	MAPKAPK5-AS1	Adipose_Subcutaneous
n79	1	rs16941759	12	112367921	G	A	-0.56044	0.066875	4.33415e-16	MAPKAPK5-AS1	Adipose_Subcutaneous
n79	1	rs16941759	12	112367921	G	A	0.352996	0.077972	7.31557e-06	TMEM116	Adipose_Subcutaneous
n79	1	rs16941909	12	112626224	C	G	-0.470694	0.0981937	2.1063e-06	MAPKAPK5-AS1	Adipose_Subcutaneous
n79	1	rs16941909	12	112626224	C	G	0.552403	0.109619	6.32812e-07	TMEM116	Adipose_Subcutaneous
n146	1	rs16946	1	94930345	G	A	0.324712	0.0551936	6.9571e-09	ABCD3	Adipose_Subcutaneous
n127	1	rs16962440	15	49716845	T	C	0.778104	0.0492685	1.09185e-46	FGF7	Adipose_Subcutaneous
n40	1	rs16974157	19	40772924	C	A	0.329693	0.0674236	1.32259e-06	PLD3	Adipose_Subcutaneous
n201	1	rs16992406	19	4480751	G	T	0.420757	0.0604007	9.24157e-12	CTB-50L17.10	Adipose_Subcutaneous
n195	1	rs170088	8	142160876	C	T	0.452823	0.0895912	5.87066e-07	DENND3	Adipose_Subcutaneous
n195	1	rs170089	8	142161957	C	T	0.452823	0.0895912	5.87066e-07	DENND3	Adipose_Subcutaneous
n147	1	rs17021918	4	95562877	C	T	-0.622753	0.0543849	2.0942e-27	PDLIM5	Adipose_Subcutaneous
n147	1	rs17021972	4	95590158	G	A	-0.603216	0.0548428	1.35128e-25	PDLIM5	Adipose_Subcutaneous
n108	1	rs17091786	14	35565856	A	T	0.503797	0.0775944	1.8708e-10	SRP54	Adipose_Subcutaneous
n108	1	rs17102829	14	35364648	A	T	0.358202	0.0688784	2.79809e-07	SRP54	Adipose_Subcutaneous
n108	1	rs17102962	14	35478782	A	T	0.582389	0.0752335	4.68147e-14	SRP54	Adipose_Subcutaneous
n108	1	rs17102982	14	35488309	A	G	-0.326595	0.0594668	6.05191e-08	FAM177A1	Adipose_Subcutaneous
n108	1	rs17103042	14	35575428	T	C	0.338713	0.0726168	3.8814e-06	FAM177A1	Adipose_Subcutaneous
n108	1	rs17103042	14	35575428	T	C	0.456293	0.0754844	2.74328e-09	SRP54	Adipose_Subcutaneous
n131	1	rs17103541	10	124190121	A	G	-0.422908	0.0830425	4.8418e-07	PLEKHA1	Adipose_Subcutaneous
n77	1	rs1711651	10	131268893	G	A	0.573815	0.0604354	6.46395e-20	MGMT	Adipose_Subcutaneous
n77	1	rs1711662	10	131276220	T	C	0.519645	0.0627648	9.2638e-16	MGMT	Adipose_Subcutaneous
n77	1	rs1711667	10	131278410	G	T	0.820258	0.0492235	7.21587e-51	MGMT	Adipose_Subcutaneous
n55	1	rs17124562	12	50636940	T	C	-0.51671	0.0587757	1.84755e-17	CERS5	Adipose_Subcutaneous
n55	1	rs17124562	12	50636940	T	C	-0.330394	0.0651009	5.28931e-07	ATF1	Adipose_Subcutaneous
n55	1	rs17124562	12	50636940	T	C	0.306426	0.0573071	1.30723e-07	COX14	Adipose_Subcutaneous
n46	1	rs17162339	1	27252823	C	A	-0.504967	0.100586	6.95875e-07	NUDC	Adipose_Subcutaneous
n46	1	rs17162387	1	27293356	T	G	-0.529848	0.0979164	9.31759e-08	NUDC	Adipose_Subcutaneous
n46	1	rs17340509	1	27274700	A	G	-0.523091	0.106413	1.16624e-06	NUDC	Adipose_Subcutaneous
n46	1	rs17356923	1	27282676	G	A	-0.526943	0.106914	1.09418e-06	NUDC	Adipose_Subcutaneous
n46	1	rs17360994	1	27278573	T	C	-0.523091	0.106413	1.16624e-06	NUDC	Adipose_Subcutaneous
n127	1	rs17396119	15	49534364	C	A	0.328162	0.072872	8.15787e-06	FGF7	Adipose_Subcutaneous
n127	1	rs17396119	15	49534364	C	A	-0.407927	0.0526899	4.65025e-14	DTWD1	Adipose_Subcutaneous
n127	1	rs17396536	15	49549068	C	T	0.328162	0.072872	8.15787e-06	FGF7	Adipose_Subcutaneous
n127	1	rs17396536	15	49549068	C	T	-0.407927	0.0526899	4.65025e-14	DTWD1	Adipose_Subcutaneous
n127	1	rs17396747	15	49561527	G	A	0.324849	0.0724505	8.91302e-06	FGF7	Adipose_Subcutaneous
n127	1	rs17396747	15	49561527	G	A	-0.399669	0.0524578	1.10918e-13	DTWD1	Adipose_Subcutaneous
n127	1	rs17397211	15	49571943	A	G	0.320459	0.0711608	8.15637e-06	FGF7	Adipose_Subcutaneous
n127	1	rs17397211	15	49571943	A	G	-0.370868	0.0518208	2.62347e-12	DTWD1	Adipose_Subcutaneous
n127	1	rs17400427	15	49741071	T	C	0.410219	0.0707387	1.11923e-08	FGF7	Adipose_Subcutaneous
n127	1	rs17400427	15	49741071	T	C	-0.426965	0.0513551	7.14242e-16	DTWD1	Adipose_Subcutaneous
n127	1	rs17400706	15	49747345	G	A	-0.411746	0.0528213	3.18734e-14	DTWD1	Adipose_Subcutaneous
n127	1	rs17400706	15	49747345	G	A	0.366835	0.0727796	6.29517e-07	FGF7	Adipose_Subcutaneous
n127	1	rs17400916	15	49749304	G	T	-0.451942	0.0503408	4.25601e-18	DTWD1	Adipose_Subcutaneous
n146	1	rs17410399	1	94927139	A	T	0.336553	0.0546613	1.42077e-09	ABCD3	Adipose_Subcutaneous
n39	1	rs17462630	2	219286541	G	C	0.327773	0.0637319	3.75304e-07	BCS1L	Adipose_Subcutaneous
n39	1	rs17462630	2	219286541	G	C	0.198258	0.0372377	1.47439e-07	CNOT9	Adipose_Subcutaneous
n127	1	rs17476361	15	49594452	A	G	-0.407927	0.0526899	4.65025e-14	DTWD1	Adipose_Subcutaneous
n127	1	rs17476361	15	49594452	A	G	0.328162	0.072872	8.15787e-06	FGF7	Adipose_Subcutaneous
n159	1	rs17477113	2	204366453	A	G	-0.258821	0.0594073	1.57252e-05	WDR12	Adipose_Subcutaneous
n159	1	rs17477113	2	204366453	A	G	0.446918	0.0520909	9.52019e-17	RAPH1	Adipose_Subcutaneous
n159	1	rs17477127	2	204366581	G	C	0.438568	0.0519316	2.65671e-16	RAPH1	Adipose_Subcutaneous
n159	1	rs17477127	2	204366581	G	C	-0.262515	0.0590787	1.06864e-05	WDR12	Adipose_Subcutaneous
n127	1	rs17477722	15	49686417	G	A	0.337931	0.0739503	6.02197e-06	FGF7	Adipose_Subcutaneous
n127	1	rs17477722	15	49686417	G	A	-0.421763	0.0533909	1.5064e-14	DTWD1	Adipose_Subcutaneous
n127	1	rs17477923	15	49711185	T	C	-0.379172	0.0508251	3.34139e-13	DTWD1	Adipose_Subcutaneous
n127	1	rs17477923	15	49711185	T	C	0.364661	0.069617	2.3058e-07	FGF7	Adipose_Subcutaneous
n127	1	rs17478618	15	49736818	G	A	-0.402561	0.0525779	8.51502e-14	DTWD1	Adipose_Subcutaneous
n127	1	rs17478618	15	49736818	G	A	0.366517	0.0723	5.44334e-07	FGF7	Adipose_Subcutaneous
n127	1	rs17478694	15	49738542	C	G	-0.921467	0.0486591	4.3395e-62	FGF7	Adipose_Subcutaneous
n127	1	rs17478785	15	49740304	A	C	-0.919935	0.0485624	4.04218e-62	FGF7	Adipose_Subcutaneous
n127	1	rs17478785	15	49740304	A	C	-0.323475	0.0444981	1.23087e-12	DTWD1	Adipose_Subcutaneous
n127	1	rs17479003	15	49745420	G	A	0.366835	0.0727796	6.29517e-07	FGF7	Adipose_Subcutaneous
n127	1	rs17479003	15	49745420	G	A	-0.411746	0.0528213	3.18734e-14	DTWD1	Adipose_Subcutaneous
n127	1	rs17479205	15	49748262	A	T	0.348941	0.0706288	1.03254e-06	FGF7	Adipose_Subcutaneous
n127	1	rs17479205	15	49748262	A	T	-0.366715	0.0516519	3.83366e-12	DTWD1	Adipose_Subcutaneous
n127	1	rs17479289	15	49748613	G	A	0.348941	0.0706288	1.03254e-06	FGF7	Adipose_Subcutaneous
n127	1	rs17479289	15	49748613	G	A	-0.366715	0.0516519	3.83366e-12	DTWD1	Adipose_Subcutaneous
n127	1	rs17479589	15	49753532	T	C	-0.325964	0.0445794	9.22346e-13	DTWD1	Adipose_Subcutaneous
n127	1	rs17479589	15	49753532	T	C	-1.12425	0.040315	1.03246e-107	FGF7	Adipose_Subcutaneous
n56	1	rs17497828	1	67452322	G	A	-0.500552	0.0615713	2.81293e-15	MIER1	Adipose_Subcutaneous
n142	1	rs17506892	6	107098596	G	C	-0.653952	0.11331	1.30761e-08	QRSL1	Adipose_Subcutaneous
n197	1	rs17557029	3	142720834	C	T	-0.356111	0.04664	9.88215e-14	U2SURP	Adipose_Subcutaneous
n142	1	rs17565194	6	107063761	T	C	-0.59242	0.114872	3.4906e-07	QRSL1	Adipose_Subcutaneous
n43	1	rs17577629	14	31823884	T	C	-0.578822	0.0672464	7.68298e-17	HEATR5A	Adipose_Subcutaneous
n110	1	rs17626867	8	30311177	G	T	-0.567418	0.0585098	1.19259e-20	RBPMS	Adipose_Subcutaneous
n110	1	rs17627965	8	30354376	T	C	-0.625615	0.0584992	2.11221e-24	RBPMS	Adipose_Subcutaneous
n131	1	rs17649042	10	124161144	C	T	-0.416737	0.0836869	8.51005e-07	PLEKHA1	Adipose_Subcutaneous
n43	1	rs17660791	14	31780574	T	C	0.264804	0.0559097	2.76659e-06	DTD2	Adipose_Subcutaneous
n43	1	rs17660791	14	31780574	T	C	-0.476847	0.0664287	2.27099e-12	HEATR5A	Adipose_Subcutaneous
n43	1	rs17660955	14	31810560	T	G	-0.557322	0.0670486	7.2382e-16	HEATR5A	Adipose_Subcutaneous
n167	1	rs17707070	17	4884332	G	A	0.645713	0.0865404	3.3168e-13	ZNF232	Adipose_Subcutaneous
n142	1	rs1770723	6	106995198	G	A	0.539133	0.107926	7.87463e-07	QRSL1	Adipose_Subcutaneous
n142	1	rs1770733	6	107002116	C	T	0.650809	0.122587	1.59613e-07	QRSL1	Adipose_Subcutaneous
n167	1	rs17707385	17	4904564	T	C	0.704327	0.0924397	1.10567e-13	ZNF232	Adipose_Subcutaneous
n167	1	rs17707385	17	4904564	T	C	-0.542562	0.101366	1.27044e-07	NUP88	Adipose_Subcutaneous
n154	1	rs17743432	22	19031614	T	C	0.241218	0.0552347	1.50171e-05	DGCR6	Adipose_Subcutaneous
n154	1	rs17743444	22	19036232	A	G	0.2483	0.0542453	5.81364e-06	DGCR6	Adipose_Subcutaneous
n158	1	rs1777827	1	211613114	G	A	-0.193013	0.0383262	6.43171e-07	RCOR3	Adipose_Subcutaneous
n159	1	rs17807416	2	204278708	T	A	-0.257629	0.0591318	1.57162e-05	WDR12	Adipose_Subcutaneous
n159	1	rs17807416	2	204278708	T	A	0.417257	0.0522602	8.15809e-15	RAPH1	Adipose_Subcutaneous
n154	1	rs17810649	22	19035072	A	G	0.236445	0.0544477	1.67353e-05	DGCR6	Adipose_Subcutaneous
n154	1	rs17811029	22	19115656	G	A	0.242339	0.055033	1.27773e-05	DGCR6	Adipose_Subcutaneous
n198	1	rs17880873	17	29654096	G	C	0.287319	0.0554538	3.08805e-07	NF1	Adipose_Subcutaneous
n198	1	rs17882020	17	29640679	G	A	0.283902	0.0578452	1.21099e-06	NF1	Adipose_Subcutaneous
n198	1	rs17885030	17	29655218	C	T	0.288938	0.0554127	2.60666e-07	NF1	Adipose_Subcutaneous
n142	1	rs1799693	6	106992464	A	G	0.639007	0.126575	6.04614e-07	QRSL1	Adipose_Subcutaneous
n134	1	rs1804799	14	68118364	G	T	-0.411017	0.0866887	2.70156e-06	VTI1B	Adipose_Subcutaneous
n65	1	rs180743	16	28507644	C	G	0.287316	0.0561475	4.27829e-07	SH2B1	Adipose_Subcutaneous
n65	1	rs180743	16	28507644	C	G	-0.185319	0.0339499	7.24021e-08	TUFM	Adipose_Subcutaneous
n65	1	rs180743	16	28507644	C	G	0.823201	0.0520747	9.26925e-47	EIF3C	Adipose_Subcutaneous
n65	1	rs180743	16	28507644	C	G	-0.583195	0.0420735	9.68906e-38	NUPR1	Adipose_Subcutaneous
n65	1	rs180743	16	28507644	C	G	0.713707	0.0631775	8.76503e-27	SULT1A2	Adipose_Subcutaneous
n65	1	rs180743	16	28507644	C	G	-1.22961	0.0446926	8.06971e-106	ATXN2L	Adipose_Subcutaneous
n81	2	rs1809412	15	79021908	C	T	-0.310899	0.0691316	8.38514e-06	ADAMTS7	Adipose_Subcutaneous
n81	2	rs1809414	15	79028120	G	T	-0.322848	0.0696046	4.38392e-06	ADAMTS7	Adipose_Subcutaneous
n81	2	rs1809415	15	79028201	C	T	0.348249	0.0776178	8.79364e-06	ADAMTS7	Adipose_Subcutaneous
n18	1	rs1809452	8	22491397	G	A	-0.635055	0.0487255	4.51396e-34	BIN3	Adipose_Subcutaneous
n18	1	rs1809452	8	22491397	G	A	0.326499	0.055593	7.36918e-09	C8orf58	Adipose_Subcutaneous
n65	1	rs181195	16	28488369	A	T	-0.598974	0.0440482	1.46031e-36	NUPR1	Adipose_Subcutaneous
n65	1	rs181195	16	28488369	A	T	0.753767	0.0656138	1.48088e-27	SULT1A2	Adipose_Subcutaneous
n65	1	rs181195	16	28488369	A	T	1.32869	0.0502134	1.7801e-100	SULT1A1	Adipose_Subcutaneous
n65	1	rs181195	16	28488369	A	T	-0.186841	0.0354314	1.9215e-07	TUFM	Adipose_Subcutaneous
n65	1	rs181195	16	28488369	A	T	-1.32553	0.0442698	4.93476e-118	ATXN2L	Adipose_Subcutaneous
n65	1	rs181195	16	28488369	A	T	0.303222	0.0584622	3.00416e-07	SH2B1	Adipose_Subcutaneous
n65	1	rs181195	16	28488369	A	T	0.920198	0.0523797	2.77726e-55	EIF3C	Adipose_Subcutaneous
n65	1	rs181203	16	28512371	A	C	-1.09462	0.0587511	1.46936e-60	ATXN2L	Adipose_Subcutaneous
n65	1	rs181203	16	28512371	A	C	0.771093	0.0600236	2.92571e-33	EIF3C	Adipose_Subcutaneous
n65	1	rs181203	16	28512371	A	C	1.1241	0.0629723	1.11759e-56	SULT1A1	Adipose_Subcutaneous
n65	1	rs181203	16	28512371	A	C	-0.500965	0.0487848	9.04955e-23	NUPR1	Adipose_Subcutaneous
n65	1	rs181203	16	28512371	A	C	0.739644	0.0696389	4.06293e-24	SULT1A2	Adipose_Subcutaneous
n65	1	rs181206	16	28513403	A	G	-0.495036	0.0495839	1.0597e-21	NUPR1	Adipose_Subcutaneous
n65	1	rs181206	16	28513403	A	G	0.745123	0.0705338	6.74921e-24	SULT1A2	Adipose_Subcutaneous
n65	1	rs181206	16	28513403	A	G	1.12059	0.064261	1.2066e-54	SULT1A1	Adipose_Subcutaneous
n65	1	rs181206	16	28513403	A	G	0.779362	0.0607616	3.56801e-33	EIF3C	Adipose_Subcutaneous
n65	1	rs181206	16	28513403	A	G	-1.10628	0.0594995	2.28793e-60	ATXN2L	Adipose_Subcutaneous
n65	1	rs181209	16	28514854	G	T	0.744445	0.0698637	2.98605e-24	SULT1A2	Adipose_Subcutaneous
n65	1	rs181209	16	28514854	G	T	0.77654	0.0601918	1.69683e-33	EIF3C	Adipose_Subcutaneous
n65	1	rs181209	16	28514854	G	T	1.1288	0.0631958	9.83768e-57	SULT1A1	Adipose_Subcutaneous
n65	1	rs181209	16	28514854	G	T	-0.500651	0.0490098	1.44175e-22	NUPR1	Adipose_Subcutaneous
n65	1	rs181209	16	28514854	G	T	-1.10432	0.0587861	2.5013e-61	ATXN2L	Adipose_Subcutaneous
n197	1	rs1814565	3	142716921	T	C	-0.3074	0.0460824	6.16168e-11	U2SURP	Adipose_Subcutaneous
n197	1	rs1827159	3	142755741	G	A	-0.350798	0.0470593	3.48102e-13	U2SURP	Adipose_Subcutaneous
n197	1	rs1839406	3	142746988	A	G	-0.356678	0.0466084	8.7474e-14	U2SURP	Adipose_Subcutaneous
n156	1	rs1845253	8	86402196	C	T	0.344976	0.0470098	7.70857e-13	RBIS	Adipose_Subcutaneous
n197	1	rs1868569	3	142789677	T	C	-0.356678	0.0466084	8.7474e-14	U2SURP	Adipose_Subcutaneous
n197	1	rs1868570	3	142789903	T	C	-0.356678	0.0466084	8.7474e-14	U2SURP	Adipose_Subcutaneous
n79	1	rs1880871	12	112452262	T	C	0.659838	0.0975163	3.35549e-11	TMEM116	Adipose_Subcutaneous
n79	1	rs1880871	12	112452262	T	C	-0.508962	0.088083	1.25831e-08	MAPKAPK5-AS1	Adipose_Subcutaneous
n71	1	rs1885708	14	102960164	A	G	-0.976395	0.0536096	1.7877e-58	ANKRD9	Adipose_Subcutaneous
n46	1	rs190077222	1	27036698	G	A	0.513687	0.117206	1.40137e-05	PIGV	Adipose_Subcutaneous
n127	1	rs1904316	15	49708710	A	C	-0.753371	0.0509451	5.70648e-42	FGF7	Adipose_Subcutaneous
n156	1	rs1908075	8	86346796	G	T	0.380586	0.0449368	2.20958e-16	RBIS	Adipose_Subcutaneous
n109	1	rs1909585	3	124687460	C	T	-0.263682	0.0584975	8.00021e-06	HEG1	Adipose_Subcutaneous
n56	1	rs1925409	1	67365089	T	C	0.310427	0.0557198	3.9455e-08	MIER1	Adipose_Subcutaneous
n56	1	rs1925410	1	67365230	A	G	0.291615	0.0557482	2.39253e-07	MIER1	Adipose_Subcutaneous
n56	1	rs1925411	1	67370292	C	T	0.466353	0.0607703	7.52482e-14	MIER1	Adipose_Subcutaneous
n56	1	rs1925412	1	67405057	G	A	0.490954	0.0610644	5.43465e-15	MIER1	Adipose_Subcutaneous
n56	1	rs1925413	1	67417101	T	C	0.490954	0.0610644	5.43465e-15	MIER1	Adipose_Subcutaneous
n159	1	rs193234784	2	204167429	G	T	-1.27286	0.258472	1.11642e-06	WDR12	Adipose_Subcutaneous
n154	1	rs1936954	22	19098229	A	G	0.241366	0.0555571	1.65989e-05	DGCR6	Adipose_Subcutaneous
n191	1	rs1961367	9	103128354	C	A	0.290832	0.0627365	4.43595e-06	INVS	Adipose_Subcutaneous
n127	1	rs1961393	15	49592106	A	G	-0.861795	0.0529995	6.38041e-49	FGF7	Adipose_Subcutaneous
n127	1	rs1961393	15	49592106	A	G	-0.355475	0.0457024	3.59936e-14	DTWD1	Adipose_Subcutaneous
n197	1	rs1965343	3	142728834	C	A	-0.356678	0.0466084	8.7474e-14	U2SURP	Adipose_Subcutaneous
n79	1	rs1966342	12	112881342	G	A	-0.373377	0.0844906	1.19165e-05	MAPKAPK5-AS1	Adipose_Subcutaneous
n55	1	rs1967576	12	51018116	C	A	-0.417343	0.0659351	5.06598e-10	ATF1	Adipose_Subcutaneous
n55	1	rs1967576	12	51018116	C	A	-0.450099	0.0614097	8.19202e-13	CERS5	Adipose_Subcutaneous
n79	1	rs1967628	12	112446493	A	G	-0.40059	0.0852002	3.25702e-06	MAPKAPK5-AS1	Adipose_Subcutaneous
n79	1	rs1967628	12	112446493	A	G	0.468152	0.0951384	1.13753e-06	TMEM116	Adipose_Subcutaneous
n79	1	rs1967629	12	112446710	T	C	-0.40059	0.0852002	3.25702e-06	MAPKAPK5-AS1	Adipose_Subcutaneous
n79	1	rs1967629	12	112446710	T	C	0.468152	0.0951384	1.13753e-06	TMEM116	Adipose_Subcutaneous
n95	2	rs1972195	20	3248760	C	T	0.295406	0.0638388	4.61274e-06	ITPA	Adipose_Subcutaneous
n55	1	rs1972611	12	50653975	T	C	0.333905	0.0566923	6.69921e-09	COX14	Adipose_Subcutaneous
n55	1	rs1972611	12	50653975	T	C	-0.542636	0.0579774	1.96427e-19	CERS5	Adipose_Subcutaneous
n55	1	rs1972611	12	50653975	T	C	-0.307865	0.0649202	2.68991e-06	ATF1	Adipose_Subcutaneous
n79	1	rs1980364	12	112517642	T	C	0.460517	0.094338	1.37722e-06	TMEM116	Adipose_Subcutaneous
n79	1	rs1980364	12	112517642	T	C	-0.382287	0.0845781	7.56267e-06	MAPKAPK5-AS1	Adipose_Subcutaneous
n79	1	rs1981517	12	112323582	A	G	-0.56044	0.066875	4.33415e-16	MAPKAPK5-AS1	Adipose_Subcutaneous
n79	1	rs1981517	12	112323582	A	G	0.352996	0.077972	7.31557e-06	TMEM116	Adipose_Subcutaneous
n146	1	rs1983859	1	94910636	G	A	0.320307	0.0553168	1.17512e-08	ABCD3	Adipose_Subcutaneous
n79	1	rs1985679	12	112670093	T	C	0.460517	0.094338	1.37722e-06	TMEM116	Adipose_Subcutaneous
n79	1	rs1985679	12	112670093	T	C	-0.382287	0.0845781	7.56267e-06	MAPKAPK5-AS1	Adipose_Subcutaneous
n65	1	rs1987471	16	28825866	T	G	-0.551568	0.0432166	6.72114e-33	NUPR1	Adipose_Subcutaneous
n65	1	rs1987471	16	28825866	T	G	-1.48862	0.0282203	1.41219e-218	ATXN2L	Adipose_Subcutaneous
n65	1	rs1987471	16	28825866	T	G	0.675716	0.064453	1.37273e-23	SULT1A2	Adipose_Subcutaneous
n65	1	rs1987471	16	28825866	T	G	1.25583	0.04984	5.04832e-94	SULT1A1	Adipose_Subcutaneous
n65	1	rs1987471	16	28825866	T	G	-0.175896	0.0342857	4.00243e-07	TUFM	Adipose_Subcutaneous
n65	1	rs1987471	16	28825866	T	G	0.819489	0.0526982	1.54044e-45	EIF3C	Adipose_Subcutaneous
n65	1	rs1987471	16	28825866	T	G	0.298083	0.0564523	1.85338e-07	SH2B1	Adipose_Subcutaneous
n65	1	rs1987472	16	28825777	C	T	-0.175896	0.0342857	4.00243e-07	TUFM	Adipose_Subcutaneous
n65	1	rs1987472	16	28825777	C	T	-0.551568	0.0432166	6.72114e-33	NUPR1	Adipose_Subcutaneous
n65	1	rs1987472	16	28825777	C	T	0.298083	0.0564523	1.85338e-07	SH2B1	Adipose_Subcutaneous
n65	1	rs1987472	16	28825777	C	T	-1.48862	0.0282203	1.41219e-218	ATXN2L	Adipose_Subcutaneous
n65	1	rs1987472	16	28825777	C	T	0.675716	0.064453	1.37273e-23	SULT1A2	Adipose_Subcutaneous
n65	1	rs1987472	16	28825777	C	T	1.25583	0.04984	5.04832e-94	SULT1A1	Adipose_Subcutaneous
n65	1	rs1987472	16	28825777	C	T	0.819489	0.0526982	1.54044e-45	EIF3C	Adipose_Subcutaneous
n79	1	rs1989949	12	112744634	T	C	-0.381316	0.0848016	8.4099e-06	MAPKAPK5-AS1	Adipose_Subcutaneous
n79	1	rs1989949	12	112744634	T	C	0.459636	0.0945876	1.53387e-06	TMEM116	Adipose_Subcutaneous
n71	1	rs1998422	14	102980993	G	C	-0.972138	0.0528917	2.64769e-59	ANKRD9	Adipose_Subcutaneous
n148	1	rs1998923	9	130611905	G	A	-0.524274	0.0393096	2.09935e-35	ENG	Adipose_Subcutaneous
n77	1	rs2008387	10	131448764	G	A	-0.827086	0.053242	1.83623e-45	MGMT	Adipose_Subcutaneous
n65	1	rs2008514	16	28825605	G	A	1.25583	0.04984	5.04832e-94	SULT1A1	Adipose_Subcutaneous
n65	1	rs2008514	16	28825605	G	A	-1.48862	0.0282203	1.41219e-218	ATXN2L	Adipose_Subcutaneous
n65	1	rs2008514	16	28825605	G	A	0.819489	0.0526982	1.54044e-45	EIF3C	Adipose_Subcutaneous
n65	1	rs2008514	16	28825605	G	A	0.675716	0.064453	1.37273e-23	SULT1A2	Adipose_Subcutaneous
n65	1	rs2008514	16	28825605	G	A	-0.175896	0.0342857	4.00243e-07	TUFM	Adipose_Subcutaneous
n65	1	rs2008514	16	28825605	G	A	-0.551568	0.0432166	6.72114e-33	NUPR1	Adipose_Subcutaneous
n65	1	rs2008514	16	28825605	G	A	0.298083	0.0564523	1.85338e-07	SH2B1	Adipose_Subcutaneous
n55	1	rs2009072	12	50593867	G	A	0.305575	0.0572522	1.37572e-07	COX14	Adipose_Subcutaneous
n55	1	rs2009072	12	50593867	G	A	-0.516286	0.0587122	1.815e-17	CERS5	Adipose_Subcutaneous
n55	1	rs2009072	12	50593867	G	A	-0.32578	0.0650714	7.45201e-07	ATF1	Adipose_Subcutaneous
n56	1	rs2009311	1	67481237	C	T	0.469281	0.060034	2.72703e-14	MIER1	Adipose_Subcutaneous
n56	1	rs2009319	1	67481070	G	T	0.490954	0.0610644	5.43465e-15	MIER1	Adipose_Subcutaneous
n134	1	rs2009590	14	68187700	T	C	-0.38277	0.0860298	1.04118e-05	VTI1B	Adipose_Subcutaneous
n159	1	rs2012774	2	204370203	A	G	0.363139	0.0537398	3.55566e-11	RAPH1	Adipose_Subcutaneous
n159	1	rs2012774	2	204370203	A	G	-0.313704	0.0594559	1.89251e-07	WDR12	Adipose_Subcutaneous
n110	1	rs2015311	8	30306989	A	G	0.567418	0.0585098	1.19259e-20	RBPMS	Adipose_Subcutaneous
n56	1	rs2025608	1	67422550	C	T	0.477316	0.0603377	1.38924e-14	MIER1	Adipose_Subcutaneous
n36	1	rs2027077	1	183073453	G	C	-0.500349	0.053231	1.41399e-19	LAMC1	Adipose_Subcutaneous
n77	1	rs2027138	10	131327411	C	T	0.641254	0.0539603	3.51591e-29	MGMT	Adipose_Subcutaneous
n77	1	rs2027139	10	131327417	T	C	0.641254	0.0539603	3.51591e-29	MGMT	Adipose_Subcutaneous
n159	1	rs2030552	2	204433184	C	T	0.296334	0.0649384	6.20121e-06	WDR12	Adipose_Subcutaneous
n159	1	rs2030552	2	204433184	C	T	-0.296109	0.0593764	8.20964e-07	RAPH1	Adipose_Subcutaneous
n148	1	rs2031693	9	130706096	G	C	-0.52782	0.0752063	6.56462e-12	DPM2	Adipose_Subcutaneous
n148	1	rs2031693	9	130706096	G	C	-0.52782	0.0752063	6.56462e-12	PIP5KL1	Adipose_Subcutaneous
n79	1	rs2037745	12	112615782	T	A	0.460517	0.094338	1.37722e-06	TMEM116	Adipose_Subcutaneous
n79	1	rs2037745	12	112615782	T	A	-0.382287	0.0845781	7.56267e-06	MAPKAPK5-AS1	Adipose_Subcutaneous
n108	1	rs2038254	14	35462134	C	T	0.582389	0.0752335	4.68147e-14	SRP54	Adipose_Subcutaneous
n198	1	rs2040792	17	29628549	C	A	0.285105	0.0559879	4.85167e-07	NF1	Adipose_Subcutaneous
n159	1	rs2043444	2	204143126	T	C	0.344115	0.0596378	1.31698e-08	WDR12	Adipose_Subcutaneous
n159	1	rs2043444	2	204143126	T	C	-0.291785	0.0549595	1.5949e-07	RAPH1	Adipose_Subcutaneous
n111	1	rs2045065	4	1052488	A	G	-1.29489	0.0532516	1.63833e-89	RNF212	Adipose_Subcutaneous
n111	1	rs2045066	4	1052401	C	T	-1.25977	0.0532022	3.04513e-86	RNF212	Adipose_Subcutaneous
n111	1	rs2045067	4	1052355	C	T	-1.29489	0.0532516	1.63833e-89	RNF212	Adipose_Subcutaneous
n111	1	rs2045068	4	1052212	G	A	-1.29496	0.0533499	2.73536e-89	RNF212	Adipose_Subcutaneous
n111	1	rs2045069	4	1052206	T	C	-1.29496	0.0533499	2.73536e-89	RNF212	Adipose_Subcutaneous
n197	1	rs2045306	3	142769459	T	C	-0.356678	0.0466084	8.7474e-14	U2SURP	Adipose_Subcutaneous
n146	1	rs2050648	1	94889414	A	G	0.320307	0.0553168	1.17512e-08	ABCD3	Adipose_Subcutaneous
n79	1	rs2051801	12	112943197	A	G	-0.381628	0.0600831	4.43253e-10	MAPKAPK5-AS1	Adipose_Subcutaneous
[truncated: 135,121 more rows]
