# Supplementary material for: Discovery and prioritization of variants and genes for kidney function in >1.2 million individuals
Source: Nat Commun. 2021 Jul 16;12:4350. doi: 10.1038/s41467-021-24491-0 (PMC8285412; doi:10.1038/s41467-021-24491-0)
Supplement: Supplementary file 18 — Supplementary Data 13 [file 41467_2021_24491_MOESM18_ESM.xlsx]

## Sheet: SD13 small sets OK
Supplementary Data 13. Annotation of the 138 small credible sets. For the 138 small set (<= 5 99% credible vaiants), we here show information on the credible variant annotation: The credible variants, their PPA, functional annotation and regulatory annotation. PPA and annotation is shown for each credible variant divided by "|", respectively. Abbreviations: The functional annotation values use th…
							Functional annotation (CADD ≥15)			Regulatory in kidney	Regulatory in non-kidney
locus_id	signal_id	bun_or_cys_validation	no_cred_var_99	wuttke_set_size	Credible variant rsids	PPA	Cat. 1 (‘stop-gained’, ‘stop-lost’, ‘non-synonymous’)	Cat 2. ('canonical-splice', 'non-coding change', 'synomymous', 'splice-site')	Cat 3. ('other')	eQTL in NEPTUNE glomerular, tubulo-interstitial; eQTL/sQTL in GTEx kidney	eQTL in non-kidney GTEx	sQTL in non-kidney GTEx
k23	1	no	1	1	rs111653425	1	7_missense_22.5_SLC47A1
k11	5	no	1	>5	rs12523781	1
k20	2	yes	1	1	rs2472297	1					eother_ISLR2;eother_RPP25;eother_SCAMP5;eother_PPCDC;eother_MAN2C1;eother_SNUPN;eother_MPI;eother_SCAMP2;eother_RP11-817O13.8;eother_NEIL1;eother_RP11-247C2.2;eother_RP11-60L3.2;eother_GOLGA6C	sother_ULK3;sother_LMAN1L;sother_SNUPN
k38	2	yes	1	1	rs34400381	1	7_missense_22.9_SLC25A45
k11	3	no	1	2	rs3798167	1			2_intron_15.67_SLC22A1		eother_SLC22A3;eother_SLC22A1;eother_RP11-288H12.3	sother_SLC22A1
k48	1	yes	1	1	rs3850625	1	7_missense_25.9_CACNA1S				eother_TMEM9;eother_INAVA;eother_MROH3P;eother_RP11-168O16.2;eother_RP11-168O16.1	sother_RP11-168O16.1;sother_RP11-168O16.2
k9	2	yes	1	1	rs55733296	1
k2	1	yes	1	1	rs77924615	1					eother_PDILT	sother_PDILT
k218	1	yes	1	1	rs113956264	1	7_missense_24.6_RPL3L				eother_MSRB1
k5	1	yes	1	1	rs3812036	1					eother_RGS14;eother_FGFR4;eother_MXD3;eother_F12;eother_SLC34A1;eother_LMAN2	sother_RGS14
k37	3	yes	1	1	rs863678	1			2_3_prime_UTR_18.42_HOXD11		eother_HAGLROS;eother_HOXD11;eother_LNPK;eother_HAGLR	sother_HAGLR
k97	1	yes	1	>5	rs6128082	1						sother_PCK1
k57	1	yes	1	1	rs78444298	1	7_missense_25.2_EDEM3				eother_EDEM3;eother_TRMT1L	sother_EDEM3
k177	1	yes	1	2	rs7535253	1
k12	3	yes	1	1	rs833805	0.999992					eother_TMEM63B
k1	2	no	1	1	rs68087211	0.999983					eother_SPATA5L1;eother_CTD-2651B20.3;eother_CTD-2651B20.4;eother_SLC28A2;eother_GATM;eother_DUOX1;eother_SQOR;eother_DUOX2;eother_CTD-2651B20.1;eother_DUOXA2;eother_DUOXA1	sother_GATM
n30	1	yes	1	>5	rs11557049	0.999983	7_missense_24_PDE7A				eother_CTD-3025N20.3;eother_ARMC1
k7	4	yes	1	>5	rs8070692	0.999965
k19	2	yes	1	5	rs35289683	0.999963					eother_GSDMB;eother_RP11-387H17.4;eother_PNMT;eother_PGAP3;eother_FBXL20;eother_ORMDL3	sother_ERBB2;sother_GSDMB
k76	5	yes	1	11	rs9333592	0.999955
k22	1	yes	1	1	rs80282103	0.999935					eother_ADARB2;eother_IDI2;eother_WDR37
n85	1	yes	1	>5	rs7259073	0.999887					eother_ZNF468;eother_ZNF320;eother_CTD-2331H12.5	sother_ZNF468;sother_ZNF888;sother_ZNF320
k7	1	yes	1	>5	rs11650989	0.999791					eother_RP11-332H18.3;eother_TBX2	sother_RP11-332H18.5;sother_TBX2-AS1;sother_BCAS3
k11	7	no	1	>5	rs141805598	0.999693
n66	1	yes	1	>5	rs3918226	0.999499					eother_NOS3;eother_KCNH2
n13	1	yes	1	>5	rs2135881	0.999449
k40	1	yes	1	>5	rs10994720	0.999436					eother_ASAH2;eother_ASAH2B;eother_A1CF	sother_ASAH2B
k162	1	no	1	2	rs2301343	0.999432			2_intron_17.72_SLC8A1
k87	1	yes	1	>5	rs3813498	0.999351					eother_FOXO3;eother_ZNF259P1;eother_LINC00222
k20	5	yes	1	>5	rs145727191	0.999288
k134	1	yes	1	>5	rs72912510	0.999109					eother_RRAGD;eother_UBE2J1;eother_ANKRD6
n16	1	yes	1	>5	rs139323761	0.998785			2_intron_21.9_GAB1		eother_RP11-673E1.1;eother_RP11-780M14.1
k30	1	yes	1	>5	rs6120738	0.998584
n86	2	yes	1	>5	rs35529250	0.998333	7_missense_28.5_RBM47
k203	2	yes	1	1	rs1994887	0.998325					eother_CGNL1
k45	2	yes	1	>5	rs17885785	0.997343					eother_IGF2-AS;eother_TH
n137	1	yes	1	>5	rs1183394	0.997318					eother_GLIS1;eother_RP11-334A14.8
k16	1	yes	1	2	rs8096658	0.996914					eother_NFATC1	sother_NFATC1
k128	3	yes	1	>5	rs76572975	0.996725	7_missense_23.8_PKHD1
k66	2	yes	1	6	rs114353587	0.993125					eother_RALB;eother_EPB41L5;eother_TMEM185B	sother_EPB41L5
k33	3	no	1	>5	rs729982	0.992492					eother_RP5-1042K10.13;eother_SGSM3;eother_L3MBTL2;eother_MRTFA;eother_RP5-1042K10.10	sother_SGSM3
n11	1	yes	1	>5	rs9465741	0.992248
k52	2	yes	1	>5	rs112068790	0.991926			2_intron_18.38_SPEG		eother_DNPEP	sother_SPEG;sother_OBSL1
k24	1	yes	1	5	rs267738	0.991089	7_missense_26.8_CERS2				eother_HORMAD1;eother_RP11-54A4.2;eother_CTSS;eother_CTSK;eother_CERS2;eother_ARNT;eother_GABPB2;eother_ADAMTSL4;eother_GOLPH3L;eother_SEMA6C;eother_SETDB1;eother_ANXA9;eother_MRPS21;eother_TUFT1	sother_GOLPH3L;sother_ECM1;sother_BNIPL;sother_RP11-54A4.2
k12	1	yes	2	1	rs881858|rs9472135	0.986854592|0.00418948					eother_VEGFA;eother_RP11-344J7.4|eother_VEGFA;eother_RP11-344J7.4	sother_RP11-344J7.4|sother_RP11-344J7.4
k100	1	no	3	2	rs2634675|rs2732439|rs2732465	0.980879932|0.006023527|0.006023527			|3_5_prime_UTR_15.84_ZNF641|		eother_H1-7;eother_RP1-228P16.1;eother_ZNF641;eother_OR8T1P;eother_RP11-370I10.12;eother_C12orf54;eother_SENP1;eother_CCDC184;eother_OR10AD1;eother_RP1-228P16.8;eother_RP11-370I10.10;eother_OR8S1;eother_RP11-474C8.7;eother_RP11-370I10.11;eother_OR5BK1P;eother_RP11-370I10.4|eother_H1-7;eother_RP1-228P16.1;eother_ZNF641;eother_RP11-370I10.12;eother_OR8T1P;eother_C12orf54;eother_CCDC184;eother_OR10A…	sother_ZNF641;sother_PFKM;sother_ASB8|sother_ZNF641;sother_ASB8;sother_PFKM|sother_ZNF641;sother_PFKM;sother_ASB8
k78	1	yes	3	6	rs2834317|rs2834319|rs2834320	0.976498839|0.01116284|0.01116284					eother_ATP5PO;eother_SLC5A3;eother_MRPS6;eother_LINC00649|eother_ATP5PO;eother_SLC5A3;eother_MRPS6;eother_LINC00649|eother_ATP5PO;eother_SLC5A3;eother_MRPS6;eother_LINC00649
k17	2	yes	2	>5	rs35709439|rs4805801	0.976137489|0.018866858					eother_SLC7A9;eother_PDCD5;eother_NUDT19;eother_CTD-2538C1.2;eother_CEP89;eother_TDRD12;eother_FAAP24|eother_SLC7A9;eother_PDCD5;eother_NUDT19;eother_CTD-2538C1.2;eother_CEP89;eother_TDRD12;eother_FAAP24
k29	2	yes	2	>5	rs16856934|rs16856932	0.975256409|0.021688298
n27	2	yes	2	>5	rs4142040|rs544012	0.972545673|0.019874591
k56	1	yes	2	3	rs2954017|rs28601761	0.968314271|0.029609981
k50	2	yes	3	>5	rs1056819|rs3764896|rs60026059	0.966197025|0.02346425|0.001095628					eother_CARS1;eother_NAP1L4;eother_PHLDA2;eother_CTC-343N3.1;eother_OSBPL5;eother_SLC22A18|eother_NAP1L4;eother_CARS1;eother_PHLDA2;eother_CTC-343N3.1;eother_SLC22A18|eother_NAP1L4;eother_CARS1;eother_PHLDA2;eother_CTC-343N3.1;eother_SLC22A18	sother_SLC22A18;sother_CARS1|sother_CARS1;sother_SLC22A18|sother_CARS1;sother_SLC22A18
k94	1	yes	4	>5	rs11123169|rs1015754|rs2863240|rs931472	0.962366918|0.011483302|0.011483302|0.011483302					eother_PAX8;eother_PAX8-AS1;eother_PSD4;eother_CBWD2;eother_FOXD4L1;eother_RP11-480C16.1|eother_PSD4;eother_PAX8-AS1;eother_PAX8;eother_RP11-480C16.1|eother_PAX8-AS1;eother_PSD4;eother_PAX8;eother_CBWD2|eother_PAX8-AS1;eother_PAX8;eother_PSD4	sother_PAX8-AS1;sother_PAX8;sother_PSD4|sother_PAX8-AS1;sother_PAX8;sother_PSD4;sother_IL36RN|sother_PAX8-AS1;sother_PAX8;sother_PSD4;sother_IL36RN|sother_PAX8-AS1;sother_PAX8;sother_PSD4;sother_IL36RN
k35	3	yes	5	>5	rs7707989|rs393552|rs716813|rs7719763|rs256498	0.960908727|0.00965922|0.009538356|0.008942414|0.007730868
n90	1	yes	2	>5	rs17602729|rs61752479	0.959507148|0.037981055	8_splice,stop_gained_36_AMPD1|7_missense_24.9_AMPD1				eother_AMPD1;eother_BCAS2|eother_DCLRE1B;eother_AMPD1;eother_BCAS2	sother_DENND2C;sother_BCAS2|sother_DENND2C;sother_BCAS2
k66	1	yes	2	2	rs17050272|rs6706968	0.958944587|0.041055409					eother_AC073257.2|eother_AC073257.2
n91	1	yes	3	>5	rs11625405|rs11160318|rs34164656	0.958050917|0.017800905|0.017800905
n104	1	yes	4	>5	rs3820201|rs1679911|rs1288375|rs4926586	0.95585296|0.027654892|0.005553735|0.001245891					eother_RP11-334A14.8;eother_SLC1A7;eother_PODN|eother_SLC1A7;eother_PODN|eother_RP11-334A14.8|eother_PODN;eother_SLC1A7;eother_ZYG11B	|||sother_PODN
k18	3	yes	3	>5	rs7864097|rs952589|rs4745268	0.951424336|0.024586086|0.01781254					eother_RP11-203L2.3;eother_PIP5K1B;eother_FAM122A;eother_TJP2|eother_RP11-203L2.3;eother_PIP5K1B;eother_FAM122A;eother_TJP2|	sother_PIP5K1B|sother_PIP5K1B|
k62	2	yes	4	>5	rs133298|rs133295|rs133319|rs4822082	0.950259821|0.03023229|0.005846389|0.005658463				||ekidney_CYP2D6;skidney_CYP2D6;skidney_CYP2D7|ekidney_CYP2D6;skidney_CYP2D7;skidney_CYP2D6	eother_NDUFA6-DT;eother_NAGA;eother_CYP2D7;eother_RP4-669P10.20;eother_CYP2D6;eother_SMDT1;eother_DESI1;eother_WBP2NL;eother_RP4-669P10.19;eother_RP1-257I20.14;eother_PHETA2;eother_TNFRSF13C;eother_OGFRP1;eother_CYP2D8P;eother_Z83851.4;eother_SEPTIN3;eother_NDUFA6;eother_RANGAP1;eother_RP4-669P10.16|eother_RP4-669P10.20;eother_CYP2D6;eother_NDUFA6-DT;eother_NAGA;eother_CYP2D7;eother_SMDT1;eother_…	sother_CYP2D6;sother_CYP2D7;sother_NDUFA6-DT;sother_NAGA;sother_SMDT1|sother_CYP2D6;sother_CYP2D7;sother_NDUFA6-DT;sother_NAGA;sother_SMDT1|sother_CYP2D6;sother_CYP2D7;sother_NDUFA6-DT;sother_NAGA;sother_SMDT1|sother_CYP2D6;sother_CYP2D7;sother_NDUFA6-DT;sother_NAGA;sother_SMDT1
k50	1	yes	4	>5	rs233438|rs63934|rs163160|rs548566	0.948415436|0.019322306|0.017852295|0.014409962
n48	1	yes	4	>5	rs79865452|rs117265627|rs139814298|rs143078692	0.946576213|0.020061476|0.020061476|0.010070217					eother_ARSA;eother_TYMP;eother_LMF2|eother_MAPK12;eother_HDAC10;eother_MOV10L1|eother_ARSA;eother_HDAC10;eother_PLXNB2|eother_ARSA;eother_TYMP;eother_LMF2	sother_PLXNB2|sother_PLXNB2;sother_MAPK12|sother_PLXNB2;sother_MAPK12|sother_PLXNB2
k29	1	yes	5	4	rs1548945|rs2712184|rs11892032|rs2541387|rs2712169	0.942722803|0.014873123|0.01413148|0.014024378|0.013376073					eother_AC007563.3;eother_AC007557.3|eother_AC007563.3;eother_AC007557.3|eother_AC007563.3;eother_AC007563.1;eother_AC007557.3|eother_AC007563.3;eother_AC007563.1;eother_AC007557.3|eother_AC007563.3;eother_AC007557.3
k135	1	yes	2	>5	rs9823161|rs10933711	0.937712953|0.062239292
k121	1	no	3	5	rs61830291|rs12046182|rs7514450	0.93757155|0.051210569|0.004241486					eother_HLX-AS1;eother_LINC01352;eother_RP11-295M18.6;eother_MTARC1|eother_HLX-AS1;eother_RP11-295M18.6;eother_LINC01352;eother_MTARC1;eother_C1orf115|eother_RNU6ATAC35P;eother_LINC01352;eother_RP11-295M18.6;eother_HLX-AS1;eother_HLX;eother_MTARC1	sother_HLX-AS1|sother_HLX-AS1|sother_HLX-AS1
k102	1	yes	2	>5	rs17420882|rs11166440	0.932302289|0.061880167			2_intron_16.17_CDC14A|		eother_CDC14A;eother_VCAM1|eother_CDC14A;eother_GPR88;eother_VCAM1
k88	1	yes	2	>5	rs434215|rs440225	0.931973304|0.068026696				etub_TPPP|etub_TPPP	eother_CEP72;eother_TPPP|eother_TPPP;eother_CTD-2589H19.6;eother_SLC9A3	sother_TPPP;sother_ZDHHC11B;sother_ZDHHC11|sother_TPPP;sother_ZDHHC11B;sother_ZDHHC11
n5	1	yes	4	>5	rs429358|rs10414043|rs7256200|rs769449	0.931153716|0.022427138|0.022427138|0.022427138					eother_APOC1;eother_CTB-129P6.4;eother_CTB-171A8.1|eother_APOC1;eother_CTB-171A8.1|eother_APOC1;eother_CTB-171A8.1|eother_CTB-171A8.1;eother_APOC1;eother_CTB-129P6.4	sother_APOE;sother_TOMM40|sother_TOMM40||sother_TOMM40
k114	1	yes	2	2	rs3795503|rs1609829	0.930973757|0.069026208					eother_KIAA1614|eother_KIAA1614	sother_KIAA1614|sother_KIAA1614
k184	1	yes	2	>5	rs943347|rs4917694	0.930922087|0.069022377					eother_SORBS1|eother_SORBS1	sother_SORBS1|sother_SORBS1
k42	1	yes	4	4	rs700753|rs700750|rs700752|rs856563	0.930353263|0.022798485|0.022798485|0.022798485
k31	2	yes	2	2	rs2762943|rs2762942	0.919332437|0.080667563
k10	2	yes	3	>5	rs34520461|rs35934045|rs13230519	0.918234067|0.067240953|0.010312804
k3	2	yes	2	1	rs6839100|rs72655601	0.917386164|0.082579973					eother_CCDC158;eother_STBD1;eother_FAM47E|eother_CCDC158;eother_STBD1;eother_FAM47E;eother_ART3;eother_NUP54;eother_SCARB2
n24	1	yes	2	>5	rs3814995|rs1137844	0.915174439|0.084672845	7_missense_25_NPHS1|				eother_TMEM147-AS1|
k11	4	no	4	>5	rs1867351|rs3798173|rs3822841|rs7769472	0.906568431|0.040273993|0.033044534|0.017310058					eother_SLC22A1;eother_RP11-288H12.3|eother_SLC22A1;eother_RP11-288H12.3|eother_SLC22A1;eother_RP11-288H12.3|eother_SLC22A1;eother_RP11-288H12.3	sother_SLC22A1;sother_IGF2R|sother_SLC22A1;sother_IGF2R|sother_IGF2R;sother_SLC22A1|sother_IGF2R;sother_SLC22A1
k134	2	yes	2	>5	rs854922|rs854923	0.905086122|0.087542975			3_5_prime_UTR_17.98_RRAGD|		eother_RRAGD|eother_RRAGD
k8	2	yes	2	>5	rs10077761|rs3909471	0.893154986|0.106771123					eother_DAB2|eother_DAB2	sother_DAB2|sother_DAB2
k173	1	yes	3	>5	rs17413465|rs2802861|rs2802865	0.882723125|0.058589425|0.058589425					eother_USP24|eother_USP24|eother_USP24
k18	2	yes	3	>5	rs869950|rs10869048|rs17479209	0.88196644|0.069099015|0.048813474					eother_LINC01506;eother_PGM5|eother_LINC01506;eother_PGM5|eother_LINC01506;eother_PGM5
k107	2	yes	2	>5	rs58221005|rs60223362	0.880385598|0.112230695					eother_AC017060.1|eother_AC017060.1
k51	1	yes	5	4	rs2823139|rs1997596|rs1882961|rs2823140|rs1997595	0.869794141|0.035801059|0.031213003|0.029286036|0.025908837					|eother_NRIP1|||
k175	1	yes	3	>5	rs10821944|rs10740058|rs7902146	0.851576439|0.122684953|0.019744258
k99	1	yes	4	>5	rs72629024|rs2314639|rs2145166|rs6122466	0.851237282|0.071318096|0.067235439|0.010209179				eglom_PPDPF;etub_PPDPF|eglom_PPDPF;etub_PPDPF|eglom_PPDPF;etub_PPDPF|eglom_PPDPF;etub_PPDPF	eother_PTK6;eother_PPDPF;eother_SRMS;eother_EEF1A2;eother_FNDC11|eother_PPDPF;eother_PTK6;eother_SRMS;eother_EEF1A2;eother_FNDC11|eother_PTK6;eother_PPDPF;eother_SRMS;eother_EEF1A2;eother_FNDC11|eother_PPDPF;eother_PTK6;eother_SRMS;eother_EEF1A2;eother_FNDC11	sother_PPDPF|sother_PPDPF|sother_PPDPF|sother_PPDPF
k11	8	no	3	>5	rs118180095|rs146754313|rs146184004	0.843450269|0.131249246|0.015437809					||eother_SLC22A3	||sother_SLC22A3
k149	2	yes	3	>5	rs11556924|rs56179563|rs11768743	0.84180469|0.139999146|0.01139937	7_missense_27.5_ZC3HC1||				eother_KLHDC10;eother_ZC3HC1|eother_KLHDC10;eother_ZC3HC1|	sother_ZC3HC1|sother_ZC3HC1|
k191	2	yes	4	>5	rs4971092|rs6427184|rs34522020|rs17723260	0.83155352|0.129029895|0.027069904|0.006475288	|||7_missense_26_EFNA3			etub_YY1AP1|||	eother_MUC1;eother_C1orf43;eother_ADAM15;eother_KCNN3;eother_THBS3;eother_TRIM46;eother_RP11-263K19.4|eother_MUC1;eother_MTX1P1;eother_ADAM15;eother_MSTO2P;eother_RP11-263K19.4;eother_THBS3||eother_MUC1;eother_ADAM15;eother_THBS3;eother_MSTO2P;eother_RP11-263K19.4	sother_EFNA1;sother_ADAM15;sother_EFNA3|sother_EFNA1;sother_ADAM15;sother_EFNA3||sother_EFNA1;sother_ADAM15;sother_EFNA3
n95	1	yes	4	>5	rs6084180|rs73083209|rs6084184|rs2274669	0.823955448|0.091608507|0.067690324|0.008320951				eglom_CPXM1|eglom_CPXM1|eglom_CPXM1|eglom_CPXM1	eother_C20orf141;eother_MRPS26;eother_CPXM1;eother_VPS16;eother_PCED1A|eother_C20orf141;eother_MRPS26;eother_CPXM1;eother_VPS16;eother_PCED1A||eother_C20orf141;eother_CPXM1;eother_MRPS26;eother_PCED1A;eother_VPS16	sother_VPS16;sother_PCED1A;sother_C20orf141;sother_TMEM239|sother_VPS16;sother_PCED1A;sother_C20orf141;sother_TMEM239||sother_VPS16;sother_PCED1A;sother_TMEM239;sother_C20orf141
k13	1	yes	2	>5	rs1260326|rs4665972	0.819304042|0.180338861					eother_NRBP1;eother_PPM1G;eother_ATRAID;eother_AC074117.10;eother_KRTCAP3;eother_SNX17;eother_GPN1;eother_GCKR;eother_C2orf16;eother_FNDC4|eother_ATRAID;eother_NRBP1;eother_PPM1G;eother_AC074117.10;eother_KRTCAP3;eother_SNX17;eother_GPN1;eother_SLC5A6;eother_CAD;eother_FNDC4;eother_GCKR;eother_C2orf16	sother_IFT172;sother_SNX17;sother_FNDC4;sother_GPN1;sother_KRTCAP3;sother_GCKR;sother_TRIM54|sother_SNX17;sother_FNDC4;sother_IFT172;sother_KRTCAP3;sother_GCKR;sother_TRIM54
n35	1	yes	2	>5	rs112905092|rs111859325	0.812046782|0.187433375			2_intron_18.75_IKZF2|
k37	1	yes	3	5	rs187355703|rs181812659|rs72929103	0.80665108|0.171968018|0.019158515
k124	1	yes	2	>5	rs9397738|rs1554447	0.785143199|0.207807185
k179	1	yes	3	2	rs72683923|rs72677850|rs61755579	0.783775975|0.192534831|0.023663694	||7_missense_22.7_SOS2				||eother_SAV1
k44	2	yes	3	>5	rs4290474|rs7206646|rs12709112	0.769547602|0.115326576|0.114708678					eother_RP11-104N10.2;eother_CDK10;eother_LINC00304;eother_AC137932.5|eother_RP11-104N10.2;eother_LINC00304;eother_AC137932.5|eother_RP11-104N10.2;eother_CDK10;eother_LINC00304	sother_ANKRD11|sother_ANKRD11|sother_ANKRD11
k19	4	yes	2	>5	rs114777282|rs143383546	0.76532417|0.227710493					|eother_ERBB2;eother_PGAP3;eother_GSDMB;eother_FBXL20	|sother_GSDMB
n115	1	no	3	>5	rs180814424|rs185538102|rs145995745	0.717832829|0.246448717|0.034145806			|2_intron,non_coding_18.26_DIO2-AS1|
n10	2	yes	5	>5	rs17122159|rs11158985|rs68132241|rs11629006|rs12432523	0.694549709|0.084705472|0.08031584|0.070330337|0.069904976					eother_DCAF4;eother_PSEN1;eother_PAPLN;eother_RP11-109N23.6;eother_RP4-647C14.2|eother_DCAF4;eother_PSEN1;eother_PAPLN;eother_RP11-109N23.6;eother_RP4-647C14.2|eother_DCAF4;eother_PSEN1;eother_ZFYVE1;eother_RP11-109N23.6;eother_PAPLN;eother_RP4-647C14.2|eother_DCAF4;eother_PSEN1;eother_PAPLN;eother_RP11-109N23.6;eother_RP4-647C14.2|eother_PSEN1;eother_DCAF4;eother_ZFYVE1;eother_PAPLN;eother_RP11-…	sother_RBM25;sother_DCAF4|sother_RBM25;sother_DCAF4|sother_RBM25;sother_DCAF4|sother_RBM25;sother_DCAF4|sother_RBM25;sother_DCAF4
k5	2	yes	2	>5	rs116402366|rs34225933	0.689442586|0.310192061					eother_SLC34A1|eother_SLC34A1
k31	4	yes	5	>5	rs17217119|rs8121940|rs6013897|rs35194449|rs16989934	0.668291852|0.109885833|0.107849265|0.102225104|0.002479239
n69	1	yes	3	>5	rs117739035|rs117291242|rs114405390	0.65937631|0.300874341|0.031321273	7_missense_23.5_SIGIRR||7_missense_17.66_ANO9				eother_PGGHG||
k6	1	no	2	>5	rs17775871|rs17776067	0.65923337|0.337935271
k52	1	yes	2	>5	rs1078212|rs55760516	0.594395651|0.3976707	|7_missense_22.3_SPEG				eother_ASIC4;eother_RP11-316O14.1;eother_GMPPA;eother_SPEG|eother_ASIC4;eother_RP11-316O14.1;eother_SPEG;eother_GMPPA	sother_SPEG;sother_ASIC4|sother_SPEG;sother_ASIC4
k21	2	yes	4	>5	rs143710547|rs2203002|rs147877018|rs58436159	0.58715884|0.142338166|0.13846148|0.13175996				etub_TFDP2|etub_TFDP2|etub_TFDP2|etub_TFDP2	eother_TFDP2|eother_TFDP2|eother_TFDP2|eother_TFDP2
k20	1	yes	2	1	rs10851885|rs11634028	0.580678263|0.41419626					eother_MAN2C1;eother_RP11-817O13.8;eother_NRG4;eother_SNUPN;eother_UBE2Q2;eother_RP11-24M17.6;eother_RP11-24M17.4|eother_MAN2C1;eother_NRG4;eother_CTD-2026K11.6;eother_UBE2Q2;eother_RP11-24M17.6;eother_RP11-24M17.4	sother_UBE2Q2;sother_MAN2C1;sother_NRG4|sother_MAN2C1;sother_UBE2Q2
k126	1	yes	3	5	rs1326122|rs41284816|rs2812208	0.534899031|0.256900692|0.208113271					eother_EBPL;eother_RNASEH2B|eother_EBPL;eother_RNASEH2B|eother_EBPL;eother_RNASEH2B	sother_EBPL|sother_EBPL|sother_EBPL
k27	1	yes	2	>5	rs10774020|rs11062102	0.51864122|0.474750767				etub_SLC6A13|etub_SLC6A13	eother_CCDC77;eother_SLC6A13;eother_KDM5A|eother_CCDC77;eother_SLC6A13;eother_KDM5A	sother_RP11-283I3.4;sother_SLC6A13;sother_KDM5A|sother_RP11-283I3.4;sother_SLC6A13;sother_KDM5A
k10	1	yes	2	3	rs13230509|rs62435145	0.513432888|0.482831604					eother_AC073094.4|eother_AC073094.4
k28	2	yes	2	>5	rs76027714|rs114118094	0.507412999|0.491641406
k71	1	no	2	>5	rs7012814|rs7012637	0.502816487|0.4943243					eother_ERI1;eother_CTA-398F10.2;eother_TNKS;eother_RPL10P19;eother_RP11-115J16.2;eother_RP11-115J16.3;eother_PRAG1|eother_ERI1;eother_CTA-398F10.2;eother_TNKS;eother_RPL10P19;eother_RP11-115J16.2;eother_RP11-115J16.3;eother_PRAG1	sother_RP11-115J16.2;sother_RPL10P19|sother_RP11-115J16.2
k58	1	yes	2	3	rs4418728|rs2068888	0.501885887|0.498114106					eother_FRA10AC1;eother_MARK2P9;eother_CYP26C1|eother_FRA10AC1;eother_MARK2P9;eother_CYP26C1
k67	1	yes	2	>5	rs2302694|rs1362996	0.500497547|0.496308021
k117	1	yes	2	2	rs1858800|rs2068360	0.49999925|0.49999925					eother_ZFHX3;eother_C16orf47;eother_RP11-346C20.4;eother_RP11-346C20.3|eother_ZFHX3;eother_RP11-346C20.4;eother_RP11-346C20.3;eother_C16orf47
k4	1	yes	2	>5	rs10224210|rs6464165	0.499765352|0.499765352				etub_GALNTL5|etub_GALNTL5
n1	1	no	4	>5	rs11786739|rs11784619|rs56233017|rs11786896	0.498814781|0.386633332|0.083454184|0.027974838			|||2_intron_16.1_PLEC		eother_PLEC;eother_DGAT1;eother_PARP10|eother_PLEC;eother_DGAT1;eother_PARP10|eother_PLEC;eother_DGAT1;eother_TMEM249|eother_PLEC;eother_DGAT1;eother_MAPK15;eother_PARP10	sother_PLEC;sother_PARP10|sother_PLEC;sother_PARP10|sother_PLEC;sother_PARP10|sother_PLEC;sother_PARP10
n118	1	yes	2	>5	rs10824855|rs4935050	0.498653407|0.498653407					eother_TIMM23B;eother_AGAP6;eother_OGDHL;eother_PARG;eother_TIMM23B-AGAP6;eother_SLC9A3P3;eother_WASHC2A;eother_RPL21P89|eother_TIMM23B;eother_AGAP6;eother_RPL21P89;eother_PARG;eother_OGDHL;eother_SLC9A3P3;eother_WASHC2A;eother_TIMM23B-AGAP6	sother_AGAP6;sother_TIMM23B-AGAP6;sother_C10orf53|sother_AGAP6;sother_TIMM23B-AGAP6;sother_C10orf53
k12	5	yes	4	>5	rs6458374|rs3734701|rs9333535|rs116074049	0.496459236|0.489280548|0.002945937|0.001784648					eother_CAPN11;eother_RP1-302G2.5;eother_SLC29A1|||	sother_SLC29A1;sother_HSP90AB1|||
k9	1	yes	3	2	rs3925584|rs963837|rs10767873	0.492652944|0.255760244|0.251586812
k32	1	no	4	5	rs12722725|rs12736457|rs12724682|rs34611728	0.492432796|0.481362874|0.012717675|0.012405253	|||7_missense_15.79_PPM1J		||2_intron_20.5_PPM1J|		eother_PPM1J;eother_RHOC|eother_PPM1J;eother_RHOC|eother_PPM1J;eother_RHOC|eother_PPM1J;eother_RHOC
n14	1	yes	4	>5	rs1800574|rs80019595|rs76079449|rs79711373	0.484337511|0.484337511|0.018241271|0.003762938	7_missense_22.7_HNF1A|||				eother_WDR66;eother_HNF1A-AS1|eother_WDR66;eother_HNF1A-AS1|eother_COQ5;eother_HNF1A-AS1|eother_COQ5;eother_HNF1A-AS1;eother_MLEC	sother_C12orf43|sother_C12orf43|sother_C12orf43|sother_C12orf43
n29	3	yes	3	>5	rs78030362|rs11670056|rs111551996	0.47445155|0.425557391|0.099013586					|eother_UBA52;eother_KLHL26;eother_AC005253.2;eother_KXD1;eother_SSBP4;eother_LRRC25|eother_UBA52;eother_AC005253.2;eother_LRRC25	|sother_CRLF1;sother_KLHL26;sother_KXD1|sother_CRLF1;sother_KLHL26
n169	1	yes	3	>5	rs7157001|rs8008354|rs56261560	0.46587016|0.46587016|0.067117003
n82	1	yes	4	>5	rs586486|rs665731|rs513249|rs73002824	0.425376809|0.425376809|0.13551423|0.008670971					|||eother_REXO2;eother_NNMT	sother_ZBTB16|sother_ZBTB16|sother_ZBTB16|sother_ZBTB16
k34	1	yes	5	4	rs807624|rs807601|rs807603|rs66599852|rs56019566	0.413930531|0.265035992|0.233431206|0.048445409|0.031937143					eother_DDX1|eother_DDX1|eother_DDX1|eother_DDX1|
k2	2	yes	4	>5	rs34882080|rs35650857|rs4293393|rs13333226	0.379640567|0.379640567|0.229103278|0.011422828
k7	2	yes	3	>5	rs9905761|rs11079418|rs8073611	0.369228696|0.32573309|0.300765974			2_intron_15.19_BCAS3||		||eother_RP11-264B14.1
k3	3	yes	3	>5	rs6839401|rs7677847|rs12640246	0.358980044|0.330566031|0.308596486					eother_FAM47E;eother_CCDC158;eother_SHROOM3;eother_STBD1|eother_FAM47E;eother_SHROOM3;eother_STBD1|eother_FAM47E;eother_CCDC158;eother_STBD1
n86	1	yes	4	>5	rs278941|rs166775|rs278937|rs4362858	0.338473453|0.323892603|0.29988389|0.032412915					eother_RBM47|eother_RBM47|eother_RBM47|eother_RBM47
k11	2	no	4	4	rs316010|rs316009|rs316019|rs316020	0.338009295|0.296642274|0.189420188|0.175927973					eother_SLC22A3|eother_SLC22A3|eother_SLC22A3|eother_SLC22A3
n4	1	no	3	>5	rs2519093|rs550057|rs9411378	0.333106819|0.333106819|0.333106819				etub_ABO|etub_ABO|etub_ABO
k74	2	yes	5	>5	rs34357137|rs4428488|rs6458236|rs6920288|rs35250013	0.323156138|0.295313061|0.289165009|0.046475973|0.037429502					eother_TFEB;eother_PGC|eother_TFEB;eother_PGC|eother_TFEB;eother_PGC|eother_TFEB;eother_PGC|
k119	1	yes	4	>5	rs151245|rs162000|rs162004|rs151246	0.320935907|0.320935907|0.320935907|0.037052906					eother_AQP4-AS1;eother_AQP4|eother_AQP4-AS1;eother_AQP4|eother_AQP4;eother_AQP4-AS1|eother_AQP4
k45	1	yes	5	3	rs3842761|rs3842763|rs11564722|rs11564724|rs3842762	0.312528743|0.296162244|0.285217002|0.055052484|0.050913757
k107	1	yes	5	4	rs4410790|rs6968554|rs2106727|rs6968865|rs6946935	0.291895618|0.249823407|0.246374366|0.200381091|0.011503417					eother_AC003075.4|eother_AC003075.4|eother_AC003075.4|eother_AC003075.4|	sother_AC003075.4|sother_AC003075.4|sother_AC003075.4|sother_AC003075.4|
k157	1	yes	5	>5	rs12432201|rs12431901|rs1059263|rs72711990|rs3742379	0.274468847|0.261485789|0.23215653|0.203532207|0.027959169					eother_SLC25A29|eother_SLC25A29|eother_SLC25A29|eother_SLC25A29|eother_SLC25A29
k28	1	yes	5	3	rs80138475|rs112838464|rs111366116|rs79760705|rs7719168	0.25556986|0.24564234|0.245457052|0.241416037|0.005969516
k14	1	yes	4	>5	rs10182082|rs10206899|rs6546869|rs6744398	0.249118406|0.249118406|0.249118406|0.249118406					eother_NAT8;eother_ALMS1;eother_ALMS1P1;eother_TPRKB;eother_ALMS1-IT1;eother_DUSP11;eother_RP11-434P11.2|eother_ALMS1;eother_NAT8;eother_ALMS1P1;eother_TPRKB;eother_DUSP11;eother_RP11-434P11.2|eother_ALMS1P1;eother_NAT8;eother_ALMS1;eother_TPRKB;eother_DUSP11;eother_RP11-434P11.2|eother_ALMS1;eother_ALMS1P1;eother_NAT8;eother_TPRKB;eother_DUSP11;eother_RP11-434P11.2	sother_TPRKB;sother_STAMBP|sother_TPRKB;sother_STAMBP|sother_STAMBP;sother_TPRKB|sother_TPRKB;sother_STAMBP
n165	2	yes	5	>5	rs12403095|rs34597315|rs36032385|rs12092992|rs12065992	0.226334605|0.193972702|0.192079097|0.189962989|0.189308806					eother_KIF26B|eother_KIF26B|eother_KIF26B|eother_KIF26B|eother_KIF26B
n121	1	yes	5	>5	rs7320064|rs7334967|rs7337206|rs9318248|rs9600240	0.199632893|0.199632893|0.199632893|0.199632893|0.199632893
