# Supplementary material for: Discovery and prioritization of variants and genes for kidney function in >1.2 million individuals
Source: Nat Commun. 2021 Jul 16;12:4350. doi: 10.1038/s41467-021-24491-0 (PMC8285412; doi:10.1038/s41467-021-24491-0)
Supplement: Supplementary file 19 — Supplementary Data 14a [file 41467_2021_24491_MOESM19_ESM.xlsx]

## Sheet: SD14A - GPS by signal OK
Supplementary Data 14A. Genepriotisation (GPS) for the 424 eGFRcrea loci in a per signal view. The table shows a summary of the results of CADD, NEPTUNE, GTEx, MGI and OMIM search for the 5,906 candidate genes mapping to the 424 eGFRcrea associated loci. The table allows to give different weights to the specific follow-up analyses and then calculate gene score that can be used for sorting and ide…
												99% credible variants within the gene with CADD ≥ 15			99% credible variants within the locus						Evidenced kidney phenotype for gene
															eQTL-modulated gene expression				sQTL-modulate splice variants
Weights:												1	1	1	1	1	1	0	1	0	0	0
Locus name	Locus id	Signal id	num signals	Gene	distance to signal index variant	Chr of gene	Position start of gene	Position end of gene	BUN/CYS validated locus	credible variants in the signal	Score	stop-gained/ stop-lost/ non-synonymus	canonical-splice/ noncoding-change/ synonymous/ splice-site	other	NEPTUNE glomerulus	NEPTUNE tubulointerstitium	GTEx kidney	GTEx other	GTEx kidney	GTEx other	MGI Mouse	OMIM Human	Coloc support for the signal	DEPICT support (based on 424 loci)	DEPICT support (based on 348 eGFRcys/BUN loci)
[SPATA5L1]	k1	1	4	TERB2	-445004	15	45248899	45271421	-	10	0	0	0	0	0	0	0	0	0	0	0	0	-	no	no
[SPATA5L1]	k1	2	4	TERB2	-445004	15	45248899	45271421	-	1	0	0	0	0	0	0	0	0	0	0	0	0	-	no	no
[SPATA5L1]	k1	3	4	TERB2	-445004	15	45248899	45271421	-	39	0	0	0	0	0	0	0	0	0	0	0	0	-	no	no
[SPATA5L1]	k1	4	4	TERB2	-445004	15	45248899	45271421	-	143	0	0	0	0	0	0	0	0	0	0	0	0	-	no	no
[SPATA5L1]	k1	1	4	SORD	-349138	15	45315301	45367287	-	10	0	0	0	0	0	0	0	4	0	0	0	0	-	no	no
[SPATA5L1]	k1	2	4	SORD	-349138	15	45315301	45367287	-	1	0	0	0	0	0	0	0	0	0	0	0	0	-	no	no
[SPATA5L1]	k1	3	4	SORD	-349138	15	45315301	45367287	-	39	0	0	0	0	0	0	0	10	0	0	0	0	-	no	no
[SPATA5L1]	k1	4	4	SORD	-349138	15	45315301	45367287	-	143	0	0	0	0	0	0	0	0	0	0	0	0	-	no	no
[SPATA5L1]	k1	1	4	DUOX2	-310066	15	45384851	45406359	-	10	0	0	0	0	0	0	0	0	0	0	0	0	-	yes	no
[SPATA5L1]	k1	2	4	DUOX2	-310066	15	45384851	45406359	-	1	0	0	0	0	0	0	0	1	0	0	0	0	-	yes	no
[SPATA5L1]	k1	3	4	DUOX2	-310066	15	45384851	45406359	-	39	0	0	0	0	0	0	0	31	0	0	0	0	-	yes	no
[SPATA5L1]	k1	4	4	DUOX2	-310066	15	45384851	45406359	-	143	0	0	0	0	0	0	0	141	0	0	0	0	-	yes	no
[SPATA5L1]	k1	1	4	DUOXA2	-306124	15	45406522	45410301	-	10	0	0	0	0	0	0	0	0	0	0	0	0	-	no	no
[SPATA5L1]	k1	2	4	DUOXA2	-306124	15	45406522	45410301	-	1	0	0	0	0	0	0	0	1	0	0	0	0	-	no	no
[SPATA5L1]	k1	3	4	DUOXA2	-306124	15	45406522	45410301	-	39	0	0	0	0	0	0	0	31	0	0	0	0	-	no	no
[SPATA5L1]	k1	4	4	DUOXA2	-306124	15	45406522	45410301	-	143	0	0	0	0	0	0	0	2	0	0	0	0	-	no	no
[SPATA5L1]	k1	1	4	DUOXA1	-294350	15	45409563	45422075	-	10	0	0	0	0	0	0	0	6	0	0	0	0	-	no	no
[SPATA5L1]	k1	2	4	DUOXA1	-294350	15	45409563	45422075	-	1	0	0	0	0	0	0	0	1	0	0	0	0	-	no	no
[SPATA5L1]	k1	3	4	DUOXA1	-294350	15	45409563	45422075	-	39	0	0	0	0	0	0	0	30	0	0	0	0	-	no	no
[SPATA5L1]	k1	4	4	DUOXA1	-294350	15	45409563	45422075	-	143	0	0	0	0	0	0	0	141	0	0	0	0	-	no	no
[SPATA5L1]	k1	1	4	DUOX1	-258649	15	45422191	45457776	-	10	0	0	0	0	0	0	0	10	0	10	0	0	-	no	no
[SPATA5L1]	k1	2	4	DUOX1	-258649	15	45422191	45457776	-	1	0	0	0	0	0	0	0	1	0	0	0	0	-	no	no
[SPATA5L1]	k1	3	4	DUOX1	-258649	15	45422191	45457776	-	39	0	0	0	0	0	0	0	35	0	0	0	0	-	no	no
[SPATA5L1]	k1	4	4	DUOX1	-258649	15	45422191	45457776	-	143	0	0	0	0	0	0	0	141	0	0	0	0	-	no	no
[SPATA5L1]	k1	1	4	SHF	-223052	15	45459411	45493373	-	10	0	0	0	0	0	0	0	10	0	2	0	0	-	no	no
[SPATA5L1]	k1	2	4	SHF	-223052	15	45459411	45493373	-	1	0	0	0	0	0	0	0	0	0	0	0	0	-	no	no
[SPATA5L1]	k1	3	4	SHF	-223052	15	45459411	45493373	-	39	0	0	0	0	0	0	0	24	0	0	0	0	-	no	no
[SPATA5L1]	k1	4	4	SHF	-223052	15	45459411	45493373	-	143	0	0	0	0	0	0	0	141	0	138	0	0	-	no	no
[SPATA5L1]	k1	1	4	LOC101928414	-145005	15	45543778	45571420	-	10	0	0	0	0	0	0	0	0	0	0	0	0	-	no	no
[SPATA5L1]	k1	2	4	LOC101928414	-145005	15	45543778	45571420	-	1	0	0	0	0	0	0	0	0	0	0	0	0	-	no	no
[SPATA5L1]	k1	3	4	LOC101928414	-145005	15	45543778	45571420	-	39	0	0	0	0	0	0	0	0	0	0	0	0	-	no	no
[SPATA5L1]	k1	4	4	LOC101928414	-145005	15	45543778	45571420	-	143	0	0	0	0	0	0	0	0	0	0	0	0	-	no	no
[SPATA5L1]	k1	1	4	SLC28A2	-148293	15	45544427	45568132	-	10	0	0	0	0	0	0	0	10	0	0	0	0	-	no	no
[SPATA5L1]	k1	2	4	SLC28A2	-148293	15	45544427	45568132	-	1	0	0	0	0	0	0	0	1	0	0	0	0	-	no	no
[SPATA5L1]	k1	3	4	SLC28A2	-148293	15	45544427	45568132	-	39	0	0	0	0	0	0	0	39	0	0	0	0	-	no	no
[SPATA5L1]	k1	4	4	SLC28A2	-148293	15	45544427	45568132	-	143	2	0	0	0	0	141	97	141	0	0	0	0	-	no	no
[SPATA5L1]	k1	1	4	GATM	-45445	15	45653321	45670980	-	10	0	0	0	0	0	0	0	10	0	0	0	1	-	no	no
[SPATA5L1]	k1	2	4	GATM	-45445	15	45653321	45670980	-	1	0	0	0	0	0	0	0	1	0	1	0	1	-	no	no
[SPATA5L1]	k1	3	4	GATM	-45445	15	45653321	45670980	-	39	0	0	0	0	0	0	0	39	0	33	0	1	-	no	no
[SPATA5L1]	k1	4	4	GATM	-45445	15	45653321	45670980	-	143	0	0	0	0	0	0	0	31	0	0	0	1	-	no	no
[SPATA5L1]	k1	1	4	SPATA5L1	-2809	15	45694518	45713616	-	10	0	0	0	0	0	0	0	10	0	0	0	0	-	no	no
[SPATA5L1]	k1	2	4	SPATA5L1	-2809	15	45694518	45713616	-	1	0	0	0	0	0	0	0	1	0	0	0	0	-	no	no
[SPATA5L1]	k1	3	4	SPATA5L1	-2809	15	45694518	45713616	-	39	0	0	0	0	0	0	0	39	0	0	0	0	-	no	no
[SPATA5L1]	k1	4	4	SPATA5L1	-2809	15	45694518	45713616	-	143	0	0	0	0	0	0	0	141	0	0	0	0	-	no	no
[SPATA5L1]	k1	1	4	C15orf48	6301	15	45722726	45725647	-	10	0	0	0	0	0	0	0	0	0	0	0	0	-	no	no
[SPATA5L1]	k1	2	4	C15orf48	6301	15	45722726	45725647	-	1	0	0	0	0	0	0	0	0	0	0	0	0	-	no	no
[SPATA5L1]	k1	3	4	C15orf48	6301	15	45722726	45725647	-	39	0	0	0	0	0	0	0	31	0	0	0	0	-	no	no
[SPATA5L1]	k1	4	4	C15orf48	6301	15	45722726	45725647	-	143	0	0	0	0	0	0	0	0	0	0	0	0	-	no	no
[SPATA5L1]	k1	1	4	MIR147B	8822	15	45725247	45725327	-	10	0	0	0	0	0	0	0	0	0	0	0	0	-	no	no
[SPATA5L1]	k1	2	4	MIR147B	8822	15	45725247	45725327	-	1	0	0	0	0	0	0	0	0	0	0	0	0	-	no	no
[SPATA5L1]	k1	3	4	MIR147B	8822	15	45725247	45725327	-	39	0	0	0	0	0	0	0	0	0	0	0	0	-	no	no
[SPATA5L1]	k1	4	4	MIR147B	8822	15	45725247	45725327	-	143	0	0	0	0	0	0	0	0	0	0	0	0	-	no	no
[SPATA5L1]	k1	1	4	SLC30A4	58254	15	45774679	45815002	-	10	0	0	0	0	0	0	0	0	0	0	0	0	-	no	no
[SPATA5L1]	k1	2	4	SLC30A4	58254	15	45774679	45815002	-	1	0	0	0	0	0	0	0	0	0	0	0	0	-	no	no
[SPATA5L1]	k1	3	4	SLC30A4	58254	15	45774679	45815002	-	39	0	0	0	0	0	0	0	33	0	0	0	0	-	no	no
[SPATA5L1]	k1	4	4	SLC30A4	58254	15	45774679	45815002	-	143	0	0	0	0	0	0	0	0	0	0	0	0	-	no	no
[SPATA5L1]	k1	1	4	HMGN2P46	86908	15	45803333	45848928	-	10	0	0	0	0	0	0	0	10	0	4	0	0	-	no	no
[SPATA5L1]	k1	2	4	HMGN2P46	86908	15	45803333	45848928	-	1	0	0	0	0	0	0	0	0	0	0	0	0	-	no	no
[SPATA5L1]	k1	3	4	HMGN2P46	86908	15	45803333	45848928	-	39	0	0	0	0	0	0	0	3	0	0	0	0	-	no	no
[SPATA5L1]	k1	4	4	HMGN2P46	86908	15	45803333	45848928	-	143	0	0	0	0	0	0	0	0	0	0	0	0	-	no	no
[SPATA5L1]	k1	1	4	BLOC1S6	162991	15	45879416	45901909	-	10	0	0	0	0	0	0	0	0	0	0	1	0	-	no	no
[SPATA5L1]	k1	2	4	BLOC1S6	162991	15	45879416	45901909	-	1	0	0	0	0	0	0	0	0	0	0	1	0	-	no	no
[SPATA5L1]	k1	3	4	BLOC1S6	162991	15	45879416	45901909	-	39	0	0	0	0	0	0	0	0	0	0	1	0	-	no	no
[SPATA5L1]	k1	4	4	BLOC1S6	162991	15	45879416	45901909	-	143	0	0	0	0	0	0	0	0	0	0	1	0	-	no	no
[SPATA5L1]	k1	1	4	SQOR	206920	15	45923345	45983492	-	10	0	0	0	0	0	0	0	10	0	0	0	0	-	no	no
[SPATA5L1]	k1	2	4	SQOR	206920	15	45923345	45983492	-	1	0	0	0	0	0	0	0	1	0	0	0	0	-	no	no
[SPATA5L1]	k1	3	4	SQOR	206920	15	45923345	45983492	-	39	0	0	0	0	0	0	0	31	0	0	0	0	-	no	no
[SPATA5L1]	k1	4	4	SQOR	206920	15	45923345	45983492	-	143	0	0	0	0	0	0	0	0	0	0	0	0	-	no	no
[PDILT]	k2	1	4	GPR139	-307232	16	20043042	20085100	cys/bun	1	0	0	0	0	0	0	0	0	0	0	0	0	-	no	no
[PDILT]	k2	2	4	GPR139	-307232	16	20043042	20085100	cys/bun	4	0	0	0	0	0	0	0	0	0	0	0	0	-	no	no
[PDILT]	k2	3	4	GPR139	-307232	16	20043042	20085100	cys/bun	33	0	0	0	0	0	0	0	0	0	0	0	0	-	no	no
[PDILT]	k2	4	4	GPR139	-307232	16	20043042	20085100	cys/bun	28	0	0	0	0	0	0	0	0	0	0	0	0	-	no	no
[PDILT]	k2	1	4	GP2	-53497	16	20321810	20338835	cys/bun	1	0	0	0	0	0	0	0	0	0	0	0	0	-	no	no
[PDILT]	k2	2	4	GP2	-53497	16	20321810	20338835	cys/bun	4	0	0	0	0	0	0	0	0	0	0	0	0	-	no	no
[PDILT]	k2	3	4	GP2	-53497	16	20321810	20338835	cys/bun	33	0	0	0	0	0	0	0	0	0	0	0	0	-	no	no
[PDILT]	k2	4	4	GP2	-53497	16	20321810	20338835	cys/bun	28	0	0	0	0	0	0	0	0	0	0	0	0	-	no	no
[PDILT]	k2	1	4	UMOD	-28132	16	20344372	20364200	cys/bun	1	0	0	0	0	0	0	0	0	0	0	50	1	-	yes	yes
[PDILT]	k2	2	4	UMOD	-28132	16	20344372	20364200	cys/bun	4	0	0	0	0	0	0	0	0	0	0	50	1	tubulo-interstitial	yes	yes
[PDILT]	k2	3	4	UMOD	-28132	16	20344372	20364200	cys/bun	33	0	0	0	0	0	0	0	0	0	0	50	1	-	yes	yes
[PDILT]	k2	4	4	UMOD	-28132	16	20344372	20364200	cys/bun	28	0	0	0	0	0	0	0	0	0	0	50	1	-	yes	yes
[PDILT]	k2	1	4	PDILT	0	16	20370491	20416033	cys/bun	1	0	0	0	0	0	0	0	1	0	1	0	0	-	no	no
[PDILT]	k2	2	4	PDILT	0	16	20370491	20416033	cys/bun	4	0	0	0	0	0	0	0	0	0	0	0	0	-	no	no
[PDILT]	k2	3	4	PDILT	0	16	20370491	20416033	cys/bun	33	0	0	0	0	0	0	0	0	0	0	0	0	-	no	no
[PDILT]	k2	4	4	PDILT	0	16	20370491	20416033	cys/bun	28	0	0	0	0	0	0	0	0	0	0	0	0	-	no	no
[PDILT]	k2	1	4	ACSM5	28523	16	20420855	20452281	cys/bun	1	0	0	0	0	0	0	0	0	0	0	0	0	-	no	no
[PDILT]	k2	2	4	ACSM5	28523	16	20420855	20452281	cys/bun	4	0	0	0	0	0	0	0	0	0	0	0	0	-	no	no
[PDILT]	k2	3	4	ACSM5	28523	16	20420855	20452281	cys/bun	33	0	0	0	0	0	0	0	0	0	0	0	0	-	no	no
[PDILT]	k2	4	4	ACSM5	28523	16	20420855	20452281	cys/bun	28	0	0	0	0	0	0	0	4	0	0	0	0	-	no	no
[PDILT]	k2	1	4	ACSM2A	70526	16	20462858	20498991	cys/bun	1	0	0	0	0	0	0	0	0	0	0	0	0	-	no	no
[PDILT]	k2	2	4	ACSM2A	70526	16	20462858	20498991	cys/bun	4	0	0	0	0	0	0	0	0	0	0	0	0	-	no	no
[PDILT]	k2	3	4	ACSM2A	70526	16	20462858	20498991	cys/bun	33	0	0	0	0	0	0	0	0	0	0	0	0	-	no	no
[PDILT]	k2	4	4	ACSM2A	70526	16	20462858	20498991	cys/bun	28	0	0	0	0	0	0	0	0	0	0	0	0	-	no	no
[PDILT]	k2	1	4	ACSM2B	155750	16	20548082	20587695	cys/bun	1	0	0	0	0	0	0	0	0	0	0	0	0	-	no	no
[PDILT]	k2	2	4	ACSM2B	155750	16	20548082	20587695	cys/bun	4	0	0	0	0	0	0	0	0	0	0	0	0	-	no	no
[PDILT]	k2	3	4	ACSM2B	155750	16	20548082	20587695	cys/bun	33	0	0	0	0	0	0	0	0	0	0	0	0	-	no	no
[PDILT]	k2	4	4	ACSM2B	155750	16	20548082	20587695	cys/bun	28	0	0	0	0	0	0	0	0	0	0	0	0	-	no	no
[PDILT]	k2	1	4	ACSM1	242226	16	20634558	20702578	cys/bun	1	0	0	0	0	0	0	0	0	0	0	0	0	-	no	no
[PDILT]	k2	2	4	ACSM1	242226	16	20634558	20702578	cys/bun	4	0	0	0	0	0	0	0	0	0	0	0	0	-	no	no
[PDILT]	k2	3	4	ACSM1	242226	16	20634558	20702578	cys/bun	33	0	0	0	0	0	0	0	0	0	0	0	0	-	no	no
[PDILT]	k2	4	4	ACSM1	242226	16	20634558	20702578	cys/bun	28	1	0	0	0	0	0	4	15	0	4	0	0	-	no	no
[PDILT]	k2	1	4	THUMPD1	352656	16	20744988	20753199	cys/bun	1	0	0	0	0	0	0	0	0	0	0	0	0	-	no	no
[PDILT]	k2	2	4	THUMPD1	352656	16	20744988	20753199	cys/bun	4	0	0	0	0	0	0	0	0	0	0	0	0	-	no	no
[PDILT]	k2	3	4	THUMPD1	352656	16	20744988	20753199	cys/bun	33	0	0	0	0	0	0	0	0	0	0	0	0	-	no	no
[PDILT]	k2	4	4	THUMPD1	352656	16	20744988	20753199	cys/bun	28	0	0	0	0	0	0	0	12	0	0	0	0	-	no	no
[PDILT]	k2	1	4	ACSM3	382979	16	20775311	20808479	cys/bun	1	0	0	0	0	0	0	0	0	0	0	0	0	-	no	no
[PDILT]	k2	2	4	ACSM3	382979	16	20775311	20808479	cys/bun	4	0	0	0	0	0	0	0	0	0	0	0	0	-	no	no
[PDILT]	k2	3	4	ACSM3	382979	16	20775311	20808479	cys/bun	33	0	0	0	0	0	0	0	0	0	0	0	0	-	no	no
[PDILT]	k2	4	4	ACSM3	382979	16	20775311	20808479	cys/bun	28	1	0	0	0	0	1	0	23	0	0	0	0	-	no	no
[PDILT]	k2	1	4	ERI2	399182	16	20791514	20817795	cys/bun	1	0	0	0	0	0	0	0	0	0	0	0	0	-	no	no
[PDILT]	k2	2	4	ERI2	399182	16	20791514	20817795	cys/bun	4	0	0	0	0	0	0	0	0	0	0	0	0	-	no	no
[PDILT]	k2	3	4	ERI2	399182	16	20791514	20817795	cys/bun	33	0	0	0	0	0	0	0	0	0	0	0	0	-	no	no
[PDILT]	k2	4	4	ERI2	399182	16	20791514	20817795	cys/bun	28	0	0	0	0	0	0	0	10	0	0	0	0	-	no	no
[PDILT]	k2	1	4	LOC81691	425434	16	20817766	20860990	cys/bun	1	0	0	0	0	0	0	0	0	0	0	0	0	-	no	no
[PDILT]	k2	2	4	LOC81691	425434	16	20817766	20860990	cys/bun	4	0	0	0	0	0	0	0	0	0	0	0	0	-	no	no
[PDILT]	k2	3	4	LOC81691	425434	16	20817766	20860990	cys/bun	33	0	0	0	0	0	0	0	0	0	0	0	0	-	no	no
[PDILT]	k2	4	4	LOC81691	425434	16	20817766	20860990	cys/bun	28	0	0	0	0	0	0	0	0	0	0	0	0	-	no	no
[PDILT]	k2	1	4	DCUN1D3	477063	16	20869395	20911561	cys/bun	1	0	0	0	0	0	0	0	0	0	0	0	0	-	no	no
[PDILT]	k2	2	4	DCUN1D3	477063	16	20869395	20911561	cys/bun	4	0	0	0	0	0	0	0	0	0	0	0	0	-	no	no
[PDILT]	k2	3	4	DCUN1D3	477063	16	20869395	20911561	cys/bun	33	0	0	0	0	0	0	0	0	0	0	0	0	-	no	no
[PDILT]	k2	4	4	DCUN1D3	477063	16	20869395	20911561	cys/bun	28	0	0	0	0	0	0	0	21	0	0	0	0	-	no	no
[PDILT]	k2	1	4	LYRM1	519224	16	20911556	20936328	cys/bun	1	0	0	0	0	0	0	0	0	0	0	0	0	-	no	no
[PDILT]	k2	2	4	LYRM1	519224	16	20911556	20936328	cys/bun	4	0	0	0	0	0	0	0	0	0	0	0	0	-	no	no
[PDILT]	k2	3	4	LYRM1	519224	16	20911556	20936328	cys/bun	33	0	0	0	0	0	0	0	0	0	0	0	0	-	no	no
[PDILT]	k2	4	4	LYRM1	519224	16	20911556	20936328	cys/bun	28	0	0	0	0	0	0	0	11	0	4	0	0	-	no	no
[PDILT]	k2	1	4	DNAH3	552143	16	20944475	21170762	cys/bun	1	0	0	0	0	0	0	0	0	0	0	0	0	-	no	no
[PDILT]	k2	2	4	DNAH3	552143	16	20944475	21170762	cys/bun	4	0	0	0	0	0	0	0	0	0	0	0	0	-	no	no
[PDILT]	k2	3	4	DNAH3	552143	16	20944475	21170762	cys/bun	33	0	0	0	0	0	0	0	0	0	0	0	0	-	no	no
[PDILT]	k2	4	4	DNAH3	552143	16	20944475	21170762	cys/bun	28	0	0	0	0	0	0	0	21	0	1	0	0	-	no	no
[PDILT]	k2	1	4	TMEM159	777579	16	21169911	21191937	cys/bun	1	0	0	0	0	0	0	0	0	0	0	0	0	-	no	no
[PDILT]	k2	2	4	TMEM159	777579	16	21169911	21191937	cys/bun	4	0	0	0	0	0	0	0	0	0	0	0	0	-	no	no
[PDILT]	k2	3	4	TMEM159	777579	16	21169911	21191937	cys/bun	33	0	0	0	0	0	0	0	0	0	0	0	0	-	no	no
[PDILT]	k2	4	4	TMEM159	777579	16	21169911	21191937	cys/bun	28	0	0	0	0	0	0	0	4	0	0	0	0	-	no	no
[PDILT]	k2	1	4	ZP2	816440	16	21208772	21225831	cys/bun	1	0	0	0	0	0	0	0	0	0	0	0	0	-	no	no
[PDILT]	k2	2	4	ZP2	816440	16	21208772	21225831	cys/bun	4	0	0	0	0	0	0	0	0	0	0	0	0	-	no	no
[PDILT]	k2	3	4	ZP2	816440	16	21208772	21225831	cys/bun	33	0	0	0	0	0	0	0	0	0	0	0	0	-	no	no
[PDILT]	k2	4	4	ZP2	816440	16	21208772	21225831	cys/bun	28	0	0	0	0	0	0	0	0	0	0	0	0	-	no	no
[PDILT]	k2	1	4	ANKS4B	852683	16	21245015	21263750	cys/bun	1	0	0	0	0	0	0	0	0	0	0	0	0	-	no	no
[PDILT]	k2	2	4	ANKS4B	852683	16	21245015	21263750	cys/bun	4	0	0	0	0	0	0	0	0	0	0	0	0	-	no	no
[PDILT]	k2	3	4	ANKS4B	852683	16	21245015	21263750	cys/bun	33	0	0	0	0	0	0	0	0	0	0	0	0	-	no	no
[PDILT]	k2	4	4	ANKS4B	852683	16	21245015	21263750	cys/bun	28	0	0	0	0	0	0	0	0	0	0	0	0	-	no	no
[PDILT]	k2	1	4	CRYM	877506	16	21269838	21314404	cys/bun	1	0	0	0	0	0	0	0	0	0	0	0	0	-	no	no
[PDILT]	k2	2	4	CRYM	877506	16	21269838	21314404	cys/bun	4	0	0	0	0	0	0	0	0	0	0	0	0	-	no	no
[PDILT]	k2	3	4	CRYM	877506	16	21269838	21314404	cys/bun	33	0	0	0	0	0	0	0	9	0	0	0	0	-	no	no
[PDILT]	k2	4	4	CRYM	877506	16	21269838	21314404	cys/bun	28	0	0	0	0	0	0	0	0	0	0	0	0	-	no	no
[PDILT]	k2	1	4	CRYM-AS1	919837	16	21312169	21329912	cys/bun	1	0	0	0	0	0	0	0	0	0	0	0	0	-	no	no
[PDILT]	k2	2	4	CRYM-AS1	919837	16	21312169	21329912	cys/bun	4	0	0	0	0	0	0	0	0	0	0	0	0	-	no	no
[PDILT]	k2	3	4	CRYM-AS1	919837	16	21312169	21329912	cys/bun	33	0	0	0	0	0	0	0	0	0	0	0	0	-	no	no
[PDILT]	k2	4	4	CRYM-AS1	919837	16	21312169	21329912	cys/bun	28	0	0	0	0	0	0	0	0	0	0	0	0	-	no	no
[SHROOM3]	k3	1	3	PPEF2	-577771	4	76781025	76823681	cys/bun	23	0	0	0	0	0	0	0	0	0	0	0	0	-	no	no
[SHROOM3]	k3	2	3	PPEF2	-577771	4	76781025	76823681	cys/bun	2	0	0	0	0	0	0	0	0	0	0	0	0	-	no	no
[SHROOM3]	k3	3	3	PPEF2	-577771	4	76781025	76823681	cys/bun	3	0	0	0	0	0	0	0	0	0	0	0	0	-	no	no
[SHROOM3]	k3	1	3	NAAA	-539286	4	76831807	76862166	cys/bun	23	0	0	0	0	0	0	0	21	0	0	0	0	-	no	no
[SHROOM3]	k3	2	3	NAAA	-539286	4	76831807	76862166	cys/bun	2	0	0	0	0	0	0	0	0	0	0	0	0	-	no	no
[SHROOM3]	k3	3	3	NAAA	-539286	4	76831807	76862166	cys/bun	3	0	0	0	0	0	0	0	0	0	0	0	0	-	no	no
[SHROOM3]	k3	1	3	SDAD1	-489337	4	76871058	76912115	cys/bun	23	0	0	0	0	0	0	0	0	0	0	0	0	-	no	no
[SHROOM3]	k3	2	3	SDAD1	-489337	4	76871058	76912115	cys/bun	2	0	0	0	0	0	0	0	0	0	0	0	0	-	no	no
[SHROOM3]	k3	3	3	SDAD1	-489337	4	76871058	76912115	cys/bun	3	0	0	0	0	0	0	0	0	0	0	0	0	-	no	no
[SHROOM3]	k3	1	3	CXCL9	-472811	4	76922622	76928641	cys/bun	23	0	0	0	0	0	0	0	0	0	0	0	0	-	no	no
[SHROOM3]	k3	2	3	CXCL9	-472811	4	76922622	76928641	cys/bun	2	0	0	0	0	0	0	0	0	0	0	0	0	-	no	no
[SHROOM3]	k3	3	3	CXCL9	-472811	4	76922622	76928641	cys/bun	3	0	0	0	0	0	0	0	0	0	0	0	0	-	no	no
[SHROOM3]	k3	1	3	ART3	-367497	4	76932332	77033955	cys/bun	23	0	0	0	0	0	0	0	0	0	0	0	0	-	no	no
[SHROOM3]	k3	2	3	ART3	-367497	4	76932332	77033955	cys/bun	2	0	0	0	0	0	0	0	1	0	0	0	0	-	no	no
[SHROOM3]	k3	3	3	ART3	-367497	4	76932332	77033955	cys/bun	3	0	0	0	0	0	0	0	0	0	0	0	0	-	no	no
[SHROOM3]	k3	1	3	CXCL10	-456763	4	76942268	76944689	cys/bun	23	0	0	0	0	0	0	0	0	0	0	0	0	-	no	no
[SHROOM3]	k3	2	3	CXCL10	-456763	4	76942268	76944689	cys/bun	2	0	0	0	0	0	0	0	0	0	0	0	0	-	no	no
[SHROOM3]	k3	3	3	CXCL10	-456763	4	76942268	76944689	cys/bun	3	0	0	0	0	0	0	0	0	0	0	0	0	-	no	no
[SHROOM3]	k3	1	3	CXCL11	-444102	4	76954839	76957350	cys/bun	23	0	0	0	0	0	0	0	0	0	0	0	0	-	no	no
[SHROOM3]	k3	2	3	CXCL11	-444102	4	76954839	76957350	cys/bun	2	0	0	0	0	0	0	0	0	0	0	0	0	-	no	no
[SHROOM3]	k3	3	3	CXCL11	-444102	4	76954839	76957350	cys/bun	3	0	0	0	0	0	0	0	0	0	0	0	0	-	no	no
[SHROOM3]	k3	1	3	NUP54	-331784	4	77035811	77069668	cys/bun	23	0	0	0	0	0	0	0	0	0	0	0	0	-	no	no
[SHROOM3]	k3	2	3	NUP54	-331784	4	77035811	77069668	cys/bun	2	0	0	0	0	0	0	0	1	0	0	0	0	-	no	no
[SHROOM3]	k3	3	3	NUP54	-331784	4	77035811	77069668	cys/bun	3	0	0	0	0	0	0	0	0	0	0	0	0	-	no	no
[SHROOM3]	k3	1	3	SCARB2	-266400	4	77079891	77135052	cys/bun	23	0	0	0	0	0	0	0	13	0	2	3	2	-	no	no
[SHROOM3]	k3	2	3	SCARB2	-266400	4	77079891	77135052	cys/bun	2	0	0	0	0	0	0	0	1	0	0	3	2	-	no	no
[SHROOM3]	k3	3	3	SCARB2	-266400	4	77079891	77135052	cys/bun	3	0	0	0	0	0	0	0	0	0	0	3	2	-	no	no
[SHROOM3]	k3	1	3	FAM47E	-196516	4	77135192	77204936	cys/bun	23	0	0	0	0	0	0	0	23	0	12	0	0	-	no	no
[SHROOM3]	k3	2	3	FAM47E	-196516	4	77135192	77204936	cys/bun	2	0	0	0	0	0	0	0	2	0	0	0	0	-	no	no
[SHROOM3]	k3	3	3	FAM47E	-196516	4	77135192	77204936	cys/bun	3	0	0	0	0	0	0	0	3	0	0	0	0	-	no	no
[SHROOM3]	k3	1	3	FAM47E-STBD1	-169169	4	77172852	77232283	cys/bun	23	0	0	0	0	0	0	0	0	0	0	0	0	-	no	no
[SHROOM3]	k3	2	3	FAM47E-STBD1	-169169	4	77172852	77232283	cys/bun	2	0	0	0	0	0	0	0	0	0	0	0	0	-	no	no
[SHROOM3]	k3	3	3	FAM47E-STBD1	-169169	4	77172852	77232283	cys/bun	3	0	0	0	0	0	0	0	0	0	0	0	0	-	no	no
[SHROOM3]	k3	1	3	STBD1	-169169	4	77227178	77232283	cys/bun	23	0	0	0	0	0	0	0	23	0	12	0	0	-	no	no
[SHROOM3]	k3	2	3	STBD1	-169169	4	77227178	77232283	cys/bun	2	0	0	0	0	0	0	0	2	0	0	0	0	-	no	no
[SHROOM3]	k3	3	3	STBD1	-169169	4	77227178	77232283	cys/bun	3	0	0	0	0	0	0	0	3	0	0	0	0	-	no	no
[SHROOM3]	k3	1	3	CCDC158	-72994	4	77234191	77328458	cys/bun	23	0	0	0	0	0	0	0	10	0	0	0	0	-	no	no
[SHROOM3]	k3	2	3	CCDC158	-72994	4	77234191	77328458	cys/bun	2	0	0	0	0	0	0	0	2	0	0	0	0	-	no	no
[SHROOM3]	k3	3	3	CCDC158	-72994	4	77234191	77328458	cys/bun	3	0	0	0	0	0	0	0	2	0	0	0	0	-	no	no
[SHROOM3]	k3	1	3	SHROOM3	0	4	77356252	77704405	cys/bun	23	0	0	0	0	0	0	0	2	0	0	0	0	-	yes	yes
[SHROOM3]	k3	2	3	SHROOM3	0	4	77356252	77704405	cys/bun	2	0	0	0	0	0	0	0	0	0	0	0	0	-	yes	yes
[SHROOM3]	k3	3	3	SHROOM3	0	4	77356252	77704405	cys/bun	3	0	0	0	0	0	0	0	2	0	0	0	0	-	yes	yes
[SHROOM3]	k3	1	3	MIR4450	93268	4	77494720	77494785	cys/bun	23	0	0	0	0	0	0	0	0	0	0	0	0	-	no	no
[SHROOM3]	k3	2	3	MIR4450	93268	4	77494720	77494785	cys/bun	2	0	0	0	0	0	0	0	0	0	0	0	0	-	no	no
[SHROOM3]	k3	3	3	MIR4450	93268	4	77494720	77494785	cys/bun	3	0	0	0	0	0	0	0	0	0	0	0	0	-	no	no
[SHROOM3]	k3	1	3	SOWAHB	414629	4	77816081	77819002	cys/bun	23	0	0	0	0	0	0	0	0	0	0	0	0	-	no	no
[SHROOM3]	k3	2	3	SOWAHB	414629	4	77816081	77819002	cys/bun	2	0	0	0	0	0	0	0	0	0	0	0	0	-	no	no
[SHROOM3]	k3	3	3	SOWAHB	414629	4	77816081	77819002	cys/bun	3	0	0	0	0	0	0	0	0	0	0	0	0	-	no	no
[SHROOM3]	k3	1	3	SEPTIN11	469442	4	77870894	77959768	cys/bun	23	0	0	0	0	0	0	0	0	0	0	0	0	-	no	no
[SHROOM3]	k3	2	3	SEPTIN11	469442	4	77870894	77959768	cys/bun	2	0	0	0	0	0	0	0	0	0	0	0	0	-	no	no
[SHROOM3]	k3	3	3	SEPTIN11	469442	4	77870894	77959768	cys/bun	3	0	0	0	0	0	0	0	0	0	0	0	0	-	no	no
[PRKAG2]	k4	1	1	WDR86	-305403	7	151078206	151107791	cys/bun	2	0	0	0	0	0	0	0	0	0	0	0	0	-	no	no
[PRKAG2]	k4	1	1	WDR86-AS1	-302754	7	151106246	151110440	cys/bun	2	0	0	0	0	0	0	0	0	0	0	0	0	-	no	no
[PRKAG2]	k4	1	1	CRYGN	-276095	7	151127055	151137099	cys/bun	2	0	0	0	0	0	0	0	0	0	0	0	0	-	no	no
[PRKAG2]	k4	1	1	MIR3907	-282469	7	151130574	151130725	cys/bun	2	0	0	0	0	0	0	0	0	0	0	0	0	-	no	no
[PRKAG2]	k4	1	1	RHEB	-196184	7	151163097	151217010	cys/bun	2	0	0	0	0	0	0	0	0	0	0	0	0	-	no	no
[PRKAG2]	k4	1	1	PRKAG2	0	7	151253200	151574316	cys/bun	2	0	0	0	0	0	0	0	0	0	0	0	1	-	yes	yes
[PRKAG2]	k4	1	1	PRKAG2-AS1	160932	7	151574126	151576308	cys/bun	2	0	0	0	0	0	0	0	0	0	0	0	0	-	no	no
[CERS2]	k24	1	1	CERS2	0	1	150937648	150947479	cys/bun	1	1	1	0	0	0	0	0	1	0	0	0	0	-	yes	no
[RGS14]	k5	1	3	UNC5A	-493232	5	176237559	176307899	cys/bun	1	0	0	0	0	0	0	0	0	0	0	0	0	-	no	no
[RGS14]	k5	2	3	UNC5A	-493232	5	176237559	176307899	cys/bun	2	0	0	0	0	0	0	0	0	0	0	0	0	-	no	no
[RGS14]	k5	3	3	UNC5A	-493232	5	176237559	176307899	cys/bun	16	0	0	0	0	0	0	0	1	0	0	0	0	-	no	no
[RGS14]	k5	1	3	HK3	-474798	5	176307869	176326333	cys/bun	1	0	0	0	0	0	0	0	0	0	0	0	0	-	no	no
[RGS14]	k5	2	3	HK3	-474798	5	176307869	176326333	cys/bun	2	0	0	0	0	0	0	0	0	0	0	0	0	-	no	no
[RGS14]	k5	3	3	HK3	-474798	5	176307869	176326333	cys/bun	16	0	0	0	0	0	0	0	0	0	0	0	0	-	no	no
[RGS14]	k5	1	3	UIMC1	-367336	5	176332005	176433795	cys/bun	1	0	0	0	0	0	0	0	0	0	0	0	0	-	no	no
[RGS14]	k5	2	3	UIMC1	-367336	5	176332005	176433795	cys/bun	2	0	0	0	0	0	0	0	0	0	0	0	0	-	no	no
[RGS14]	k5	3	3	UIMC1	-367336	5	176332005	176433795	cys/bun	16	0	0	0	0	0	0	0	1	0	0	0	0	-	no	no
[RGS14]	k5	1	3	ZNF346	-307386	5	176449696	176493745	cys/bun	1	0	0	0	0	0	0	0	0	0	0	0	0	-	no	no
[RGS14]	k5	2	3	ZNF346	-307386	5	176449696	176493745	cys/bun	2	0	0	0	0	0	0	0	0	0	0	0	0	-	no	no
[RGS14]	k5	3	3	ZNF346	-307386	5	176449696	176493745	cys/bun	16	0	0	0	0	0	0	0	0	0	0	0	0	-	no	no
[RGS14]	k5	1	3	FGFR4	-275988	5	176513872	176525143	cys/bun	1	0	0	0	0	0	0	0	1	0	0	0	0	-	yes	yes
[RGS14]	k5	2	3	FGFR4	-275988	5	176513872	176525143	cys/bun	2	0	0	0	0	0	0	0	0	0	0	0	0	-	yes	yes
[RGS14]	k5	3	3	FGFR4	-275988	5	176513872	176525143	cys/bun	16	0	0	0	0	0	0	0	2	0	2	0	0	-	yes	yes
[RGS14]	k5	1	3	NSD1	-73917	5	176560079	176727214	cys/bun	1	0	0	0	0	0	0	0	0	0	0	0	1	-	yes	yes
[RGS14]	k5	2	3	NSD1	-73917	5	176560079	176727214	cys/bun	2	0	0	0	0	0	0	0	0	0	0	0	1	-	yes	yes
[RGS14]	k5	3	3	NSD1	-73917	5	176560079	176727214	cys/bun	16	0	0	0	0	0	0	0	0	0	0	0	1	-	yes	yes
[RGS14]	k5	1	3	RAB24	-70386	5	176728190	176730745	cys/bun	1	0	0	0	0	0	0	0	0	0	0	0	0	-	no	no
[RGS14]	k5	2	3	RAB24	-70386	5	176728190	176730745	cys/bun	2	0	0	0	0	0	0	0	0	0	0	0	0	-	no	no
[RGS14]	k5	3	3	RAB24	-70386	5	176728190	176730745	cys/bun	16	0	0	0	0	0	0	0	8	0	0	0	0	-	no	no
[RGS14]	k5	1	3	PRELID1	-67171	5	176730762	176733960	cys/bun	1	0	0	0	0	0	0	0	0	0	0	0	0	-	no	no
[RGS14]	k5	2	3	PRELID1	-67171	5	176730762	176733960	cys/bun	2	0	0	0	0	0	0	0	0	0	0	0	0	-	no	no
[RGS14]	k5	3	3	PRELID1	-67171	5	176730762	176733960	cys/bun	16	0	0	0	0	0	0	0	5	0	0	0	0	-	no	no
[RGS14]	k5	1	3	MXD3	-61839	5	176732500	176739292	cys/bun	1	0	0	0	0	0	0	0	1	0	0	0	0	-	no	no
[RGS14]	k5	2	3	MXD3	-61839	5	176732500	176739292	cys/bun	2	0	0	0	0	0	0	0	0	0	0	0	0	-	no	no
[RGS14]	k5	3	3	MXD3	-61839	5	176732500	176739292	cys/bun	16	0	0	0	0	0	0	0	3	0	0	0	0	-	no	no
[RGS14]	k5	1	3	LMAN2	-22246	5	176758562	176778885	cys/bun	1	0	0	0	0	0	0	0	1	0	0	0	0	-	no	no
[RGS14]	k5	2	3	LMAN2	-22246	5	176758562	176778885	cys/bun	2	0	0	0	0	0	0	0	0	0	0	0	0	-	no	no
[RGS14]	k5	3	3	LMAN2	-22246	5	176758562	176778885	cys/bun	16	0	0	0	0	0	0	0	0	0	0	0	0	-	no	no
[RGS14]	k5	1	3	RGS14	-1532	5	176784843	176799599	cys/bun	1	0	0	0	0	0	0	0	1	0	1	0	0	-	no	no
[RGS14]	k5	2	3	RGS14	-1532	5	176784843	176799599	cys/bun	2	0	0	0	0	0	0	0	0	0	0	0	0	-	no	no
[RGS14]	k5	3	3	RGS14	-1532	5	176784843	176799599	cys/bun	16	0	0	0	0	0	0	0	11	0	11	0	0	-	no	no
[RGS14]	k5	1	3	SLC34A1	10300	5	176811431	176825849	cys/bun	1	0	0	0	0	0	0	0	1	0	0	2	6	-	yes	yes
[RGS14]	k5	2	3	SLC34A1	10300	5	176811431	176825849	cys/bun	2	0	0	0	0	0	0	0	2	0	0	2	6	-	yes	yes
[RGS14]	k5	3	3	SLC34A1	10300	5	176811431	176825849	cys/bun	16	0	0	0	0	0	0	0	2	0	0	2	6	-	yes	yes
[RGS14]	k5	1	3	PFN3	25976	5	176827107	176827637	cys/bun	1	0	0	0	0	0	0	0	0	0	0	0	0	-	no	no
[RGS14]	k5	2	3	PFN3	25976	5	176827107	176827637	cys/bun	2	0	0	0	0	0	0	0	0	0	0	0	0	-	no	no
[RGS14]	k5	3	3	PFN3	25976	5	176827107	176827637	cys/bun	16	0	0	0	0	0	0	0	0	0	0	0	0	-	no	no
[RGS14]	k5	1	3	F12	28007	5	176829138	176836577	cys/bun	1	0	0	0	0	0	0	0	1	0	0	0	0	-	no	no
[RGS14]	k5	2	3	F12	28007	5	176829138	176836577	cys/bun	2	0	0	0	0	0	0	0	0	0	0	0	0	-	no	no
[RGS14]	k5	3	3	F12	28007	5	176829138	176836577	cys/bun	16	0	0	0	0	0	0	0	6	0	0	0	0	-	no	no
[RGS14]	k5	1	3	GRK6	52555	5	176853686	176869850	cys/bun	1	0	0	0	0	0	0	0	0	0	0	2	0	-	yes	yes
[RGS14]	k5	2	3	GRK6	52555	5	176853686	176869850	cys/bun	2	0	0	0	0	0	0	0	0	0	0	2	0	-	yes	yes
[RGS14]	k5	3	3	GRK6	52555	5	176853686	176869850	cys/bun	16	0	0	0	0	0	0	0	0	0	0	2	0	-	yes	yes
[RGS14]	k5	1	3	PRR7-AS1	63758	5	176864889	176874945	cys/bun	1	0	0	0	0	0	0	0	0	0	0	0	0	-	no	no
[RGS14]	k5	2	3	PRR7-AS1	63758	5	176864889	176874945	cys/bun	2	0	0	0	0	0	0	0	0	0	0	0	0	-	no	no
[RGS14]	k5	3	3	PRR7-AS1	63758	5	176864889	176874945	cys/bun	16	0	0	0	0	0	0	0	0	0	0	0	0	-	no	no
[RGS14]	k5	1	3	PRR7	72664	5	176873795	176883287	cys/bun	1	0	0	0	0	0	0	0	0	0	0	0	0	-	no	no
[RGS14]	k5	2	3	PRR7	72664	5	176873795	176883287	cys/bun	2	0	0	0	0	0	0	0	0	0	0	0	0	-	no	no
[RGS14]	k5	3	3	PRR7	72664	5	176873795	176883287	cys/bun	16	0	0	0	0	0	0	0	0	0	0	0	0	-	no	no
[RGS14]	k5	1	3	DBN1	82482	5	176883613	176900694	cys/bun	1	0	0	0	0	0	0	0	0	0	0	0	0	-	yes	yes
[RGS14]	k5	2	3	DBN1	82482	5	176883613	176900694	cys/bun	2	0	0	0	0	0	0	0	0	0	0	0	0	-	yes	yes
[RGS14]	k5	3	3	DBN1	82482	5	176883613	176900694	cys/bun	16	0	0	0	0	0	0	0	0	0	0	0	0	-	yes	yes
[RGS14]	k5	1	3	PDLIM7	109263	5	176910394	176924606	cys/bun	1	0	0	0	0	0	0	0	0	0	0	0	0	-	no	no
[RGS14]	k5	2	3	PDLIM7	109263	5	176910394	176924606	cys/bun	2	0	0	0	0	0	0	0	0	0	0	0	0	-	no	no
[RGS14]	k5	3	3	PDLIM7	109263	5	176910394	176924606	cys/bun	16	0	0	0	0	0	0	0	0	0	0	0	0	-	no	no
[RGS14]	k5	1	3	DOK3	127774	5	176928905	176937427	cys/bun	1	0	0	0	0	0	0	0	0	0	0	0	0	-	no	no
[RGS14]	k5	2	3	DOK3	127774	5	176928905	176937427	cys/bun	2	0	0	0	0	0	0	0	0	0	0	0	0	-	no	no
[RGS14]	k5	3	3	DOK3	127774	5	176928905	176937427	cys/bun	16	0	0	0	0	0	0	0	0	0	0	0	0	-	no	no
[RGS14]	k5	1	3	DDX41	137446	5	176938577	176943967	cys/bun	1	0	0	0	0	0	0	0	0	0	0	0	0	-	no	no
[RGS14]	k5	2	3	DDX41	137446	5	176938577	176943967	cys/bun	2	0	0	0	0	0	0	0	0	0	0	0	0	-	no	no
[RGS14]	k5	3	3	DDX41	137446	5	176938577	176943967	cys/bun	16	0	0	0	0	0	0	0	0	0	0	0	0	-	no	no
[RGS14]	k5	1	3	FAM193B	145658	5	176946789	176981548	cys/bun	1	0	0	0	0	0	0	0	0	0	0	0	0	-	yes	yes
[RGS14]	k5	2	3	FAM193B	145658	5	176946789	176981548	cys/bun	2	0	0	0	0	0	0	0	0	0	0	0	0	-	yes	yes
[RGS14]	k5	3	3	FAM193B	145658	5	176946789	176981548	cys/bun	16	0	0	0	0	0	0	0	0	0	0	0	0	-	yes	yes
[RGS14]	k5	1	3	TMED9	218081	5	177019212	177023099	cys/bun	1	0	0	0	0	0	0	0	0	0	0	0	0	-	no	no
[RGS14]	k5	2	3	TMED9	218081	5	177019212	177023099	cys/bun	2	0	0	0	0	0	0	0	0	0	0	0	0	-	no	no
[RGS14]	k5	3	3	TMED9	218081	5	177019212	177023099	cys/bun	16	0	0	0	0	0	0	0	0	0	0	0	0	-	no	no
[RGS14]	k5	1	3	B4GALT7	225987	5	177027118	177037346	cys/bun	1	0	0	0	0	0	0	0	0	0	0	0	0	-	no	no
[RGS14]	k5	2	3	B4GALT7	225987	5	177027118	177037346	cys/bun	2	0	0	0	0	0	0	0	0	0	0	0	0	-	no	no
[RGS14]	k5	3	3	B4GALT7	225987	5	177027118	177037346	cys/bun	16	0	0	0	0	0	0	0	0	0	0	0	0	-	no	no
[RGS14]	k5	1	3	LOC202181	244369	5	177045500	177099278	cys/bun	1	0	0	0	0	0	0	0	0	0	0	0	0	-	no	no
[RGS14]	k5	2	3	LOC202181	244369	5	177045500	177099278	cys/bun	2	0	0	0	0	0	0	0	0	0	0	0	0	-	no	no
[RGS14]	k5	3	3	LOC202181	244369	5	177045500	177099278	cys/bun	16	0	0	0	0	0	0	0	0	0	0	0	0	-	no	no
[RGS14]	k5	1	3	FAM153A	349233	5	177150364	177207505	cys/bun	1	0	0	0	0	0	0	0	0	0	0	0	0	-	no	no
[RGS14]	k5	2	3	FAM153A	349233	5	177150364	177207505	cys/bun	2	0	0	0	0	0	0	0	0	0	0	0	0	-	no	no
[RGS14]	k5	3	3	FAM153A	349233	5	177150364	177207505	cys/bun	16	0	0	0	0	0	0	0	0	0	0	0	0	-	no	no
[CPS1]	k6	1	2	MAP2	-941673	2	210288770	210598834	-	2	0	0	0	0	0	0	0	0	0	0	0	0	-	no	no
[CPS1]	k6	2	2	MAP2	-941673	2	210288770	210598834	-	20	0	0	0	0	0	0	0	0	0	0	0	0	-	no	no
[CPS1]	k6	1	2	UNC80	-676483	2	210636716	210864024	-	2	0	0	0	0	0	0	0	0	0	0	0	0	-	no	no
[CPS1]	k6	2	2	UNC80	-676483	2	210636716	210864024	-	20	0	0	0	0	0	0	0	0	0	0	0	0	-	no	no
[CPS1]	k6	1	2	RPE	-653523	2	210867288	210886984	-	2	0	0	0	0	0	0	0	0	0	0	0	0	-	no	no
[CPS1]	k6	2	2	RPE	-653523	2	210867288	210886984	-	20	0	0	0	0	0	0	0	0	0	0	0	0	-	no	no
[CPS1]	k6	1	2	KANSL1L	-504456	2	210885434	211036051	-	2	0	0	0	0	0	0	0	0	0	0	0	0	-	yes	no
[CPS1]	k6	2	2	KANSL1L	-504456	2	210885434	211036051	-	20	0	0	0	0	0	0	0	0	0	0	0	0	-	yes	no
[CPS1]	k6	1	2	LOC101928020	-611427	2	210894645	210929080	-	2	0	0	0	0	0	0	0	0	0	0	0	0	-	no	no
[CPS1]	k6	2	2	LOC101928020	-611427	2	210894645	210929080	-	20	0	0	0	0	0	0	0	0	0	0	0	0	-	no	no
[CPS1]	k6	1	2	ACADL	-450292	2	211052715	211090215	-	2	0	0	0	0	0	0	0	0	0	0	0	0	-	yes	no
[CPS1]	k6	2	2	ACADL	-450292	2	211052715	211090215	-	20	0	0	0	0	0	0	0	0	0	0	0	0	-	yes	no
[CPS1]	k6	1	2	MYL1	-360612	2	211154867	211179895	-	2	0	0	0	0	0	0	0	0	0	0	0	0	-	no	no
[CPS1]	k6	2	2	MYL1	-360612	2	211154867	211179895	-	20	0	0	0	0	0	0	0	0	0	0	0	0	-	no	no
[CPS1]	k6	1	2	LOC102724820	-205450	2	211189435	211335057	-	2	0	0	0	0	0	0	0	0	0	0	0	0	-	no	no
[CPS1]	k6	2	2	LOC102724820	-205450	2	211189435	211335057	-	20	0	0	0	0	0	0	0	0	0	0	0	0	-	no	no
[CPS1]	k6	1	2	LANCL1	-199008	2	211295972	211341499	-	2	0	0	0	0	0	0	0	0	0	0	0	0	-	no	no
[CPS1]	k6	2	2	LANCL1	-199008	2	211295972	211341499	-	20	0	0	0	0	0	0	0	0	0	0	0	0	-	no	no
[CPS1]	k6	1	2	CPS1	0	2	211342405	211543831	-	2	0	0	0	0	0	0	0	0	0	0	0	0	-	no	no
[CPS1]	k6	2	2	CPS1	0	2	211342405	211543831	-	20	0	0	0	0	0	0	0	0	0	0	0	0	-	no	no
[CPS1]	k6	1	2	CPS1-IT1	-55908	2	211482294	211484599	-	2	0	0	0	0	0	0	0	0	0	0	0	0	-	no	no
[CPS1]	k6	2	2	CPS1-IT1	-55908	2	211482294	211484599	-	20	0	0	0	0	0	0	0	0	0	0	0	0	-	no	no
[CPS1]	k6	1	2	ERBB4	699934	2	212240441	213403352	-	2	0	0	0	0	0	0	0	0	0	0	0	0	-	yes	yes
[CPS1]	k6	2	2	ERBB4	699934	2	212240441	213403352	-	20	0	0	0	0	0	0	0	0	0	0	0	0	-	yes	yes
[BCAS3]	k7	1	4	LOC653653	-1276309	17	58179120	58180280	cys	1	0	0	0	0	0	0	0	0	0	0	0	0	-	no	no
[BCAS3]	k7	2	4	LOC653653	-1276309	17	58179120	58180280	cys	3	0	0	0	0	0	0	0	0	0	0	0	0	-	no	no
[BCAS3]	k7	3	4	LOC653653	-1276309	17	58179120	58180280	cys	16	0	0	0	0	0	0	0	0	0	0	0	0	-	no	no
[BCAS3]	k7	4	4	LOC653653	-1276309	17	58179120	58180280	cys	1	0	0	0	0	0	0	0	0	0	0	0	0	-	no	no
[BCAS3]	k7	1	4	CA4	-1219683	17	58227301	58236906	cys	1	0	0	0	0	0	0	0	0	0	0	0	0	-	yes	yes
[BCAS3]	k7	2	4	CA4	-1219683	17	58227301	58236906	cys	3	0	0	0	0	0	0	0	0	0	0	0	0	-	yes	yes
[BCAS3]	k7	3	4	CA4	-1219683	17	58227301	58236906	cys	16	0	0	0	0	0	0	0	0	0	0	0	0	-	yes	yes
[BCAS3]	k7	4	4	CA4	-1219683	17	58227301	58236906	cys	1	0	0	0	0	0	0	0	0	0	0	0	0	-	yes	yes
[BCAS3]	k7	1	4	USP32	-987003	17	58254690	58469586	cys	1	0	0	0	0	0	0	0	0	0	0	0	0	-	yes	yes
[BCAS3]	k7	2	4	USP32	-987003	17	58254690	58469586	cys	3	0	0	0	0	0	0	0	0	0	0	0	0	-	yes	yes
[BCAS3]	k7	3	4	USP32	-987003	17	58254690	58469586	cys	16	0	0	0	0	0	0	0	0	0	0	0	0	-	yes	yes
[BCAS3]	k7	4	4	USP32	-987003	17	58254690	58469586	cys	1	0	0	0	0	0	0	0	0	0	0	0	0	-	yes	yes
[BCAS3]	k7	1	4	SCARNA20	-1147583	17	58308876	58309006	cys	1	0	0	0	0	0	0	0	0	0	0	0	0	-	no	no
[BCAS3]	k7	2	4	SCARNA20	-1147583	17	58308876	58309006	cys	3	0	0	0	0	0	0	0	0	0	0	0	0	-	no	no
[BCAS3]	k7	3	4	SCARNA20	-1147583	17	58308876	58309006	cys	16	0	0	0	0	0	0	0	0	0	0	0	0	-	no	no
[BCAS3]	k7	4	4	SCARNA20	-1147583	17	58308876	58309006	cys	1	0	0	0	0	0	0	0	0	0	0	0	0	-	no	no
[BCAS3]	k7	1	4	C17orf64	-947802	17	58499864	58508787	cys	1	0	0	0	0	0	0	0	0	0	0	0	0	-	no	no
[BCAS3]	k7	2	4	C17orf64	-947802	17	58499864	58508787	cys	3	0	0	0	0	0	0	0	0	0	0	0	0	-	no	no
[BCAS3]	k7	3	4	C17orf64	-947802	17	58499864	58508787	cys	16	0	0	0	0	0	0	0	0	0	0	0	0	-	no	no
[BCAS3]	k7	4	4	C17orf64	-947802	17	58499864	58508787	cys	1	0	0	0	0	0	0	0	0	0	0	0	0	-	no	no
[BCAS3]	k7	1	4	APPBP2	-852988	17	58520509	58603601	cys	1	0	0	0	0	0	0	0	0	0	0	0	0	-	yes	yes
[BCAS3]	k7	2	4	APPBP2	-852988	17	58520509	58603601	cys	3	0	0	0	0	0	0	0	0	0	0	0	0	-	yes	yes
[BCAS3]	k7	3	4	APPBP2	-852988	17	58520509	58603601	cys	16	0	0	0	0	0	0	0	0	0	0	0	0	-	yes	yes
[BCAS3]	k7	4	4	APPBP2	-852988	17	58520509	58603601	cys	1	0	0	0	0	0	0	0	0	0	0	0	0	-	yes	yes
[BCAS3]	k7	1	4	PPM1D	-712949	17	58677543	58743640	cys	1	0	0	0	0	0	0	0	0	0	0	0	0	-	yes	no
[BCAS3]	k7	2	4	PPM1D	-712949	17	58677543	58743640	cys	3	0	0	0	0	0	0	0	0	0	0	0	0	-	yes	no
[BCAS3]	k7	3	4	PPM1D	-712949	17	58677543	58743640	cys	16	0	0	0	0	0	0	0	0	0	0	0	0	-	yes	no
[BCAS3]	k7	4	4	PPM1D	-712949	17	58677543	58743640	cys	1	0	0	0	0	0	0	0	0	0	0	0	0	-	yes	no
[BCAS3]	k7	1	4	BCAS3	0	17	58755171	59470199	cys	1	0	0	0	0	0	0	0	0	0	1	0	0	-	yes	yes
[HOXD8]	k37	3	6	HOXD11	-19267	2	176972083	176974316	cys/bun	1	1	0	0	1	0	0	0	1	0	0	17	0	-	yes	yes
[BCAS3]	k7	3	4	BCAS3	0	17	58755171	59470199	cys	16	0	0	0	0	0	0	0	0	0	11	0	0	-	yes	yes
[BCAS3]	k7	4	4	BCAS3	0	17	58755171	59470199	cys	1	0	0	0	0	0	0	0	0	0	0	0	0	-	yes	yes
[BCAS3]	k7	1	4	TBX2	20667	17	59477256	59486827	cys	1	0	0	0	0	0	0	0	1	0	0	0	0	-	yes	yes
[BCAS3]	k7	2	4	TBX2	20667	17	59477256	59486827	cys	3	0	0	0	0	0	0	0	0	0	0	0	0	-	yes	yes
[BCAS3]	k7	3	4	TBX2	20667	17	59477256	59486827	cys	16	1	0	0	4	0	0	0	16	0	16	0	0	-	yes	yes
[BCAS3]	k7	4	4	TBX2	20667	17	59477256	59486827	cys	1	0	0	0	0	0	0	0	0	0	0	0	0	-	yes	yes
[BCAS3]	k7	1	4	LINC02875	32522	17	59489111	59490641	cys	1	0	0	0	0	0	0	0	0	0	0	0	0	-	yes	no
[BCAS3]	k7	2	4	LINC02875	32522	17	59489111	59490641	cys	3	0	0	0	0	0	0	0	0	0	0	0	0	-	yes	no
[BCAS3]	k7	3	4	LINC02875	32522	17	59489111	59490641	cys	16	0	0	0	0	0	0	0	0	0	0	0	0	-	yes	no
[BCAS3]	k7	4	4	LINC02875	32522	17	59489111	59490641	cys	1	0	0	0	0	0	0	0	0	0	0	0	0	-	yes	no
[BCAS3]	k7	1	4	TBX4	77217	17	59533806	59561664	cys	1	0	0	0	0	0	0	0	0	0	0	0	0	-	no	no
[BCAS3]	k7	2	4	TBX4	77217	17	59533806	59561664	cys	3	0	0	0	0	0	0	0	0	0	0	0	0	-	no	no
[BCAS3]	k7	3	4	TBX4	77217	17	59533806	59561664	cys	16	0	0	0	0	0	0	0	0	0	0	0	0	-	no	no
[BCAS3]	k7	4	4	TBX4	77217	17	59533806	59561664	cys	1	0	0	0	0	0	0	0	0	0	0	0	0	-	no	no
[BCAS3]	k7	1	4	NACA2	211204	17	59667793	59668563	cys	1	0	0	0	0	0	0	0	0	0	0	0	0	-	no	no
[BCAS3]	k7	2	4	NACA2	211204	17	59667793	59668563	cys	3	0	0	0	0	0	0	0	0	0	0	0	0	-	no	no
[BCAS3]	k7	3	4	NACA2	211204	17	59667793	59668563	cys	16	0	0	0	0	0	0	0	0	0	0	0	0	-	no	no
[BCAS3]	k7	4	4	NACA2	211204	17	59667793	59668563	cys	1	0	0	0	0	0	0	0	0	0	0	0	0	-	no	no
[BCAS3]	k7	1	4	BRIP1	299957	17	59756546	59940920	cys	1	0	0	0	0	0	0	0	0	0	0	0	1	-	no	no
[BCAS3]	k7	2	4	BRIP1	299957	17	59756546	59940920	cys	3	0	0	0	0	0	0	0	0	0	0	0	1	-	no	no
[BCAS3]	k7	3	4	BRIP1	299957	17	59756546	59940920	cys	16	0	0	0	0	0	0	0	0	0	0	0	1	-	no	no
[BCAS3]	k7	4	4	BRIP1	299957	17	59756546	59940920	cys	1	0	0	0	0	0	0	0	0	0	0	0	1	-	no	no
[DAB2]	k8	1	4	OSMR	-465641	5	38845959	38935743	cys/bun	10	0	0	0	0	0	0	0	0	0	0	0	0	-	no	no
[DAB2]	k8	2	4	OSMR	-465641	5	38845959	38935743	cys/bun	2	0	0	0	0	0	0	0	0	0	0	0	0	-	no	no
[DAB2]	k8	3	4	OSMR	-465641	5	38845959	38935743	cys/bun	13	0	0	0	0	0	0	0	0	0	0	0	0	-	no	no
[DAB2]	k8	4	4	OSMR	-465641	5	38845959	38935743	cys/bun	40	0	0	0	0	0	0	0	0	0	0	0	0	-	no	no
[DAB2]	k8	1	4	RICTOR	-326874	5	38938022	39074510	cys/bun	10	0	0	0	0	0	0	0	0	0	0	1	0	-	no	no
[DAB2]	k8	2	4	RICTOR	-326874	5	38938022	39074510	cys/bun	2	0	0	0	0	0	0	0	0	0	0	1	0	-	no	no
[DAB2]	k8	3	4	RICTOR	-326874	5	38938022	39074510	cys/bun	13	0	0	0	0	0	0	0	0	0	0	1	0	-	no	no
[DAB2]	k8	4	4	RICTOR	-326874	5	38938022	39074510	cys/bun	40	0	0	0	0	0	0	0	0	0	0	1	0	-	no	no
[DAB2]	k8	1	4	FYB1	-130625	5	39105353	39270759	cys/bun	10	0	0	0	0	0	0	0	0	0	0	0	0	-	no	no
[DAB2]	k8	2	4	FYB1	-130625	5	39105353	39270759	cys/bun	2	0	0	0	0	0	0	0	0	0	0	0	0	-	no	no
[DAB2]	k8	3	4	FYB1	-130625	5	39105353	39270759	cys/bun	13	0	0	0	0	0	0	0	0	0	0	0	0	-	no	no
[DAB2]	k8	4	4	FYB1	-130625	5	39105353	39270759	cys/bun	40	0	0	0	0	0	0	0	0	0	0	0	0	-	no	no
[DAB2]	k8	1	4	C9	-36729	5	39284377	39364655	cys/bun	10	0	0	0	0	0	0	0	0	0	0	0	0	-	no	no
[DAB2]	k8	2	4	C9	-36729	5	39284377	39364655	cys/bun	2	0	0	0	0	0	0	0	0	0	0	0	0	-	no	no
[DAB2]	k8	3	4	C9	-36729	5	39284377	39364655	cys/bun	13	0	0	0	0	0	0	0	0	0	0	0	0	-	no	no
[DAB2]	k8	4	4	C9	-36729	5	39284377	39364655	cys/bun	40	0	0	0	0	0	0	0	0	0	0	0	0	-	no	no
[DAB2]	k8	1	4	DAB2	0	5	39371775	39425335	cys/bun	10	1	0	0	0	0	9	0	0	0	2	2	0	tubulo-interstitial	yes	yes
[DAB2]	k8	2	4	DAB2	0	5	39371775	39425335	cys/bun	2	0	0	0	0	0	0	0	2	0	2	2	0	-	yes	yes
[DAB2]	k8	3	4	DAB2	0	5	39371775	39425335	cys/bun	13	0	0	0	0	0	0	0	1	0	0	2	0	-	yes	yes
[DAB2]	k8	4	4	DAB2	0	5	39371775	39425335	cys/bun	40	0	0	0	0	0	0	0	0	0	0	2	0	-	yes	yes
[DAB2]	k8	1	4	LOC101926940	119148	5	39520532	39524810	cys/bun	10	0	0	0	0	0	0	0	0	0	0	0	0	-	no	no
[DAB2]	k8	2	4	LOC101926940	119148	5	39520532	39524810	cys/bun	2	0	0	0	0	0	0	0	0	0	0	0	0	-	no	no
[DAB2]	k8	3	4	LOC101926940	119148	5	39520532	39524810	cys/bun	13	0	0	0	0	0	0	0	0	0	0	0	0	-	no	no
[DAB2]	k8	4	4	LOC101926940	119148	5	39520532	39524810	cys/bun	40	0	0	0	0	0	0	0	0	0	0	0	0	-	no	no
[DAB2]	k8	1	4	LINC00603	651008	5	40052392	40053426	cys/bun	10	0	0	0	0	0	0	0	0	0	0	0	0	-	no	no
[DAB2]	k8	2	4	LINC00603	651008	5	40052392	40053426	cys/bun	2	0	0	0	0	0	0	0	0	0	0	0	0	-	no	no
[DAB2]	k8	3	4	LINC00603	651008	5	40052392	40053426	cys/bun	13	0	0	0	0	0	0	0	9	0	0	0	0	-	no	no
[DAB2]	k8	4	4	LINC00603	651008	5	40052392	40053426	cys/bun	40	0	0	0	0	0	0	0	34	0	0	0	0	-	no	no
[DCDC5]	k9	1	2	KCNA4	-710513	11	30031287	30038577	cys/bun	3	0	0	0	0	0	0	0	0	0	0	0	0	-	no	no
[DCDC5]	k9	2	2	KCNA4	-710513	11	30031287	30038577	cys/bun	1	0	0	0	0	0	0	0	0	0	0	0	0	-	no	no
[DCDC5]	k9	1	2	FSHB	-492266	11	30252562	30256824	cys/bun	3	0	0	0	0	0	0	0	0	0	0	0	0	-	no	no
[DCDC5]	k9	2	2	FSHB	-492266	11	30252562	30256824	cys/bun	1	0	0	0	0	0	0	0	0	0	0	0	0	-	no	no
[DCDC5]	k9	1	2	ARL14EP	-389925	11	30344648	30359165	cys/bun	3	0	0	0	0	0	0	0	0	0	0	0	0	-	no	no
[DCDC5]	k9	2	2	ARL14EP	-389925	11	30344648	30359165	cys/bun	1	0	0	0	0	0	0	0	0	0	0	0	0	-	no	no
[DCDC5]	k9	1	2	MPPED2	-141160	11	30406039	30607930	cys/bun	3	0	0	0	0	0	0	0	0	0	0	0	0	-	yes	yes
[DCDC5]	k9	2	2	MPPED2	-141160	11	30406039	30607930	cys/bun	1	0	0	0	0	0	0	0	0	0	0	0	0	-	yes	yes
[DCDC5]	k9	1	2	DCDC5	136059	11	30885149	31014233	cys/bun	3	0	0	0	0	0	0	0	0	0	0	0	0	-	no	no
[DCDC5]	k9	2	2	DCDC5	136059	11	30885149	31014233	cys/bun	1	0	0	0	0	0	0	0	0	0	0	0	0	-	no	no
[DCDC5]	k9	1	2	DCDC1	535080	11	31284170	31391357	cys/bun	3	0	0	0	0	0	0	0	0	0	0	0	0	-	no	no
[DCDC5]	k9	2	2	DCDC1	535080	11	31284170	31391357	cys/bun	1	0	0	0	0	0	0	0	0	0	0	0	0	-	no	no
[DCDC5]	k9	1	2	DNAJC24	642286	11	31391376	31454382	cys/bun	3	0	0	0	0	0	0	0	0	0	0	0	0	-	no	no
[DCDC5]	k9	2	2	DNAJC24	642286	11	31391376	31454382	cys/bun	1	0	0	0	0	0	0	0	0	0	0	0	0	-	no	no
[DCDC5]	k9	1	2	IMMP1L	704858	11	31453948	31531169	cys/bun	3	0	0	0	0	0	0	0	0	0	0	0	0	-	no	no
[DCDC5]	k9	2	2	IMMP1L	704858	11	31453948	31531169	cys/bun	1	0	0	0	0	0	0	0	0	0	0	0	0	-	no	no
[DCDC5]	k9	1	2	ELP4	782185	11	31531275	31806073	cys/bun	3	0	0	0	0	0	0	0	0	0	0	0	0	-	no	no
[DCDC5]	k9	2	2	ELP4	782185	11	31531275	31806073	cys/bun	1	0	0	0	0	0	0	0	0	0	0	0	0	-	no	no
[DCDC5]	k9	1	2	PAX6	1057249	11	31806339	31839509	cys/bun	3	0	0	0	0	0	0	0	0	0	0	0	1	-	no	no
[DCDC5]	k9	2	2	PAX6	1057249	11	31806339	31839509	cys/bun	1	0	0	0	0	0	0	0	0	0	0	0	1	-	no	no
[DCDC5]	k9	1	2	DKFZp686K1684	1089023	11	31838113	31908587	cys/bun	3	0	0	0	0	0	0	0	0	0	0	0	0	-	no	no
[DCDC5]	k9	2	2	DKFZp686K1684	1089023	11	31838113	31908587	cys/bun	1	0	0	0	0	0	0	0	0	0	0	0	0	-	no	no
[DCDC5]	k9	1	2	PAUPAR	1099023	11	31848113	31850850	cys/bun	3	0	0	0	0	0	0	0	0	0	0	0	0	-	no	no
[DCDC5]	k9	2	2	PAUPAR	1099023	11	31848113	31850850	cys/bun	1	0	0	0	0	0	0	0	0	0	0	0	0	-	no	no
[UNCX]	k10	1	2	PRKAR1B	-519254	7	588833	767313	cys/bun	2	0	0	0	0	0	0	0	0	0	0	0	0	-	no	no
[UNCX]	k10	2	2	PRKAR1B	-519254	7	588833	767313	cys/bun	3	0	0	0	0	0	0	0	0	0	0	0	0	-	no	no
[UNCX]	k10	1	2	DNAAF5	-460451	7	766337	826116	cys/bun	2	0	0	0	0	0	0	0	0	0	0	0	0	-	no	no
[UNCX]	k10	2	2	DNAAF5	-460451	7	766337	826116	cys/bun	3	0	0	0	0	0	0	0	0	0	0	0	0	-	no	no
[UNCX]	k10	1	2	SUN1	-372010	7	855193	914557	cys/bun	2	0	0	0	0	0	0	0	0	0	0	0	0	-	no	no
[UNCX]	k10	2	2	SUN1	-372010	7	855193	914557	cys/bun	3	0	0	0	0	0	0	0	0	0	0	0	0	-	no	no
[UNCX]	k10	1	2	GET4	-350496	7	916190	936071	cys/bun	2	0	0	0	0	0	0	0	0	0	0	0	0	-	no	no
[UNCX]	k10	2	2	GET4	-350496	7	916190	936071	cys/bun	3	0	0	0	0	0	0	0	0	0	0	0	0	-	no	no
[UNCX]	k10	1	2	ADAP1	-291524	7	937536	995043	cys/bun	2	0	0	0	0	0	0	0	0	0	0	0	0	-	no	no
[UNCX]	k10	2	2	ADAP1	-291524	7	937536	995043	cys/bun	3	0	0	0	0	0	0	0	0	0	0	0	0	-	no	no
[UNCX]	k10	1	2	COX19	-271332	7	1004485	1015235	cys/bun	2	0	0	0	0	0	0	0	0	0	0	0	0	-	no	no
[UNCX]	k10	2	2	COX19	-271332	7	1004485	1015235	cys/bun	3	0	0	0	0	0	0	0	0	0	0	0	0	-	no	no
[UNCX]	k10	1	2	CYP2W1	-257291	7	1022834	1029276	cys/bun	2	0	0	0	0	0	0	0	0	0	0	0	0	-	no	yes
[UNCX]	k10	2	2	CYP2W1	-257291	7	1022834	1029276	cys/bun	3	0	0	0	0	0	0	0	0	0	0	0	0	-	no	yes
[UNCX]	k10	1	2	C7orf50	-108674	7	1036622	1177893	cys/bun	2	0	0	0	0	0	0	0	0	0	0	0	0	-	no	no
[UNCX]	k10	2	2	C7orf50	-108674	7	1036622	1177893	cys/bun	3	0	0	0	0	0	0	0	0	0	0	0	0	-	no	no
[UNCX]	k10	1	2	MIR339	-223905	7	1062568	1062662	cys/bun	2	0	0	0	0	0	0	0	0	0	0	0	0	-	no	no
[UNCX]	k10	2	2	MIR339	-223905	7	1062568	1062662	cys/bun	3	0	0	0	0	0	0	0	0	0	0	0	0	-	no	no
[UNCX]	k10	1	2	GPR146	-187670	7	1097140	1098897	cys/bun	2	0	0	0	0	0	0	0	0	0	0	0	0	-	yes	yes
[UNCX]	k10	2	2	GPR146	-187670	7	1097140	1098897	cys/bun	3	0	0	0	0	0	0	0	0	0	0	0	0	-	yes	yes
[UNCX]	k10	1	2	GPER1	-153116	7	1126442	1133451	cys/bun	2	0	0	0	0	0	0	0	0	0	0	0	0	-	no	no
[UNCX]	k10	2	2	GPER1	-153116	7	1126442	1133451	cys/bun	3	0	0	0	0	0	0	0	0	0	0	0	0	-	no	no
[UNCX]	k10	1	2	ZFAND2A	-86712	7	1192542	1199855	cys/bun	2	0	0	0	0	0	0	0	0	0	0	0	0	-	no	no
[UNCX]	k10	2	2	ZFAND2A	-86712	7	1192542	1199855	cys/bun	3	0	0	0	0	0	0	0	0	0	0	0	0	-	no	no
[UNCX]	k10	1	2	LOC101927021	-80973	7	1200009	1205594	cys/bun	2	0	0	0	0	0	0	0	0	0	0	0	0	-	no	no
[UNCX]	k10	2	2	LOC101927021	-80973	7	1200009	1205594	cys/bun	3	0	0	0	0	0	0	0	0	0	0	0	0	-	no	no
[UNCX]	k10	1	2	UNCX	-9954	7	1272653	1276613	cys/bun	2	0	0	0	0	0	0	0	0	0	0	0	0	-	no	no
[UNCX]	k10	2	2	UNCX	-9954	7	1272653	1276613	cys/bun	3	0	0	0	0	0	0	0	0	0	0	0	0	-	no	no
[UNCX]	k10	1	2	MICALL2	187427	7	1473994	1499109	cys/bun	2	0	0	0	0	0	0	0	0	0	0	0	0	-	no	no
[UNCX]	k10	2	2	MICALL2	187427	7	1473994	1499109	cys/bun	3	0	0	0	0	0	0	0	0	0	0	0	0	-	no	no
[UNCX]	k10	1	2	INTS1	223345	7	1509912	1544018	cys/bun	2	0	0	0	0	0	0	0	0	0	0	0	1	-	no	no
[UNCX]	k10	2	2	INTS1	223345	7	1509912	1544018	cys/bun	3	0	0	0	0	0	0	0	0	0	0	0	1	-	no	no
[UNCX]	k10	1	2	MAFK	283800	7	1570367	1582679	cys/bun	2	0	0	0	0	0	0	0	0	0	0	0	0	-	no	no
[UNCX]	k10	2	2	MAFK	283800	7	1570367	1582679	cys/bun	3	0	0	0	0	0	0	0	0	0	0	0	0	-	no	no
[UNCX]	k10	1	2	TMEM184A	295303	7	1581870	1596066	cys/bun	2	0	0	0	0	0	0	0	0	0	0	0	0	-	no	no
[UNCX]	k10	2	2	TMEM184A	295303	7	1581870	1596066	cys/bun	3	0	0	0	0	0	0	0	0	0	0	0	0	-	no	no
[SLC22A2]	k11	1	10	SOD2	-514204	6	160100148	160114353	-	56	0	0	0	0	0	0	0	1	0	9	3	0	-	no	no
[SLC22A2]	k11	2	10	SOD2	-514204	6	160100148	160114353	-	4	0	0	0	0	0	0	0	0	0	0	3	0	-	no	no
[SLC22A2]	k11	3	10	SOD2	-514204	6	160100148	160114353	-	1	0	0	0	0	0	0	0	0	0	0	3	0	-	no	no
[SLC22A2]	k11	4	10	SOD2	-514204	6	160100148	160114353	-	4	0	0	0	0	0	0	0	0	0	0	3	0	-	no	no
[SLC22A2]	k11	5	10	SOD2	-514204	6	160100148	160114353	-	1	0	0	0	0	0	0	0	0	0	0	3	0	-	no	no
[SLC22A2]	k11	6	10	SOD2	-514204	6	160100148	160114353	-	32	0	0	0	0	0	0	0	0	0	0	3	0	-	no	no
[SLC22A2]	k11	7	10	SOD2	-514204	6	160100148	160114353	-	1	0	0	0	0	0	0	0	0	0	0	3	0	-	no	no
[SLC22A2]	k11	8	10	SOD2	-514204	6	160100148	160114353	-	3	0	0	0	0	0	0	0	0	0	0	3	0	-	no	no
[SLC22A2]	k11	9	10	SOD2	-514204	6	160100148	160114353	-	23	0	0	0	0	0	0	0	0	0	0	3	0	-	no	no
[SLC22A2]	k11	10	10	SOD2	-514204	6	160100148	160114353	-	80	0	0	0	0	0	0	0	0	0	18	3	0	-	no	no
[SLC22A2]	k11	1	10	WTAP	-451205	6	160148029	160177352	-	56	0	0	0	0	0	0	0	2	0	1	0	0	-	no	no
[SLC22A2]	k11	2	10	WTAP	-451205	6	160148029	160177352	-	4	0	0	0	0	0	0	0	0	0	0	0	0	-	no	no
[SLC22A2]	k11	3	10	WTAP	-451205	6	160148029	160177352	-	1	0	0	0	0	0	0	0	0	0	0	0	0	-	no	no
[SLC22A2]	k11	4	10	WTAP	-451205	6	160148029	160177352	-	4	0	0	0	0	0	0	0	0	0	0	0	0	-	no	no
[SLC22A2]	k11	5	10	WTAP	-451205	6	160148029	160177352	-	1	0	0	0	0	0	0	0	0	0	0	0	0	-	no	no
[SLC22A2]	k11	6	10	WTAP	-451205	6	160148029	160177352	-	32	0	0	0	0	0	0	0	0	0	0	0	0	-	no	no
[SLC22A2]	k11	7	10	WTAP	-451205	6	160148029	160177352	-	1	0	0	0	0	0	0	0	0	0	0	0	0	-	no	no
[SLC22A2]	k11	8	10	WTAP	-451205	6	160148029	160177352	-	3	0	0	0	0	0	0	0	0	0	0	0	0	-	no	no
[SLC22A2]	k11	9	10	WTAP	-451205	6	160148029	160177352	-	23	0	0	0	0	0	0	0	0	0	0	0	0	-	no	no
[SLC22A2]	k11	10	10	WTAP	-451205	6	160148029	160177352	-	80	0	0	0	0	0	0	0	1	0	0	0	0	-	no	no
[SLC22A2]	k11	1	10	LOC100129518	-445193	6	160181290	160183364	-	56	0	0	0	0	0	0	0	0	0	0	0	0	-	no	no
[SLC22A2]	k11	2	10	LOC100129518	-445193	6	160181290	160183364	-	4	0	0	0	0	0	0	0	0	0	0	0	0	-	no	no
[SLC22A2]	k11	3	10	LOC100129518	-445193	6	160181290	160183364	-	1	0	0	0	0	0	0	0	0	0	0	0	0	-	no	no
[SLC22A2]	k11	4	10	LOC100129518	-445193	6	160181290	160183364	-	4	0	0	0	0	0	0	0	0	0	0	0	0	-	no	no
[SLC22A2]	k11	5	10	LOC100129518	-445193	6	160181290	160183364	-	1	0	0	0	0	0	0	0	0	0	0	0	0	-	no	no
[SLC22A2]	k11	6	10	LOC100129518	-445193	6	160181290	160183364	-	32	0	0	0	0	0	0	0	0	0	0	0	0	-	no	no
[SLC22A2]	k11	7	10	LOC100129518	-445193	6	160181290	160183364	-	1	0	0	0	0	0	0	0	0	0	0	0	0	-	no	no
[SLC22A2]	k11	8	10	LOC100129518	-445193	6	160181290	160183364	-	3	0	0	0	0	0	0	0	0	0	0	0	0	-	no	no
[SLC22A2]	k11	9	10	LOC100129518	-445193	6	160181290	160183364	-	23	0	0	0	0	0	0	0	0	0	0	0	0	-	no	no
[SLC22A2]	k11	10	10	LOC100129518	-445193	6	160181290	160183364	-	80	0	0	0	0	0	0	0	0	0	0	0	0	-	no	no
[SLC22A2]	k11	1	10	ACAT2	-428470	6	160182988	160200087	-	56	0	0	0	0	0	0	0	2	0	0	0	0	-	no	no
[SLC22A2]	k11	2	10	ACAT2	-428470	6	160182988	160200087	-	4	0	0	0	0	0	0	0	0	0	0	0	0	-	no	no
[SLC22A2]	k11	3	10	ACAT2	-428470	6	160182988	160200087	-	1	0	0	0	0	0	0	0	0	0	0	0	0	-	no	no
[SLC22A2]	k11	4	10	ACAT2	-428470	6	160182988	160200087	-	4	0	0	0	0	0	0	0	0	0	0	0	0	-	no	no
[SLC22A2]	k11	5	10	ACAT2	-428470	6	160182988	160200087	-	1	0	0	0	0	0	0	0	0	0	0	0	0	-	no	no
[SLC22A2]	k11	6	10	ACAT2	-428470	6	160182988	160200087	-	32	0	0	0	0	0	0	0	0	0	0	0	0	-	no	no
[SLC22A2]	k11	7	10	ACAT2	-428470	6	160182988	160200087	-	1	0	0	0	0	0	0	0	0	0	0	0	0	-	no	no
[SLC22A2]	k11	8	10	ACAT2	-428470	6	160182988	160200087	-	3	0	0	0	0	0	0	0	0	0	0	0	0	-	no	no
[SLC22A2]	k11	9	10	ACAT2	-428470	6	160182988	160200087	-	23	0	0	0	0	0	0	0	0	0	0	0	0	-	no	no
[SLC22A2]	k11	10	10	ACAT2	-428470	6	160182988	160200087	-	80	0	0	0	0	0	0	0	0	0	0	0	0	-	no	no
[SLC22A2]	k11	1	10	TCP1	-417822	6	160199529	160210735	-	56	0	0	0	0	0	0	0	0	0	0	0	0	-	no	no
[SLC22A2]	k11	2	10	TCP1	-417822	6	160199529	160210735	-	4	0	0	0	0	0	0	0	0	0	0	0	0	-	no	no
[SLC22A2]	k11	3	10	TCP1	-417822	6	160199529	160210735	-	1	0	0	0	0	0	0	0	0	0	0	0	0	-	no	no
[SLC22A2]	k11	4	10	TCP1	-417822	6	160199529	160210735	-	4	0	0	0	0	0	0	0	0	0	0	0	0	-	no	no
[SLC22A2]	k11	5	10	TCP1	-417822	6	160199529	160210735	-	1	0	0	0	0	0	0	0	0	0	0	0	0	-	no	no
[SLC22A2]	k11	6	10	TCP1	-417822	6	160199529	160210735	-	32	0	0	0	0	0	0	0	0	0	0	0	0	-	no	no
[SLC22A2]	k11	7	10	TCP1	-417822	6	160199529	160210735	-	1	0	0	0	0	0	0	0	0	0	0	0	0	-	no	no
[SLC22A2]	k11	8	10	TCP1	-417822	6	160199529	160210735	-	3	0	0	0	0	0	0	0	0	0	0	0	0	-	no	no
[SLC22A2]	k11	9	10	TCP1	-417822	6	160199529	160210735	-	23	0	0	0	0	0	0	0	0	0	0	0	0	-	no	no
[SLC22A2]	k11	10	10	TCP1	-417822	6	160199529	160210735	-	80	0	0	0	0	0	0	0	0	0	0	0	0	-	no	no
[SLC22A2]	k11	1	10	SNORA20	-427144	6	160201281	160201413	-	56	0	0	0	0	0	0	0	0	0	0	0	0	-	no	no
[SLC22A2]	k11	2	10	SNORA20	-427144	6	160201281	160201413	-	4	0	0	0	0	0	0	0	0	0	0	0	0	-	no	no
[SLC22A2]	k11	3	10	SNORA20	-427144	6	160201281	160201413	-	1	0	0	0	0	0	0	0	0	0	0	0	0	-	no	no
[SLC22A2]	k11	4	10	SNORA20	-427144	6	160201281	160201413	-	4	0	0	0	0	0	0	0	0	0	0	0	0	-	no	no
[SLC22A2]	k11	5	10	SNORA20	-427144	6	160201281	160201413	-	1	0	0	0	0	0	0	0	0	0	0	0	0	-	no	no
[SLC22A2]	k11	6	10	SNORA20	-427144	6	160201281	160201413	-	32	0	0	0	0	0	0	0	0	0	0	0	0	-	no	no
[SLC22A2]	k11	7	10	SNORA20	-427144	6	160201281	160201413	-	1	0	0	0	0	0	0	0	0	0	0	0	0	-	no	no
[SLC22A2]	k11	8	10	SNORA20	-427144	6	160201281	160201413	-	3	0	0	0	0	0	0	0	0	0	0	0	0	-	no	no
[SLC22A2]	k11	9	10	SNORA20	-427144	6	160201281	160201413	-	23	0	0	0	0	0	0	0	0	0	0	0	0	-	no	no
[SLC22A2]	k11	10	10	SNORA20	-427144	6	160201281	160201413	-	80	0	0	0	0	0	0	0	0	0	0	0	0	-	no	no
[SLC22A2]	k11	1	10	SNORA29	-421792	6	160206625	160206765	-	56	0	0	0	0	0	0	0	0	0	0	0	0	-	no	no
[SLC22A2]	k11	2	10	SNORA29	-421792	6	160206625	160206765	-	4	0	0	0	0	0	0	0	0	0	0	0	0	-	no	no
[SLC22A2]	k11	3	10	SNORA29	-421792	6	160206625	160206765	-	1	0	0	0	0	0	0	0	0	0	0	0	0	-	no	no
[SLC22A2]	k11	4	10	SNORA29	-421792	6	160206625	160206765	-	4	0	0	0	0	0	0	0	0	0	0	0	0	-	no	no
[SLC22A2]	k11	5	10	SNORA29	-421792	6	160206625	160206765	-	1	0	0	0	0	0	0	0	0	0	0	0	0	-	no	no
[SLC22A2]	k11	6	10	SNORA29	-421792	6	160206625	160206765	-	32	0	0	0	0	0	0	0	0	0	0	0	0	-	no	no
[SLC22A2]	k11	7	10	SNORA29	-421792	6	160206625	160206765	-	1	0	0	0	0	0	0	0	0	0	0	0	0	-	no	no
[SLC22A2]	k11	8	10	SNORA29	-421792	6	160206625	160206765	-	3	0	0	0	0	0	0	0	0	0	0	0	0	-	no	no
[SLC22A2]	k11	9	10	SNORA29	-421792	6	160206625	160206765	-	23	0	0	0	0	0	0	0	0	0	0	0	0	-	no	no
[SLC22A2]	k11	10	10	SNORA29	-421792	6	160206625	160206765	-	80	0	0	0	0	0	0	0	0	0	0	0	0	-	no	no
[SLC22A2]	k11	1	10	MRPL18	-409096	6	160211491	160219461	-	56	0	0	0	0	0	0	0	0	0	1	0	0	-	no	no
[SLC22A2]	k11	2	10	MRPL18	-409096	6	160211491	160219461	-	4	0	0	0	0	0	0	0	0	0	0	0	0	-	no	no
[SLC22A2]	k11	3	10	MRPL18	-409096	6	160211491	160219461	-	1	0	0	0	0	0	0	0	0	0	0	0	0	-	no	no
[SLC22A2]	k11	4	10	MRPL18	-409096	6	160211491	160219461	-	4	0	0	0	0	0	0	0	0	0	0	0	0	-	no	no
[SLC22A2]	k11	5	10	MRPL18	-409096	6	160211491	160219461	-	1	0	0	0	0	0	0	0	0	0	0	0	0	-	no	no
[SLC22A2]	k11	6	10	MRPL18	-409096	6	160211491	160219461	-	32	0	0	0	0	0	0	0	0	0	0	0	0	-	no	no
[SLC22A2]	k11	7	10	MRPL18	-409096	6	160211491	160219461	-	1	0	0	0	0	0	0	0	0	0	0	0	0	-	no	no
[SLC22A2]	k11	8	10	MRPL18	-409096	6	160211491	160219461	-	3	0	0	0	0	0	0	0	0	0	0	0	0	-	no	no
[SLC22A2]	k11	9	10	MRPL18	-409096	6	160211491	160219461	-	23	0	0	0	0	0	0	0	0	0	0	0	0	-	no	no
[SLC22A2]	k11	10	10	MRPL18	-409096	6	160211491	160219461	-	80	0	0	0	0	0	0	0	0	0	0	0	0	-	no	no
[SLC22A2]	k11	1	10	PNLDC1	-386821	6	160221280	160241736	-	56	0	0	0	0	0	0	0	0	0	0	0	0	-	no	no
[SLC22A2]	k11	2	10	PNLDC1	-386821	6	160221280	160241736	-	4	0	0	0	0	0	0	0	0	0	0	0	0	-	no	no
[SLC22A2]	k11	3	10	PNLDC1	-386821	6	160221280	160241736	-	1	0	0	0	0	0	0	0	0	0	0	0	0	-	no	no
[SLC22A2]	k11	4	10	PNLDC1	-386821	6	160221280	160241736	-	4	0	0	0	0	0	0	0	0	0	0	0	0	-	no	no
[SLC22A2]	k11	5	10	PNLDC1	-386821	6	160221280	160241736	-	1	0	0	0	0	0	0	0	0	0	0	0	0	-	no	no
[SLC22A2]	k11	6	10	PNLDC1	-386821	6	160221280	160241736	-	32	0	0	0	0	0	0	0	1	0	0	0	0	-	no	no
[SLC22A2]	k11	7	10	PNLDC1	-386821	6	160221280	160241736	-	1	0	0	0	0	0	0	0	0	0	0	0	0	-	no	no
[SLC22A2]	k11	8	10	PNLDC1	-386821	6	160221280	160241736	-	3	0	0	0	0	0	0	0	0	0	0	0	0	-	no	no
[SLC22A2]	k11	9	10	PNLDC1	-386821	6	160221280	160241736	-	23	0	0	0	0	0	0	0	0	0	0	0	0	-	no	no
[SLC22A2]	k11	10	10	PNLDC1	-386821	6	160221280	160241736	-	80	0	0	0	0	0	0	0	0	0	1	0	0	-	no	no
[SLC22A2]	k11	1	10	MAS1	-299450	6	160327973	160329107	-	56	0	0	0	0	0	0	0	0	0	0	8	0	-	no	no
[SLC22A2]	k11	2	10	MAS1	-299450	6	160327973	160329107	-	4	0	0	0	0	0	0	0	0	0	0	8	0	-	no	no
[SLC22A2]	k11	3	10	MAS1	-299450	6	160327973	160329107	-	1	0	0	0	0	0	0	0	0	0	0	8	0	-	no	no
[SLC22A2]	k11	4	10	MAS1	-299450	6	160327973	160329107	-	4	0	0	0	0	0	0	0	0	0	0	8	0	-	no	no
[SLC22A2]	k11	5	10	MAS1	-299450	6	160327973	160329107	-	1	0	0	0	0	0	0	0	0	0	0	8	0	-	no	no
[SLC22A2]	k11	6	10	MAS1	-299450	6	160327973	160329107	-	32	0	0	0	0	0	0	0	0	0	0	8	0	-	no	no
[SLC22A2]	k11	7	10	MAS1	-299450	6	160327973	160329107	-	1	0	0	0	0	0	0	0	0	0	0	8	0	-	no	no
[SLC22A2]	k11	8	10	MAS1	-299450	6	160327973	160329107	-	3	0	0	0	0	0	0	0	0	0	0	8	0	-	no	no
[SLC22A2]	k11	9	10	MAS1	-299450	6	160327973	160329107	-	23	0	0	0	0	0	0	0	0	0	0	8	0	-	no	no
[SLC22A2]	k11	10	10	MAS1	-299450	6	160327973	160329107	-	80	0	0	0	0	0	0	0	0	0	0	8	0	-	no	no
[SLC22A2]	k11	1	10	IGF2R	-100974	6	160390130	160527583	-	56	0	0	0	0	0	0	0	2	0	2	1	0	-	yes	no
[SLC22A2]	k11	2	10	IGF2R	-100974	6	160390130	160527583	-	4	0	0	0	0	0	0	0	0	0	0	1	0	-	yes	no
[SLC22A2]	k11	3	10	IGF2R	-100974	6	160390130	160527583	-	1	0	0	0	0	0	0	0	0	0	0	1	0	-	yes	no
[SLC22A2]	k11	4	10	IGF2R	-100974	6	160390130	160527583	-	4	0	0	0	0	0	0	0	0	0	4	1	0	-	yes	no
[SLC22A2]	k11	5	10	IGF2R	-100974	6	160390130	160527583	-	1	0	0	0	0	0	0	0	0	0	0	1	0	-	yes	no
[SLC22A2]	k11	6	10	IGF2R	-100974	6	160390130	160527583	-	32	0	0	0	0	0	0	0	0	0	0	1	0	-	yes	no
[SLC22A2]	k11	7	10	IGF2R	-100974	6	160390130	160527583	-	1	0	0	0	0	0	0	0	0	0	0	1	0	-	yes	no
[SLC22A2]	k11	8	10	IGF2R	-100974	6	160390130	160527583	-	3	0	0	0	0	0	0	0	0	0	0	1	0	-	yes	no
[SLC22A2]	k11	9	10	IGF2R	-100974	6	160390130	160527583	-	23	0	0	0	0	0	0	0	0	0	0	1	0	-	yes	no
[SLC22A2]	k11	10	10	IGF2R	-100974	6	160390130	160527583	-	80	0	0	0	0	0	0	0	2	0	1	1	0	-	yes	no
[SLC22A2]	k11	1	10	AIRN	-199861	6	160424322	160428696	-	56	0	0	0	0	0	0	0	0	0	0	0	0	-	no	no
[SLC22A2]	k11	2	10	AIRN	-199861	6	160424322	160428696	-	4	0	0	0	0	0	0	0	0	0	0	0	0	-	no	no
[SLC22A2]	k11	3	10	AIRN	-199861	6	160424322	160428696	-	1	0	0	0	0	0	0	0	0	0	0	0	0	-	no	no
[SLC22A2]	k11	4	10	AIRN	-199861	6	160424322	160428696	-	4	0	0	0	0	0	0	0	0	0	0	0	0	-	no	no
[SLC22A2]	k11	5	10	AIRN	-199861	6	160424322	160428696	-	1	0	0	0	0	0	0	0	0	0	0	0	0	-	no	no
[SLC22A2]	k11	6	10	AIRN	-199861	6	160424322	160428696	-	32	0	0	0	0	0	0	0	0	0	0	0	0	-	no	no
[SLC22A2]	k11	7	10	AIRN	-199861	6	160424322	160428696	-	1	0	0	0	0	0	0	0	0	0	0	0	0	-	no	no
[SLC22A2]	k11	8	10	AIRN	-199861	6	160424322	160428696	-	3	0	0	0	0	0	0	0	0	0	0	0	0	-	no	no
[SLC22A2]	k11	9	10	AIRN	-199861	6	160424322	160428696	-	23	0	0	0	0	0	0	0	0	0	0	0	0	-	no	no
[SLC22A2]	k11	10	10	AIRN	-199861	6	160424322	160428696	-	80	0	0	0	0	0	0	0	0	0	0	0	0	-	no	no
[SLC22A2]	k11	1	10	LOC729603	-111313	6	160514113	160517244	-	56	0	0	0	0	0	0	0	0	0	0	0	0	-	no	no
[SLC22A2]	k11	2	10	LOC729603	-111313	6	160514113	160517244	-	4	0	0	0	0	0	0	0	0	0	0	0	0	-	no	no
[SLC22A2]	k11	3	10	LOC729603	-111313	6	160514113	160517244	-	1	0	0	0	0	0	0	0	0	0	0	0	0	-	no	no
[SLC22A2]	k11	4	10	LOC729603	-111313	6	160514113	160517244	-	4	0	0	0	0	0	0	0	0	0	0	0	0	-	no	no
[SLC22A2]	k11	5	10	LOC729603	-111313	6	160514113	160517244	-	1	0	0	0	0	0	0	0	0	0	0	0	0	-	no	no
[SLC22A2]	k11	6	10	LOC729603	-111313	6	160514113	160517244	-	32	0	0	0	0	0	0	0	0	0	0	0	0	-	no	no
[SLC22A2]	k11	7	10	LOC729603	-111313	6	160514113	160517244	-	1	0	0	0	0	0	0	0	0	0	0	0	0	-	no	no
[SLC22A2]	k11	8	10	LOC729603	-111313	6	160514113	160517244	-	3	0	0	0	0	0	0	0	0	0	0	0	0	-	no	no
[SLC22A2]	k11	9	10	LOC729603	-111313	6	160514113	160517244	-	23	0	0	0	0	0	0	0	0	0	0	0	0	-	no	no
[SLC22A2]	k11	10	10	LOC729603	-111313	6	160514113	160517244	-	80	0	0	0	0	0	0	0	0	0	0	0	0	-	no	no
[SLC22A2]	k11	1	10	SLC22A1	-48807	6	160542862	160579750	-	56	1	1	0	0	0	0	0	0	0	3	0	0	-	yes	no
[SLC22A2]	k11	2	10	SLC22A1	-48807	6	160542862	160579750	-	4	0	0	0	0	0	0	0	0	0	0	0	0	-	yes	no
[SLC22A2]	k11	3	10	SLC22A1	-48807	6	160542862	160579750	-	1	1	0	0	1	0	0	0	1	0	1	0	0	tubulo-interstitial	yes	no
[SLC22A2]	k11	4	10	SLC22A1	-48807	6	160542862	160579750	-	4	0	0	0	0	0	0	0	4	0	4	0	0	-	yes	no
[SLC22A2]	k11	5	10	SLC22A1	-48807	6	160542862	160579750	-	1	0	0	0	0	0	0	0	0	0	0	0	0	-	yes	no
[SLC22A2]	k11	6	10	SLC22A1	-48807	6	160542862	160579750	-	32	0	0	0	0	0	0	0	0	0	30	0	0	-	yes	no
[SLC22A2]	k11	7	10	SLC22A1	-48807	6	160542862	160579750	-	1	0	0	0	0	0	0	0	0	0	0	0	0	-	yes	no
[SLC22A2]	k11	8	10	SLC22A1	-48807	6	160542862	160579750	-	3	0	0	0	0	0	0	0	0	0	0	0	0	-	yes	no
[SLC22A2]	k11	9	10	SLC22A1	-48807	6	160542862	160579750	-	23	0	0	0	0	0	0	0	0	0	0	0	0	-	yes	no
[SLC22A2]	k11	10	10	SLC22A1	-48807	6	160542862	160579750	-	80	1	1	0	0	0	0	0	8	0	3	0	0	-	yes	no
[SLC22A2]	k11	1	10	SLC22A2	9236	6	160637793	160679963	-	56	1	0	1	0	0	0	0	9	0	0	0	0	-	yes	no
[SLC22A2]	k11	2	10	SLC22A2	9236	6	160637793	160679963	-	4	0	0	0	0	0	0	0	0	0	0	0	0	-	yes	no
[SLC22A2]	k11	3	10	SLC22A2	9236	6	160637793	160679963	-	1	0	0	0	0	0	0	0	0	0	0	0	0	-	yes	no
[SLC22A2]	k11	4	10	SLC22A2	9236	6	160637793	160679963	-	4	0	0	0	0	0	0	0	0	0	0	0	0	-	yes	no
[SLC22A2]	k11	5	10	SLC22A2	9236	6	160637793	160679963	-	1	0	0	0	0	0	0	0	0	0	0	0	0	-	yes	no
[SLC22A2]	k11	6	10	SLC22A2	9236	6	160637793	160679963	-	32	0	0	0	0	0	0	0	0	0	0	0	0	-	yes	no
[SLC22A2]	k11	7	10	SLC22A2	9236	6	160637793	160679963	-	1	0	0	0	0	0	0	0	0	0	0	0	0	-	yes	no
[SLC22A2]	k11	8	10	SLC22A2	9236	6	160637793	160679963	-	3	0	0	0	0	0	0	0	0	0	0	0	0	-	yes	no
[SLC22A2]	k11	9	10	SLC22A2	9236	6	160637793	160679963	-	23	0	0	0	0	0	0	0	0	0	0	0	0	-	yes	no
[SLC22A2]	k11	10	10	SLC22A2	9236	6	160637793	160679963	-	80	1	0	1	0	0	0	0	14	0	0	0	0	-	yes	no
[SLC22A2]	k11	1	10	SLC22A3	140847	6	160769404	160873611	-	56	0	0	0	0	0	0	0	16	0	21	0	0	-	no	no
[SLC22A2]	k11	2	10	SLC22A3	140847	6	160769404	160873611	-	4	0	0	0	0	0	0	0	4	0	0	0	0	-	no	no
[SLC22A2]	k11	3	10	SLC22A3	140847	6	160769404	160873611	-	1	0	0	0	0	0	0	0	1	0	0	0	0	-	no	no
[SLC22A2]	k11	4	10	SLC22A3	140847	6	160769404	160873611	-	4	0	0	0	0	0	0	0	0	0	0	0	0	-	no	no
[SLC22A2]	k11	5	10	SLC22A3	140847	6	160769404	160873611	-	1	0	0	0	0	0	0	0	0	0	0	0	0	-	no	no
[SLC22A2]	k11	6	10	SLC22A3	140847	6	160769404	160873611	-	32	0	0	0	0	0	0	0	0	0	0	0	0	-	no	no
[SLC22A2]	k11	7	10	SLC22A3	140847	6	160769404	160873611	-	1	0	0	0	0	0	0	0	0	0	0	0	0	-	no	no
[SLC22A2]	k11	8	10	SLC22A3	140847	6	160769404	160873611	-	3	0	0	0	0	0	0	0	0	0	0	0	0	-	no	no
[SLC22A2]	k11	9	10	SLC22A3	140847	6	160769404	160873611	-	23	0	0	0	0	0	0	0	23	0	12	0	0	-	no	no
[SLC22A2]	k11	10	10	SLC22A3	140847	6	160769404	160873611	-	80	0	0	0	0	0	0	0	23	0	31	0	0	-	no	no
[SLC22A2]	k11	1	10	LPAL2	259029	6	160887586	160932156	-	56	0	0	0	0	0	0	0	0	0	5	0	0	-	no	no
[SLC22A2]	k11	2	10	LPAL2	259029	6	160887586	160932156	-	4	0	0	0	0	0	0	0	0	0	0	0	0	-	no	no
[SLC22A2]	k11	3	10	LPAL2	259029	6	160887586	160932156	-	1	0	0	0	0	0	0	0	0	0	0	0	0	-	no	no
[SLC22A2]	k11	4	10	LPAL2	259029	6	160887586	160932156	-	4	0	0	0	0	0	0	0	0	0	0	0	0	-	no	no
[SLC22A2]	k11	5	10	LPAL2	259029	6	160887586	160932156	-	1	0	0	0	0	0	0	0	0	0	0	0	0	-	no	no
[SLC22A2]	k11	6	10	LPAL2	259029	6	160887586	160932156	-	32	0	0	0	0	0	0	0	0	0	0	0	0	-	no	no
[SLC22A2]	k11	7	10	LPAL2	259029	6	160887586	160932156	-	1	0	0	0	0	0	0	0	0	0	0	0	0	-	no	no
[SLC22A2]	k11	8	10	LPAL2	259029	6	160887586	160932156	-	3	0	0	0	0	0	0	0	0	0	0	0	0	-	no	no
[SLC22A2]	k11	9	10	LPAL2	259029	6	160887586	160932156	-	23	0	0	0	0	0	0	0	12	0	16	0	0	-	no	no
[SLC22A2]	k11	10	10	LPAL2	259029	6	160887586	160932156	-	80	0	0	0	0	0	0	0	0	0	0	0	0	-	no	no
[SLC22A2]	k11	1	10	LPA	323957	6	160952514	161087407	-	56	0	0	0	0	0	0	0	0	0	0	0	0	-	no	no
[SLC22A2]	k11	2	10	LPA	323957	6	160952514	161087407	-	4	0	0	0	0	0	0	0	0	0	0	0	0	-	no	no
[SLC22A2]	k11	3	10	LPA	323957	6	160952514	161087407	-	1	0	0	0	0	0	0	0	0	0	0	0	0	-	no	no
[SLC22A2]	k11	4	10	LPA	323957	6	160952514	161087407	-	4	0	0	0	0	0	0	0	0	0	0	0	0	-	no	no
[SLC22A2]	k11	5	10	LPA	323957	6	160952514	161087407	-	1	0	0	0	0	0	0	0	0	0	0	0	0	-	no	no
[SLC22A2]	k11	6	10	LPA	323957	6	160952514	161087407	-	32	0	0	0	0	0	0	0	0	0	0	0	0	-	no	no
[SLC22A2]	k11	7	10	LPA	323957	6	160952514	161087407	-	1	0	0	0	0	0	0	0	0	0	0	0	0	-	no	no
[SLC22A2]	k11	8	10	LPA	323957	6	160952514	161087407	-	3	0	0	0	0	0	0	0	0	0	0	0	0	-	no	no
[SLC22A2]	k11	9	10	LPA	323957	6	160952514	161087407	-	23	1	1	0	0	0	0	0	12	0	0	0	0	-	no	no
[SLC22A2]	k11	10	10	LPA	323957	6	160952514	161087407	-	80	1	0	0	0	0	7	0	7	0	0	0	0	-	no	no
[SLC22A2]	k11	1	10	PLG	494667	6	161123224	161175085	-	56	0	0	0	0	0	0	0	9	0	0	4	1	-	yes	no
[SLC22A2]	k11	2	10	PLG	494667	6	161123224	161175085	-	4	0	0	0	0	0	0	0	0	0	0	4	1	-	yes	no
[SLC22A2]	k11	3	10	PLG	494667	6	161123224	161175085	-	1	0	0	0	0	0	0	0	0	0	0	4	1	-	yes	no
[SLC22A2]	k11	4	10	PLG	494667	6	161123224	161175085	-	4	0	0	0	0	0	0	0	0	0	0	4	1	tubulo-interstitial	yes	no
[SLC22A2]	k11	5	10	PLG	494667	6	161123224	161175085	-	1	0	0	0	0	0	0	0	0	0	0	4	1	-	yes	no
[SLC22A2]	k11	6	10	PLG	494667	6	161123224	161175085	-	32	0	0	0	0	0	0	0	0	0	0	4	1	-	yes	no
[SLC22A2]	k11	7	10	PLG	494667	6	161123224	161175085	-	1	0	0	0	0	0	0	0	0	0	0	4	1	-	yes	no
[SLC22A2]	k11	8	10	PLG	494667	6	161123224	161175085	-	3	0	0	0	0	0	0	0	0	0	0	4	1	-	yes	no
[SLC22A2]	k11	9	10	PLG	494667	6	161123224	161175085	-	23	0	0	0	0	0	0	0	0	0	0	4	1	-	yes	no
[SLC22A2]	k11	10	10	PLG	494667	6	161123224	161175085	-	80	1	0	0	0	0	7	0	16	0	0	4	1	-	yes	no
[SLC22A2]	k11	1	10	MAP3K4	784201	6	161412758	161538417	-	56	0	0	0	0	0	0	0	0	0	0	0	0	-	no	no
[SLC22A2]	k11	2	10	MAP3K4	784201	6	161412758	161538417	-	4	0	0	0	0	0	0	0	0	0	0	0	0	-	no	no
[SLC22A2]	k11	3	10	MAP3K4	784201	6	161412758	161538417	-	1	0	0	0	0	0	0	0	0	0	0	0	0	-	no	no
[SLC22A2]	k11	4	10	MAP3K4	784201	6	161412758	161538417	-	4	0	0	0	0	0	0	0	0	0	0	0	0	-	no	no
[SLC22A2]	k11	5	10	MAP3K4	784201	6	161412758	161538417	-	1	0	0	0	0	0	0	0	0	0	0	0	0	-	no	no
[SLC22A2]	k11	6	10	MAP3K4	784201	6	161412758	161538417	-	32	0	0	0	0	0	0	0	0	0	0	0	0	-	no	no
[SLC22A2]	k11	7	10	MAP3K4	784201	6	161412758	161538417	-	1	0	0	0	0	0	0	0	0	0	0	0	0	-	no	no
[SLC22A2]	k11	8	10	MAP3K4	784201	6	161412758	161538417	-	3	0	0	0	0	0	0	0	0	0	0	0	0	-	no	no
[SLC22A2]	k11	9	10	MAP3K4	784201	6	161412758	161538417	-	23	0	0	0	0	0	0	0	0	0	0	0	0	-	no	no
[SLC22A2]	k11	10	10	MAP3K4	784201	6	161412758	161538417	-	80	0	0	0	0	0	0	0	0	0	0	0	0	-	no	no
[LOC100132354]	k12	1	5	PPP2R5D	-826526	6	42952236	42980083	cys	2	0	0	0	0	0	0	0	0	0	0	0	0	-	no	no
[LOC100132354]	k12	2	5	PPP2R5D	-826526	6	42952236	42980083	cys	35	0	0	0	0	0	0	0	0	0	0	0	0	-	no	no
[LOC100132354]	k12	3	5	PPP2R5D	-826526	6	42952236	42980083	cys	1	0	0	0	0	0	0	0	0	0	0	0	0	-	no	no
[LOC100132354]	k12	4	5	PPP2R5D	-826526	6	42952236	42980083	cys	39	0	0	0	0	0	0	0	0	0	0	0	0	-	no	no
[LOC100132354]	k12	5	5	PPP2R5D	-826526	6	42952236	42980083	cys	4	0	0	0	0	0	0	0	0	0	0	0	0	-	no	no
[LOC100132354]	k12	1	5	MEA1	-824991	6	42979966	42981618	cys	2	0	0	0	0	0	0	0	0	0	0	0	0	-	no	no
[LOC100132354]	k12	2	5	MEA1	-824991	6	42979966	42981618	cys	35	0	0	0	0	0	0	0	0	0	0	0	0	-	no	no
[LOC100132354]	k12	3	5	MEA1	-824991	6	42979966	42981618	cys	1	0	0	0	0	0	0	0	0	0	0	0	0	-	no	no
[LOC100132354]	k12	4	5	MEA1	-824991	6	42979966	42981618	cys	39	0	0	0	0	0	0	0	0	0	0	0	0	-	no	no
[LOC100132354]	k12	5	5	MEA1	-824991	6	42979966	42981618	cys	4	0	0	0	0	0	0	0	0	0	0	0	0	-	no	no
[LOC100132354]	k12	1	5	KLHDC3	-817573	6	42981840	42989036	cys	2	0	0	0	0	0	0	0	0	0	0	0	0	-	no	no
[LOC100132354]	k12	2	5	KLHDC3	-817573	6	42981840	42989036	cys	35	0	0	0	0	0	0	0	0	0	0	0	0	-	no	no
[LOC100132354]	k12	3	5	KLHDC3	-817573	6	42981840	42989036	cys	1	0	0	0	0	0	0	0	0	0	0	0	0	-	no	no
[LOC100132354]	k12	4	5	KLHDC3	-817573	6	42981840	42989036	cys	39	0	0	0	0	0	0	0	0	0	0	0	0	-	no	no
[LOC100132354]	k12	5	5	KLHDC3	-817573	6	42981840	42989036	cys	4	0	0	0	0	0	0	0	0	0	0	0	0	-	no	no
[LOC100132354]	k12	1	5	RRP36	-809272	6	42989384	42997337	cys	2	0	0	0	0	0	0	0	0	0	0	0	0	-	no	no
[LOC100132354]	k12	2	5	RRP36	-809272	6	42989384	42997337	cys	35	0	0	0	0	0	0	0	0	0	0	0	0	-	no	no
[LOC100132354]	k12	3	5	RRP36	-809272	6	42989384	42997337	cys	1	0	0	0	0	0	0	0	0	0	0	0	0	-	no	no
[LOC100132354]	k12	4	5	RRP36	-809272	6	42989384	42997337	cys	39	0	0	0	0	0	0	0	0	0	0	0	0	-	no	no
[LOC100132354]	k12	5	5	RRP36	-809272	6	42989384	42997337	cys	4	0	0	0	0	0	0	0	0	0	0	0	0	-	no	no
[LOC100132354]	k12	1	5	CUL7	-784926	6	43005354	43021683	cys	2	0	0	0	0	0	0	0	0	0	0	0	0	-	no	no
[LOC100132354]	k12	2	5	CUL7	-784926	6	43005354	43021683	cys	35	0	0	0	0	0	0	0	0	0	0	0	0	-	no	no
[LOC100132354]	k12	3	5	CUL7	-784926	6	43005354	43021683	cys	1	0	0	0	0	0	0	0	0	0	0	0	0	-	no	no
[LOC100132354]	k12	4	5	CUL7	-784926	6	43005354	43021683	cys	39	0	0	0	0	0	0	0	0	0	0	0	0	-	no	no
[LOC100132354]	k12	5	5	CUL7	-784926	6	43005354	43021683	cys	4	0	0	0	0	0	0	0	0	0	0	0	0	-	no	no
[LOC100132354]	k12	1	5	MRPL2	-779367	6	43021766	43027242	cys	2	0	0	0	0	0	0	0	0	0	0	0	0	-	no	no
[LOC100132354]	k12	2	5	MRPL2	-779367	6	43021766	43027242	cys	35	0	0	0	0	0	0	0	0	0	0	0	0	-	no	no
[LOC100132354]	k12	3	5	MRPL2	-779367	6	43021766	43027242	cys	1	0	0	0	0	0	0	0	0	0	0	0	0	-	no	no
[LOC100132354]	k12	4	5	MRPL2	-779367	6	43021766	43027242	cys	39	0	0	0	0	0	0	0	0	0	0	0	0	-	no	no
[LOC100132354]	k12	5	5	MRPL2	-779367	6	43021766	43027242	cys	4	0	0	0	0	0	0	0	0	0	0	0	0	-	no	no
[LOC100132354]	k12	1	5	KLC4	-763772	6	43027331	43042837	cys	2	0	0	0	0	0	0	0	0	0	0	0	0	-	no	no
[LOC100132354]	k12	2	5	KLC4	-763772	6	43027331	43042837	cys	35	0	0	0	0	0	0	0	0	0	0	0	0	-	no	no
[LOC100132354]	k12	3	5	KLC4	-763772	6	43027331	43042837	cys	1	0	0	0	0	0	0	0	0	0	0	0	0	-	no	no
[LOC100132354]	k12	4	5	KLC4	-763772	6	43027331	43042837	cys	39	0	0	0	0	0	0	0	0	0	0	0	0	-	no	no
[LOC100132354]	k12	5	5	KLC4	-763772	6	43027331	43042837	cys	4	0	0	0	0	0	0	0	0	0	0	0	0	-	no	no
[LOC100132354]	k12	1	5	PTK7	-677151	6	43044005	43129458	cys	2	0	0	0	0	0	0	0	0	0	0	2	0	-	no	no
[LOC100132354]	k12	2	5	PTK7	-677151	6	43044005	43129458	cys	35	0	0	0	0	0	0	0	0	0	0	2	0	-	no	no
[LOC100132354]	k12	3	5	PTK7	-677151	6	43044005	43129458	cys	1	0	0	0	0	0	0	0	0	0	0	2	0	-	no	no
[LOC100132354]	k12	4	5	PTK7	-677151	6	43044005	43129458	cys	39	0	0	0	0	0	0	0	0	0	0	2	0	-	no	no
[LOC100132354]	k12	5	5	PTK7	-677151	6	43044005	43129458	cys	4	0	0	0	0	0	0	0	0	0	0	2	0	-	no	no
[LOC100132354]	k12	1	5	SRF	-657365	6	43139032	43149244	cys	2	0	0	0	0	0	0	0	0	0	0	0	0	-	no	no
[LOC100132354]	k12	2	5	SRF	-657365	6	43139032	43149244	cys	35	0	0	0	0	0	0	0	0	0	0	0	0	-	no	no
[LOC100132354]	k12	3	5	SRF	-657365	6	43139032	43149244	cys	1	0	0	0	0	0	0	0	0	0	0	0	0	-	no	no
[LOC100132354]	k12	4	5	SRF	-657365	6	43139032	43149244	cys	39	0	0	0	0	0	0	0	0	0	0	0	0	-	no	no
[LOC100132354]	k12	5	5	SRF	-657365	6	43139032	43149244	cys	4	0	0	0	0	0	0	0	0	0	0	0	0	-	no	no
[LOC100132354]	k12	1	5	CUL9	-614284	6	43149921	43192325	cys	2	0	0	0	0	0	0	0	0	0	0	0	0	-	no	no
[LOC100132354]	k12	2	5	CUL9	-614284	6	43149921	43192325	cys	35	0	0	0	0	0	0	0	0	0	0	0	0	-	no	no
[LOC100132354]	k12	3	5	CUL9	-614284	6	43149921	43192325	cys	1	0	0	0	0	0	0	0	0	0	0	0	0	-	no	no
[LOC100132354]	k12	4	5	CUL9	-614284	6	43149921	43192325	cys	39	0	0	0	0	0	0	0	0	0	0	0	0	-	no	no
[LOC100132354]	k12	5	5	CUL9	-614284	6	43149921	43192325	cys	4	0	0	0	0	0	0	0	0	0	0	0	0	-	no	no
[LOC100132354]	k12	1	5	DNPH1	-609398	6	43193366	43197211	cys	2	0	0	0	0	0	0	0	0	0	0	0	0	-	no	no
[LOC100132354]	k12	2	5	DNPH1	-609398	6	43193366	43197211	cys	35	0	0	0	0	0	0	0	33	0	0	0	0	-	no	no
[LOC100132354]	k12	3	5	DNPH1	-609398	6	43193366	43197211	cys	1	0	0	0	0	0	0	0	0	0	0	0	0	-	no	no
[LOC100132354]	k12	4	5	DNPH1	-609398	6	43193366	43197211	cys	39	0	0	0	0	0	0	0	6	0	0	0	0	-	no	no
[LOC100132354]	k12	5	5	DNPH1	-609398	6	43193366	43197211	cys	4	0	0	0	0	0	0	0	0	0	0	0	0	-	no	no
[LOC100132354]	k12	1	5	TTBK1	-550612	6	43211221	43255997	cys	2	0	0	0	0	0	0	0	0	0	0	0	0	-	no	no
[LOC100132354]	k12	2	5	TTBK1	-550612	6	43211221	43255997	cys	35	0	0	0	0	0	0	0	0	0	0	0	0	-	no	no
[LOC100132354]	k12	3	5	TTBK1	-550612	6	43211221	43255997	cys	1	0	0	0	0	0	0	0	0	0	0	0	0	-	no	no
[LOC100132354]	k12	4	5	TTBK1	-550612	6	43211221	43255997	cys	39	0	0	0	0	0	0	0	0	0	0	0	0	-	no	no
[LOC100132354]	k12	5	5	TTBK1	-550612	6	43211221	43255997	cys	4	0	0	0	0	0	0	0	0	0	0	0	0	-	no	no
[LOC100132354]	k12	1	5	SLC22A7	-533333	6	43265997	43273276	cys	2	0	0	0	0	0	0	0	0	0	0	0	0	-	yes	no
[LOC100132354]	k12	2	5	SLC22A7	-533333	6	43265997	43273276	cys	35	0	0	0	0	0	0	0	35	0	0	0	0	-	yes	no
[LOC100132354]	k12	3	5	SLC22A7	-533333	6	43265997	43273276	cys	1	0	0	0	0	0	0	0	0	0	0	0	0	-	yes	no
[LOC100132354]	k12	4	5	SLC22A7	-533333	6	43265997	43273276	cys	39	0	0	0	0	0	0	0	7	0	0	0	0	-	yes	no
[LOC100132354]	k12	5	5	SLC22A7	-533333	6	43265997	43273276	cys	4	0	0	0	0	0	0	0	0	0	0	0	0	-	yes	no
[LOC100132354]	k12	1	5	CRIP3	-530079	6	43273210	43276530	cys	2	0	0	0	0	0	0	0	0	0	0	0	0	-	no	no
[LOC100132354]	k12	2	5	CRIP3	-530079	6	43273210	43276530	cys	35	0	0	0	0	0	0	0	33	0	0	0	0	-	no	no
[LOC100132354]	k12	3	5	CRIP3	-530079	6	43273210	43276530	cys	1	0	0	0	0	0	0	0	0	0	0	0	0	-	no	no
[LOC100132354]	k12	4	5	CRIP3	-530079	6	43273210	43276530	cys	39	0	0	0	0	0	0	0	33	0	5	0	0	-	no	no
[LOC100132354]	k12	5	5	CRIP3	-530079	6	43273210	43276530	cys	4	0	0	0	0	0	0	0	0	0	0	0	0	-	no	no
[LOC100132354]	k12	1	5	ZNF318	-469428	6	43303807	43337181	cys	2	0	0	0	0	0	0	0	0	0	0	0	0	-	yes	no
[LOC100132354]	k12	2	5	ZNF318	-469428	6	43303807	43337181	cys	35	1	0	0	0	0	1	0	35	0	0	0	0	-	yes	no
[LOC100132354]	k12	3	5	ZNF318	-469428	6	43303807	43337181	cys	1	0	0	0	0	0	0	0	0	0	0	0	0	-	yes	no
[LOC100132354]	k12	4	5	ZNF318	-469428	6	43303807	43337181	cys	39	0	0	0	0	0	0	0	6	0	0	0	0	-	yes	no
[LOC100132354]	k12	5	5	ZNF318	-469428	6	43303807	43337181	cys	4	0	0	0	0	0	0	0	0	0	0	0	0	-	yes	no
[LOC100132354]	k12	1	5	ABCC10	-388446	6	43395291	43418163	cys	2	0	0	0	0	0	0	0	0	0	0	0	0	-	no	no
[LOC100132354]	k12	2	5	ABCC10	-388446	6	43395291	43418163	cys	35	0	0	0	0	0	0	0	35	0	0	0	0	-	no	no
[LOC100132354]	k12	3	5	ABCC10	-388446	6	43395291	43418163	cys	1	0	0	0	0	0	0	0	0	0	0	0	0	-	no	no
[LOC100132354]	k12	4	5	ABCC10	-388446	6	43395291	43418163	cys	39	0	0	0	0	0	0	0	6	0	0	0	0	-	no	no
[LOC100132354]	k12	5	5	ABCC10	-388446	6	43395291	43418163	cys	4	0	0	0	0	0	0	0	0	0	0	0	0	-	no	no
[LOC100132354]	k12	1	5	MIR6780B	-404251	6	43402279	43402358	cys	2	0	0	0	0	0	0	0	0	0	0	0	0	-	no	no
[LOC100132354]	k12	2	5	MIR6780B	-404251	6	43402279	43402358	cys	35	0	0	0	0	0	0	0	0	0	0	0	0	-	no	no
[LOC100132354]	k12	3	5	MIR6780B	-404251	6	43402279	43402358	cys	1	0	0	0	0	0	0	0	0	0	0	0	0	-	no	no
[LOC100132354]	k12	4	5	MIR6780B	-404251	6	43402279	43402358	cys	39	0	0	0	0	0	0	0	0	0	0	0	0	-	no	no
[LOC100132354]	k12	5	5	MIR6780B	-404251	6	43402279	43402358	cys	4	0	0	0	0	0	0	0	0	0	0	0	0	-	no	no
[LOC100132354]	k12	1	5	DLK2	-382239	6	43418089	43424370	cys	2	0	0	0	0	0	0	0	0	0	0	0	0	-	no	no
[LOC100132354]	k12	2	5	DLK2	-382239	6	43418089	43424370	cys	35	0	0	0	0	0	0	0	0	0	0	0	0	-	no	no
[LOC100132354]	k12	3	5	DLK2	-382239	6	43418089	43424370	cys	1	0	0	0	0	0	0	0	0	0	0	0	0	-	no	no
[LOC100132354]	k12	4	5	DLK2	-382239	6	43418089	43424370	cys	39	0	0	0	0	0	0	0	0	0	0	0	0	-	no	no
[LOC100132354]	k12	5	5	DLK2	-382239	6	43418089	43424370	cys	4	0	0	0	0	0	0	0	0	0	0	0	0	-	no	no
[LOC100132354]	k12	1	5	TJAP1	-332315	6	43445260	43474294	cys	2	0	0	0	0	0	0	0	0	0	0	0	0	-	yes	yes
[LOC100132354]	k12	2	5	TJAP1	-332315	6	43445260	43474294	cys	35	0	0	0	0	0	0	0	4	0	0	0	0	-	yes	yes
[LOC100132354]	k12	3	5	TJAP1	-332315	6	43445260	43474294	cys	1	0	0	0	0	0	0	0	0	0	0	0	0	-	yes	yes
[LOC100132354]	k12	4	5	TJAP1	-332315	6	43445260	43474294	cys	39	0	0	0	0	0	0	0	0	0	0	0	0	-	yes	yes
[LOC100132354]	k12	5	5	TJAP1	-332315	6	43445260	43474294	cys	4	0	0	0	0	0	0	0	0	0	0	0	0	-	yes	yes
[LOC100132354]	k12	1	5	LRRC73	-328528	6	43474702	43478081	cys	2	0	0	0	0	0	0	0	0	0	0	0	0	-	no	no
[LOC100132354]	k12	2	5	LRRC73	-328528	6	43474702	43478081	cys	35	0	0	0	0	0	0	0	0	0	0	0	0	-	no	no
[LOC100132354]	k12	3	5	LRRC73	-328528	6	43474702	43478081	cys	1	0	0	0	0	0	0	0	0	0	0	0	0	-	no	no
[LOC100132354]	k12	4	5	LRRC73	-328528	6	43474702	43478081	cys	39	0	0	0	0	0	0	0	6	0	0	0	0	-	no	no
[LOC100132354]	k12	5	5	LRRC73	-328528	6	43474702	43478081	cys	4	0	0	0	0	0	0	0	0	0	0	0	0	-	no	no
[LOC100132354]	k12	1	5	YIPF3	-321881	6	43479564	43484728	cys	2	0	0	0	0	0	0	0	0	0	0	0	0	-	no	no
[LOC100132354]	k12	2	5	YIPF3	-321881	6	43479564	43484728	cys	35	0	0	0	0	0	0	0	0	0	0	0	0	-	no	no
[LOC100132354]	k12	3	5	YIPF3	-321881	6	43479564	43484728	cys	1	0	0	0	0	0	0	0	0	0	0	0	0	-	no	no
[LOC100132354]	k12	4	5	YIPF3	-321881	6	43479564	43484728	cys	39	0	0	0	0	0	0	0	0	0	0	0	0	-	no	no
[LOC100132354]	k12	5	5	YIPF3	-321881	6	43479564	43484728	cys	4	0	0	0	0	0	0	0	0	0	0	0	0	-	no	no
[LOC100132354]	k12	1	5	POLR1C	-317363	6	43484776	43489246	cys	2	0	0	0	0	0	0	0	0	0	0	0	0	-	no	no
[LOC100132354]	k12	2	5	POLR1C	-317363	6	43484776	43489246	cys	35	0	0	0	0	0	0	0	0	0	0	0	0	-	no	no
[LOC100132354]	k12	3	5	POLR1C	-317363	6	43484776	43489246	cys	1	0	0	0	0	0	0	0	0	0	0	0	0	-	no	no
[LOC100132354]	k12	4	5	POLR1C	-317363	6	43484776	43489246	cys	39	0	0	0	0	0	0	0	0	0	0	0	0	-	no	no
[LOC100132354]	k12	5	5	POLR1C	-317363	6	43484776	43489246	cys	4	0	0	0	0	0	0	0	0	0	0	0	0	-	no	no
[LOC100132354]	k12	1	5	XPO5	-262797	6	43490067	43543812	cys	2	0	0	0	0	0	0	0	0	0	0	0	0	-	no	no
[LOC100132354]	k12	2	5	XPO5	-262797	6	43490067	43543812	cys	35	0	0	0	0	0	0	0	0	0	0	0	0	-	no	no
[LOC100132354]	k12	3	5	XPO5	-262797	6	43490067	43543812	cys	1	0	0	0	0	0	0	0	0	0	0	0	0	-	no	no
[LOC100132354]	k12	4	5	XPO5	-262797	6	43490067	43543812	cys	39	0	0	0	0	0	0	0	0	0	0	0	0	-	no	no
[LOC100132354]	k12	5	5	XPO5	-262797	6	43490067	43543812	cys	4	0	0	0	0	0	0	0	0	0	0	0	0	-	no	no
[LOC100132354]	k12	1	5	POLH	-218349	6	43543877	43588260	cys	2	0	0	0	0	0	0	0	0	0	0	0	0	-	no	no
[LOC100132354]	k12	2	5	POLH	-218349	6	43543877	43588260	cys	35	0	0	0	0	0	0	0	0	0	0	0	0	-	no	no
[LOC100132354]	k12	3	5	POLH	-218349	6	43543877	43588260	cys	1	0	0	0	0	0	0	0	0	0	0	0	0	-	no	no
[LOC100132354]	k12	4	5	POLH	-218349	6	43543877	43588260	cys	39	0	0	0	0	0	0	0	0	0	0	0	0	-	no	no
[LOC100132354]	k12	5	5	POLH	-218349	6	43543877	43588260	cys	4	0	0	0	0	0	0	0	0	0	0	0	0	-	no	no
[LOC100132354]	k12	1	5	GTPBP2	-209626	6	43588217	43596983	cys	2	0	0	0	0	0	0	0	0	0	0	0	0	-	no	no
[LOC100132354]	k12	2	5	GTPBP2	-209626	6	43588217	43596983	cys	35	0	0	0	0	0	0	0	0	0	0	0	0	-	no	no
[LOC100132354]	k12	3	5	GTPBP2	-209626	6	43588217	43596983	cys	1	0	0	0	0	0	0	0	0	0	0	0	0	-	no	no
[LOC100132354]	k12	4	5	GTPBP2	-209626	6	43588217	43596983	cys	39	0	0	0	0	0	0	0	0	0	0	0	0	-	no	no
[LOC100132354]	k12	5	5	GTPBP2	-209626	6	43588217	43596983	cys	4	0	0	0	0	0	0	0	0	0	0	0	0	-	no	no
[LOC100132354]	k12	1	5	MAD2L1BP	-197921	6	43597278	43608688	cys	2	0	0	0	0	0	0	0	0	0	0	0	0	-	no	no
[LOC100132354]	k12	2	5	MAD2L1BP	-197921	6	43597278	43608688	cys	35	0	0	0	0	0	0	0	0	0	0	0	0	-	no	no
[LOC100132354]	k12	3	5	MAD2L1BP	-197921	6	43597278	43608688	cys	1	0	0	0	0	0	0	0	0	0	0	0	0	-	no	no
[LOC100132354]	k12	4	5	MAD2L1BP	-197921	6	43597278	43608688	cys	39	0	0	0	0	0	0	0	0	0	0	0	0	-	no	no
[LOC100132354]	k12	5	5	MAD2L1BP	-197921	6	43597278	43608688	cys	4	0	0	0	0	0	0	0	0	0	0	0	0	-	no	no
[LOC100132354]	k12	1	5	RSPH9	-167861	6	43612766	43638748	cys	2	0	0	0	0	0	0	0	0	0	0	0	0	-	no	no
[LOC100132354]	k12	2	5	RSPH9	-167861	6	43612766	43638748	cys	35	0	0	0	0	0	0	0	0	0	0	0	0	-	no	no
[LOC100132354]	k12	3	5	RSPH9	-167861	6	43612766	43638748	cys	1	0	0	0	0	0	0	0	0	0	0	0	0	-	no	no
[LOC100132354]	k12	4	5	RSPH9	-167861	6	43612766	43638748	cys	39	0	0	0	0	0	0	0	1	0	0	0	0	-	no	no
[LOC100132354]	k12	5	5	RSPH9	-167861	6	43612766	43638748	cys	4	0	0	0	0	0	0	0	0	0	0	0	0	-	no	no
[LOC100132354]	k12	1	5	MRPS18A	-151060	6	43638933	43655549	cys	2	0	0	0	0	0	0	0	0	0	0	0	0	-	no	no
[LOC100132354]	k12	2	5	MRPS18A	-151060	6	43638933	43655549	cys	35	0	0	0	0	0	0	0	0	0	0	0	0	-	no	no
[LOC100132354]	k12	3	5	MRPS18A	-151060	6	43638933	43655549	cys	1	0	0	0	0	0	0	0	0	0	0	0	0	-	no	no
[LOC100132354]	k12	4	5	MRPS18A	-151060	6	43638933	43655549	cys	39	0	0	0	0	0	0	0	0	0	0	0	0	-	no	no
[LOC100132354]	k12	5	5	MRPS18A	-151060	6	43638933	43655549	cys	4	0	0	0	0	0	0	0	0	0	0	0	0	-	no	no
[LOC100132354]	k12	1	5	VEGFA	-52386	6	43737945	43754223	cys	2	0	0	0	0	0	0	0	2	0	0	38	0	-	yes	yes
[LOC100132354]	k12	2	5	VEGFA	-52386	6	43737945	43754223	cys	35	0	0	0	0	0	0	0	2	0	0	38	0	-	yes	yes
[LOC100132354]	k12	3	5	VEGFA	-52386	6	43737945	43754223	cys	1	0	0	0	0	0	0	0	0	0	0	38	0	-	yes	yes
[LOC100132354]	k12	4	5	VEGFA	-52386	6	43737945	43754223	cys	39	0	0	0	0	0	0	0	0	0	0	38	0	-	yes	yes
[LOC100132354]	k12	5	5	VEGFA	-52386	6	43737945	43754223	cys	4	0	0	0	0	0	0	0	0	0	0	38	0	-	yes	yes
[LOC100132354]	k12	1	5	LINC01512	52155	6	43858764	43905944	cys	2	0	0	0	0	0	0	0	0	0	0	0	0	-	no	no
[LOC100132354]	k12	2	5	LINC01512	52155	6	43858764	43905944	cys	35	0	0	0	0	0	0	0	0	0	0	0	0	-	no	no
[LOC100132354]	k12	3	5	LINC01512	52155	6	43858764	43905944	cys	1	0	0	0	0	0	0	0	0	0	0	0	0	-	no	no
[LOC100132354]	k12	4	5	LINC01512	52155	6	43858764	43905944	cys	39	0	0	0	0	0	0	0	0	0	0	0	0	-	no	no
[LOC100132354]	k12	5	5	LINC01512	52155	6	43858764	43905944	cys	4	0	0	0	0	0	0	0	0	0	0	0	0	-	no	no
[LOC100132354]	k12	1	5	C6orf223	161727	6	43968336	43973694	cys	2	0	0	0	0	0	0	0	0	0	0	0	0	-	no	no
[LOC100132354]	k12	2	5	C6orf223	161727	6	43968336	43973694	cys	35	0	0	0	0	0	0	0	0	0	0	0	0	-	no	no
[LOC100132354]	k12	3	5	C6orf223	161727	6	43968336	43973694	cys	1	0	0	0	0	0	0	0	0	0	0	0	0	-	no	no
[LOC100132354]	k12	4	5	C6orf223	161727	6	43968336	43973694	cys	39	0	0	0	0	0	0	0	0	0	0	0	0	-	no	no
[LOC100132354]	k12	5	5	C6orf223	161727	6	43968336	43973694	cys	4	0	0	0	0	0	0	0	0	0	0	0	0	-	no	no
[LOC100132354]	k12	1	5	MRPL14	274763	6	44081372	44095191	cys	2	0	0	0	0	0	0	0	0	0	0	0	0	-	no	no
[LOC100132354]	k12	2	5	MRPL14	274763	6	44081372	44095191	cys	35	0	0	0	0	0	0	0	0	0	0	0	0	-	no	no
[LOC100132354]	k12	3	5	MRPL14	274763	6	44081372	44095191	cys	1	0	0	0	0	0	0	0	0	0	0	0	0	-	no	no
[LOC100132354]	k12	4	5	MRPL14	274763	6	44081372	44095191	cys	39	0	0	0	0	0	0	0	0	0	0	0	0	-	no	no
[LOC100132354]	k12	5	5	MRPL14	274763	6	44081372	44095191	cys	4	0	0	0	0	0	0	0	0	0	0	0	0	-	no	no
[LOC100132354]	k12	1	5	TMEM63B	288766	6	44095375	44123256	cys	2	0	0	0	0	0	0	0	0	0	0	0	0	-	no	no
[LOC100132354]	k12	2	5	TMEM63B	288766	6	44095375	44123256	cys	35	0	0	0	0	0	0	0	0	0	0	0	0	-	no	no
[LOC100132354]	k12	3	5	TMEM63B	288766	6	44095375	44123256	cys	1	0	0	0	0	0	0	0	1	0	0	0	0	-	no	no
[LOC100132354]	k12	4	5	TMEM63B	288766	6	44095375	44123256	cys	39	0	0	0	0	0	0	0	0	0	0	0	0	-	no	no
[LOC100132354]	k12	5	5	TMEM63B	288766	6	44095375	44123256	cys	4	0	0	0	0	0	0	0	0	0	0	0	0	-	no	no
[LOC100132354]	k12	1	5	CAPN11	319938	6	44126547	44152139	cys	2	0	0	0	0	0	0	0	0	0	0	0	0	-	no	no
[LOC100132354]	k12	2	5	CAPN11	319938	6	44126547	44152139	cys	35	0	0	0	0	0	0	0	0	0	0	0	0	-	no	no
[LOC100132354]	k12	3	5	CAPN11	319938	6	44126547	44152139	cys	1	0	0	0	0	0	0	0	0	0	0	0	0	-	no	no
[LOC100132354]	k12	4	5	CAPN11	319938	6	44126547	44152139	cys	39	0	0	0	0	0	0	0	0	0	0	0	0	-	no	no
[LOC100132354]	k12	5	5	CAPN11	319938	6	44126547	44152139	cys	4	0	0	0	0	0	0	0	1	0	0	0	0	-	no	no
[LOC100132354]	k12	1	5	SLC29A1	380632	6	44187241	44201888	cys	2	0	0	0	0	0	0	0	0	0	0	0	0	-	no	no
[LOC100132354]	k12	2	5	SLC29A1	380632	6	44187241	44201888	cys	35	0	0	0	0	0	0	0	0	0	0	0	0	-	no	no
[LOC100132354]	k12	3	5	SLC29A1	380632	6	44187241	44201888	cys	1	0	0	0	0	0	0	0	0	0	0	0	0	-	no	no
[LOC100132354]	k12	4	5	SLC29A1	380632	6	44187241	44201888	cys	39	0	0	0	0	0	0	0	0	0	0	0	0	-	no	no
[LOC100132354]	k12	5	5	SLC29A1	380632	6	44187241	44201888	cys	4	0	0	0	0	0	0	0	1	0	1	0	0	-	no	no
[LOC100132354]	k12	1	5	HSP90AB1	407293	6	44213902	44221625	cys	2	0	0	0	0	0	0	0	0	0	0	0	0	-	no	no
[LOC100132354]	k12	2	5	HSP90AB1	407293	6	44213902	44221625	cys	35	0	0	0	0	0	0	0	0	0	0	0	0	-	no	no
[LOC100132354]	k12	3	5	HSP90AB1	407293	6	44213902	44221625	cys	1	0	0	0	0	0	0	0	0	0	0	0	0	-	no	no
[LOC100132354]	k12	4	5	HSP90AB1	407293	6	44213902	44221625	cys	39	0	0	0	0	0	0	0	0	0	0	0	0	-	no	no
[LOC100132354]	k12	5	5	HSP90AB1	407293	6	44213902	44221625	cys	4	0	0	0	0	0	0	0	0	0	1	0	0	-	no	no
[LOC100132354]	k12	1	5	SLC35B2	415228	6	44221837	44225627	cys	2	0	0	0	0	0	0	0	0	0	0	0	0	-	no	no
[LOC100132354]	k12	2	5	SLC35B2	415228	6	44221837	44225627	cys	35	0	0	0	0	0	0	0	0	0	0	0	0	-	no	no
[LOC100132354]	k12	3	5	SLC35B2	415228	6	44221837	44225627	cys	1	0	0	0	0	0	0	0	0	0	0	0	0	-	no	no
[LOC100132354]	k12	4	5	SLC35B2	415228	6	44221837	44225627	cys	39	0	0	0	0	0	0	0	0	0	0	0	0	-	no	no
[LOC100132354]	k12	5	5	SLC35B2	415228	6	44221837	44225627	cys	4	0	0	0	0	0	0	0	0	0	0	0	0	-	no	no
[LOC100132354]	k12	1	5	MIR4647	415333	6	44221942	44222022	cys	2	0	0	0	0	0	0	0	0	0	0	0	0	-	no	no
[LOC100132354]	k12	2	5	MIR4647	415333	6	44221942	44222022	cys	35	0	0	0	0	0	0	0	0	0	0	0	0	-	no	no
[LOC100132354]	k12	3	5	MIR4647	415333	6	44221942	44222022	cys	1	0	0	0	0	0	0	0	0	0	0	0	0	-	no	no
[LOC100132354]	k12	4	5	MIR4647	415333	6	44221942	44222022	cys	39	0	0	0	0	0	0	0	0	0	0	0	0	-	no	no
[LOC100132354]	k12	5	5	MIR4647	415333	6	44221942	44222022	cys	4	0	0	0	0	0	0	0	0	0	0	0	0	-	no	no
[LOC100132354]	k12	1	5	NFKBIE	419293	6	44225902	44233525	cys	2	0	0	0	0	0	0	0	0	0	0	0	0	-	no	no
[LOC100132354]	k12	2	5	NFKBIE	419293	6	44225902	44233525	cys	35	0	0	0	0	0	0	0	0	0	0	0	0	-	no	no
[LOC100132354]	k12	3	5	NFKBIE	419293	6	44225902	44233525	cys	1	0	0	0	0	0	0	0	0	0	0	0	0	-	no	no
[LOC100132354]	k12	4	5	NFKBIE	419293	6	44225902	44233525	cys	39	0	0	0	0	0	0	0	0	0	0	0	0	-	no	no
[LOC100132354]	k12	5	5	NFKBIE	419293	6	44225902	44233525	cys	4	0	0	0	0	0	0	0	0	0	0	0	0	-	no	no
[LOC100132354]	k12	1	5	TMEM151B	431870	6	44238479	44247182	cys	2	0	0	0	0	0	0	0	0	0	0	0	0	-	no	no
[LOC100132354]	k12	2	5	TMEM151B	431870	6	44238479	44247182	cys	35	0	0	0	0	0	0	0	0	0	0	0	0	-	no	no
[LOC100132354]	k12	3	5	TMEM151B	431870	6	44238479	44247182	cys	1	0	0	0	0	0	0	0	0	0	0	0	0	-	no	no
[LOC100132354]	k12	4	5	TMEM151B	431870	6	44238479	44247182	cys	39	0	0	0	0	0	0	0	0	0	0	0	0	-	no	no
[LOC100132354]	k12	5	5	TMEM151B	431870	6	44238479	44247182	cys	4	0	0	0	0	0	0	0	0	0	0	0	0	-	no	no
[LOC100132354]	k12	1	5	TCTE1	441287	6	44247896	44265458	cys	2	0	0	0	0	0	0	0	0	0	0	0	0	-	no	no
[LOC100132354]	k12	2	5	TCTE1	441287	6	44247896	44265458	cys	35	0	0	0	0	0	0	0	0	0	0	0	0	-	no	no
[LOC100132354]	k12	3	5	TCTE1	441287	6	44247896	44265458	cys	1	0	0	0	0	0	0	0	0	0	0	0	0	-	no	no
[LOC100132354]	k12	4	5	TCTE1	441287	6	44247896	44265458	cys	39	0	0	0	0	0	0	0	0	0	0	0	0	-	no	no
[LOC100132354]	k12	5	5	TCTE1	441287	6	44247896	44265458	cys	4	0	0	0	0	0	0	0	0	0	0	0	0	-	no	no
[LOC100132354]	k12	1	5	AARS2	459853	6	44266462	44281063	cys	2	0	0	0	0	0	0	0	0	0	0	0	0	-	no	no
[LOC100132354]	k12	2	5	AARS2	459853	6	44266462	44281063	cys	35	0	0	0	0	0	0	0	0	0	0	0	0	-	no	no
[LOC100132354]	k12	3	5	AARS2	459853	6	44266462	44281063	cys	1	0	0	0	0	0	0	0	0	0	0	0	0	-	no	no
[LOC100132354]	k12	4	5	AARS2	459853	6	44266462	44281063	cys	39	0	0	0	0	0	0	0	0	0	0	0	0	-	no	no
[LOC100132354]	k12	5	5	AARS2	459853	6	44266462	44281063	cys	4	0	0	0	0	0	0	0	0	0	0	0	0	-	no	no
[GCKR]	k13	1	2	CIB4	-866729	2	26804072	26864211	cys	2	0	0	0	0	0	0	0	0	0	0	0	0	-	no	no
[GCKR]	k13	2	2	CIB4	-866729	2	26804072	26864211	cys	32	0	0	0	0	0	0	0	0	0	0	0	0	-	no	no
[GCKR]	k13	1	2	KCNK3	-776874	2	26915580	26954066	cys	2	0	0	0	0	0	0	0	0	0	0	0	0	-	no	no
[GCKR]	k13	2	2	KCNK3	-776874	2	26915580	26954066	cys	32	0	0	0	0	0	0	0	0	0	0	0	0	-	no	no
[GCKR]	k13	1	2	SLC35F6	-726841	2	26987141	27004099	cys	2	0	0	0	0	0	0	0	0	0	0	0	0	-	no	no
[GCKR]	k13	2	2	SLC35F6	-726841	2	26987141	27004099	cys	32	0	0	0	0	0	0	0	0	0	0	0	0	-	no	no
[GCKR]	k13	1	2	CENPA	-713485	2	27008881	27017455	cys	2	0	0	0	0	0	0	0	0	0	0	0	0	-	no	no
[GCKR]	k13	2	2	CENPA	-713485	2	27008881	27017455	cys	32	0	0	0	0	0	0	0	0	0	0	0	0	-	no	no
[GCKR]	k13	1	2	DPYSL5	-557721	2	27070968	27173219	cys	2	0	0	0	0	0	0	0	0	0	0	0	1	-	no	no
[GCKR]	k13	2	2	DPYSL5	-557721	2	27070968	27173219	cys	32	0	0	0	0	0	0	0	0	0	0	0	1	-	no	no
[GCKR]	k13	1	2	MAPRE3	-480853	2	27193524	27250087	cys	2	0	0	0	0	0	0	0	0	0	0	0	0	-	yes	yes
[GCKR]	k13	2	2	MAPRE3	-480853	2	27193524	27250087	cys	32	0	0	0	0	0	0	0	7	0	3	0	0	-	yes	yes
[GCKR]	k13	1	2	TMEM214	-466375	2	27255773	27264565	cys	2	0	0	0	0	0	0	0	0	0	0	0	0	-	no	no
[GCKR]	k13	2	2	TMEM214	-466375	2	27255773	27264565	cys	32	0	0	0	0	0	0	0	0	0	0	0	0	-	no	no
[GCKR]	k13	1	2	AGBL5-AS1	-457808	2	27272550	27273132	cys	2	0	0	0	0	0	0	0	0	0	0	0	0	-	no	no
[GCKR]	k13	2	2	AGBL5-AS1	-457808	2	27272550	27273132	cys	32	0	0	0	0	0	0	0	0	0	0	0	0	-	no	no
[GCKR]	k13	1	2	AGBL5	-437450	2	27274490	27293490	cys	2	0	0	0	0	0	0	0	0	0	0	0	0	-	yes	yes
[GCKR]	k13	2	2	AGBL5	-437450	2	27274490	27293490	cys	32	0	0	0	0	0	0	0	0	0	0	0	0	-	yes	yes
[GCKR]	k13	1	2	OST4	-436373	2	27293341	27294567	cys	2	0	0	0	0	0	0	0	0	0	0	0	0	-	no	no
[GCKR]	k13	2	2	OST4	-436373	2	27293341	27294567	cys	32	0	0	0	0	0	0	0	0	0	0	0	0	-	no	no
[GCKR]	k13	1	2	EMILIN1	-421675	2	27301434	27309265	cys	2	0	0	0	0	0	0	0	0	0	0	0	0	-	yes	yes
[GCKR]	k13	2	2	EMILIN1	-421675	2	27301434	27309265	cys	32	0	0	0	0	0	0	0	0	0	0	0	0	-	yes	yes
[GCKR]	k13	1	2	KHK	-407321	2	27309610	27323619	cys	2	0	0	0	0	0	0	0	0	0	0	0	0	-	yes	yes
[GCKR]	k13	2	2	KHK	-407321	2	27309610	27323619	cys	32	0	0	0	0	0	0	0	30	0	0	0	0	-	yes	yes
[GCKR]	k13	1	2	CGREF1	-388945	2	27322220	27341995	cys	2	0	0	0	0	0	0	0	0	0	0	0	0	-	no	no
[GCKR]	k13	2	2	CGREF1	-388945	2	27322220	27341995	cys	32	0	0	0	0	0	0	0	30	0	4	0	0	-	no	no
[GCKR]	k13	1	2	ABHD1	-377260	2	27346656	27353680	cys	2	0	0	0	0	0	0	0	0	0	0	0	0	-	no	no
[GCKR]	k13	2	2	ABHD1	-377260	2	27346656	27353680	cys	32	0	0	0	0	0	0	0	0	0	0	0	0	-	no	no
[GCKR]	k13	1	2	PREB	-373398	2	27353624	27357542	cys	2	0	0	0	0	0	0	0	0	0	0	0	0	-	no	no
[GCKR]	k13	2	2	PREB	-373398	2	27353624	27357542	cys	32	0	0	0	0	0	0	0	0	0	0	0	0	-	no	no
[GCKR]	k13	1	2	PRR30	-368608	2	27359714	27362332	cys	2	0	0	0	0	0	0	0	0	0	0	0	0	-	no	no
[GCKR]	k13	2	2	PRR30	-368608	2	27359714	27362332	cys	32	0	0	0	0	0	0	0	0	0	0	0	0	-	no	no
[GCKR]	k13	1	2	TCF23	-355121	2	27371944	27375819	cys	2	0	0	0	0	0	0	0	0	0	0	0	0	-	no	no
[GCKR]	k13	2	2	TCF23	-355121	2	27371944	27375819	cys	32	0	0	0	0	0	0	0	0	0	0	0	0	-	no	no
[GCKR]	k13	1	2	SLC5A6	-295765	2	27422454	27435175	cys	2	0	0	0	0	0	0	0	1	0	0	0	0	-	no	no
[GCKR]	k13	2	2	SLC5A6	-295765	2	27422454	27435175	cys	32	0	0	0	0	0	0	0	0	0	0	0	0	-	no	no
[GCKR]	k13	1	2	ATRAID	-290894	2	27434898	27440046	cys	2	0	0	0	0	0	0	0	2	0	0	0	0	-	no	no
[GCKR]	k13	2	2	ATRAID	-290894	2	27434898	27440046	cys	32	0	0	0	0	0	0	0	1	0	0	0	0	-	no	no
[GCKR]	k13	1	2	CAD	-264286	2	27440257	27466654	cys	2	0	0	0	0	0	0	0	1	0	0	0	2	-	yes	no
[GCKR]	k13	2	2	CAD	-264286	2	27440257	27466654	cys	32	0	0	0	0	0	0	0	1	0	0	0	2	-	yes	no
[GCKR]	k13	1	2	SLC30A3	-244980	2	27477439	27485960	cys	2	0	0	0	0	0	0	0	0	0	0	0	0	-	no	no
[GCKR]	k13	2	2	SLC30A3	-244980	2	27477439	27485960	cys	32	0	0	0	0	0	0	0	0	0	0	0	0	-	no	no
[GCKR]	k13	1	2	DNAJC5G	-226644	2	27498288	27504296	cys	2	0	0	0	0	0	0	0	0	0	0	0	0	-	no	no
[GCKR]	k13	2	2	DNAJC5G	-226644	2	27498288	27504296	cys	32	0	0	0	0	0	0	0	0	0	0	0	0	-	no	no
[GCKR]	k13	1	2	TRIM54	-200633	2	27505296	27530307	cys	2	0	0	0	0	0	0	0	0	0	2	0	0	-	yes	no
[GCKR]	k13	2	2	TRIM54	-200633	2	27505296	27530307	cys	32	0	0	0	0	0	0	0	0	0	12	0	0	-	yes	no
[GCKR]	k13	1	2	UCN	-199810	2	27530264	27531130	cys	2	0	0	0	0	0	0	0	0	0	0	0	0	-	no	no
[GCKR]	k13	2	2	UCN	-199810	2	27530264	27531130	cys	32	0	0	0	0	0	0	0	0	0	0	0	0	-	no	no
[GCKR]	k13	1	2	MPV17	-184971	2	27532359	27545969	cys	2	0	0	0	0	0	0	0	0	0	0	14	0	-	no	no
[GCKR]	k13	2	2	MPV17	-184971	2	27532359	27545969	cys	32	0	0	0	0	0	0	0	2	0	0	14	0	-	no	no
[GCKR]	k13	1	2	GTF3C2	-151039	2	27548715	27579901	cys	2	0	0	0	0	0	0	0	0	0	0	0	0	-	yes	yes
[GCKR]	k13	2	2	GTF3C2	-151039	2	27548715	27579901	cys	32	0	0	0	0	0	0	0	0	0	0	0	0	-	yes	yes
[GCKR]	k13	1	2	GTF3C2-AS1	-170270	2	27558408	27560670	cys	2	0	0	0	0	0	0	0	0	0	0	0	0	-	no	no
[GCKR]	k13	2	2	GTF3C2-AS1	-170270	2	27558408	27560670	cys	32	0	0	0	0	0	0	0	0	0	0	0	0	-	no	no
[GCKR]	k13	1	2	EIF2B4	-137616	2	27587218	27593324	cys	2	0	0	0	0	0	0	0	0	0	0	0	1	-	no	no
[GCKR]	k13	2	2	EIF2B4	-137616	2	27587218	27593324	cys	32	0	0	0	0	0	0	0	0	0	0	0	1	-	no	no
[GCKR]	k13	1	2	SNX17	-130540	2	27593362	27600400	cys	2	0	0	0	0	0	0	0	2	0	2	0	0	-	yes	yes
[GCKR]	k13	2	2	SNX17	-130540	2	27593362	27600400	cys	32	0	0	0	0	0	0	0	30	0	0	0	0	-	yes	yes
[GCKR]	k13	1	2	ZNF513	-127329	2	27600097	27603611	cys	2	0	0	0	0	0	0	0	0	0	0	0	0	-	no	no
[GCKR]	k13	2	2	ZNF513	-127329	2	27600097	27603611	cys	32	0	0	0	0	0	0	0	30	0	0	0	0	-	no	no
[GCKR]	k13	1	2	PPM1G	-98390	2	27604065	27632550	cys	2	0	0	0	0	0	0	0	2	0	0	0	0	-	no	no
[GCKR]	k13	2	2	PPM1G	-98390	2	27604065	27632550	cys	32	0	0	0	0	0	0	0	0	0	0	0	0	-	no	no
[GCKR]	k13	1	2	FTH1P3	-114497	2	27615489	27616443	cys	2	0	0	0	0	0	0	0	0	0	0	0	0	-	no	no
[GCKR]	k13	2	2	FTH1P3	-114497	2	27615489	27616443	cys	32	0	0	0	0	0	0	0	0	0	0	0	0	-	no	no
[GCKR]	k13	1	2	NRBP1	-65816	2	27651472	27665124	cys	2	0	0	0	0	0	0	0	2	0	0	0	0	-	yes	yes
[GCKR]	k13	2	2	NRBP1	-65816	2	27651472	27665124	cys	32	0	0	0	0	0	0	0	11	0	0	0	0	-	yes	yes
[GCKR]	k13	1	2	KRTCAP3	-61592	2	27665232	27669348	cys	2	0	0	0	0	0	0	0	2	0	2	0	0	-	yes	yes
[GCKR]	k13	2	2	KRTCAP3	-61592	2	27665232	27669348	cys	32	0	0	0	0	0	0	0	0	0	0	0	0	-	yes	yes
[GCKR]	k13	1	2	IFT172	-18262	2	27667239	27712678	cys	2	0	0	0	0	0	0	0	0	0	2	4	2	-	yes	no
[GCKR]	k13	2	2	IFT172	-18262	2	27667239	27712678	cys	32	0	0	0	0	0	0	0	0	0	17	4	2	-	yes	no
[GCKR]	k13	1	2	FNDC4	-12814	2	27714749	27718126	cys	2	0	0	0	0	0	0	0	2	0	2	0	0	-	no	no
[GCKR]	k13	2	2	FNDC4	-12814	2	27714749	27718126	cys	32	0	0	0	0	0	0	0	31	0	30	0	0	-	no	no
[GCKR]	k13	1	2	GCKR	0	2	27719705	27746550	cys	2	0	0	0	0	0	0	0	2	0	2	0	0	-	no	no
[GCKR]	k13	2	2	GCKR	0	2	27719705	27746550	cys	32	0	0	0	0	0	0	0	31	0	0	0	0	-	no	no
[GCKR]	k13	1	2	C2orf16	68448	2	27799388	27805589	cys	2	0	0	0	0	0	0	0	2	0	0	0	0	-	no	no
[GCKR]	k13	2	2	C2orf16	68448	2	27799388	27805589	cys	32	0	0	0	0	0	0	0	1	0	0	0	0	-	no	no
[GCKR]	k13	1	2	ZNF512	74895	2	27805835	27846082	cys	2	0	0	0	0	0	0	0	0	0	0	0	0	-	no	no
[GCKR]	k13	2	2	ZNF512	74895	2	27805835	27846082	cys	32	1	0	0	1	0	0	0	5	0	0	0	0	-	no	no
[GCKR]	k13	1	2	CCDC121	117565	2	27848505	27851898	cys	2	0	0	0	0	0	0	0	0	0	0	0	0	-	no	no
[GCKR]	k13	2	2	CCDC121	117565	2	27848505	27851898	cys	32	0	0	0	0	0	0	0	0	0	0	0	0	-	no	no
[GCKR]	k13	1	2	GPN1	120574	2	27851514	27873713	cys	2	0	0	0	0	0	0	0	2	0	1	0	0	-	no	no
[GCKR]	k13	2	2	GPN1	120574	2	27851514	27873713	cys	32	0	0	0	0	0	0	0	30	0	0	0	0	-	no	no
[GCKR]	k13	1	2	SUPT7L	142735	2	27873675	27886707	cys	2	0	0	0	0	0	0	0	0	0	0	0	0	-	no	no
[GCKR]	k13	2	2	SUPT7L	142735	2	27873675	27886707	cys	32	0	0	0	0	0	0	0	29	0	0	0	0	-	no	no
[GCKR]	k13	1	2	SLC4A1AP	155397	2	27886337	27917847	cys	2	0	0	0	0	0	0	0	0	0	0	0	0	-	no	no
[GCKR]	k13	2	2	SLC4A1AP	155397	2	27886337	27917847	cys	32	0	0	0	0	0	0	0	30	0	0	0	0	-	no	no
[GCKR]	k13	1	2	MRPL33	263643	2	27994583	28002608	cys	2	0	0	0	0	0	0	0	0	0	0	0	0	-	no	no
[GCKR]	k13	2	2	MRPL33	263643	2	27994583	28002608	cys	32	0	0	0	0	0	0	0	30	0	31	0	0	-	no	no
[GCKR]	k13	1	2	RBKS	273290	2	28004230	28113263	cys	2	0	0	0	0	0	0	0	0	0	0	0	0	-	no	no
[GCKR]	k13	2	2	RBKS	273290	2	28004230	28113263	cys	32	0	0	0	0	0	0	0	0	0	0	0	0	-	no	no
[GCKR]	k13	1	2	BABAM2-AS1	381382	2	28112322	28113981	cys	2	0	0	0	0	0	0	0	0	0	0	0	0	-	no	no
[GCKR]	k13	2	2	BABAM2-AS1	381382	2	28112322	28113981	cys	32	0	0	0	0	0	0	0	0	0	0	0	0	-	no	no
[GCKR]	k13	1	2	BABAM2	382541	2	28113481	28561767	cys	2	0	0	0	0	0	0	0	0	0	0	0	0	-	no	no
[GCKR]	k13	2	2	BABAM2	382541	2	28113481	28561767	cys	32	0	0	0	0	0	0	0	0	0	3	0	0	-	no	no
[GCKR]	k13	1	2	MIR4263	488293	2	28219233	28219316	cys	2	0	0	0	0	0	0	0	0	0	0	0	0	-	no	no
[GCKR]	k13	2	2	MIR4263	488293	2	28219233	28219316	cys	32	0	0	0	0	0	0	0	0	0	0	0	0	-	no	no
[GCKR]	k13	1	2	LOC100505716	799617	2	28530557	28533326	cys	2	0	0	0	0	0	0	0	0	0	0	0	0	-	no	no
[GCKR]	k13	2	2	LOC100505716	799617	2	28530557	28533326	cys	32	0	0	0	0	0	0	0	0	0	0	0	0	-	no	no
[GCKR]	k13	1	2	FLJ31356	876335	2	28607275	28617539	cys	2	0	0	0	0	0	0	0	0	0	0	0	0	-	no	no
[GCKR]	k13	2	2	FLJ31356	876335	2	28607275	28617539	cys	32	0	0	0	0	0	0	0	0	0	0	0	0	-	no	no
[GCKR]	k13	1	2	FOSL2	884838	2	28615778	28637516	cys	2	0	0	0	0	0	0	0	0	0	0	0	0	-	no	no
[GCKR]	k13	2	2	FOSL2	884838	2	28615778	28637516	cys	32	0	0	0	0	0	0	0	0	0	0	0	0	-	no	no
[GCKR]	k13	1	2	PLB1	987997	2	28718937	28866653	cys	2	0	0	0	0	0	0	0	0	0	0	0	0	-	no	no
[GCKR]	k13	2	2	PLB1	987997	2	28718937	28866653	cys	32	0	0	0	0	0	0	0	0	0	0	0	0	-	no	no
[ALMS1P]	k14	1	1	SFXN5	-601935	2	73169164	73298965	cys/bun	4	0	0	0	0	0	0	0	0	0	0	0	0	-	no	no
[ALMS1P]	k14	1	1	RAB11FIP5	-560754	2	73300509	73340146	cys/bun	4	0	0	0	0	0	0	0	0	0	0	0	0	-	no	no
[ALMS1P]	k14	1	1	NOTO	-462560	2	73429385	73438340	cys/bun	4	0	0	0	0	0	0	0	0	0	0	0	0	-	no	no
[ALMS1P]	k14	1	1	SMYD5	-446545	2	73441365	73454355	cys/bun	4	0	0	0	0	0	0	0	0	0	0	0	0	-	no	no
[ALMS1P]	k14	1	1	PRADC1	-440544	2	73455133	73460356	cys/bun	4	0	0	0	0	0	0	0	0	0	0	0	0	-	no	no
[ALMS1P]	k14	1	1	CCT7	-420750	2	73461363	73480150	cys/bun	4	0	0	0	0	0	0	0	0	0	0	0	0	-	no	no
[ALMS1P]	k14	1	1	FBXO41	-404142	2	73481809	73496758	cys/bun	4	0	0	0	0	0	0	0	0	0	0	0	0	-	no	no
[ALMS1P]	k14	1	1	EGR4	-380071	2	73518056	73520829	cys/bun	4	0	0	0	0	0	0	0	0	0	0	0	0	-	no	no
[ALMS1P]	k14	1	1	ALMS1	-63854	2	73612885	73837046	cys/bun	4	0	0	0	0	0	0	0	4	0	0	9	2	-	yes	no
[ALMS1P]	k14	1	1	ALMS1-IT1	-214296	2	73684229	73686604	cys/bun	4	0	0	0	0	0	0	0	1	0	0	0	0	-	yes	yes
[ALMS1P]	k14	1	1	NAT8	-31363	2	73867849	73869537	cys/bun	4	0	0	0	0	0	0	0	4	0	0	0	0	-	yes	yes
[ALMS1P]	k14	1	1	ALMS1P1	0	2	73872045	73912694	cys/bun	4	0	0	0	0	0	0	0	4	0	0	0	0	-	no	yes
[ALMS1P]	k14	1	1	NAT8B	26735	2	73927635	73928467	cys/bun	4	0	0	0	0	0	0	0	0	0	0	0	0	-	no	no
[ALMS1P]	k14	1	1	TPRKB	56056	2	73956956	73964517	cys/bun	4	0	0	0	0	0	0	0	4	0	4	0	1	-	no	no
[ALMS1P]	k14	1	1	DUSP11	88424	2	73989324	74007284	cys/bun	4	0	0	0	0	0	0	0	4	0	0	0	0	-	no	no
[ALMS1P]	k14	1	1	C2orf78	110415	2	74011315	74044274	cys/bun	4	0	0	0	0	0	0	0	0	0	0	0	0	-	no	no
[ALMS1P]	k14	1	1	STAMBP	155142	2	74056042	74094295	cys/bun	4	0	0	0	0	0	0	0	0	0	4	0	0	-	no	no
[ALMS1P]	k14	1	1	ACTG2	219192	2	74120092	74146780	cys/bun	4	0	0	0	0	0	0	0	0	0	0	0	2	-	yes	yes
[ALMS1P]	k14	1	1	DGUOK	253052	2	74153952	74186088	cys/bun	4	0	0	0	0	0	0	0	0	0	0	0	0	-	no	no
[ALMS1P]	k14	1	1	DGUOK-AS1	284194	2	74185094	74208566	cys/bun	4	0	0	0	0	0	0	0	0	0	0	0	0	-	no	no
[ALMS1P]	k14	1	1	TET3	312630	2	74213530	74335302	cys/bun	4	0	0	0	0	0	0	0	0	0	0	0	0	-	no	no
[ALMS1P]	k14	1	1	BOLA3	461627	2	74362527	74375039	cys/bun	4	0	0	0	0	0	0	0	0	0	0	0	0	-	no	no
[STC1]	k15	1	2	SLC25A37	-318357	8	23386362	23430063	cys/bun	9	0	0	0	0	0	0	0	0	0	0	0	0	-	no	no
[STC1]	k15	2	2	SLC25A37	-318357	8	23386362	23430063	cys/bun	63	0	0	0	0	0	0	0	0	0	0	0	0	-	no	no
[STC1]	k15	1	2	NKX3-1	-207970	8	23536205	23540450	cys/bun	9	0	0	0	0	0	0	0	0	0	0	0	0	-	no	no
[STC1]	k15	2	2	NKX3-1	-207970	8	23536205	23540450	cys/bun	63	0	0	0	0	0	0	0	0	0	0	0	0	-	no	no
[STC1]	k15	1	2	NKX2-6	-184309	8	23559963	23564111	cys/bun	9	0	0	0	0	0	0	0	0	0	0	0	0	-	no	no
[STC1]	k15	2	2	NKX2-6	-184309	8	23559963	23564111	cys/bun	63	0	0	0	0	0	0	0	0	0	0	0	0	-	no	no
[STC1]	k15	1	2	STC1	-36100	8	23699433	23712320	cys/bun	9	0	0	0	0	0	0	0	0	0	0	0	0	-	yes	yes
[STC1]	k15	2	2	STC1	-36100	8	23699433	23712320	cys/bun	63	0	0	0	0	0	0	0	0	0	0	0	0	-	yes	yes
[STC1]	k15	1	2	ADAM28	403159	8	24151579	24212726	cys/bun	9	0	0	0	0	0	0	0	0	0	0	0	0	-	no	no
[STC1]	k15	2	2	ADAM28	403159	8	24151579	24212726	cys/bun	63	0	0	0	0	0	0	0	1	0	0	0	0	-	no	no
[STC1]	k15	1	2	ADAMDEC1	493377	8	24241797	24263526	cys/bun	9	0	0	0	0	0	0	0	0	0	0	0	0	-	no	no
[STC1]	k15	2	2	ADAMDEC1	493377	8	24241797	24263526	cys/bun	63	0	0	0	0	0	0	0	0	0	0	0	0	-	no	no
[NFATC1]	k16	1	2	ATP9B	-18255	18	76829396	77138282	cys/bun	1	0	0	0	0	0	0	0	0	0	0	0	0	-	no	no
[NFATC1]	k16	2	2	ATP9B	-18255	18	76829396	77138282	cys/bun	79	0	0	0	0	0	0	0	0	0	0	0	0	-	no	no
[NFATC1]	k16	1	2	NFATC1	0	18	77155771	77289323	cys/bun	1	0	0	0	0	0	0	0	1	0	1	0	0	-	yes	yes
[NFATC1]	k16	2	2	NFATC1	0	18	77155771	77289323	cys/bun	79	0	0	0	0	0	0	0	0	0	0	0	0	-	yes	yes
[NFATC1]	k16	1	2	CTDP1	283263	18	77439800	77514510	cys/bun	1	0	0	0	0	0	0	0	0	0	0	0	0	-	no	no
[NFATC1]	k16	2	2	CTDP1	283263	18	77439800	77514510	cys/bun	79	0	0	0	0	0	0	0	0	0	0	0	0	-	no	no
[NFATC1]	k16	1	2	KCNG2	467130	18	77623667	77659816	cys/bun	1	0	0	0	0	0	0	0	0	0	0	0	0	-	no	no
[NFATC1]	k16	2	2	KCNG2	467130	18	77623667	77659816	cys/bun	79	0	0	0	0	0	0	0	75	0	6	0	0	-	no	no
[NFATC1]	k16	1	2	SLC66A2	505882	18	77662419	77711653	cys/bun	1	0	0	0	0	0	0	0	0	0	0	0	0	-	yes	yes
[NFATC1]	k16	2	2	SLC66A2	505882	18	77662419	77711653	cys/bun	79	0	0	0	0	0	0	0	75	0	47	0	0	-	yes	yes
[NFATC1]	k16	1	2	HSBP1L1	568044	18	77724581	77730822	cys/bun	1	0	0	0	0	0	0	0	0	0	0	0	0	-	no	no
[NFATC1]	k16	2	2	HSBP1L1	568044	18	77724581	77730822	cys/bun	79	0	0	0	0	0	0	0	76	0	76	0	0	-	no	no
[NFATC1]	k16	1	2	TXNL4A	576329	18	77732866	77748532	cys/bun	1	0	0	0	0	0	0	0	0	0	0	0	2	-	no	no
[NFATC1]	k16	2	2	TXNL4A	576329	18	77732866	77748532	cys/bun	79	0	0	0	0	0	0	0	76	0	76	0	2	-	no	no
[NFATC1]	k16	1	2	RBFA	637808	18	77794345	77810652	cys/bun	1	0	0	0	0	0	0	0	0	0	0	0	0	-	no	no
[NFATC1]	k16	2	2	RBFA	637808	18	77794345	77810652	cys/bun	79	0	0	0	0	0	0	0	76	0	76	0	0	-	no	no
[NFATC1]	k16	1	2	RBFADN	670718	18	77827255	77839206	cys/bun	1	0	0	0	0	0	0	0	0	0	0	0	0	-	no	no
[NFATC1]	k16	2	2	RBFADN	670718	18	77827255	77839206	cys/bun	79	2	0	0	0	0	0	71	76	56	76	0	0	-	no	no
[NFATC1]	k16	1	2	ADNP2	710377	18	77866914	77898228	cys/bun	1	0	0	0	0	0	0	0	0	0	0	0	0	-	no	no
[NFATC1]	k16	2	2	ADNP2	710377	18	77866914	77898228	cys/bun	79	0	0	0	0	0	0	0	1	0	0	0	0	-	no	no
[NFATC1]	k16	1	2	PARD6G-AS1	749269	18	77905806	77936315	cys/bun	1	0	0	0	0	0	0	0	0	0	0	0	0	-	no	no
[NFATC1]	k16	2	2	PARD6G-AS1	749269	18	77905806	77936315	cys/bun	79	0	0	0	0	0	0	0	66	0	0	0	0	-	no	no
[NFATC1]	k16	1	2	PARD6G	758579	18	77915116	78005397	cys/bun	1	0	0	0	0	0	0	0	0	0	0	0	0	-	yes	yes
[NFATC1]	k16	2	2	PARD6G	758579	18	77915116	78005397	cys/bun	79	0	0	0	0	0	0	0	75	0	0	0	0	-	yes	yes
[CEP89]	k17	1	2	ZNF507	-523846	19	32836513	32878573	cys/bun	18	0	0	0	0	0	0	0	0	0	0	0	0	-	no	no
[CEP89]	k17	2	2	ZNF507	-523846	19	32836513	32878573	cys/bun	2	0	0	0	0	0	0	0	0	0	0	0	0	-	no	no
[CEP89]	k17	1	2	LOC400684	-505974	19	32880955	32896445	cys/bun	18	0	0	0	0	0	0	0	0	0	0	0	0	-	no	no
[CEP89]	k17	2	2	LOC400684	-505974	19	32880955	32896445	cys/bun	2	0	0	0	0	0	0	0	0	0	0	0	0	-	no	no
[CEP89]	k17	1	2	DPY19L3	-425620	19	32896654	32976799	cys/bun	18	0	0	0	0	0	0	0	0	0	0	0	0	-	no	no
[CEP89]	k17	2	2	DPY19L3	-425620	19	32896654	32976799	cys/bun	2	0	0	0	0	0	0	0	0	0	0	0	0	-	no	no
[CEP89]	k17	1	2	PDCD5	-324061	19	33072093	33078358	cys/bun	18	0	0	0	0	0	0	0	0	0	0	0	0	-	no	no
[CEP89]	k17	2	2	PDCD5	-324061	19	33072093	33078358	cys/bun	2	0	0	0	0	0	0	0	2	0	0	0	0	-	no	no
[CEP89]	k17	1	2	ANKRD27	-236317	19	33087906	33166102	cys/bun	18	0	0	0	0	0	0	0	0	0	0	0	0	-	no	no
[CEP89]	k17	2	2	ANKRD27	-236317	19	33087906	33166102	cys/bun	2	0	0	0	0	0	0	0	0	0	0	0	0	-	no	no
[CEP89]	k17	1	2	RGS9BP	-233213	19	33166312	33169206	cys/bun	18	0	0	0	0	0	0	0	0	0	0	0	0	-	no	no
[CEP89]	k17	2	2	RGS9BP	-233213	19	33166312	33169206	cys/bun	2	0	0	0	0	0	0	0	0	0	0	0	0	-	no	no
[CEP89]	k17	1	2	NUDT19	-197717	19	33182866	33204702	cys/bun	18	0	0	0	0	0	0	0	7	0	0	0	0	-	no	no
[CEP89]	k17	2	2	NUDT19	-197717	19	33182866	33204702	cys/bun	2	0	0	0	0	0	0	0	2	0	0	0	0	-	no	no
[CEP89]	k17	1	2	TDRD12	-120705	19	33210678	33281714	cys/bun	18	0	0	0	0	0	0	0	0	0	0	0	0	-	no	no
[CEP89]	k17	2	2	TDRD12	-120705	19	33210678	33281714	cys/bun	2	0	0	0	0	0	0	0	2	0	0	0	0	-	no	no
[CEP89]	k17	1	2	SLC7A9	-41736	19	33321418	33360683	cys/bun	18	1	0	0	0	0	3	0	10	0	0	6	2	-	yes	yes
[CEP89]	k17	2	2	SLC7A9	-41736	19	33321418	33360683	cys/bun	2	0	0	0	0	0	0	0	2	0	0	6	2	-	yes	yes
[CEP89]	k17	1	2	CEP89	0	19	33369903	33462869	cys/bun	18	0	0	0	0	0	0	0	18	0	9	0	0	-	no	no
[CEP89]	k17	2	2	CEP89	0	19	33369903	33462869	cys/bun	2	0	0	0	0	0	0	0	2	0	0	0	0	-	no	no
[CEP89]	k17	1	2	FAAP24	60728	19	33463147	33467960	cys/bun	18	0	0	0	0	0	0	0	18	0	0	0	0	-	no	no
[CEP89]	k17	2	2	FAAP24	60728	19	33463147	33467960	cys/bun	2	0	0	0	0	0	0	0	2	0	0	0	0	-	no	no
[CEP89]	k17	1	2	RHPN2	67078	19	33469497	33555824	cys/bun	18	0	0	0	0	0	0	0	18	0	0	4	0	-	yes	yes
[CEP89]	k17	2	2	RHPN2	67078	19	33469497	33555824	cys/bun	2	0	0	0	0	0	0	0	0	0	0	4	0	-	yes	yes
[CEP89]	k17	1	2	GPATCH1	169366	19	33571785	33621318	cys/bun	18	0	0	0	0	0	0	0	15	0	2	0	0	-	no	no
[CEP89]	k17	2	2	GPATCH1	169366	19	33571785	33621318	cys/bun	2	0	0	0	0	0	0	0	0	0	0	0	0	-	no	no
[CEP89]	k17	1	2	WDR88	220578	19	33622997	33666703	cys/bun	18	0	0	0	0	0	0	0	0	0	0	0	0	-	no	no
[CEP89]	k17	2	2	WDR88	220578	19	33622997	33666703	cys/bun	2	0	0	0	0	0	0	0	0	0	0	0	0	-	no	no
[CEP89]	k17	1	2	LRP3	283179	19	33685598	33699773	cys/bun	18	0	0	0	0	0	0	0	0	0	0	0	0	-	no	no
[CEP89]	k17	2	2	LRP3	283179	19	33685598	33699773	cys/bun	2	0	0	0	0	0	0	0	0	0	0	0	0	-	no	no
[CEP89]	k17	1	2	SLC7A10	297150	19	33699569	33716756	cys/bun	18	0	0	0	0	0	0	0	0	0	0	0	0	-	no	no
[CEP89]	k17	2	2	SLC7A10	297150	19	33699569	33716756	cys/bun	2	0	0	0	0	0	0	0	0	0	0	0	0	-	no	no
[PIP5K1B]	k18	1	4	CBWD5	-571681	9	70856804	70862784	cys/bun	6	0	0	0	0	0	0	0	0	0	0	0	0	-	no	no
[PIP5K1B]	k18	2	4	CBWD5	-571681	9	70856804	70862784	cys/bun	3	0	0	0	0	0	0	0	0	0	0	0	0	-	no	no
[PIP5K1B]	k18	3	4	CBWD5	-571681	9	70856804	70862784	cys/bun	3	0	0	0	0	0	0	0	0	0	0	0	0	-	no	no
[PIP5K1B]	k18	4	4	CBWD5	-571681	9	70856804	70862784	cys/bun	37	0	0	0	0	0	0	0	0	0	0	0	0	-	no	no
[PIP5K1B]	k18	1	4	CBWD3	-519514	9	70856860	70914951	cys/bun	6	0	0	0	0	0	0	0	0	0	0	0	0	-	no	no
[PIP5K1B]	k18	2	4	CBWD3	-519514	9	70856860	70914951	cys/bun	3	0	0	0	0	0	0	0	0	0	0	0	0	-	no	no
[PIP5K1B]	k18	3	4	CBWD3	-519514	9	70856860	70914951	cys/bun	3	0	0	0	0	0	0	0	0	0	0	0	0	-	no	no
[PIP5K1B]	k18	4	4	CBWD3	-519514	9	70856860	70914951	cys/bun	37	0	0	0	0	0	0	0	1	0	0	0	0	-	no	no
[PIP5K1B]	k18	1	4	FOXD4L3	-514465	9	70917782	70920000	cys/bun	6	0	0	0	0	0	0	0	0	0	0	0	0	-	no	no
[PIP5K1B]	k18	2	4	FOXD4L3	-514465	9	70917782	70920000	cys/bun	3	0	0	0	0	0	0	0	0	0	0	0	0	-	no	no
[PIP5K1B]	k18	3	4	FOXD4L3	-514465	9	70917782	70920000	cys/bun	3	0	0	0	0	0	0	0	0	0	0	0	0	-	no	no
[PIP5K1B]	k18	4	4	FOXD4L3	-514465	9	70917782	70920000	cys/bun	37	0	0	0	0	0	0	0	0	0	0	0	0	-	no	no
[PIP5K1B]	k18	1	4	PGM5-AS1	-461708	9	70970108	70972757	cys/bun	6	0	0	0	0	0	0	0	0	0	0	0	0	-	no	no
[PIP5K1B]	k18	2	4	PGM5-AS1	-461708	9	70970108	70972757	cys/bun	3	0	0	0	0	0	0	0	0	0	0	0	0	-	no	no
[PIP5K1B]	k18	3	4	PGM5-AS1	-461708	9	70970108	70972757	cys/bun	3	0	0	0	0	0	0	0	0	0	0	0	0	-	no	no
[PIP5K1B]	k18	4	4	PGM5-AS1	-461708	9	70970108	70972757	cys/bun	37	0	0	0	0	0	0	0	12	0	12	0	0	-	no	no
[PIP5K1B]	k18	1	4	PGM5	-288488	9	70971814	71145977	cys/bun	6	0	0	0	0	0	0	0	0	0	0	0	0	-	yes	yes
[PIP5K1B]	k18	2	4	PGM5	-288488	9	70971814	71145977	cys/bun	3	0	0	0	0	0	0	0	3	0	0	0	0	-	yes	yes
[PIP5K1B]	k18	3	4	PGM5	-288488	9	70971814	71145977	cys/bun	3	0	0	0	0	0	0	0	0	0	0	0	0	-	yes	yes
[PIP5K1B]	k18	4	4	PGM5	-288488	9	70971814	71145977	cys/bun	37	0	0	0	0	0	0	0	16	0	0	0	0	-	yes	yes
[PIP5K1B]	k18	1	4	TMEM252	-278682	9	71151497	71155783	cys/bun	6	0	0	0	0	0	0	0	0	0	0	0	0	-	no	no
[PIP5K1B]	k18	2	4	TMEM252	-278682	9	71151497	71155783	cys/bun	3	0	0	0	0	0	0	0	0	0	0	0	0	-	no	no
[PIP5K1B]	k18	3	4	TMEM252	-278682	9	71151497	71155783	cys/bun	3	0	0	0	0	0	0	0	0	0	0	0	0	-	no	no
[PIP5K1B]	k18	4	4	TMEM252	-278682	9	71151497	71155783	cys/bun	37	0	0	0	0	0	0	0	25	0	0	0	0	-	no	no
[PIP5K1B]	k18	1	4	LOC101927015	-272947	9	71158456	71161518	cys/bun	6	0	0	0	0	0	0	0	0	0	0	0	0	-	no	no
[PIP5K1B]	k18	2	4	LOC101927015	-272947	9	71158456	71161518	cys/bun	3	0	0	0	0	0	0	0	0	0	0	0	0	-	no	no
[PIP5K1B]	k18	3	4	LOC101927015	-272947	9	71158456	71161518	cys/bun	3	0	0	0	0	0	0	0	0	0	0	0	0	-	no	no
[PIP5K1B]	k18	4	4	LOC101927015	-272947	9	71158456	71161518	cys/bun	37	0	0	0	0	0	0	0	0	0	0	0	0	-	no	no
[PIP5K1B]	k18	1	4	PIP5K1B	0	9	71320329	71624092	cys/bun	6	0	0	0	0	0	0	0	6	0	0	0	0	-	yes	yes
[PIP5K1B]	k18	2	4	PIP5K1B	0	9	71320329	71624092	cys/bun	3	0	0	0	0	0	0	0	0	0	0	0	0	-	yes	yes
[PIP5K1B]	k18	3	4	PIP5K1B	0	9	71320329	71624092	cys/bun	3	0	0	0	0	0	0	0	2	0	2	0	0	-	yes	yes
[PIP5K1B]	k18	4	4	PIP5K1B	0	9	71320329	71624092	cys/bun	37	0	0	0	0	0	0	0	2	0	0	0	0	-	yes	yes
[PIP5K1B]	k18	1	4	FAM122A	-35856	9	71394963	71398609	cys/bun	6	0	0	0	0	0	0	0	6	0	0	0	0	-	yes	yes
[PIP5K1B]	k18	2	4	FAM122A	-35856	9	71394963	71398609	cys/bun	3	0	0	0	0	0	0	0	0	0	0	0	0	-	yes	yes
[PIP5K1B]	k18	3	4	FAM122A	-35856	9	71394963	71398609	cys/bun	3	0	0	0	0	0	0	0	2	0	0	0	0	-	yes	yes
[PIP5K1B]	k18	4	4	FAM122A	-35856	9	71394963	71398609	cys/bun	37	0	0	0	0	0	0	0	3	0	0	0	0	-	yes	yes
[PIP5K1B]	k18	1	4	LOC101927069	133538	9	71568003	71590757	cys/bun	6	0	0	0	0	0	0	0	0	0	0	0	0	-	no	no
[PIP5K1B]	k18	2	4	LOC101927069	133538	9	71568003	71590757	cys/bun	3	0	0	0	0	0	0	0	0	0	0	0	0	-	no	no
[PIP5K1B]	k18	3	4	LOC101927069	133538	9	71568003	71590757	cys/bun	3	0	0	0	0	0	0	0	0	0	0	0	0	-	no	no
[PIP5K1B]	k18	4	4	LOC101927069	133538	9	71568003	71590757	cys/bun	37	0	0	0	0	0	0	0	0	0	0	0	0	-	no	no
[PIP5K1B]	k18	1	4	PRKACG	192983	9	71627448	71629039	cys/bun	6	0	0	0	0	0	0	0	0	0	0	0	0	-	no	no
[PIP5K1B]	k18	2	4	PRKACG	192983	9	71627448	71629039	cys/bun	3	0	0	0	0	0	0	0	0	0	0	0	0	-	no	no
[PIP5K1B]	k18	3	4	PRKACG	192983	9	71627448	71629039	cys/bun	3	0	0	0	0	0	0	0	0	0	0	0	0	-	no	no
[PIP5K1B]	k18	4	4	PRKACG	192983	9	71627448	71629039	cys/bun	37	0	0	0	0	0	0	0	0	0	0	0	0	-	no	no
[PIP5K1B]	k18	1	4	FXN	216013	9	71650478	71715094	cys/bun	6	0	0	0	0	0	0	0	0	0	0	0	1	-	no	no
[PIP5K1B]	k18	2	4	FXN	216013	9	71650478	71715094	cys/bun	3	0	0	0	0	0	0	0	0	0	0	0	1	-	no	no
[PIP5K1B]	k18	3	4	FXN	216013	9	71650478	71715094	cys/bun	3	0	0	0	0	0	0	0	0	0	0	0	1	-	no	no
[PIP5K1B]	k18	4	4	FXN	216013	9	71650478	71715094	cys/bun	37	0	0	0	0	0	0	0	1	0	0	0	1	-	no	no
[PIP5K1B]	k18	1	4	TJP2	301714	9	71736179	71870124	cys/bun	6	0	0	0	0	0	0	0	0	0	0	0	0	-	no	no
[PIP5K1B]	k18	2	4	TJP2	301714	9	71736179	71870124	cys/bun	3	0	0	0	0	0	0	0	0	0	0	0	0	-	no	no
[PIP5K1B]	k18	3	4	TJP2	301714	9	71736179	71870124	cys/bun	3	0	0	0	0	0	0	0	2	0	0	0	0	-	no	no
[PIP5K1B]	k18	4	4	TJP2	301714	9	71736179	71870124	cys/bun	37	0	0	0	0	0	0	0	0	0	0	0	0	-	no	no
[FBXL20]	k19	1	5	EPOP	-724440	17	36827958	36831187	cys	201	0	0	0	0	0	0	0	0	0	0	0	0	-	no	no
[FBXL20]	k19	2	5	EPOP	-724440	17	36827958	36831187	cys	1	0	0	0	0	0	0	0	0	0	0	0	0	-	no	no
[FBXL20]	k19	3	5	EPOP	-724440	17	36827958	36831187	cys	10	0	0	0	0	0	0	0	0	0	0	0	0	-	no	no
[FBXL20]	k19	4	5	EPOP	-724440	17	36827958	36831187	cys	2	0	0	0	0	0	0	0	0	0	0	0	0	-	no	no
[FBXL20]	k19	5	5	EPOP	-724440	17	36827958	36831187	cys	436	0	0	0	0	0	0	0	0	0	0	0	0	-	no	no
[FBXL20]	k19	1	5	MIR4734	-697043	17	36858514	36858584	cys	201	0	0	0	0	0	0	0	0	0	0	0	0	-	no	no
[FBXL20]	k19	2	5	MIR4734	-697043	17	36858514	36858584	cys	1	0	0	0	0	0	0	0	0	0	0	0	0	-	no	no
[FBXL20]	k19	3	5	MIR4734	-697043	17	36858514	36858584	cys	10	0	0	0	0	0	0	0	0	0	0	0	0	-	no	no
[FBXL20]	k19	4	5	MIR4734	-697043	17	36858514	36858584	cys	2	0	0	0	0	0	0	0	0	0	0	0	0	-	no	no
[FBXL20]	k19	5	5	MIR4734	-697043	17	36858514	36858584	cys	436	0	0	0	0	0	0	0	0	0	0	0	0	-	no	no
[FBXL20]	k19	1	5	MLLT6	-669571	17	36861872	36886056	cys	201	0	0	0	0	0	0	0	0	0	0	0	0	-	no	no
[FBXL20]	k19	2	5	MLLT6	-669571	17	36861872	36886056	cys	1	0	0	0	0	0	0	0	0	0	0	0	0	-	no	no
[FBXL20]	k19	3	5	MLLT6	-669571	17	36861872	36886056	cys	10	0	0	0	0	0	0	0	0	0	0	0	0	-	no	no
[FBXL20]	k19	4	5	MLLT6	-669571	17	36861872	36886056	cys	2	0	0	0	0	0	0	0	0	0	0	0	0	-	no	no
[FBXL20]	k19	5	5	MLLT6	-669571	17	36861872	36886056	cys	436	1	1	0	0	0	0	0	0	0	0	0	0	-	no	no
[FBXL20]	k19	1	5	MIR4726	-679626	17	36875943	36876001	cys	201	0	0	0	0	0	0	0	0	0	0	0	0	-	no	no
[FBXL20]	k19	2	5	MIR4726	-679626	17	36875943	36876001	cys	1	0	0	0	0	0	0	0	0	0	0	0	0	-	no	no
[FBXL20]	k19	3	5	MIR4726	-679626	17	36875943	36876001	cys	10	0	0	0	0	0	0	0	0	0	0	0	0	-	no	no
[FBXL20]	k19	4	5	MIR4726	-679626	17	36875943	36876001	cys	2	0	0	0	0	0	0	0	0	0	0	0	0	-	no	no
[FBXL20]	k19	5	5	MIR4726	-679626	17	36875943	36876001	cys	436	0	0	0	0	0	0	0	0	0	0	0	0	-	no	no
[FBXL20]	k19	1	5	CISD3	-663769	17	36886509	36891858	cys	201	0	0	0	0	0	0	0	0	0	0	0	0	-	no	no
[FBXL20]	k19	2	5	CISD3	-663769	17	36886509	36891858	cys	1	0	0	0	0	0	0	0	0	0	0	0	0	-	no	no
[FBXL20]	k19	3	5	CISD3	-663769	17	36886509	36891858	cys	10	0	0	0	0	0	0	0	0	0	0	0	0	-	no	no
[FBXL20]	k19	4	5	CISD3	-663769	17	36886509	36891858	cys	2	0	0	0	0	0	0	0	0	0	0	0	0	-	no	no
[FBXL20]	k19	5	5	CISD3	-663769	17	36886509	36891858	cys	436	0	0	0	0	0	0	0	0	0	0	0	0	-	no	no
[FBXL20]	k19	1	5	PCGF2	-651069	17	36890149	36904558	cys	201	0	0	0	0	0	0	0	0	0	0	0	0	-	no	no
[FBXL20]	k19	2	5	PCGF2	-651069	17	36890149	36904558	cys	1	0	0	0	0	0	0	0	0	0	0	0	0	-	no	no
[FBXL20]	k19	3	5	PCGF2	-651069	17	36890149	36904558	cys	10	0	0	0	0	0	0	0	0	0	0	0	0	-	no	no
[FBXL20]	k19	4	5	PCGF2	-651069	17	36890149	36904558	cys	2	0	0	0	0	0	0	0	0	0	0	0	0	-	no	no
[FBXL20]	k19	5	5	PCGF2	-651069	17	36890149	36904558	cys	436	0	0	0	0	0	0	0	3	0	0	0	0	-	no	no
[FBXL20]	k19	1	5	PSMB3	-635143	17	36908965	36920484	cys	201	0	0	0	0	0	0	0	0	0	0	0	0	-	no	no
[FBXL20]	k19	2	5	PSMB3	-635143	17	36908965	36920484	cys	1	0	0	0	0	0	0	0	0	0	0	0	0	-	no	no
[FBXL20]	k19	3	5	PSMB3	-635143	17	36908965	36920484	cys	10	0	0	0	0	0	0	0	0	0	0	0	0	-	no	no
[FBXL20]	k19	4	5	PSMB3	-635143	17	36908965	36920484	cys	2	0	0	0	0	0	0	0	0	0	0	0	0	-	no	no
[FBXL20]	k19	5	5	PSMB3	-635143	17	36908965	36920484	cys	436	0	0	0	0	0	0	0	0	0	0	0	0	-	no	no
[FBXL20]	k19	1	5	PIP4K2B	-599469	17	36921943	36956158	cys	201	0	0	0	0	0	0	0	0	0	0	0	0	-	no	no
[FBXL20]	k19	2	5	PIP4K2B	-599469	17	36921943	36956158	cys	1	0	0	0	0	0	0	0	0	0	0	0	0	-	no	no
[FBXL20]	k19	3	5	PIP4K2B	-599469	17	36921943	36956158	cys	10	0	0	0	0	0	0	0	0	0	0	0	0	-	no	no
[FBXL20]	k19	4	5	PIP4K2B	-599469	17	36921943	36956158	cys	2	0	0	0	0	0	0	0	0	0	0	0	0	-	no	no
[FBXL20]	k19	5	5	PIP4K2B	-599469	17	36921943	36956158	cys	436	0	0	0	0	0	0	0	0	0	0	0	0	-	no	no
[FBXL20]	k19	1	5	CWC25	-574024	17	36956686	36981603	cys	201	0	0	0	0	0	0	0	1	0	0	0	0	-	no	no
[FBXL20]	k19	2	5	CWC25	-574024	17	36956686	36981603	cys	1	0	0	0	0	0	0	0	0	0	0	0	0	-	no	no
[FBXL20]	k19	3	5	CWC25	-574024	17	36956686	36981603	cys	10	0	0	0	0	0	0	0	0	0	0	0	0	-	no	no
[FBXL20]	k19	4	5	CWC25	-574024	17	36956686	36981603	cys	2	0	0	0	0	0	0	0	0	0	0	0	0	-	no	no
[FBXL20]	k19	5	5	CWC25	-574024	17	36956686	36981603	cys	436	0	0	0	0	0	0	0	0	0	0	0	0	-	no	no
[FBXL20]	k19	1	5	MIR4727	-573482	17	36982090	36982145	cys	201	0	0	0	0	0	0	0	0	0	0	0	0	-	no	no
[FBXL20]	k19	2	5	MIR4727	-573482	17	36982090	36982145	cys	1	0	0	0	0	0	0	0	0	0	0	0	0	-	no	no
[FBXL20]	k19	3	5	MIR4727	-573482	17	36982090	36982145	cys	10	0	0	0	0	0	0	0	0	0	0	0	0	-	no	no
[FBXL20]	k19	4	5	MIR4727	-573482	17	36982090	36982145	cys	2	0	0	0	0	0	0	0	0	0	0	0	0	-	no	no
[FBXL20]	k19	5	5	MIR4727	-573482	17	36982090	36982145	cys	436	0	0	0	0	0	0	0	0	0	0	0	0	-	no	no
[FBXL20]	k19	1	5	C17orf98	-557985	17	36991340	36997642	cys	201	0	0	0	0	0	0	0	0	0	0	0	0	-	no	no
[FBXL20]	k19	2	5	C17orf98	-557985	17	36991340	36997642	cys	1	0	0	0	0	0	0	0	0	0	0	0	0	-	no	no
[FBXL20]	k19	3	5	C17orf98	-557985	17	36991340	36997642	cys	10	0	0	0	0	0	0	0	0	0	0	0	0	-	no	no
[FBXL20]	k19	4	5	C17orf98	-557985	17	36991340	36997642	cys	2	0	0	0	0	0	0	0	0	0	0	0	0	-	no	no
[FBXL20]	k19	5	5	C17orf98	-557985	17	36991340	36997642	cys	436	0	0	0	0	0	0	0	0	0	0	0	0	-	no	no
[FBXL20]	k19	1	5	RPL23	-545574	17	37006320	37010053	cys	201	0	0	0	0	0	0	0	0	0	0	0	0	-	no	no
[FBXL20]	k19	2	5	RPL23	-545574	17	37006320	37010053	cys	1	0	0	0	0	0	0	0	0	0	0	0	0	-	no	no
[FBXL20]	k19	3	5	RPL23	-545574	17	37006320	37010053	cys	10	0	0	0	0	0	0	0	0	0	0	0	0	-	no	no
[FBXL20]	k19	4	5	RPL23	-545574	17	37006320	37010053	cys	2	0	0	0	0	0	0	0	0	0	0	0	0	-	no	no
[FBXL20]	k19	5	5	RPL23	-545574	17	37006320	37010053	cys	436	0	0	0	0	0	0	0	0	0	0	0	0	-	no	no
[FBXL20]	k19	1	5	SNORA21	-546379	17	37009115	37009248	cys	201	0	0	0	0	0	0	0	0	0	0	0	0	-	no	no
[FBXL20]	k19	2	5	SNORA21	-546379	17	37009115	37009248	cys	1	0	0	0	0	0	0	0	0	0	0	0	0	-	no	no
[FBXL20]	k19	3	5	SNORA21	-546379	17	37009115	37009248	cys	10	0	0	0	0	0	0	0	0	0	0	0	0	-	no	no
[FBXL20]	k19	4	5	SNORA21	-546379	17	37009115	37009248	cys	2	0	0	0	0	0	0	0	0	0	0	0	0	-	no	no
[FBXL20]	k19	5	5	SNORA21	-546379	17	37009115	37009248	cys	436	0	0	0	0	0	0	0	0	0	0	0	0	-	no	no
[FBXL20]	k19	1	5	LASP1	-477604	17	37026111	37078023	cys	201	0	0	0	0	0	0	0	0	0	0	0	0	-	yes	yes
[FBXL20]	k19	2	5	LASP1	-477604	17	37026111	37078023	cys	1	0	0	0	0	0	0	0	0	0	0	0	0	-	yes	yes
[FBXL20]	k19	3	5	LASP1	-477604	17	37026111	37078023	cys	10	1	0	0	0	0	8	0	10	0	0	0	0	tubulo-interstitial	yes	yes
[FBXL20]	k19	4	5	LASP1	-477604	17	37026111	37078023	cys	2	0	0	0	0	0	0	0	0	0	0	0	0	-	yes	yes
[FBXL20]	k19	5	5	LASP1	-477604	17	37026111	37078023	cys	436	0	0	0	0	0	0	0	0	0	0	0	0	-	yes	yes
[FBXL20]	k19	1	5	MIR6779	-484332	17	37071231	37071295	cys	201	0	0	0	0	0	0	0	0	0	0	0	0	-	no	no
[FBXL20]	k19	2	5	MIR6779	-484332	17	37071231	37071295	cys	1	0	0	0	0	0	0	0	0	0	0	0	0	-	no	no
[FBXL20]	k19	3	5	MIR6779	-484332	17	37071231	37071295	cys	10	0	0	0	0	0	0	0	0	0	0	0	0	-	no	no
[FBXL20]	k19	4	5	MIR6779	-484332	17	37071231	37071295	cys	2	0	0	0	0	0	0	0	0	0	0	0	0	-	no	no
[FBXL20]	k19	5	5	MIR6779	-484332	17	37071231	37071295	cys	436	0	0	0	0	0	0	0	0	0	0	0	0	-	no	no
[FBXL20]	k19	1	5	LINC00672	-469990	17	37081420	37085637	cys	201	0	0	0	0	0	0	0	0	0	0	0	0	-	no	no
[FBXL20]	k19	2	5	LINC00672	-469990	17	37081420	37085637	cys	1	0	0	0	0	0	0	0	0	0	0	0	0	-	no	no
[FBXL20]	k19	3	5	LINC00672	-469990	17	37081420	37085637	cys	10	0	0	0	0	0	0	0	10	0	0	0	0	-	no	no
[FBXL20]	k19	4	5	LINC00672	-469990	17	37081420	37085637	cys	2	0	0	0	0	0	0	0	0	0	0	0	0	-	no	no
[FBXL20]	k19	5	5	LINC00672	-469990	17	37081420	37085637	cys	436	0	0	0	0	0	0	0	5	0	0	0	0	-	no	no
[FBXL20]	k19	1	5	FBXO47	-431972	17	37092684	37123655	cys	201	0	0	0	0	0	0	0	0	0	0	0	0	-	no	no
[FBXL20]	k19	2	5	FBXO47	-431972	17	37092684	37123655	cys	1	0	0	0	0	0	0	0	0	0	0	0	0	-	no	no
[FBXL20]	k19	3	5	FBXO47	-431972	17	37092684	37123655	cys	10	0	0	0	0	0	0	0	0	0	0	0	0	-	no	no
[FBXL20]	k19	4	5	FBXO47	-431972	17	37092684	37123655	cys	2	0	0	0	0	0	0	0	0	0	0	0	0	-	no	no
[FBXL20]	k19	5	5	FBXO47	-431972	17	37092684	37123655	cys	436	0	0	0	0	0	0	0	0	0	0	0	0	-	no	no
[FBXL20]	k19	1	5	LRRC37A11P	-346169	17	37186158	37209458	cys	201	0	0	0	0	0	0	0	0	0	0	0	0	-	no	no
[FBXL20]	k19	2	5	LRRC37A11P	-346169	17	37186158	37209458	cys	1	0	0	0	0	0	0	0	0	0	0	0	0	-	no	no
[FBXL20]	k19	3	5	LRRC37A11P	-346169	17	37186158	37209458	cys	10	0	0	0	0	0	0	0	0	0	0	0	0	-	no	no
[FBXL20]	k19	4	5	LRRC37A11P	-346169	17	37186158	37209458	cys	2	0	0	0	0	0	0	0	0	0	0	0	0	-	no	no
[FBXL20]	k19	5	5	LRRC37A11P	-346169	17	37186158	37209458	cys	436	0	0	0	0	0	0	0	0	0	0	0	0	-	no	no
[FBXL20]	k19	1	5	LOC100131347	-317923	17	37213271	37237704	cys	201	0	0	0	0	0	0	0	0	0	0	0	0	-	no	no
[FBXL20]	k19	2	5	LOC100131347	-317923	17	37213271	37237704	cys	1	0	0	0	0	0	0	0	0	0	0	0	0	-	no	no
[FBXL20]	k19	3	5	LOC100131347	-317923	17	37213271	37237704	cys	10	0	0	0	0	0	0	0	0	0	0	0	0	-	no	no
[FBXL20]	k19	4	5	LOC100131347	-317923	17	37213271	37237704	cys	2	0	0	0	0	0	0	0	0	0	0	0	0	-	no	no
[FBXL20]	k19	5	5	LOC100131347	-317923	17	37213271	37237704	cys	436	0	0	0	0	0	0	0	0	0	0	0	0	-	no	no
[FBXL20]	k19	1	5	PLXDC1	-247725	17	37219555	37307902	cys	201	0	0	0	0	0	0	0	0	0	0	0	0	-	no	no
[FBXL20]	k19	2	5	PLXDC1	-247725	17	37219555	37307902	cys	1	0	0	0	0	0	0	0	0	0	0	0	0	-	no	no
[FBXL20]	k19	3	5	PLXDC1	-247725	17	37219555	37307902	cys	10	0	0	0	0	0	0	0	0	0	0	0	0	-	no	no
[FBXL20]	k19	4	5	PLXDC1	-247725	17	37219555	37307902	cys	2	0	0	0	0	0	0	0	0	0	0	0	0	-	no	no
[FBXL20]	k19	5	5	PLXDC1	-247725	17	37219555	37307902	cys	436	0	0	0	0	0	0	0	0	0	0	0	0	-	no	no
[FBXL20]	k19	1	5	ARL5C	-233213	17	37313146	37322414	cys	201	0	0	0	0	0	0	0	0	0	0	0	0	-	no	no
[FBXL20]	k19	2	5	ARL5C	-233213	17	37313146	37322414	cys	1	0	0	0	0	0	0	0	0	0	0	0	0	-	no	no
[FBXL20]	k19	3	5	ARL5C	-233213	17	37313146	37322414	cys	10	0	0	0	0	0	0	0	0	0	0	0	0	-	no	no
[FBXL20]	k19	4	5	ARL5C	-233213	17	37313146	37322414	cys	2	0	0	0	0	0	0	0	0	0	0	0	0	-	no	no
[FBXL20]	k19	5	5	ARL5C	-233213	17	37313146	37322414	cys	436	0	0	0	0	0	0	0	0	0	0	0	0	-	no	no
[FBXL20]	k19	1	5	CACNB1	-201671	17	37329708	37353956	cys	201	0	0	0	0	0	0	0	0	0	0	0	0	-	no	no
[FBXL20]	k19	2	5	CACNB1	-201671	17	37329708	37353956	cys	1	0	0	0	0	0	0	0	0	0	0	0	0	-	no	no
[FBXL20]	k19	3	5	CACNB1	-201671	17	37329708	37353956	cys	10	0	0	0	0	0	0	0	0	0	0	0	0	-	no	no
[FBXL20]	k19	4	5	CACNB1	-201671	17	37329708	37353956	cys	2	0	0	0	0	0	0	0	0	0	0	0	0	-	no	no
[FBXL20]	k19	5	5	CACNB1	-201671	17	37329708	37353956	cys	436	0	0	0	0	0	0	0	41	0	0	0	0	-	no	no
[FBXL20]	k19	1	5	RPL19	-194647	17	37356535	37360980	cys	201	0	0	0	0	0	0	0	0	0	0	0	0	-	no	no
[FBXL20]	k19	2	5	RPL19	-194647	17	37356535	37360980	cys	1	0	0	0	0	0	0	0	0	0	0	0	0	-	no	no
[FBXL20]	k19	3	5	RPL19	-194647	17	37356535	37360980	cys	10	0	0	0	0	0	0	0	0	0	0	0	0	-	no	no
[FBXL20]	k19	4	5	RPL19	-194647	17	37356535	37360980	cys	2	0	0	0	0	0	0	0	0	0	0	0	0	-	no	no
[FBXL20]	k19	5	5	RPL19	-194647	17	37356535	37360980	cys	436	0	0	0	0	0	0	0	0	0	0	0	0	-	no	no
[FBXL20]	k19	1	5	STAC2	-173587	17	37366788	37382040	cys	201	0	0	0	0	0	0	0	194	0	0	0	0	-	no	no
[FBXL20]	k19	2	5	STAC2	-173587	17	37366788	37382040	cys	1	0	0	0	0	0	0	0	0	0	0	0	0	-	no	no
[FBXL20]	k19	3	5	STAC2	-173587	17	37366788	37382040	cys	10	0	0	0	0	0	0	0	0	0	0	0	0	-	no	no
[FBXL20]	k19	4	5	STAC2	-173587	17	37366788	37382040	cys	2	0	0	0	0	0	0	0	0	0	0	0	0	-	no	no
[FBXL20]	k19	5	5	STAC2	-173587	17	37366788	37382040	cys	436	0	0	0	0	0	0	0	30	0	0	0	0	-	no	no
[FBXL20]	k19	1	5	FBXL20	0	17	37408896	37557909	cys	201	0	0	0	0	0	0	0	194	0	0	0	0	-	yes	yes
[FBXL20]	k19	2	5	FBXL20	0	17	37408896	37557909	cys	1	0	0	0	0	0	0	0	1	0	0	0	0	-	yes	yes
[FBXL20]	k19	3	5	FBXL20	0	17	37408896	37557909	cys	10	0	0	0	0	0	0	0	0	0	0	0	0	-	yes	yes
[FBXL20]	k19	4	5	FBXL20	0	17	37408896	37557909	cys	2	0	0	0	0	0	0	0	0	0	0	0	0	-	yes	yes
[FBXL20]	k19	5	5	FBXL20	0	17	37408896	37557909	cys	436	0	0	0	0	0	0	0	91	0	0	0	0	-	yes	yes
[FBXL20]	k19	1	5	MED1	4910	17	37560537	37607527	cys	201	0	0	0	0	0	0	0	194	0	0	0	0	-	yes	yes
[FBXL20]	k19	2	5	MED1	4910	17	37560537	37607527	cys	1	0	0	0	0	0	0	0	0	0	0	0	0	-	yes	yes
[FBXL20]	k19	3	5	MED1	4910	17	37560537	37607527	cys	10	0	0	0	0	0	0	0	0	0	0	0	0	-	yes	yes
[FBXL20]	k19	4	5	MED1	4910	17	37560537	37607527	cys	2	0	0	0	0	0	0	0	0	0	0	0	0	-	yes	yes
[FBXL20]	k19	5	5	MED1	4910	17	37560537	37607527	cys	436	0	0	0	0	0	0	0	0	0	0	0	0	-	yes	yes
[FBXL20]	k19	1	5	CDK12	62136	17	37617763	37690818	cys	201	1	0	0	1	0	0	0	0	0	194	0	0	-	yes	yes
[FBXL20]	k19	2	5	CDK12	62136	17	37617763	37690818	cys	1	0	0	0	0	0	0	0	0	0	0	0	0	-	yes	yes
[FBXL20]	k19	3	5	CDK12	62136	17	37617763	37690818	cys	10	0	0	0	0	0	0	0	0	0	0	0	0	-	yes	yes
[FBXL20]	k19	4	5	CDK12	62136	17	37617763	37690818	cys	2	0	0	0	0	0	0	0	0	0	0	0	0	-	yes	yes
[FBXL20]	k19	5	5	CDK12	62136	17	37617763	37690818	cys	436	0	0	0	0	0	0	0	0	0	0	0	0	-	yes	yes
[FBXL20]	k19	1	5	NEUROD2	204393	17	37760020	37764175	cys	201	0	0	0	0	0	0	0	0	0	0	0	0	-	no	no
[FBXL20]	k19	2	5	NEUROD2	204393	17	37760020	37764175	cys	1	0	0	0	0	0	0	0	0	0	0	0	0	-	no	no
[FBXL20]	k19	3	5	NEUROD2	204393	17	37760020	37764175	cys	10	0	0	0	0	0	0	0	0	0	0	0	0	-	no	no
[FBXL20]	k19	4	5	NEUROD2	204393	17	37760020	37764175	cys	2	0	0	0	0	0	0	0	0	0	0	0	0	-	no	no
[FBXL20]	k19	5	5	NEUROD2	204393	17	37760020	37764175	cys	436	0	0	0	0	0	0	0	0	0	0	0	0	-	no	no
[FBXL20]	k19	1	5	PPP1R1B	227549	17	37783176	37792878	cys	201	0	0	0	0	0	0	0	194	0	0	0	0	-	yes	no
[FBXL20]	k19	2	5	PPP1R1B	227549	17	37783176	37792878	cys	1	0	0	0	0	0	0	0	0	0	0	0	0	-	yes	no
[FBXL20]	k19	3	5	PPP1R1B	227549	17	37783176	37792878	cys	10	0	0	0	0	0	0	0	0	0	0	0	0	-	yes	no
[FBXL20]	k19	4	5	PPP1R1B	227549	17	37783176	37792878	cys	2	0	0	0	0	0	0	0	0	0	0	0	0	-	yes	no
[FBXL20]	k19	5	5	PPP1R1B	227549	17	37783176	37792878	cys	436	0	0	0	0	0	0	0	87	0	0	0	0	-	yes	no
[FBXL20]	k19	1	5	STARD3	237705	17	37793332	37820454	cys	201	0	0	0	0	0	0	0	194	0	194	0	0	-	no	no
[FBXL20]	k19	2	5	STARD3	237705	17	37793332	37820454	cys	1	0	0	0	0	0	0	0	0	0	0	0	0	-	no	no
[FBXL20]	k19	3	5	STARD3	237705	17	37793332	37820454	cys	10	0	0	0	0	0	0	0	0	0	0	0	0	-	no	no
[FBXL20]	k19	4	5	STARD3	237705	17	37793332	37820454	cys	2	0	0	0	0	0	0	0	0	0	0	0	0	-	no	no
[FBXL20]	k19	5	5	STARD3	237705	17	37793332	37820454	cys	436	0	0	0	0	0	0	0	89	0	94	0	0	-	no	no
[FBXL20]	k19	1	5	TCAP	265971	17	37821598	37822807	cys	201	0	0	0	0	0	0	0	193	0	0	0	0	-	no	no
[FBXL20]	k19	2	5	TCAP	265971	17	37821598	37822807	cys	1	0	0	0	0	0	0	0	0	0	0	0	0	-	no	no
[FBXL20]	k19	3	5	TCAP	265971	17	37821598	37822807	cys	10	0	0	0	0	0	0	0	0	0	0	0	0	-	no	no
[FBXL20]	k19	4	5	TCAP	265971	17	37821598	37822807	cys	2	0	0	0	0	0	0	0	0	0	0	0	0	-	no	no
[FBXL20]	k19	5	5	TCAP	265971	17	37821598	37822807	cys	436	0	0	0	0	0	0	0	87	0	0	0	0	-	no	no
[FBXL20]	k19	1	5	PNMT	268606	17	37824233	37826728	cys	201	0	0	0	0	0	0	0	194	0	0	0	0	-	no	no
[FBXL20]	k19	2	5	PNMT	268606	17	37824233	37826728	cys	1	0	0	0	0	0	0	0	1	0	0	0	0	-	no	no
[FBXL20]	k19	3	5	PNMT	268606	17	37824233	37826728	cys	10	0	0	0	0	0	0	0	0	0	0	0	0	-	no	no
[FBXL20]	k19	4	5	PNMT	268606	17	37824233	37826728	cys	2	0	0	0	0	0	0	0	0	0	0	0	0	-	no	no
[FBXL20]	k19	5	5	PNMT	268606	17	37824233	37826728	cys	436	0	0	0	0	0	0	0	93	0	0	0	0	-	no	no
[FBXL20]	k19	1	5	PGAP3	271747	17	37827374	37844323	cys	201	1	0	0	0	0	199	0	194	0	194	1	0	-	yes	yes
[FBXL20]	k19	2	5	PGAP3	271747	17	37827374	37844323	cys	1	0	0	0	0	0	0	0	1	0	0	1	0	-	yes	yes
[FBXL20]	k19	3	5	PGAP3	271747	17	37827374	37844323	cys	10	0	0	0	0	0	0	0	0	0	0	1	0	-	yes	yes
[FBXL20]	k19	4	5	PGAP3	271747	17	37827374	37844323	cys	2	0	0	0	0	0	0	0	1	0	0	1	0	-	yes	yes
[FBXL20]	k19	5	5	PGAP3	271747	17	37827374	37844323	cys	436	1	0	0	0	0	68	0	135	0	121	1	0	-	yes	yes
[FBXL20]	k19	1	5	ERBB2	288709	17	37844336	37884915	cys	201	0	0	0	0	0	0	0	194	0	0	0	0	-	yes	yes
[FBXL20]	k19	2	5	ERBB2	288709	17	37844336	37884915	cys	1	0	0	0	0	0	0	0	0	0	1	0	0	-	yes	yes
[FBXL20]	k19	3	5	ERBB2	288709	17	37844336	37884915	cys	10	0	0	0	0	0	0	0	0	0	0	0	0	-	yes	yes
[FBXL20]	k19	4	5	ERBB2	288709	17	37844336	37884915	cys	2	0	0	0	0	0	0	0	1	0	0	0	0	-	yes	yes
[FBXL20]	k19	5	5	ERBB2	288709	17	37844336	37884915	cys	436	1	1	0	0	0	0	0	93	0	2	0	0	-	yes	yes
[FBXL20]	k19	1	5	MIR4728	327120	17	37882747	37882814	cys	201	0	0	0	0	0	0	0	0	0	0	0	0	-	no	no
[FBXL20]	k19	2	5	MIR4728	327120	17	37882747	37882814	cys	1	0	0	0	0	0	0	0	0	0	0	0	0	-	no	no
[FBXL20]	k19	3	5	MIR4728	327120	17	37882747	37882814	cys	10	0	0	0	0	0	0	0	0	0	0	0	0	-	no	no
[FBXL20]	k19	4	5	MIR4728	327120	17	37882747	37882814	cys	2	0	0	0	0	0	0	0	0	0	0	0	0	-	no	no
[FBXL20]	k19	5	5	MIR4728	327120	17	37882747	37882814	cys	436	0	0	0	0	0	0	0	0	0	0	0	0	-	no	no
[FBXL20]	k19	1	5	MIEN1	329781	17	37885408	37886788	cys	201	0	0	0	0	0	0	0	0	0	0	0	0	-	no	no
[FBXL20]	k19	2	5	MIEN1	329781	17	37885408	37886788	cys	1	0	0	0	0	0	0	0	0	0	0	0	0	-	no	no
[FBXL20]	k19	3	5	MIEN1	329781	17	37885408	37886788	cys	10	0	0	0	0	0	0	0	0	0	0	0	0	-	no	no
[FBXL20]	k19	4	5	MIEN1	329781	17	37885408	37886788	cys	2	0	0	0	0	0	0	0	0	0	0	0	0	-	no	no
[FBXL20]	k19	5	5	MIEN1	329781	17	37885408	37886788	cys	436	0	0	0	0	0	0	0	0	0	0	0	0	-	no	no
[FBXL20]	k19	1	5	GRB7	338534	17	37894161	37903538	cys	201	0	0	0	0	0	0	0	0	0	0	0	0	-	yes	yes
[FBXL20]	k19	2	5	GRB7	338534	17	37894161	37903538	cys	1	0	0	0	0	0	0	0	0	0	0	0	0	-	yes	yes
[FBXL20]	k19	3	5	GRB7	338534	17	37894161	37903538	cys	10	0	0	0	0	0	0	0	0	0	0	0	0	-	yes	yes
[FBXL20]	k19	4	5	GRB7	338534	17	37894161	37903538	cys	2	0	0	0	0	0	0	0	0	0	0	0	0	-	yes	yes
[FBXL20]	k19	5	5	GRB7	338534	17	37894161	37903538	cys	436	0	0	0	0	0	0	0	66	0	0	0	0	-	yes	yes
[FBXL20]	k19	1	5	IKZF3	358340	17	37913967	38020441	cys	201	0	0	0	0	0	0	0	0	0	0	2	0	-	no	no
[FBXL20]	k19	2	5	IKZF3	358340	17	37913967	38020441	cys	1	0	0	0	0	0	0	0	0	0	0	2	0	-	no	no
[FBXL20]	k19	3	5	IKZF3	358340	17	37913967	38020441	cys	10	0	0	0	0	0	0	0	0	0	0	2	0	-	no	no
[FBXL20]	k19	4	5	IKZF3	358340	17	37913967	38020441	cys	2	0	0	0	0	0	0	0	0	0	0	2	0	-	no	no
[FBXL20]	k19	5	5	IKZF3	358340	17	37913967	38020441	cys	436	1	0	0	3	0	0	0	125	0	0	2	0	-	no	no
[FBXL20]	k19	1	5	ZPBP2	468827	17	38024454	38034149	cys	201	0	0	0	0	0	0	0	0	0	13	0	0	-	no	no
[FBXL20]	k19	2	5	ZPBP2	468827	17	38024454	38034149	cys	1	0	0	0	0	0	0	0	0	0	0	0	0	-	no	no
[FBXL20]	k19	3	5	ZPBP2	468827	17	38024454	38034149	cys	10	0	0	0	0	0	0	0	0	0	0	0	0	-	no	no
[FBXL20]	k19	4	5	ZPBP2	468827	17	38024454	38034149	cys	2	0	0	0	0	0	0	0	0	0	0	0	0	-	no	no
[FBXL20]	k19	5	5	ZPBP2	468827	17	38024454	38034149	cys	436	1	0	0	1	0	0	0	139	0	126	0	0	-	no	no
[FBXL20]	k19	1	5	GSDMB	505220	17	38060847	38074903	cys	201	0	0	0	0	0	0	0	194	0	194	0	0	-	no	no
[FBXL20]	k19	2	5	GSDMB	505220	17	38060847	38074903	cys	1	0	0	0	0	0	0	0	1	0	1	0	0	-	no	no
[FBXL20]	k19	3	5	GSDMB	505220	17	38060847	38074903	cys	10	0	0	0	0	0	0	0	0	0	0	0	0	-	no	no
[FBXL20]	k19	4	5	GSDMB	505220	17	38060847	38074903	cys	2	0	0	0	0	0	0	0	1	0	0	0	0	-	no	no
[FBXL20]	k19	5	5	GSDMB	505220	17	38060847	38074903	cys	436	2	0	1	0	0	0	0	148	20	160	0	0	-	no	no
[FBXL20]	k19	1	5	ORMDL3	521668	17	38077295	38083884	cys	201	0	0	0	0	0	0	0	194	0	0	0	0	-	yes	no
[FBXL20]	k19	2	5	ORMDL3	521668	17	38077295	38083884	cys	1	0	0	0	0	0	0	0	1	0	0	0	0	-	yes	no
[FBXL20]	k19	3	5	ORMDL3	521668	17	38077295	38083884	cys	10	0	0	0	0	0	0	0	0	0	0	0	0	-	yes	no
[FBXL20]	k19	4	5	ORMDL3	521668	17	38077295	38083884	cys	2	0	0	0	0	0	0	0	0	0	0	0	0	-	yes	no
[FBXL20]	k19	5	5	ORMDL3	521668	17	38077295	38083884	cys	436	1	0	0	0	1	0	0	177	0	0	0	0	-	yes	no
[FBXL20]	k19	1	5	LRRC3C	542099	17	38097726	38100987	cys	201	0	0	0	0	0	0	0	0	0	0	0	0	-	no	no
[FBXL20]	k19	2	5	LRRC3C	542099	17	38097726	38100987	cys	1	0	0	0	0	0	0	0	0	0	0	0	0	-	no	no
[FBXL20]	k19	3	5	LRRC3C	542099	17	38097726	38100987	cys	10	0	0	0	0	0	0	0	0	0	0	0	0	-	no	no
[FBXL20]	k19	4	5	LRRC3C	542099	17	38097726	38100987	cys	2	0	0	0	0	0	0	0	0	0	0	0	0	-	no	no
[FBXL20]	k19	5	5	LRRC3C	542099	17	38097726	38100987	cys	436	0	0	0	0	0	0	0	6	0	0	0	0	-	no	no
[FBXL20]	k19	1	5	GSDMA	563598	17	38119225	38134019	cys	201	0	0	0	0	0	0	0	0	0	0	0	0	-	no	no
[FBXL20]	k19	2	5	GSDMA	563598	17	38119225	38134019	cys	1	0	0	0	0	0	0	0	0	0	0	0	0	-	no	no
[FBXL20]	k19	3	5	GSDMA	563598	17	38119225	38134019	cys	10	0	0	0	0	0	0	0	0	0	0	0	0	-	no	no
[FBXL20]	k19	4	5	GSDMA	563598	17	38119225	38134019	cys	2	0	0	0	0	0	0	0	0	0	0	0	0	-	no	no
[FBXL20]	k19	5	5	GSDMA	563598	17	38119225	38134019	cys	436	2	0	0	0	41	0	40	160	0	0	0	0	-	no	no
[FBXL20]	k19	1	5	PSMD3	581393	17	38137020	38154213	cys	201	0	0	0	0	0	0	0	0	0	0	0	0	-	no	no
[FBXL20]	k19	2	5	PSMD3	581393	17	38137020	38154213	cys	1	0	0	0	0	0	0	0	0	0	0	0	0	-	no	no
[FBXL20]	k19	3	5	PSMD3	581393	17	38137020	38154213	cys	10	0	0	0	0	0	0	0	0	0	0	0	0	-	no	no
[FBXL20]	k19	4	5	PSMD3	581393	17	38137020	38154213	cys	2	0	0	0	0	0	0	0	0	0	0	0	0	-	no	no
[FBXL20]	k19	5	5	PSMD3	581393	17	38137020	38154213	cys	436	0	0	0	0	0	0	0	134	0	60	0	0	-	no	no
[FBXL20]	k19	1	5	CSF3	615986	17	38171613	38174066	cys	201	0	0	0	0	0	0	0	178	0	0	1	0	-	no	no
[FBXL20]	k19	2	5	CSF3	615986	17	38171613	38174066	cys	1	0	0	0	0	0	0	0	0	0	0	1	0	-	no	no
[FBXL20]	k19	3	5	CSF3	615986	17	38171613	38174066	cys	10	0	0	0	0	0	0	0	0	0	0	1	0	-	no	no
[FBXL20]	k19	4	5	CSF3	615986	17	38171613	38174066	cys	2	0	0	0	0	0	0	0	0	0	0	1	0	-	no	no
[FBXL20]	k19	5	5	CSF3	615986	17	38171613	38174066	cys	436	0	0	0	0	0	0	0	10	0	0	1	0	-	no	no
[FBXL20]	k19	1	5	MED24	619722	17	38175349	38210889	cys	201	0	0	0	0	0	0	0	37	0	0	0	0	-	yes	no
[FBXL20]	k19	2	5	MED24	619722	17	38175349	38210889	cys	1	0	0	0	0	0	0	0	0	0	0	0	0	-	yes	no
[FBXL20]	k19	3	5	MED24	619722	17	38175349	38210889	cys	10	0	0	0	0	0	0	0	0	0	0	0	0	-	yes	no
[FBXL20]	k19	4	5	MED24	619722	17	38175349	38210889	cys	2	0	0	0	0	0	0	0	0	0	0	0	0	-	yes	no
[FBXL20]	k19	5	5	MED24	619722	17	38175349	38210889	cys	436	0	0	0	0	0	0	0	158	0	138	0	0	-	yes	no
[FBXL20]	k19	1	5	MIR6884	626957	17	38182584	38182662	cys	201	0	0	0	0	0	0	0	0	0	0	0	0	-	no	no
[FBXL20]	k19	2	5	MIR6884	626957	17	38182584	38182662	cys	1	0	0	0	0	0	0	0	0	0	0	0	0	-	no	no
[FBXL20]	k19	3	5	MIR6884	626957	17	38182584	38182662	cys	10	0	0	0	0	0	0	0	0	0	0	0	0	-	no	no
[FBXL20]	k19	4	5	MIR6884	626957	17	38182584	38182662	cys	2	0	0	0	0	0	0	0	0	0	0	0	0	-	no	no
[FBXL20]	k19	5	5	MIR6884	626957	17	38182584	38182662	cys	436	0	0	0	0	0	0	0	0	0	0	0	0	-	no	no
[FBXL20]	k19	1	5	SNORD124	628168	17	38183795	38183898	cys	201	0	0	0	0	0	0	0	0	0	0	0	0	-	no	no
[FBXL20]	k19	2	5	SNORD124	628168	17	38183795	38183898	cys	1	0	0	0	0	0	0	0	0	0	0	0	0	-	no	no
[FBXL20]	k19	3	5	SNORD124	628168	17	38183795	38183898	cys	10	0	0	0	0	0	0	0	0	0	0	0	0	-	no	no
[FBXL20]	k19	4	5	SNORD124	628168	17	38183795	38183898	cys	2	0	0	0	0	0	0	0	0	0	0	0	0	-	no	no
[FBXL20]	k19	5	5	SNORD124	628168	17	38183795	38183898	cys	436	0	0	0	0	0	0	0	0	0	0	0	0	-	no	no
[FBXL20]	k19	1	5	THRA	662818	17	38218445	38250120	cys	201	0	0	0	0	0	0	0	0	0	0	0	0	-	yes	yes
[FBXL20]	k19	2	5	THRA	662818	17	38218445	38250120	cys	1	0	0	0	0	0	0	0	0	0	0	0	0	-	yes	yes
[FBXL20]	k19	3	5	THRA	662818	17	38218445	38250120	cys	10	0	0	0	0	0	0	0	0	0	0	0	0	-	yes	yes
[FBXL20]	k19	4	5	THRA	662818	17	38218445	38250120	cys	2	0	0	0	0	0	0	0	0	0	0	0	0	-	yes	yes
[FBXL20]	k19	5	5	THRA	662818	17	38218445	38250120	cys	436	0	0	0	0	0	0	0	0	0	101	0	0	-	yes	yes
[FBXL20]	k19	1	5	NR1D1	693409	17	38249036	38256978	cys	201	0	0	0	0	0	0	0	0	0	0	0	0	-	no	no
[FBXL20]	k19	2	5	NR1D1	693409	17	38249036	38256978	cys	1	0	0	0	0	0	0	0	0	0	0	0	0	-	no	no
[FBXL20]	k19	3	5	NR1D1	693409	17	38249036	38256978	cys	10	0	0	0	0	0	0	0	0	0	0	0	0	-	no	no
[FBXL20]	k19	4	5	NR1D1	693409	17	38249036	38256978	cys	2	0	0	0	0	0	0	0	0	0	0	0	0	-	no	no
[FBXL20]	k19	5	5	NR1D1	693409	17	38249036	38256978	cys	436	0	0	0	0	0	0	0	0	0	0	0	0	-	no	no
[FBXL20]	k19	1	5	MSL1	723162	17	38278789	38293045	cys	201	0	0	0	0	0	0	0	0	0	0	0	0	-	no	no
[FBXL20]	k19	2	5	MSL1	723162	17	38278789	38293045	cys	1	0	0	0	0	0	0	0	0	0	0	0	0	-	no	no
[FBXL20]	k19	3	5	MSL1	723162	17	38278789	38293045	cys	10	0	0	0	0	0	0	0	0	0	0	0	0	-	no	no
[FBXL20]	k19	4	5	MSL1	723162	17	38278789	38293045	cys	2	0	0	0	0	0	0	0	0	0	0	0	0	-	no	no
[FBXL20]	k19	5	5	MSL1	723162	17	38278789	38293045	cys	436	1	0	0	4	0	0	0	88	0	0	0	0	-	no	no
[FBXL20]	k19	1	5	CASC3	740879	17	38296506	38328431	cys	201	0	0	0	0	0	0	0	0	0	0	0	0	-	no	no
[FBXL20]	k19	2	5	CASC3	740879	17	38296506	38328431	cys	1	0	0	0	0	0	0	0	0	0	0	0	0	-	no	no
[FBXL20]	k19	3	5	CASC3	740879	17	38296506	38328431	cys	10	0	0	0	0	0	0	0	0	0	0	0	0	-	no	no
[FBXL20]	k19	4	5	CASC3	740879	17	38296506	38328431	cys	2	0	0	0	0	0	0	0	0	0	0	0	0	-	no	no
[FBXL20]	k19	5	5	CASC3	740879	17	38296506	38328431	cys	436	1	0	0	1	0	0	0	257	0	8	0	0	-	no	no
[FBXL20]	k19	1	5	MIR6866	762558	17	38318185	38318254	cys	201	0	0	0	0	0	0	0	0	0	0	0	0	-	no	no
[FBXL20]	k19	2	5	MIR6866	762558	17	38318185	38318254	cys	1	0	0	0	0	0	0	0	0	0	0	0	0	-	no	no
[FBXL20]	k19	3	5	MIR6866	762558	17	38318185	38318254	cys	10	0	0	0	0	0	0	0	0	0	0	0	0	-	no	no
[FBXL20]	k19	4	5	MIR6866	762558	17	38318185	38318254	cys	2	0	0	0	0	0	0	0	0	0	0	0	0	-	no	no
[FBXL20]	k19	5	5	MIR6866	762558	17	38318185	38318254	cys	436	0	0	0	0	0	0	0	0	0	0	0	0	-	no	no
[FBXL20]	k19	1	5	RAPGEFL1	778614	17	38334241	38351906	cys	201	0	0	0	0	0	0	0	0	0	0	0	0	-	no	no
[FBXL20]	k19	2	5	RAPGEFL1	778614	17	38334241	38351906	cys	1	0	0	0	0	0	0	0	0	0	0	0	0	-	no	no
[FBXL20]	k19	3	5	RAPGEFL1	778614	17	38334241	38351906	cys	10	0	0	0	0	0	0	0	0	0	0	0	0	-	no	no
[FBXL20]	k19	4	5	RAPGEFL1	778614	17	38334241	38351906	cys	2	0	0	0	0	0	0	0	0	0	0	0	0	-	no	no
[FBXL20]	k19	5	5	RAPGEFL1	778614	17	38334241	38351906	cys	436	1	0	0	1	0	0	0	58	0	1	0	0	-	no	no
[FBXL20]	k19	1	5	MIR6867	794221	17	38349848	38349915	cys	201	0	0	0	0	0	0	0	0	0	0	0	0	-	no	no
[FBXL20]	k19	2	5	MIR6867	794221	17	38349848	38349915	cys	1	0	0	0	0	0	0	0	0	0	0	0	0	-	no	no
[FBXL20]	k19	3	5	MIR6867	794221	17	38349848	38349915	cys	10	0	0	0	0	0	0	0	0	0	0	0	0	-	no	no
[FBXL20]	k19	4	5	MIR6867	794221	17	38349848	38349915	cys	2	0	0	0	0	0	0	0	0	0	0	0	0	-	no	no
[FBXL20]	k19	5	5	MIR6867	794221	17	38349848	38349915	cys	436	0	0	0	0	0	0	0	0	0	0	0	0	-	no	no
[FBXL20]	k19	1	5	WIPF2	819946	17	38375573	38438439	cys	201	0	0	0	0	0	0	0	0	0	0	0	0	-	yes	yes
[FBXL20]	k19	2	5	WIPF2	819946	17	38375573	38438439	cys	1	0	0	0	0	0	0	0	0	0	0	0	0	-	yes	yes
[FBXL20]	k19	3	5	WIPF2	819946	17	38375573	38438439	cys	10	0	0	0	0	0	0	0	0	0	0	0	0	-	yes	yes
[FBXL20]	k19	4	5	WIPF2	819946	17	38375573	38438439	cys	2	0	0	0	0	0	0	0	0	0	0	0	0	-	yes	yes
[FBXL20]	k19	5	5	WIPF2	819946	17	38375573	38438439	cys	436	1	0	0	2	0	0	0	132	0	0	0	0	-	yes	yes
[FBXL20]	k19	1	5	CDC6	888518	17	38444145	38459413	cys	201	0	0	0	0	0	0	0	0	0	0	0	0	-	no	no
[FBXL20]	k19	2	5	CDC6	888518	17	38444145	38459413	cys	1	0	0	0	0	0	0	0	0	0	0	0	0	-	no	no
[FBXL20]	k19	3	5	CDC6	888518	17	38444145	38459413	cys	10	0	0	0	0	0	0	0	0	0	0	0	0	-	no	no
[FBXL20]	k19	4	5	CDC6	888518	17	38444145	38459413	cys	2	0	0	0	0	0	0	0	0	0	0	0	0	-	no	no
[FBXL20]	k19	5	5	CDC6	888518	17	38444145	38459413	cys	436	2	1	0	1	0	0	0	0	0	0	0	0	-	no	no
[FBXL20]	k19	1	5	RARA	909795	17	38465422	38513895	cys	201	0	0	0	0	0	0	0	0	0	0	26	0	-	yes	yes
[FBXL20]	k19	2	5	RARA	909795	17	38465422	38513895	cys	1	0	0	0	0	0	0	0	0	0	0	26	0	-	yes	yes
[FBXL20]	k19	3	5	RARA	909795	17	38465422	38513895	cys	10	0	0	0	0	0	0	0	0	0	0	26	0	-	yes	yes
[FBXL20]	k19	4	5	RARA	909795	17	38465422	38513895	cys	2	0	0	0	0	0	0	0	0	0	0	26	0	-	yes	yes
[FBXL20]	k19	5	5	RARA	909795	17	38465422	38513895	cys	436	1	0	0	3	0	0	0	2	0	6	26	0	-	yes	yes
[FBXL20]	k19	1	5	RARA-AS1	941491	17	38497118	38499388	cys	201	0	0	0	0	0	0	0	0	0	0	0	0	-	no	no
[FBXL20]	k19	2	5	RARA-AS1	941491	17	38497118	38499388	cys	1	0	0	0	0	0	0	0	0	0	0	0	0	-	no	no
[FBXL20]	k19	3	5	RARA-AS1	941491	17	38497118	38499388	cys	10	0	0	0	0	0	0	0	0	0	0	0	0	-	no	no
[FBXL20]	k19	4	5	RARA-AS1	941491	17	38497118	38499388	cys	2	0	0	0	0	0	0	0	0	0	0	0	0	-	no	no
[FBXL20]	k19	5	5	RARA-AS1	941491	17	38497118	38499388	cys	436	0	0	0	0	0	0	0	2	0	0	0	0	-	no	no
[FBXL20]	k19	1	5	GJD3	961277	17	38516904	38520945	cys	201	0	0	0	0	0	0	0	0	0	0	0	0	-	yes	yes
[FBXL20]	k19	2	5	GJD3	961277	17	38516904	38520945	cys	1	0	0	0	0	0	0	0	0	0	0	0	0	-	yes	yes
[FBXL20]	k19	3	5	GJD3	961277	17	38516904	38520945	cys	10	0	0	0	0	0	0	0	0	0	0	0	0	-	yes	yes
[FBXL20]	k19	4	5	GJD3	961277	17	38516904	38520945	cys	2	0	0	0	0	0	0	0	0	0	0	0	0	-	yes	yes
[FBXL20]	k19	5	5	GJD3	961277	17	38516904	38520945	cys	436	2	1	1	0	0	0	0	0	0	0	0	0	-	yes	yes
[FBXL20]	k19	1	5	TOP2A	989145	17	38544772	38574202	cys	201	0	0	0	0	0	0	0	0	0	0	0	0	-	no	no
[FBXL20]	k19	2	5	TOP2A	989145	17	38544772	38574202	cys	1	0	0	0	0	0	0	0	0	0	0	0	0	-	no	no
[FBXL20]	k19	3	5	TOP2A	989145	17	38544772	38574202	cys	10	0	0	0	0	0	0	0	0	0	0	0	0	-	no	no
[FBXL20]	k19	4	5	TOP2A	989145	17	38544772	38574202	cys	2	0	0	0	0	0	0	0	0	0	0	0	0	-	no	no
[FBXL20]	k19	5	5	TOP2A	989145	17	38544772	38574202	cys	436	1	0	0	1	0	0	0	8	0	0	0	0	-	no	no
[FBXL20]	k19	1	5	IGFBP4	1044048	17	38599675	38613982	cys	201	0	0	0	0	0	0	0	0	0	0	0	0	-	yes	yes
[FBXL20]	k19	2	5	IGFBP4	1044048	17	38599675	38613982	cys	1	0	0	0	0	0	0	0	0	0	0	0	0	-	yes	yes
[FBXL20]	k19	3	5	IGFBP4	1044048	17	38599675	38613982	cys	10	0	0	0	0	0	0	0	0	0	0	0	0	-	yes	yes
[FBXL20]	k19	4	5	IGFBP4	1044048	17	38599675	38613982	cys	2	0	0	0	0	0	0	0	0	0	0	0	0	-	yes	yes
[FBXL20]	k19	5	5	IGFBP4	1044048	17	38599675	38613982	cys	436	1	0	0	1	0	0	0	4	0	0	0	0	-	yes	yes
[FBXL20]	k19	1	5	TNS4	1076452	17	38632079	38657854	cys	201	0	0	0	0	0	0	0	0	0	0	0	0	-	no	no
[FBXL20]	k19	2	5	TNS4	1076452	17	38632079	38657854	cys	1	0	0	0	0	0	0	0	0	0	0	0	0	-	no	no
[FBXL20]	k19	3	5	TNS4	1076452	17	38632079	38657854	cys	10	0	0	0	0	0	0	0	0	0	0	0	0	-	no	no
[FBXL20]	k19	4	5	TNS4	1076452	17	38632079	38657854	cys	2	0	0	0	0	0	0	0	0	0	0	0	0	-	no	no
[FBXL20]	k19	5	5	TNS4	1076452	17	38632079	38657854	cys	436	0	0	0	0	0	0	0	1	0	11	0	0	-	no	no
[FBXL20]	k19	1	5	CCR7	1154394	17	38710021	38721736	cys	201	0	0	0	0	0	0	0	0	0	0	0	0	-	no	no
[FBXL20]	k19	2	5	CCR7	1154394	17	38710021	38721736	cys	1	0	0	0	0	0	0	0	0	0	0	0	0	-	no	no
[FBXL20]	k19	3	5	CCR7	1154394	17	38710021	38721736	cys	10	0	0	0	0	0	0	0	0	0	0	0	0	-	no	no
[FBXL20]	k19	4	5	CCR7	1154394	17	38710021	38721736	cys	2	0	0	0	0	0	0	0	0	0	0	0	0	-	no	no
[FBXL20]	k19	5	5	CCR7	1154394	17	38710021	38721736	cys	436	0	0	0	0	0	0	0	0	0	0	0	0	-	no	no
[NRG4]	k20	1	5	LOXL1-AS1	-2083914	15	74209808	74220589	cys/bun	2	0	0	0	0	0	0	0	0	0	0	0	0	-	no	no
[NRG4]	k20	2	5	LOXL1-AS1	-2083914	15	74209808	74220589	cys/bun	1	0	0	0	0	0	0	0	0	0	0	0	0	-	no	no
[NRG4]	k20	3	5	LOXL1-AS1	-2083914	15	74209808	74220589	cys/bun	215	0	0	0	0	0	0	0	0	0	0	0	0	-	no	no
[NRG4]	k20	4	5	LOXL1-AS1	-2083914	15	74209808	74220589	cys/bun	8	0	0	0	0	0	0	0	0	0	0	0	0	-	no	no
[NRG4]	k20	5	5	LOXL1-AS1	-2083914	15	74209808	74220589	cys/bun	1	0	0	0	0	0	0	0	0	0	0	0	0	-	no	no
[NRG4]	k20	1	5	LOXL1	-2060025	15	74218788	74244478	cys/bun	2	0	0	0	0	0	0	0	0	0	0	0	0	-	no	no
[NRG4]	k20	2	5	LOXL1	-2060025	15	74218788	74244478	cys/bun	1	0	0	0	0	0	0	0	0	0	0	0	0	-	no	no
[NRG4]	k20	3	5	LOXL1	-2060025	15	74218788	74244478	cys/bun	215	0	0	0	0	0	0	0	0	0	0	0	0	-	no	no
[NRG4]	k20	4	5	LOXL1	-2060025	15	74218788	74244478	cys/bun	8	0	0	0	0	0	0	0	0	0	0	0	0	-	no	no
[NRG4]	k20	5	5	LOXL1	-2060025	15	74218788	74244478	cys/bun	1	0	0	0	0	0	0	0	0	0	0	0	0	-	no	no
[NRG4]	k20	1	5	STOML1	-2017540	15	74275558	74286963	cys/bun	2	0	0	0	0	0	0	0	0	0	0	0	0	-	no	no
[NRG4]	k20	2	5	STOML1	-2017540	15	74275558	74286963	cys/bun	1	0	0	0	0	0	0	0	0	0	0	0	0	-	no	no
[NRG4]	k20	3	5	STOML1	-2017540	15	74275558	74286963	cys/bun	215	0	0	0	0	0	0	0	0	0	0	0	0	-	no	no
[NRG4]	k20	4	5	STOML1	-2017540	15	74275558	74286963	cys/bun	8	0	0	0	0	0	0	0	0	0	0	0	0	-	no	no
[NRG4]	k20	5	5	STOML1	-2017540	15	74275558	74286963	cys/bun	1	0	0	0	0	0	0	0	0	0	0	0	0	-	no	no
[NRG4]	k20	1	5	PML	-1964348	15	74287013	74340155	cys/bun	2	0	0	0	0	0	0	0	0	0	0	0	0	-	no	no
[NRG4]	k20	2	5	PML	-1964348	15	74287013	74340155	cys/bun	1	0	0	0	0	0	0	0	0	0	0	0	0	-	no	no
[NRG4]	k20	3	5	PML	-1964348	15	74287013	74340155	cys/bun	215	0	0	0	0	0	0	0	0	0	0	0	0	-	no	no
[NRG4]	k20	4	5	PML	-1964348	15	74287013	74340155	cys/bun	8	0	0	0	0	0	0	0	0	0	0	0	0	-	no	no
[NRG4]	k20	5	5	PML	-1964348	15	74287013	74340155	cys/bun	1	0	0	0	0	0	0	0	0	0	0	0	0	-	no	no
[NRG4]	k20	1	5	GOLGA6A	-1929612	15	74362197	74374891	cys/bun	2	0	0	0	0	0	0	0	0	0	0	0	0	-	no	no
[NRG4]	k20	2	5	GOLGA6A	-1929612	15	74362197	74374891	cys/bun	1	0	0	0	0	0	0	0	0	0	0	0	0	-	no	no
[NRG4]	k20	3	5	GOLGA6A	-1929612	15	74362197	74374891	cys/bun	215	0	0	0	0	0	0	0	0	0	0	0	0	-	no	no
[NRG4]	k20	4	5	GOLGA6A	-1929612	15	74362197	74374891	cys/bun	8	0	0	0	0	0	0	0	0	0	0	0	0	-	no	no
[NRG4]	k20	5	5	GOLGA6A	-1929612	15	74362197	74374891	cys/bun	1	0	0	0	0	0	0	0	0	0	0	0	0	-	no	no
[NRG4]	k20	1	5	LOC283731	-1882884	15	74418713	74421619	cys/bun	2	0	0	0	0	0	0	0	0	0	0	0	0	-	no	no
[NRG4]	k20	2	5	LOC283731	-1882884	15	74418713	74421619	cys/bun	1	0	0	0	0	0	0	0	0	0	0	0	0	-	no	no
[NRG4]	k20	3	5	LOC283731	-1882884	15	74418713	74421619	cys/bun	215	0	0	0	0	0	0	0	0	0	0	0	0	-	no	no
[NRG4]	k20	4	5	LOC283731	-1882884	15	74418713	74421619	cys/bun	8	0	0	0	0	0	0	0	0	0	0	0	0	-	no	no
[NRG4]	k20	5	5	LOC283731	-1882884	15	74418713	74421619	cys/bun	1	0	0	0	0	0	0	0	0	0	0	0	0	-	no	no
[NRG4]	k20	1	5	ISLR2	-1875360	15	74421714	74429143	cys/bun	2	0	0	0	0	0	0	0	0	0	0	0	0	-	no	no
[NRG4]	k20	2	5	ISLR2	-1875360	15	74421714	74429143	cys/bun	1	0	0	0	0	0	0	0	1	0	0	0	0	-	no	no
[NRG4]	k20	3	5	ISLR2	-1875360	15	74421714	74429143	cys/bun	215	0	0	0	0	0	0	0	0	0	0	0	0	-	no	no
[NRG4]	k20	4	5	ISLR2	-1875360	15	74421714	74429143	cys/bun	8	0	0	0	0	0	0	0	0	0	0	0	0	-	no	no
[NRG4]	k20	5	5	ISLR2	-1875360	15	74421714	74429143	cys/bun	1	0	0	0	0	0	0	0	0	0	0	0	0	-	no	no
[NRG4]	k20	1	5	ISLR	-1835291	15	74466086	74469212	cys/bun	2	0	0	0	0	0	0	0	0	0	0	0	0	-	yes	no
[NRG4]	k20	2	5	ISLR	-1835291	15	74466086	74469212	cys/bun	1	0	0	0	0	0	0	0	0	0	0	0	0	-	yes	no
[NRG4]	k20	3	5	ISLR	-1835291	15	74466086	74469212	cys/bun	215	0	0	0	0	0	0	0	0	0	0	0	0	-	yes	no
[NRG4]	k20	4	5	ISLR	-1835291	15	74466086	74469212	cys/bun	8	0	0	0	0	0	0	0	0	0	0	0	0	-	yes	no
[NRG4]	k20	5	5	ISLR	-1835291	15	74466086	74469212	cys/bun	1	0	0	0	0	0	0	0	0	0	0	0	0	-	yes	no
[NRG4]	k20	1	5	STRA6	-1802457	15	74471807	74502046	cys/bun	2	0	0	0	0	0	0	0	0	0	0	0	1	-	yes	yes
[NRG4]	k20	2	5	STRA6	-1802457	15	74471807	74502046	cys/bun	1	0	0	0	0	0	0	0	0	0	0	0	1	-	yes	yes
[NRG4]	k20	3	5	STRA6	-1802457	15	74471807	74502046	cys/bun	215	0	0	0	0	0	0	0	0	0	0	0	1	-	yes	yes
[NRG4]	k20	4	5	STRA6	-1802457	15	74471807	74502046	cys/bun	8	0	0	0	0	0	0	0	0	0	0	0	1	-	yes	yes
[NRG4]	k20	5	5	STRA6	-1802457	15	74471807	74502046	cys/bun	1	0	0	0	0	0	0	0	0	0	0	0	1	-	yes	yes
[NRG4]	k20	1	5	CCDC33	-1676021	15	74528629	74628482	cys/bun	2	0	0	0	0	0	0	0	0	0	0	0	0	-	no	no
[NRG4]	k20	2	5	CCDC33	-1676021	15	74528629	74628482	cys/bun	1	0	0	0	0	0	0	0	0	0	0	0	0	-	no	no
[NRG4]	k20	3	5	CCDC33	-1676021	15	74528629	74628482	cys/bun	215	0	0	0	0	0	0	0	0	0	0	0	0	-	no	no
[NRG4]	k20	4	5	CCDC33	-1676021	15	74528629	74628482	cys/bun	8	0	0	0	0	0	0	0	0	0	0	0	0	-	no	no
[NRG4]	k20	5	5	CCDC33	-1676021	15	74528629	74628482	cys/bun	1	0	0	0	0	0	0	0	0	0	0	0	0	-	no	no
[NRG4]	k20	1	5	CYP11A1	-1644422	15	74630102	74660081	cys/bun	2	0	0	0	0	0	0	0	0	0	0	0	1	-	no	no
[NRG4]	k20	2	5	CYP11A1	-1644422	15	74630102	74660081	cys/bun	1	0	0	0	0	0	0	0	0	0	0	0	1	-	no	no
[NRG4]	k20	3	5	CYP11A1	-1644422	15	74630102	74660081	cys/bun	215	0	0	0	0	0	0	0	0	0	0	0	1	-	no	no
[NRG4]	k20	4	5	CYP11A1	-1644422	15	74630102	74660081	cys/bun	8	0	0	0	0	0	0	0	0	0	0	0	1	-	no	no
[NRG4]	k20	5	5	CYP11A1	-1644422	15	74630102	74660081	cys/bun	1	0	0	0	0	0	0	0	0	0	0	0	1	-	no	no
[NRG4]	k20	1	5	LOC729739	-1650121	15	74653892	74654382	cys/bun	2	0	0	0	0	0	0	0	0	0	0	0	0	-	no	no
[NRG4]	k20	2	5	LOC729739	-1650121	15	74653892	74654382	cys/bun	1	0	0	0	0	0	0	0	0	0	0	0	0	-	no	no
[NRG4]	k20	3	5	LOC729739	-1650121	15	74653892	74654382	cys/bun	215	0	0	0	0	0	0	0	0	0	0	0	0	-	no	no
[NRG4]	k20	4	5	LOC729739	-1650121	15	74653892	74654382	cys/bun	8	0	0	0	0	0	0	0	0	0	0	0	0	-	no	no
[NRG4]	k20	5	5	LOC729739	-1650121	15	74653892	74654382	cys/bun	1	0	0	0	0	0	0	0	0	0	0	0	0	-	no	no
[NRG4]	k20	1	5	SEMA7A	-1578204	15	74701629	74726299	cys/bun	2	0	0	0	0	0	0	0	0	0	0	0	0	-	no	no
[NRG4]	k20	2	5	SEMA7A	-1578204	15	74701629	74726299	cys/bun	1	0	0	0	0	0	0	0	0	0	0	0	0	-	no	no
[NRG4]	k20	3	5	SEMA7A	-1578204	15	74701629	74726299	cys/bun	215	0	0	0	0	0	0	0	0	0	0	0	0	-	no	no
[NRG4]	k20	4	5	SEMA7A	-1578204	15	74701629	74726299	cys/bun	8	0	0	0	0	0	0	0	0	0	0	0	0	-	no	no
[NRG4]	k20	5	5	SEMA7A	-1578204	15	74701629	74726299	cys/bun	1	0	0	0	0	0	0	0	0	0	0	0	0	-	no	no
[NRG4]	k20	1	5	MIR6881	-1600730	15	74703697	74703773	cys/bun	2	0	0	0	0	0	0	0	0	0	0	0	0	-	no	no
[NRG4]	k20	2	5	MIR6881	-1600730	15	74703697	74703773	cys/bun	1	0	0	0	0	0	0	0	0	0	0	0	0	-	no	no
[NRG4]	k20	3	5	MIR6881	-1600730	15	74703697	74703773	cys/bun	215	0	0	0	0	0	0	0	0	0	0	0	0	-	no	no
[NRG4]	k20	4	5	MIR6881	-1600730	15	74703697	74703773	cys/bun	8	0	0	0	0	0	0	0	0	0	0	0	0	-	no	no
[NRG4]	k20	5	5	MIR6881	-1600730	15	74703697	74703773	cys/bun	1	0	0	0	0	0	0	0	0	0	0	0	0	-	no	no
[NRG4]	k20	1	5	UBL7	-1550974	15	74738317	74753529	cys/bun	2	0	0	0	0	0	0	0	0	0	0	0	0	-	no	no
[NRG4]	k20	2	5	UBL7	-1550974	15	74738317	74753529	cys/bun	1	0	0	0	0	0	0	0	0	0	0	0	0	-	no	no
[NRG4]	k20	3	5	UBL7	-1550974	15	74738317	74753529	cys/bun	215	0	0	0	0	0	0	0	0	0	0	0	0	-	no	no
[NRG4]	k20	4	5	UBL7	-1550974	15	74738317	74753529	cys/bun	8	0	0	0	0	0	0	0	0	0	0	0	0	-	no	no
[NRG4]	k20	5	5	UBL7	-1550974	15	74738317	74753529	cys/bun	1	0	0	0	0	0	0	0	0	0	0	0	0	-	no	no
[NRG4]	k20	1	5	UBL7-AS1	-1530870	15	74753605	74773633	cys/bun	2	0	0	0	0	0	0	0	0	0	0	0	0	-	no	no
[NRG4]	k20	2	5	UBL7-AS1	-1530870	15	74753605	74773633	cys/bun	1	0	0	0	0	0	0	0	0	0	0	0	0	-	no	no
[NRG4]	k20	3	5	UBL7-AS1	-1530870	15	74753605	74773633	cys/bun	215	0	0	0	0	0	0	0	0	0	0	0	0	-	no	no
[NRG4]	k20	4	5	UBL7-AS1	-1530870	15	74753605	74773633	cys/bun	8	0	0	0	0	0	0	0	0	0	0	0	0	-	no	no
[NRG4]	k20	5	5	UBL7-AS1	-1530870	15	74753605	74773633	cys/bun	1	0	0	0	0	0	0	0	0	0	0	0	0	-	no	no
[NRG4]	k20	1	5	ARID3B	-1414031	15	74833547	74890472	cys/bun	2	0	0	0	0	0	0	0	0	0	0	0	0	-	yes	yes
[NRG4]	k20	2	5	ARID3B	-1414031	15	74833547	74890472	cys/bun	1	0	0	0	0	0	0	0	0	0	0	0	0	-	yes	yes
[NRG4]	k20	3	5	ARID3B	-1414031	15	74833547	74890472	cys/bun	215	0	0	0	0	0	0	0	0	0	0	0	0	-	yes	yes
[NRG4]	k20	4	5	ARID3B	-1414031	15	74833547	74890472	cys/bun	8	0	0	0	0	0	0	0	0	0	0	0	0	-	yes	yes
[NRG4]	k20	5	5	ARID3B	-1414031	15	74833547	74890472	cys/bun	1	0	0	0	0	0	0	0	0	0	0	0	0	-	yes	yes
[NRG4]	k20	1	5	CLK3	-1381961	15	74900712	74922542	cys/bun	2	0	0	0	0	0	0	0	0	0	0	0	0	-	yes	yes
[NRG4]	k20	2	5	CLK3	-1381961	15	74900712	74922542	cys/bun	1	0	0	0	0	0	0	0	0	0	0	0	0	-	yes	yes
[NRG4]	k20	3	5	CLK3	-1381961	15	74900712	74922542	cys/bun	215	0	0	0	0	0	0	0	0	0	0	0	0	-	yes	yes
[NRG4]	k20	4	5	CLK3	-1381961	15	74900712	74922542	cys/bun	8	0	0	0	0	0	0	0	0	0	0	0	0	-	yes	yes
[NRG4]	k20	5	5	CLK3	-1381961	15	74900712	74922542	cys/bun	1	0	0	0	0	0	0	0	0	0	0	0	0	-	yes	yes
[NRG4]	k20	1	5	EDC3	-1316117	15	74922898	74988386	cys/bun	2	0	0	0	0	0	0	0	0	0	0	3	0	-	no	no
[NRG4]	k20	2	5	EDC3	-1316117	15	74922898	74988386	cys/bun	1	0	0	0	0	0	0	0	0	0	0	3	0	-	no	no
[NRG4]	k20	3	5	EDC3	-1316117	15	74922898	74988386	cys/bun	215	0	0	0	0	0	0	0	0	0	0	3	0	-	no	no
[NRG4]	k20	4	5	EDC3	-1316117	15	74922898	74988386	cys/bun	8	0	0	0	0	0	0	0	0	0	0	3	0	-	no	no
[NRG4]	k20	5	5	EDC3	-1316117	15	74922898	74988386	cys/bun	1	0	0	0	0	0	0	0	0	0	0	3	0	-	no	no
[NRG4]	k20	1	5	CYP1A1	-1286626	15	75011882	75017877	cys/bun	2	0	0	0	0	0	0	0	0	0	0	0	0	-	yes	yes
[NRG4]	k20	2	5	CYP1A1	-1286626	15	75011882	75017877	cys/bun	1	0	0	0	0	0	0	0	0	0	0	0	0	-	yes	yes
[NRG4]	k20	3	5	CYP1A1	-1286626	15	75011882	75017877	cys/bun	215	0	0	0	0	0	0	0	0	0	0	0	0	-	yes	yes
[NRG4]	k20	4	5	CYP1A1	-1286626	15	75011882	75017877	cys/bun	8	0	0	0	0	0	0	0	0	0	0	0	0	-	yes	yes
[NRG4]	k20	5	5	CYP1A1	-1286626	15	75011882	75017877	cys/bun	1	0	0	0	0	0	0	0	0	0	0	0	0	-	yes	yes
[NRG4]	k20	1	5	CYP1A2	-1255562	15	75041183	75048941	cys/bun	2	0	0	0	0	0	0	0	0	0	0	0	0	-	no	no
[NRG4]	k20	2	5	CYP1A2	-1255562	15	75041183	75048941	cys/bun	1	0	0	0	0	0	0	0	0	0	0	0	0	-	no	no
[NRG4]	k20	3	5	CYP1A2	-1255562	15	75041183	75048941	cys/bun	215	0	0	0	0	0	0	0	0	0	0	0	0	-	no	no
[NRG4]	k20	4	5	CYP1A2	-1255562	15	75041183	75048941	cys/bun	8	0	0	0	0	0	0	0	0	0	0	0	0	-	no	no
[NRG4]	k20	5	5	CYP1A2	-1255562	15	75041183	75048941	cys/bun	1	0	0	0	0	0	0	0	0	0	0	0	0	-	no	no
[NRG4]	k20	1	5	CSK	-1208964	15	75074424	75095539	cys/bun	2	0	0	0	0	0	0	0	0	0	0	0	0	-	yes	yes
[NRG4]	k20	2	5	CSK	-1208964	15	75074424	75095539	cys/bun	1	0	0	0	0	0	0	0	0	0	0	0	0	-	yes	yes
[NRG4]	k20	3	5	CSK	-1208964	15	75074424	75095539	cys/bun	215	0	0	0	0	0	0	0	0	0	0	0	0	-	yes	yes
[NRG4]	k20	4	5	CSK	-1208964	15	75074424	75095539	cys/bun	8	0	0	0	0	0	0	0	0	0	0	0	0	-	yes	yes
[NRG4]	k20	5	5	CSK	-1208964	15	75074424	75095539	cys/bun	1	0	0	0	0	0	0	0	0	0	0	0	0	-	yes	yes
[NRG4]	k20	1	5	MIR4513	-1223405	15	75081012	75081098	cys/bun	2	0	0	0	0	0	0	0	0	0	0	0	0	-	no	no
[NRG4]	k20	2	5	MIR4513	-1223405	15	75081012	75081098	cys/bun	1	0	0	0	0	0	0	0	0	0	0	0	0	-	no	no
[NRG4]	k20	3	5	MIR4513	-1223405	15	75081012	75081098	cys/bun	215	0	0	0	0	0	0	0	0	0	0	0	0	-	no	no
[NRG4]	k20	4	5	MIR4513	-1223405	15	75081012	75081098	cys/bun	8	0	0	0	0	0	0	0	0	0	0	0	0	-	no	no
[NRG4]	k20	5	5	MIR4513	-1223405	15	75081012	75081098	cys/bun	1	0	0	0	0	0	0	0	0	0	0	0	0	-	no	no
[NRG4]	k20	1	5	LMAN1L	-1186404	15	75105193	75118099	cys/bun	2	0	0	0	0	0	0	0	0	0	0	0	0	-	no	no
[NRG4]	k20	2	5	LMAN1L	-1186404	15	75105193	75118099	cys/bun	1	0	0	0	0	0	0	0	0	0	1	0	0	-	no	no
[NRG4]	k20	3	5	LMAN1L	-1186404	15	75105193	75118099	cys/bun	215	0	0	0	0	0	0	0	0	0	0	0	0	-	no	no
[NRG4]	k20	4	5	LMAN1L	-1186404	15	75105193	75118099	cys/bun	8	0	0	0	0	0	0	0	0	0	0	0	0	-	no	no
[NRG4]	k20	5	5	LMAN1L	-1186404	15	75105193	75118099	cys/bun	1	0	0	0	0	0	0	0	0	0	0	0	0	-	no	no
[NRG4]	k20	1	5	CPLX3	-1180367	15	75118950	75124136	cys/bun	2	0	0	0	0	0	0	0	0	0	0	0	0	-	no	no
[NRG4]	k20	2	5	CPLX3	-1180367	15	75118950	75124136	cys/bun	1	0	0	0	0	0	0	0	0	0	0	0	0	-	no	no
[NRG4]	k20	3	5	CPLX3	-1180367	15	75118950	75124136	cys/bun	215	0	0	0	0	0	0	0	0	0	0	0	0	-	no	no
[NRG4]	k20	4	5	CPLX3	-1180367	15	75118950	75124136	cys/bun	8	0	0	0	0	0	0	0	0	0	0	0	0	-	no	no
[NRG4]	k20	5	5	CPLX3	-1180367	15	75118950	75124136	cys/bun	1	0	0	0	0	0	0	0	0	0	0	0	0	-	no	no
[NRG4]	k20	1	5	ULK3	-1168816	15	75128456	75135687	cys/bun	2	0	0	0	0	0	0	0	0	0	0	0	0	-	no	no
[NRG4]	k20	2	5	ULK3	-1168816	15	75128456	75135687	cys/bun	1	0	0	0	0	0	0	0	0	0	1	0	0	-	no	no
[NRG4]	k20	3	5	ULK3	-1168816	15	75128456	75135687	cys/bun	215	0	0	0	0	0	0	0	0	0	0	0	0	-	no	no
[NRG4]	k20	4	5	ULK3	-1168816	15	75128456	75135687	cys/bun	8	0	0	0	0	0	0	0	0	0	0	0	0	-	no	no
[NRG4]	k20	5	5	ULK3	-1168816	15	75128456	75135687	cys/bun	1	0	0	0	0	0	0	0	0	0	0	0	0	-	no	no
[NRG4]	k20	1	5	MIR6882	-1171455	15	75132982	75133048	cys/bun	2	0	0	0	0	0	0	0	0	0	0	0	0	-	no	no
[NRG4]	k20	2	5	MIR6882	-1171455	15	75132982	75133048	cys/bun	1	0	0	0	0	0	0	0	0	0	0	0	0	-	no	no
[NRG4]	k20	3	5	MIR6882	-1171455	15	75132982	75133048	cys/bun	215	0	0	0	0	0	0	0	0	0	0	0	0	-	no	no
[NRG4]	k20	4	5	MIR6882	-1171455	15	75132982	75133048	cys/bun	8	0	0	0	0	0	0	0	0	0	0	0	0	-	no	no
[NRG4]	k20	5	5	MIR6882	-1171455	15	75132982	75133048	cys/bun	1	0	0	0	0	0	0	0	0	0	0	0	0	-	no	no
[NRG4]	k20	1	5	SCAMP2	-1138833	15	75137196	75165670	cys/bun	2	0	0	0	0	0	0	0	0	0	0	0	0	-	no	no
[NRG4]	k20	2	5	SCAMP2	-1138833	15	75137196	75165670	cys/bun	1	0	0	0	0	0	0	0	1	0	0	0	0	-	no	no
[NRG4]	k20	3	5	SCAMP2	-1138833	15	75137196	75165670	cys/bun	215	0	0	0	0	0	0	0	0	0	0	0	0	-	no	no
[NRG4]	k20	4	5	SCAMP2	-1138833	15	75137196	75165670	cys/bun	8	0	0	0	0	0	0	0	0	0	0	0	0	-	no	no
[NRG4]	k20	5	5	SCAMP2	-1138833	15	75137196	75165670	cys/bun	1	0	0	0	0	0	0	0	0	0	0	0	0	-	no	no
[NRG4]	k20	1	5	MPI	-1112705	15	75182351	75191798	cys/bun	2	0	0	0	0	0	0	0	0	0	0	0	0	-	no	no
[NRG4]	k20	2	5	MPI	-1112705	15	75182351	75191798	cys/bun	1	0	0	0	0	0	0	0	1	0	0	0	0	-	no	no
[NRG4]	k20	3	5	MPI	-1112705	15	75182351	75191798	cys/bun	215	0	0	0	0	0	0	0	0	0	0	0	0	-	no	no
[NRG4]	k20	4	5	MPI	-1112705	15	75182351	75191798	cys/bun	8	0	0	0	0	0	0	0	0	0	0	0	0	-	no	no
[NRG4]	k20	5	5	MPI	-1112705	15	75182351	75191798	cys/bun	1	0	0	0	0	0	0	0	0	0	0	0	0	-	no	no
[NRG4]	k20	1	5	FAM219B	-1105041	15	75192327	75199462	cys/bun	2	0	0	0	0	0	0	0	0	0	0	0	0	-	no	no
[NRG4]	k20	2	5	FAM219B	-1105041	15	75192327	75199462	cys/bun	1	0	0	0	0	0	0	0	0	0	0	0	0	-	no	no
[NRG4]	k20	3	5	FAM219B	-1105041	15	75192327	75199462	cys/bun	215	0	0	0	0	0	0	0	0	0	0	0	0	-	no	no
[NRG4]	k20	4	5	FAM219B	-1105041	15	75192327	75199462	cys/bun	8	0	0	0	0	0	0	0	0	0	0	0	0	-	no	no
[NRG4]	k20	5	5	FAM219B	-1105041	15	75192327	75199462	cys/bun	1	0	0	0	0	0	0	0	0	0	0	0	0	-	no	no
[NRG4]	k20	1	5	COX5A	-1074008	15	75212616	75230495	cys/bun	2	0	0	0	0	0	0	0	0	0	0	0	0	-	no	no
[NRG4]	k20	2	5	COX5A	-1074008	15	75212616	75230495	cys/bun	1	0	0	0	0	0	0	0	0	0	0	0	0	-	no	no
[NRG4]	k20	3	5	COX5A	-1074008	15	75212616	75230495	cys/bun	215	0	0	0	0	0	0	0	0	0	0	0	0	-	no	no
[NRG4]	k20	4	5	COX5A	-1074008	15	75212616	75230495	cys/bun	8	0	0	0	0	0	0	0	0	0	0	0	0	-	no	no
[NRG4]	k20	5	5	COX5A	-1074008	15	75212616	75230495	cys/bun	1	0	0	0	0	0	0	0	0	0	0	0	0	-	no	no
[NRG4]	k20	1	5	RPP25	-1054728	15	75247442	75249775	cys/bun	2	0	0	0	0	0	0	0	0	0	0	0	0	-	no	no
[NRG4]	k20	2	5	RPP25	-1054728	15	75247442	75249775	cys/bun	1	0	0	0	0	0	0	0	1	0	0	0	0	-	no	no
[NRG4]	k20	3	5	RPP25	-1054728	15	75247442	75249775	cys/bun	215	0	0	0	0	0	0	0	0	0	0	0	0	-	no	no
[NRG4]	k20	4	5	RPP25	-1054728	15	75247442	75249775	cys/bun	8	0	0	0	0	0	0	0	0	0	0	0	0	-	no	no
[NRG4]	k20	5	5	RPP25	-1054728	15	75247442	75249775	cys/bun	1	0	0	0	0	0	0	0	0	0	0	0	0	-	no	no
[NRG4]	k20	1	5	SCAMP5	-990667	15	75287875	75313836	cys/bun	2	0	0	0	0	0	0	0	0	0	0	0	0	-	no	no
[NRG4]	k20	2	5	SCAMP5	-990667	15	75287875	75313836	cys/bun	1	0	0	0	0	0	0	0	1	0	0	0	0	-	no	no
[NRG4]	k20	3	5	SCAMP5	-990667	15	75287875	75313836	cys/bun	215	0	0	0	0	0	0	0	0	0	0	0	0	-	no	no
[NRG4]	k20	4	5	SCAMP5	-990667	15	75287875	75313836	cys/bun	8	0	0	0	0	0	0	0	0	0	0	0	0	-	no	no
[NRG4]	k20	5	5	SCAMP5	-990667	15	75287875	75313836	cys/bun	1	0	0	0	0	0	0	0	0	0	0	0	0	-	no	no
[NRG4]	k20	1	5	PPCDC	-961436	15	75315926	75343067	cys/bun	2	0	0	0	0	0	0	0	0	0	0	0	0	-	no	no
[NRG4]	k20	2	5	PPCDC	-961436	15	75315926	75343067	cys/bun	1	0	0	0	0	0	0	0	1	0	0	0	0	-	no	no
[NRG4]	k20	3	5	PPCDC	-961436	15	75315926	75343067	cys/bun	215	0	0	0	0	0	0	0	0	0	0	0	0	-	no	no
[NRG4]	k20	4	5	PPCDC	-961436	15	75315926	75343067	cys/bun	8	0	0	0	0	0	0	0	0	0	0	0	0	-	no	no
[NRG4]	k20	5	5	PPCDC	-961436	15	75315926	75343067	cys/bun	1	0	0	0	0	0	0	0	0	0	0	0	0	-	no	no
[NRG4]	k20	1	5	C15orf39	-799993	15	75494220	75504510	cys/bun	2	0	0	0	0	0	0	0	0	0	0	0	0	-	yes	yes
[NRG4]	k20	2	5	C15orf39	-799993	15	75494220	75504510	cys/bun	1	0	0	0	0	0	0	0	0	0	0	0	0	-	yes	yes
[NRG4]	k20	3	5	C15orf39	-799993	15	75494220	75504510	cys/bun	215	0	0	0	0	0	0	0	0	0	0	0	0	-	yes	yes
[NRG4]	k20	4	5	C15orf39	-799993	15	75494220	75504510	cys/bun	8	0	0	0	0	0	0	0	0	0	0	0	0	-	yes	yes
[NRG4]	k20	5	5	C15orf39	-799993	15	75494220	75504510	cys/bun	1	0	0	0	0	0	0	0	0	0	0	0	0	-	yes	yes
[NRG4]	k20	1	5	GOLGA6C	-738707	15	75550898	75565796	cys/bun	2	0	0	0	0	0	0	0	0	0	0	0	0	-	no	no
[NRG4]	k20	2	5	GOLGA6C	-738707	15	75550898	75565796	cys/bun	1	0	0	0	0	0	0	0	1	0	0	0	0	-	no	no
[NRG4]	k20	3	5	GOLGA6C	-738707	15	75550898	75565796	cys/bun	215	0	0	0	0	0	0	0	0	0	0	0	0	-	no	no
[NRG4]	k20	4	5	GOLGA6C	-738707	15	75550898	75565796	cys/bun	8	0	0	0	0	0	0	0	0	0	0	0	0	-	no	no
[NRG4]	k20	5	5	GOLGA6C	-738707	15	75550898	75565796	cys/bun	1	0	0	0	0	0	0	0	0	0	0	0	0	-	no	no
[NRG4]	k20	1	5	GOLGA6D	-716355	15	75575181	75588148	cys/bun	2	0	0	0	0	0	0	0	0	0	0	0	0	-	no	no
[NRG4]	k20	2	5	GOLGA6D	-716355	15	75575181	75588148	cys/bun	1	0	0	0	0	0	0	0	0	0	0	0	0	-	no	no
[NRG4]	k20	3	5	GOLGA6D	-716355	15	75575181	75588148	cys/bun	215	0	0	0	0	0	0	0	0	0	0	0	0	-	no	no
[NRG4]	k20	4	5	GOLGA6D	-716355	15	75575181	75588148	cys/bun	8	0	0	0	0	0	0	0	0	0	0	0	0	-	no	no
[NRG4]	k20	5	5	GOLGA6D	-716355	15	75575181	75588148	cys/bun	1	0	0	0	0	0	0	0	0	0	0	0	0	-	no	no
[NRG4]	k20	1	5	COMMD4	-670235	15	75628336	75634268	cys/bun	2	0	0	0	0	0	0	0	0	0	0	0	0	-	no	no
[NRG4]	k20	2	5	COMMD4	-670235	15	75628336	75634268	cys/bun	1	0	0	0	0	0	0	0	0	0	0	0	0	-	no	no
[NRG4]	k20	3	5	COMMD4	-670235	15	75628336	75634268	cys/bun	215	0	0	0	0	0	0	0	0	0	0	0	0	-	no	no
[NRG4]	k20	4	5	COMMD4	-670235	15	75628336	75634268	cys/bun	8	0	0	0	0	0	0	0	1	0	0	0	0	-	no	no
[NRG4]	k20	5	5	COMMD4	-670235	15	75628336	75634268	cys/bun	1	0	0	0	0	0	0	0	0	0	0	0	0	-	no	no
[NRG4]	k20	1	5	NEIL1	-656911	15	75639330	75647592	cys/bun	2	0	0	0	0	0	0	0	0	0	0	1	0	-	no	no
[NRG4]	k20	2	5	NEIL1	-656911	15	75639330	75647592	cys/bun	1	0	0	0	0	0	0	0	1	0	0	1	0	-	no	no
[NRG4]	k20	3	5	NEIL1	-656911	15	75639330	75647592	cys/bun	215	0	0	0	0	0	0	0	0	0	0	1	0	-	no	no
[NRG4]	k20	4	5	NEIL1	-656911	15	75639330	75647592	cys/bun	8	0	0	0	0	0	0	0	0	0	0	1	0	-	no	no
[NRG4]	k20	5	5	NEIL1	-656911	15	75639330	75647592	cys/bun	1	0	0	0	0	0	0	0	0	0	0	1	0	-	no	no
[NRG4]	k20	1	5	MIR631	-658477	15	75645951	75646026	cys/bun	2	0	0	0	0	0	0	0	0	0	0	0	0	-	no	no
[NRG4]	k20	2	5	MIR631	-658477	15	75645951	75646026	cys/bun	1	0	0	0	0	0	0	0	0	0	0	0	0	-	no	no
[NRG4]	k20	3	5	MIR631	-658477	15	75645951	75646026	cys/bun	215	0	0	0	0	0	0	0	0	0	0	0	0	-	no	no
[NRG4]	k20	4	5	MIR631	-658477	15	75645951	75646026	cys/bun	8	0	0	0	0	0	0	0	0	0	0	0	0	-	no	no
[NRG4]	k20	5	5	MIR631	-658477	15	75645951	75646026	cys/bun	1	0	0	0	0	0	0	0	0	0	0	0	0	-	no	no
[NRG4]	k20	1	5	MAN2C1	-643535	15	75648132	75660968	cys/bun	2	0	0	0	0	0	0	0	2	0	2	2	0	-	no	no
[NRG4]	k20	2	5	MAN2C1	-643535	15	75648132	75660968	cys/bun	1	0	0	0	0	0	0	0	1	0	0	2	0	-	no	no
[NRG4]	k20	3	5	MAN2C1	-643535	15	75648132	75660968	cys/bun	215	0	0	0	0	0	0	0	97	0	0	2	0	-	no	no
[NRG4]	k20	4	5	MAN2C1	-643535	15	75648132	75660968	cys/bun	8	0	0	0	0	0	0	0	0	0	0	2	0	-	no	no
[NRG4]	k20	5	5	MAN2C1	-643535	15	75648132	75660968	cys/bun	1	0	0	0	0	0	0	0	0	0	0	2	0	-	no	no
[NRG4]	k20	1	5	SIN3A	-556379	15	75661719	75748124	cys/bun	2	0	0	0	0	0	0	0	0	0	0	0	0	-	yes	yes
[NRG4]	k20	2	5	SIN3A	-556379	15	75661719	75748124	cys/bun	1	0	0	0	0	0	0	0	0	0	0	0	0	-	yes	yes
[NRG4]	k20	3	5	SIN3A	-556379	15	75661719	75748124	cys/bun	215	0	0	0	0	0	0	0	0	0	0	0	0	-	yes	yes
[NRG4]	k20	4	5	SIN3A	-556379	15	75661719	75748124	cys/bun	8	0	0	0	0	0	0	0	0	0	0	0	0	-	yes	yes
[NRG4]	k20	5	5	SIN3A	-556379	15	75661719	75748124	cys/bun	1	0	0	0	0	0	0	0	0	0	0	0	0	-	yes	yes
[NRG4]	k20	1	5	PTPN9	-432871	15	75759461	75871632	cys/bun	2	0	0	0	0	0	0	0	0	0	0	0	0	-	yes	yes
[NRG4]	k20	2	5	PTPN9	-432871	15	75759461	75871632	cys/bun	1	0	0	0	0	0	0	0	0	0	0	0	0	-	yes	yes
[NRG4]	k20	3	5	PTPN9	-432871	15	75759461	75871632	cys/bun	215	1	0	0	0	0	1	0	0	0	0	0	0	-	yes	yes
[NRG4]	k20	4	5	PTPN9	-432871	15	75759461	75871632	cys/bun	8	0	0	0	0	0	0	0	0	0	0	0	0	-	yes	yes
[NRG4]	k20	5	5	PTPN9	-432871	15	75759461	75871632	cys/bun	1	0	0	0	0	0	0	0	0	0	0	0	0	-	yes	yes
[NRG4]	k20	1	5	SNUPN	-385784	15	75890423	75918719	cys/bun	2	0	0	0	0	0	0	0	1	0	0	0	0	-	no	no
[NRG4]	k20	2	5	SNUPN	-385784	15	75890423	75918719	cys/bun	1	0	0	0	0	0	0	0	1	0	1	0	0	-	no	no
[NRG4]	k20	3	5	SNUPN	-385784	15	75890423	75918719	cys/bun	215	0	0	0	0	0	0	0	57	0	0	0	0	-	no	no
[NRG4]	k20	4	5	SNUPN	-385784	15	75890423	75918719	cys/bun	8	0	0	0	0	0	0	0	0	0	0	0	0	-	no	no
[NRG4]	k20	5	5	SNUPN	-385784	15	75890423	75918719	cys/bun	1	0	0	0	0	0	0	0	0	0	0	0	0	-	no	no
[NRG4]	k20	1	5	IMP3	-371839	15	75931425	75932664	cys/bun	2	0	0	0	0	0	0	0	0	0	0	0	0	-	no	no
[NRG4]	k20	2	5	IMP3	-371839	15	75931425	75932664	cys/bun	1	0	0	0	0	0	0	0	0	0	0	0	0	-	no	no
[NRG4]	k20	3	5	IMP3	-371839	15	75931425	75932664	cys/bun	215	0	0	0	0	0	0	0	0	0	0	0	0	-	no	no
[NRG4]	k20	4	5	IMP3	-371839	15	75931425	75932664	cys/bun	8	0	0	0	0	0	0	0	0	0	0	0	0	-	no	no
[NRG4]	k20	5	5	IMP3	-371839	15	75931425	75932664	cys/bun	1	0	0	0	0	0	0	0	0	0	0	0	0	-	no	no
[NRG4]	k20	1	5	SNX33	-353535	15	75941347	75950968	cys/bun	2	0	0	0	0	0	0	0	0	0	0	0	0	-	yes	yes
[NRG4]	k20	2	5	SNX33	-353535	15	75941347	75950968	cys/bun	1	0	0	0	0	0	0	0	0	0	0	0	0	-	yes	yes
[NRG4]	k20	3	5	SNX33	-353535	15	75941347	75950968	cys/bun	215	0	0	0	0	0	0	0	0	0	0	0	0	-	yes	yes
[NRG4]	k20	4	5	SNX33	-353535	15	75941347	75950968	cys/bun	8	0	0	0	0	0	0	0	0	0	0	0	0	-	yes	yes
[NRG4]	k20	5	5	SNX33	-353535	15	75941347	75950968	cys/bun	1	0	0	0	0	0	0	0	0	0	0	0	0	-	yes	yes
[NRG4]	k20	1	5	CSPG4	-299314	15	75966662	76005189	cys/bun	2	0	0	0	0	0	0	0	0	0	0	0	0	-	yes	yes
[NRG4]	k20	2	5	CSPG4	-299314	15	75966662	76005189	cys/bun	1	0	0	0	0	0	0	0	0	0	0	0	0	-	yes	yes
[NRG4]	k20	3	5	CSPG4	-299314	15	75966662	76005189	cys/bun	215	0	0	0	0	0	0	0	0	0	0	0	0	-	yes	yes
[NRG4]	k20	4	5	CSPG4	-299314	15	75966662	76005189	cys/bun	8	0	0	0	0	0	0	0	0	0	0	0	0	-	yes	yes
[NRG4]	k20	5	5	CSPG4	-299314	15	75966662	76005189	cys/bun	1	0	0	0	0	0	0	0	0	0	0	0	0	-	yes	yes
[NRG4]	k20	1	5	ODF3L1	-284476	15	76016318	76020027	cys/bun	2	0	0	0	0	0	0	0	0	0	0	0	0	-	yes	yes
[NRG4]	k20	2	5	ODF3L1	-284476	15	76016318	76020027	cys/bun	1	0	0	0	0	0	0	0	0	0	0	0	0	-	yes	yes
[NRG4]	k20	3	5	ODF3L1	-284476	15	76016318	76020027	cys/bun	215	0	0	0	0	0	0	0	0	0	0	0	0	-	yes	yes
[NRG4]	k20	4	5	ODF3L1	-284476	15	76016318	76020027	cys/bun	8	0	0	0	0	0	0	0	0	0	0	0	0	-	yes	yes
[NRG4]	k20	5	5	ODF3L1	-284476	15	76016318	76020027	cys/bun	1	0	0	0	0	0	0	0	0	0	0	0	0	-	yes	yes
[NRG4]	k20	1	5	DNM1P35	-272085	15	76020010	76032418	cys/bun	2	0	0	0	0	0	0	0	0	0	0	0	0	-	no	no
[NRG4]	k20	2	5	DNM1P35	-272085	15	76020010	76032418	cys/bun	1	0	0	0	0	0	0	0	0	0	0	0	0	-	no	no
[NRG4]	k20	3	5	DNM1P35	-272085	15	76020010	76032418	cys/bun	215	0	0	0	0	0	0	0	0	0	0	0	0	-	no	no
[NRG4]	k20	4	5	DNM1P35	-272085	15	76020010	76032418	cys/bun	8	0	0	0	0	0	0	0	0	0	4	0	0	-	no	no
[NRG4]	k20	5	5	DNM1P35	-272085	15	76020010	76032418	cys/bun	1	0	0	0	0	0	0	0	0	0	0	0	0	-	no	no
[NRG4]	k20	1	5	MIR4313	-249847	15	76054555	76054656	cys/bun	2	0	0	0	0	0	0	0	0	0	0	0	0	-	no	no
[NRG4]	k20	2	5	MIR4313	-249847	15	76054555	76054656	cys/bun	1	0	0	0	0	0	0	0	0	0	0	0	0	-	no	no
[NRG4]	k20	3	5	MIR4313	-249847	15	76054555	76054656	cys/bun	215	0	0	0	0	0	0	0	0	0	0	0	0	-	no	no
[NRG4]	k20	4	5	MIR4313	-249847	15	76054555	76054656	cys/bun	8	0	0	0	0	0	0	0	0	0	0	0	0	-	no	no
[NRG4]	k20	5	5	MIR4313	-249847	15	76054555	76054656	cys/bun	1	0	0	0	0	0	0	0	0	0	0	0	0	-	no	no
[NRG4]	k20	1	5	UBE2Q2	-111115	15	76135626	76193388	cys/bun	2	0	0	0	0	0	0	0	2	0	2	0	0	-	no	no
[NRG4]	k20	2	5	UBE2Q2	-111115	15	76135626	76193388	cys/bun	1	0	0	0	0	0	0	0	0	0	0	0	0	-	no	no
[NRG4]	k20	3	5	UBE2Q2	-111115	15	76135626	76193388	cys/bun	215	1	0	0	1	0	0	0	212	0	0	0	0	-	no	no
[NRG4]	k20	4	5	UBE2Q2	-111115	15	76135626	76193388	cys/bun	8	0	0	0	0	0	0	0	7	0	0	0	0	-	no	no
[NRG4]	k20	5	5	UBE2Q2	-111115	15	76135626	76193388	cys/bun	1	0	0	0	0	0	0	0	0	0	0	0	0	-	no	no
[NRG4]	k20	1	5	FBXO22	-76895	15	76196199	76227608	cys/bun	2	0	0	0	0	0	0	0	0	0	0	0	0	-	no	no
[NRG4]	k20	2	5	FBXO22	-76895	15	76196199	76227608	cys/bun	1	0	0	0	0	0	0	0	0	0	0	0	0	-	no	no
[NRG4]	k20	3	5	FBXO22	-76895	15	76196199	76227608	cys/bun	215	0	0	0	0	0	0	0	212	0	0	0	0	-	no	no
[NRG4]	k20	4	5	FBXO22	-76895	15	76196199	76227608	cys/bun	8	0	0	0	0	0	0	0	6	0	7	0	0	-	no	no
[NRG4]	k20	5	5	FBXO22	-76895	15	76196199	76227608	cys/bun	1	0	0	0	0	0	0	0	0	0	0	0	0	-	no	no
[NRG4]	k20	1	5	FBXO22-AS1	-79032	15	76225023	76225471	cys/bun	2	0	0	0	0	0	0	0	0	0	0	0	0	-	no	no
[NRG4]	k20	2	5	FBXO22-AS1	-79032	15	76225023	76225471	cys/bun	1	0	0	0	0	0	0	0	0	0	0	0	0	-	no	no
[NRG4]	k20	3	5	FBXO22-AS1	-79032	15	76225023	76225471	cys/bun	215	0	0	0	0	0	0	0	0	0	0	0	0	-	no	no
[NRG4]	k20	4	5	FBXO22-AS1	-79032	15	76225023	76225471	cys/bun	8	0	0	0	0	0	0	0	0	0	0	0	0	-	no	no
[NRG4]	k20	5	5	FBXO22-AS1	-79032	15	76225023	76225471	cys/bun	1	0	0	0	0	0	0	0	0	0	0	0	0	-	no	no
[NRG4]	k20	1	5	NRG4	0	15	76234327	76304785	cys/bun	2	0	0	0	0	0	0	0	2	0	1	0	0	-	no	no
[NRG4]	k20	2	5	NRG4	0	15	76234327	76304785	cys/bun	1	0	0	0	0	0	0	0	0	0	0	0	0	-	no	no
[NRG4]	k20	3	5	NRG4	0	15	76234327	76304785	cys/bun	215	0	0	0	0	0	0	0	212	0	0	0	0	-	no	no
[NRG4]	k20	4	5	NRG4	0	15	76234327	76304785	cys/bun	8	0	0	0	0	0	0	0	8	0	7	0	0	-	no	no
[NRG4]	k20	5	5	NRG4	0	15	76234327	76304785	cys/bun	1	0	0	0	0	0	0	0	0	0	0	0	0	-	no	no
[NRG4]	k20	1	5	TMEM266	47795	15	76352298	76497304	cys/bun	2	0	0	0	0	0	0	0	0	0	0	0	0	-	no	no
[NRG4]	k20	2	5	TMEM266	47795	15	76352298	76497304	cys/bun	1	0	0	0	0	0	0	0	0	0	0	0	0	-	no	no
[NRG4]	k20	3	5	TMEM266	47795	15	76352298	76497304	cys/bun	215	0	0	0	0	0	0	0	91	0	0	0	0	-	no	no
[NRG4]	k20	4	5	TMEM266	47795	15	76352298	76497304	cys/bun	8	0	0	0	0	0	0	0	8	0	0	0	0	-	no	no
[NRG4]	k20	5	5	TMEM266	47795	15	76352298	76497304	cys/bun	1	0	0	0	0	0	0	0	0	0	0	0	0	-	no	no
[NRG4]	k20	1	5	LOC101929439	162728	15	76467231	76473827	cys/bun	2	0	0	0	0	0	0	0	0	0	0	0	0	-	no	no
[NRG4]	k20	2	5	LOC101929439	162728	15	76467231	76473827	cys/bun	1	0	0	0	0	0	0	0	0	0	0	0	0	-	no	no
[NRG4]	k20	3	5	LOC101929439	162728	15	76467231	76473827	cys/bun	215	0	0	0	0	0	0	0	0	0	0	0	0	-	no	no
[NRG4]	k20	4	5	LOC101929439	162728	15	76467231	76473827	cys/bun	8	0	0	0	0	0	0	0	0	0	0	0	0	-	no	no
[NRG4]	k20	5	5	LOC101929439	162728	15	76467231	76473827	cys/bun	1	0	0	0	0	0	0	0	0	0	0	0	0	-	no	no
[NRG4]	k20	1	5	ETFA	204125	15	76508628	76603810	cys/bun	2	0	0	0	0	0	0	0	0	0	0	0	1	-	no	no
[NRG4]	k20	2	5	ETFA	204125	15	76508628	76603810	cys/bun	1	0	0	0	0	0	0	0	0	0	0	0	1	-	no	no
[NRG4]	k20	3	5	ETFA	204125	15	76508628	76603810	cys/bun	215	0	0	0	0	0	0	0	41	0	0	0	1	-	no	no
[NRG4]	k20	4	5	ETFA	204125	15	76508628	76603810	cys/bun	8	0	0	0	0	0	0	0	6	0	0	0	1	-	no	no
[NRG4]	k20	5	5	ETFA	204125	15	76508628	76603810	cys/bun	1	0	0	0	0	0	0	0	0	0	0	0	1	-	no	no
[NRG4]	k20	1	5	TYRO3P	247126	15	76551629	76552493	cys/bun	2	0	0	0	0	0	0	0	0	0	0	0	0	-	no	no
[NRG4]	k20	2	5	TYRO3P	247126	15	76551629	76552493	cys/bun	1	0	0	0	0	0	0	0	0	0	0	0	0	-	no	no
[NRG4]	k20	3	5	TYRO3P	247126	15	76551629	76552493	cys/bun	215	0	0	0	0	0	0	0	0	0	0	0	0	-	no	no
[NRG4]	k20	4	5	TYRO3P	247126	15	76551629	76552493	cys/bun	8	0	0	0	0	0	0	0	0	0	0	0	0	-	no	no
[NRG4]	k20	5	5	TYRO3P	247126	15	76551629	76552493	cys/bun	1	0	0	0	0	0	0	0	0	0	0	0	0	-	no	no
[NRG4]	k20	1	5	ISL2	324643	15	76629146	76634816	cys/bun	2	0	0	0	0	0	0	0	0	0	0	0	0	-	no	no
[NRG4]	k20	2	5	ISL2	324643	15	76629146	76634816	cys/bun	1	0	0	0	0	0	0	0	0	0	0	0	0	-	no	no
[NRG4]	k20	3	5	ISL2	324643	15	76629146	76634816	cys/bun	215	0	0	0	0	0	0	0	1	0	0	0	0	-	no	no
[NRG4]	k20	4	5	ISL2	324643	15	76629146	76634816	cys/bun	8	0	0	0	0	0	0	0	0	0	0	0	0	-	no	no
[NRG4]	k20	5	5	ISL2	324643	15	76629146	76634816	cys/bun	1	0	0	0	0	0	0	0	0	0	0	0	0	-	no	no
[NRG4]	k20	1	5	SCAPER	336023	15	76640526	77176217	cys/bun	2	0	0	0	0	0	0	0	0	0	0	0	0	-	no	no
[NRG4]	k20	2	5	SCAPER	336023	15	76640526	77176217	cys/bun	1	0	0	0	0	0	0	0	0	0	0	0	0	-	no	no
[NRG4]	k20	3	5	SCAPER	336023	15	76640526	77176217	cys/bun	215	0	0	0	0	0	0	0	0	0	0	0	0	-	no	no
[NRG4]	k20	4	5	SCAPER	336023	15	76640526	77176217	cys/bun	8	0	0	0	0	0	0	0	2	0	0	0	0	-	no	no
[NRG4]	k20	5	5	SCAPER	336023	15	76640526	77176217	cys/bun	1	0	0	0	0	0	0	0	0	0	0	0	0	-	no	no
[NRG4]	k20	1	5	RCN2	919458	15	77223961	77242601	cys/bun	2	0	0	0	0	0	0	0	0	0	0	0	0	-	no	no
[NRG4]	k20	2	5	RCN2	919458	15	77223961	77242601	cys/bun	1	0	0	0	0	0	0	0	0	0	0	0	0	-	no	no
[NRG4]	k20	3	5	RCN2	919458	15	77223961	77242601	cys/bun	215	0	0	0	0	0	0	0	0	0	0	0	0	-	no	no
[NRG4]	k20	4	5	RCN2	919458	15	77223961	77242601	cys/bun	8	0	0	0	0	0	0	0	0	0	0	0	0	-	no	no
[NRG4]	k20	5	5	RCN2	919458	15	77223961	77242601	cys/bun	1	0	0	0	0	0	0	0	0	0	0	0	0	-	no	no
[NRG4]	k20	1	5	PSTPIP1	982961	15	77287464	77329671	cys/bun	2	0	0	0	0	0	0	0	0	0	0	0	0	-	no	no
[NRG4]	k20	2	5	PSTPIP1	982961	15	77287464	77329671	cys/bun	1	0	0	0	0	0	0	0	0	0	0	0	0	-	no	no
[NRG4]	k20	3	5	PSTPIP1	982961	15	77287464	77329671	cys/bun	215	0	0	0	0	0	0	0	0	0	0	0	0	-	no	no
[NRG4]	k20	4	5	PSTPIP1	982961	15	77287464	77329671	cys/bun	8	0	0	0	0	0	0	0	0	0	0	0	0	-	no	no
[NRG4]	k20	5	5	PSTPIP1	982961	15	77287464	77329671	cys/bun	1	0	0	0	0	0	0	0	0	0	0	0	0	-	no	no
[NRG4]	k20	1	5	TSPAN3	1031856	15	77336359	77363570	cys/bun	2	0	0	0	0	0	0	0	0	0	0	0	0	-	no	no
[NRG4]	k20	2	5	TSPAN3	1031856	15	77336359	77363570	cys/bun	1	0	0	0	0	0	0	0	0	0	0	0	0	-	no	no
[NRG4]	k20	3	5	TSPAN3	1031856	15	77336359	77363570	cys/bun	215	0	0	0	0	0	0	0	0	0	0	0	0	-	no	no
[NRG4]	k20	4	5	TSPAN3	1031856	15	77336359	77363570	cys/bun	8	0	0	0	0	0	0	0	0	0	0	0	0	-	no	no
[NRG4]	k20	5	5	TSPAN3	1031856	15	77336359	77363570	cys/bun	1	0	0	0	0	0	0	0	0	0	0	0	0	-	no	no
[NRG4]	k20	1	5	PEAK1	1095994	15	77400497	77712446	cys/bun	2	0	0	0	0	0	0	0	0	0	0	0	0	-	no	no
[NRG4]	k20	2	5	PEAK1	1095994	15	77400497	77712446	cys/bun	1	0	0	0	0	0	0	0	0	0	0	0	0	-	no	no
[NRG4]	k20	3	5	PEAK1	1095994	15	77400497	77712446	cys/bun	215	0	0	0	0	0	0	0	0	0	0	0	0	-	no	no
[NRG4]	k20	4	5	PEAK1	1095994	15	77400497	77712446	cys/bun	8	0	0	0	0	0	0	0	0	0	0	0	0	-	no	no
[NRG4]	k20	5	5	PEAK1	1095994	15	77400497	77712446	cys/bun	1	0	0	0	0	0	0	0	0	0	0	0	0	-	no	no
[TFDP2]	k21	1	4	SPSB4	-891927	3	140770742	140867453	cys	137	0	0	0	0	0	0	0	0	0	0	0	0	-	no	no
[TFDP2]	k21	2	4	SPSB4	-891927	3	140770742	140867453	cys	4	0	0	0	0	0	0	0	0	0	0	0	0	-	no	no
[TFDP2]	k21	3	4	SPSB4	-891927	3	140770742	140867453	cys	16	0	0	0	0	0	0	0	0	0	0	0	0	-	no	no
[TFDP2]	k21	4	4	SPSB4	-891927	3	140770742	140867453	cys	80	0	0	0	0	0	0	0	0	0	0	0	0	-	no	no
[TFDP2]	k21	1	4	PXYLP1	-745635	3	140950666	141013745	cys	137	0	0	0	0	0	0	0	0	0	0	0	0	-	no	no
[TFDP2]	k21	2	4	PXYLP1	-745635	3	140950666	141013745	cys	4	0	0	0	0	0	0	0	0	0	0	0	0	-	no	no
[TFDP2]	k21	3	4	PXYLP1	-745635	3	140950666	141013745	cys	16	0	0	0	0	0	0	0	0	0	0	0	0	-	no	no
[TFDP2]	k21	4	4	PXYLP1	-745635	3	140950666	141013745	cys	80	0	0	0	0	0	0	0	0	0	0	0	0	-	no	no
[TFDP2]	k21	1	4	ZBTB38	-590748	3	141043054	141168632	cys	137	0	0	0	0	0	0	0	20	0	0	0	0	-	yes	yes
[TFDP2]	k21	2	4	ZBTB38	-590748	3	141043054	141168632	cys	4	0	0	0	0	0	0	0	0	0	0	0	0	-	yes	yes
[TFDP2]	k21	3	4	ZBTB38	-590748	3	141043054	141168632	cys	16	0	0	0	0	0	0	0	0	0	0	0	0	-	yes	yes
[TFDP2]	k21	4	4	ZBTB38	-590748	3	141043054	141168632	cys	80	1	0	0	2	0	0	0	39	0	28	0	0	-	yes	yes
[TFDP2]	k21	1	4	RASA2	-428183	3	141205925	141331197	cys	137	0	0	0	0	0	0	0	0	0	0	0	0	-	no	no
[TFDP2]	k21	2	4	RASA2	-428183	3	141205925	141331197	cys	4	0	0	0	0	0	0	0	0	0	0	0	0	-	no	no
[TFDP2]	k21	3	4	RASA2	-428183	3	141205925	141331197	cys	16	0	0	0	0	0	0	0	0	0	0	0	0	-	no	no
[TFDP2]	k21	4	4	RASA2	-428183	3	141205925	141331197	cys	80	0	0	0	0	0	0	0	0	0	0	0	0	-	no	no
[TFDP2]	k21	1	4	RNF7	-293735	3	141457050	141465645	cys	137	0	0	0	0	0	0	0	9	0	0	0	0	-	no	no
[TFDP2]	k21	2	4	RNF7	-293735	3	141457050	141465645	cys	4	0	0	0	0	0	0	0	0	0	0	0	0	-	no	no
[TFDP2]	k21	3	4	RNF7	-293735	3	141457050	141465645	cys	16	0	0	0	0	0	0	0	0	0	0	0	0	-	no	no
[TFDP2]	k21	4	4	RNF7	-293735	3	141457050	141465645	cys	80	0	0	0	0	0	0	0	0	0	0	0	0	-	no	no
[TFDP2]	k21	1	4	GRK7	-223488	3	141497042	141535892	cys	137	0	0	0	0	0	0	0	0	0	0	0	0	-	no	no
[TFDP2]	k21	2	4	GRK7	-223488	3	141497042	141535892	cys	4	0	0	0	0	0	0	0	0	0	0	0	0	-	no	no
[TFDP2]	k21	3	4	GRK7	-223488	3	141497042	141535892	cys	16	0	0	0	0	0	0	0	0	0	0	0	0	-	no	no
[TFDP2]	k21	4	4	GRK7	-223488	3	141497042	141535892	cys	80	0	0	0	0	0	0	0	1	0	0	0	0	-	no	no
[TFDP2]	k21	1	4	ATP1B3	-113998	3	141595469	141645382	cys	137	0	0	0	0	0	0	0	111	0	6	0	0	-	no	no
[TFDP2]	k21	2	4	ATP1B3	-113998	3	141595469	141645382	cys	4	0	0	0	0	0	0	0	0	0	0	0	0	-	no	no
[TFDP2]	k21	3	4	ATP1B3	-113998	3	141595469	141645382	cys	16	0	0	0	0	0	0	0	0	0	0	0	0	-	no	no
[TFDP2]	k21	4	4	ATP1B3	-113998	3	141595469	141645382	cys	80	0	0	0	0	0	0	0	0	0	0	0	0	-	no	no
[TFDP2]	k21	1	4	TFDP2	0	3	141663269	141868386	cys	137	2	0	0	1	0	14	0	123	0	120	0	0	-	yes	yes
[OVOL1]	k38	2	2	SLC25A45	-400946	11	65142662	65151172	cys	1	1	1	0	0	0	0	0	0	0	0	0	0	-	no	no
[TFDP2]	k21	3	4	TFDP2	0	3	141663269	141868386	cys	16	1	0	0	0	0	16	0	16	0	0	0	0	-	yes	yes
[TFDP2]	k21	4	4	TFDP2	0	3	141663269	141868386	cys	80	1	0	0	0	0	4	0	2	0	0	0	0	-	yes	yes
[TFDP2]	k21	1	4	GK5	116988	3	141876368	141944449	cys	137	0	0	0	0	0	0	0	3	0	0	0	0	-	no	no
[TFDP2]	k21	2	4	GK5	116988	3	141876368	141944449	cys	4	0	0	0	0	0	0	0	0	0	0	0	0	-	no	no
[TFDP2]	k21	3	4	GK5	116988	3	141876368	141944449	cys	16	0	0	0	0	0	0	0	0	0	0	0	0	-	no	no
[TFDP2]	k21	4	4	GK5	116988	3	141876368	141944449	cys	80	0	0	0	0	0	0	0	3	0	0	0	0	-	no	no
[TFDP2]	k21	1	4	XRN1	266068	3	142025448	142166904	cys	137	0	0	0	0	0	0	0	0	0	0	0	0	-	no	yes
[TFDP2]	k21	2	4	XRN1	266068	3	142025448	142166904	cys	4	0	0	0	0	0	0	0	0	0	0	0	0	-	no	yes
[TFDP2]	k21	3	4	XRN1	266068	3	142025448	142166904	cys	16	0	0	0	0	0	0	0	0	0	0	0	0	-	no	yes
[TFDP2]	k21	4	4	XRN1	266068	3	142025448	142166904	cys	80	0	0	0	0	0	0	0	0	0	0	0	0	-	no	yes
[TFDP2]	k21	1	4	ATR	408696	3	142168076	142297668	cys	137	0	0	0	0	0	0	0	1	0	0	10	0	-	no	no
[TFDP2]	k21	2	4	ATR	408696	3	142168076	142297668	cys	4	0	0	0	0	0	0	0	0	0	0	10	0	-	no	no
[TFDP2]	k21	3	4	ATR	408696	3	142168076	142297668	cys	16	0	0	0	0	0	0	0	0	0	0	10	0	-	no	no
[TFDP2]	k21	4	4	ATR	408696	3	142168076	142297668	cys	80	0	0	0	0	0	0	0	0	0	0	10	0	-	no	no
[TFDP2]	k21	1	4	PLS1	555848	3	142315228	142432505	cys	137	0	0	0	0	0	0	0	0	0	0	0	0	-	no	no
[TFDP2]	k21	2	4	PLS1	555848	3	142315228	142432505	cys	4	0	0	0	0	0	0	0	0	0	0	0	0	-	no	no
[TFDP2]	k21	3	4	PLS1	555848	3	142315228	142432505	cys	16	0	0	0	0	0	0	0	0	0	0	0	0	-	no	no
[TFDP2]	k21	4	4	PLS1	555848	3	142315228	142432505	cys	80	0	0	0	0	0	0	0	0	0	0	0	0	-	no	no
[LARP4B]	k22	1	1	DIP2C	-163463	10	320129	735608	cys/bun	1	0	0	0	0	0	0	0	0	0	0	0	0	-	no	no
[LARP4B]	k22	1	1	MIR5699	-211353	10	687628	687718	cys/bun	1	0	0	0	0	0	0	0	0	0	0	0	0	-	no	no
[LARP4B]	k22	1	1	PRR26	-187962	10	695887	711109	cys/bun	1	0	0	0	0	0	0	0	0	0	0	0	0	-	no	no
[LARP4B]	k22	1	1	LARP4B	0	10	852853	977645	cys/bun	1	0	0	0	0	0	0	0	0	0	0	0	0	-	yes	yes
[LARP4B]	k22	1	1	GTPBP4	135277	10	1034348	1063708	cys/bun	1	0	0	0	0	0	0	0	0	0	0	0	0	-	no	no
[LARP4B]	k22	1	1	IDI2	165775	10	1064846	1071799	cys/bun	1	0	0	0	0	0	0	0	1	0	0	0	0	-	yes	no
[LARP4B]	k22	1	1	IDI2-AS1	169505	10	1068576	1090141	cys/bun	1	0	0	0	0	0	0	0	0	0	0	0	0	-	no	no
[LARP4B]	k22	1	1	IDI1	186892	10	1085963	1095061	cys/bun	1	0	0	0	0	0	0	0	0	0	0	0	0	-	no	no
[LARP4B]	k22	1	1	WDR37	203704	10	1102775	1178237	cys/bun	1	0	0	0	0	0	0	0	1	0	0	0	1	-	no	no
[LARP4B]	k22	1	1	LINC00200	306636	10	1205707	1210612	cys/bun	1	0	0	0	0	0	0	0	0	0	0	0	0	-	no	no
[LARP4B]	k22	1	1	ADARB2	324181	10	1223252	1779670	cys/bun	1	0	0	0	0	0	0	0	1	0	0	1	0	-	no	no
[SLC47A1]	k23	1	3	GRAPL	-366462	17	19030781	19062148	-	1	0	0	0	0	0	0	0	0	0	0	0	0	-	no	no
[SLC47A1]	k23	2	3	GRAPL	-366462	17	19030781	19062148	-	12	0	0	0	0	0	0	0	0	0	0	0	0	-	no	no
[SLC47A1]	k23	3	3	GRAPL	-366462	17	19030781	19062148	-	11	0	0	0	0	0	0	0	0	0	0	0	0	-	no	no
[SLC47A1]	k23	1	3	LOC79999	-366425	17	19057836	19062185	-	1	0	0	0	0	0	0	0	0	0	0	0	0	-	no	no
[SLC47A1]	k23	2	3	LOC79999	-366425	17	19057836	19062185	-	12	0	0	0	0	0	0	0	0	0	0	0	0	-	no	no
[SLC47A1]	k23	3	3	LOC79999	-366425	17	19057836	19062185	-	11	0	0	0	0	0	0	0	0	0	0	0	0	-	no	no
[SLC47A1]	k23	1	3	LOC388436	-366425	17	19057836	19062185	-	1	0	0	0	0	0	0	0	0	0	0	0	0	-	no	no
[SLC47A1]	k23	2	3	LOC388436	-366425	17	19057836	19062185	-	12	0	0	0	0	0	0	0	0	0	0	0	0	-	no	no
[SLC47A1]	k23	3	3	LOC388436	-366425	17	19057836	19062185	-	11	0	0	0	0	0	0	0	0	0	0	0	0	-	no	no
[SLC47A1]	k23	1	3	LOC79999	-301567	17	19122694	19127043	-	1	0	0	0	0	0	0	0	0	0	0	0	0	-	no	no
[SLC47A1]	k23	2	3	LOC79999	-301567	17	19122694	19127043	-	12	0	0	0	0	0	0	0	0	0	0	0	0	-	no	no
[SLC47A1]	k23	3	3	LOC79999	-301567	17	19122694	19127043	-	11	0	0	0	0	0	0	0	0	0	0	0	0	-	no	no
[SLC47A1]	k23	1	3	LOC388436	-301567	17	19122694	19127043	-	1	0	0	0	0	0	0	0	0	0	0	0	0	-	no	no
[SLC47A1]	k23	2	3	LOC388436	-301567	17	19122694	19127043	-	12	0	0	0	0	0	0	0	0	0	0	0	0	-	no	no
[SLC47A1]	k23	3	3	LOC388436	-301567	17	19122694	19127043	-	11	0	0	0	0	0	0	0	0	0	0	0	0	-	no	no
[SLC47A1]	k23	1	3	EPN2	-188582	17	19140689	19240028	-	1	0	0	0	0	0	0	0	0	0	0	0	0	-	no	no
[SLC47A1]	k23	2	3	EPN2	-188582	17	19140689	19240028	-	12	0	0	0	0	0	0	0	11	0	0	0	0	-	no	no
[SLC47A1]	k23	3	3	EPN2	-188582	17	19140689	19240028	-	11	0	0	0	0	0	0	0	1	0	0	0	0	-	no	no
[SLC47A1]	k23	1	3	EPN2-IT1	-250909	17	19174705	19177701	-	1	0	0	0	0	0	0	0	0	0	0	0	0	-	no	no
[SLC47A1]	k23	2	3	EPN2-IT1	-250909	17	19174705	19177701	-	12	0	0	0	0	0	0	0	0	0	0	0	0	-	no	no
[SLC47A1]	k23	3	3	EPN2-IT1	-250909	17	19174705	19177701	-	11	0	0	0	0	0	0	0	0	0	0	0	0	-	no	no
[SLC47A1]	k23	1	3	EPN2-AS1	-219036	17	19199908	19209574	-	1	0	0	0	0	0	0	0	0	0	0	0	0	-	no	no
[SLC47A1]	k23	2	3	EPN2-AS1	-219036	17	19199908	19209574	-	12	0	0	0	0	0	0	0	0	0	0	0	0	-	no	no
[SLC47A1]	k23	3	3	EPN2-AS1	-219036	17	19199908	19209574	-	11	0	0	0	0	0	0	0	0	0	0	0	0	-	no	no
[SLC47A1]	k23	1	3	B9D1	-147115	17	19240866	19281495	-	1	0	0	0	0	0	0	0	0	0	0	6	2	-	no	no
[SLC47A1]	k23	2	3	B9D1	-147115	17	19240866	19281495	-	12	0	0	0	0	0	0	0	0	0	0	6	2	-	no	no
[SLC47A1]	k23	3	3	B9D1	-147115	17	19240866	19281495	-	11	0	0	0	0	0	0	0	0	0	0	6	2	-	no	no
[SLC47A1]	k23	1	3	MIR1180	-180723	17	19247818	19247887	-	1	0	0	0	0	0	0	0	0	0	0	0	0	-	no	no
[SLC47A1]	k23	2	3	MIR1180	-180723	17	19247818	19247887	-	12	0	0	0	0	0	0	0	0	0	0	0	0	-	no	no
[SLC47A1]	k23	3	3	MIR1180	-180723	17	19247818	19247887	-	11	0	0	0	0	0	0	0	0	0	0	0	0	-	no	no
[SLC47A1]	k23	1	3	MAPK7	-141753	17	19281033	19286857	-	1	0	0	0	0	0	0	0	0	0	0	2	0	-	no	no
[SLC47A1]	k23	2	3	MAPK7	-141753	17	19281033	19286857	-	12	0	0	0	0	0	0	0	0	0	0	2	0	-	no	no
[SLC47A1]	k23	3	3	MAPK7	-141753	17	19281033	19286857	-	11	0	0	0	0	0	0	0	0	0	0	2	0	-	no	no
[SLC47A1]	k23	1	3	MFAP4	-138078	17	19286754	19290532	-	1	0	0	0	0	0	0	0	0	0	0	0	0	-	no	no
[SLC47A1]	k23	2	3	MFAP4	-138078	17	19286754	19290532	-	12	0	0	0	0	0	0	0	0	0	0	0	0	-	no	no
[SLC47A1]	k23	3	3	MFAP4	-138078	17	19286754	19290532	-	11	0	0	0	0	0	0	0	0	0	0	0	0	-	no	no
[SLC47A1]	k23	1	3	RNF112	-108021	17	19314490	19320589	-	1	0	0	0	0	0	0	0	0	0	0	0	0	-	no	no
[SLC47A1]	k23	2	3	RNF112	-108021	17	19314490	19320589	-	12	0	0	0	0	0	0	0	0	0	0	0	0	-	no	no
[SLC47A1]	k23	3	3	RNF112	-108021	17	19314490	19320589	-	11	0	0	0	0	0	0	0	0	0	0	0	0	-	no	no
[SLC47A1]	k23	1	3	SLC47A1	8556	17	19437166	19482346	-	1	1	1	0	0	0	0	0	0	0	0	1	0	-	yes	no
[SLC47A1]	k23	2	3	SLC47A1	8556	17	19437166	19482346	-	12	0	0	0	0	0	0	0	11	0	0	1	0	-	yes	no
[SLC47A1]	k23	3	3	SLC47A1	8556	17	19437166	19482346	-	11	0	0	0	0	0	0	0	11	0	0	1	0	-	yes	no
[SLC47A1]	k23	1	3	SNORA59A	32262	17	19460872	19461024	-	1	0	0	0	0	0	0	0	0	0	0	0	0	-	no	no
[SLC47A1]	k23	2	3	SNORA59A	32262	17	19460872	19461024	-	12	0	0	0	0	0	0	0	0	0	0	0	0	-	no	no
[SLC47A1]	k23	3	3	SNORA59A	32262	17	19460872	19461024	-	11	0	0	0	0	0	0	0	0	0	0	0	0	-	no	no
[SLC47A1]	k23	1	3	SNORA59B	32262	17	19460872	19461024	-	1	0	0	0	0	0	0	0	0	0	0	0	0	-	no	no
[SLC47A1]	k23	2	3	SNORA59B	32262	17	19460872	19461024	-	12	0	0	0	0	0	0	0	0	0	0	0	0	-	no	no
[SLC47A1]	k23	3	3	SNORA59B	32262	17	19460872	19461024	-	11	0	0	0	0	0	0	0	0	0	0	0	0	-	no	no
[SLC47A1]	k23	1	3	ALDH3A2	123453	17	19552063	19580908	-	1	0	0	0	0	0	0	0	0	0	0	0	0	-	yes	no
[SLC47A1]	k23	2	3	ALDH3A2	123453	17	19552063	19580908	-	12	0	0	0	0	0	0	0	0	0	0	0	0	-	yes	no
[SLC47A1]	k23	3	3	ALDH3A2	123453	17	19552063	19580908	-	11	0	0	0	0	0	0	0	2	0	11	0	0	-	yes	no
[SLC47A1]	k23	1	3	SLC47A2	153017	17	19581627	19620043	-	1	0	0	0	0	0	0	0	0	0	0	0	0	-	yes	no
[SLC47A1]	k23	2	3	SLC47A2	153017	17	19581627	19620043	-	12	0	0	0	0	0	0	0	0	0	0	0	0	-	yes	no
[SLC47A1]	k23	3	3	SLC47A2	153017	17	19581627	19620043	-	11	0	0	0	0	0	0	0	0	0	0	0	0	-	yes	no
[SLC47A1]	k23	1	3	ALDH3A1	212687	17	19641297	19651746	-	1	0	0	0	0	0	0	0	0	0	0	0	0	-	no	no
[SLC47A1]	k23	2	3	ALDH3A1	212687	17	19641297	19651746	-	12	0	0	0	0	0	0	0	0	0	0	0	0	-	no	no
[SLC47A1]	k23	3	3	ALDH3A1	212687	17	19641297	19651746	-	11	0	0	0	0	0	0	0	7	0	0	0	0	-	no	no
[SLC47A1]	k23	1	3	ULK2	245532	17	19674142	19771239	-	1	0	0	0	0	0	0	0	0	0	0	0	0	-	no	no
[SLC47A1]	k23	2	3	ULK2	245532	17	19674142	19771239	-	12	0	0	0	0	0	0	0	0	0	0	0	0	-	no	no
[SLC47A1]	k23	3	3	ULK2	245532	17	19674142	19771239	-	11	0	0	0	0	0	0	0	2	0	0	0	0	-	no	no
[SLC47A1]	k23	1	3	AKAP10	379154	17	19807764	19881169	-	1	0	0	0	0	0	0	0	0	0	0	0	0	-	yes	no
[SLC47A1]	k23	2	3	AKAP10	379154	17	19807764	19881169	-	12	0	0	0	0	0	0	0	0	0	0	0	0	-	yes	no
[SLC47A1]	k23	3	3	AKAP10	379154	17	19807764	19881169	-	11	0	0	0	0	0	0	0	6	0	0	0	0	-	yes	no
[SLC47A1]	k23	1	3	SPECC1	484038	17	19912648	20218072	-	1	0	0	0	0	0	0	0	0	0	0	0	0	-	no	no
[SLC47A1]	k23	2	3	SPECC1	484038	17	19912648	20218072	-	12	0	0	0	0	0	0	0	0	0	0	0	0	-	no	no
[SLC47A1]	k23	3	3	SPECC1	484038	17	19912648	20218072	-	11	0	0	0	0	0	0	0	11	0	0	0	0	-	no	no
[SLC47A1]	k23	1	3	CCDC144CP	795876	17	20224486	20305504	-	1	0	0	0	0	0	0	0	0	0	0	0	0	-	no	no
[SLC47A1]	k23	2	3	CCDC144CP	795876	17	20224486	20305504	-	12	0	0	0	0	0	0	0	0	0	0	0	0	-	no	no
[SLC47A1]	k23	3	3	CCDC144CP	795876	17	20224486	20305504	-	11	0	0	0	0	0	0	0	11	0	0	0	0	-	no	no
[CERS2]	k24	1	1	H2BC18	-1156697	1	149754244	149783928	cys/bun	1	0	0	0	0	0	0	0	0	0	0	0	0	-	no	no
[CERS2]	k24	1	1	FCGR1A	-1176551	1	149754249	149764074	cys/bun	1	0	0	0	0	0	0	0	0	0	0	0	0	-	no	no
[CERS2]	k24	1	1	H3C13	-1155389	1	149784779	149785236	cys/bun	1	0	0	0	0	0	0	0	0	0	0	0	0	-	no	no
[CERS2]	k24	1	1	H4C14	-1136009	1	149804220	149804616	cys/bun	1	0	0	0	0	0	0	0	0	0	0	0	0	-	no	no
[CERS2]	k24	1	1	H4C15	-1136009	1	149804220	149804616	cys/bun	1	0	0	0	0	0	0	0	0	0	0	0	0	-	no	no
[CERS2]	k24	1	1	H3C15	-1127860	1	149812258	149812765	cys/bun	1	0	0	0	0	0	0	0	0	0	0	0	0	-	no	no
[CERS2]	k24	1	1	H3C14	-1127860	1	149812258	149812765	cys/bun	1	0	0	0	0	0	0	0	0	0	0	0	0	-	no	no
[CERS2]	k24	1	1	H2AC18	-1126307	1	149813784	149814318	cys/bun	1	0	0	0	0	0	0	0	0	0	0	0	0	-	no	no
[CERS2]	k24	1	1	H2AC19	-1126307	1	149813784	149814318	cys/bun	1	0	0	0	0	0	0	0	0	0	0	0	0	-	no	no
[CERS2]	k24	1	1	H2BC20P	-1118285	1	149821758	149822340	cys/bun	1	0	0	0	0	0	0	0	0	0	0	0	0	-	no	no
[CERS2]	k24	1	1	H2AC18	-1117464	1	149822627	149823161	cys/bun	1	0	0	0	0	0	0	0	0	0	0	0	0	-	no	no
[CERS2]	k24	1	1	H2AC19	-1117464	1	149822627	149823161	cys/bun	1	0	0	0	0	0	0	0	0	0	0	0	0	-	no	no
[CERS2]	k24	1	1	H3C15	-1115938	1	149824180	149824687	cys/bun	1	0	0	0	0	0	0	0	0	0	0	0	0	-	no	no
[CERS2]	k24	1	1	H3C14	-1115938	1	149824180	149824687	cys/bun	1	0	0	0	0	0	0	0	0	0	0	0	0	-	no	no
[CERS2]	k24	1	1	H4C14	-1107900	1	149832329	149832725	cys/bun	1	0	0	0	0	0	0	0	0	0	0	0	0	-	no	no
[CERS2]	k24	1	1	H4C15	-1107900	1	149832329	149832725	cys/bun	1	0	0	0	0	0	0	0	0	0	0	0	0	-	no	no
[CERS2]	k24	1	1	H2BC21	-1082393	1	149856009	149858232	cys/bun	1	0	0	0	0	0	0	0	0	0	0	0	0	-	no	no
[CERS2]	k24	1	1	H2AC20	-1081664	1	149858524	149858961	cys/bun	1	0	0	0	0	0	0	0	0	0	0	0	0	-	no	no
[CERS2]	k24	1	1	H2AC21	-1081159	1	149859018	149859466	cys/bun	1	0	0	0	0	0	0	0	0	0	0	0	0	-	no	no
[CERS2]	k24	1	1	BOLA1	-1068277	1	149871154	149872348	cys/bun	1	0	0	0	0	0	0	0	0	0	0	0	0	-	no	no
[CERS2]	k24	1	1	SV2A	-1051191	1	149874871	149889434	cys/bun	1	0	0	0	0	0	0	0	0	0	0	0	0	-	no	no
[CERS2]	k24	1	1	SF3B4	-1040481	1	149895208	149900144	cys/bun	1	0	0	0	0	0	0	0	0	0	0	0	2	-	no	no
[CERS2]	k24	1	1	MTMR11	-1031834	1	149900542	149908791	cys/bun	1	0	0	0	0	0	0	0	0	0	0	0	0	-	no	no
[CERS2]	k24	1	1	OTUD7B	-957939	1	149912228	149982686	cys/bun	1	0	0	0	0	0	0	0	0	0	0	0	0	-	no	no
[CERS2]	k24	1	1	VPS45	-823120	1	150039349	150117505	cys/bun	1	0	0	0	0	0	0	0	0	0	0	0	1	-	no	no
[CERS2]	k24	1	1	PLEKHO1	-808800	1	150122169	150131825	cys/bun	1	0	0	0	0	0	0	0	0	0	0	0	0	-	no	no
[CERS2]	k24	1	1	ANP32E	-732121	1	150190716	150208504	cys/bun	1	0	0	0	0	0	0	0	0	0	0	0	0	-	no	no
[CERS2]	k24	1	1	CA14	-703145	1	150230217	150237480	cys/bun	1	0	0	0	0	0	0	0	0	0	0	0	0	-	no	no
[CERS2]	k24	1	1	APH1A	-699016	1	150237798	150241609	cys/bun	1	0	0	0	0	0	0	0	0	0	0	0	0	-	yes	yes
[CERS2]	k24	1	1	C1orf54	-687290	1	150245182	150253335	cys/bun	1	0	0	0	0	0	0	0	0	0	0	0	0	-	no	no
[CERS2]	k24	1	1	CIART	-681124	1	150255228	150259501	cys/bun	1	0	0	0	0	0	0	0	0	0	0	0	0	-	no	no
[CERS2]	k24	1	1	MRPS21	-659211	1	150266261	150281414	cys/bun	1	0	0	0	0	0	0	0	1	0	0	0	0	-	no	no
[CERS2]	k24	1	1	PRPF3	-614921	1	150293927	150325704	cys/bun	1	0	0	0	0	0	0	0	0	0	0	0	0	-	no	no
[CERS2]	k24	1	1	RPRD2	-491584	1	150336989	150449041	cys/bun	1	0	0	0	0	0	0	0	0	0	0	0	0	-	yes	yes
[CERS2]	k24	1	1	TARS2	-460540	1	150459839	150480085	cys/bun	1	0	0	0	0	0	0	0	0	0	0	0	0	-	no	no
[CERS2]	k24	1	1	MIR6878	-475739	1	150464820	150464886	cys/bun	1	0	0	0	0	0	0	0	0	0	0	0	0	-	no	no
[CERS2]	k24	1	1	ECM1	-454360	1	150480486	150486265	cys/bun	1	0	0	0	0	0	0	0	0	0	1	0	0	-	yes	yes
[CERS2]	k24	1	1	FALEC	-450117	1	150488232	150490508	cys/bun	1	0	0	0	0	0	0	0	0	0	0	0	0	-	no	no
[CERS2]	k24	1	1	ADAMTSL4	-407213	1	150521844	150533412	cys/bun	1	0	0	0	0	0	0	0	1	0	0	0	0	-	yes	yes
[CERS2]	k24	1	1	MIR4257	-416135	1	150524404	150524490	cys/bun	1	0	0	0	0	0	0	0	0	0	0	0	0	-	no	no
[CERS2]	k24	1	1	ADAMTSL4-AS1	-393597	1	150533370	150547028	cys/bun	1	0	0	0	0	0	0	0	0	0	0	0	0	-	no	no
[CERS2]	k24	1	1	MCL1	-388411	1	150547026	150552214	cys/bun	1	0	0	0	0	0	0	0	0	0	0	0	0	-	yes	yes
[CERS2]	k24	1	1	ENSA	-338527	1	150594598	150602098	cys/bun	1	0	0	0	0	0	0	0	0	0	0	0	0	-	no	no
[CERS2]	k24	1	1	GOLPH3L	-270953	1	150618700	150669672	cys/bun	1	0	0	0	0	0	0	0	1	0	1	0	0	-	no	no
[CERS2]	k24	1	1	HORMAD1	-247261	1	150670534	150693364	cys/bun	1	0	0	0	0	0	0	0	1	0	0	0	0	-	no	no
[CERS2]	k24	1	1	CTSS	-202192	1	150702671	150738433	cys/bun	1	0	0	0	0	0	0	0	1	0	0	0	0	-	no	no
[CERS2]	k24	1	1	CTSK	-159708	1	150768683	150780917	cys/bun	1	0	0	0	0	0	0	0	1	0	0	0	0	-	no	no
[CERS2]	k24	1	1	ARNT	-91381	1	150782180	150849244	cys/bun	1	0	0	0	0	0	0	0	1	0	0	0	0	-	yes	yes
[CERS2]	k24	1	1	SETDB1	-3405	1	150898814	150937220	cys/bun	1	0	0	0	0	0	0	0	1	0	0	0	0	-	no	no
[CACNA1S]	k48	1	1	CACNA1S	0	1	201008639	201081694	bun	1	1	1	0	0	0	0	0	0	0	0	0	1	-	yes	yes
[CERS2]	k24	1	1	ANXA9	13873	1	150954498	150968114	cys/bun	1	0	0	0	0	0	0	0	1	0	0	0	0	-	yes	yes
[CERS2]	k24	1	1	MINDY1	28675	1	150969300	150980854	cys/bun	1	0	0	0	0	0	0	0	0	0	0	0	0	-	yes	yes
[CERS2]	k24	1	1	PRUNE1	40347	1	150980972	151008189	cys/bun	1	0	0	0	0	0	0	0	0	0	0	0	0	-	yes	yes
[CERS2]	k24	1	1	BNIPL	68403	1	151009028	151020076	cys/bun	1	0	0	0	0	0	0	0	0	0	1	0	0	-	no	no
[CERS2]	k24	1	1	C1orf56	79633	1	151020258	151023871	cys/bun	1	0	0	0	0	0	0	0	0	0	0	0	0	-	no	no
[CERS2]	k24	1	1	CDC42SE1	82821	1	151023446	151032125	cys/bun	1	0	0	0	0	0	0	0	0	0	0	0	0	-	no	no
[CERS2]	k24	1	1	MLLT11	91525	1	151032150	151040973	cys/bun	1	0	0	0	0	0	0	0	0	0	0	0	0	-	no	no
[CERS2]	k24	1	1	GABPB2	102454	1	151043079	151091007	cys/bun	1	0	0	0	0	0	0	0	1	0	0	0	0	-	no	no
[CERS2]	k24	1	1	SEMA6C	163537	1	151104162	151119140	cys/bun	1	0	0	0	0	0	0	0	1	0	0	0	0	-	no	no
[CERS2]	k24	1	1	TNFAIP8L2	188479	1	151129104	151132225	cys/bun	1	0	0	0	0	0	0	0	0	0	0	0	0	-	no	no
[CERS2]	k24	1	1	TNFAIP8L2-SCNM1	188479	1	151129104	151142773	cys/bun	1	0	0	0	0	0	0	0	0	0	0	0	0	-	no	no
[CERS2]	k24	1	1	LYSMD1	191598	1	151132223	151138424	cys/bun	1	0	0	0	0	0	0	0	0	0	0	0	0	-	no	no
[CERS2]	k24	1	1	SCNM1	197872	1	151138497	151142773	cys/bun	1	0	0	0	0	0	0	0	0	0	0	0	0	-	no	no
[CERS2]	k24	1	1	TMOD4	201837	1	151142462	151148547	cys/bun	1	0	0	0	0	0	0	0	0	0	0	0	0	-	no	no
[CERS2]	k24	1	1	VPS72	208150	1	151148775	151162689	cys/bun	1	0	0	0	0	0	0	0	0	0	0	0	0	-	no	no
[CERS2]	k24	1	1	PIP5K1A	230395	1	151171020	151222007	cys/bun	1	0	0	0	0	0	0	0	0	0	0	0	0	-	no	no
[CERS2]	k24	1	1	PSMD4	286571	1	151227196	151239954	cys/bun	1	0	0	0	0	0	0	0	0	0	0	0	0	-	no	no
[CERS2]	k24	1	1	ZNF687	314165	1	151254790	151264381	cys/bun	1	0	0	0	0	0	0	0	0	0	0	0	2	-	no	no
[CERS2]	k24	1	1	PI4KB	323647	1	151264272	151300191	cys/bun	1	0	0	0	0	0	0	0	0	0	0	0	0	-	no	no
[CERS2]	k24	1	1	RFX5	372490	1	151313115	151319769	cys/bun	1	0	0	0	0	0	0	0	0	0	0	0	0	-	no	no
[CERS2]	k24	1	1	SELENBP1	396152	1	151336777	151345210	cys/bun	1	0	0	0	0	0	0	0	0	0	0	0	0	-	no	no
[CERS2]	k24	1	1	PSMB4	431415	1	151372040	151374412	cys/bun	1	0	0	0	0	0	0	0	0	0	0	0	0	-	no	no
[CERS2]	k24	1	1	POGZ	434574	1	151375199	151431941	cys/bun	1	0	0	0	0	0	0	0	0	0	0	0	0	-	no	no
[WDR72]	k25	1	2	WDR72	0	15	53805937	54055075	cys/bun	14	0	0	0	0	0	0	0	2	0	7	0	0	-	yes	yes
[WDR72]	k25	2	2	WDR72	0	15	53805937	54055075	cys/bun	18	2	1	0	2	0	0	0	17	0	17	0	0	-	yes	yes
[WDR72]	k25	1	2	UNC13C	397152	15	54305100	54920806	cys/bun	14	0	0	0	0	0	0	0	4	0	0	0	0	-	no	no
[WDR72]	k25	2	2	UNC13C	397152	15	54305100	54920806	cys/bun	18	0	0	0	0	0	0	0	0	0	0	0	0	-	no	no
[PHTF2]	k26	1	1	CCDC146	-648635	7	76751933	76924521	cys/bun	32	0	0	0	0	0	0	0	0	0	0	0	0	-	no	no
[PHTF2]	k26	1	1	GSAP	-527439	7	76940067	77045717	cys/bun	32	0	0	0	0	0	0	0	1	0	0	0	0	-	no	no
[PHTF2]	k26	1	1	LOC101927243	-518396	7	77044514	77054760	cys/bun	32	0	0	0	0	0	0	0	0	0	0	0	0	-	no	no
[PHTF2]	k26	1	1	PTPN12	-303768	7	77166772	77269388	cys/bun	32	0	0	0	0	0	0	0	31	0	0	0	0	-	yes	yes
[PHTF2]	k26	1	1	APTR	-246494	7	77313167	77326662	cys/bun	32	0	0	0	0	0	0	0	31	0	31	0	0	-	no	no
[PHTF2]	k26	1	1	RSBN1L	-164036	7	77325742	77409120	cys/bun	32	0	0	0	0	0	0	0	31	0	0	0	0	-	yes	yes
[PHTF2]	k26	1	1	TMEM60	-145409	7	77423044	77427747	cys/bun	32	0	0	0	0	0	0	0	31	0	0	0	0	-	no	no
[PHTF2]	k26	1	1	PHTF2	0	7	77428108	77586821	cys/bun	32	1	0	0	1	0	0	0	31	0	29	0	0	-	yes	yes
[PHTF2]	k26	1	1	MAGI2	73217	7	77646373	79082890	cys/bun	32	0	0	0	0	0	0	0	0	0	0	20	1	-	no	no
[SLC6A13]	k27	1	2	FAM138D	-279706	12	67606	69079	bun	2	0	0	0	0	0	0	0	0	0	0	0	0	-	no	no
[SLC6A13]	k27	2	2	FAM138D	-279706	12	67606	69079	bun	20	0	0	0	0	0	0	0	0	0	0	0	0	-	no	no
[SLC6A13]	k27	1	2	LOC100288778	-257522	12	87983	91263	bun	2	0	0	0	0	0	0	0	0	0	0	0	0	-	no	no
[SLC6A13]	k27	2	2	LOC100288778	-257522	12	87983	91263	bun	20	0	0	0	0	0	0	0	0	0	0	0	0	-	no	no
[SLC6A13]	k27	1	2	IQSEC3	-61160	12	176048	287625	bun	2	0	0	0	0	0	0	0	0	0	0	0	0	-	no	no
[SLC6A13]	k27	2	2	IQSEC3	-61160	12	176048	287625	bun	20	0	0	0	0	0	0	0	5	0	3	0	0	-	no	no
[SLC6A13]	k27	1	2	LOC574538	-90453	12	246576	258332	bun	2	0	0	0	0	0	0	0	0	0	0	0	0	-	no	no
[SLC6A13]	k27	2	2	LOC574538	-90453	12	246576	258332	bun	20	0	0	0	0	0	0	0	0	0	0	0	0	-	no	no
[SLC6A13]	k27	1	2	SLC6A12	-25414	12	299242	323371	bun	2	0	0	0	0	0	0	0	0	0	0	0	0	-	yes	no
[SLC6A13]	k27	2	2	SLC6A12	-25414	12	299242	323371	bun	20	0	0	0	0	0	0	0	7	0	4	0	0	-	yes	no
[SLC6A13]	k27	1	2	LOC101929384	-34526	12	312810	314259	bun	2	0	0	0	0	0	0	0	0	0	0	0	0	-	no	no
[SLC6A13]	k27	2	2	LOC101929384	-34526	12	312810	314259	bun	20	0	0	0	0	0	0	0	0	0	0	0	0	-	no	no
[SPEG]	k52	2	2	SPEG	0	2	220299699	220358354	cys	1	1	0	0	1	0	0	0	0	0	1	0	0	-	yes	no
[SLC6A13]	k27	2	2	SLC6A13	0	12	329786	372039	bun	20	0	0	0	0	0	0	0	11	0	6	0	0	-	no	no
[SLC6A13]	k27	1	2	LOC102723544	13822	12	362607	366465	bun	2	0	0	0	0	0	0	0	0	0	0	0	0	-	no	no
[SLC6A13]	k27	2	2	LOC102723544	13822	12	362607	366465	bun	20	0	0	0	0	0	0	0	0	0	0	0	0	-	no	no
[SLC6A13]	k27	1	2	KDM5A	40437	12	389222	498621	bun	2	0	0	0	0	0	0	0	2	0	2	0	0	-	yes	yes
[SLC6A13]	k27	2	2	KDM5A	40437	12	389222	498621	bun	20	0	0	0	0	0	0	0	9	0	7	0	0	-	yes	yes
[SLC6A13]	k27	1	2	CCDC77	149730	12	498515	551806	bun	2	0	0	0	0	0	0	0	2	0	0	0	0	-	no	no
[SLC6A13]	k27	2	2	CCDC77	149730	12	498515	551806	bun	20	0	0	0	0	0	0	0	9	0	7	0	0	-	no	no
[SLC6A13]	k27	1	2	B4GALNT3	220757	12	569542	671058	bun	2	0	0	0	0	0	0	0	0	0	0	0	0	-	yes	yes
[SLC6A13]	k27	2	2	B4GALNT3	220757	12	569542	671058	bun	20	0	0	0	0	0	0	0	4	0	0	0	0	-	yes	yes
[SLC6A13]	k27	1	2	NINJ2	324676	12	673461	772755	bun	2	0	0	0	0	0	0	0	0	0	0	0	0	-	no	no
[SLC6A13]	k27	2	2	NINJ2	324676	12	673461	772755	bun	20	0	0	0	0	0	0	0	0	0	0	0	0	-	no	no
[ARL15]	k28	1	3	FST	-522687	5	52776263	52782304	cys/bun	5	0	0	0	0	0	0	0	0	0	0	0	0	-	yes	yes
[ARL15]	k28	2	3	FST	-522687	5	52776263	52782304	cys/bun	2	0	0	0	0	0	0	0	0	0	0	0	0	-	yes	yes
[ARL15]	k28	3	3	FST	-522687	5	52776263	52782304	cys/bun	86	0	0	0	0	0	0	0	8	0	0	0	0	-	yes	yes
[ARL15]	k28	1	3	NDUFS4	-325820	5	52856464	52979171	cys/bun	5	0	0	0	0	0	0	0	0	0	0	0	0	-	no	no
[ARL15]	k28	2	3	NDUFS4	-325820	5	52856464	52979171	cys/bun	2	0	0	0	0	0	0	0	0	0	0	0	0	-	no	no
[ARL15]	k28	3	3	NDUFS4	-325820	5	52856464	52979171	cys/bun	86	2	0	0	1	0	76	0	77	0	0	0	0	tubulo-interstitial	no	no
[ARL15]	k28	1	3	ARL15	0	5	53180613	53606403	cys/bun	5	0	0	0	0	0	0	0	0	0	0	0	0	-	yes	yes
[ARL15]	k28	2	3	ARL15	0	5	53180613	53606403	cys/bun	2	0	0	0	0	0	0	0	0	0	0	0	0	-	yes	yes
[ARL15]	k28	3	3	ARL15	0	5	53180613	53606403	cys/bun	86	0	0	0	0	0	0	0	0	0	0	0	0	-	yes	yes
[ARL15]	k28	1	3	MIR581	-57562	5	53247333	53247429	cys/bun	5	0	0	0	0	0	0	0	0	0	0	0	0	-	no	no
[ARL15]	k28	2	3	MIR581	-57562	5	53247333	53247429	cys/bun	2	0	0	0	0	0	0	0	0	0	0	0	0	-	no	no
[ARL15]	k28	3	3	MIR581	-57562	5	53247333	53247429	cys/bun	86	0	0	0	0	0	0	0	0	0	0	0	0	-	no	no
[truncated: 12,137 more rows]
