# Supplementary material for: Discovery and prioritization of variants and genes for kidney function in >1.2 million individuals
Source: Nat Commun. 2021 Jul 16;12:4350. doi: 10.1038/s41467-021-24491-0 (PMC8285412; doi:10.1038/s41467-021-24491-0)
Supplement: Supplementary file 20 — Supplementary Data 14b [file 41467_2021_24491_MOESM20_ESM.xlsx]

## Sheet: ST14B - GPS by locus OK
Supplementary Table 14B. Genepriotisation (GPS) for the 424 eGFRcrea loci in a locus view. The table shows a summary of the results of CADD, NEPTUNE, GTEx, MGI and OMIM search for the 5,906 candidate genes mapping to the 424 eGFRcrea associated loci. The table allows to give different weights to the specific follow-up analyses and then calculate gene score that can be used for sorting and identif…
											99% credible variants within the gene with CADD ≥ 15			99% credible variants within the locus						Evidenced kidney phenotype for gene
														eQTL-modulated gene expression				sQTL-modulate splice variants
Weight (Change weights here to change Score):											1	1	1	1	1	1	1	1	1	0	0
Locus name	Locus id	Gene	distance to lead variant	Chromosome	Start of gene	End of gene	BUN/CYS validated locus	credible variants per locus signal	num credible variants smallest credible set	Score	stop-gained/ stop-lost/ non-synonymus	canonical-splice/ noncoding-change/ synonymous/ splice-site	other	NEPTUNE glomerulus	NEPTUNE tubulointerstitium	GTEx kidney tissue	GTEx any tissue	GTEx sQTL kidney tissue	GTEx sQTL any other tissue	MGI Mouse kidney phenotype	OMIM Human kidney phenotype	Coloc support for any signal in the locus	DEPICT support (based on 424 loci)	DEPICT support (based on 348 eGFRcys/BUN loci)
[SPATA5L1]	k1	TERB2	-445004	15	45248899	45271421	-	10|1|39|143	1	0	0	0	0	0	0	0	0	0	0	0	0	-	no	no
[SPATA5L1]	k1	SORD	-349138	15	45315301	45367287	-	10|1|39|143	1	1	0	0	0	0	0	0	4|0|10|0	0	0	0	0	-	no	no
[SPATA5L1]	k1	DUOX2	-310066	15	45384851	45406359	-	10|1|39|143	1	1	0	0	0	0	0	0	0|1|31|141	0	0	0	0	-	yes	no
[SPATA5L1]	k1	DUOXA2	-306124	15	45406522	45410301	-	10|1|39|143	1	1	0	0	0	0	0	0	0|1|31|2	0	0	0	0	-	no	no
[SPATA5L1]	k1	DUOXA1	-294350	15	45409563	45422075	-	10|1|39|143	1	1	0	0	0	0	0	0	6|1|30|141	0	0	0	0	-	no	no
[SPATA5L1]	k1	DUOX1	-258649	15	45422191	45457776	-	10|1|39|143	1	2	0	0	0	0	0	0	10|1|35|141	0	10|0|0|0	0	0	-	no	no
[SPATA5L1]	k1	SHF	-223052	15	45459411	45493373	-	10|1|39|143	1	2	0	0	0	0	0	0	10|0|24|141	0	2|0|0|138	0	0	-	no	no
[SPATA5L1]	k1	LOC101928414	-145005	15	45543778	45571420	-	10|1|39|143	1	0	0	0	0	0	0	0	0	0	0	0	0	-	no	no
[SPATA5L1]	k1	SLC28A2	-148293	15	45544427	45568132	-	10|1|39|143	1	3	0	0	0	0	0|0|0|141	0|0|0|97	10|1|39|141	0	0	0	0	-	no	no
[SPATA5L1]	k1	GATM	-45445	15	45653321	45670980	-	10|1|39|143	1	2	0	0	0	0	0	0	10|1|39|31	0	0|1|33|0	0	1	-	no	no
[SPATA5L1]	k1	SPATA5L1	-2809	15	45694518	45713616	-	10|1|39|143	1	1	0	0	0	0	0	0	10|1|39|141	0	0	0	0	-	no	no
[SPATA5L1]	k1	C15orf48	6301	15	45722726	45725647	-	10|1|39|143	1	1	0	0	0	0	0	0	0|0|31|0	0	0	0	0	-	no	no
[SPATA5L1]	k1	MIR147B	8822	15	45725247	45725327	-	10|1|39|143	1	0	0	0	0	0	0	0	0	0	0	0	0	-	no	no
[SPATA5L1]	k1	SLC30A4	58254	15	45774679	45815002	-	10|1|39|143	1	1	0	0	0	0	0	0	0|0|33|0	0	0	0	0	-	no	no
[SPATA5L1]	k1	HMGN2P46	86908	15	45803333	45848928	-	10|1|39|143	1	2	0	0	0	0	0	0	10|0|3|0	0	4|0|0|0	0	0	-	no	no
[SPATA5L1]	k1	BLOC1S6	162991	15	45879416	45901909	-	10|1|39|143	1	0	0	0	0	0	0	0	0	0	0	1	0	-	no	no
[SPATA5L1]	k1	SQOR	206920	15	45923345	45983492	-	10|1|39|143	1	1	0	0	0	0	0	0	10|1|31|0	0	0	0	0	-	no	no
[PDILT]	k2	GPR139	-307232	16	20043042	20085100	cys/bun	1|4|33|28	1	0	0	0	0	0	0	0	0	0	0	0	0	-	no	no
[PDILT]	k2	GP2	-53497	16	20321810	20338835	cys/bun	1|4|33|28	1	0	0	0	0	0	0	0	0	0	0	0	0	-	no	no
[PDILT]	k2	UMOD	-28132	16	20344372	20364200	cys/bun	1|4|33|28	1	0	0	0	0	0	0	0	0	0	0	50	1	tubulo-interstitial	yes	yes
[PDILT]	k2	PDILT	0	16	20370491	20416033	cys/bun	1|4|33|28	1	2	0	0	0	0	0	0	1|0|0|0	0	1|0|0|0	0	0	-	no	no
[PDILT]	k2	ACSM5	28523	16	20420855	20452281	cys/bun	1|4|33|28	1	1	0	0	0	0	0	0	0|0|0|4	0	0	0	0	-	no	no
[PDILT]	k2	ACSM2A	70526	16	20462858	20498991	cys/bun	1|4|33|28	1	0	0	0	0	0	0	0	0	0	0	0	0	-	no	no
[PDILT]	k2	ACSM2B	155750	16	20548082	20587695	cys/bun	1|4|33|28	1	0	0	0	0	0	0	0	0	0	0	0	0	-	no	no
[PDILT]	k2	ACSM1	242226	16	20634558	20702578	cys/bun	1|4|33|28	1	3	0	0	0	0	0	0|0|0|4	0|0|0|15	0	0|0|0|4	0	0	-	no	no
[PDILT]	k2	THUMPD1	352656	16	20744988	20753199	cys/bun	1|4|33|28	1	1	0	0	0	0	0	0	0|0|0|12	0	0	0	0	-	no	no
[PDILT]	k2	ACSM3	382979	16	20775311	20808479	cys/bun	1|4|33|28	1	2	0	0	0	0	0|0|0|1	0	0|0|0|23	0	0	0	0	-	no	no
[PDILT]	k2	ERI2	399182	16	20791514	20817795	cys/bun	1|4|33|28	1	1	0	0	0	0	0	0	0|0|0|10	0	0	0	0	-	no	no
[PDILT]	k2	LOC81691	425434	16	20817766	20860990	cys/bun	1|4|33|28	1	0	0	0	0	0	0	0	0	0	0	0	0	-	no	no
[PDILT]	k2	DCUN1D3	477063	16	20869395	20911561	cys/bun	1|4|33|28	1	1	0	0	0	0	0	0	0|0|0|21	0	0	0	0	-	no	no
[PDILT]	k2	LYRM1	519224	16	20911556	20936328	cys/bun	1|4|33|28	1	2	0	0	0	0	0	0	0|0|0|11	0	0|0|0|4	0	0	-	no	no
[PDILT]	k2	DNAH3	552143	16	20944475	21170762	cys/bun	1|4|33|28	1	2	0	0	0	0	0	0	0|0|0|21	0	0|0|0|1	0	0	-	no	no
[PDILT]	k2	TMEM159	777579	16	21169911	21191937	cys/bun	1|4|33|28	1	1	0	0	0	0	0	0	0|0|0|4	0	0	0	0	-	no	no
[PDILT]	k2	ZP2	816440	16	21208772	21225831	cys/bun	1|4|33|28	1	0	0	0	0	0	0	0	0	0	0	0	0	-	no	no
[PDILT]	k2	ANKS4B	852683	16	21245015	21263750	cys/bun	1|4|33|28	1	0	0	0	0	0	0	0	0	0	0	0	0	-	no	no
[PDILT]	k2	CRYM	877506	16	21269838	21314404	cys/bun	1|4|33|28	1	1	0	0	0	0	0	0	0|0|9|0	0	0	0	0	-	no	no
[PDILT]	k2	CRYM-AS1	919837	16	21312169	21329912	cys/bun	1|4|33|28	1	0	0	0	0	0	0	0	0	0	0	0	0	-	no	no
[SHROOM3]	k3	PPEF2	-577771	4	76781025	76823681	cys/bun	23|2|3	2	0	0	0	0	0	0	0	0	0	0	0	0	-	no	no
[SHROOM3]	k3	NAAA	-539286	4	76831807	76862166	cys/bun	23|2|3	2	1	0	0	0	0	0	0	21|0|0	0	0	0	0	-	no	no
[SHROOM3]	k3	SDAD1	-489337	4	76871058	76912115	cys/bun	23|2|3	2	0	0	0	0	0	0	0	0	0	0	0	0	-	no	no
[SHROOM3]	k3	CXCL9	-472811	4	76922622	76928641	cys/bun	23|2|3	2	0	0	0	0	0	0	0	0	0	0	0	0	-	no	no
[SHROOM3]	k3	ART3	-367497	4	76932332	77033955	cys/bun	23|2|3	2	1	0	0	0	0	0	0	0|1|0	0	0	0	0	-	no	no
[SHROOM3]	k3	CXCL10	-456763	4	76942268	76944689	cys/bun	23|2|3	2	0	0	0	0	0	0	0	0	0	0	0	0	-	no	no
[SHROOM3]	k3	CXCL11	-444102	4	76954839	76957350	cys/bun	23|2|3	2	0	0	0	0	0	0	0	0	0	0	0	0	-	no	no
[SHROOM3]	k3	NUP54	-331784	4	77035811	77069668	cys/bun	23|2|3	2	1	0	0	0	0	0	0	0|1|0	0	0	0	0	-	no	no
[SHROOM3]	k3	SCARB2	-266400	4	77079891	77135052	cys/bun	23|2|3	2	2	0	0	0	0	0	0	13|1|0	0	2|0|0	3	2	-	no	no
[SHROOM3]	k3	FAM47E	-196516	4	77135192	77204936	cys/bun	23|2|3	2	2	0	0	0	0	0	0	23|2|3	0	12|0|0	0	0	-	no	no
[SHROOM3]	k3	FAM47E-STBD1	-169169	4	77172852	77232283	cys/bun	23|2|3	2	0	0	0	0	0	0	0	0	0	0	0	0	-	no	no
[SHROOM3]	k3	STBD1	-169169	4	77227178	77232283	cys/bun	23|2|3	2	2	0	0	0	0	0	0	23|2|3	0	12|0|0	0	0	-	no	no
[SHROOM3]	k3	CCDC158	-72994	4	77234191	77328458	cys/bun	23|2|3	2	1	0	0	0	0	0	0	10|2|2	0	0	0	0	-	no	no
[SHROOM3]	k3	SHROOM3	0	4	77356252	77704405	cys/bun	23|2|3	2	1	0	0	0	0	0	0	2|0|2	0	0	0	0	-	yes	yes
[SHROOM3]	k3	MIR4450	93268	4	77494720	77494785	cys/bun	23|2|3	2	0	0	0	0	0	0	0	0	0	0	0	0	-	no	no
[SHROOM3]	k3	SOWAHB	414629	4	77816081	77819002	cys/bun	23|2|3	2	0	0	0	0	0	0	0	0	0	0	0	0	-	no	no
[SHROOM3]	k3	SEPTIN11	469442	4	77870894	77959768	cys/bun	23|2|3	2	0	0	0	0	0	0	0	0	0	0	0	0	-	no	no
[PRKAG2]	k4	WDR86	-305403	7	151078206	151107791	cys/bun	2	2	0	0	0	0	0	0	0	0	0	0	0	0	-	no	no
[PRKAG2]	k4	WDR86-AS1	-302754	7	151106246	151110440	cys/bun	2	2	0	0	0	0	0	0	0	0	0	0	0	0	-	no	no
[PRKAG2]	k4	CRYGN	-276095	7	151127055	151137099	cys/bun	2	2	0	0	0	0	0	0	0	0	0	0	0	0	-	no	no
[PRKAG2]	k4	MIR3907	-282469	7	151130574	151130725	cys/bun	2	2	0	0	0	0	0	0	0	0	0	0	0	0	-	no	no
[PRKAG2]	k4	RHEB	-196184	7	151163097	151217010	cys/bun	2	2	0	0	0	0	0	0	0	0	0	0	0	0	-	no	no
[PRKAG2]	k4	PRKAG2	0	7	151253200	151574316	cys/bun	2	2	0	0	0	0	0	0	0	0	0	0	0	1	-	yes	yes
[PRKAG2]	k4	PRKAG2-AS1	160932	7	151574126	151576308	cys/bun	2	2	0	0	0	0	0	0	0	0	0	0	0	0	-	no	no
[PRKAG2]	k4	GALNTL5	240269	7	151653463	151717019	cys/bun	2	2	1	0	0	0	0	2	0	0	0	0	0	0	tubulo-interstitial	no	no
[RGS14]	k5	UNC5A	-493232	5	176237559	176307899	cys/bun	1|2|16	1	1	0	0	0	0	0	0	0|0|1	0	0	0	0	-	no	no
[RGS14]	k5	HK3	-474798	5	176307869	176326333	cys/bun	1|2|16	1	0	0	0	0	0	0	0	0	0	0	0	0	-	no	no
[RGS14]	k5	UIMC1	-367336	5	176332005	176433795	cys/bun	1|2|16	1	1	0	0	0	0	0	0	0|0|1	0	0	0	0	-	no	no
[RGS14]	k5	ZNF346	-307386	5	176449696	176493745	cys/bun	1|2|16	1	0	0	0	0	0	0	0	0	0	0	0	0	-	no	no
[RGS14]	k5	FGFR4	-275988	5	176513872	176525143	cys/bun	1|2|16	1	2	0	0	0	0	0	0	1|0|2	0	0|0|2	0	0	-	yes	yes
[RGS14]	k5	NSD1	-73917	5	176560079	176727214	cys/bun	1|2|16	1	0	0	0	0	0	0	0	0	0	0	0	1	-	yes	yes
[RGS14]	k5	RAB24	-70386	5	176728190	176730745	cys/bun	1|2|16	1	1	0	0	0	0	0	0	0|0|8	0	0	0	0	-	no	no
[RGS14]	k5	PRELID1	-67171	5	176730762	176733960	cys/bun	1|2|16	1	1	0	0	0	0	0	0	0|0|5	0	0	0	0	-	no	no
[RGS14]	k5	MXD3	-61839	5	176732500	176739292	cys/bun	1|2|16	1	1	0	0	0	0	0	0	1|0|3	0	0	0	0	-	no	no
[RGS14]	k5	LMAN2	-22246	5	176758562	176778885	cys/bun	1|2|16	1	1	0	0	0	0	0	0	1|0|0	0	0	0	0	-	no	no
[RGS14]	k5	RGS14	-1532	5	176784843	176799599	cys/bun	1|2|16	1	2	0	0	0	0	0	0	1|0|11	0	1|0|11	0	0	-	no	no
[RGS14]	k5	SLC34A1	10300	5	176811431	176825849	cys/bun	1|2|16	1	1	0	0	0	0	0	0	1|2|2	0	0	2	6	-	yes	yes
[RGS14]	k5	PFN3	25976	5	176827107	176827637	cys/bun	1|2|16	1	0	0	0	0	0	0	0	0	0	0	0	0	-	no	no
[RGS14]	k5	F12	28007	5	176829138	176836577	cys/bun	1|2|16	1	1	0	0	0	0	0	0	1|0|6	0	0	0	0	-	no	no
[RGS14]	k5	GRK6	52555	5	176853686	176869850	cys/bun	1|2|16	1	0	0	0	0	0	0	0	0	0	0	2	0	-	yes	yes
[RGS14]	k5	PRR7-AS1	63758	5	176864889	176874945	cys/bun	1|2|16	1	0	0	0	0	0	0	0	0	0	0	0	0	-	no	no
[RGS14]	k5	PRR7	72664	5	176873795	176883287	cys/bun	1|2|16	1	0	0	0	0	0	0	0	0	0	0	0	0	-	no	no
[RGS14]	k5	DBN1	82482	5	176883613	176900694	cys/bun	1|2|16	1	0	0	0	0	0	0	0	0	0	0	0	0	-	yes	yes
[RGS14]	k5	PDLIM7	109263	5	176910394	176924606	cys/bun	1|2|16	1	0	0	0	0	0	0	0	0	0	0	0	0	-	no	no
[RGS14]	k5	DOK3	127774	5	176928905	176937427	cys/bun	1|2|16	1	0	0	0	0	0	0	0	0	0	0	0	0	-	no	no
[RGS14]	k5	DDX41	137446	5	176938577	176943967	cys/bun	1|2|16	1	0	0	0	0	0	0	0	0	0	0	0	0	-	no	no
[RGS14]	k5	FAM193B	145658	5	176946789	176981548	cys/bun	1|2|16	1	0	0	0	0	0	0	0	0	0	0	0	0	-	yes	yes
[RGS14]	k5	TMED9	218081	5	177019212	177023099	cys/bun	1|2|16	1	0	0	0	0	0	0	0	0	0	0	0	0	-	no	no
[RGS14]	k5	B4GALT7	225987	5	177027118	177037346	cys/bun	1|2|16	1	0	0	0	0	0	0	0	0	0	0	0	0	-	no	no
[RGS14]	k5	LOC202181	244369	5	177045500	177099278	cys/bun	1|2|16	1	0	0	0	0	0	0	0	0	0	0	0	0	-	no	no
[RGS14]	k5	FAM153A	349233	5	177150364	177207505	cys/bun	1|2|16	1	0	0	0	0	0	0	0	0	0	0	0	0	-	no	no
[CPS1]	k6	MAP2	-941673	2	210288770	210598834	-	2|20	2	0	0	0	0	0	0	0	0	0	0	0	0	-	no	no
[CPS1]	k6	UNC80	-676483	2	210636716	210864024	-	2|20	2	0	0	0	0	0	0	0	0	0	0	0	0	-	no	no
[CPS1]	k6	RPE	-653523	2	210867288	210886984	-	2|20	2	0	0	0	0	0	0	0	0	0	0	0	0	-	no	no
[CPS1]	k6	KANSL1L	-504456	2	210885434	211036051	-	2|20	2	0	0	0	0	0	0	0	0	0	0	0	0	-	yes	no
[CPS1]	k6	LOC101928020	-611427	2	210894645	210929080	-	2|20	2	0	0	0	0	0	0	0	0	0	0	0	0	-	no	no
[CPS1]	k6	ACADL	-450292	2	211052715	211090215	-	2|20	2	0	0	0	0	0	0	0	0	0	0	0	0	-	yes	no
[CPS1]	k6	MYL1	-360612	2	211154867	211179895	-	2|20	2	0	0	0	0	0	0	0	0	0	0	0	0	-	no	no
[CPS1]	k6	LOC102724820	-205450	2	211189435	211335057	-	2|20	2	0	0	0	0	0	0	0	0	0	0	0	0	-	no	no
[CPS1]	k6	LANCL1	-199008	2	211295972	211341499	-	2|20	2	0	0	0	0	0	0	0	0	0	0	0	0	-	no	no
[CPS1]	k6	CPS1	0	2	211342405	211543831	-	2|20	2	0	0	0	0	0	0	0	0	0	0	0	0	-	no	no
[CPS1]	k6	CPS1-IT1	-55908	2	211482294	211484599	-	2|20	2	0	0	0	0	0	0	0	0	0	0	0	0	-	no	no
[CPS1]	k6	ERBB4	699934	2	212240441	213403352	-	2|20	2	0	0	0	0	0	0	0	0	0	0	0	0	-	yes	yes
[BCAS3]	k7	LOC653653	-1276309	17	58179120	58180280	cys	1|3|16|1	1	0	0	0	0	0	0	0	0	0	0	0	0	-	no	no
[BCAS3]	k7	CA4	-1219683	17	58227301	58236906	cys	1|3|16|1	1	0	0	0	0	0	0	0	0	0	0	0	0	-	yes	yes
[BCAS3]	k7	USP32	-987003	17	58254690	58469586	cys	1|3|16|1	1	0	0	0	0	0	0	0	0	0	0	0	0	-	yes	yes
[BCAS3]	k7	SCARNA20	-1147583	17	58308876	58309006	cys	1|3|16|1	1	0	0	0	0	0	0	0	0	0	0	0	0	-	no	no
[BCAS3]	k7	C17orf64	-947802	17	58499864	58508787	cys	1|3|16|1	1	0	0	0	0	0	0	0	0	0	0	0	0	-	no	no
[BCAS3]	k7	APPBP2	-852988	17	58520509	58603601	cys	1|3|16|1	1	0	0	0	0	0	0	0	0	0	0	0	0	-	yes	yes
[BCAS3]	k7	PPM1D	-712949	17	58677543	58743640	cys	1|3|16|1	1	0	0	0	0	0	0	0	0	0	0	0	0	-	yes	no
[BCAS3]	k7	BCAS3	0	17	58755171	59470199	cys	1|3|16|1	1	2	0	0	0|1|0|0	0	0	0	0	0	1|0|11|0	0	0	-	yes	yes
[BCAS3]	k7	TBX2	20667	17	59477256	59486827	cys	1|3|16|1	1	3	0	0	0|0|4|0	0	0	0	1|0|16|0	0	0|0|16|0	0	0	-	yes	yes
[BCAS3]	k7	LINC02875	32522	17	59489111	59490641	cys	1|3|16|1	1	0	0	0	0	0	0	0	0	0	0	0	0	-	yes	no
[BCAS3]	k7	TBX4	77217	17	59533806	59561664	cys	1|3|16|1	1	0	0	0	0	0	0	0	0	0	0	0	0	-	no	no
[BCAS3]	k7	NACA2	211204	17	59667793	59668563	cys	1|3|16|1	1	0	0	0	0	0	0	0	0	0	0	0	0	-	no	no
[BCAS3]	k7	BRIP1	299957	17	59756546	59940920	cys	1|3|16|1	1	0	0	0	0	0	0	0	0	0	0	0	1	-	no	no
[DAB2]	k8	OSMR	-465641	5	38845959	38935743	cys/bun	10|2|13|40	2	0	0	0	0	0	0	0	0	0	0	0	0	-	no	no
[DAB2]	k8	RICTOR	-326874	5	38938022	39074510	cys/bun	10|2|13|40	2	0	0	0	0	0	0	0	0	0	0	1	0	-	no	no
[DAB2]	k8	FYB1	-130625	5	39105353	39270759	cys/bun	10|2|13|40	2	0	0	0	0	0	0	0	0	0	0	0	0	-	no	no
[DAB2]	k8	C9	-36729	5	39284377	39364655	cys/bun	10|2|13|40	2	0	0	0	0	0	0	0	0	0	0	0	0	-	no	no
[DAB2]	k8	DAB2	0	5	39371775	39425335	cys/bun	10|2|13|40	2	3	0	0	0	0	9|0|0|0	0	0|2|1|0	0	2|2|0|0	2	0	tubulo-interstitial	yes	yes
[DAB2]	k8	LOC101926940	119148	5	39520532	39524810	cys/bun	10|2|13|40	2	0	0	0	0	0	0	0	0	0	0	0	0	-	no	no
[DAB2]	k8	LINC00603	651008	5	40052392	40053426	cys/bun	10|2|13|40	2	1	0	0	0	0	0	0	0|0|9|34	0	0	0	0	-	no	no
[DCDC5]	k9	KCNA4	-710513	11	30031287	30038577	cys/bun	3|1	1	0	0	0	0	0	0	0	0	0	0	0	0	-	no	no
[DCDC5]	k9	FSHB	-492266	11	30252562	30256824	cys/bun	3|1	1	0	0	0	0	0	0	0	0	0	0	0	0	-	no	no
[DCDC5]	k9	ARL14EP	-389925	11	30344648	30359165	cys/bun	3|1	1	0	0	0	0	0	0	0	0	0	0	0	0	-	no	no
[DCDC5]	k9	MPPED2	-141160	11	30406039	30607930	cys/bun	3|1	1	0	0	0	0	0	0	0	0	0	0	0	0	-	yes	yes
[DCDC5]	k9	DCDC5	136059	11	30885149	31014233	cys/bun	3|1	1	0	0	0	0	0	0	0	0	0	0	0	0	-	no	no
[DCDC5]	k9	DCDC1	535080	11	31284170	31391357	cys/bun	3|1	1	0	0	0	0	0	0	0	0	0	0	0	0	-	no	no
[DCDC5]	k9	DNAJC24	642286	11	31391376	31454382	cys/bun	3|1	1	0	0	0	0	0	0	0	0	0	0	0	0	-	no	no
[DCDC5]	k9	IMMP1L	704858	11	31453948	31531169	cys/bun	3|1	1	0	0	0	0	0	0	0	0	0	0	0	0	-	no	no
[DCDC5]	k9	ELP4	782185	11	31531275	31806073	cys/bun	3|1	1	0	0	0	0	0	0	0	0	0	0	0	0	-	no	no
[DCDC5]	k9	PAX6	1057249	11	31806339	31839509	cys/bun	3|1	1	0	0	0	0	0	0	0	0	0	0	0	1	-	no	no
[DCDC5]	k9	DKFZp686K1684	1089023	11	31838113	31908587	cys/bun	3|1	1	0	0	0	0	0	0	0	0	0	0	0	0	-	no	no
[DCDC5]	k9	PAUPAR	1099023	11	31848113	31850850	cys/bun	3|1	1	0	0	0	0	0	0	0	0	0	0	0	0	-	no	no
[UNCX]	k10	PRKAR1B	-519254	7	588833	767313	cys/bun	2|3	2	0	0	0	0	0	0	0	0	0	0	0	0	-	no	no
[UNCX]	k10	DNAAF5	-460451	7	766337	826116	cys/bun	2|3	2	0	0	0	0	0	0	0	0	0	0	0	0	-	no	no
[UNCX]	k10	SUN1	-372010	7	855193	914557	cys/bun	2|3	2	0	0	0	0	0	0	0	0	0	0	0	0	-	no	no
[UNCX]	k10	GET4	-350496	7	916190	936071	cys/bun	2|3	2	0	0	0	0	0	0	0	0	0	0	0	0	-	no	no
[UNCX]	k10	ADAP1	-291524	7	937536	995043	cys/bun	2|3	2	0	0	0	0	0	0	0	0	0	0	0	0	-	no	no
[UNCX]	k10	COX19	-271332	7	1004485	1015235	cys/bun	2|3	2	0	0	0	0	0	0	0	0	0	0	0	0	-	no	no
[UNCX]	k10	CYP2W1	-257291	7	1022834	1029276	cys/bun	2|3	2	0	0	0	0	0	0	0	0	0	0	0	0	-	no	yes
[UNCX]	k10	C7orf50	-108674	7	1036622	1177893	cys/bun	2|3	2	0	0	0	0	0	0	0	0	0	0	0	0	-	no	no
[UNCX]	k10	MIR339	-223905	7	1062568	1062662	cys/bun	2|3	2	0	0	0	0	0	0	0	0	0	0	0	0	-	no	no
[UNCX]	k10	GPR146	-187670	7	1097140	1098897	cys/bun	2|3	2	0	0	0	0	0	0	0	0	0	0	0	0	-	yes	yes
[UNCX]	k10	GPER1	-153116	7	1126442	1133451	cys/bun	2|3	2	0	0	0	0	0	0	0	0	0	0	0	0	-	no	no
[UNCX]	k10	ZFAND2A	-86712	7	1192542	1199855	cys/bun	2|3	2	0	0	0	0	0	0	0	0	0	0	0	0	-	no	no
[UNCX]	k10	LOC101927021	-80973	7	1200009	1205594	cys/bun	2|3	2	0	0	0	0	0	0	0	0	0	0	0	0	-	no	no
[UNCX]	k10	UNCX	-9954	7	1272653	1276613	cys/bun	2|3	2	0	0	0	0	0	0	0	0	0	0	0	0	-	no	no
[UNCX]	k10	MICALL2	187427	7	1473994	1499109	cys/bun	2|3	2	0	0	0	0	0	0	0	0	0	0	0	0	-	no	no
[UNCX]	k10	INTS1	223345	7	1509912	1544018	cys/bun	2|3	2	0	0	0	0	0	0	0	0	0	0	0	1	-	no	no
[UNCX]	k10	MAFK	283800	7	1570367	1582679	cys/bun	2|3	2	0	0	0	0	0	0	0	0	0	0	0	0	-	no	no
[UNCX]	k10	TMEM184A	295303	7	1581870	1596066	cys/bun	2|3	2	0	0	0	0	0	0	0	0	0	0	0	0	-	no	no
[SLC22A2]	k11	SOD2	-514204	6	160100148	160114353	-	56|4|1|4|1|32|1|3|23|80	1	2	0	0	0	0	0	0	1|0|0|0|0|0|0|0|0|0	0	9|0|0|0|0|0|0|0|0|18	3	0	-	no	no
[SLC22A2]	k11	WTAP	-451205	6	160148029	160177352	-	56|4|1|4|1|32|1|3|23|80	1	2	0	0	0	0	0	0	2|0|0|0|0|0|0|0|0|1	0	1|0|0|0|0|0|0|0|0|0	0	0	-	no	no
[SLC22A2]	k11	LOC100129518	-445193	6	160181290	160183364	-	56|4|1|4|1|32|1|3|23|80	1	0	0	0	0	0	0	0	0	0	0	0	0	-	no	no
[SLC22A2]	k11	ACAT2	-428470	6	160182988	160200087	-	56|4|1|4|1|32|1|3|23|80	1	1	0	0	0	0	0	0	2|0|0|0|0|0|0|0|0|0	0	0	0	0	-	no	no
[SLC22A2]	k11	TCP1	-417822	6	160199529	160210735	-	56|4|1|4|1|32|1|3|23|80	1	0	0	0	0	0	0	0	0	0	0	0	0	-	no	no
[SLC22A2]	k11	SNORA20	-427144	6	160201281	160201413	-	56|4|1|4|1|32|1|3|23|80	1	0	0	0	0	0	0	0	0	0	0	0	0	-	no	no
[SLC22A2]	k11	SNORA29	-421792	6	160206625	160206765	-	56|4|1|4|1|32|1|3|23|80	1	0	0	0	0	0	0	0	0	0	0	0	0	-	no	no
[SLC22A2]	k11	MRPL18	-409096	6	160211491	160219461	-	56|4|1|4|1|32|1|3|23|80	1	1	0	0	0	0	0	0	0	0	1|0|0|0|0|0|0|0|0|0	0	0	-	no	no
[SLC22A2]	k11	PNLDC1	-386821	6	160221280	160241736	-	56|4|1|4|1|32|1|3|23|80	1	2	0	0	0	0	0	0	0|0|0|0|0|1|0|0|0|0	0	0|0|0|0|0|0|0|0|0|1	0	0	-	no	no
[SLC22A2]	k11	MAS1	-299450	6	160327973	160329107	-	56|4|1|4|1|32|1|3|23|80	1	0	0	0	0	0	0	0	0	0	0	8	0	-	no	no
[SLC22A2]	k11	IGF2R	-100974	6	160390130	160527583	-	56|4|1|4|1|32|1|3|23|80	1	2	0	0	0	0	0	0	2|0|0|0|0|0|0|0|0|2	0	2|0|0|4|0|0|0|0|0|1	1	0	-	yes	no
[SLC22A2]	k11	AIRN	-199861	6	160424322	160428696	-	56|4|1|4|1|32|1|3|23|80	1	0	0	0	0	0	0	0	0	0	0	0	0	-	no	no
[SLC22A2]	k11	LOC729603	-111313	6	160514113	160517244	-	56|4|1|4|1|32|1|3|23|80	1	0	0	0	0	0	0	0	0	0	0	0	0	-	no	no
[SLC22A2]	k11	SLC22A1	-48807	6	160542862	160579750	-	56|4|1|4|1|32|1|3|23|80	1	4	1|0|0|0|0|0|0|0|0|1	0	0|0|1|0|0|0|0|0|0|0	0	0	0	0|0|1|4|0|0|0|0|0|8	0	3|0|1|4|0|30|0|0|0|3	0	0	tubulo-interstitial	yes	no
[SLC22A2]	k11	SLC22A2	9236	6	160637793	160679963	-	56|4|1|4|1|32|1|3|23|80	1	2	0	1|0|0|0|0|0|0|0|0|1	0	0	0	0	9|0|0|0|0|0|0|0|0|14	0	0	0	0	-	yes	no
[SLC22A2]	k11	SLC22A3	140847	6	160769404	160873611	-	56|4|1|4|1|32|1|3|23|80	1	2	0	0	0	0	0	0	16|4|1|0|0|0|0|0|23|23	0	21|0|0|0|0|0|0|0|12|31	0	0	-	no	no
[SLC22A2]	k11	LPAL2	259029	6	160887586	160932156	-	56|4|1|4|1|32|1|3|23|80	1	2	0	0	0	0	0	0	0|0|0|0|0|0|0|0|12|0	0	5|0|0|0|0|0|0|0|16|0	0	0	-	no	no
[SLC22A2]	k11	LPA	323957	6	160952514	161087407	-	56|4|1|4|1|32|1|3|23|80	1	3	0|0|0|0|0|0|0|0|1|0	0	0	0	0|0|0|0|0|0|0|0|0|7	0	0|0|0|0|0|0|0|0|12|7	0	0	0	0	-	no	no
[SLC22A2]	k11	PLG	494667	6	161123224	161175085	-	56|4|1|4|1|32|1|3|23|80	1	2	0	0	0	0	0|0|0|0|0|0|0|0|0|7	0	9|0|0|0|0|0|0|0|0|16	0	0	4	1	tubulo-interstitial	yes	no
[SLC22A2]	k11	MAP3K4	784201	6	161412758	161538417	-	56|4|1|4|1|32|1|3|23|80	1	0	0	0	0	0	0	0	0	0	0	0	0	-	no	no
[LOC100132354]	k12	PPP2R5D	-826526	6	42952236	42980083	cys	2|35|1|39|4	1	0	0	0	0	0	0	0	0	0	0	0	0	-	no	no
[LOC100132354]	k12	MEA1	-824991	6	42979966	42981618	cys	2|35|1|39|4	1	0	0	0	0	0	0	0	0	0	0	0	0	-	no	no
[LOC100132354]	k12	KLHDC3	-817573	6	42981840	42989036	cys	2|35|1|39|4	1	0	0	0	0	0	0	0	0	0	0	0	0	-	no	no
[LOC100132354]	k12	RRP36	-809272	6	42989384	42997337	cys	2|35|1|39|4	1	0	0	0	0	0	0	0	0	0	0	0	0	-	no	no
[LOC100132354]	k12	CUL7	-784926	6	43005354	43021683	cys	2|35|1|39|4	1	0	0	0	0	0	0	0	0	0	0	0	0	-	no	no
[LOC100132354]	k12	MRPL2	-779367	6	43021766	43027242	cys	2|35|1|39|4	1	0	0	0	0	0	0	0	0	0	0	0	0	-	no	no
[LOC100132354]	k12	KLC4	-763772	6	43027331	43042837	cys	2|35|1|39|4	1	0	0	0	0	0	0	0	0	0	0	0	0	-	no	no
[LOC100132354]	k12	PTK7	-677151	6	43044005	43129458	cys	2|35|1|39|4	1	0	0	0	0	0	0	0	0	0	0	2	0	-	no	no
[LOC100132354]	k12	SRF	-657365	6	43139032	43149244	cys	2|35|1|39|4	1	0	0	0	0	0	0	0	0	0	0	0	0	-	no	no
[LOC100132354]	k12	CUL9	-614284	6	43149921	43192325	cys	2|35|1|39|4	1	0	0	0	0	0	0	0	0	0	0	0	0	-	no	no
[LOC100132354]	k12	DNPH1	-609398	6	43193366	43197211	cys	2|35|1|39|4	1	1	0	0	0	0	0	0	0|33|0|6|0	0	0	0	0	-	no	no
[LOC100132354]	k12	TTBK1	-550612	6	43211221	43255997	cys	2|35|1|39|4	1	0	0	0	0	0	0	0	0	0	0	0	0	-	no	no
[LOC100132354]	k12	SLC22A7	-533333	6	43265997	43273276	cys	2|35|1|39|4	1	1	0	0	0	0	0	0	0|35|0|7|0	0	0	0	0	-	yes	no
[LOC100132354]	k12	CRIP3	-530079	6	43273210	43276530	cys	2|35|1|39|4	1	2	0	0	0	0	0	0	0|33|0|33|0	0	0|0|0|5|0	0	0	-	no	no
[LOC100132354]	k12	ZNF318	-469428	6	43303807	43337181	cys	2|35|1|39|4	1	2	0	0	0	0	0|1|0|0|0	0	0|35|0|6|0	0	0	0	0	-	yes	no
[LOC100132354]	k12	ABCC10	-388446	6	43395291	43418163	cys	2|35|1|39|4	1	1	0	0	0	0	0	0	0|35|0|6|0	0	0	0	0	-	no	no
[LOC100132354]	k12	MIR6780B	-404251	6	43402279	43402358	cys	2|35|1|39|4	1	0	0	0	0	0	0	0	0	0	0	0	0	-	no	no
[LOC100132354]	k12	DLK2	-382239	6	43418089	43424370	cys	2|35|1|39|4	1	0	0	0	0	0	0	0	0	0	0	0	0	-	no	no
[LOC100132354]	k12	TJAP1	-332315	6	43445260	43474294	cys	2|35|1|39|4	1	1	0	0	0	0	0	0	0|4|0|0|0	0	0	0	0	-	yes	yes
[LOC100132354]	k12	LRRC73	-328528	6	43474702	43478081	cys	2|35|1|39|4	1	1	0	0	0	0	0	0	0|0|0|6|0	0	0	0	0	-	no	no
[LOC100132354]	k12	YIPF3	-321881	6	43479564	43484728	cys	2|35|1|39|4	1	0	0	0	0	0	0	0	0	0	0	0	0	-	no	no
[LOC100132354]	k12	POLR1C	-317363	6	43484776	43489246	cys	2|35|1|39|4	1	0	0	0	0	0	0	0	0	0	0	0	0	-	no	no
[LOC100132354]	k12	XPO5	-262797	6	43490067	43543812	cys	2|35|1|39|4	1	0	0	0	0	0	0	0	0	0	0	0	0	-	no	no
[LOC100132354]	k12	POLH	-218349	6	43543877	43588260	cys	2|35|1|39|4	1	0	0	0	0	0	0	0	0	0	0	0	0	-	no	no
[LOC100132354]	k12	GTPBP2	-209626	6	43588217	43596983	cys	2|35|1|39|4	1	0	0	0	0	0	0	0	0	0	0	0	0	-	no	no
[LOC100132354]	k12	MAD2L1BP	-197921	6	43597278	43608688	cys	2|35|1|39|4	1	0	0	0	0	0	0	0	0	0	0	0	0	-	no	no
[LOC100132354]	k12	RSPH9	-167861	6	43612766	43638748	cys	2|35|1|39|4	1	1	0	0	0	0	0	0	0|0|0|1|0	0	0	0	0	-	no	no
[LOC100132354]	k12	MRPS18A	-151060	6	43638933	43655549	cys	2|35|1|39|4	1	0	0	0	0	0	0	0	0	0	0	0	0	-	no	no
[LOC100132354]	k12	VEGFA	-52386	6	43737945	43754223	cys	2|35|1|39|4	1	1	0	0	0	0	0	0	2|2|0|0|0	0	0	38	0	-	yes	yes
[LOC100132354]	k12	LINC01512	52155	6	43858764	43905944	cys	2|35|1|39|4	1	0	0	0	0	0	0	0	0	0	0	0	0	-	no	no
[LOC100132354]	k12	C6orf223	161727	6	43968336	43973694	cys	2|35|1|39|4	1	0	0	0	0	0	0	0	0	0	0	0	0	-	no	no
[LOC100132354]	k12	MRPL14	274763	6	44081372	44095191	cys	2|35|1|39|4	1	0	0	0	0	0	0	0	0	0	0	0	0	-	no	no
[LOC100132354]	k12	TMEM63B	288766	6	44095375	44123256	cys	2|35|1|39|4	1	1	0	0	0	0	0	0	0|0|1|0|0	0	0	0	0	-	no	no
[LOC100132354]	k12	CAPN11	319938	6	44126547	44152139	cys	2|35|1|39|4	1	1	0	0	0	0	0	0	0|0|0|0|1	0	0	0	0	-	no	no
[LOC100132354]	k12	SLC29A1	380632	6	44187241	44201888	cys	2|35|1|39|4	1	2	0	0	0	0	0	0	0|0|0|0|1	0	0|0|0|0|1	0	0	-	no	no
[LOC100132354]	k12	HSP90AB1	407293	6	44213902	44221625	cys	2|35|1|39|4	1	1	0	0	0	0	0	0	0	0	0|0|0|0|1	0	0	-	no	no
[LOC100132354]	k12	SLC35B2	415228	6	44221837	44225627	cys	2|35|1|39|4	1	0	0	0	0	0	0	0	0	0	0	0	0	-	no	no
[LOC100132354]	k12	MIR4647	415333	6	44221942	44222022	cys	2|35|1|39|4	1	0	0	0	0	0	0	0	0	0	0	0	0	-	no	no
[LOC100132354]	k12	NFKBIE	419293	6	44225902	44233525	cys	2|35|1|39|4	1	0	0	0	0	0	0	0	0	0	0	0	0	-	no	no
[LOC100132354]	k12	TMEM151B	431870	6	44238479	44247182	cys	2|35|1|39|4	1	0	0	0	0	0	0	0	0	0	0	0	0	-	no	no
[LOC100132354]	k12	TCTE1	441287	6	44247896	44265458	cys	2|35|1|39|4	1	0	0	0	0	0	0	0	0	0	0	0	0	-	no	no
[LOC100132354]	k12	AARS2	459853	6	44266462	44281063	cys	2|35|1|39|4	1	0	0	0	0	0	0	0	0	0	0	0	0	-	no	no
[GCKR]	k13	CIB4	-866729	2	26804072	26864211	cys	2|32	2	0	0	0	0	0	0	0	0	0	0	0	0	-	no	no
[GCKR]	k13	KCNK3	-776874	2	26915580	26954066	cys	2|32	2	0	0	0	0	0	0	0	0	0	0	0	0	-	no	no
[GCKR]	k13	SLC35F6	-726841	2	26987141	27004099	cys	2|32	2	0	0	0	0	0	0	0	0	0	0	0	0	-	no	no
[GCKR]	k13	CENPA	-713485	2	27008881	27017455	cys	2|32	2	0	0	0	0	0	0	0	0	0	0	0	0	-	no	no
[GCKR]	k13	DPYSL5	-557721	2	27070968	27173219	cys	2|32	2	0	0	0	0	0	0	0	0	0	0	0	1	-	no	no
[GCKR]	k13	MAPRE3	-480853	2	27193524	27250087	cys	2|32	2	2	0	0	0	0	0	0	0|7	0	0|3	0	0	-	yes	yes
[GCKR]	k13	TMEM214	-466375	2	27255773	27264565	cys	2|32	2	0	0	0	0	0	0	0	0	0	0	0	0	-	no	no
[GCKR]	k13	AGBL5-AS1	-457808	2	27272550	27273132	cys	2|32	2	0	0	0	0	0	0	0	0	0	0	0	0	-	no	no
[GCKR]	k13	AGBL5	-437450	2	27274490	27293490	cys	2|32	2	0	0	0	0	0	0	0	0	0	0	0	0	-	yes	yes
[GCKR]	k13	OST4	-436373	2	27293341	27294567	cys	2|32	2	0	0	0	0	0	0	0	0	0	0	0	0	-	no	no
[GCKR]	k13	EMILIN1	-421675	2	27301434	27309265	cys	2|32	2	0	0	0	0	0	0	0	0	0	0	0	0	-	yes	yes
[GCKR]	k13	KHK	-407321	2	27309610	27323619	cys	2|32	2	1	0	0	0	0	0	0	0|30	0	0	0	0	-	yes	yes
[GCKR]	k13	CGREF1	-388945	2	27322220	27341995	cys	2|32	2	2	0	0	0	0	0	0	0|30	0	0|4	0	0	-	no	no
[GCKR]	k13	ABHD1	-377260	2	27346656	27353680	cys	2|32	2	0	0	0	0	0	0	0	0	0	0	0	0	-	no	no
[GCKR]	k13	PREB	-373398	2	27353624	27357542	cys	2|32	2	0	0	0	0	0	0	0	0	0	0	0	0	-	no	no
[GCKR]	k13	PRR30	-368608	2	27359714	27362332	cys	2|32	2	0	0	0	0	0	0	0	0	0	0	0	0	-	no	no
[GCKR]	k13	TCF23	-355121	2	27371944	27375819	cys	2|32	2	0	0	0	0	0	0	0	0	0	0	0	0	-	no	no
[GCKR]	k13	SLC5A6	-295765	2	27422454	27435175	cys	2|32	2	1	0	0	0	0	0	0	1|0	0	0	0	0	-	no	no
[GCKR]	k13	ATRAID	-290894	2	27434898	27440046	cys	2|32	2	1	0	0	0	0	0	0	2|1	0	0	0	0	-	no	no
[GCKR]	k13	CAD	-264286	2	27440257	27466654	cys	2|32	2	1	0	0	0	0	0	0	1|1	0	0	0	2	-	yes	no
[GCKR]	k13	SLC30A3	-244980	2	27477439	27485960	cys	2|32	2	0	0	0	0	0	0	0	0	0	0	0	0	-	no	no
[GCKR]	k13	DNAJC5G	-226644	2	27498288	27504296	cys	2|32	2	0	0	0	0	0	0	0	0	0	0	0	0	-	no	no
[GCKR]	k13	TRIM54	-200633	2	27505296	27530307	cys	2|32	2	1	0	0	0	0	0	0	0	0	2|12	0	0	-	yes	no
[GCKR]	k13	UCN	-199810	2	27530264	27531130	cys	2|32	2	0	0	0	0	0	0	0	0	0	0	0	0	-	no	no
[GCKR]	k13	MPV17	-184971	2	27532359	27545969	cys	2|32	2	1	0	0	0	0	0	0	0|2	0	0	14	0	-	no	no
[GCKR]	k13	GTF3C2	-151039	2	27548715	27579901	cys	2|32	2	0	0	0	0	0	0	0	0	0	0	0	0	-	yes	yes
[GCKR]	k13	GTF3C2-AS1	-170270	2	27558408	27560670	cys	2|32	2	0	0	0	0	0	0	0	0	0	0	0	0	-	no	no
[GCKR]	k13	EIF2B4	-137616	2	27587218	27593324	cys	2|32	2	0	0	0	0	0	0	0	0	0	0	0	1	-	no	no
[GCKR]	k13	SNX17	-130540	2	27593362	27600400	cys	2|32	2	2	0	0	0	0	0	0	2|30	0	2|0	0	0	-	yes	yes
[GCKR]	k13	ZNF513	-127329	2	27600097	27603611	cys	2|32	2	1	0	0	0	0	0	0	0|30	0	0	0	0	-	no	no
[GCKR]	k13	PPM1G	-98390	2	27604065	27632550	cys	2|32	2	1	0	0	0	0	0	0	2|0	0	0	0	0	-	no	no
[GCKR]	k13	FTH1P3	-114497	2	27615489	27616443	cys	2|32	2	0	0	0	0	0	0	0	0	0	0	0	0	-	no	no
[GCKR]	k13	NRBP1	-65816	2	27651472	27665124	cys	2|32	2	1	0	0	0	0	0	0	2|11	0	0	0	0	-	yes	yes
[GCKR]	k13	KRTCAP3	-61592	2	27665232	27669348	cys	2|32	2	2	0	0	0	0	0	0	2|0	0	2|0	0	0	-	yes	yes
[GCKR]	k13	IFT172	-18262	2	27667239	27712678	cys	2|32	2	1	0	0	0	0	0	0	0	0	2|17	4	2	-	yes	no
[GCKR]	k13	FNDC4	-12814	2	27714749	27718126	cys	2|32	2	2	0	0	0	0	0	0	2|31	0	2|30	0	0	-	no	no
[GCKR]	k13	GCKR	0	2	27719705	27746550	cys	2|32	2	2	0	0	0	0	0	0	2|31	0	2|0	0	0	-	no	no
[GCKR]	k13	C2orf16	68448	2	27799388	27805589	cys	2|32	2	1	0	0	0	0	0	0	2|1	0	0	0	0	-	no	no
[GCKR]	k13	ZNF512	74895	2	27805835	27846082	cys	2|32	2	2	0	0	0|1	0	0	0	0|5	0	0	0	0	-	no	no
[GCKR]	k13	CCDC121	117565	2	27848505	27851898	cys	2|32	2	0	0	0	0	0	0	0	0	0	0	0	0	-	no	no
[GCKR]	k13	GPN1	120574	2	27851514	27873713	cys	2|32	2	2	0	0	0	0	0	0	2|30	0	1|0	0	0	-	no	no
[GCKR]	k13	SUPT7L	142735	2	27873675	27886707	cys	2|32	2	1	0	0	0	0	0	0	0|29	0	0	0	0	-	no	no
[GCKR]	k13	SLC4A1AP	155397	2	27886337	27917847	cys	2|32	2	1	0	0	0	0	0	0	0|30	0	0	0	0	-	no	no
[GCKR]	k13	MRPL33	263643	2	27994583	28002608	cys	2|32	2	2	0	0	0	0	0	0	0|30	0	0|31	0	0	-	no	no
[GCKR]	k13	RBKS	273290	2	28004230	28113263	cys	2|32	2	0	0	0	0	0	0	0	0	0	0	0	0	-	no	no
[GCKR]	k13	BABAM2-AS1	381382	2	28112322	28113981	cys	2|32	2	0	0	0	0	0	0	0	0	0	0	0	0	-	no	no
[GCKR]	k13	BABAM2	382541	2	28113481	28561767	cys	2|32	2	1	0	0	0	0	0	0	0	0	0|3	0	0	-	no	no
[GCKR]	k13	MIR4263	488293	2	28219233	28219316	cys	2|32	2	0	0	0	0	0	0	0	0	0	0	0	0	-	no	no
[GCKR]	k13	LOC100505716	799617	2	28530557	28533326	cys	2|32	2	0	0	0	0	0	0	0	0	0	0	0	0	-	no	no
[GCKR]	k13	FLJ31356	876335	2	28607275	28617539	cys	2|32	2	0	0	0	0	0	0	0	0	0	0	0	0	-	no	no
[GCKR]	k13	FOSL2	884838	2	28615778	28637516	cys	2|32	2	0	0	0	0	0	0	0	0	0	0	0	0	-	no	no
[GCKR]	k13	PLB1	987997	2	28718937	28866653	cys	2|32	2	0	0	0	0	0	0	0	0	0	0	0	0	-	no	no
[ALMS1P]	k14	SFXN5	-601935	2	73169164	73298965	cys/bun	4	4	0	0	0	0	0	0	0	0	0	0	0	0	-	no	no
[ALMS1P]	k14	RAB11FIP5	-560754	2	73300509	73340146	cys/bun	4	4	0	0	0	0	0	0	0	0	0	0	0	0	-	no	no
[ALMS1P]	k14	NOTO	-462560	2	73429385	73438340	cys/bun	4	4	0	0	0	0	0	0	0	0	0	0	0	0	-	no	no
[ALMS1P]	k14	SMYD5	-446545	2	73441365	73454355	cys/bun	4	4	0	0	0	0	0	0	0	0	0	0	0	0	-	no	no
[ALMS1P]	k14	PRADC1	-440544	2	73455133	73460356	cys/bun	4	4	0	0	0	0	0	0	0	0	0	0	0	0	-	no	no
[ALMS1P]	k14	CCT7	-420750	2	73461363	73480150	cys/bun	4	4	0	0	0	0	0	0	0	0	0	0	0	0	-	no	no
[ALMS1P]	k14	FBXO41	-404142	2	73481809	73496758	cys/bun	4	4	0	0	0	0	0	0	0	0	0	0	0	0	-	no	no
[ALMS1P]	k14	EGR4	-380071	2	73518056	73520829	cys/bun	4	4	0	0	0	0	0	0	0	0	0	0	0	0	-	no	no
[ALMS1P]	k14	ALMS1	-63854	2	73612885	73837046	cys/bun	4	4	1	0	0	0	0	0	0	4	0	0	9	2	-	yes	no
[ALMS1P]	k14	ALMS1-IT1	-214296	2	73684229	73686604	cys/bun	4	4	1	0	0	0	0	0	0	1	0	0	0	0	-	yes	yes
[ALMS1P]	k14	NAT8	-31363	2	73867849	73869537	cys/bun	4	4	1	0	0	0	0	0	0	4	0	0	0	0	-	yes	yes
[ALMS1P]	k14	ALMS1P1	0	2	73872045	73912694	cys/bun	4	4	1	0	0	0	0	0	0	4	0	0	0	0	-	no	yes
[ALMS1P]	k14	NAT8B	26735	2	73927635	73928467	cys/bun	4	4	0	0	0	0	0	0	0	0	0	0	0	0	-	no	no
[ALMS1P]	k14	TPRKB	56056	2	73956956	73964517	cys/bun	4	4	2	0	0	0	0	0	0	4	0	4	0	1	-	no	no
[ALMS1P]	k14	DUSP11	88424	2	73989324	74007284	cys/bun	4	4	1	0	0	0	0	0	0	4	0	0	0	0	-	no	no
[ALMS1P]	k14	C2orf78	110415	2	74011315	74044274	cys/bun	4	4	0	0	0	0	0	0	0	0	0	0	0	0	-	no	no
[ALMS1P]	k14	STAMBP	155142	2	74056042	74094295	cys/bun	4	4	1	0	0	0	0	0	0	0	0	4	0	0	-	no	no
[ALMS1P]	k14	ACTG2	219192	2	74120092	74146780	cys/bun	4	4	0	0	0	0	0	0	0	0	0	0	0	2	-	yes	yes
[ALMS1P]	k14	DGUOK	253052	2	74153952	74186088	cys/bun	4	4	0	0	0	0	0	0	0	0	0	0	0	0	-	no	no
[ALMS1P]	k14	DGUOK-AS1	284194	2	74185094	74208566	cys/bun	4	4	0	0	0	0	0	0	0	0	0	0	0	0	-	no	no
[ALMS1P]	k14	TET3	312630	2	74213530	74335302	cys/bun	4	4	0	0	0	0	0	0	0	0	0	0	0	0	-	no	no
[ALMS1P]	k14	BOLA3	461627	2	74362527	74375039	cys/bun	4	4	0	0	0	0	0	0	0	0	0	0	0	0	-	no	no
[STC1]	k15	SLC25A37	-318357	8	23386362	23430063	cys/bun	9|63	9	0	0	0	0	0	0	0	0	0	0	0	0	-	no	no
[STC1]	k15	NKX3-1	-207970	8	23536205	23540450	cys/bun	9|63	9	0	0	0	0	0	0	0	0	0	0	0	0	-	no	no
[STC1]	k15	NKX2-6	-184309	8	23559963	23564111	cys/bun	9|63	9	0	0	0	0	0	0	0	0	0	0	0	0	-	no	no
[STC1]	k15	STC1	-36100	8	23699433	23712320	cys/bun	9|63	9	0	0	0	0	0	0	0	0	0	0	0	0	-	yes	yes
[STC1]	k15	ADAM28	403159	8	24151579	24212726	cys/bun	9|63	9	1	0	0	0	0	0	0	0|1	0	0	0	0	-	no	no
[STC1]	k15	ADAMDEC1	493377	8	24241797	24263526	cys/bun	9|63	9	0	0	0	0	0	0	0	0	0	0	0	0	-	no	no
[NFATC1]	k16	ATP9B	-18255	18	76829396	77138282	cys/bun	1|79	1	0	0	0	0	0	0	0	0	0	0	0	0	-	no	no
[NFATC1]	k16	NFATC1	0	18	77155771	77289323	cys/bun	1|79	1	2	0	0	0	0	0	0	1|0	0	1|0	0	0	-	yes	yes
[NFATC1]	k16	CTDP1	283263	18	77439800	77514510	cys/bun	1|79	1	0	0	0	0	0	0	0	0	0	0	0	0	-	no	no
[NFATC1]	k16	KCNG2	467130	18	77623667	77659816	cys/bun	1|79	1	2	0	0	0	0	0	0	0|75	0	0|6	0	0	-	no	no
[NFATC1]	k16	SLC66A2	505882	18	77662419	77711653	cys/bun	1|79	1	2	0	0	0	0	0	0	0|75	0	0|47	0	0	-	yes	yes
[NFATC1]	k16	HSBP1L1	568044	18	77724581	77730822	cys/bun	1|79	1	2	0	0	0	0	0	0	0|76	0	0|76	0	0	-	no	no
[NFATC1]	k16	TXNL4A	576329	18	77732866	77748532	cys/bun	1|79	1	2	0	0	0	0	0	0	0|76	0	0|76	0	2	-	no	no
[NFATC1]	k16	RBFA	637808	18	77794345	77810652	cys/bun	1|79	1	2	0	0	0	0	0	0	0|76	0	0|76	0	0	-	no	no
[NFATC1]	k16	RBFADN	670718	18	77827255	77839206	cys/bun	1|79	1	4	0	0	0	0	0	0|71	0|76	0|56	0|76	0	0	-	no	no
[NFATC1]	k16	ADNP2	710377	18	77866914	77898228	cys/bun	1|79	1	1	0	0	0	0	0	0	0|1	0	0	0	0	-	no	no
[NFATC1]	k16	PARD6G-AS1	749269	18	77905806	77936315	cys/bun	1|79	1	1	0	0	0	0	0	0	0|66	0	0	0	0	-	no	no
[NFATC1]	k16	PARD6G	758579	18	77915116	78005397	cys/bun	1|79	1	1	0	0	0	0	0	0	0|75	0	0	0	0	-	yes	yes
[CEP89]	k17	ZNF507	-523846	19	32836513	32878573	cys/bun	18|2	2	0	0	0	0	0	0	0	0	0	0	0	0	-	no	no
[CEP89]	k17	LOC400684	-505974	19	32880955	32896445	cys/bun	18|2	2	0	0	0	0	0	0	0	0	0	0	0	0	-	no	no
[CEP89]	k17	DPY19L3	-425620	19	32896654	32976799	cys/bun	18|2	2	0	0	0	0	0	0	0	0	0	0	0	0	-	no	no
[CEP89]	k17	PDCD5	-324061	19	33072093	33078358	cys/bun	18|2	2	1	0	0	0	0	0	0	0|2	0	0	0	0	-	no	no
[CEP89]	k17	ANKRD27	-236317	19	33087906	33166102	cys/bun	18|2	2	0	0	0	0	0	0	0	0	0	0	0	0	-	no	no
[CEP89]	k17	RGS9BP	-233213	19	33166312	33169206	cys/bun	18|2	2	0	0	0	0	0	0	0	0	0	0	0	0	-	no	no
[CEP89]	k17	NUDT19	-197717	19	33182866	33204702	cys/bun	18|2	2	1	0	0	0	0	0	0	7|2	0	0	0	0	-	no	no
[CEP89]	k17	TDRD12	-120705	19	33210678	33281714	cys/bun	18|2	2	1	0	0	0	0	0	0	0|2	0	0	0	0	-	no	no
[CEP89]	k17	SLC7A9	-41736	19	33321418	33360683	cys/bun	18|2	2	2	0	0	0	0	3|0	0	10|2	0	0	6	2	-	yes	yes
[CEP89]	k17	CEP89	0	19	33369903	33462869	cys/bun	18|2	2	2	0	0	0	0	0	0	18|2	0	9|0	0	0	-	no	no
[CEP89]	k17	FAAP24	60728	19	33463147	33467960	cys/bun	18|2	2	1	0	0	0	0	0	0	18|2	0	0	0	0	-	no	no
[CEP89]	k17	RHPN2	67078	19	33469497	33555824	cys/bun	18|2	2	1	0	0	0	0	0	0	18|0	0	0	4	0	-	yes	yes
[CEP89]	k17	GPATCH1	169366	19	33571785	33621318	cys/bun	18|2	2	2	0	0	0	0	0	0	15|0	0	2|0	0	0	-	no	no
[CEP89]	k17	WDR88	220578	19	33622997	33666703	cys/bun	18|2	2	0	0	0	0	0	0	0	0	0	0	0	0	-	no	no
[CEP89]	k17	LRP3	283179	19	33685598	33699773	cys/bun	18|2	2	0	0	0	0	0	0	0	0	0	0	0	0	-	no	no
[CEP89]	k17	SLC7A10	297150	19	33699569	33716756	cys/bun	18|2	2	0	0	0	0	0	0	0	0	0	0	0	0	-	no	no
[PIP5K1B]	k18	CBWD5	-571681	9	70856804	70862784	cys/bun	6|3|3|37	3	0	0	0	0	0	0	0	0	0	0	0	0	-	no	no
[PIP5K1B]	k18	CBWD3	-519514	9	70856860	70914951	cys/bun	6|3|3|37	3	1	0	0	0	0	0	0	0|0|0|1	0	0	0	0	-	no	no
[PIP5K1B]	k18	FOXD4L3	-514465	9	70917782	70920000	cys/bun	6|3|3|37	3	0	0	0	0	0	0	0	0	0	0	0	0	-	no	no
[PIP5K1B]	k18	PGM5-AS1	-461708	9	70970108	70972757	cys/bun	6|3|3|37	3	2	0	0	0	0	0	0	0|0|0|12	0	0|0|0|12	0	0	-	no	no
[PIP5K1B]	k18	PGM5	-288488	9	70971814	71145977	cys/bun	6|3|3|37	3	1	0	0	0	0	0	0	0|3|0|16	0	0	0	0	-	yes	yes
[PIP5K1B]	k18	TMEM252	-278682	9	71151497	71155783	cys/bun	6|3|3|37	3	1	0	0	0	0	0	0	0|0|0|25	0	0	0	0	-	no	no
[PIP5K1B]	k18	LOC101927015	-272947	9	71158456	71161518	cys/bun	6|3|3|37	3	0	0	0	0	0	0	0	0	0	0	0	0	-	no	no
[PIP5K1B]	k18	PIP5K1B	0	9	71320329	71624092	cys/bun	6|3|3|37	3	2	0	0	0	0	0	0	6|0|2|2	0	0|0|2|0	0	0	-	yes	yes
[PIP5K1B]	k18	FAM122A	-35856	9	71394963	71398609	cys/bun	6|3|3|37	3	1	0	0	0	0	0	0	6|0|2|3	0	0	0	0	-	yes	yes
[PIP5K1B]	k18	LOC101927069	133538	9	71568003	71590757	cys/bun	6|3|3|37	3	0	0	0	0	0	0	0	0	0	0	0	0	-	no	no
[PIP5K1B]	k18	PRKACG	192983	9	71627448	71629039	cys/bun	6|3|3|37	3	0	0	0	0	0	0	0	0	0	0	0	0	-	no	no
[PIP5K1B]	k18	FXN	216013	9	71650478	71715094	cys/bun	6|3|3|37	3	1	0	0	0	0	0	0	0|0|0|1	0	0	0	1	-	no	no
[PIP5K1B]	k18	TJP2	301714	9	71736179	71870124	cys/bun	6|3|3|37	3	1	0	0	0	0	0	0	0|0|2|0	0	0	0	0	-	no	no
[FBXL20]	k19	EPOP	-724440	17	36827958	36831187	cys	201|1|10|2|436	1	0	0	0	0	0	0	0	0	0	0	0	0	-	no	no
[FBXL20]	k19	MIR4734	-697043	17	36858514	36858584	cys	201|1|10|2|436	1	0	0	0	0	0	0	0	0	0	0	0	0	-	no	no
[FBXL20]	k19	MLLT6	-669571	17	36861872	36886056	cys	201|1|10|2|436	1	1	0|0|0|0|1	0	0	0	0	0	0	0	0	0	0	-	no	no
[FBXL20]	k19	MIR4726	-679626	17	36875943	36876001	cys	201|1|10|2|436	1	0	0	0	0	0	0	0	0	0	0	0	0	-	no	no
[FBXL20]	k19	CISD3	-663769	17	36886509	36891858	cys	201|1|10|2|436	1	0	0	0	0	0	0	0	0	0	0	0	0	-	no	no
[FBXL20]	k19	PCGF2	-651069	17	36890149	36904558	cys	201|1|10|2|436	1	1	0	0	0	0	0	0	0|0|0|0|3	0	0	0	0	-	no	no
[FBXL20]	k19	PSMB3	-635143	17	36908965	36920484	cys	201|1|10|2|436	1	0	0	0	0	0	0	0	0	0	0	0	0	-	no	no
[FBXL20]	k19	PIP4K2B	-599469	17	36921943	36956158	cys	201|1|10|2|436	1	0	0	0	0	0	0	0	0	0	0	0	0	-	no	no
[FBXL20]	k19	CWC25	-574024	17	36956686	36981603	cys	201|1|10|2|436	1	1	0	0	0	0	0	0	1|0|0|0|0	0	0	0	0	-	no	no
[FBXL20]	k19	MIR4727	-573482	17	36982090	36982145	cys	201|1|10|2|436	1	0	0	0	0	0	0	0	0	0	0	0	0	-	no	no
[FBXL20]	k19	C17orf98	-557985	17	36991340	36997642	cys	201|1|10|2|436	1	0	0	0	0	0	0	0	0	0	0	0	0	-	no	no
[FBXL20]	k19	RPL23	-545574	17	37006320	37010053	cys	201|1|10|2|436	1	0	0	0	0	0	0	0	0	0	0	0	0	-	no	no
[FBXL20]	k19	SNORA21	-546379	17	37009115	37009248	cys	201|1|10|2|436	1	0	0	0	0	0	0	0	0	0	0	0	0	-	no	no
[FBXL20]	k19	LASP1	-477604	17	37026111	37078023	cys	201|1|10|2|436	1	2	0	0	0	0	0|0|8|0|0	0	0|0|10|0|0	0	0	0	0	tubulo-interstitial	yes	yes
[FBXL20]	k19	MIR6779	-484332	17	37071231	37071295	cys	201|1|10|2|436	1	0	0	0	0	0	0	0	0	0	0	0	0	-	no	no
[FBXL20]	k19	LINC00672	-469990	17	37081420	37085637	cys	201|1|10|2|436	1	1	0	0	0	0	0	0	0|0|10|0|5	0	0	0	0	-	no	no
[FBXL20]	k19	FBXO47	-431972	17	37092684	37123655	cys	201|1|10|2|436	1	0	0	0	0	0	0	0	0	0	0	0	0	-	no	no
[FBXL20]	k19	LRRC37A11P	-346169	17	37186158	37209458	cys	201|1|10|2|436	1	0	0	0	0	0	0	0	0	0	0	0	0	-	no	no
[FBXL20]	k19	LOC100131347	-317923	17	37213271	37237704	cys	201|1|10|2|436	1	0	0	0	0	0	0	0	0	0	0	0	0	-	no	no
[FBXL20]	k19	PLXDC1	-247725	17	37219555	37307902	cys	201|1|10|2|436	1	0	0	0	0	0	0	0	0	0	0	0	0	-	no	no
[FBXL20]	k19	ARL5C	-233213	17	37313146	37322414	cys	201|1|10|2|436	1	0	0	0	0	0	0	0	0	0	0	0	0	-	no	no
[FBXL20]	k19	CACNB1	-201671	17	37329708	37353956	cys	201|1|10|2|436	1	1	0	0	0	0	0	0	0|0|0|0|41	0	0	0	0	-	no	no
[FBXL20]	k19	RPL19	-194647	17	37356535	37360980	cys	201|1|10|2|436	1	0	0	0	0	0	0	0	0	0	0	0	0	-	no	no
[FBXL20]	k19	STAC2	-173587	17	37366788	37382040	cys	201|1|10|2|436	1	1	0	0	0	0	0	0	194|0|0|0|30	0	0	0	0	-	no	no
[FBXL20]	k19	FBXL20	0	17	37408896	37557909	cys	201|1|10|2|436	1	1	0	0	0	0	0	0	194|1|0|0|91	0	0	0	0	-	yes	yes
[FBXL20]	k19	MED1	4910	17	37560537	37607527	cys	201|1|10|2|436	1	1	0	0	0	0	0	0	194|0|0|0|0	0	0	0	0	-	yes	yes
[FBXL20]	k19	CDK12	62136	17	37617763	37690818	cys	201|1|10|2|436	1	2	0	0	1|0|0|0|0	0	0	0	0	0	194|0|0|0|0	0	0	-	yes	yes
[FBXL20]	k19	NEUROD2	204393	17	37760020	37764175	cys	201|1|10|2|436	1	0	0	0	0	0	0	0	0	0	0	0	0	-	no	no
[FBXL20]	k19	PPP1R1B	227549	17	37783176	37792878	cys	201|1|10|2|436	1	1	0	0	0	0	0	0	194|0|0|0|87	0	0	0	0	-	yes	no
[FBXL20]	k19	STARD3	237705	17	37793332	37820454	cys	201|1|10|2|436	1	2	0	0	0	0	0	0	194|0|0|0|89	0	194|0|0|0|94	0	0	-	no	no
[FBXL20]	k19	TCAP	265971	17	37821598	37822807	cys	201|1|10|2|436	1	1	0	0	0	0	0	0	193|0|0|0|87	0	0	0	0	-	no	no
[FBXL20]	k19	PNMT	268606	17	37824233	37826728	cys	201|1|10|2|436	1	1	0	0	0	0	0	0	194|1|0|0|93	0	0	0	0	-	no	no
[FBXL20]	k19	PGAP3	271747	17	37827374	37844323	cys	201|1|10|2|436	1	3	0	0	0	0	199|0|0|0|68	0	194|1|0|1|135	0	194|0|0|0|121	1	0	-	yes	yes
[FBXL20]	k19	ERBB2	288709	17	37844336	37884915	cys	201|1|10|2|436	1	3	0|0|0|0|1	0	0	0	0	0	194|0|0|1|93	0	0|1|0|0|2	0	0	-	yes	yes
[FBXL20]	k19	MIR4728	327120	17	37882747	37882814	cys	201|1|10|2|436	1	0	0	0	0	0	0	0	0	0	0	0	0	-	no	no
[FBXL20]	k19	MIEN1	329781	17	37885408	37886788	cys	201|1|10|2|436	1	0	0	0	0	0	0	0	0	0	0	0	0	-	no	no
[FBXL20]	k19	GRB7	338534	17	37894161	37903538	cys	201|1|10|2|436	1	1	0	0	0	0	0	0	0|0|0|0|66	0	0	0	0	-	yes	yes
[FBXL20]	k19	IKZF3	358340	17	37913967	38020441	cys	201|1|10|2|436	1	2	0	0	0|0|0|0|3	0	0	0	0|0|0|0|125	0	0	2	0	-	no	no
[FBXL20]	k19	ZPBP2	468827	17	38024454	38034149	cys	201|1|10|2|436	1	3	0	0	0|0|0|0|1	0	0	0	0|0|0|0|139	0	13|0|0|0|126	0	0	-	no	no
[FBXL20]	k19	GSDMB	505220	17	38060847	38074903	cys	201|1|10|2|436	1	4	0	0|0|0|0|1	0	0	0	0	194|1|0|1|148	0|0|0|0|20	194|1|0|0|160	0	0	-	no	no
[FBXL20]	k19	ORMDL3	521668	17	38077295	38083884	cys	201|1|10|2|436	1	2	0	0	0	0|0|0|0|1	0	0	194|1|0|0|177	0	0	0	0	-	yes	no
[FBXL20]	k19	LRRC3C	542099	17	38097726	38100987	cys	201|1|10|2|436	1	1	0	0	0	0	0	0	0|0|0|0|6	0	0	0	0	-	no	no
[FBXL20]	k19	GSDMA	563598	17	38119225	38134019	cys	201|1|10|2|436	1	3	0	0	0	0|0|0|0|41	0	0|0|0|0|40	0|0|0|0|160	0	0	0	0	-	no	no
[FBXL20]	k19	PSMD3	581393	17	38137020	38154213	cys	201|1|10|2|436	1	2	0	0	0	0	0	0	0|0|0|0|134	0	0|0|0|0|60	0	0	-	no	no
[FBXL20]	k19	CSF3	615986	17	38171613	38174066	cys	201|1|10|2|436	1	1	0	0	0	0	0	0	178|0|0|0|10	0	0	1	0	-	no	no
[FBXL20]	k19	MED24	619722	17	38175349	38210889	cys	201|1|10|2|436	1	2	0	0	0	0	0	0	37|0|0|0|158	0	0|0|0|0|138	0	0	-	yes	no
[FBXL20]	k19	MIR6884	626957	17	38182584	38182662	cys	201|1|10|2|436	1	0	0	0	0	0	0	0	0	0	0	0	0	-	no	no
[FBXL20]	k19	SNORD124	628168	17	38183795	38183898	cys	201|1|10|2|436	1	0	0	0	0	0	0	0	0	0	0	0	0	-	no	no
[FBXL20]	k19	THRA	662818	17	38218445	38250120	cys	201|1|10|2|436	1	1	0	0	0	0	0	0	0	0	0|0|0|0|101	0	0	-	yes	yes
[FBXL20]	k19	NR1D1	693409	17	38249036	38256978	cys	201|1|10|2|436	1	0	0	0	0	0	0	0	0	0	0	0	0	-	no	no
[FBXL20]	k19	MSL1	723162	17	38278789	38293045	cys	201|1|10|2|436	1	2	0	0	0|0|0|0|4	0	0	0	0|0|0|0|88	0	0	0	0	-	no	no
[FBXL20]	k19	CASC3	740879	17	38296506	38328431	cys	201|1|10|2|436	1	3	0	0	0|0|0|0|1	0	0	0	0|0|0|0|257	0	0|0|0|0|8	0	0	-	no	no
[FBXL20]	k19	MIR6866	762558	17	38318185	38318254	cys	201|1|10|2|436	1	0	0	0	0	0	0	0	0	0	0	0	0	-	no	no
[FBXL20]	k19	RAPGEFL1	778614	17	38334241	38351906	cys	201|1|10|2|436	1	3	0	0	0|0|0|0|1	0	0	0	0|0|0|0|58	0	0|0|0|0|1	0	0	-	no	no
[FBXL20]	k19	MIR6867	794221	17	38349848	38349915	cys	201|1|10|2|436	1	0	0	0	0	0	0	0	0	0	0	0	0	-	no	no
[FBXL20]	k19	WIPF2	819946	17	38375573	38438439	cys	201|1|10|2|436	1	2	0	0	0|0|0|0|2	0	0	0	0|0|0|0|132	0	0	0	0	-	yes	yes
[FBXL20]	k19	CDC6	888518	17	38444145	38459413	cys	201|1|10|2|436	1	2	0|0|0|0|1	0	0|0|0|0|1	0	0	0	0	0	0	0	0	-	no	no
[FBXL20]	k19	RARA	909795	17	38465422	38513895	cys	201|1|10|2|436	1	3	0	0	0|0|0|0|3	0	0	0	0|0|0|0|2	0	0|0|0|0|6	26	0	-	yes	yes
[FBXL20]	k19	RARA-AS1	941491	17	38497118	38499388	cys	201|1|10|2|436	1	1	0	0	0	0	0	0	0|0|0|0|2	0	0	0	0	-	no	no
[FBXL20]	k19	GJD3	961277	17	38516904	38520945	cys	201|1|10|2|436	1	2	0|0|0|0|1	0|0|0|0|1	0	0	0	0	0	0	0	0	0	-	yes	yes
[FBXL20]	k19	TOP2A	989145	17	38544772	38574202	cys	201|1|10|2|436	1	2	0	0	0|0|0|0|1	0	0	0	0|0|0|0|8	0	0	0	0	-	no	no
[FBXL20]	k19	IGFBP4	1044048	17	38599675	38613982	cys	201|1|10|2|436	1	2	0	0	0|0|0|0|1	0	0	0	0|0|0|0|4	0	0	0	0	-	yes	yes
[FBXL20]	k19	TNS4	1076452	17	38632079	38657854	cys	201|1|10|2|436	1	2	0	0	0	0	0	0	0|0|0|0|1	0	0|0|0|0|11	0	0	-	no	no
[FBXL20]	k19	CCR7	1154394	17	38710021	38721736	cys	201|1|10|2|436	1	0	0	0	0	0	0	0	0	0	0	0	0	-	no	no
[NRG4]	k20	LOXL1-AS1	-2083914	15	74209808	74220589	cys/bun	2|1|215|8|1	1	0	0	0	0	0	0	0	0	0	0	0	0	-	no	no
[NRG4]	k20	LOXL1	-2060025	15	74218788	74244478	cys/bun	2|1|215|8|1	1	0	0	0	0	0	0	0	0	0	0	0	0	-	no	no
[NRG4]	k20	STOML1	-2017540	15	74275558	74286963	cys/bun	2|1|215|8|1	1	0	0	0	0	0	0	0	0	0	0	0	0	-	no	no
[NRG4]	k20	PML	-1964348	15	74287013	74340155	cys/bun	2|1|215|8|1	1	0	0	0	0	0	0	0	0	0	0	0	0	-	no	no
[NRG4]	k20	GOLGA6A	-1929612	15	74362197	74374891	cys/bun	2|1|215|8|1	1	0	0	0	0	0	0	0	0	0	0	0	0	-	no	no
[NRG4]	k20	LOC283731	-1882884	15	74418713	74421619	cys/bun	2|1|215|8|1	1	0	0	0	0	0	0	0	0	0	0	0	0	-	no	no
[NRG4]	k20	ISLR2	-1875360	15	74421714	74429143	cys/bun	2|1|215|8|1	1	1	0	0	0	0	0	0	0|1|0|0|0	0	0	0	0	-	no	no
[NRG4]	k20	ISLR	-1835291	15	74466086	74469212	cys/bun	2|1|215|8|1	1	0	0	0	0	0	0	0	0	0	0	0	0	-	yes	no
[NRG4]	k20	STRA6	-1802457	15	74471807	74502046	cys/bun	2|1|215|8|1	1	0	0	0	0	0	0	0	0	0	0	0	1	-	yes	yes
[NRG4]	k20	CCDC33	-1676021	15	74528629	74628482	cys/bun	2|1|215|8|1	1	0	0	0	0	0	0	0	0	0	0	0	0	-	no	no
[NRG4]	k20	CYP11A1	-1644422	15	74630102	74660081	cys/bun	2|1|215|8|1	1	0	0	0	0	0	0	0	0	0	0	0	1	-	no	no
[NRG4]	k20	LOC729739	-1650121	15	74653892	74654382	cys/bun	2|1|215|8|1	1	0	0	0	0	0	0	0	0	0	0	0	0	-	no	no
[NRG4]	k20	SEMA7A	-1578204	15	74701629	74726299	cys/bun	2|1|215|8|1	1	0	0	0	0	0	0	0	0	0	0	0	0	-	no	no
[NRG4]	k20	MIR6881	-1600730	15	74703697	74703773	cys/bun	2|1|215|8|1	1	0	0	0	0	0	0	0	0	0	0	0	0	-	no	no
[NRG4]	k20	UBL7	-1550974	15	74738317	74753529	cys/bun	2|1|215|8|1	1	0	0	0	0	0	0	0	0	0	0	0	0	-	no	no
[NRG4]	k20	UBL7-AS1	-1530870	15	74753605	74773633	cys/bun	2|1|215|8|1	1	0	0	0	0	0	0	0	0	0	0	0	0	-	no	no
[NRG4]	k20	ARID3B	-1414031	15	74833547	74890472	cys/bun	2|1|215|8|1	1	0	0	0	0	0	0	0	0	0	0	0	0	-	yes	yes
[NRG4]	k20	CLK3	-1381961	15	74900712	74922542	cys/bun	2|1|215|8|1	1	0	0	0	0	0	0	0	0	0	0	0	0	-	yes	yes
[NRG4]	k20	EDC3	-1316117	15	74922898	74988386	cys/bun	2|1|215|8|1	1	0	0	0	0	0	0	0	0	0	0	3	0	-	no	no
[NRG4]	k20	CYP1A1	-1286626	15	75011882	75017877	cys/bun	2|1|215|8|1	1	0	0	0	0	0	0	0	0	0	0	0	0	-	yes	yes
[NRG4]	k20	CYP1A2	-1255562	15	75041183	75048941	cys/bun	2|1|215|8|1	1	0	0	0	0	0	0	0	0	0	0	0	0	-	no	no
[NRG4]	k20	CSK	-1208964	15	75074424	75095539	cys/bun	2|1|215|8|1	1	0	0	0	0	0	0	0	0	0	0	0	0	-	yes	yes
[NRG4]	k20	MIR4513	-1223405	15	75081012	75081098	cys/bun	2|1|215|8|1	1	0	0	0	0	0	0	0	0	0	0	0	0	-	no	no
[NRG4]	k20	LMAN1L	-1186404	15	75105193	75118099	cys/bun	2|1|215|8|1	1	1	0	0	0	0	0	0	0	0	0|1|0|0|0	0	0	-	no	no
[NRG4]	k20	CPLX3	-1180367	15	75118950	75124136	cys/bun	2|1|215|8|1	1	0	0	0	0	0	0	0	0	0	0	0	0	-	no	no
[NRG4]	k20	ULK3	-1168816	15	75128456	75135687	cys/bun	2|1|215|8|1	1	1	0	0	0	0	0	0	0	0	0|1|0|0|0	0	0	-	no	no
[NRG4]	k20	MIR6882	-1171455	15	75132982	75133048	cys/bun	2|1|215|8|1	1	0	0	0	0	0	0	0	0	0	0	0	0	-	no	no
[NRG4]	k20	SCAMP2	-1138833	15	75137196	75165670	cys/bun	2|1|215|8|1	1	1	0	0	0	0	0	0	0|1|0|0|0	0	0	0	0	-	no	no
[NRG4]	k20	MPI	-1112705	15	75182351	75191798	cys/bun	2|1|215|8|1	1	1	0	0	0	0	0	0	0|1|0|0|0	0	0	0	0	-	no	no
[NRG4]	k20	FAM219B	-1105041	15	75192327	75199462	cys/bun	2|1|215|8|1	1	0	0	0	0	0	0	0	0	0	0	0	0	-	no	no
[NRG4]	k20	COX5A	-1074008	15	75212616	75230495	cys/bun	2|1|215|8|1	1	0	0	0	0	0	0	0	0	0	0	0	0	-	no	no
[NRG4]	k20	RPP25	-1054728	15	75247442	75249775	cys/bun	2|1|215|8|1	1	1	0	0	0	0	0	0	0|1|0|0|0	0	0	0	0	-	no	no
[NRG4]	k20	SCAMP5	-990667	15	75287875	75313836	cys/bun	2|1|215|8|1	1	1	0	0	0	0	0	0	0|1|0|0|0	0	0	0	0	-	no	no
[NRG4]	k20	PPCDC	-961436	15	75315926	75343067	cys/bun	2|1|215|8|1	1	1	0	0	0	0	0	0	0|1|0|0|0	0	0	0	0	-	no	no
[NRG4]	k20	C15orf39	-799993	15	75494220	75504510	cys/bun	2|1|215|8|1	1	0	0	0	0	0	0	0	0	0	0	0	0	-	yes	yes
[NRG4]	k20	GOLGA6C	-738707	15	75550898	75565796	cys/bun	2|1|215|8|1	1	1	0	0	0	0	0	0	0|1|0|0|0	0	0	0	0	-	no	no
[NRG4]	k20	GOLGA6D	-716355	15	75575181	75588148	cys/bun	2|1|215|8|1	1	0	0	0	0	0	0	0	0	0	0	0	0	-	no	no
[NRG4]	k20	COMMD4	-670235	15	75628336	75634268	cys/bun	2|1|215|8|1	1	1	0	0	0	0	0	0	0|0|0|1|0	0	0	0	0	-	no	no
[NRG4]	k20	NEIL1	-656911	15	75639330	75647592	cys/bun	2|1|215|8|1	1	1	0	0	0	0	0	0	0|1|0|0|0	0	0	1	0	-	no	no
[NRG4]	k20	MIR631	-658477	15	75645951	75646026	cys/bun	2|1|215|8|1	1	0	0	0	0	0	0	0	0	0	0	0	0	-	no	no
[NRG4]	k20	MAN2C1	-643535	15	75648132	75660968	cys/bun	2|1|215|8|1	1	2	0	0	0	0	0	0	2|1|97|0|0	0	2|0|0|0|0	2	0	-	no	no
[NRG4]	k20	SIN3A	-556379	15	75661719	75748124	cys/bun	2|1|215|8|1	1	0	0	0	0	0	0	0	0	0	0	0	0	-	yes	yes
[NRG4]	k20	PTPN9	-432871	15	75759461	75871632	cys/bun	2|1|215|8|1	1	1	0	0	0	0	0|0|1|0|0	0	0	0	0	0	0	-	yes	yes
[NRG4]	k20	SNUPN	-385784	15	75890423	75918719	cys/bun	2|1|215|8|1	1	2	0	0	0	0	0	0	1|1|57|0|0	0	0|1|0|0|0	0	0	-	no	no
[NRG4]	k20	IMP3	-371839	15	75931425	75932664	cys/bun	2|1|215|8|1	1	0	0	0	0	0	0	0	0	0	0	0	0	-	no	no
[NRG4]	k20	SNX33	-353535	15	75941347	75950968	cys/bun	2|1|215|8|1	1	0	0	0	0	0	0	0	0	0	0	0	0	-	yes	yes
[NRG4]	k20	CSPG4	-299314	15	75966662	76005189	cys/bun	2|1|215|8|1	1	0	0	0	0	0	0	0	0	0	0	0	0	-	yes	yes
[NRG4]	k20	ODF3L1	-284476	15	76016318	76020027	cys/bun	2|1|215|8|1	1	0	0	0	0	0	0	0	0	0	0	0	0	-	yes	yes
[NRG4]	k20	DNM1P35	-272085	15	76020010	76032418	cys/bun	2|1|215|8|1	1	1	0	0	0	0	0	0	0	0	0|0|0|4|0	0	0	-	no	no
[NRG4]	k20	MIR4313	-249847	15	76054555	76054656	cys/bun	2|1|215|8|1	1	0	0	0	0	0	0	0	0	0	0	0	0	-	no	no
[NRG4]	k20	UBE2Q2	-111115	15	76135626	76193388	cys/bun	2|1|215|8|1	1	3	0	0	0|0|1|0|0	0	0	0	2|0|212|7|0	0	2|0|0|0|0	0	0	-	no	no
[NRG4]	k20	FBXO22	-76895	15	76196199	76227608	cys/bun	2|1|215|8|1	1	2	0	0	0	0	0	0	0|0|212|6|0	0	0|0|0|7|0	0	0	-	no	no
[NRG4]	k20	FBXO22-AS1	-79032	15	76225023	76225471	cys/bun	2|1|215|8|1	1	0	0	0	0	0	0	0	0	0	0	0	0	-	no	no
[NRG4]	k20	NRG4	0	15	76234327	76304785	cys/bun	2|1|215|8|1	1	2	0	0	0	0	0	0	2|0|212|8|0	0	1|0|0|7|0	0	0	-	no	no
[NRG4]	k20	TMEM266	47795	15	76352298	76497304	cys/bun	2|1|215|8|1	1	1	0	0	0	0	0	0	0|0|91|8|0	0	0	0	0	-	no	no
[NRG4]	k20	LOC101929439	162728	15	76467231	76473827	cys/bun	2|1|215|8|1	1	0	0	0	0	0	0	0	0	0	0	0	0	-	no	no
[NRG4]	k20	ETFA	204125	15	76508628	76603810	cys/bun	2|1|215|8|1	1	1	0	0	0	0	0	0	0|0|41|6|0	0	0	0	1	-	no	no
[NRG4]	k20	TYRO3P	247126	15	76551629	76552493	cys/bun	2|1|215|8|1	1	0	0	0	0	0	0	0	0	0	0	0	0	-	no	no
[NRG4]	k20	ISL2	324643	15	76629146	76634816	cys/bun	2|1|215|8|1	1	1	0	0	0	0	0	0	0|0|1|0|0	0	0	0	0	-	no	no
[NRG4]	k20	SCAPER	336023	15	76640526	77176217	cys/bun	2|1|215|8|1	1	1	0	0	0	0	0	0	0|0|0|2|0	0	0	0	0	-	no	no
[NRG4]	k20	RCN2	919458	15	77223961	77242601	cys/bun	2|1|215|8|1	1	0	0	0	0	0	0	0	0	0	0	0	0	-	no	no
[NRG4]	k20	PSTPIP1	982961	15	77287464	77329671	cys/bun	2|1|215|8|1	1	0	0	0	0	0	0	0	0	0	0	0	0	-	no	no
[NRG4]	k20	TSPAN3	1031856	15	77336359	77363570	cys/bun	2|1|215|8|1	1	0	0	0	0	0	0	0	0	0	0	0	0	-	no	no
[NRG4]	k20	PEAK1	1095994	15	77400497	77712446	cys/bun	2|1|215|8|1	1	0	0	0	0	0	0	0	0	0	0	0	0	-	no	no
[TFDP2]	k21	SPSB4	-891927	3	140770742	140867453	cys	137|4|16|80	4	0	0	0	0	0	0	0	0	0	0	0	0	-	no	no
[TFDP2]	k21	PXYLP1	-745635	3	140950666	141013745	cys	137|4|16|80	4	0	0	0	0	0	0	0	0	0	0	0	0	-	no	no
[TFDP2]	k21	ZBTB38	-590748	3	141043054	141168632	cys	137|4|16|80	4	3	0	0	0|0|0|2	0	0	0	20|0|0|39	0	0|0|0|28	0	0	-	yes	yes
[TFDP2]	k21	RASA2	-428183	3	141205925	141331197	cys	137|4|16|80	4	0	0	0	0	0	0	0	0	0	0	0	0	-	no	no
[TFDP2]	k21	RNF7	-293735	3	141457050	141465645	cys	137|4|16|80	4	1	0	0	0	0	0	0	9|0|0|0	0	0	0	0	-	no	no
[TFDP2]	k21	GRK7	-223488	3	141497042	141535892	cys	137|4|16|80	4	1	0	0	0	0	0	0	0|0|0|1	0	0	0	0	-	no	no
[TFDP2]	k21	ATP1B3	-113998	3	141595469	141645382	cys	137|4|16|80	4	2	0	0	0	0	0	0	111|0|0|0	0	6|0|0|0	0	0	-	no	no
[TFDP2]	k21	TFDP2	0	3	141663269	141868386	cys	137|4|16|80	4	4	0	0	1|0|0|0	0	14|4|16|4	0	123|2|16|2	0	120|0|0|0	0	0	-	yes	yes
[TFDP2]	k21	GK5	116988	3	141876368	141944449	cys	137|4|16|80	4	1	0	0	0	0	0	0	3|0|0|3	0	0	0	0	-	no	no
[TFDP2]	k21	XRN1	266068	3	142025448	142166904	cys	137|4|16|80	4	0	0	0	0	0	0	0	0	0	0	0	0	-	no	yes
[TFDP2]	k21	ATR	408696	3	142168076	142297668	cys	137|4|16|80	4	1	0	0	0	0	0	0	1|0|0|0	0	0	10	0	-	no	no
[TFDP2]	k21	PLS1	555848	3	142315228	142432505	cys	137|4|16|80	4	0	0	0	0	0	0	0	0	0	0	0	0	-	no	no
[LARP4B]	k22	DIP2C	-163463	10	320129	735608	cys/bun	1	1	0	0	0	0	0	0	0	0	0	0	0	0	-	no	no
[LARP4B]	k22	MIR5699	-211353	10	687628	687718	cys/bun	1	1	0	0	0	0	0	0	0	0	0	0	0	0	-	no	no
[LARP4B]	k22	PRR26	-187962	10	695887	711109	cys/bun	1	1	0	0	0	0	0	0	0	0	0	0	0	0	-	no	no
[LARP4B]	k22	LARP4B	0	10	852853	977645	cys/bun	1	1	0	0	0	0	0	0	0	0	0	0	0	0	-	yes	yes
[LARP4B]	k22	GTPBP4	135277	10	1034348	1063708	cys/bun	1	1	0	0	0	0	0	0	0	0	0	0	0	0	-	no	no
[LARP4B]	k22	IDI2	165775	10	1064846	1071799	cys/bun	1	1	1	0	0	0	0	0	0	1	0	0	0	0	-	yes	no
[LARP4B]	k22	IDI2-AS1	169505	10	1068576	1090141	cys/bun	1	1	0	0	0	0	0	0	0	0	0	0	0	0	-	no	no
[LARP4B]	k22	IDI1	186892	10	1085963	1095061	cys/bun	1	1	0	0	0	0	0	0	0	0	0	0	0	0	-	no	no
[LARP4B]	k22	WDR37	203704	10	1102775	1178237	cys/bun	1	1	1	0	0	0	0	0	0	1	0	0	0	1	-	no	no
[LARP4B]	k22	LINC00200	306636	10	1205707	1210612	cys/bun	1	1	0	0	0	0	0	0	0	0	0	0	0	0	-	no	no
[LARP4B]	k22	ADARB2	324181	10	1223252	1779670	cys/bun	1	1	1	0	0	0	0	0	0	1	0	0	1	0	-	no	no
[SLC47A1]	k23	GRAPL	-366462	17	19030781	19062148	-	1|12|11	1	0	0	0	0	0	0	0	0	0	0	0	0	-	no	no
[SLC47A1]	k23	LOC79999	-366425	17	19057836	19062185	-	1|12|11	1	0	0	0	0	0	0	0	0	0	0	0	0	-	no	no
[SLC47A1]	k23	LOC388436	-366425	17	19057836	19062185	-	1|12|11	1	0	0	0	0	0	0	0	0	0	0	0	0	-	no	no
[SLC47A1]	k23	LOC79999	-301567	17	19122694	19127043	-	1|12|11	1	0	0	0	0	0	0	0	0	0	0	0	0	-	no	no
[SLC47A1]	k23	LOC388436	-301567	17	19122694	19127043	-	1|12|11	1	0	0	0	0	0	0	0	0	0	0	0	0	-	no	no
[SLC47A1]	k23	EPN2	-188582	17	19140689	19240028	-	1|12|11	1	1	0	0	0	0	0	0	0|11|1	0	0	0	0	-	no	no
[SLC47A1]	k23	EPN2-IT1	-250909	17	19174705	19177701	-	1|12|11	1	0	0	0	0	0	0	0	0	0	0	0	0	-	no	no
[SLC47A1]	k23	EPN2-AS1	-219036	17	19199908	19209574	-	1|12|11	1	0	0	0	0	0	0	0	0	0	0	0	0	-	no	no
[SLC47A1]	k23	B9D1	-147115	17	19240866	19281495	-	1|12|11	1	0	0	0	0	0	0	0	0	0	0	6	2	-	no	no
[SLC47A1]	k23	MIR1180	-180723	17	19247818	19247887	-	1|12|11	1	0	0	0	0	0	0	0	0	0	0	0	0	-	no	no
[SLC47A1]	k23	MAPK7	-141753	17	19281033	19286857	-	1|12|11	1	0	0	0	0	0	0	0	0	0	0	2	0	-	no	no
[SLC47A1]	k23	MFAP4	-138078	17	19286754	19290532	-	1|12|11	1	0	0	0	0	0	0	0	0	0	0	0	0	-	no	no
[SLC47A1]	k23	RNF112	-108021	17	19314490	19320589	-	1|12|11	1	0	0	0	0	0	0	0	0	0	0	0	0	-	no	no
[SLC47A1]	k23	SLC47A1	8556	17	19437166	19482346	-	1|12|11	1	2	1|0|0	0	0	0	0	0	0|11|11	0	0	1	0	-	yes	no
[SLC47A1]	k23	SNORA59A	32262	17	19460872	19461024	-	1|12|11	1	0	0	0	0	0	0	0	0	0	0	0	0	-	no	no
[SLC47A1]	k23	SNORA59B	32262	17	19460872	19461024	-	1|12|11	1	0	0	0	0	0	0	0	0	0	0	0	0	-	no	no
[SLC47A1]	k23	ALDH3A2	123453	17	19552063	19580908	-	1|12|11	1	2	0	0	0	0	0	0	0|0|2	0	0|0|11	0	0	-	yes	no
[SLC47A1]	k23	SLC47A2	153017	17	19581627	19620043	-	1|12|11	1	0	0	0	0	0	0	0	0	0	0	0	0	-	yes	no
[SLC47A1]	k23	ALDH3A1	212687	17	19641297	19651746	-	1|12|11	1	1	0	0	0	0	0	0	0|0|7	0	0	0	0	-	no	no
[SLC47A1]	k23	ULK2	245532	17	19674142	19771239	-	1|12|11	1	1	0	0	0	0	0	0	0|0|2	0	0	0	0	-	no	no
[SLC47A1]	k23	AKAP10	379154	17	19807764	19881169	-	1|12|11	1	1	0	0	0	0	0	0	0|0|6	0	0	0	0	-	yes	no
[SLC47A1]	k23	SPECC1	484038	17	19912648	20218072	-	1|12|11	1	1	0	0	0	0	0	0	0|0|11	0	0	0	0	-	no	no
[SLC47A1]	k23	CCDC144CP	795876	17	20224486	20305504	-	1|12|11	1	1	0	0	0	0	0	0	0|0|11	0	0	0	0	-	no	no
[CERS2]	k24	H2BC18	-1156697	1	149754244	149783928	cys/bun	1	1	0	0	0	0	0	0	0	0	0	0	0	0	-	no	no
[CERS2]	k24	FCGR1A	-1176551	1	149754249	149764074	cys/bun	1	1	0	0	0	0	0	0	0	0	0	0	0	0	-	no	no
[CERS2]	k24	H3C13	-1155389	1	149784779	149785236	cys/bun	1	1	0	0	0	0	0	0	0	0	0	0	0	0	-	no	no
[CERS2]	k24	H4C14	-1136009	1	149804220	149804616	cys/bun	1	1	0	0	0	0	0	0	0	0	0	0	0	0	-	no	no
[CERS2]	k24	H4C15	-1136009	1	149804220	149804616	cys/bun	1	1	0	0	0	0	0	0	0	0	0	0	0	0	-	no	no
[CERS2]	k24	H3C15	-1127860	1	149812258	149812765	cys/bun	1	1	0	0	0	0	0	0	0	0	0	0	0	0	-	no	no
[CERS2]	k24	H3C14	-1127860	1	149812258	149812765	cys/bun	1	1	0	0	0	0	0	0	0	0	0	0	0	0	-	no	no
[CERS2]	k24	H2AC18	-1126307	1	149813784	149814318	cys/bun	1	1	0	0	0	0	0	0	0	0	0	0	0	0	-	no	no
[CERS2]	k24	H2AC19	-1126307	1	149813784	149814318	cys/bun	1	1	0	0	0	0	0	0	0	0	0	0	0	0	-	no	no
[CERS2]	k24	H2BC20P	-1118285	1	149821758	149822340	cys/bun	1	1	0	0	0	0	0	0	0	0	0	0	0	0	-	no	no
[CERS2]	k24	H2AC18	-1117464	1	149822627	149823161	cys/bun	1	1	0	0	0	0	0	0	0	0	0	0	0	0	-	no	no
[CERS2]	k24	H2AC19	-1117464	1	149822627	149823161	cys/bun	1	1	0	0	0	0	0	0	0	0	0	0	0	0	-	no	no
[CERS2]	k24	H3C15	-1115938	1	149824180	149824687	cys/bun	1	1	0	0	0	0	0	0	0	0	0	0	0	0	-	no	no
[CERS2]	k24	H3C14	-1115938	1	149824180	149824687	cys/bun	1	1	0	0	0	0	0	0	0	0	0	0	0	0	-	no	no
[CERS2]	k24	H4C14	-1107900	1	149832329	149832725	cys/bun	1	1	0	0	0	0	0	0	0	0	0	0	0	0	-	no	no
[CERS2]	k24	H4C15	-1107900	1	149832329	149832725	cys/bun	1	1	0	0	0	0	0	0	0	0	0	0	0	0	-	no	no
[CERS2]	k24	H2BC21	-1082393	1	149856009	149858232	cys/bun	1	1	0	0	0	0	0	0	0	0	0	0	0	0	-	no	no
[CERS2]	k24	H2AC20	-1081664	1	149858524	149858961	cys/bun	1	1	0	0	0	0	0	0	0	0	0	0	0	0	-	no	no
[CERS2]	k24	H2AC21	-1081159	1	149859018	149859466	cys/bun	1	1	0	0	0	0	0	0	0	0	0	0	0	0	-	no	no
[CERS2]	k24	BOLA1	-1068277	1	149871154	149872348	cys/bun	1	1	0	0	0	0	0	0	0	0	0	0	0	0	-	no	no
[CERS2]	k24	SV2A	-1051191	1	149874871	149889434	cys/bun	1	1	0	0	0	0	0	0	0	0	0	0	0	0	-	no	no
[CERS2]	k24	SF3B4	-1040481	1	149895208	149900144	cys/bun	1	1	0	0	0	0	0	0	0	0	0	0	0	2	-	no	no
[CERS2]	k24	MTMR11	-1031834	1	149900542	149908791	cys/bun	1	1	0	0	0	0	0	0	0	0	0	0	0	0	-	no	no
[CERS2]	k24	OTUD7B	-957939	1	149912228	149982686	cys/bun	1	1	0	0	0	0	0	0	0	0	0	0	0	0	-	no	no
[CERS2]	k24	VPS45	-823120	1	150039349	150117505	cys/bun	1	1	0	0	0	0	0	0	0	0	0	0	0	1	-	no	no
[CERS2]	k24	PLEKHO1	-808800	1	150122169	150131825	cys/bun	1	1	0	0	0	0	0	0	0	0	0	0	0	0	-	no	no
[CERS2]	k24	ANP32E	-732121	1	150190716	150208504	cys/bun	1	1	0	0	0	0	0	0	0	0	0	0	0	0	-	no	no
[CERS2]	k24	CA14	-703145	1	150230217	150237480	cys/bun	1	1	0	0	0	0	0	0	0	0	0	0	0	0	-	no	no
[CERS2]	k24	APH1A	-699016	1	150237798	150241609	cys/bun	1	1	0	0	0	0	0	0	0	0	0	0	0	0	-	yes	yes
[CERS2]	k24	C1orf54	-687290	1	150245182	150253335	cys/bun	1	1	0	0	0	0	0	0	0	0	0	0	0	0	-	no	no
[CERS2]	k24	CIART	-681124	1	150255228	150259501	cys/bun	1	1	0	0	0	0	0	0	0	0	0	0	0	0	-	no	no
[CERS2]	k24	MRPS21	-659211	1	150266261	150281414	cys/bun	1	1	1	0	0	0	0	0	0	1	0	0	0	0	-	no	no
[CERS2]	k24	PRPF3	-614921	1	150293927	150325704	cys/bun	1	1	0	0	0	0	0	0	0	0	0	0	0	0	-	no	no
[CERS2]	k24	RPRD2	-491584	1	150336989	150449041	cys/bun	1	1	0	0	0	0	0	0	0	0	0	0	0	0	-	yes	yes
[CERS2]	k24	TARS2	-460540	1	150459839	150480085	cys/bun	1	1	0	0	0	0	0	0	0	0	0	0	0	0	-	no	no
[CERS2]	k24	MIR6878	-475739	1	150464820	150464886	cys/bun	1	1	0	0	0	0	0	0	0	0	0	0	0	0	-	no	no
[CERS2]	k24	ECM1	-454360	1	150480486	150486265	cys/bun	1	1	1	0	0	0	0	0	0	0	0	1	0	0	-	yes	yes
[CERS2]	k24	FALEC	-450117	1	150488232	150490508	cys/bun	1	1	0	0	0	0	0	0	0	0	0	0	0	0	-	no	no
[CERS2]	k24	ADAMTSL4	-407213	1	150521844	150533412	cys/bun	1	1	1	0	0	0	0	0	0	1	0	0	0	0	-	yes	yes
[CERS2]	k24	MIR4257	-416135	1	150524404	150524490	cys/bun	1	1	0	0	0	0	0	0	0	0	0	0	0	0	-	no	no
[CERS2]	k24	ADAMTSL4-AS1	-393597	1	150533370	150547028	cys/bun	1	1	0	0	0	0	0	0	0	0	0	0	0	0	-	no	no
[CERS2]	k24	MCL1	-388411	1	150547026	150552214	cys/bun	1	1	0	0	0	0	0	0	0	0	0	0	0	0	-	yes	yes
[CERS2]	k24	ENSA	-338527	1	150594598	150602098	cys/bun	1	1	0	0	0	0	0	0	0	0	0	0	0	0	-	no	no
[CERS2]	k24	GOLPH3L	-270953	1	150618700	150669672	cys/bun	1	1	2	0	0	0	0	0	0	1	0	1	0	0	-	no	no
[CERS2]	k24	HORMAD1	-247261	1	150670534	150693364	cys/bun	1	1	1	0	0	0	0	0	0	1	0	0	0	0	-	no	no
[CERS2]	k24	CTSS	-202192	1	150702671	150738433	cys/bun	1	1	1	0	0	0	0	0	0	1	0	0	0	0	-	no	no
[CERS2]	k24	CTSK	-159708	1	150768683	150780917	cys/bun	1	1	1	0	0	0	0	0	0	1	0	0	0	0	-	no	no
[CERS2]	k24	ARNT	-91381	1	150782180	150849244	cys/bun	1	1	1	0	0	0	0	0	0	1	0	0	0	0	-	yes	yes
[CERS2]	k24	SETDB1	-3405	1	150898814	150937220	cys/bun	1	1	1	0	0	0	0	0	0	1	0	0	0	0	-	no	no
[CERS2]	k24	CERS2	0	1	150937648	150947479	cys/bun	1	1	2	1	0	0	0	0	0	1	0	0	0	0	-	yes	no
[CERS2]	k24	ANXA9	13873	1	150954498	150968114	cys/bun	1	1	1	0	0	0	0	0	0	1	0	0	0	0	-	yes	yes
[CERS2]	k24	MINDY1	28675	1	150969300	150980854	cys/bun	1	1	0	0	0	0	0	0	0	0	0	0	0	0	-	yes	yes
[CERS2]	k24	PRUNE1	40347	1	150980972	151008189	cys/bun	1	1	0	0	0	0	0	0	0	0	0	0	0	0	-	yes	yes
[CERS2]	k24	BNIPL	68403	1	151009028	151020076	cys/bun	1	1	1	0	0	0	0	0	0	0	0	1	0	0	-	no	no
[CERS2]	k24	C1orf56	79633	1	151020258	151023871	cys/bun	1	1	0	0	0	0	0	0	0	0	0	0	0	0	-	no	no
[CERS2]	k24	CDC42SE1	82821	1	151023446	151032125	cys/bun	1	1	0	0	0	0	0	0	0	0	0	0	0	0	-	no	no
[CERS2]	k24	MLLT11	91525	1	151032150	151040973	cys/bun	1	1	0	0	0	0	0	0	0	0	0	0	0	0	-	no	no
[CERS2]	k24	GABPB2	102454	1	151043079	151091007	cys/bun	1	1	1	0	0	0	0	0	0	1	0	0	0	0	-	no	no
[CERS2]	k24	SEMA6C	163537	1	151104162	151119140	cys/bun	1	1	1	0	0	0	0	0	0	1	0	0	0	0	-	no	no
[CERS2]	k24	TNFAIP8L2	188479	1	151129104	151132225	cys/bun	1	1	0	0	0	0	0	0	0	0	0	0	0	0	-	no	no
[CERS2]	k24	TNFAIP8L2-SCNM1	188479	1	151129104	151142773	cys/bun	1	1	0	0	0	0	0	0	0	0	0	0	0	0	-	no	no
[CERS2]	k24	LYSMD1	191598	1	151132223	151138424	cys/bun	1	1	0	0	0	0	0	0	0	0	0	0	0	0	-	no	no
[CERS2]	k24	SCNM1	197872	1	151138497	151142773	cys/bun	1	1	0	0	0	0	0	0	0	0	0	0	0	0	-	no	no
[CERS2]	k24	TMOD4	201837	1	151142462	151148547	cys/bun	1	1	0	0	0	0	0	0	0	0	0	0	0	0	-	no	no
[CERS2]	k24	VPS72	208150	1	151148775	151162689	cys/bun	1	1	0	0	0	0	0	0	0	0	0	0	0	0	-	no	no
[CERS2]	k24	PIP5K1A	230395	1	151171020	151222007	cys/bun	1	1	0	0	0	0	0	0	0	0	0	0	0	0	-	no	no
[CERS2]	k24	PSMD4	286571	1	151227196	151239954	cys/bun	1	1	0	0	0	0	0	0	0	0	0	0	0	0	-	no	no
[CERS2]	k24	ZNF687	314165	1	151254790	151264381	cys/bun	1	1	0	0	0	0	0	0	0	0	0	0	0	2	-	no	no
[CERS2]	k24	PI4KB	323647	1	151264272	151300191	cys/bun	1	1	0	0	0	0	0	0	0	0	0	0	0	0	-	no	no
[CERS2]	k24	RFX5	372490	1	151313115	151319769	cys/bun	1	1	0	0	0	0	0	0	0	0	0	0	0	0	-	no	no
[CERS2]	k24	SELENBP1	396152	1	151336777	151345210	cys/bun	1	1	0	0	0	0	0	0	0	0	0	0	0	0	-	no	no
[CERS2]	k24	PSMB4	431415	1	151372040	151374412	cys/bun	1	1	0	0	0	0	0	0	0	0	0	0	0	0	-	no	no
[CERS2]	k24	POGZ	434574	1	151375199	151431941	cys/bun	1	1	0	0	0	0	0	0	0	0	0	0	0	0	-	no	no
[WDR72]	k25	WDR72	0	15	53805937	54055075	cys/bun	14|18	14	4	0|1	0	0|2	0	0	0	2|17	0	7|17	0	0	-	yes	yes
[WDR72]	k25	UNC13C	397152	15	54305100	54920806	cys/bun	14|18	14	1	0	0	0	0	0	0	4|0	0	0	0	0	-	no	no
[PHTF2]	k26	CCDC146	-648635	7	76751933	76924521	cys/bun	32	32	0	0	0	0	0	0	0	0	0	0	0	0	-	no	no
[PHTF2]	k26	GSAP	-527439	7	76940067	77045717	cys/bun	32	32	1	0	0	0	0	0	0	1	0	0	0	0	-	no	no
[PHTF2]	k26	LOC101927243	-518396	7	77044514	77054760	cys/bun	32	32	0	0	0	0	0	0	0	0	0	0	0	0	-	no	no
[PHTF2]	k26	PTPN12	-303768	7	77166772	77269388	cys/bun	32	32	1	0	0	0	0	0	0	31	0	0	0	0	-	yes	yes
[PHTF2]	k26	APTR	-246494	7	77313167	77326662	cys/bun	32	32	2	0	0	0	0	0	0	31	0	31	0	0	-	no	no
[PHTF2]	k26	RSBN1L	-164036	7	77325742	77409120	cys/bun	32	32	1	0	0	0	0	0	0	31	0	0	0	0	-	yes	yes
[PHTF2]	k26	TMEM60	-145409	7	77423044	77427747	cys/bun	32	32	1	0	0	0	0	0	0	31	0	0	0	0	-	no	no
[PHTF2]	k26	PHTF2	0	7	77428108	77586821	cys/bun	32	32	3	0	0	1	0	0	0	31	0	29	0	0	-	yes	yes
[PHTF2]	k26	MAGI2	73217	7	77646373	79082890	cys/bun	32	32	0	0	0	0	0	0	0	0	0	0	20	1	-	no	no
[SLC6A13]	k27	FAM138D	-279706	12	67606	69079	bun	2|20	2	0	0	0	0	0	0	0	0	0	0	0	0	-	no	no
[SLC6A13]	k27	LOC100288778	-257522	12	87983	91263	bun	2|20	2	0	0	0	0	0	0	0	0	0	0	0	0	-	no	no
[SLC6A13]	k27	IQSEC3	-61160	12	176048	287625	bun	2|20	2	2	0	0	0	0	0	0	0|5	0	0|3	0	0	-	no	no
[SLC6A13]	k27	LOC574538	-90453	12	246576	258332	bun	2|20	2	0	0	0	0	0	0	0	0	0	0	0	0	-	no	no
[SLC6A13]	k27	SLC6A12	-25414	12	299242	323371	bun	2|20	2	2	0	0	0	0	0	0	0|7	0	0|4	0	0	-	yes	no
[SLC6A13]	k27	LOC101929384	-34526	12	312810	314259	bun	2|20	2	0	0	0	0	0	0	0	0	0	0	0	0	-	no	no
[SLC6A13]	k27	SLC6A13	0	12	329786	372039	bun	2|20	2	3	0	0	0	0	2|0	0	2|11	0	2|6	0	0	tubulo-interstitial	no	no
[SLC6A13]	k27	LOC102723544	13822	12	362607	366465	bun	2|20	2	0	0	0	0	0	0	0	0	0	0	0	0	-	no	no
[SLC6A13]	k27	KDM5A	40437	12	389222	498621	bun	2|20	2	2	0	0	0	0	0	0	2|9	0	2|7	0	0	-	yes	yes
[SLC6A13]	k27	CCDC77	149730	12	498515	551806	bun	2|20	2	2	0	0	0	0	0	0	2|9	0	0|7	0	0	-	no	no
[SLC6A13]	k27	B4GALNT3	220757	12	569542	671058	bun	2|20	2	1	0	0	0	0	0	0	0|4	0	0	0	0	-	yes	yes
[SLC6A13]	k27	NINJ2	324676	12	673461	772755	bun	2|20	2	0	0	0	0	0	0	0	0	0	0	0	0	-	no	no
[ARL15]	k28	FST	-522687	5	52776263	52782304	cys/bun	5|2|86	2	1	0	0	0	0	0	0	0|0|8	0	0	0	0	-	yes	yes
[ARL15]	k28	NDUFS4	-325820	5	52856464	52979171	cys/bun	5|2|86	2	3	0	0	0|0|1	0	0|0|76	0	0|0|77	0	0	0	0	tubulo-interstitial	no	no
[ARL15]	k28	ARL15	0	5	53180613	53606403	cys/bun	5|2|86	2	0	0	0	0	0	0	0	0	0	0	0	0	-	yes	yes
[ARL15]	k28	MIR581	-57562	5	53247333	53247429	cys/bun	5|2|86	2	0	0	0	0	0	0	0	0	0	0	0	0	-	no	no
[ARL15]	k28	HSPB3	446439	5	53751430	53752214	cys/bun	5|2|86	2	0	0	0	0	0	0	0	0	0	0	0	0	-	no	no
[ARL15]	k28	SNX18	508597	5	53813588	53842416	cys/bun	5|2|86	2	0	0	0	0	0	0	0	0	0	0	0	0	-	no	no
[TNP1]	k29	SMARCAL1	-318014	2	217277136	217347774	bun	5|2	2	0	0	0	0	0	0	0	0	0	0	0	1	-	no	no
[TNP1]	k29	RPL37A	-299600	2	217363519	217366188	bun	5|2	2	0	0	0	0	0	0	0	0	0	0	0	0	-	no	no
[TNP1]	k29	LINC01280	-194127	2	217454715	217471661	bun	5|2	2	0	0	0	0	0	0	0	0	0	0	0	0	-	no	no
[TNP1]	k29	IGFBP2	-136630	2	217498126	217529158	bun	5|2	2	0	0	0	0	0	0	0	0	0	0	1	0	-	no	no
[TNP1]	k29	IGFBP5	-105516	2	217536827	217560272	bun	5|2	2	0	0	0	0	0	0	0	0	0	0	0	0	-	yes	yes
[TNP1]	k29	TNP1	58393	2	217724181	217724782	bun	5|2	2	0	0	0	0	0	0	0	0	0	0	0	0	-	no	no
[GGT7]	k30	BPIFB4	-1738064	20	31669317	31699557	bun	1|251	1	0	0	0	0	0	0	0	0	0	0	0	0	-	no	no
[GGT7]	k30	BPIFA2	-1668398	20	31755959	31769223	bun	1|251	1	0	0	0	0	0	0	0	0	0	0	0	0	-	no	no
[GGT7]	k30	BPIFA4P	-1639353	20	31781410	31798268	bun	1|251	1	0	0	0	0	0	0	0	0	0	0	0	0	-	no	no
[GGT7]	k30	BPIFA3	-1622009	20	31805115	31815612	bun	1|251	1	0	0	0	0	0	0	0	0	0	0	0	0	-	no	no
[GGT7]	k30	BPIFA1	-1606506	20	31823801	31831115	bun	1|251	1	0	0	0	0	0	0	0	0	0	0	0	0	-	no	no
[GGT7]	k30	BPIFB1	-1539937	20	31870940	31897684	bun	1|251	1	0	0	0	0	0	0	0	0	0	0	0	0	-	no	no
[GGT7]	k30	CDK5RAP1	-1448246	20	31946644	31989375	bun	1|251	1	2	0	0	0	0	0	0	0|86	0	0|84	0	0	-	no	no
[GGT7]	k30	SNTA1	-1405923	20	31995762	32031698	bun	1|251	1	2	0	0	0|1	0	0	0	0|30	0	0	0	0	-	yes	yes
[GGT7]	k30	CBFA2T2	-1199784	20	32077927	32237837	bun	1|251	1	1	0	0	0	0	0	0	0|87	0	0	0	0	-	yes	yes
[GGT7]	k30	NECAB3	-1175357	20	32244892	32262264	bun	1|251	1	1	0	0	0	0	0	0	0|87	0	0	0	0	-	no	no
[GGT7]	k30	C20orf144	-1185900	20	32250091	32251721	bun	1|251	1	0	0	0	0	0	0	0	0	0	0	0	0	-	no	no
[GGT7]	k30	ACTL10	-1181290	20	32254303	32256331	bun	1|251	1	2	0	0	0|1	0	0	0	0|81	0	0	0	0	-	no	no
[GGT7]	k30	E2F1	-1163411	20	32263291	32274210	bun	1|251	1	1	0	0	0	0	0	0	0|87	0	0	0	0	-	no	no
[GGT7]	k30	PXMP4	-1129485	20	32290549	32308136	bun	1|251	1	3	0	0	0	0	0|6	0	0|87	0	0|64	0	0	-	no	no
[GGT7]	k30	ZNF341	-1057546	20	32319565	32380075	bun	1|251	1	1	0	0	0	0	0	0	0|1	0	0	0	0	-	no	no
[GGT7]	k30	LOC101929746	-1038716	20	32375178	32398905	bun	1|251	1	0	0	0	0	0	0	0	0	0	0	0	0	-	no	no
[GGT7]	k30	CHMP4B	-995448	20	32399109	32442173	bun	1|251	1	1	0	0	0	0	0	0	0|1	0	0	0	0	-	no	no
[GGT7]	k30	LOC101926888	-855448	20	32580293	32582173	bun	1|251	1	0	0	0	0	0	0	0	0	0	0	0	0	-	no	no
[GGT7]	k30	RALY	-766630	20	32581457	32670991	bun	1|251	1	0	0	0	0	0	0	0	0	0	0	0	0	-	yes	yes
[GGT7]	k30	MIR4755	-800625	20	32636924	32636996	bun	1|251	1	0	0	0	0	0	0	0	0	0	0	0	0	-	no	no
[GGT7]	k30	EIF2S2	-737536	20	32676114	32700085	bun	1|251	1	0	0	0	0	0	0	0	0	0	0	0	0	-	no	no
[GGT7]	k30	ASIP	-580473	20	32848170	32857148	bun	1|251	1	1	0	0	0	0	0	0	0|82	0	0	13	0	-	no	no
[GGT7]	k30	AHCY	-538013	20	32868070	32899608	bun	1|251	1	0	0	0	0	0	0	0	0	0	0	0	0	-	no	no
[GGT7]	k30	ITCH	-338423	20	32951040	33099198	bun	1|251	1	0	0	0	0	0	0	0	0	0	0	0	0	-	yes	yes
[GGT7]	k30	MIR644A	-383398	20	33054129	33054223	bun	1|251	1	0	0	0	0	0	0	0	0	0	0	0	0	-	no	no
[GGT7]	k30	DYNLRB1	-308859	20	33104188	33128762	bun	1|251	1	0	0	0	0	0	0	0	0	0	0	0	0	-	no	no
[GGT7]	k30	MAP1LC3A	-289472	20	33134687	33148149	bun	1|251	1	1	0	0	0	0	0	0	0|22	0	0	0	0	-	no	no
[GGT7]	k30	PIGU	-172532	20	33148345	33265089	bun	1|251	1	0	0	0	0	0	0	0	0	0	0	0	0	-	no	no
[GGT7]	k30	TP53INP2	-136384	20	33292147	33301237	bun	1|251	1	0	0	0	0	0	0	0	0	0	0	0	0	-	yes	yes
[GGT7]	k30	NCOA6	-24188	20	33302577	33413433	bun	1|251	1	1	0	0	0	0	0	0	0|4	0	0	0	0	-	yes	yes
[GGT7]	k30	HMGB3P1	-15356	20	33421377	33422265	bun	1|251	1	0	0	0	0	0	0	0	0	0	0	0	0	-	no	no
[GGT7]	k30	GGT7	0	20	33432522	33460661	bun	1|251	1	1	0	0	0	0	0	0	0|25	0	0	0	0	-	no	no
[GGT7]	k30	ACSS2	25144	20	33462765	33515769	bun	1|251	1	0	0	0	0	0	0	0	0	0	0	0	0	-	yes	no
[GGT7]	k30	GSS	78614	20	33516235	33543601	bun	1|251	1	2	0	0	0	0	0	0	0|1	0	0|4	0	0	-	yes	no
[GGT7]	k30	MYH7B	106016	20	33543637	33590240	bun	1|251	1	1	0	0	0	0	0	0	0|29	0	0	0	0	-	yes	yes
[GGT7]	k30	MIR499A	140557	20	33578178	33578300	bun	1|251	1	0	0	0	0	0	0	0	0	0	0	0	0	-	no	no
[GGT7]	k30	MIR499B	140581	20	33578202	33578275	bun	1|251	1	0	0	0	0	0	0	0	0	0	0	0	0	-	no	no
[GGT7]	k30	TRPC4AP	152585	20	33590206	33680618	bun	1|251	1	2	0	0	0	0	0	0	0|27	0	0|34	0	0	-	yes	yes
[GGT7]	k30	EDEM2	265538	20	33703159	33735161	bun	1|251	1	2	0	0	0	0	0	0	0|6	0	0|27	0	0	-	no	no
[GGT7]	k30	PROCR	322118	20	33759739	33765165	bun	1|251	1	2	0	0	0	0	0	0	0|103	0	0|26	0	0	-	no	no
[GGT7]	k30	MMP24	376917	20	33814538	33864804	bun	1|251	1	1	0	0	0	0	0	0	0|25	0	0	0	0	-	no	no
[GGT7]	k30	MMP24OS	426514	20	33864135	33865960	bun	1|251	1	3	0	0	0	0	0|18	0	0|91	0	0|25	0	0	tubulo-interstitial	no	no
[GGT7]	k30	EIF6	429087	20	33866708	33872619	bun	1|251	1	2	0	0	0	0	0	0	0|31	0	0|25	0	0	-	no	no
[GGT7]	k30	FAM83C-AS1	435432	20	33873053	33873575	bun	1|251	1	0	0	0	0	0	0	0	0	0	0	0	0	-	no	no
[GGT7]	k30	FAM83C	435912	20	33873533	33880225	bun	1|251	1	1	0	0	0	0	0	0	0|25	0	0	0	0	-	no	no
[GGT7]	k30	UQCC1	452747	20	33890368	33999945	bun	1|251	1	2	0	0	0	0	0	0	0|119	0	0|62	0	0	-	no	no
[GGT7]	k30	GDF5	583523	20	34021144	34025970	bun	1|251	1	1	0	0	0	0	0	0	0|50	0	0	0	0	-	yes	yes
[GGT7]	k30	CEP250	605601	20	34043222	34099803	bun	1|251	1	2	0	0	0	0	0	0	0|125	0	0|125	0	0	-	yes	yes
[GGT7]	k30	C20orf173	670948	20	34108569	34117481	bun	1|251	1	0	0	0	0	0	0	0	0	0	0	0	0	-	no	no
[GGT7]	k30	ERGIC3	692156	20	34129777	34145405	bun	1|251	1	2	0	0	0	0	0	0	0|125	0	0|125	0	0	-	no	no
[GGT7]	k30	FER1L4	708885	20	34146506	34195484	bun	1|251	1	2	0	0	0	0	0	0	0|125	0	0|125	0	0	-	no	no
[GGT7]	k30	SPAG4	766187	20	34203808	34208965	bun	1|251	1	2	0	0	0	0	0	0	0|122	0	0|114	0	0	-	no	no
[GGT7]	k30	CPNE1	776331	20	34213952	34252878	bun	1|251	1	6	0|1	0	0	0|86	0|128	0|122	0|140	0	0|134	0	0	-	yes	yes
[GGT7]	k30	RBM12	799225	20	34236846	34252878	bun	1|251	1	0	0	0	0	0	0	0	0	0	0	0	0	-	yes	no
[GGT7]	k30	NFS1	818988	20	34256609	34287287	bun	1|251	1	1	0	0	0	0	0	0	0|51	0	0	0	0	-	no	no
[GGT7]	k30	ROMO1	849610	20	34287231	34288902	bun	1|251	1	0	0	0	0	0	0	0	0	0	0	0	0	-	no	no
[GGT7]	k30	RBM39	853909	20	34291530	34330258	bun	1|251	1	3	0	0	0|2	0	0	0	0|18	0	0|125	0	0	-	no	no
[GGT7]	k30	PHF20	922301	20	34359922	34538288	bun	1|251	1	2	0	0	0	0	0	0	0|125	0	0|85	0	0	-	yes	yes
[GGT7]	k30	SCAND1	1103917	20	34541538	34543281	bun	1|251	1	1	0	0	0	0	0	0	0|125	0	0	0	0	-	no	yes
[GGT7]	k30	CNBD2	1118907	20	34556528	34618622	bun	1|251	1	2	0	0	0	0	0	0	0|4	0	0|118	0	0	-	no	no
[GGT7]	k30	NORAD	1195918	20	34633539	34638882	bun	1|251	1	1	0	0	0	0	0	0	0|125	0	0	0	0	-	no	no
[GGT7]	k30	EPB41L1	1241804	20	34679425	34820721	bun	1|251	1	1	0	0	0	0	0	0	0|125	0	0	0	0	-	no	no
[CYP24A1]	k31	SUMO1P1	-240114	20	52491039	52492248	cys/bun	6|2|11|5	2	0	0	0	0	0	0	0	0	0	0	0	0	-	no	no
[CYP24A1]	k31	BCAS1	-45058	20	52560078	52687304	cys/bun	6|2|11|5	2	0	0	0	0	0	0	0	0	0	0	0	0	-	no	no
[CYP24A1]	k31	MIR4756	-47338	20	52684946	52685024	cys/bun	6|2|11|5	2	0	0	0	0	0	0	0	0	0	0	0	0	-	no	no
[CYP24A1]	k31	CYP24A1	37625	20	52769987	52790516	cys/bun	6|2|11|5	2	1	1|0|1|0	0	0	0	0	0	0	0	0	2	2	-	yes	yes
[CYP24A1]	k31	PFDN4	92139	20	52824501	52836492	cys/bun	6|2|11|5	2	0	0	0	0	0	0	0	0	0	0	0	0	-	no	no
[PPM1J]	k32	CTTNBP2NL	-254507	1	112938799	113003786	-	4|41	4	2	0	0	0	0	0	0	0|3	0	0|4	0	0	-	no	no
[PPM1J]	k32	MIR4256	-253838	1	113004391	113004455	-	4|41	4	0	0	0	0	0	0	0	0	0	0	0	0	-	no	no
[PPM1J]	k32	WNT2B	-194383	1	113009162	113063910	-	4|41	4	1	0	0	0	0	0	0	0|3	0	0	4	0	-	no	no
[PPM1J]	k32	ST7L	-96253	1	113066140	113162040	-	4|41	4	2	0	0	0	0	0	0	0|1	0	0|1	0	0	-	no	no
[PPM1J]	k32	CAPZA1	-44052	1	113162074	113214241	-	4|41	4	1	0	0	0	0	0	0	0|1	0	0	0	0	-	no	no
[PPM1J]	k32	MOV10	-14925	1	113216933	113243368	-	4|41	4	2	0	0	0	0	0	0	0|1	0	0|1	0	0	-	yes	no
[PPM1J]	k32	RHOC	-8268	1	113243748	113250025	-	4|41	4	2	0	0	0	0	0	0	4|1	0	0|5	0	0	-	yes	no
[PPM1J]	k32	PPM1J	-343	1	113252615	113257950	-	4|41	4	4	1|1	0	1|0	0	0	0	4|0	0	0|5	0	0	-	no	no
[PPM1J]	k32	TAFA3	4895	1	113263188	113269856	-	4|41	4	0	0	0	0	0	0	0	0	0	0	0	0	-	no	no
[PPM1J]	k32	LOC100996702	104497	1	113362790	113393265	-	4|41	4	0	0	0	0	0	0	0	0	0	0	0	0	-	no	no
[PPM1J]	k32	SLC16A1	196176	1	113454469	113498975	-	4|41	4	1	0	0	0	0	0	0	0|33	0	0	0	0	-	no	no
[PPM1J]	k32	AKR7A2P1	207678	1	113465971	113467295	-	4|41	4	0	0	0	0	0	0	0	0	0	0	0	0	-	no	no
[PPM1J]	k32	SLC16A1-AS1	240743	1	113499036	113506690	-	4|41	4	0	0	0	0	0	0	0	0	0	0	0	0	-	no	no
[PPM1J]	k32	LOC100996251	296015	1	113554308	113615724	-	4|41	4	0	0	0	0	0	0	0	0	0	0	0	0	-	no	no
[PPM1J]	k32	LRIG2	357537	1	113615830	113667342	-	4|41	4	1	0	0	0	0	0	0	0|13	0	0	0	2	-	no	no
[PPM1J]	k32	LOC643441	481110	1	113739403	113748875	-	4|41	4	0	0	0	0	0	0	0	0	0	0	0	0	-	no	no
[MKL1]	k33	ENTHD1	-542094	22	40139048	40289794	-	12|60|1	1	0	0	0	0	0	0	0	0	0	0	0	0	-	no	no
[MKL1]	k33	GRAP2	-462542	22	40297085	40369346	-	12|60|1	1	0	0	0	0	0	0	0	0	0	0	0	0	-	no	no
[MKL1]	k33	FAM83F	-405845	22	40390952	40426043	-	12|60|1	1	2	0	0	0	0	0	0	0|6|0	0	0|15|0	0	0	-	no	no
[MKL1]	k33	LOC100130899	-399307	22	40428335	40432581	-	12|60|1	1	0	0	0	0	0	0	0	0	0	0	0	0	-	no	no
[MKL1]	k33	TNRC6B	-100076	22	40440820	40731812	-	12|60|1	1	2	0	0	0	0	0	0	12|0|0	0	0|38|0	0	0	-	yes	no
[MKL1]	k33	ADSL	-69313	22	40742503	40762575	-	12|60|1	1	0	0	0	0	0	0	0	0	0	0	0	0	-	no	no
[MKL1]	k33	SGSM3	-25595	22	40766594	40806293	-	12|60|1	1	2	0	0	0	0	0	0	1|39|1	0	0|40|1	0	0	-	no	no
[MKL1]	k33	MRTFA	0	22	40806284	41032723	-	12|60|1	1	2	0	0	0	0	0	0	12|13|1	0	0|8|0	0	0	-	yes	no
[MKL1]	k33	LOC101927257	85915	22	40917803	40922711	-	12|60|1	1	0	0	0	0	0	0	0	0	0	0	0	0	-	no	no
[MKL1]	k33	MCHR1	243293	22	41075181	41078818	-	12|60|1	1	1	0	0	0	0	0	0	0|7|0	0	0	0	0	-	no	no
[MKL1]	k33	SLC25A17	333745	22	41165633	41215403	-	12|60|1	1	0	0	0	0	0	0	0	0	0	0	0	0	-	no	no
[MKL1]	k33	MIR4766	377998	22	41209886	41209962	-	12|60|1	1	0	0	0	0	0	0	0	0	0	0	0	0	-	no	no
[MKL1]	k33	ST13	388650	22	41220538	41253012	-	12|60|1	1	0	0	0	0	0	0	0	0	0	0	0	0	-	no	no
[MKL1]	k33	XPNPEP3	421196	22	41253084	41328823	-	12|60|1	1	2	0	0	0	0	0	0	12|1|0	0	0|1|0	0	2	-	no	no
[MKL1]	k33	DNAJB7	423665	22	41255553	41258130	-	12|60|1	1	0	0	0	0	0	0	0	0	0	0	0	0	-	no	no
[DDX1]	k34	NBAS	-80999	2	15307031	15701472	cys/bun	5|26	5	0	0	0	0	0	0	0	0	0	0	0	0	-	no	no
[DDX1]	k34	DDX1	-11236	2	15731744	15771235	cys/bun	5|26	5	1	0	0	0	0	0	0	4|25	0	0	0	0	-	no	no
[DDX1]	k34	LOC101926966	48434	2	15830905	15859085	cys/bun	5|26	5	0	0	0	0	0	0	0	0	0	0	0	0	-	no	no
[DDX1]	k34	MYCNOS	293915	2	16076386	16081845	cys/bun	5|26	5	0	0	0	0	0	0	0	0	0	0	0	0	-	no	no
[DDX1]	k34	MYCN	298211	2	16080682	16087129	cys/bun	5|26	5	1	0	0	0	0	0	0	0|3	0	0	2	1	-	no	no
[PIK3R1]	k35	LOC102467655	-246831	5	67485703	67494235	cys/bun	11|44|5|142|26	5	0	0	0	0	0	0	0	0	0	0	0	0	-	no	no
[PIK3R1]	k35	PIK3R1	-143417	5	67511583	67597649	cys/bun	11|44|5|142|26	5	1	0	0	0	0	0	0	0	0	0|43|0|0|0	0	0	-	yes	yes
[PIK3R1]	k35	SLC30A5	648709	5	68389775	68426899	cys/bun	11|44|5|142|26	5	0	0	0	0	0	0	0	0	0	0	0	0	-	no	no
[PIK3R1]	k35	CCNB1	721770	5	68462836	68474070	cys/bun	11|44|5|142|26	5	2	0	0	0	0	0	0	0|0|0|131|0	0	0|0|0|1|0	0	0	-	no	no
[PIK3R1]	k35	CENPH	744308	5	68485374	68506184	cys/bun	11|44|5|142|26	5	1	0	0	0	0	0	0	0|0|0|134|0	0	0	0	0	-	no	no
[PIK3R1]	k35	MRPS36	772506	5	68513572	68525985	cys/bun	11|44|5|142|26	5	2	0	0	0	0	0	0	0|0|0|134|0	0	0|0|0|23|0	0	0	-	no	no
[PIK3R1]	k35	CDK7	789555	5	68530621	68573257	cys/bun	11|44|5|142|26	5	2	0	0	0	0	0	0	0|0|0|134|0	0	0|0|0|22|0	2	0	-	no	no
[PIK3R1]	k35	CCDC125	835452	5	68576518	68616410	cys/bun	11|44|5|142|26	5	4	0|0|0|1|0	0	0	0	0|0|0|7|0	0	0|0|0|135|0	0	0|0|0|134|0	0	0	-	no	no
[PIK3R1]	k35	AK6	906486	5	68647552	68665840	cys/bun	11|44|5|142|26	5	2	0	0	0	0	0	0	0|0|0|8|0	0	0|0|0|57|0	0	0	-	no	no
[PIK3R1]	k35	TAF9	919503	5	68660569	68665840	cys/bun	11|44|5|142|26	5	2	0	0	0	0	0	0	0|0|0|134|0	0	0|0|0|57|0	0	0	-	no	no
[PIK3R1]	k35	RAD17	924057	5	68665123	68710630	cys/bun	11|44|5|142|26	5	3	0|0|0|1|0	0	0	0	0	0	0|0|0|134|9	0	0|0|0|19|0	0	0	-	no	no
[PIK3R1]	k35	MARVELD2	969872	5	68710938	68737890	cys/bun	11|44|5|142|26	5	3	0	0	0|0|0|1|0	0	0	0	0|0|0|87|0	0	0|0|0|133|0	1	0	-	yes	yes
[PIK3R1]	k35	OCLN	1047052	5	68788118	68853931	cys/bun	11|44|5|142|26	5	1	0	0	0	0	0	0	0|0|0|134|0	0	0	0	2	-	no	no
[PIK3R1]	k35	GTF2H2C	1114984	5	68856050	68888729	cys/bun	11|44|5|142|26	5	1	0	0	0	0	0	0	0|0|0|134|0	0	0	0	0	-	no	no
[PIK3R1]	k35	GTF2H2C_2	1115007	5	68856073	68888352	cys/bun	11|44|5|142|26	5	0	0	0	0	0	0	0	0	0	0	0	0	-	no	no
[PIK3R1]	k35	LOC100272216	1185913	5	68926979	68929028	cys/bun	11|44|5|142|26	5	0	0	0	0	0	0	0	0	0	0	0	0	-	no	no
[PIK3R1]	k35	GUSBP3	1194223	5	68935289	69006354	cys/bun	11|44|5|142|26	5	1	0	0	0	0	0	0	0|0|0|134|0	0	0	0	0	-	no	no
[ZNF607]	k36	LOC100134317	-1384663	19	36802244	36803570	cys/bun	50	50	0	0	0	0	0	0	0	0	0	0	0	0	-	no	no
[ZNF607]	k36	LINC00665	-1365613	19	36803962	36822620	cys/bun	50	50	0	0	0	0	0	0	0	0	0	0	0	0	-	no	no
[ZNF607]	k36	ZFP14	-1318128	19	36825354	36870105	cys/bun	50	50	0	0	0	0	0	0	0	0	0	0	0	0	-	no	no
[ZNF607]	k36	ZFP82	-1278683	19	36882860	36909550	cys/bun	50	50	0	0	0	0	0	0	0	0	0	0	0	0	-	no	no
[ZNF607]	k36	LOC644189	-1274434	19	36912075	36913799	cys/bun	50	50	0	0	0	0	0	0	0	0	0	0	0	0	-	no	no
[ZNF607]	k36	ZNF566	-1207770	19	36936020	36980463	cys/bun	50	50	0	0	0	0	0	0	0	0	0	0	0	0	-	no	no
[ZNF607]	k36	LOC728752	-1206291	19	36980528	36981942	cys/bun	50	50	0	0	0	0	0	0	0	0	0	0	0	0	-	no	no
[ZNF607]	k36	ZNF260	-1168985	19	37001588	37019248	cys/bun	50	50	0	0	0	0	0	0	0	0	0	0	0	0	-	no	yes
[ZNF607]	k36	ZNF529	-1092055	19	37034516	37096178	cys/bun	50	50	0	0	0	0	0	0	0	0	0	0	0	0	-	no	no
[ZNF607]	k36	LOC101927599	-1102615	19	37063971	37085618	cys/bun	50	50	0	0	0	0	0	0	0	0	0	0	0	0	-	no	no
[ZNF607]	k36	ZNF382	-1068734	19	37096206	37119499	cys/bun	50	50	0	0	0	0	0	0	0	0	0	0	0	0	-	no	no
[ZNF607]	k36	ZNF461	-1030494	19	37128282	37157739	cys/bun	50	50	0	0	0	0	0	0	0	0	0	0	0	0	-	no	no
[ZNF607]	k36	LOC101927621	-1009882	19	37176340	37178351	cys/bun	50	50	0	0	0	0	0	0	0	0	0	0	0	0	-	no	no
[ZNF607]	k36	ZNF567	-976008	19	37180301	37212225	cys/bun	50	50	1	0	0	0	0	0	0	32	0	0	0	0	-	no	no
[ZNF607]	k36	ZNF850	-924517	19	37234379	37263716	cys/bun	50	50	0	0	0	0	0	0	0	0	0	0	0	0	-	no	no
[ZNF607]	k36	ZNF790-AS1	-869220	19	37288451	37319013	cys/bun	50	50	1	0	0	0	0	0	0	1	0	0	0	0	-	no	no
[ZNF607]	k36	ZNF790	-846544	19	37309223	37341689	cys/bun	50	50	0	0	0	0	0	0	0	0	0	0	0	0	-	no	no
[ZNF607]	k36	ZNF345	-804113	19	37341259	37384120	cys/bun	50	50	0	0	0	0	0	0	0	0	0	0	0	0	-	no	no
[ZNF607]	k36	ZNF829	-781040	19	37379025	37407193	cys/bun	50	50	0	0	0	0	0	0	0	0	0	0	0	0	-	no	no
[ZNF607]	k36	ZNF568	-699399	19	37407230	37488834	cys/bun	50	50	2	0	0	0	0	0	0	47	0	46	0	0	-	no	no
[ZNF607]	k36	ZNF420	-567582	19	37569381	37620651	cys/bun	50	50	0	0	0	0	0	0	0	0	0	0	0	0	-	no	no
[ZNF607]	k36	ZNF585A	-524590	19	37638339	37663643	cys/bun	50	50	2	0	0	0	0	0	0	19	0	49	0	0	-	no	no
[ZNF607]	k36	ZNF585B	-486782	19	37672480	37701451	cys/bun	50	50	2	0	0	0	0	0	0	49	0	49	0	0	-	yes	yes
[ZNF607]	k36	ZNF383	-453659	19	37717365	37734574	cys/bun	50	50	0	0	0	0	0	0	0	0	0	0	0	0	-	no	no
[ZNF607]	k36	LOC101927667	-431796	19	37742786	37756437	cys/bun	50	50	0	0	0	0	0	0	0	0	0	0	0	0	-	no	no
[ZNF607]	k36	LOC284412	-428321	19	37756840	37759912	cys/bun	50	50	0	0	0	0	0	0	0	0	0	0	0	0	-	no	no
[ZNF607]	k36	ZNF875	-332876	19	37825579	37855357	cys/bun	50	50	2	0	0	0	0	0	0	49	0	49	0	0	-	no	no
[ZNF607]	k36	ZNF527	-304267	19	37862058	37883966	cys/bun	50	50	1	0	0	0	0	0	0	49	0	0	0	0	-	no	no
[ZNF607]	k36	ZNF569	-229894	19	37902059	37958339	cys/bun	50	50	0	0	0	0	0	0	0	0	0	0	0	0	-	no	no
[ZNF607]	k36	ZNF570	-211991	19	37959981	37976242	cys/bun	50	50	1	0	0	0	0	0	0	0	0	16	0	0	-	no	no
[ZNF607]	k36	LOC101927720	-190244	19	37988062	37997989	cys/bun	50	50	0	0	0	0	0	0	0	0	0	0	0	0	-	no	no
[ZNF607]	k36	ZNF793	-153994	19	37997840	38034239	cys/bun	50	50	2	0	0	0	0	0	0	49	0	1	0	0	-	no	no
[ZNF607]	k36	ZNF571-AS1	-109985	19	38039850	38078248	cys/bun	50	50	1	0	0	0	0	0	0	49	0	0	0	0	-	no	no
[ZNF607]	k36	ZNF540	-83154	19	38042272	38105079	cys/bun	50	50	1	0	0	0	0	0	0	7	0	0	0	0	-	no	no
[ZNF607]	k36	ZNF571	-102540	19	38055154	38085693	cys/bun	50	50	1	0	0	0	0	0	0	49	0	0	0	0	-	no	no
[ZNF607]	k36	ZFP30	-41920	19	38123388	38146313	cys/bun	50	50	2	0	0	0	0	0	0	49	0	49	0	0	-	no	no
[ZNF607]	k36	ZNF781	-5017	19	38158649	38183216	cys/bun	50	50	2	0	0	0	0	0	0	49	0	49	0	0	-	no	no
[ZNF607]	k36	ZNF607	0	19	38187263	38210691	cys/bun	50	50	1	0	0	0	0	0	0	49	0	0	0	0	-	no	no
[ZNF607]	k36	ZNF573	40969	19	38229202	38270230	cys/bun	50	50	1	0	0	0	0	0	0	43	0	0	0	0	-	no	no
[ZNF607]	k36	LOC644554	119817	19	38308050	38317278	cys/bun	50	50	0	0	0	0	0	0	0	0	0	0	0	0	-	no	no
[ZNF607]	k36	LOC100631378	126129	19	38314362	38345836	cys/bun	50	50	0	0	0	0	0	0	0	0	0	0	0	0	-	no	no
[ZNF607]	k36	WDR87	187229	19	38375462	38397346	cys/bun	50	50	1	0	0	0	0	0	0	13	0	0	0	0	-	no	no
[ZNF607]	k36	SIPA1L3	209627	19	38397860	38699012	cys/bun	50	50	1	0	0	0	0	0	0	43	0	0	0	0	-	yes	yes
[ZNF607]	k36	DPF1	513412	19	38701645	38720354	cys/bun	50	50	0	0	0	0	0	0	0	0	0	0	0	0	-	no	no
[HOXD8]	k37	LNPK	-126565	2	176790409	176867018	cys/bun	3|9|1|23|104|90	1	1	0	0	0	0	0	0	0|0|1|0|4|27	0	0	0	0	-	no	no
[HOXD8]	k37	EVX2	-44893	2	176944834	176948690	cys/bun	3|9|1|23|104|90	1	0	0	0	0	0	0	0	0	0	0	0	0	-	no	no
[HOXD8]	k37	HOXD13	-32917	2	176957531	176960666	cys/bun	3|9|1|23|104|90	1	0	0	0	0	0	0	0	0	0	0	0	1	-	yes	yes
[HOXD8]	k37	HOXD12	-28095	2	176964529	176965488	cys/bun	3|9|1|23|104|90	1	0	0	0	0	0	0	0	0	0	0	0	0	-	no	no
[HOXD8]	k37	HOXD11	-19267	2	176972083	176974316	cys/bun	3|9|1|23|104|90	1	2	0	0	0|0|1|0|0|1	0	0	0	0|0|1|0|0|0	0	0	17	0	-	yes	yes
[HOXD8]	k37	HOXD10	-8913	2	176981491	176984670	cys/bun	3|9|1|23|104|90	1	1	0	0	0	0	0	0	0|0|0|0|5|6	0	0	1	0	-	yes	yes
[HOXD8]	k37	HOXD9	-3938	2	176987412	176989645	cys/bun	3|9|1|23|104|90	1	1	0	0	0	0	0	0	0|0|0|0|26|11	0	0	1	0	-	yes	yes
[HOXD8]	k37	HOXD8	838	2	176994421	176997423	cys/bun	3|9|1|23|104|90	1	1	0	0	0	0	0	0	0|0|0|0|16|12	0	0	0	0	-	yes	yes
[HOXD8]	k37	HOXD-AS2	5985	2	176999568	177001826	cys/bun	3|9|1|23|104|90	1	1	0	0	0	0	0	0	0|0|0|0|12|13	0	0	0	0	-	no	no
[HOXD8]	k37	MIR10B	21447	2	177015030	177015140	cys/bun	3|9|1|23|104|90	1	0	0	0	0	0	0	0	0	0	0	0	0	-	no	no
[HOXD8]	k37	HOXD4	22529	2	177016112	177017949	cys/bun	3|9|1|23|104|90	1	2	0	0	0	0	0	0	0|0|0|0|15|27	0	0|0|0|0|2|1	0	0	-	yes	yes
[HOXD8]	k37	HOXD3	35221	2	177028804	177037826	cys/bun	3|9|1|23|104|90	1	3	0	0	0|0|0|0|0|1	0	0	0	0|0|0|0|18|31	0	0|0|0|0|2|1	0	0	-	yes	yes
[HOXD8]	k37	HAGLR	44333	2	177037916	177053686	cys/bun	3|9|1|23|104|90	1	4	0	0|0|0|0|0|1	0|0|0|0|1|2	0	0	0	0|0|1|0|12|30	0	0|0|1|0|4|22	0	0	-	no	no
[HOXD8]	k37	LOC102800310	49310	2	177042893	177043737	cys/bun	3|9|1|23|104|90	1	0	0	0	0	0	0	0	0	0	0	0	0	-	no	no
[HOXD8]	k37	HOXD1	59723	2	177053306	177055635	cys/bun	3|9|1|23|104|90	1	2	0	0	0	0	0	0	0|0|0|0|6|25	0	0|0|0|0|3|3	0	0	-	no	no
[HOXD8]	k37	MTX2	140539	2	177134122	177202753	cys/bun	3|9|1|23|104|90	1	0	0	0	0	0	0	0	0	0	0	0	0	-	no	no
[HOXD8]	k37	MIR1246	472124	2	177465707	177465780	cys/bun	3|9|1|23|104|90	1	0	0	0	0	0	0	0	0	0	0	0	0	-	no	no
[HOXD8]	k37	LINC01116	500725	2	177494308	177502302	cys/bun	3|9|1|23|104|90	1	1	0	0	0	0	0	0	0|0|0|0|1|4	0	0	0	0	-	no	no
[HOXD8]	k37	LOC102724224	508898	2	177502481	177520686	cys/bun	3|9|1|23|104|90	1	0	0	0	0	0	0	0	0	0	0	0	0	-	no	no
[HOXD8]	k37	HNRNPA3	1083838	2	178077421	178088685	cys/bun	3|9|1|23|104|90	1	0	0	0	0	0	0	0	0	0	0	0	0	-	no	no
[HOXD8]	k37	MIR4444-1	1083870	2	178077453	178077526	cys/bun	3|9|1|23|104|90	1	0	0	0	0	0	0	0	0	0	0	0	0	-	no	no
[HOXD8]	k37	MIR4444-2	1083870	2	178077453	178077526	cys/bun	3|9|1|23|104|90	1	0	0	0	0	0	0	0	0	0	0	0	0	-	no	no
[HOXD8]	k37	NFE2L2	1101447	2	178095030	178129859	cys/bun	3|9|1|23|104|90	1	2	0	0	0	0	0	0	0|9|0|0|0|0	0	0|9|0|0|0|0	8	0	-	yes	yes
[HOXD8]	k37	MIR3128	1127089	2	178120672	178120738	cys/bun	3|9|1|23|104|90	1	0	0	0	0	0	0	0	0	0	0	0	0	-	no	no
[HOXD8]	k37	LOC100130691	1154652	2	178148235	178257419	cys/bun	3|9|1|23|104|90	1	0	0	0	0	0	0	0	0	0	0	0	0	-	no	no
[HOXD8]	k37	MIR6512	1184950	2	178178533	178178610	cys/bun	3|9|1|23|104|90	1	0	0	0	0	0	0	0	0	0	0	0	0	-	no	no
[HOXD8]	k37	AGPS	1263887	2	178257470	178408564	cys/bun	3|9|1|23|104|90	1	1	0	0	0	0	0	0	0|1|0|0|1|1	0	0	0	0	-	no	no
[HOXD8]	k37	TTC30B	1421297	2	178414880	178417524	cys/bun	3|9|1|23|104|90	1	0	0	0	0	0	0	0	0	0	0	0	0	-	no	no
[HOXD8]	k37	TTC30A	1485442	2	178479025	178483694	cys/bun	3|9|1|23|104|90	1	0	0	0	0	0	0	0	0	0	0	0	0	-	no	no
[HOXD8]	k37	PDE11A	1494393	2	178487976	178973066	cys/bun	3|9|1|23|104|90	1	0	0	0	0	0	0	0	0	0	0	0	0	-	no	no
[OVOL1]	k38	ARL2	-762461	11	64781584	64789657	cys	33|1	1	0	0	0	0	0	0	0	0	0	0	0	0	-	no	no
[OVOL1]	k38	ARL2-SNX15	-744074	11	64781584	64808044	cys	33|1	1	0	0	0	0	0	0	0	0	0	0	0	0	-	no	no
[OVOL1]	k38	SNX15	-744074	11	64794879	64808044	cys	33|1	1	0	0	0	0	0	0	0	0	0	0	0	0	-	no	no
[OVOL1]	k38	SAC3D1	-739818	11	64808375	64812300	cys	33|1	1	0	0	0	0	0	0	0	0	0	0	0	0	-	no	no
[OVOL1]	k38	NAALADL1	-726109	11	64812294	64826009	cys	33|1	1	0	0	0	0	0	0	0	0	0	0	0	0	-	no	no
[OVOL1]	k38	CDCA5	-700503	11	64844926	64851615	cys	33|1	1	0	0	0	0	0	0	0	0	0	0	0	0	-	no	no
[OVOL1]	k38	ZFPL1	-696244	11	64851693	64855874	cys	33|1	1	1	0	0	0	0	0	0	0	0	10|0	0	0	-	no	no
[OVOL1]	k38	TMEM262	-695537	11	64855843	64856581	cys	33|1	1	0	0	0	0	0	0	0	0	0	0	0	0	-	no	no
[OVOL1]	k38	VPS51	-672786	11	64863586	64879332	cys	33|1	1	0	0	0	0	0	0	0	0	0	0	0	0	-	no	no
[OVOL1]	k38	TM7SF2	-668411	11	64879325	64883707	cys	33|1	1	0	0	0	0	0	0	0	0	0	0	0	0	-	no	no
[OVOL1]	k38	ZNHIT2	-666948	11	64883874	64885170	cys	33|1	1	0	0	0	0	0	0	0	0	0	0	0	0	-	no	no
[OVOL1]	k38	FAU	-662446	11	64888098	64889672	cys	33|1	1	0	0	0	0	0	0	0	0	0	0	0	0	-	no	no
[OVOL1]	k38	MRPL49	-657277	11	64889654	64894841	cys	33|1	1	0	0	0	0	0	0	0	0	0	0	0	0	-	no	no
[OVOL1]	k38	SYVN1	-650115	11	64894750	64902003	cys	33|1	1	1	0	0	0	0	0	0	16|0	0	0	0	0	-	no	no
[OVOL1]	k38	MIR6751	-654668	11	64897387	64897450	cys	33|1	1	0	0	0	0	0	0	0	0	0	0	0	0	-	no	no
[OVOL1]	k38	SPDYC	-611430	11	64937706	64940688	cys	33|1	1	0	0	0	0	0	0	0	0	0	0	0	0	-	no	no
[OVOL1]	k38	CAPN1	-572641	11	64948685	64979477	cys	33|1	1	0	0	0	0	0	0	0	0	0	0	0	0	-	no	no
[OVOL1]	k38	SLC22A20P	-541890	11	64981310	65010228	cys	33|1	1	0	0	0	0	0	0	0	0	0	0	0	0	-	no	no
[OVOL1]	k38	POLA2	-487030	11	65029431	65065088	cys	33|1	1	0	0	0	0	0	0	0	0	0	0	0	0	-	yes	no
[OVOL1]	k38	CDC42EP2	-462218	11	65082288	65089900	cys	33|1	1	0	0	0	0	0	0	0	0	0	0	0	0	-	yes	yes
[OVOL1]	k38	DPF2	-431667	11	65101224	65120451	cys	33|1	1	0	0	0	0	0	0	0	0	0	0	1	0	-	yes	yes
[OVOL1]	k38	TIGD3	-427036	11	65122281	65125082	cys	33|1	1	0	0	0	0	0	0	0	0	0	0	0	0	-	no	no
[OVOL1]	k38	SLC25A45	-400946	11	65142662	65151172	cys	33|1	1	1	0|1	0	0	0	0	0	0	0	0	0	0	-	no	no
[OVOL1]	k38	FRMD8	-371123	11	65154040	65180995	cys	33|1	1	0	0	0	0	0	0	0	0	0	0	0	0	-	no	no
[OVOL1]	k38	NEAT1	-358115	11	65190268	65194003	cys	33|1	1	1	0	0	0	0	0	0	31|0	0	0	0	0	-	yes	yes
[OVOL1]	k38	MIR612	-340090	11	65211928	65212028	cys	33|1	1	0	0	0	0	0	0	0	0	0	0	0	0	-	no	no
[OVOL1]	k38	MALAT1	-278179	11	65265232	65273939	cys	33|1	1	0	0	0	0	0	0	0	0	0	0	0	0	-	no	no
[OVOL1]	k38	MIR548AR	-269290	11	65282807	65282828	cys	33|1	1	0	0	0	0	0	0	0	0	0	0	0	0	-	no	no
[OVOL1]	k38	MIR548BA	-269285	11	65282808	65282833	cys	33|1	1	0	0	0	0	0	0	0	0	0	0	0	0	-	no	no
[OVOL1]	k38	SCYL1	-245936	11	65292547	65306182	cys	33|1	1	1	0	0	0	0	0	0	23|0	0	0	0	0	-	no	yes
[OVOL1]	k38	LTBP3	-226419	11	65306029	65325699	cys	33|1	1	1	0	0	0	0	0	0	31|0	0	0	0	0	-	yes	yes
[OVOL1]	k38	ZNRD2-AS1	-214234	11	65336690	65337884	cys	33|1	1	1	0	0	0	0	0	0	20|0	0	0	0	0	-	no	no
[OVOL1]	k38	ZNRD2	-212879	11	65337942	65339239	cys	33|1	1	0	0	0	0	0	0	0	0	0	0	0	0	-	no	no
[OVOL1]	k38	FAM89B	-210449	11	65339819	65341669	cys	33|1	1	0	0	0	0	0	0	0	0	0	0	0	0	-	no	no
[OVOL1]	k38	EHBP1L1	-192002	11	65343508	65360116	cys	33|1	1	1	0	0	0	0	0	0	0	0	30|0	0	0	-	no	no
[OVOL1]	k38	KCNK7	-188651	11	65360325	65363467	cys	33|1	1	0	0	0	0	0	0	0	0	0	0	0	0	-	no	no
[OVOL1]	k38	MAP3K11	-170398	11	65365225	65381720	cys	33|1	1	2	0	0	0	0	0	0	31|0	0	28|0	0	0	-	yes	yes
[OVOL1]	k38	PCNX3	-147208	11	65383782	65404910	cys	33|1	1	1	0	0	0	0	0	0	31|0	0	0	0	0	-	yes	yes
[OVOL1]	k38	MIR4690	-148278	11	65403780	65403840	cys	33|1	1	0	0	0	0	0	0	0	0	0	0	0	0	-	no	no
[OVOL1]	k38	SIPA1	-133727	11	65405577	65418391	cys	33|1	1	1	0	0	0	0	0	0	31|0	0	0	0	0	-	no	no
[OVOL1]	k38	MIR4489	-135394	11	65416662	65416724	cys	33|1	1	0	0	0	0	0	0	0	0	0	0	0	0	-	no	no
[OVOL1]	k38	RELA	-121675	11	65421066	65430443	cys	33|1	1	2	0	0	0	0	0	0	31|0	0	30|0	0	0	-	yes	yes
[OVOL1]	k38	KAT5	-65041	11	65479472	65487077	cys	33|1	1	2	0	0	0	0	0	0	31|0	0	31|0	0	0	-	no	no
[OVOL1]	k38	RNASEH2C	-63709	11	65485143	65488409	cys	33|1	1	2	0	0	0	0	0	0	31|0	0	31|0	0	0	-	no	no
[OVOL1]	k38	AP5B1	-4056	11	65541368	65548062	cys	33|1	1	1	0	0	0	0	0	0	31|0	0	0	0	0	-	no	no
[OVOL1]	k38	OVOL1	2386	11	65554504	65564690	cys	33|1	1	2	0	0	0	0	0	0	31|0	0	28|0	4	0	-	yes	yes
[OVOL1]	k38	OVOL1-AS1	4353	11	65556471	65558339	cys	33|1	1	1	0	0	0	0	0	0	31|0	0	0	0	0	-	no	no
[OVOL1]	k38	SNX32	49291	11	65601409	65621172	cys	33|1	1	1	0	0	0	0	0	0	31|0	0	0	0	0	-	no	no
[OVOL1]	k38	CFL1	70166	11	65622284	65625804	cys	33|1	1	1	0	0	0	0	0	0	8|0	0	0	4	0	-	no	no
[OVOL1]	k38	MUS81	75753	11	65627871	65633914	cys	33|1	1	1	0	0	0	0	0	0	0	0	29|0	0	0	-	no	no
[OVOL1]	k38	EFEMP2	81793	11	65633911	65640405	cys	33|1	1	2	0	0	0	0	0	0	31|0	0	1|0	0	1	-	no	no
[OVOL1]	k38	CTSW	95165	11	65647283	65651212	cys	33|1	1	0	0	0	0	0	0	0	0	0	0	0	0	-	no	no
[OVOL1]	k38	FIBP	99092	11	65651210	65656010	cys	33|1	1	1	0	0	0	0	0	0	5|0	0	0	0	1	-	no	no
[OVOL1]	k38	CCDC85B	105756	11	65657874	65659106	cys	33|1	1	0	0	0	0	0	0	0	0	0	0	0	0	-	no	no
[OVOL1]	k38	FOSL1	107573	11	65659691	65667997	cys	33|1	1	0	0	0	0	0	0	0	0	0	0	0	0	-	no	no
[OVOL1]	k38	C11orf68	132164	11	65684282	65686531	cys	33|1	1	0	0	0	0	0	0	0	0	0	0	0	0	-	no	no
[OVOL1]	k38	DRAP1	134609	11	65686727	65689048	cys	33|1	1	0	0	0	0	0	0	0	0	0	0	0	0	-	no	no
[OVOL1]	k38	TSGA10IP	160996	11	65713114	65727434	cys	33|1	1	0	0	0	0	0	0	0	0	0	0	0	0	-	no	no
[OVOL1]	k38	SART1	177041	11	65729159	65747607	cys	33|1	1	0	0	0	0	0	0	0	0	0	0	0	0	-	no	no
[OVOL1]	k38	EIF1AD	211897	11	65764015	65769637	cys	33|1	1	1	0	0	0	0	0	0	31|0	0	0	0	0	-	no	no
[OVOL1]	k38	BANF1	217431	11	65769549	65771617	cys	33|1	1	2	0	0	0	0	0	0	31|0	0	31|0	0	0	-	no	no
[OVOL1]	k38	CST6	227343	11	65779461	65780976	cys	33|1	1	1	0	0	0	0	0	0	29|0	0	0	0	0	-	no	no
[OVOL1]	k38	CATSPER1	232104	11	65784222	65793988	cys	33|1	1	0	0	0	0	0	0	0	0	0	0	0	0	-	no	no
[OVOL1]	k38	GAL3ST3	256117	11	65808235	65816651	cys	33|1	1	0	0	0	0	0	0	0	0	0	0	0	0	-	no	no
[OVOL1]	k38	SF3B2	267697	11	65819815	65836382	cys	33|1	1	0	0	0	0	0	0	0	0	0	0	0	0	-	no	no
[OVOL1]	k38	PACS1	285705	11	65837823	66012218	cys	33|1	1	0	0	0	0	0	0	0	0	0	0	0	1	-	no	no
[OVOL1]	k38	KLC2	472646	11	66024764	66035332	cys	33|1	1	0	0	0	0	0	0	0	0	0	0	0	0	-	no	no
[EXD1]	k39	BUB1B	-983376	15	40453209	40513337	cys	42	42	0	0	0	0	0	0	0	0	0	0	0	2	-	no	no
[EXD1]	k39	PAK6	-927025	15	40509628	40569688	cys	42	42	0	0	0	0	0	0	0	0	0	0	0	0	-	no	no
[EXD1]	k39	C15orf56	-951603	15	40542865	40545110	cys	42	42	0	0	0	0	0	0	0	0	0	0	0	0	-	no	no
[EXD1]	k39	ANKRD63	-921926	15	40573644	40574787	cys	42	42	0	0	0	0	0	0	0	0	0	0	0	0	-	no	no
[EXD1]	k39	PLCB2	-896539	15	40580097	40600174	cys	42	42	0	0	0	0	0	0	0	0	0	0	0	0	-	no	no
[EXD1]	k39	CCDC9B	-863545	15	40623652	40633168	cys	42	42	0	0	0	0	0	0	0	0	0	0	0	0	-	no	no
[EXD1]	k39	PHGR1	-848079	15	40643233	40648634	cys	42	42	0	0	0	0	0	0	0	0	0	0	0	0	-	no	no
[EXD1]	k39	DISP2	-833457	15	40650433	40663256	cys	42	42	1	0	0	0	0	0	0	2	0	0	0	0	-	no	no
[EXD1]	k39	KNSTRN	-810224	15	40674921	40686489	cys	42	42	1	0	0	0	0	0	0	41	0	0	0	0	-	no	no
[EXD1]	k39	IVD	-783201	15	40697685	40713512	cys	42	42	1	0	0	0	0	0	0	1	0	0	0	0	-	no	no
[EXD1]	k39	BAHD1	-736272	15	40733410	40760441	cys	42	42	0	0	0	0	0	0	0	0	0	0	0	0	-	no	no
[EXD1]	k39	CHST14	-731356	15	40763159	40765357	cys	42	42	0	0	0	0	0	0	0	0	0	0	1	2	-	no	no
[EXD1]	k39	CCDC32	-639457	15	40823539	40857256	cys	42	42	0	0	0	0	0	0	0	0	0	0	0	0	-	no	no
[EXD1]	k39	MRPL42P5	-671964	15	40824082	40824749	cys	42	42	0	0	0	0	0	0	0	0	0	0	0	0	-	no	no
[EXD1]	k39	RPUSD2	-629820	15	40861491	40866893	cys	42	42	0	0	0	0	0	0	0	0	0	0	0	0	-	no	no
[EXD1]	k39	KNL1	-541832	15	40886446	40954881	cys	42	42	0	0	0	0	0	0	0	0	0	0	0	0	-	no	no
[EXD1]	k39	RAD51-AS1	-509410	15	40985952	40987303	cys	42	42	0	0	0	0	0	0	0	0	0	0	0	0	-	no	no
[EXD1]	k39	RAD51	-472357	15	40987326	41024356	cys	42	42	0	0	0	0	0	0	0	0	0	0	0	1	-	no	no
[EXD1]	k39	RMDN3	-449255	15	41028085	41047458	cys	42	42	1	0	0	0	0	0	0	0	0	18	0	0	-	no	no
[EXD1]	k39	GCHFR	-436802	15	41056284	41059911	cys	42	42	0	0	0	0	0	0	0	0	0	0	0	0	-	yes	no
[EXD1]	k39	DNAJC17	-397037	15	41060066	41099676	cys	42	42	0	0	0	0	0	0	0	0	0	0	0	0	-	no	no
[EXD1]	k39	C15orf62	-432065	15	41062158	41064648	cys	42	42	0	0	0	0	0	0	0	0	0	0	0	0	-	no	no
[EXD1]	k39	ZFYVE19	-389946	15	41099273	41106767	cys	42	42	2	0	0	0	0	0	0	40	0	11	0	0	-	no	no
[EXD1]	k39	PPP1R14D	-375806	15	41107642	41120907	cys	42	42	0	0	0	0	0	0	0	0	0	0	0	0	-	no	no
[EXD1]	k39	SPINT1	-346860	15	41136245	41149853	cys	42	42	0	0	0	0	0	0	0	0	0	0	0	0	-	no	no
[EXD1]	k39	RHOV	-330226	15	41164411	41166487	cys	42	42	0	0	0	0	0	0	0	0	0	0	0	0	-	no	no
[EXD1]	k39	VPS18	-300540	15	41186627	41196173	cys	42	42	0	0	0	0	0	0	0	0	0	0	0	0	-	no	no
[EXD1]	k39	DLL4	-265455	15	41221530	41231258	cys	42	42	0	0	0	0	0	0	0	0	0	0	0	1	-	no	no
[EXD1]	k39	CHAC1	-247996	15	41245635	41248717	cys	42	42	1	0	0	0	0	0	0	30	0	0	0	0	-	no	no
[EXD1]	k39	INO80	-88269	15	41271078	41408444	cys	42	42	1	0	0	0	0	0	0	13	0	0	0	0	-	yes	yes
[EXD1]	k39	EXD1	0	15	41474930	41522955	cys	42	42	1	0	0	0	0	0	0	34	0	0	0	0	-	no	no
[EXD1]	k39	CHP1	26723	15	41523436	41574083	cys	42	42	2	0	0	0	0	0	0	41	0	41	0	0	-	no	no
[EXD1]	k39	OIP5-AS1	79487	15	41576200	41591795	cys	42	42	2	0	0	0	0	0	0	41	0	41	0	0	-	no	no
[EXD1]	k39	OIP5	104752	15	41601465	41624819	cys	42	42	1	0	0	0	0	0	0	38	0	0	0	0	-	no	no
[EXD1]	k39	NUSAP1	128178	15	41624891	41673248	cys	42	42	2	0	0	0	0	0	0	41	0	41	0	0	-	no	no
[EXD1]	k39	NDUFAF1	182833	15	41679546	41694658	cys	42	42	1	0	0	0	0	0	0	41	0	0	0	0	-	no	no
[EXD1]	k39	RTF1	212588	15	41709301	41775761	cys	42	42	1	0	0	0	0	0	0	41	0	0	0	0	-	yes	yes
[EXD1]	k39	ITPKA	289342	15	41786055	41795757	cys	42	42	0	0	0	0	0	0	0	0	0	0	0	0	-	no	no
[EXD1]	k39	LTK	299126	15	41795839	41806085	cys	42	42	0	0	0	0	0	0	0	0	0	0	0	0	-	no	no
[EXD1]	k39	RPAP1	312661	15	41809374	41836475	cys	42	42	0	0	0	0	0	0	0	0	0	0	0	0	-	no	no
[EXD1]	k39	TYRO3	354506	15	41851219	41871536	cys	42	42	0	0	0	0	0	0	0	0	0	0	0	0	-	no	no
[EXD1]	k39	MGA	455896	15	41952609	42062141	cys	42	42	0	0	0	0	0	0	0	0	0	0	0	0	-	no	no
[EXD1]	k39	MIR626	487069	15	41983782	41983876	cys	42	42	0	0	0	0	0	0	0	0	0	0	0	0	-	no	no
[A1CF]	k40	SGMS1	-262356	10	52065344	52383737	cys/bun	1	1	0	0	0	0	0	0	0	0	0	0	0	0	-	no	no
[A1CF]	k40	ASAH2B	-131524	10	52499687	52514569	cys/bun	1	1	2	0	0	0	0	0	0	1	0	1	0	0	-	no	no
[A1CF]	k40	A1CF	-658	10	52559168	52645435	cys/bun	1	1	1	0	0	0	0	0	0	1	0	0	0	0	-	yes	yes
[A1CF]	k40	PRKG1	104817	10	52750910	54058110	cys/bun	1	1	0	0	0	0	0	0	0	0	0	0	0	0	-	yes	yes
[FGF5]	k41	ANTXR2	-186446	4	80822770	80994626	cys/bun	7	7	0	0	0	0	0	0	0	0	0	0	0	0	-	no	no
[FGF5]	k41	PRDM8	-55590	4	81106423	81125482	cys/bun	7	7	1	0	0	0	0	0	0	3	0	0	0	0	-	no	no
[FGF5]	k41	FGF5	6669	4	81187741	81212171	cys/bun	7	7	3	0	0	0	0	7	5	1	0	0	0	0	tubulo-interstitial	no	no
[FGF5]	k41	CFAP299	75801	4	81256873	81884910	cys/bun	7	7	0	0	0	0	0	0	0	0	0	0	0	0	-	no	no
[TNS3]	k42	TNS3	561067	7	47314751	47621742	cys/bun	4	4	0	0	0	0	0	0	0	0	0	0	0	0	-	no	no
[TSPAN9]	k43	LOC100507424	-418736	12	2945981	2968961	cys	27|17|44|19|25	17	0	0	0	0	0	0	0	0	0	0	0	0	-	no	no
[TSPAN9]	k43	FOXM1	-401376	12	2966846	2986321	cys	27|17|44|19|25	17	0	0	0	0	0	0	0	0	0	0	0	0	-	no	no
[TSPAN9]	k43	RHNO1	-389006	12	2985423	2998691	cys	27|17|44|19|25	17	0	0	0	0	0	0	0	0	0	0	0	0	-	no	no
[TSPAN9]	k43	TULP3	-337391	12	3000032	3050306	cys	27|17|44|19|25	17	1	0	0	0	0	0	0	0|0|0|0|1	0	0	0	0	-	no	no
[TSPAN9]	k43	TEAD4	-237855	12	3068477	3149842	cys	27|17|44|19|25	17	0	0	0	0	0	0	0	0	0	0	0	0	-	no	no
[TSPAN9]	k43	TSPAN9	0	12	3186520	3395730	cys	27|17|44|19|25	17	2	0	0	0	0	0	0	7|0|44|19|3	0	7|5|0|1|0	0	0	-	yes	yes
[TSPAN9]	k43	PRMT8	102817	12	3490514	3703138	cys	27|17|44|19|25	17	0	0	0	0	0	0	0	0	0	0	0	0	-	no	no
[CHMP1A]	k44	MVD	-978508	16	88718347	88729495	cys	19|3|16	3	0	0	0	0	0	0	0	0	0	0	0	0	-	no	no
[CHMP1A]	k44	SNAI3-AS1	-954409	16	88729780	88753594	cys	19|3|16	3	0	0	0	0	0	0	0	0	0	0	0	0	-	no	no
[CHMP1A]	k44	SNAI3	-955121	16	88744089	88752882	cys	19|3|16	3	0	0	0	0	0	0	0	0	0	0	0	0	-	no	no
[CHMP1A]	k44	RNF166	-935174	16	88762902	88772829	cys	19|3|16	3	1	0	0	0	0	0	0	6|0|0	0	0	0	0	-	no	no
[CHMP1A]	k44	CTU2	-926217	16	88772890	88781786	cys	19|3|16	3	0	0	0	0	0	0	0	0	0	0	0	1	-	no	no
[CHMP1A]	k44	PIEZO1	-856631	16	88781745	88851372	cys	19|3|16	3	0	0	0	0	0	0	0	0	0	0	0	1	-	no	no
[CHMP1A]	k44	MIR4722	-925258	16	88782685	88782745	cys	19|3|16	3	0	0	0	0	0	0	0	0	0	0	0	0	-	no	no
[CHMP1A]	k44	LOC100289580	-900170	16	88797587	88807833	cys	19|3|16	3	0	0	0	0	0	0	0	0	0	0	0	0	-	no	no
[CHMP1A]	k44	LOC339059	-895847	16	88809174	88812156	cys	19|3|16	3	0	0	0	0	0	0	0	0	0	0	0	0	-	no	no
[CHMP1A]	k44	CDT1	-832337	16	88870185	88875666	cys	19|3|16	3	0	0	0	0	0	0	0	0	0	0	0	0	-	no	no
[CHMP1A]	k44	APRT	-829661	16	88875876	88878342	cys	19|3|16	3	0	0	0	0	0	0	0	0	0	0	22	1	-	no	no
[CHMP1A]	k44	GALNS	-784629	16	88880141	88923374	cys	19|3|16	3	0	0	0	0	0	0	0	0	0	0	0	0	-	no	no
[CHMP1A]	k44	TRAPPC2L	-780483	16	88923505	88927520	cys	19|3|16	3	0	0	0	0	0	0	0	0	0	0	0	0	-	no	no
[CHMP1A]	k44	PABPN1L	-774935	16	88929747	88933068	cys	19|3|16	3	0	0	0	0	0	0	0	0	0	0	0	0	-	no	no
[CHMP1A]	k44	CBFA2T3	-664499	16	88941262	89043504	cys	19|3|16	3	0	0	0	0	0	0	0	0	0	0	0	0	-	no	no
[CHMP1A]	k44	LOC100129697	-690071	16	89006446	89017932	cys	19|3|16	3	0	0	0	0	0	0	0	0	0	0	0	0	-	no	no
[CHMP1A]	k44	ACSF3	-485749	16	89160216	89222254	cys	19|3|16	3	1	0	0	0	0	0	0	0|0|15	0	0	0	0	-	no	no
[CHMP1A]	k44	LINC00304	-477920	16	89225627	89230083	cys	19|3|16	3	1	0	0	0	0	0	0	0|3|0	0	0	0	0	-	no	no
[CHMP1A]	k44	LOC400558	-472448	16	89232790	89235555	cys	19|3|16	3	0	0	0	0	0	0	0	0	0	0	0	0	-	no	no
[CHMP1A]	k44	CDH15	-446103	16	89238162	89261900	cys	19|3|16	3	0	0	0	0	0	0	0	0	0	0	0	0	-	no	no
[CHMP1A]	k44	SLC22A31	-441474	16	89262168	89266529	cys	19|3|16	3	0	0	0	0	0	0	0	0	0	0	0	0	-	no	no
[CHMP1A]	k44	ZNF778	-412038	16	89284110	89295965	cys	19|3|16	3	0	0	0	0	0	0	0	0	0	0	0	0	-	no	no
[CHMP1A]	k44	ANKRD11	-151034	16	89334028	89556969	cys	19|3|16	3	2	0	0	0	0	0	0	0|0|15	0	0|3|15	0	0	-	yes	yes
[CHMP1A]	k44	LOC100287036	-316485	16	89387540	89391518	cys	19|3|16	3	0	0	0	0	0	0	0	0	0	0	0	0	-	no	no
[CHMP1A]	k44	LOC101927817	-187101	16	89497325	89520902	cys	19|3|16	3	0	0	0	0	0	0	0	0	0	0	0	0	-	no	no
[CHMP1A]	k44	SPG7	-83827	16	89574795	89624176	cys	19|3|16	3	2	0	0	0	0	0	0	1|0|15	0	16|0|15	0	0	-	no	no
[CHMP1A]	k44	RPL13	-74766	16	89627064	89633237	cys	19|3|16	3	1	0	0	0	0	0	0	0|0|15	0	0	0	0	-	no	no
[CHMP1A]	k44	SNORD68	-80094	16	89627837	89627909	cys	19|3|16	3	0	0	0	0	0	0	0	0	0	0	0	0	-	no	no
[CHMP1A]	k44	CPNE7	-44349	16	89642175	89663654	cys	19|3|16	3	1	0	0	0	0	0	0	17|0|4	0	0	0	0	-	no	no
[CHMP1A]	k44	DPEP1	-3164	16	89679715	89704839	cys	19|3|16	3	2	0	0	0	0	19|0|0	0	0	0	17|0|2	0	0	tubulo-interstitial	yes	yes
[CHMP1A]	k44	CHMP1A	2835	16	89710838	89724193	cys	19|3|16	3	2	0	0	0	0	0	0	17|0|0	0	17|0|1	0	0	-	no	no
[CHMP1A]	k44	SPATA33	16148	16	89724151	89736866	cys	19|3|16	3	2	0	0	0	0	0	0	17|0|0	0	17|0|0	0	0	-	no	no
[CHMP1A]	k44	CDK10	45072	16	89753075	89762772	cys	19|3|16	3	2	0	0	0	0	0	0	17|2|1	0	17|0|4	5	0	-	no	no
[CHMP1A]	k44	SPATA2L	54761	16	89762764	89768121	cys	19|3|16	3	2	0	0	0	0	0	0	17|0|1	0	17|0|0	0	0	-	no	no
[CHMP1A]	k44	VPS9D1	65537	16	89773540	89787394	cys	19|3|16	3	2	0	0	0	0	0	0	17|0|0	0	17|0|0	0	0	-	no	no
[CHMP1A]	k44	VPS9D1-AS1	70260	16	89778263	89784573	cys	19|3|16	3	1	0	0	0	0	0	0	17|0|0	0	0	0	0	-	no	no
[CHMP1A]	k44	ZNF276	78772	16	89786775	89807332	cys	19|3|16	3	2	0	0	0	0	0	0	10|0|0	0	5|0|0	0	0	-	no	no
[CHMP1A]	k44	FANCA	95955	16	89803958	89883065	cys	19|3|16	3	2	0	0	0	0	0	0	17|0|15	0	17|0|0	0	2	-	no	no
[CHMP1A]	k44	SPIRE2	186903	16	89894906	89937727	cys	19|3|16	3	1	0	0	0	0	0	0	17|0|15	0	0	0	0	-	no	no
[CHMP1A]	k44	TCF25	231990	16	89939993	89977792	cys	19|3|16	3	2	0	0	0	0	0	0	17|0|7	0	0|0|15	0	0	-	no	no
[CHMP1A]	k44	MC1R	276283	16	89984286	89987385	cys	19|3|16	3	1	0	0	0	0	0	0	17|0|0	0	0	0	0	-	no	no
[CHMP1A]	k44	TUBB3	280413	16	89988416	90002505	cys	19|3|16	3	0	0	0	0	0	0	0	0	0	0	0	0	-	no	no
[CHMP1A]	k44	DEF8	307135	16	90015138	90034468	cys	19|3|16	3	2	0	0	0	0	0	0	0|0|4	0	17|0|0	0	0	-	no	no
[CHMP1A]	k44	CENPBD1	328179	16	90036182	90039240	cys	19|3|16	3	0	0	0	0	0	0	0	0	0	0	0	0	-	no	no
[CHMP1A]	k44	AFG3L1P	330984	16	90038987	90067195	cys	19|3|16	3	0	0	0	0	0	0	0	0	0	0	0	0	-	no	no
[CHMP1A]	k44	DBNDD1	363269	16	90071272	90086539	cys	19|3|16	3	1	0	0	0	0	0	0	17|0|0	0	0	0	0	-	no	no
[CHMP1A]	k44	GAS8	378033	16	90086036	90111379	cys	19|3|16	3	1	0	0	0	0	0	0	17|0|0	0	0	0	0	-	no	no
[CHMP1A]	k44	GAS8-AS1	387312	16	90095315	90096309	cys	19|3|16	3	1	0	0	0	0	0	0	16|0|0	0	0	0	0	-	no	no
[CHMP1A]	k44	URAHP	398165	16	90106168	90114191	cys	19|3|16	3	1	0	0	0	0	0	0	17|0|1	0	0	0	0	-	no	no
[CHMP1A]	k44	PRDM7	414970	16	90122973	90142338	cys	19|3|16	3	0	0	0	0	0	0	0	0	0	0	0	0	-	no	no
[INS-IGF2]	k45	SYT8	-320601	11	1855539	1858751	cys/bun	5|1|45	1	0	0	0	0	0	0	0	0	0	0	0	0	-	no	no
[INS-IGF2]	k45	TNNI2	-316442	11	1860232	1862910	cys/bun	5|1|45	1	0	0	0	0	0	0	0	0	0	0	0	0	-	no	no
[INS-IGF2]	k45	LSP1	-265859	11	1874199	1913493	cys/bun	5|1|45	1	0	0	0	0	0	0	0	0	0	0	0	0	-	no	no
[INS-IGF2]	k45	MIR4298	-298586	11	1880693	1880766	cys/bun	5|1|45	1	0	0	0	0	0	0	0	0	0	0	0	0	-	no	no
[INS-IGF2]	k45	TNNT3	-219416	11	1940798	1959936	cys/bun	5|1|45	1	0	0	0	0	0	0	0	0	0	0	1	0	-	no	no
[INS-IGF2]	k45	MRPL23	-201513	11	1968501	1977839	cys/bun	5|1|45	1	0	0	0	0	0	0	0	0	0	0	0	0	-	no	no
[INS-IGF2]	k45	MRPL23-AS1	-168202	11	2004438	2011150	cys/bun	5|1|45	1	0	0	0	0	0	0	0	0	0	0	0	0	-	no	no
[INS-IGF2]	k45	H19	-160287	11	2016405	2019065	cys/bun	5|1|45	1	0	0	0	0	0	0	0	0	0	0	0	0	-	no	no
[INS-IGF2]	k45	MIR675	-161291	11	2017988	2018061	cys/bun	5|1|45	1	0	0	0	0	0	0	0	0	0	0	0	0	-	no	no
[INS-IGF2]	k45	INS-IGF2	0	11	2150341	2182439	cys/bun	5|1|45	1	0	0	0	0	0	0	0	0	0	0	0	0	-	no	no
[INS-IGF2]	k45	IGF2	-8519	11	2150346	2170833	cys/bun	5|1|45	1	0	0	0	0	0	0	0	0	0	0	4	0	-	yes	yes
[INS-IGF2]	k45	MIR483	-23913	11	2155363	2155439	cys/bun	5|1|45	1	0	0	0	0	0	0	0	0	0	0	0	0	-	no	no
[INS-IGF2]	k45	IGF2-AS	-9456	11	2161757	2169896	cys/bun	5|1|45	1	1	0	0	0	0	0	0	0|1|0	0	0	0	0	-	yes	yes
[INS-IGF2]	k45	INS	1656	11	2181008	2182439	cys/bun	5|1|45	1	0	0	0	0	0	0	0	0	0	0	20	1	-	no	no
[INS-IGF2]	k45	TH	5806	11	2185158	2193035	cys/bun	5|1|45	1	1	0	0	0	0	0	0	0|1|36	0	0	0	0	-	no	no
[INS-IGF2]	k45	MIR4686	14940	11	2194292	2194368	cys/bun	5|1|45	1	0	0	0	0	0	0	0	0	0	0	0	0	-	no	no
[INS-IGF2]	k45	ASCL2	110375	11	2289727	2292182	cys/bun	5|1|45	1	0	0	0	0	0	0	0	0	0	0	0	0	-	no	no
[INS-IGF2]	k45	C11orf21	138154	11	2317506	2323143	cys/bun	5|1|45	1	1	0	0	0	0	0	0	0|0|2	0	0	0	0	-	no	no
[INS-IGF2]	k45	TSPAN32	143890	11	2323242	2339430	cys/bun	5|1|45	1	0	0	0	0	0	0	0	0	0	0	0	0	-	no	no
[INS-IGF2]	k45	CD81-AS1	170626	11	2349978	2399222	cys/bun	5|1|45	1	0	0	0	0	0	0	0	0	0	0	0	0	-	no	no
[INS-IGF2]	k45	CD81	219194	11	2398546	2418649	cys/bun	5|1|45	1	0	0	0	0	0	0	0	0	0	0	0	2	-	no	no
[INS-IGF2]	k45	TSSC4	244170	11	2423522	2425106	cys/bun	5|1|45	1	0	0	0	0	0	0	0	0	0	0	0	0	-	no	no
[INS-IGF2]	k45	TRPM5	246393	11	2425745	2444275	cys/bun	5|1|45	1	0	0	0	0	0	0	0	0	0	0	0	0	-	no	no
[LOC101927364]	k46	LOC101927334	-666058	16	51051668	51069688	cys/bun	11|6|29	6	0	0	0	0	0	0	0	0	0	0	0	0	-	no	no
[LOC101927364]	k46	SALL1	-550563	16	51169885	51185183	cys/bun	11|6|29	6	1	0	0	0	0	0	0	0|5|0	0	0	16	2	-	yes	yes
[LOC101927364]	k46	LOC101927364	60683	16	51796429	51806557	cys/bun	11|6|29	6	0	0	0	0	0	0	0	0	0	0	0	0	-	no	no
[LOC101927364]	k46	C16orf97	324517	16	52060263	52107847	cys/bun	11|6|29	6	0	0	0	0	0	0	0	0	0	0	0	0	-	no	no
[XYLB]	k47	DLEC1	-276009	3	38080695	38164228	-	78	78	0	0	0	0	0	0	0	0	0	0	0	0	-	no	no
[XYLB]	k47	ACAA1	-261504	3	38164200	38178733	-	78	78	0	0	0	0	0	0	0	0	0	0	0	0	-	no	no
[XYLB]	k47	MYD88	-255725	3	38179968	38184512	-	78	78	0	0	0	0	0	0	0	0	0	0	1	0	-	no	no
[XYLB]	k47	OXSR1	-143258	3	38207025	38296979	-	78	78	0	0	0	0	0	0	0	0	0	0	1	0	-	no	no
[XYLB]	k47	SLC22A13	-120431	3	38307297	38319806	-	78	78	0	0	0	0	0	0	0	0	0	0	0	0	-	no	no
[XYLB]	k47	SLC22A14	-80378	3	38347444	38359859	-	78	78	0	0	0	0	0	0	0	0	0	0	0	0	-	no	no
[XYLB]	k47	XYLB	0	3	38388250	38456467	-	78	78	1	0	0	0	0	0	0	73	0	0	0	0	-	yes	no
[XYLB]	k47	ACVR2B-AS1	52280	3	38492517	38496311	-	78	78	1	0	0	0	0	0	0	73	0	0	0	0	-	no	no
[XYLB]	k47	ACVR2B	55552	3	38495789	38534633	-	78	78	1	0	0	0	0	0	0	73	0	0	6	0	-	yes	no
[XYLB]	k47	EXOG	97525	3	38537762	38567796	-	78	78	2	0	0	0	0	0	0	73	0	71	0	0	-	no	no
[XYLB]	k47	SCN5A	149315	3	38589552	38691164	-	78	78	1	0	0	0	0	0	0	72	0	0	0	1	-	no	no
[XYLB]	k47	SCN10A	298599	3	38738836	38835501	-	78	78	0	0	0	0	0	0	0	0	0	0	0	0	-	no	no
[CACNA1S]	k48	LOC101929224	-352918	1	200638634	200663378	bun	1	1	0	0	0	0	0	0	0	0	0	0	0	0	-	no	no
[CACNA1S]	k48	CAMSAP2	-186465	1	200708685	200829831	bun	1	1	0	0	0	0	0	0	0	0	0	0	0	0	-	no	no
[CACNA1S]	k48	GPR25	-172990	1	200842082	200843306	bun	1	1	0	0	0	0	0	0	0	0	0	0	0	0	-	no	no
[CACNA1S]	k48	INAVA	-131432	1	200860626	200884864	bun	1	1	1	0	0	0	0	0	0	1	0	0	0	0	-	no	no
[CACNA1S]	k48	KIF21B	-23468	1	200938513	200992828	bun	1	1	0	0	0	0	0	0	0	0	0	0	0	0	-	no	no
[CACNA1S]	k48	CACNA1S	0	1	201008639	201081694	bun	1	1	1	1	0	0	0	0	0	0	0	0	0	1	-	yes	yes
[CACNA1S]	k48	ASCL5	66784	1	201083080	201084500	bun	1	1	0	0	0	0	0	0	0	0	0	0	0	0	-	no	no
[CACNA1S]	k48	TMEM9	87602	1	201103898	201140710	bun	1	1	1	0	0	0	0	0	0	1	0	0	0	0	-	no	no
[CACNA1S]	k48	IGFN1	143656	1	201159952	201198080	bun	1	1	0	0	0	0	0	0	0	0	0	0	0	0	-	no	no
[CACNA1S]	k48	PKP1	236283	1	201252579	201302121	bun	1	1	0	0	0	0	0	0	0	0	0	0	0	0	-	no	no
[MYPN]	k49	SIRT1	-287030	10	69644426	69678147	cys	36|103	36	1	0	0	0	0	0	0	0|1	0	0	6	0	-	no	no
[MYPN]	k49	HERC4	-130074	10	69681655	69835103	cys	36|103	36	1	0	0	0	0	0	0	0|1	0	0	0	0	-	no	no
[MYPN]	k49	MYPN	0	10	69865873	69971773	cys	36|103	36	3	2|0	0	0	0	0	0	35|0	0	0|10	0	0	-	yes	no
[MYPN]	k49	ATOH7	25174	10	69990351	69991870	cys	36|103	36	1	0	0	0	0	0	0	35|26	0	0	0	0	-	no	no
[MYPN]	k49	PBLD	77239	10	70042416	70092684	cys	36|103	36	1	0	0	0	0	0	0	35|13	0	0	0	0	-	yes	no
[MYPN]	k49	HNRNPH3	126590	10	70091767	70102953	cys	36|103	36	0	0	0	0	0	0	0	0	0	0	0	0	-	no	no
[MYPN]	k49	RUFY2	135686	10	70100863	70167051	cys	36|103	36	1	0	0	0	0	0	0	33|55	0	0	0	0	-	no	no
[MYPN]	k49	DNA2	208643	10	70173820	70231878	cys	36|103	36	2	0	0	0	0	0	0	35|92	0	0|15	0	2	-	no	no
[MYPN]	k49	SLC25A16	276912	10	70242089	70287280	cys	36|103	36	2	0	0	0	0	0	0	0|55	0	0|4	0	0	-	no	no
[MYPN]	k49	TET1	354939	10	70320116	70454239	cys	36|103	36	1	0|1	0	0	0	0	0	0	0	0	0	0	-	yes	yes
[MYPN]	k49	CCAR1	515723	10	70480900	70552134	cys	36|103	36	1	0	0	0	0	0	0	0|74	0	0	0	0	-	no	no
[MYPN]	k49	SNORD98	549751	10	70514928	70514995	cys	36|103	36	0	0	0	0	0	0	0	0	0	0	0	0	-	no	no
[MYPN]	k49	STOX1	622116	10	70587293	70655209	cys	36|103	36	1	0	0	0	0	0	0	0|87	0	0	0	0	-	no	no
[KCNQ1]	k50	KCNQ1	0	11	2466220	2870340	cys/bun	4|3|11	3	0	0	0	0	0	0	0	0	0	0	0	0	-	yes	yes
[KCNQ1]	k50	KCNQ1OT1	-77576	11	2629557	2721228	cys/bun	4|3|11	3	0	0	0	0	0	0	0	0	0	0	1	1	-	no	no
[KCNQ1]	k50	KCNQ1DN	92458	11	2891262	2893336	cys/bun	4|3|11	3	0	0	0	0	0	0	0	0	0	0	0	0	-	no	no
[KCNQ1]	k50	CDKN1C	105643	11	2904447	2906995	cys/bun	4|3|11	3	0	0	0	0	0	0	0	0	0	0	8	4	-	no	no
[KCNQ1]	k50	SLC22A18AS	110522	11	2909326	2925175	cys/bun	4|3|11	3	0	0	0	0	0	0	0	0	0	0	0	0	-	no	no
[KCNQ1]	k50	SLC22A18	122146	11	2920950	2946476	cys/bun	4|3|11	3	2	0	0	0	0	0	0	0|3|0	0	0|3|0	0	0	-	yes	no
[KCNQ1]	k50	PHLDA2	150698	11	2949502	2950650	cys/bun	4|3|11	3	1	0	0	0	0	0	0	0|3|0	0	0	0	0	-	yes	yes
[KCNQ1]	k50	NAP1L4	166855	11	2965659	3013607	cys/bun	4|3|11	3	1	0	0	0	0	0	0	0|3|0	0	0	0	0	-	no	no
[KCNQ1]	k50	SNORA54	186196	11	2985000	2985123	cys/bun	4|3|11	3	0	0	0	0	0	0	0	0	0	0	0	0	-	no	no
[KCNQ1]	k50	CARS1	223347	11	3022151	3078681	cys/bun	4|3|11	3	2	0	0	0	0	0	0	0|3|0	0	0|3|0	0	0	-	yes	yes
[KCNQ1]	k50	OSBPL5	309541	11	3108345	3186582	cys/bun	4|3|11	3	1	0	0	0	0	0	0	0|1|0	0	0	0	0	-	no	no
[NRIP1]	k51	NRIP1	-139657	21	16333555	16437126	cys/bun	5|53	5	1	0	0	0	0	0	0	1|0	0	0	0	1	-	yes	yes
[SPEG]	k52	RETREG2	-308001	2	220042938	220050197	cys	2|1	1	0	0	0	0	0	0	0	0	0	0	0	0	-	no	no
[SPEG]	k52	ZFAND2B	-283825	2	220071505	220074373	cys	2|1	1	0	0	0	0	0	0	0	0	0	0	0	0	-	no	no
[SPEG]	k52	ABCB6	-274486	2	220074487	220083712	cys	2|1	1	0	0	0	0	0	0	0	0	0	0	0	0	-	no	no
[SPEG]	k52	ATG9A	-263788	2	220084101	220094410	cys	2|1	1	0	0	0	0	0	0	0	0	0	0	0	0	-	no	no
[SPEG]	k52	ANKZF1	-256807	2	220094478	220101391	cys	2|1	1	0	0	0	0	0	0	0	0	0	0	0	0	-	no	no
[SPEG]	k52	GLB1L	-248047	2	220101319	220110151	cys	2|1	1	0	0	0	0	0	0	0	0	0	0	0	0	-	no	no
[SPEG]	k52	STK16	-243139	2	220110191	220115059	cys	2|1	1	0	0	0	0	0	0	0	0	0	0	0	0	-	no	no
[SPEG]	k52	TUBA4A	-238868	2	220114432	220119330	cys	2|1	1	0	0	0	0	0	0	0	0	0	0	0	0	-	no	no
[SPEG]	k52	TUBA4B	-221288	2	220117964	220136910	cys	2|1	1	0	0	0	0	0	0	0	0	0	0	0	0	-	no	no
[SPEG]	k52	DNAJB2	-206576	2	220144039	220151622	cys	2|1	1	0	0	0	0	0	0	0	0	0	0	0	0	-	no	no
[SPEG]	k52	PTPRN	-183903	2	220154344	220174295	cys	2|1	1	0	0	0	0	0	0	0	0	0	0	0	0	-	no	no
[SPEG]	k52	MIR153-1	-199276	2	220158832	220158922	cys	2|1	1	0	0	0	0	0	0	0	0	0	0	0	0	-	no	no
[SPEG]	k52	RESP18	-160299	2	220192130	220197899	cys	2|1	1	0	0	0	0	0	0	0	0	0	0	0	0	-	no	no
[SPEG]	k52	DNPEP	-105536	2	220238179	220252662	cys	2|1	1	1	0	0	0	0	0	0	0|1	0	0	0	0	-	no	no
[SPEG]	k52	DES	-66737	2	220283098	220291461	cys	2|1	1	0	0	0	0	0	0	0	0	0	0	0	0	-	no	no
[SPEG]	k52	SPEG	0	2	220299699	220358354	cys	2|1	1	4	1|0	0	0|1	0	0	0	2|0	0	2|1	0	0	-	yes	no
[SPEG]	k52	LOC100996693	2878	2	220361076	220363009	cys	2|1	1	0	0	0	0	0	0	0	0	0	0	0	0	-	no	no
[SPEG]	k52	GMPPA	5388	2	220363586	220371718	cys	2|1	1	1	0	0	0	0	0	0	2|0	0	0	0	0	-	no	no
[SPEG]	k52	ASIC4	20693	2	220378891	220403494	cys	2|1	1	2	0	0	0	0	0	0	2|0	0	2|0	0	0	-	no	no
[SPEG]	k52	CHPF	45470	2	220403668	220408487	cys	2|1	1	0	0	0	0	0	0	0	0	0	0	0	0	-	no	no
[SPEG]	k52	TMEM198	50546	2	220408744	220415317	cys	2|1	1	0	0	0	0	0	0	0	0	0	0	0	0	-	no	no
[SPEG]	k52	MIR3132	55596	2	220413794	220413869	cys	2|1	1	0	0	0	0	0	0	0	0	0	0	0	0	-	no	no
[SPEG]	k52	OBSL1	57251	2	220415449	220436268	cys	2|1	1	1	0	0	0	0	0	0	0	0	0|1	0	0	-	no	no
[SPEG]	k52	INHA	78755	2	220436953	220440435	cys	2|1	1	0	0	0	0	0	0	0	0	0	0	0	0	-	no	no
[SPEG]	k52	STK11IP	104397	2	220462595	220481173	cys	2|1	1	0	0	0	0	0	0	0	0	0	0	0	0	-	no	no
[SPEG]	k52	SLC4A3	134093	2	220492291	220506702	cys	2|1	1	0	0	0	0	0	0	0	0	0	0	0	0	-	no	no
[SENP2]	k53	MAP3K13	-147334	3	185000728	185206882	bun	18|11	11	0	0	0	0	0	0	0	0	0	0	0	0	-	no	no
[SENP2]	k53	TMEM41A	-137371	3	185207388	185216845	bun	18|11	11	0	0	0	0	0	0	0	0	0	0	0	0	-	no	no
[SENP2]	k53	LIPH	-83847	3	185225569	185270369	bun	18|11	11	0	0	0	0	0	0	0	0	0	0	0	0	-	no	no
[SENP2]	k53	SENP2	-5331	3	185304030	185348885	bun	18|11	11	2	0	0	0	0	0	0	18|0	0	18|0	0	0	-	no	no
[SENP2]	k53	IGF2BP2	7310	3	185361526	185542827	bun	18|11	11	0	0	0	0	0	0	0	0	0	0	0	0	-	yes	yes
[SENP2]	k53	IGF2BP2-AS1	76823	3	185431039	185435955	bun	18|11	11	0	0	0	0	0	0	0	0	0	0	0	0	-	no	no
[SENP2]	k53	TRA2B	278141	3	185632357	185655924	bun	18|11	11	0	0	0	0	0	0	0	0	0	0	0	0	-	no	no
[SENP2]	k53	NMRAL2P	323541	3	185677757	185698665	bun	18|11	11	0	0	0	0	0	0	0	0	0	0	0	0	-	no	no
[SENP2]	k53	ETV5	409889	3	185764105	185826901	bun	18|11	11	2	0	0	0|1	0	0	0	0	0	0|11	7	0	-	yes	yes
[SENP2]	k53	DGKG	510773	3	185864989	186080023	bun	18|11	11	0	0	0	0	0	0	0	0	0	0	0	0	-	no	no
[RERG]	k54	PLBD1	-602589	12	14656596	14720791	cys/bun	7	7	0	0	0	0	0	0	0	0	0	0	0	0	-	no	no
[RERG]	k54	LOC101928290	-550691	12	14720665	14772689	cys/bun	7	7	0	0	0	0	0	0	0	0	0	0	0	0	-	no	no
[RERG]	k54	GUCY2C	-473861	12	14765567	14849519	cys/bun	7	7	0	0	0	0	0	0	0	0	0	0	0	0	-	no	no
[RERG]	k54	H4-16	-399315	12	14923653	14924065	cys/bun	7	7	0	0	0	0	0	0	0	0	0	0	0	0	-	no	no
[RERG]	k54	H2AJ	-392444	12	14927269	14930936	cys/bun	7	7	0	0	0	0	0	0	0	0	0	0	0	0	-	no	no
[RERG]	k54	WBP11	-366979	12	14939411	14956401	cys/bun	7	7	0	0	0	0	0	0	0	0	0	0	0	0	-	no	no
[RERG]	k54	C12orf60	-346589	12	14956505	14976791	cys/bun	7	7	0	0	0	0	0	0	0	0	0	0	0	0	-	no	no
[RERG]	k54	SMCO3	-356264	12	14957583	14967116	cys/bun	7	7	0	0	0	0	0	0	0	0	0	0	0	0	-	no	no
[RERG]	k54	ART4	-326967	12	14982244	14996413	cys/bun	7	7	0	0	0	0	0	0	0	0	0	0	0	0	-	no	no
[RERG]	k54	MGP	-284527	12	15034114	15038853	cys/bun	7	7	0	0	0	0	0	0	0	0	0	0	5	0	-	no	no
[RERG]	k54	ERP27	-231917	12	15066975	15091463	cys/bun	7	7	0	0	0	0	0	0	0	0	0	0	0	0	-	no	no
[RERG]	k54	ARHGDIB	-208818	12	15094949	15114562	cys/bun	7	7	0	0	0	0	0	0	0	0	0	0	0	0	-	no	no
[RERG]	k54	PDE6H	-188581	12	15125955	15134799	cys/bun	7	7	0	0	0	0	0	0	0	0	0	0	0	0	-	no	no
[RERG]	k54	LOC101928340	-163763	12	15154766	15159617	cys/bun	7	7	0	0	0	0	0	0	0	0	0	0	0	0	-	no	no
[RERG]	k54	RERG	0	12	15260715	15374411	cys/bun	7	7	0	0	0	0	0	0	0	0	0	0	0	0	-	yes	yes
[RERG]	k54	RERG-AS1	-15165	12	15304856	15308215	cys/bun	7	7	0	0	0	0	0	0	0	0	0	0	0	0	-	no	no
[RERG]	k54	PTPRO	151810	12	15475190	15751265	cys/bun	7	7	0	0	0	0	0	0	0	0	0	0	4	2	-	no	no
[AGMAT]	k55	FHAD1	-187325	1	15573767	15724622	cys/bun	44|88	44	0	0	0	0	0	0	0	0	0	0	0	0	-	no	no
[AGMAT]	k55	EFHD2	-155108	1	15736390	15756839	cys/bun	44|88	44	0	0	0	0	0	0	0	0	0	0	0	0	-	no	no
[AGMAT]	k55	CTRC	-138794	1	15764937	15773153	cys/bun	44|88	44	0	0	0	0	0	0	0	0	0	0	0	0	-	no	no
[AGMAT]	k55	CELA2A	-113361	1	15783222	15798586	cys/bun	44|88	44	1	0	0	0	0	0	0	0	0	34|0	0	0	-	no	no
[AGMAT]	k55	CELA2B	-94052	1	15802595	15817895	cys/bun	44|88	44	1	0	0	0	0	0	0	0	0	34|0	0	0	-	yes	no
[AGMAT]	k55	CASP9	-60662	1	15817895	15851285	cys/bun	44|88	44	2	0	0	0	0	0	0	43|0	0	43|0	0	0	-	no	no
[AGMAT]	k55	DNAJC16	-13719	1	15853307	15898228	cys/bun	44|88	44	2	0	0	1|0	0	0	0	43|0	0	0	0	0	-	no	no
[AGMAT]	k55	AGMAT	-342	1	15898193	15911605	cys/bun	44|88	44	1	0	0	0	0	0	0	43|0	0	0	0	0	-	yes	yes
[AGMAT]	k55	DDI2	32005	1	15943952	15987552	cys/bun	44|88	44	0	0	0	0	0	0	0	0	0	0	0	0	-	yes	yes
[AGMAT]	k55	RSC1A1	74416	1	15986363	15988217	cys/bun	44|88	44	0	0	0	0	0	0	0	0	0	0	0	0	-	no	no
[AGMAT]	k55	PLEKHM2	98879	1	16010826	16061264	cys/bun	44|88	44	2	0	0	0	0	0	0	43|0	0	9|0	0	0	-	yes	yes
[AGMAT]	k55	SLC25A34	150861	1	16062808	16067884	cys/bun	44|88	44	1	0	0	0	0	0	0	0|81	0	0	0	0	-	no	no
[AGMAT]	k55	TMEM82	157039	1	16068986	16074292	cys/bun	44|88	44	0	0	0	0	0	0	0	0	0	0	0	0	-	no	no
[AGMAT]	k55	FBLIM1	173307	1	16085254	16113084	cys/bun	44|88	44	1	0	0	0	0	0	0	0	0	3|0	0	0	-	no	no
[AGMAT]	k55	UQCRHL	221709	1	16133656	16134194	cys/bun	44|88	44	0	0	0	0	0	0	0	0	0	0	0	0	-	no	no
[AGMAT]	k55	FLJ37453	248762	1	16160709	16174642	cys/bun	44|88	44	0	0	0	0	0	0	0	0	0	0	0	0	-	no	no
[AGMAT]	k55	SPEN	262411	1	16174358	16266950	cys/bun	44|88	44	0	0	0	0	0	0	0	0	0	0	0	0	-	yes	yes
[AGMAT]	k55	ZBTB17	356416	1	16268363	16302627	cys/bun	44|88	44	0	0	0	0	0	0	0	0	0	0	0	0	-	no	yes
[AGMAT]	k55	SRARP	418783	1	16330730	16333184	cys/bun	44|88	44	0	0	0	0	0	0	0	0	0	0	0	0	-	yes	no
[AGMAT]	k55	HSPB7	428575	1	16340522	16345285	cys/bun	44|88	44	0	0	0	0	0	0	0	0	0	0	0	0	-	yes	yes
[AGMAT]	k55	CLCNKA	436538	1	16348485	16360545	cys/bun	44|88	44	1	0	0	0	0	0	0	38|0	0	0	13	1	-	no	no
[AGMAT]	k55	CLCNKB	458283	1	16370230	16383821	cys/bun	44|88	44	1	0	0	0	0	0	0	0|19	0	0	0	1	-	yes	yes
[AGMAT]	k55	FAM131C	472316	1	16384263	16400127	cys/bun	44|88	44	0	0	0	0	0	0	0	0	0	0	0	0	-	no	no
[AGMAT]	k55	EPHA2	538884	1	16450831	16482582	cys/bun	44|88	44	1	0	0	0	0	0	0	0|11	0	0	0	0	-	no	no
[AGMAT]	k55	ARHGEF19	612651	1	16524598	16539104	cys/bun	44|88	44	1	0	0	0	0	0	0	0|88	0	0	0	0	-	no	no
[AGMAT]	k55	CPLANE2	646234	1	16558181	16563659	cys/bun	44|88	44	2	0	0	0	0	0	0	0|9	0	0|88	0	0	-	no	no
[AGMAT]	k55	FBXO42	664611	1	16576558	16678948	cys/bun	44|88	44	3	0	0	0|1	0	0	0	0|88	0	0|88	0	0	-	yes	yes
[AGMAT]	k55	SZRD1	781577	1	16693524	16724643	cys/bun	44|88	44	2	0	0	0	0	0	0	27|84	0	0|83	0	0	-	yes	yes
[AGMAT]	k55	SPATA21	813190	1	16725137	16763919	cys/bun	44|88	44	1	0	0	0	0	0	0	0	0	0|81	0	0	-	no	no
[AGMAT]	k55	NECAP2	855219	1	16767166	16786584	cys/bun	44|88	44	0	0	0	0	0	0	0	0	0	0	0	0	-	no	no
[AGMAT]	k55	CROCCP3	881983	1	16793930	16819196	cys/bun	44|88	44	0	0	0	0	0	0	0	0	0	0	0	0	-	no	no
[AGMAT]	k55	MIR3675	963461	1	16875408	16875482	cys/bun	44|88	44	0	0	0	0	0	0	0	0	0	0	0	0	-	no	no
[AGMAT]	k55	NBPF1	976974	1	16888921	16940100	cys/bun	44|88	44	1	0	0	0	0	0	0	0|44	0	0	0	0	-	no	no
[AGMAT]	k55	CROCCP2	1032803	1	16944750	16957401	cys/bun	44|88	44	0	0	0	0	0	0	0	0	0	0	0	0	-	no	no
[TRIB1]	k56	NSMCE2	-97506	8	126104082	126379367	cys	2	2	0	0	0	0	0	0	0	0	0	0	0	0	-	no	no
[TRIB1]	k56	TRIB1	-26226	8	126442562	126450647	cys	2	2	0	0	0	0	0	0	0	0	0	0	0	0	-	yes	yes
[EDEM3]	k57	C1orf21	-73943	1	184356149	184598155	cys/bun	1	1	0	0	0	0	0	0	0	0	0	0	0	0	-	yes	yes
[EDEM3]	k57	EDEM3	0	1	184659624	184724041	cys/bun	1	1	3	1	0	0	0	0	0	1	0	1	0	0	-	no	no
[EDEM3]	k57	NIBAN1	88060	1	184760158	184943718	cys/bun	1	1	0	0	0	0	0	0	0	0	0	0	0	0	-	yes	yes
[EDEM3]	k57	RNF2	342452	1	185014550	185071740	cys/bun	1	1	0	0	0	0	0	0	0	0	0	0	0	0	-	yes	yes
[EDEM3]	k57	TRMT1L	415119	1	185087217	185126230	cys/bun	1	1	1	0	0	0	0	0	0	1	0	0	0	0	-	no	no
[EDEM3]	k57	SWT1	454093	1	185126191	185260913	cys/bun	1	1	0	0	0	0	0	0	0	0	0	0	0	0	-	no	no
[EDEM3]	k57	IVNS1ABP	593423	1	185265521	185286461	cys/bun	1	1	0	0	0	0	0	0	0	0	0	0	0	0	-	yes	yes
[EDEM3]	k57	GS1-279B7.1	620880	1	185292978	185304171	cys/bun	1	1	0	0	0	0	0	0	0	0	0	0	0	0	-	no	no
[EDEM3]	k57	GS1-204I12.1	855413	1	185527511	185597620	cys/bun	1	1	0	0	0	0	0	0	0	0	0	0	0	0	-	no	no
[CYP26A1]	k58	LOC100188947	-1468425	10	93066718	93371217	cys/bun	2|183	2	0	0	0	0	0	0	0	0	0	0	0	0	-	no	no
[CYP26A1]	k58	HECTD2	-1565057	10	93170041	93274585	cys/bun	2|183	2	1	0	0	0	0	0	0	0|5	0	0	0	0	-	no	no
[CYP26A1]	k58	PPP1R3C	-1446784	10	93388196	93392858	cys/bun	2|183	2	1	0	0	0	0	0	0	0|135	0	0	0	0	-	no	no
[CYP26A1]	k58	TNKS2-AS1	-1281594	10	93542595	93558048	cys/bun	2|183	2	2	0	0	0	0	0	0|1	0|143	0	0	0	0	-	no	no
[CYP26A1]	k58	TNKS2	-1214410	10	93558150	93625232	cys/bun	2|183	2	2	0	0	0	0	0	0	0|60	0	0|5	0	0	-	no	no
[CYP26A1]	k58	FGFBP3	-1170384	10	93666344	93669258	cys/bun	2|183	2	1	0	0	0	0	0	0	0|3	0	0	0	0	-	no	no
[CYP26A1]	k58	BTAF1	-1049562	10	93683735	93790080	cys/bun	2|183	2	3	0	0	0|2	0	0	0	0|136	0	0|33	0	0	-	no	no
[CYP26A1]	k58	CPEB3	-788767	10	93808396	94050875	cys/bun	2|183	2	3	0	0	0|2	0	0	0	0|175	0	0|118	0	0	-	yes	yes
[CYP26A1]	k58	MARCHF5	-725921	10	94050919	94113721	cys/bun	2|183	2	3	0	0	0|1	0	0	0	0|176	0	0|119	0	0	-	yes	yes
[CYP26A1]	k58	MARK2P9	-660279	10	94178417	94179363	cys/bun	2|183	2	1	0	0	0	0	0	0	2|3	0	0	0	0	-	no	no
[CYP26A1]	k58	IDE	-505790	10	94211440	94333852	cys/bun	2|183	2	0	0	0	0	0	0	0	0	0	0	0	0	-	no	no
[CYP26A1]	k58	KIF11	-424490	10	94352824	94415152	cys/bun	2|183	2	0	0	0	0	0	0	0	0	0	0	0	0	-	no	no
[CYP26A1]	k58	HHEX	-384234	10	94449680	94455408	cys/bun	2|183	2	0	0	0	0	0	0	0	0	0	0	0	0	-	no	no
[CYP26A1]	k58	EXOC6	-20391	10	94594469	94819251	cys/bun	2|183	2	0	0	0	0	0	0	0	0	0	0	0	0	-	no	no
[CYP26A1]	k58	CYP26C1	-11188	10	94821020	94828454	cys/bun	2|183	2	1	0	0	0	0	0	0	2|0	0	0	0	0	-	no	no
[CYP26A1]	k58	CYP26A1	-2001	10	94833231	94837641	cys/bun	2|183	2	0	0	0	0	0	0	0	0	0	0	6	0	-	no	no
[CYP26A1]	k58	MYOF	226543	10	95066185	95242074	cys/bun	2|183	2	0	0	0	0	0	0	0	0	0	0	0	0	-	no	no
[CISD2]	k59	SLC39A8	-536169	4	103172197	103266655	cys/bun	313|57	57	0	0	0	0	0	0	0	0	0	0	0	0	-	no	no
[CISD2]	k59	NFKB1	-264365	4	103422485	103538459	cys/bun	313|57	57	1	0	0	0	0	0	0	2|0	0	0	0	0	-	no	no
[CISD2]	k59	MANBA	-120673	4	103552642	103682151	cys/bun	313|57	57	3	0	0	0	0	280|0	0	301|57	0	301|57	1	0	-	no	no
[CISD2]	k59	UBE2D3	-12774	4	103715539	103790050	cys/bun	313|57	57	3	0	0	0|1	0	0	0	302|57	0	302|57	0	0	-	yes	yes
[CISD2]	k59	CISD2	0	4	103790134	103813963	cys/bun	313|57	57	2	0	0	0	0	0	0	302|57	0	289|52	0	2	-	no	no
[CISD2]	k59	SLC9B1	3380	4	103806204	103940896	cys/bun	313|57	57	3	0	0	1|0	0	0	0	238|0	0	302|57	0	0	-	no	no
[CISD2]	k59	SLC9B2	143827	4	103946651	103998170	cys/bun	313|57	57	1	0	0	0	0	0	0	1|0	0	0	0	0	-	no	no
[CISD2]	k59	BDH2	195957	4	103998781	104021024	cys/bun	313|57	57	1	0	0	0	0	0	0	302|44	0	0	0	0	-	no	no
[CISD2]	k59	CENPE	224138	4	104026962	104119566	cys/bun	313|57	57	1	0	0	0	0	0	0	300|57	0	0	0	0	-	no	no
[CISD2]	k59	TACR3	707800	4	104510624	104640973	cys/bun	313|57	57	0	0	0	0	0	0	0	0	0	0	0	0	-	no	no
[MBD5]	k60	ACVR2A	-115276	2	148602085	148688396	cys/bun	82	82	3	0	1	0	0	0	0	74	0	38	0	0	-	yes	yes
[MBD5]	k60	ORC4	-24499	2	148687965	148779173	cys/bun	82	82	3	1	0	0	0	0	0	74	0	74	0	0	-	no	no
[MBD5]	k60	MBD5	0	2	148778579	149271044	cys/bun	82	82	1	0	0	0	0	0	0	74	0	0	0	0	-	yes	yes
[KNG1]	k61	LOC253573	-222482	3	186172769	186211450	cys/bun	15	15	0	0	0	0	0	0	0	0	0	0	0	0	-	no	no
[KNG1]	k61	CRYGS	-171765	3	186256231	186262167	cys/bun	15	15	0	0	0	0	0	0	0	0	0	0	0	0	-	no	no
[KNG1]	k61	TBCCD1	-145600	3	186263855	186288332	cys/bun	15	15	0	0	0	0	0	0	0	0	0	0	0	0	-	no	no
[KNG1]	k61	DNAJB11	-130343	3	186288464	186303589	cys/bun	15	15	0	0	0	0	0	0	0	0	0	0	0	1	-	no	no
[KNG1]	k61	AHSG	-94825	3	186330849	186339107	cys/bun	15	15	0	0	0	0	0	0	0	0	0	0	0	0	-	no	no
[KNG1]	k61	FETUB	-63135	3	186358148	186370797	cys/bun	15	15	0	0	0	0	0	0	0	0	0	0	0	0	-	no	no
[KNG1]	k61	HRG	-37909	3	186383746	186396023	cys/bun	15	15	0	0	0	0	0	0	0	0	0	0	0	0	-	no	no
[KNG1]	k61	KNG1	1165	3	186435097	186462199	cys/bun	15	15	3	0	0	0	0	15	0	14	0	14	0	0	tubulo-interstitial	yes	yes
[KNG1]	k61	EIF4A2	67428	3	186501360	186507685	cys/bun	15	15	0	0	0	0	0	0	0	0	0	0	0	0	-	no	no
[KNG1]	k61	SNORD2	68652	3	186502584	186502654	cys/bun	15	15	0	0	0	0	0	0	0	0	0	0	0	0	-	no	no
[KNG1]	k61	MIR1248	70528	3	186504460	186504566	cys/bun	15	15	0	0	0	0	0	0	0	0	0	0	0	0	-	no	no
[KNG1]	k61	SNORA81	70531	3	186504463	186504641	cys/bun	15	15	0	0	0	0	0	0	0	0	0	0	0	0	-	no	no
[KNG1]	k61	SNORA63	71155	3	186505087	186505222	cys/bun	15	15	0	0	0	0	0	0	0	0	0	0	0	0	-	no	no
[KNG1]	k61	SNORA4	71469	3	186505401	186505538	cys/bun	15	15	0	0	0	0	0	0	0	0	0	0	0	0	-	no	no
[KNG1]	k61	RFC4	73749	3	186507681	186524484	cys/bun	15	15	0	0	0	0	0	0	0	0	0	0	0	0	-	no	no
[KNG1]	k61	ADIPOQ	126530	3	186560462	186576252	cys/bun	15	15	0	0	0	0	0	0	0	0	0	0	1	0	-	no	no
[KNG1]	k61	ADIPOQ-AS1	135743	3	186569675	186573912	cys/bun	15	15	0	0	0	0	0	0	0	0	0	0	0	0	-	no	no
[KNG1]	k61	ST6GAL1	214382	3	186648314	186796341	cys/bun	15	15	0	0	0	0	0	0	0	0	0	0	0	0	-	no	no
[A4GALT]	k62	ZC3H7B	-1360834	22	41697506	41756151	cys/bun	23|4|64	4	1	0	0	0	0	0	0	0|0|1	0	0	0	0	-	no	no
[A4GALT]	k62	TEF	-1321653	22	41763336	41795332	cys/bun	23|4|64	4	1	0	0	0	0	0	0	0|0|8	0	0	0	0	-	no	no
[A4GALT]	k62	TOB2	-1273958	22	41829491	41843027	cys/bun	23|4|64	4	1	0	0	0	0	0	0	0	0	0|0|1	0	0	-	no	no
[A4GALT]	k62	PHF5A	-1252277	22	41855720	41864708	cys/bun	23|4|64	4	0	0	0	0	0	0	0	0	0	0	0	0	-	no	no
[A4GALT]	k62	ACO2	-1191992	22	41865128	41924993	cys/bun	23|4|64	4	2	0	0	0	0	0	0	0|0|4	0	0|0|19	0	0	-	no	no
[A4GALT]	k62	POLR3H	-1176375	22	41921805	41940610	cys/bun	23|4|64	4	1	0	0	0	0	0	0	0|0|17	0	0	0	0	-	no	no
[A4GALT]	k62	CSDC2	-1144315	22	41957013	41972670	cys/bun	23|4|64	4	2	0	0	0	0	0	0	0|0|16	0	0|0|16	0	0	-	no	no
[A4GALT]	k62	PMM1	-1131114	22	41972889	41985871	cys/bun	23|4|64	4	1	0	0	0	0	0	0	0|0|10	0	0	0	0	-	no	no
[A4GALT]	k62	DESI1	-1099924	22	41994031	42017061	cys/bun	23|4|64	4	1	0	0	0	0	0	0	0|3|8	0	0	0	0	-	no	no
[A4GALT]	k62	XRCC6	-1056933	22	42017166	42060052	cys/bun	23|4|64	4	1	0	0	0	0	0	0	0|0|1	0	0	0	0	-	no	no
[A4GALT]	k62	SNU13	-1032072	22	42069936	42084913	cys/bun	23|4|64	4	2	0	0	0	0	0	0	0|0|4	0	0|0|1	0	0	-	no	no
[A4GALT]	k62	C22orf46	-1022845	22	42086546	42094140	cys/bun	23|4|64	4	1	0	0	0	0	0	0	0	0	0|0|4	0	0	-	no	no
[A4GALT]	k62	MEI1	-921526	22	42095517	42195459	cys/bun	23|4|64	4	2	0	0	0	0	0	0	0|1|21	0	0|0|14	0	0	-	no	no
[A4GALT]	k62	CCDC134	-894682	22	42196677	42222303	cys/bun	23|4|64	4	2	0	0	0	0	0	0	0|0|55	0	0|0|1	0	0	-	no	no
[A4GALT]	k62	SREBF2	-813673	22	42229082	42303312	cys/bun	23|4|64	4	2	0	0	0	0	0	0	0|0|43	0	0|0|42	0	0	-	no	no
[A4GALT]	k62	MIR33A	-819969	22	42296947	42297016	cys/bun	23|4|64	4	0	0	0	0	0	0	0	0	0	0	0	0	-	no	no
[A4GALT]	k62	SHISA8	-806314	22	42305557	42310671	cys/bun	23|4|64	4	1	0	0	0	0	0	0	0|0|41	0	0	0	0	-	no	no
[A4GALT]	k62	TNFRSF13C	-794164	22	42321035	42322821	cys/bun	23|4|64	4	1	0	0	0	0	0	0	0|4|35	0	0	0	0	-	no	no
[A4GALT]	k62	CENPM	-773837	22	42334740	42343148	cys/bun	23|4|64	4	1	0	0	0	0	0	0	0|0|44	0	0	0	0	-	no	no
[A4GALT]	k62	LINC00634	-762039	22	42348190	42354946	cys/bun	23|4|64	4	1	0	0	0	0	0	0	0|0|16	0	0	0	0	-	no	no
[A4GALT]	k62	SEPTIN3	-722760	22	42372930	42394225	cys/bun	23|4|64	4	1	0	0	0	0	0	0	0|4|43	0	0	0	0	-	no	no
[A4GALT]	k62	WBP2NL	-692508	22	42394728	42424477	cys/bun	23|4|64	4	1	0	0	0	0	0	0	0|4|45	0	0	0	0	-	no	no
[A4GALT]	k62	NAGA	-650139	22	42454337	42466846	cys/bun	23|4|64	4	2	0	0	0	0	0	0	0|4|54	0	0|4|0	0	0	-	no	no
[A4GALT]	k62	PHETA2	-641543	22	42470254	42475442	cys/bun	23|4|64	4	1	0	0	0	0	0	0	0|4|43	0	0	0	0	-	no	no
[A4GALT]	k62	SMDT1	-636697	22	42475694	42480288	cys/bun	23|4|64	4	2	0	0	0	0	0	0	0|4|48	0	0|4|0	0	0	-	no	no
[A4GALT]	k62	NDUFA6	-630097	22	42481529	42486888	cys/bun	23|4|64	4	1	0	0	0	0	0	0	0|3|43	0	0	0	0	-	no	no
[A4GALT]	k62	NDUFA6-DT	-595631	22	42486936	42521354	cys/bun	23|4|64	4	2	0	0	0	0	0	0	0|4|43	0	0|4|44	0	0	-	no	no
[A4GALT]	k62	CYP2D6	-590102	22	42522500	42526883	cys/bun	23|4|64	4	4	0	0	0	0	0	0|2|0	0|4|51	0|2|0	0|4|48	0	0	-	no	no
[A4GALT]	k62	LOC101929829	-590102	22	42522500	42526883	cys/bun	23|4|64	4	0	0	0	0	0	0	0	0	0	0	0	0	-	no	no
[A4GALT]	k62	CYP2D7	-576410	22	42536213	42540575	cys/bun	23|4|64	4	3	0	0	0	0	0	0	0|4|52	0|2|0	0|4|47	0	0	-	no	no
[A4GALT]	k62	TCF20	-505638	22	42556018	42611347	cys/bun	23|4|64	4	1	0	0	0	0	0	0	0|1|12	0	0	0	0	-	yes	yes
[A4GALT]	k62	LOC388906	-446117	22	42665758	42670868	cys/bun	23|4|64	4	0	0	0	0	0	0	0	0	0	0	0	0	-	no	no
[A4GALT]	k62	NFAM1	-288584	22	42776413	42828401	cys/bun	23|4|64	4	0	0	0	0	0	0	0	0	0	0	0	0	-	no	no
[A4GALT]	k62	SERHL	-208419	22	42896584	42908566	cys/bun	23|4|64	4	0	0	0	0	0	0	0	0	0	0	0	0	-	no	no
[A4GALT]	k62	RRP7A	-201156	22	42904340	42915829	cys/bun	23|4|64	4	0	0	0	0	0	0	0	0	0	0	0	0	-	no	no
[A4GALT]	k62	SERHL2	-146597	22	42949867	42970388	cys/bun	23|4|64	4	0	0	0	0	0	0	0	0	0	0	0	0	-	no	no
[A4GALT]	k62	RRP7BP	-138968	22	42969265	42978017	cys/bun	23|4|64	4	0	0	0	0	0	0	0	0	0	0	0	0	-	no	no
[A4GALT]	k62	POLDIP3	-106017	22	42979726	43010968	cys/bun	23|4|64	4	0	0	0	0	0	0	0	0	0	0	0	0	-	no	no
[A4GALT]	k62	RNU12	-105586	22	43011250	43011399	cys/bun	23|4|64	4	0	0	0	0	0	0	0	0	0	0	0	0	-	no	no
[A4GALT]	k62	CYB5R3	-71580	22	43013845	43045405	cys/bun	23|4|64	4	1	0	0	0	0	0	0	23|0|0	0	0	0	0	-	no	no
[A4GALT]	k62	ATP5MGL	-80378	22	43035808	43036607	cys/bun	23|4|64	4	0	0	0	0	0	0	0	0	0	0	0	0	-	no	no
[A4GALT]	k62	A4GALT	-109	22	43088126	43116876	cys/bun	23|4|64	4	2	0	0	0	0	0	0	23|0|0	0	23|0|0	0	0	-	yes	yes
[A4GALT]	k62	ARFGAP3	75546	22	43192531	43253408	cys/bun	23|4|64	4	0	0	0	0	0	0	0	0	0	0	0	0	-	no	no
[A4GALT]	k62	PACSIN2	148786	22	43265771	43411184	cys/bun	23|4|64	4	0	0	0	0	0	0	0	0	0	0	0	0	-	no	no
[NT5C1B-RDH14]	k63	NT5C1B-RDH14	59712	2	18735988	18770846	cys/bun	27	27	0	0	0	0	0	0	0	0	0	0	0	0	-	no	no
[NT5C1B-RDH14]	k63	RDH14	59712	2	18735988	18741959	cys/bun	27	27	0	0	0	0	0	0	0	0	0	0	0	0	-	no	no
[NT5C1B-RDH14]	k63	NT5C1B	67860	2	18744136	18770846	cys/bun	27	27	0	0	0	0	0	0	0	0	0	0	0	0	-	no	no
[SLC15A2]	k64	STXBP5L	-500422	3	120627049	121143608	cys/bun	132	132	0	0	0	0	0	0	0	0	0	0	0	0	-	no	no
[SLC15A2]	k64	POLQ	-379177	3	121150272	121264853	cys/bun	132	132	0	0	0	0	0	0	0	0	0	0	0	0	-	no	no
[SLC15A2]	k64	ARGFX	-334561	3	121286777	121309469	cys/bun	132	132	0	0	0	0	0	0	0	0	0	0	0	0	-	no	no
[SLC15A2]	k64	FBXO40	-294891	3	121312169	121349139	cys/bun	132	132	0	0	0	0	0	0	0	0	0	0	0	0	-	no	no
[SLC15A2]	k64	HCLS1	-264235	3	121350244	121379795	cys/bun	132	132	2	0	0	0	0	0	0	124	0	122	0	0	-	no	no
[SLC15A2]	k64	GOLGB1	-175416	3	121382045	121468614	cys/bun	132	132	2	0	0	0	0	0	0	124	0	122	0	0	-	yes	yes
[SLC15A2]	k64	IQCB1	-90104	3	121488609	121553926	cys/bun	132	132	2	0	0	0	0	0	0	124	0	124	0	2	-	no	no
[SLC15A2]	k64	EAF2	-38657	3	121554033	121605373	cys/bun	132	132	1	0	0	0	0	0	0	124	0	0	0	0	-	no	no
[SLC15A2]	k64	SLC15A2	0	3	121613170	121663034	cys/bun	132	132	5	1	0	1	0	8	0	124	0	123	4	0	-	no	no
[SLC15A2]	k64	ILDR1	62139	3	121706169	121741127	cys/bun	132	132	1	0	0	0	0	0	0	0	0	118	0	0	-	yes	yes
[SLC15A2]	k64	CD86	130178	3	121774208	121839988	cys/bun	132	132	1	0	0	0	0	0	0	124	0	0	0	0	-	no	no
[SLC15A2]	k64	CASR	258499	3	121902529	122005344	cys/bun	132	132	0	0	0	0	0	0	0	0	0	0	1	4	-	yes	yes
[SLC15A2]	k64	CSTA	399980	3	122044010	122060815	cys/bun	132	132	0	0	0	0	0	0	0	0	0	0	0	0	-	no	no
[SLC15A2]	k64	CCDC58	434405	3	122078435	122102074	cys/bun	132	132	1	0	0	0	0	0	0	79	0	0	0	0	-	no	no
[SLC15A2]	k64	FAM162A	458992	3	122103022	122128961	cys/bun	132	132	0	0	0	0	0	0	0	0	0	0	0	0	-	yes	no
[SLC15A2]	k64	WDR5B	486669	3	122130699	122134882	cys/bun	132	132	0	0	0	0	0	0	0	0	0	0	0	0	-	no	no
[SLC15A2]	k64	KPNA1	496717	3	122140747	122233786	cys/bun	132	132	0	0	0	0	0	0	0	0	0	0	0	0	-	yes	yes
[SLC15A2]	k64	PARP9	602729	3	122246759	122283523	cys/bun	132	132	0	0	0	0	0	0	0	0	0	0	0	0	-	no	no
[SLC15A2]	k64	DTX3L	639154	3	122283184	122294049	cys/bun	132	132	0	0	0	0	0	0	0	0	0	0	0	0	-	no	no
[SLC15A2]	k64	PARP15	652418	3	122296448	122355536	cys/bun	132	132	0	0	0	0	0	0	0	0	0	0	0	0	-	no	no
[SLC15A2]	k64	PARP14	755641	3	122399671	122449687	cys/bun	132	132	0	0	0	0	0	0	0	0	0	0	0	0	-	no	no
[SLC15A2]	k64	HSPBAP1	814813	3	122458843	122512666	cys/bun	132	132	0	0	0	0	0	0	0	0	0	0	0	0	-	no	no
[C1orf213]	k65	EPHB2	-457517	1	23037330	23241823	-	11	11	0	0	0	0	0	0	0	0	0	0	0	0	-	no	no
[C1orf213]	k65	MIR4684	-653249	1	23046009	23046091	-	11	11	0	0	0	0	0	0	0	0	0	0	0	0	-	no	no
[C1orf213]	k65	MIR4253	-509621	1	23189651	23189719	-	11	11	0	0	0	0	0	0	0	0	0	0	0	0	-	no	no
[C1orf213]	k65	LACTBL1	-407417	1	23279535	23291923	-	11	11	1	0	0	0	0	0	0	4	0	0	0	0	-	no	no
[C1orf213]	k65	TEX46	-356997	1	23337326	23342343	-	11	11	0	0	0	0	0	0	0	0	0	0	0	0	-	no	no
[C1orf213]	k65	KDM1A	-289156	1	23345940	23410184	-	11	11	1	0	0	0	0	0	0	1	0	0	1	1	-	no	no
[C1orf213]	k65	MIR3115	-328475	1	23370797	23370865	-	11	11	0	0	0	0	0	0	0	0	0	0	0	0	-	no	no
[C1orf213]	k65	LUZP1	-203989	1	23410515	23495351	-	11	11	1	0	0	0	0	0	0	10	0	0	0	0	-	no	no
[C1orf213]	k65	HTR1D	-178118	1	23518387	23521222	-	11	11	1	0	0	0	0	0	0	10	0	0	0	0	-	no	no
[C1orf213]	k65	LOC100996511	-87329	1	23607801	23612011	-	11	11	0	0	0	0	0	0	0	0	0	0	0	0	-	no	no
[C1orf213]	k65	HNRNPR	-28487	1	23636275	23670853	-	11	11	1	0	0	0	0	0	0	0	0	4	0	0	-	no	no
[C1orf213]	k65	ZNF436	-2983	1	23685940	23696357	-	11	11	3	0	0	0	0	0	1	11	0	1	0	0	-	yes	no
[C1orf213]	k65	ZNF436-AS1	-1010	1	23695463	23698330	-	11	11	2	0	0	0	0	0	1	11	0	0	0	0	-	yes	no
[C1orf213]	k65	TCEA3	8214	1	23707554	23751261	-	11	11	3	0	0	0	0	1	0	11	0	11	0	0	-	yes	no
[C1orf213]	k65	ASAP3	55715	1	23755055	23810750	-	11	11	1	0	0	0	0	0	0	5	0	0	0	0	-	no	no
[C1orf213]	k65	E2F2	133579	1	23832919	23857712	-	11	11	0	0	0	0	0	0	0	0	0	0	4	0	-	no	no
[C1orf213]	k65	LOC101928163	149081	1	23848421	23854911	-	11	11	0	0	0	0	0	0	0	0	0	0	0	0	-	no	no
[C1orf213]	k65	ID3	185080	1	23884420	23886285	-	11	11	0	0	0	0	0	0	0	0	0	0	0	0	-	no	no
[C1orf213]	k65	MDS2	254483	1	23953823	23967056	-	11	11	0	0	0	0	0	0	0	0	0	0	0	0	-	no	no
[C1orf213]	k65	RPL11	318928	1	24018268	24022915	-	11	11	0	0	0	0	0	0	0	0	0	0	0	1	-	no	no
[C1orf213]	k65	ELOA	370515	1	24069855	24088549	-	11	11	0	0	0	0	0	0	0	0	0	0	0	0	-	no	no
[LINC01101]	k66	TMEM37	-1110344	2	120189445	120196096	cys/bun	2|1	1	0	0	0	0	0	0	0	0	0	0	0	0	-	no	no
[LINC01101]	k66	SCTR	-1024412	2	120197418	120282028	cys/bun	2|1	1	0	0	0	0	0	0	0	0	0	0	7	0	-	no	no
[LINC01101]	k66	CFAP221	-892203	2	120302007	120414237	cys/bun	2|1	1	0	0	0	0	0	0	0	0	0	0	0	0	-	no	no
[LINC01101]	k66	TMEM177	-866746	2	120436742	120439694	cys/bun	2|1	1	0	0	0	0	0	0	0	0	0	0	0	0	-	no	no
[LINC01101]	k66	PTPN4	-563966	2	120517206	120742474	cys/bun	2|1	1	0	0	0	0	0	0	0	0	0	0	0	0	-	no	no
[LINC01101]	k66	EPB41L5	-369743	2	120770603	120936697	cys/bun	2|1	1	2	0	0	0	0	0	0	0|1	0	0|1	0	0	-	yes	yes
[LINC01101]	k66	TMEM185B	-325456	2	120975046	120980984	cys/bun	2|1	1	1	0	0	0	0	0	0	0|1	0	0	0	0	-	no	no
[LINC01101]	k66	RALB	-254154	2	121010413	121052286	cys/bun	2|1	1	1	0	0	0	0	0	0	0|1	0	0	0	0	-	no	no
[LINC01101]	k66	INHBB	-197057	2	121103718	121109383	cys/bun	2|1	1	0	0	0	0	0	0	0	0	0	0	0	0	-	no	no
[LINC01101]	k66	LINC01101	-82515	2	121221910	121223925	cys/bun	2|1	1	0	0	0	0	0	0	0	0	0	0	0	0	-	no	no
[LINC01101]	k66	GLI2	248426	2	121554866	121750229	cys/bun	2|1	1	0	0	0	0	0	0	0	0	0	0	0	0	-	yes	yes
[LRP2]	k67	NOSTRIN	-383089	2	169643048	169721849	cys/bun	2|7|7|10	2	0	0	0	0	0	0	0	0	0	0	0	0	-	no	no
[LRP2]	k67	SPC25	-357994	2	169727400	169746944	cys/bun	2|7|7|10	2	0	0	0	0	0	0	0	0	0	0	0	0	-	no	no
[LRP2]	k67	G6PC2	-338428	2	169757749	169766510	cys/bun	2|7|7|10	2	0	0	0	0	0	0	0	0	0	0	0	0	-	no	no
[LRP2]	k67	ABCB11	-217105	2	169779448	169887833	cys/bun	2|7|7|10	2	0	0	0	0	0	0	0	0	0	0	0	0	-	no	no
[LRP2]	k67	DHRS9	-152261	2	169923544	169952677	cys/bun	2|7|7|10	2	0	0	0	0	0	0	0	0	0	0	0	0	-	yes	yes
[LRP2]	k67	LRP2	0	2	169983618	170219122	cys/bun	2|7|7|10	2	2	0|1|0|0	0	0	0	0	0	0|7|0|0	0	0	5	1	-	yes	yes
[LRP2]	k67	BBS5	231067	2	170336005	170363165	cys/bun	2|7|7|10	2	0	0	0	0	0	0	0	0	0	0	0	1	-	no	no
[LRP2]	k67	KLHL41	261273	2	170366211	170382772	cys/bun	2|7|7|10	2	0	0	0	0	0	0	0	0	0	0	0	0	-	no	no
[LRP2]	k67	FASTKD1	281323	2	170386261	170430431	cys/bun	2|7|7|10	2	0	0	0	0	0	0	0	0	0	0	0	0	-	no	no
[LRP2]	k67	PPIG	335911	2	170440849	170494254	cys/bun	2|7|7|10	2	0	0	0	0	0	0	0	0	0	0	0	0	-	no	no
[DACH1]	k68	DACH1	0	13	72012097	72441330	cys/bun	27	27	1	0	0	5	0	0	0	0	0	0	0	0	-	yes	yes
[IRF5]	k69	FAM71F2	-248160	7	128312319	128327926	cys/bun	17|8	8	0	0	0	0	0	0	0	0	0	0	0	0	-	no	no
[IRF5]	k69	FAM71F1	-204289	7	128349114	128371797	cys/bun	17|8	8	0	0	0	0	0	0	0	0	0	0	0	0	-	no	no
[IRF5]	k69	CALU	-162609	7	128379345	128413477	cys/bun	17|8	8	0	0	0	0	0	0	0	0	0	0	0	0	-	no	no
[IRF5]	k69	OPN1SW	-160242	7	128412542	128415844	cys/bun	17|8	8	0	0	0	0	0	0	0	0	0	0	0	0	-	no	no
[IRF5]	k69	CCDC136	-113899	7	128431463	128462187	cys/bun	17|8	8	0	0	0	0	0	0	0	0	0	0	0	0	-	no	no
[IRF5]	k69	FLNC	-76758	7	128470482	128499328	cys/bun	17|8	8	0	0	0	0	0	0	0	0	0	0	0	0	-	no	no
[IRF5]	k69	ATP6V1F	-70183	7	128502856	128505903	cys/bun	17|8	8	0	0	0	0	0	0	0	0	0	0	0	0	-	no	no
[IRF5]	k69	LOC100130705	-63985	7	128506463	128512101	cys/bun	17|8	8	0	0	0	0	0	0	0	0	0	0	0	0	-	no	no
[IRF5]	k69	KCP	-25313	7	128516918	128550773	cys/bun	17|8	8	0	0	0	0	0	0	0	0	0	0	4	0	-	no	no
[IRF5]	k69	IRF5	1904	7	128577990	128590096	cys/bun	17|8	8	2	0	0	0	0	0	0	17|8	0	0|8	0	0	-	no	no
[IRF5]	k69	TNPO3	18147	7	128594233	128695227	cys/bun	17|8	8	1	0	0	0	0	0	0	0|8	0	0	0	0	-	no	no
[IRF5]	k69	TPI1P2	119190	7	128695276	128697293	cys/bun	17|8	8	0	0	0	0	0	0	0	0	0	0	0	0	-	no	no
[IRF5]	k69	LOC407835	190238	7	128766324	128768050	cys/bun	17|8	8	0	0	0	0	0	0	0	0	0	0	0	0	-	no	no
[IRF5]	k69	TSPAN33	208625	7	128784711	128809535	cys/bun	17|8	8	2	0	0	0	0	15|0	0	17|0	0	0	0	0	tubulo-interstitial	no	no
[IRF5]	k69	SMO	252626	7	128828712	128853385	cys/bun	17|8	8	0	0	0	0	0	0	0	0	0	0	0	0	-	no	no
[IRF5]	k69	AHCYL2	288768	7	128864854	129070052	cys/bun	17|8	8	0	0	0	0	0	0	0	0	0	0	0	0	-	no	no
[TFCP2L1]	k70	GLI2	-246703	2	121554866	121750229	cys/bun	11	11	0	0	0	0	0	0	0	0	0	0	0	0	-	yes	yes
[TFCP2L1]	k70	TFCP2L1	0	2	121974163	122042778	cys/bun	11	11	2	0	0	1	0	0	0	0	0	11	6	0	-	yes	yes
[TFCP2L1]	k70	CLASP1	98419	2	122095351	122407052	cys/bun	11	11	0	0	0	0	0	0	0	0	0	0	0	0	-	no	no
[TFCP2L1]	k70	RNU4ATAC	291523	2	122288455	122288585	cys/bun	11	11	0	0	0	0	0	0	0	0	0	0	0	1	-	no	no
[LOC157273]	k71	FAM66E	-1306932	8	7812534	7866277	-	2|98	2	0	0	0	0	0	0	0	0	0	0	0	0	-	no	no
[LOC157273]	k71	DEFB109B	-1318166	8	7847936	7855043	-	2|98	2	0	0	0	0	0	0	0	0	0	0	0	0	-	no	no
[LOC157273]	k71	MIR548I3	-1226598	8	7946462	7946611	-	2|98	2	0	0	0	0	0	0	0	0	0	0	0	0	-	no	no
[LOC157273]	k71	FAM86B3P	-1070822	8	8086091	8102387	-	2|98	2	2	0	0	0	0	0	0	0|98	0	0|98	0	0	-	no	no
[LOC157273]	k71	SGK223	-933865	8	8175257	8239344	-	2|98	2	0	0	0	0	0	0	0	0	0	0	0	0	-	no	no
[LOC157273]	k71	CLDN23	-611592	8	8559665	8561617	-	2|98	2	3	0|1	0	0	0	0|17	0	0|98	0	0	0	0	tubulo-interstitial	no	no
[LOC157273]	k71	MFHAS1	-422078	8	8641998	8751131	-	2|98	2	1	0	0	0	0	0	0	0|98	0	0	0	0	-	yes	no
[LOC157273]	k71	ERI1	-282360	8	8860313	8890849	-	2|98	2	2	0	0	0	0	0	0	2|98	0	0|96	0	0	-	no	no
[LOC157273]	k71	MIR4660	-267181	8	8905954	8906028	-	2|98	2	0	0	0	0	0	0	0	0	0	0	0	0	-	no	no
[LOC157273]	k71	PPP1R3B	-164057	8	8993763	9009152	-	2|98	2	1	0	0	0	0	0	0	0|1	0	0	0	0	-	yes	no
[LOC157273]	k71	LOC157273	9351	8	9182560	9192590	-	2|98	2	0	0	0	0	0	0	0	0	0	0	0	0	-	no	no
[LOC157273]	k71	TNKS	240235	8	9413444	9639856	-	2|98	2	1	0	0	0	0	0	0	2|3	0	0	0	0	-	yes	no
[LOC157273]	k71	MIR597	425972	8	9599181	9599278	-	2|98	2	0	0	0	0	0	0	0	0	0	0	0	0	-	no	no
[LOC157273]	k71	MIR124-1HG	584364	8	9757573	9760839	-	2|98	2	0	0	0	0	0	0	0	0	0	0	0	0	-	no	no
[LOC157273]	k71	MIR124-1	587688	8	9760897	9760982	-	2|98	2	0	0	0	0	0	0	0	0	0	0	0	0	-	no	no
[LOC157273]	k71	MSRA	738569	8	9911778	10286401	-	2|98	2	0	0	0	0	0	0	0	0	0	0	0	0	-	no	no
[LOC157273]	k71	PRSS55	1209846	8	10383055	10411676	-	2|98	2	0	0	0	0	0	0	0	0	0	0	0	0	-	no	no
[LOC157273]	k71	RP1L1	1290650	8	10463859	10512617	-	2|98	2	0	0	0	0	0	0	0	0	0	0	0	0	-	no	no
[LOC157273]	k71	C8orf74	1356937	8	10530146	10558103	-	2|98	2	0	0	0	0	0	0	0	0	0	0	0	0	-	no	no
[LOC157273]	k71	SOX7	1408068	8	10581277	10588084	-	2|98	2	0	0	0	0	0	0	0	0	0	0	0	0	-	yes	no
[LOC157273]	k71	PINX1	1449261	8	10622470	10697409	-	2|98	2	0	0	0	0	0	0	0	0	0	0	0	0	-	no	no
[LOC157273]	k71	MIR1322	1509673	8	10682882	10682953	-	2|98	2	0	0	0	0	0	0	0	0	0	0	0	0	-	no	no
[LOC157273]	k71	XKR6	1580447	8	10753656	11058875	-	2|98	2	0	0	0	0	0	0	0	0	0	0	0	0	-	yes	no
[LOC157273]	k71	MIR598	1719506	8	10892715	10892812	-	2|98	2	0	0	0	0	0	0	0	0	0	0	0	0	-	no	no
[LOC157273]	k71	MTMR9	1968790	8	11141999	11185654	-	2|98	2	0	0	0	0	0	0	0	0	0	0	0	0	-	no	no
[LOC157273]	k71	SLC35G5	2015285	8	11188494	11189695	-	2|98	2	0	0	0	0	0	0	0	0	0	0	0	0	-	no	no
[LOC157273]	k71	TDH	2023936	8	11197145	11225961	-	2|98	2	0	0	0	0	0	0	0	0	0	0	0	0	-	no	no
[LOC157273]	k71	FAM167A-AS1	2052701	8	11225910	11296166	-	2|98	2	0	0	0	0	0	0	0	0	0	0	0	0	-	no	no
[LOC157273]	k71	FAM167A	2105763	8	11278972	11324276	-	2|98	2	0	0	0	0	0	0	0	0	0	0	0	0	glomerulus	yes	no
[LOC157273]	k71	BLK	2178311	8	11351520	11422108	-	2|98	2	0	0	0	0	0	0	0	0	0	0	0	0	-	no	no
[LOC157273]	k71	LINC00208	2260834	8	11434043	11438850	-	2|98	2	0	0	0	0	0	0	0	0	0	0	0	0	-	no	no
[LOC157273]	k71	GATA4	2388507	8	11561716	11617509	-	2|98	2	0	0	0	0	0	0	0	0	0	0	0	0	-	yes	no
[LOC157273]	k71	C8orf49	2445555	8	11618764	11620732	-	2|98	2	0	0	0	0	0	0	0	0	0	0	0	0	-	no	no
[LOC157273]	k71	NEIL2	2453962	8	11627171	11644854	-	2|98	2	0	0	0	0	0	0	0	0	0	0	0	0	-	no	no
[LOC157273]	k71	FDFT1	2479872	8	11653081	11696818	-	2|98	2	0	0	0	0	0	0	0	0	0	0	0	0	-	no	no
[LOC157273]	k71	CTSB	2526824	8	11700033	11725646	-	2|98	2	0	0	0	0	0	0	0	0	0	0	0	0	-	no	no
[LOC157273]	k71	DEFB136	2658236	8	11831445	11832108	-	2|98	2	0	0	0	0	0	0	0	0	0	0	0	0	-	no	no
[LOC157273]	k71	DEFB135	2666620	8	11839829	11842099	-	2|98	2	0	0	0	0	0	0	0	0	0	0	0	0	-	no	no
[LOC157273]	k71	DEFB134	2678279	8	11851488	11853760	-	2|98	2	0	0	0	0	0	0	0	0	0	0	0	0	-	no	no
[LOC157273]	k71	DEFB130A	2748688	8	11921897	11929256	-	2|98	2	0	0	0	0	0	0	0	0	0	0	0	0	-	no	no
[LOC157273]	k71	LOC100133267	2748688	8	11921897	11929256	-	2|98	2	0	0	0	0	0	0	0	0	0	0	0	0	-	no	no
[LOC157273]	k71	ZNF705D	2773637	8	11946846	11973025	-	2|98	2	0	0	0	0	0	0	0	0	0	0	0	0	-	no	no
[LOC157273]	k71	FAM66D	2800081	8	11973290	12008698	-	2|98	2	0	0	0	0	0	0	0	0	0	0	0	0	-	no	no
[LOC157273]	k71	LOC392196	2812157	8	11985366	11986806	-	2|98	2	0	0	0	0	0	0	0	0	0	0	0	0	-	no	no
[LOC157273]	k71	USP17L7	2816716	8	11989925	11991518	-	2|98	2	0	0	0	0	0	0	0	0	0	0	0	0	-	no	no
[LOC157273]	k71	USP17L2	2821467	8	11994676	11996269	-	2|98	2	0	0	0	0	0	0	0	0	0	0	0	0	-	no	no
[LOC157273]	k71	FAM90A2P	2857753	8	12030962	12034776	-	2|98	2	0	0	0	0	0	0	0	0	0	0	0	0	-	no	no
[LOC157273]	k71	FAM86B1	2866403	8	12039612	12051624	-	2|98	2	0	0	0	0	0	0	0	0	0	0	0	0	-	no	no
[SDCCAG8]	k72	LOC731275	-206146	1	243219615	243265046	cys/bun	28	28	0	0	0	0	0	0	0	0	0	0	0	0	-	no	no
[SDCCAG8]	k72	CEP170	-52484	1	243287729	243418708	cys/bun	28	28	1	0	0	0	0	0	0	28	0	0	0	0	-	no	no
[SDCCAG8]	k72	SDCCAG8	0	1	243419306	243663393	cys/bun	28	28	2	0	0	0	0	0	0	28	0	28	9	2	-	no	no
[SDCCAG8]	k72	MIR4677	38285	1	243509477	243509557	cys/bun	28	28	0	0	0	0	0	0	0	0	0	0	0	0	-	no	no
[SDCCAG8]	k72	AKT3	180342	1	243651534	244006886	cys/bun	28	28	0	0	0	0	0	0	0	0	0	0	0	0	-	no	no
[NEU1]	k73	CARMIL1	-6205947	6	25279655	25620758	cys/bun	23|20|9|11|37|1121|124|1534|1861|1482|2163	9	1	0	0	0	0	0	0	0|0|0|0|0|0|0|4|0|0|7	0	0	0	0	-	no	no
[NEU1]	k73	SCGN	-6124697	6	25652428	25702008	cys/bun	23|20|9|11|37|1121|124|1534|1861|1482|2163	9	1	0	0	0	0	0	0	0|0|0|0|0|0|10|0|1|0|1	0	0	0	0	-	no	no
[NEU1]	k73	H2AC1	-6099915	6	25726290	25726790	cys/bun	23|20|9|11|37|1121|124|1534|1861|1482|2163	9	0	0	0	0	0	0	0	0	0	0	0	0	-	no	no
[NEU1]	k73	H2BC1	-6099132	6	25727136	25727573	cys/bun	23|20|9|11|37|1121|124|1534|1861|1482|2163	9	1	0	0	0	0	0	0	0|0|0|0|0|15|0|32|23|19|33	0	0	0	0	-	no	no
[NEU1]	k73	H2AC2P	-6093616	6	25732660	25733089	cys/bun	23|20|9|11|37|1121|124|1534|1861|1482|2163	9	0	0	0	0	0	0	0	0	0	0	0	0	-	no	no
[NEU1]	k73	SLC17A4	-6045302	6	25754926	25781403	cys/bun	23|20|9|11|37|1121|124|1534|1861|1482|2163	9	3	0|0|0|0|0|0|0|0|1|0|1	0	0	0	0|0|0|0|0|10|0|10|10|10|10	0	0|0|0|0|0|6|8|7|5|7|8	0	0	0	0	-	no	no
[NEU1]	k73	SLC17A1	-5994418	6	25783125	25832287	cys/bun	23|20|9|11|37|1121|124|1534|1861|1482|2163	9	2	0	0	0	0	0	0	0|20|0|0|0|14|0|31|25|21|31	0	0|0|0|0|0|0|0|0|2|1|7	0	0	-	no	no
[NEU1]	k73	SLC17A3	-5952234	6	25845327	25874471	cys/bun	23|20|9|11|37|1121|124|1534|1861|1482|2163	9	4	0|1|0|0|0|0|0|0|0|0|0	0	0	0	0	0|16|0|0|0|0|0|0|0|0|0	0|20|0|0|0|18|9|37|28|28|40	0	0|0|0|0|0|5|0|7|9|4|7	0	0	-	no	no
[NEU1]	k73	SLC17A2	-5895751	6	25912983	25930954	cys/bun	23|20|9|11|37|1121|124|1534|1861|1482|2163	9	2	0	0	0	0	0	0	0|0|0|0|0|4|0|7|11|3|16	0	0|0|0|0|0|0|0|4|9|1|6	0	3	-	no	no
[NEU1]	k73	TRIM38	-5839148	6	25962916	25987557	cys/bun	23|20|9|11|37|1121|124|1534|1861|1482|2163	9	2	0	0	0	0	0	0	0|20|0|0|0|19|30|32|41|25|56	0	0|0|0|0|0|15|16|27|32|21|43	0	0	-	no	no
[NEU1]	k73	H1-1	-5808665	6	26017259	26018040	cys/bun	23|20|9|11|37|1121|124|1534|1861|1482|2163	9	0	0	0	0	0	0	0	0	0	0	0	0	-	no	no
[NEU1]	k73	H3C1	-5805519	6	26020717	26021186	cys/bun	23|20|9|11|37|1121|124|1534|1861|1482|2163	9	0	0	0	0	0	0	0	0	0	0	0	0	-	no	no
[NEU1]	k73	H4C1	-5804427	6	26021906	26022278	cys/bun	23|20|9|11|37|1121|124|1534|1861|1482|2163	9	0	0	0	0	0	0	0	0	0	0	0	0	-	no	no
[NEU1]	k73	H4C2	-5799225	6	26027123	26027480	cys/bun	23|20|9|11|37|1121|124|1534|1861|1482|2163	9	0	0	0	0	0	0	0	0	0	0	0	0	-	no	no
[NEU1]	k73	H3C2	-5794417	6	26031816	26032288	cys/bun	23|20|9|11|37|1121|124|1534|1861|1482|2163	9	0	0	0	0	0	0	0	0	0	0	0	0	-	no	no
[NEU1]	k73	H2AC4	-5792909	6	26033319	26033796	cys/bun	23|20|9|11|37|1121|124|1534|1861|1482|2163	9	1	0	0	0	0	0	0	0|0|0|0|0|2|0|4|6|1|10	0	0	0	0	-	no	no
[NEU1]	k73	H2BC3	-5782820	6	26043454	26043885	cys/bun	23|20|9|11|37|1121|124|1534|1861|1482|2163	9	1	0	0	0	0	0	0	0|0|0|0|0|2|10|5|8|1|11	0	0	0	0	-	no	no
[NEU1]	k73	H3C3	-5780608	6	26045638	26046097	cys/bun	23|20|9|11|37|1121|124|1534|1861|1482|2163	9	0	0	0	0	0	0	0	0	0	0	0	0	-	no	no
[NEU1]	k73	H1-2	-5770006	6	26055967	26056699	cys/bun	23|20|9|11|37|1121|124|1534|1861|1482|2163	9	1	0	0	0	0	0	0	0|0|0|0|0|14|10|45|39|18|37	0	0	0	0	-	no	no
[NEU1]	k73	HFE	-5731236	6	26087508	26095469	cys/bun	23|20|9|11|37|1121|124|1534|1861|1482|2163	9	2	0|0|0|0|0|0|1|0|0|0|0	0	0	0	0	0	0|0|0|0|0|4|10|14|9|3|9	0	0	0	0	-	no	no
[NEU1]	k73	H4C3	-5722140	6	26104175	26104565	cys/bun	23|20|9|11|37|1121|124|1534|1861|1482|2163	9	1	0	0	0	0	0|0|0|0|0|0|1|0|0|0|1	0	0	0	0	0	0	-	no	no
[NEU1]	k73	H1-6	-5718341	6	26107639	26108364	cys/bun	23|20|9|11|37|1121|124|1534|1861|1482|2163	9	1	0	0	0	0	0	0	0|0|0|0|0|2|9|6|8|1|8	0	0	0	0	-	no	no
[NEU1]	k73	H2BC4	-5702573	6	26123694	26124132	cys/bun	23|20|9|11|37|1121|124|1534|1861|1482|2163	9	1	0	0	0	0	0	0	0|0|0|0|0|1|10|2|6|0|8	0	0	0	0	-	no	no
[NEU1]	k73	H2AC6	-5701787	6	26124372	26124918	cys/bun	23|20|9|11|37|1121|124|1534|1861|1482|2163	9	3	0	0	0	0|0|0|0|0|0|1|0|0|0|0	0|0|0|0|0|6|10|6|6|6|6	0	0|8|0|0|0|0|9|0|2|0|5	0	0	0	0	-	no	no
[NEU1]	k73	H1-4	-5669362	6	26156558	26157343	cys/bun	23|20|9|11|37|1121|124|1534|1861|1482|2163	9	0	0	0	0	0	0	0	0	0	0	0	0	-	no	no
[NEU1]	k73	H2BC5	-5655129	6	26158348	26171576	cys/bun	23|20|9|11|37|1121|124|1534|1861|1482|2163	9	1	0	0	0	0	0	0	0|0|0|0|0|0|18|1|6|2|9	0	0	0	0	-	no	no
[NEU1]	k73	H2BC6	-5642247	6	26184023	26184458	cys/bun	23|20|9|11|37|1121|124|1534|1861|1482|2163	9	0	0	0	0	0	0	0	0	0	0	0	0	-	no	no
[NEU1]	k73	H4C4	-5637401	6	26188937	26189304	cys/bun	23|20|9|11|37|1121|124|1534|1861|1482|2163	9	0	0	0	0	0	0	0	0	0	0	0	0	-	no	no
[NEU1]	k73	H3C4	-5627184	6	26197011	26199521	cys/bun	23|20|9|11|37|1121|124|1534|1861|1482|2163	9	0	0	0	0	0	0	0	0	0	0	0	0	-	no	no
[NEU1]	k73	H2AC7	-5627184	6	26199011	26199521	cys/bun	23|20|9|11|37|1121|124|1534|1861|1482|2163	9	0	0	0	0	0	0	0	0	0	0	0	0	-	no	no
[NEU1]	k73	H2BC7	-5626489	6	26199786	26200216	cys/bun	23|20|9|11|37|1121|124|1534|1861|1482|2163	9	1	0	0	0	0	0	0	0|0|0|0|0|0|0|0|0|0|3	0	0	0	0	-	no	no
[NEU1]	k73	H4C5	-5621456	6	26204872	26205249	cys/bun	23|20|9|11|37|1121|124|1534|1861|1482|2163	9	1	0	0	0	0	0	0	0|0|0|0|0|0|0|0|3|2|4	0	0	0	0	-	no	no
[NEU1]	k73	H2BC8	-5609833	6	26216427	26216872	cys/bun	23|20|9|11|37|1121|124|1534|1861|1482|2163	9	0	0	0	0	0	0	0	0	0	0	0	0	-	no	no
[NEU1]	k73	H2AC8	-5608994	6	26217147	26217711	cys/bun	23|20|9|11|37|1121|124|1534|1861|1482|2163	9	1	0	0	0	0	0	0	0|0|0|0|0|0|0|0|0|0|2	0	0	0	0	-	no	no
[NEU1]	k73	H3C6	-5600861	6	26225382	26225844	cys/bun	23|20|9|11|37|1121|124|1534|1861|1482|2163	9	1	0	0	0	0	0	0	0|16|0|0|0|1|1|1|1|1|13	0	0	0	0	-	no	no
[NEU1]	k73	H1-3	-5591489	6	26234439	26235216	cys/bun	23|20|9|11|37|1121|124|1534|1861|1482|2163	9	0	0	0	0	0	0	0	0	0	0	0	0	-	no	no
[NEU1]	k73	H4C6	-5585684	6	26240653	26241021	cys/bun	23|20|9|11|37|1121|124|1534|1861|1482|2163	9	0	0	0	0	0	0	0	0	0	0	0	0	-	no	no
[NEU1]	k73	H4C7	-5579500	6	26246838	26247205	cys/bun	23|20|9|11|37|1121|124|1534|1861|1482|2163	9	0	0	0	0	0	0	0	0	0	0	0	0	-	no	no
[NEU1]	k73	H3C7	-5575870	6	26250369	26250835	cys/bun	23|20|9|11|37|1121|124|1534|1861|1482|2163	9	0	0	0	0	0	0	0	0	0	0	0	0	-	no	no
[NEU1]	k73	H2BC9	-5574402	6	26251878	26252303	cys/bun	23|20|9|11|37|1121|124|1534|1861|1482|2163	9	0	0	0	0	0	0	0	0	0	0	0	0	-	no	no
[NEU1]	k73	H3C8	-5555093	6	26271145	26271612	cys/bun	23|20|9|11|37|1121|124|1534|1861|1482|2163	9	0	0	0	0	0	0	0	0	0	0	0	0	-	no	no
[NEU1]	k73	H2BC10	-5553065	6	26273203	26273640	cys/bun	23|20|9|11|37|1121|124|1534|1861|1482|2163	9	0	0	0	0	0	0	0	0	0	0	0	0	-	no	no
[NEU1]	k73	H4C8	-5540978	6	26285353	26285727	cys/bun	23|20|9|11|37|1121|124|1534|1861|1482|2163	9	1	0	0	0	0	0	0	0|0|0|0|0|1|10|3|2|1|16	0	0	0	0	-	no	no
[NEU1]	k73	BTN3A2	-5448157	6	26365386	26378548	cys/bun	23|20|9|11|37|1121|124|1534|1861|1482|2163	9	2	0	0	0	0	0	0	0|0|0|0|0|5|19|24|15|7|43	0	0|1|0|0|0|0|0|0|0|0|2	0	0	-	no	no
[NEU1]	k73	BTN2A2	-5431605	6	26383323	26395100	cys/bun	23|20|9|11|37|1121|124|1534|1861|1482|2163	9	2	0	0	0	0	0	0	0|0|0|0|0|19|23|43|64|41|79	0	0|0|0|0|0|0|0|0|2|1|3	0	0	-	no	no
[NEU1]	k73	BTN3A1	-5411261	6	26402464	26415444	cys/bun	23|20|9|11|37|1121|124|1534|1861|1482|2163	9	2	0	0	0	0	0	0	0|0|0|0|0|5|10|8|8|3|15	0	0|0|0|0|0|0|0|1|2|0|7	0	0	-	no	no
[NEU1]	k73	BTN2A3P	-5395889	6	26421618	26430816	cys/bun	23|20|9|11|37|1121|124|1534|1861|1482|2163	9	2	0	0	0	0	0	0	0|0|0|0|0|1|24|3|7|0|15	0	0|0|0|0|0|11|0|11|14|12|14	0	0	-	no	no
[NEU1]	k73	BTN3A3	-5373062	6	26440699	26453643	cys/bun	23|20|9|11|37|1121|124|1534|1861|1482|2163	9	2	0	0	0	0	0	0	0|0|0|0|0|8|0|15|22|22|49	0	0|0|0|0|0|11|0|11|12|13|14	0	0	-	no	no
[NEU1]	k73	BTN2A1	-5349856	6	26458131	26476849	cys/bun	23|20|9|11|37|1121|124|1534|1861|1482|2163	9	2	0	0	0	0	0	0	0|0|0|0|0|10|3|13|4|13|29	0	0|0|0|0|0|0|0|0|0|0|6	0	0	-	no	no
[NEU1]	k73	LOC285819	-5343968	6	26472171	26482737	cys/bun	23|20|9|11|37|1121|124|1534|1861|1482|2163	9	0	0	0	0	0	0	0	0	0	0	0	0	-	no	no
[NEU1]	k73	BTN1A1	-5316053	6	26501494	26510652	cys/bun	23|20|9|11|37|1121|124|1534|1861|1482|2163	9	1	0	0	0	0	0	0	0|0|0|0|0|0|0|0|3|1|9	0	0	0	0	-	no	no
[NEU1]	k73	HCG11	-5299093	6	26521933	26527612	cys/bun	23|20|9|11|37|1121|124|1534|1861|1482|2163	9	1	0	0	0	0	0	0	0|0|0|0|0|0|0|1|4|2|9	0	0	0	0	-	no	no
[NEU1]	k73	HMGN4	-5279541	6	26538571	26547164	cys/bun	23|20|9|11|37|1121|124|1534|1861|1482|2163	9	2	0	0	0	0	0	0	0|0|0|0|0|1|12|1|2|0|9	0	0|0|0|0|0|3|27|4|6|3|12	0	0	-	no	no
[NEU1]	k73	ABT1	-5226428	6	26597170	26600277	cys/bun	23|20|9|11|37|1121|124|1534|1861|1482|2163	9	1	0	0	0	0	0	0	0|0|0|0|0|0|0|1|2|0|4	0	0	0	0	-	no	no
[NEU1]	k73	ZNF322	-5166725	6	26634610	26659980	cys/bun	23|20|9|11|37|1121|124|1534|1861|1482|2163	9	3	0|0|0|0|0|1|0|1|1|1|1	0	0	0	0	0	0|7|0|0|0|0|10|1|4|2|3	0	0|0|0|0|0|0|0|0|1|0|5	0	0	-	no	no
[NEU1]	k73	GUSBP2	-4902372	6	26839265	26924333	cys/bun	23|20|9|11|37|1121|124|1534|1861|1482|2163	9	2	0	0	0	0	0	0	0|0|0|0|0|6|0|5|11|9|22	0	0|0|0|0|0|0|0|0|1|0|5	0	0	-	no	no
[NEU1]	k73	LINC00240	-4834952	6	26924771	26991753	cys/bun	23|20|9|11|37|1121|124|1534|1861|1482|2163	9	2	0	0	0	0	0	0	0|0|0|0|0|5|10|5|17|6|17	0	0|0|0|0|0|0|0|0|1|0|5	0	0	-	no	no
[NEU1]	k73	LOC100270746	-4838620	6	26987144	26988085	cys/bun	23|20|9|11|37|1121|124|1534|1861|1482|2163	9	0	0	0	0	0	0	0	0	0	0	0	0	-	no	no
[NEU1]	k73	H2BC11	-4726130	6	27100094	27100575	cys/bun	23|20|9|11|37|1121|124|1534|1861|1482|2163	9	0	0	0	0	0	0	0	0	0	0	0	0	-	no	no
[NEU1]	k73	H2AC11	-4725391	6	27100816	27101314	cys/bun	23|20|9|11|37|1121|124|1534|1861|1482|2163	9	0	0	0	0	0	0	0	0	0	0	0	0	-	no	no
[NEU1]	k73	H2BC12	-4712068	6	27106071	27114637	cys/bun	23|20|9|11|37|1121|124|1534|1861|1482|2163	9	1	0	0	0	0	0	0	0|0|0|0|0|1|0|2|1|2|7	0	0	0	0	-	no	no
[NEU1]	k73	H4C9	-4719248	6	27107087	27107457	cys/bun	23|20|9|11|37|1121|124|1534|1861|1482|2163	9	1	0	0	0	0	0	0	0|0|0|0|0|0|9|1|1|0|0	0	0	0	0	-	no	no
[NEU1]	k73	H2AC12	-4711364	6	27114860	27115341	cys/bun	23|20|9|11|37|1121|124|1534|1861|1482|2163	9	1	0	0	0	0	0	0	0|0|0|0|0|3|0|5|7|5|10	0	0	0	0	-	no	no
[NEU1]	k73	MIR3143	-4711238	6	27115404	27115467	cys/bun	23|20|9|11|37|1121|124|1534|1861|1482|2163	9	0	0	0	0	0	0	0	0	0	0	0	0	-	no	no
[NEU1]	k73	PRSS16	-4602306	6	27215501	27224399	cys/bun	23|20|9|11|37|1121|124|1534|1861|1482|2163	9	1	0	0	0	0	0	0	0|0|0|0|0|0|10|0|1|0|7	0	0	0	0	-	no	no
[NEU1]	k73	POM121L2	-4546694	6	27276841	27280011	cys/bun	23|20|9|11|37|1121|124|1534|1861|1482|2163	9	0	0	0	0	0	0	0	0	0	0	0	0	glomerulus	no	no
[NEU1]	k73	VN1R10P	-4532964	6	27292539	27293741	cys/bun	23|20|9|11|37|1121|124|1534|1861|1482|2163	9	0	0	0	0	0	0	0	0	0	0	0	0	-	no	no
[NEU1]	k73	ZNF204P	-4483552	6	27325601	27343153	cys/bun	23|20|9|11|37|1121|124|1534|1861|1482|2163	9	2	0	0	0	0	0	0	0|0|0|0|0|3|0|3|13|5|16	0	0|0|0|0|0|0|0|0|1|0|0	0	0	-	no	no
[NEU1]	k73	ZNF391	-4457478	6	27356523	27369227	cys/bun	23|20|9|11|37|1121|124|1534|1861|1482|2163	9	2	0	0	0	0	0	0	0|0|0|0|0|3|0|13|65|45|65	0	0|0|0|0|0|0|0|3|2|2|5	0	0	-	no	no
[NEU1]	k73	ZNF184	-4385808	6	27418520	27440897	cys/bun	23|20|9|11|37|1121|124|1534|1861|1482|2163	9	1	0	0	0	0	0	0	0|0|0|0|0|0|0|0|3|0|2	0	0	0	0	-	no	no
[NEU1]	k73	LINC01012	-4148704	6	27661813	27678001	cys/bun	23|20|9|11|37|1121|124|1534|1861|1482|2163	9	1	0	0	0	0	0	0	0|0|0|0|0|2|0|10|52|28|78	0	0	0	0	-	no	no
[NEU1]	k73	LOC100131289	-4095739	6	27729522	27730966	cys/bun	23|20|9|11|37|1121|124|1534|1861|1482|2163	9	0	0	0	0	0	0	0	0	0	0	0	0	-	no	no
[NEU1]	k73	H2BC13	-4050996	6	27775256	27775709	cys/bun	23|20|9|11|37|1121|124|1534|1861|1482|2163	9	1	0	0	0	0	0	0	0|0|0|0|0|0|0|0|1|0|1	0	0	0	0	-	no	no
[NEU1]	k73	H2AC13	-4050260	6	27775976	27776445	cys/bun	23|20|9|11|37|1121|124|1534|1861|1482|2163	9	0	0	0	0	0	0	0	0	0	0	0	0	-	no	no
[NEU1]	k73	H3C10	-4048391	6	27777841	27778314	cys/bun	23|20|9|11|37|1121|124|1534|1861|1482|2163	9	0	0	0	0	0	0	0	0	0	0	0	0	-	no	no
[NEU1]	k73	H2AC14	-4044187	6	27782079	27782518	cys/bun	23|20|9|11|37|1121|124|1534|1861|1482|2163	9	0	0	0	0	0	0	0	0	0	0	0	0	-	no	no
[NEU1]	k73	H2BC14	-4043438	6	27782821	27783267	cys/bun	23|20|9|11|37|1121|124|1534|1861|1482|2163	9	0	0	0	0	0	0	0	0	0	0	0	0	-	no	no
[NEU1]	k73	H4C11	-4034447	6	27791902	27792258	cys/bun	23|20|9|11|37|1121|124|1534|1861|1482|2163	9	0	0	0	0	0	0	0	0	0	0	0	0	-	no	no
[NEU1]	k73	H4C12	-4027400	6	27798951	27799305	cys/bun	23|20|9|11|37|1121|124|1534|1861|1482|2163	9	0	0	0	0	0	0	0	0	0	0	0	0	-	no	no
[NEU1]	k73	H2AC15	-4020588	6	27805657	27806117	cys/bun	23|20|9|11|37|1121|124|1534|1861|1482|2163	9	0	0	0	0	0	0	0	0	0	0	0	0	-	no	no
[NEU1]	k73	H2BC15	-4019817	6	27806439	27806888	cys/bun	23|20|9|11|37|1121|124|1534|1861|1482|2163	9	0	0	0	0	0	0	0	0	0	0	0	0	-	no	no
[NEU1]	k73	H2AC16	-3993129	6	27833106	27833576	cys/bun	23|20|9|11|37|1121|124|1534|1861|1482|2163	9	0	0	0	0	0	0	0	0	0	0	0	0	-	no	no
[NEU1]	k73	H1-5	-3991346	6	27834569	27835359	cys/bun	23|20|9|11|37|1121|124|1534|1861|1482|2163	9	0	0	0	0	0	0	0	0	0	0	0	0	-	no	no
[NEU1]	k73	H3C11	-3986606	6	27839622	27840099	cys/bun	23|20|9|11|37|1121|124|1534|1861|1482|2163	9	0	0	0	0	0	0	0	0	0	0	0	0	-	no	no
[NEU1]	k73	H4C13	-3985416	6	27840925	27841289	cys/bun	23|20|9|11|37|1121|124|1534|1861|1482|2163	9	0	0	0	0	0	0	0	0	0	0	0	0	-	no	no
[NEU1]	k73	H3C12	-3968135	6	27858092	27858570	cys/bun	23|20|9|11|37|1121|124|1534|1861|1482|2163	9	0	0	0	0	0	0	0	0	0	0	0	0	-	no	no
[NEU1]	k73	H2AC17	-3965742	6	27860476	27860963	cys/bun	23|20|9|11|37|1121|124|1534|1861|1482|2163	9	0	0	0	0	0	0	0	0	0	0	0	0	-	no	no
[NEU1]	k73	H2BC17	-3965036	6	27861202	27861669	cys/bun	23|20|9|11|37|1121|124|1534|1861|1482|2163	9	0	0	0	0	0	0	0	0	0	0	0	0	-	no	no
[NEU1]	k73	OR2B2	-3946531	6	27878962	27880174	cys/bun	23|20|9|11|37|1121|124|1534|1861|1482|2163	9	0	0	0	0	0	0	0	0	0	0	0	0	-	no	no
[NEU1]	k73	OR2B6	-3900745	6	27925018	27925960	cys/bun	23|20|9|11|37|1121|124|1534|1861|1482|2163	9	0	0	0	0	0	0	0	0	0	0	0	0	-	no	no
[NEU1]	k73	ZNF165	-3769365	6	28048481	28057340	cys/bun	23|20|9|11|37|1121|124|1534|1861|1482|2163	9	1	0	0	0	0	0	0	0|0|0|0|0|1|0|1|3|0|7	0	0	0	0	-	no	no
[NEU1]	k73	ZSCAN12P1	-3763212	6	28058584	28063493	cys/bun	23|20|9|11|37|1121|124|1534|1861|1482|2163	9	1	0	0	0	0	0	0	0|0|0|0|0|0|0|3|1|0|0	0	0	0	0	-	no	no
[NEU1]	k73	ZSCAN16-AS1	-3721611	6	28089572	28105094	cys/bun	23|20|9|11|37|1121|124|1534|1861|1482|2163	9	0	0	0	0	0	0	0	0	0	0	0	0	-	no	no
[NEU1]	k73	ZSCAN16	-3728849	6	28092386	28097856	cys/bun	23|20|9|11|37|1121|124|1534|1861|1482|2163	9	1	0	0	0	0	0	0	0|0|0|0|0|6|0|7|18|14|15	0	0	0	0	-	no	no
[NEU1]	k73	ZKSCAN8	-3699455	6	28109687	28127250	cys/bun	23|20|9|11|37|1121|124|1534|1861|1482|2163	9	1	0	0	0	0	0	0	0|0|0|0|0|0|0|0|2|0|20	0	0	0	0	-	no	no
[NEU1]	k73	ZNF192P1	-3689332	6	28129538	28137373	cys/bun	23|20|9|11|37|1121|124|1534|1861|1482|2163	9	1	0	0	0	0	0	0	0|0|0|0|0|4|0|8|11|5|23	0	0	0	0	-	no	no
[NEU1]	k73	TOB2P1	-3639998	6	28183115	28186707	cys/bun	23|20|9|11|37|1121|124|1534|1861|1482|2163	9	1	0	0	0	0	0	0	0|0|0|0|0|1|0|0|3|0|0	0	0	0	0	-	no	no
[NEU1]	k73	ZSCAN9	-3625441	6	28193028	28201264	cys/bun	23|20|9|11|37|1121|124|1534|1861|1482|2163	9	1	0	0	0	0	0	0	0|0|0|0|0|0|0|0|0|0|1	0	0	0	0	-	no	no
[NEU1]	k73	ZKSCAN4	-3606703	6	28212489	28220002	cys/bun	23|20|9|11|37|1121|124|1534|1861|1482|2163	9	2	0	0	0	0	0	0	0|0|0|0|0|0|0|0|2|0|11	0	0|0|0|0|0|0|0|1|0|0|0	0	0	-	no	no
[NEU1]	k73	NKAPL	-3597969	6	28227074	28228736	cys/bun	23|20|9|11|37|1121|124|1534|1861|1482|2163	9	3	0|0|0|0|0|0|0|0|1|0|1	0	0	0	0|0|0|0|0|1|0|3|2|2|3	0	0|0|0|0|0|0|0|1|1|0|1	0	0	0	0	-	no	no
[NEU1]	k73	ZSCAN26	-3580705	6	28234787	28246000	cys/bun	23|20|9|11|37|1121|124|1534|1861|1482|2163	9	2	0	0	0	0	0	0	0|0|0|0|0|2|0|13|9|3|11	0	0|0|0|0|0|0|0|0|0|0|1	0	0	-	no	no
[NEU1]	k73	PGBD1	-3556379	6	28249313	28270326	cys/bun	23|20|9|11|37|1121|124|1534|1861|1482|2163	9	1	0	0	0	0	0	0	0|0|0|0|0|0|0|3|1|0|2	0	0	0	0	-	no	no
[NEU1]	k73	ZSCAN31	-3522553	6	28292514	28304152	cys/bun	23|20|9|11|37|1121|124|1534|1861|1482|2163	9	2	0	0	0	0	0	0	0|0|0|0|0|3|0|5|16|4|16	0	0|0|0|0|0|0|0|2|1|1|0	0	0	-	no	no
[NEU1]	k73	ZKSCAN3	-3489751	6	28317690	28336954	cys/bun	23|20|9|11|37|1121|124|1534|1861|1482|2163	9	1	0	0	0	0	0	0	0|0|0|0|0|1|0|8|4|1|9	0	0	0	0	-	no	no
[NEU1]	k73	ZSCAN12	-3459161	6	28346597	28367544	cys/bun	23|20|9|11|37|1121|124|1534|1861|1482|2163	9	2	0	0	0	0	0	0	0|0|0|0|0|0|0|0|2|0|4	0	0|0|0|0|0|0|0|0|0|0|1	0	0	-	no	no
[NEU1]	k73	ZSCAN23	-3415426	6	28400431	28411279	cys/bun	23|20|9|11|37|1121|124|1534|1861|1482|2163	9	1	0	0	0	0	0	0	0|0|0|0|0|4|0|8|29|15|57	0	0	0	0	-	no	no
[NEU1]	k73	GPX6	-3343135	6	28471072	28483570	cys/bun	23|20|9|11|37|1121|124|1534|1861|1482|2163	9	1	0|0|0|0|0|0|0|1|1|0|1	0	0	0	0	0	0	0	0	0	0	-	no	no
[NEU1]	k73	GPX5	-3323977	6	28493788	28502728	cys/bun	23|20|9|11|37|1121|124|1534|1861|1482|2163	9	0	0	0	0	0	0	0	0	0	0	0	0	-	no	no
[NEU1]	k73	ZBED9	-3271593	6	28539406	28555112	cys/bun	23|20|9|11|37|1121|124|1534|1861|1482|2163	9	1	0	0	0	0	0	0	0|0|0|0|0|1|0|2|0|0|16	0	0	0	0	-	no	no
[NEU1]	k73	LOC401242	-2995251	6	28827401	28831454	cys/bun	23|20|9|11|37|1121|124|1534|1861|1482|2163	9	0	0	0	0	0	0	0	0	0	0	0	0	-	no	no
[NEU1]	k73	HCG14	-2961608	6	28864306	28865097	cys/bun	23|20|9|11|37|1121|124|1534|1861|1482|2163	9	1	0	0	0	0	0	0	0|0|0|0|0|0|0|1|0|0|5	0	0	0	0	-	no	no
[NEU1]	k73	TRIM27	-2934937	6	28870778	28891768	cys/bun	23|20|9|11|37|1121|124|1534|1861|1482|2163	9	1	0	0	0	0	0	0	0|0|0|0|0|3|0|11|9|6|32	0	0	0	0	-	no	no
[NEU1]	k73	LINC01556	-2914390	6	28911560	28912315	cys/bun	23|20|9|11|37|1121|124|1534|1861|1482|2163	9	0	0	0	0	0	0	0	0	0	0	0	0	-	no	no
[NEU1]	k73	ZNF311	-2853668	6	28962593	28973037	cys/bun	23|20|9|11|37|1121|124|1534|1861|1482|2163	9	2	0	0	0	0	0	0	0|0|0|0|0|5|0|7|16|5|41	0	0|0|0|0|0|0|0|0|0|0|2	0	0	-	no	no
[NEU1]	k73	LOC100129636	-2782188	6	29003999	29044517	cys/bun	23|20|9|11|37|1121|124|1534|1861|1482|2163	9	0	0	0	0	0	0	0	0	0	0	0	0	-	no	no
[NEU1]	k73	OR2W1	-2813753	6	29011989	29012952	cys/bun	23|20|9|11|37|1121|124|1534|1861|1482|2163	9	0	0	0	0	0	0	0	0	0	0	0	0	-	no	no
[NEU1]	k73	OR2B3	-2771615	6	29053984	29055090	cys/bun	23|20|9|11|37|1121|124|1534|1861|1482|2163	9	0	0	0	0	0	0	0	0	0	0	0	0	-	no	no
[NEU1]	k73	OR2J3	-2746044	6	29079586	29080661	cys/bun	23|20|9|11|37|1121|124|1534|1861|1482|2163	9	0	0	0	0	0	0	0	0	0	0	0	0	-	no	no
[NEU1]	k73	OR2J2	-2684354	6	29141310	29142351	cys/bun	23|20|9|11|37|1121|124|1534|1861|1482|2163	9	0	0	0	0	0	0	0	0	0	0	0	0	-	no	no
[NEU1]	k73	OR14J1	-2551273	6	29274466	29275432	cys/bun	23|20|9|11|37|1121|124|1534|1861|1482|2163	9	0	0	0	0	0	0	0	0	0	0	0	0	-	no	no
[NEU1]	k73	OR5V1	-2502651	6	29323006	29324054	cys/bun	23|20|9|11|37|1121|124|1534|1861|1482|2163	9	1	0|0|0|0|0|0|0|0|0|0|1	0	0	0	0	0	0	0	0	0	0	-	no	no
[NEU1]	k73	OR12D3	-2483637	6	29341199	29343068	cys/bun	23|20|9|11|37|1121|124|1534|1861|1482|2163	9	0	0	0	0	0	0	0	0	0	0	0	0	-	no	no
[NEU1]	k73	OR12D2	-2461257	6	29364415	29365448	cys/bun	23|20|9|11|37|1121|124|1534|1861|1482|2163	9	0	0	0	0	0	0	0	0	0	0	0	0	-	no	no
[NEU1]	k73	OR11A1	-2431196	6	29393280	29395509	cys/bun	23|20|9|11|37|1121|124|1534|1861|1482|2163	9	0	0	0	0	0	0	0	0	0	0	0	0	-	no	no
[NEU1]	k73	OR10C1	-2417951	6	29407715	29408754	cys/bun	23|20|9|11|37|1121|124|1534|1861|1482|2163	9	1	0|0|0|0|0|1|0|1|2|2|2	0	0	0	0	0	0	0	0	0	0	-	no	no
[NEU1]	k73	OR2H1	-2394606	6	29426229	29432099	cys/bun	23|20|9|11|37|1121|124|1534|1861|1482|2163	9	2	0|0|0|0|0|1|0|1|1|1|1	0	0	0	0	0	0	0	0|0|0|0|0|0|0|3|0|0|5	0	0	-	no	no
[NEU1]	k73	MAS1L	-2371026	6	29454542	29455679	cys/bun	23|20|9|11|37|1121|124|1534|1861|1482|2163	9	1	0	0	0	0	0	0	0|0|0|0|0|1|0|0|2|0|3	0	0	0	0	-	no	no
[NEU1]	k73	LINC01015	-2325360	6	29497182	29501345	cys/bun	23|20|9|11|37|1121|124|1534|1861|1482|2163	9	0	0	0	0	0	0	0	0	0	0	0	0	-	no	no
[NEU1]	k73	UBD	-2299003	6	29523388	29527702	cys/bun	23|20|9|11|37|1121|124|1534|1861|1482|2163	9	3	0|0|0|0|0|0|0|0|0|0|1	0	0	0	0|0|0|0|0|1|0|2|1|1|17	0	0|0|0|0|0|1|0|3|2|2|27	0	0	0	0	-	no	no
[NEU1]	k73	SNORD32B	-2276600	6	29550028	29550105	cys/bun	23|20|9|11|37|1121|124|1534|1861|1482|2163	9	0	0	0	0	0	0	0	0	0	0	0	0	-	no	no
[NEU1]	k73	OR2H2	-2269960	6	29555682	29556745	cys/bun	23|20|9|11|37|1121|124|1534|1861|1482|2163	9	1	0	0	0	0	0	0	0|0|0|0|0|0|0|5|1|0|9	0	0	0	0	-	no	no
[NEU1]	k73	GABBR1	-2225743	6	29570004	29600962	cys/bun	23|20|9|11|37|1121|124|1534|1861|1482|2163	9	2	0	0	0	0	0	0	0|0|0|0|0|1|0|0|1|0|2	0	0|0|0|0|0|0|0|0|0|1|1	0	0	-	no	no
[NEU1]	k73	MOG	-2186556	6	29624757	29640149	cys/bun	23|20|9|11|37|1121|124|1534|1861|1482|2163	9	2	0	0	0|0|0|0|0|0|0|1|1|1|1	0	0	0	0|0|0|0|0|0|0|2|2|1|3	0	0	0	0	-	no	no
[NEU1]	k73	ZFP57	-2181774	6	29640168	29644931	cys/bun	23|20|9|11|37|1121|124|1534|1861|1482|2163	9	4	0|0|0|0|0|0|0|1|0|0|1	0	0	0	0|0|0|0|0|1|0|1|1|1|1	0|0|0|0|0|0|0|0|1|1|2	0|0|0|0|0|0|0|2|4|1|28	0	0	0	0	-	no	no
[NEU1]	k73	HLA-F	-2131632	6	29691116	29695073	cys/bun	23|20|9|11|37|1121|124|1534|1861|1482|2163	9	2	0	0	0	0	0	0	0|0|0|0|0|0|0|6|8|7|30	0	0|0|0|0|0|0|0|5|2|1|8	0	0	-	no	no
[NEU1]	k73	HLA-F-AS1	-2109879	6	29694377	29716826	cys/bun	23|20|9|11|37|1121|124|1534|1861|1482|2163	9	2	0	0	0	0	0	0	0|0|0|0|0|12|0|11|25|16|59	0	0|0|0|0|0|0|0|0|2|0|6	0	0	-	no	no
[NEU1]	k73	IFITM4P	-2107780	6	29718583	29718925	cys/bun	23|20|9|11|37|1121|124|1534|1861|1482|2163	9	1	0	0	0	0	0	0	0|0|0|0|0|7|0|20|8|8|55	0	0	0	0	-	no	no
[NEU1]	k73	HCG4	-2065855	6	29758807	29760850	cys/bun	23|20|9|11|37|1121|124|1534|1861|1482|2163	9	2	0	0	0	0	0|0|0|0|0|0|0|0|1|1|1	0	0|0|0|0|0|6|1|10|14|14|37	0	0	0	0	-	no	no
[NEU1]	k73	LOC554223	-2061121	6	29759682	29765584	cys/bun	23|20|9|11|37|1121|124|1534|1861|1482|2163	9	0	0	0	0	0	0	0	0	0	0	0	0	-	no	no
[NEU1]	k73	HLA-G	-2027806	6	29794755	29798899	cys/bun	23|20|9|11|37|1121|124|1534|1861|1482|2163	9	2	0	0	0	0	0	0	0|0|0|0|0|2|0|3|6|1|37	0	0|0|0|0|0|0|0|13|1|0|8	0	0	-	no	no
[NEU1]	k73	HLA-H	-1967848	6	29855536	29858857	cys/bun	23|20|9|11|37|1121|124|1534|1861|1482|2163	9	2	0	0	0	0	0	0	0|0|0|0|0|0|0|3|1|0|4	0	0|0|0|0|0|0|0|13|4|1|8	0	0	-	no	no
[NEU1]	k73	HCG4B	-1931713	6	29892368	29894992	cys/bun	23|20|9|11|37|1121|124|1534|1861|1482|2163	9	1	0	0	0	0	0	0	0|0|0|0|0|0|0|9|8|4|25	0	0	0	0	-	no	no
[NEU1]	k73	HLA-A	-1913044	6	29910246	29913661	cys/bun	23|20|9|11|37|1121|124|1534|1861|1482|2163	9	2	0	0	0	0	0	0	0|0|0|0|0|5|0|12|4|3|12	0	0|0|0|0|0|0|0|14|3|1|8	0	0	-	no	no
[NEU1]	k73	HCG9	-1880528	6	29942891	29946177	cys/bun	23|20|9|11|37|1121|124|1534|1861|1482|2163	9	1	0	0	0	0	0	0	0|0|0|0|0|12|1|20|31|17|101	0	0	0	0	-	no	no
[NEU1]	k73	ZNRD1ASP	-1797744	6	29968787	30028961	cys/bun	23|20|9|11|37|1121|124|1534|1861|1482|2163	9	2	0	0	0	0	0	0	0|0|0|0|0|4|0|6|10|4|49	0	0|0|0|0|0|1|0|4|1|1|36	0	0	-	no	no
[NEU1]	k73	HLA-J	-1848972	6	29973747	29977733	cys/bun	23|20|9|11|37|1121|124|1534|1861|1482|2163	9	1	0	0	0	0	0	0	0|0|0|0|0|9|0|23|18|17|40	0	0	0	0	-	no	no
[NEU1]	k73	HCG8	-1845006	6	29979877	29981699	cys/bun	23|20|9|11|37|1121|124|1534|1861|1482|2163	9	0	0	0	0	0	0	0	0	0	0	0	0	-	no	no
[NEU1]	k73	ZNRD1	-1794019	6	30029016	30032686	cys/bun	23|20|9|11|37|1121|124|1534|1861|1482|2163	9	2	0	0	0	0|0|0|0|0|0|0|0|1|2|12	0	0	0|0|0|0|0|21|0|18|44|26|104	0	0	0	0	-	no	no
[NEU1]	k73	PPP1R11	-1788597	6	30034931	30038108	cys/bun	23|20|9|11|37|1121|124|1534|1861|1482|2163	9	2	0	0	0	0	0	0	0|0|0|0|0|8|0|9|13|9|44	0	0|0|0|0|0|0|0|0|1|1|10	0	0	-	no	no
[NEU1]	k73	RNF39	-1783077	6	30038042	30043628	cys/bun	23|20|9|11|37|1121|124|1534|1861|1482|2163	9	2	0	0	0	0	0	0	0|0|0|0|0|27|0|35|36|29|97	0	0|0|0|0|0|6|0|11|26|13|31	0	0	-	no	no
[NEU1]	k73	TRIM31	-1745838	6	30070673	30080867	cys/bun	23|20|9|11|37|1121|124|1534|1861|1482|2163	9	1	0	0	0	0	0	0	0|0|0|0|0|5|0|3|3|2|2	0	0	0	0	-	no	no
[NEU1]	k73	TRIM40	-1710193	6	30103884	30116512	cys/bun	23|20|9|11|37|1121|124|1534|1861|1482|2163	9	1	0	0	0	0	0	0	0|0|0|0|0|0|0|2|0|0|0	0	0	0	0	-	no	no
[NEU1]	k73	TRIM10	-1697994	6	30119722	30128711	cys/bun	23|20|9|11|37|1121|124|1534|1861|1482|2163	9	1	0	0	0	0	0	0	0|0|0|0|0|1|0|1|2|0|1	0	0	0	0	-	no	no
[NEU1]	k73	TRIM15	-1686232	6	30130982	30140473	cys/bun	23|20|9|11|37|1121|124|1534|1861|1482|2163	9	1	0	0	0	0	0	0	0|0|0|0|0|0|0|3|1|0|5	0	0	0	0	-	no	no
[NEU1]	k73	TRIM26	-1645434	6	30152231	30181271	cys/bun	23|20|9|11|37|1121|124|1534|1861|1482|2163	9	2	0	0	0	0	0	0	0|0|0|0|0|2|0|9|3|5|8	0	0|0|0|0|0|4|0|13|16|10|26	0	0	-	no	no
[NEU1]	k73	HCG17	-1532794	6	30201815	30293911	cys/bun	23|20|9|11|37|1121|124|1534|1861|1482|2163	9	1	0	0	0	0	0	0	0|0|0|0|0|0|0|5|1|0|12	0	0	0	0	-	no	no
[NEU1]	k73	HLA-L	-1591977	6	30227338	30234728	cys/bun	23|20|9|11|37|1121|124|1534|1861|1482|2163	9	2	0	0	0	0	0	0	0|0|0|0|0|4|0|21|29|7|17	0	0|0|0|0|0|0|0|17|8|0|10	0	0	-	no	no
[NEU1]	k73	MIR6891	-1597388	6	30229276	30229317	cys/bun	23|20|9|11|37|1121|124|1534|1861|1482|2163	9	1	0	0	0	0	0	0	2|0|0|0|0|8|0|50|48|12|12	0	0	0	0	-	no	no
[NEU1]	k73	HCG18	-1531772	6	30255173	30294933	cys/bun	23|20|9|11|37|1121|124|1534|1861|1482|2163	9	2	0	0	0	0	0	0	0|0|0|0|0|29|0|23|38|34|52	0	0|0|0|0|0|15|0|13|24|28|42	0	0	-	no	no
[NEU1]	k73	TRIM39	-1515199	6	30294620	30311506	cys/bun	23|20|9|11|37|1121|124|1534|1861|1482|2163	9	2	0	0	0	0	0	0	0|0|0|0|0|0|0|2|2|3|28	0	0|0|0|0|0|0|0|45|26|1|3	0	0	-	no	no
[NEU1]	k73	TRIM39-RPP21	-1512070	6	30297087	30314635	cys/bun	23|20|9|11|37|1121|124|1534|1861|1482|2163	9	0	0	0	0	0	0	0	0	0	0	0	0	-	no	no
[NEU1]	k73	RPP21	-1512070	6	30312905	30314635	cys/bun	23|20|9|11|37|1121|124|1534|1861|1482|2163	9	2	0	0	0	0	0	0	0|0|0|0|0|5|0|3|5|5|7	0	0|0|0|0|0|0|0|1|0|0|0	0	0	-	no	no
[NEU1]	k73	HLA-E	-1364723	6	30457182	30461982	cys/bun	23|20|9|11|37|1121|124|1534|1861|1482|2163	9	2	0	0	0	0	0	0	0|0|0|0|0|1|0|13|3|2|6	0	0|0|0|0|0|13|0|78|69|9|30	0	0	-	no	no
[NEU1]	k73	GNL1	-1301334	6	30509154	30525371	cys/bun	23|20|9|11|37|1121|124|1534|1861|1482|2163	9	1	0	0	0|0|0|0|0|0|0|1|0|0|0	0	0	0	0	0	0	0	0	-	no	no
[NEU1]	k73	PRR3	-1294232	6	30524485	30532473	cys/bun	23|20|9|11|37|1121|124|1534|1861|1482|2163	9	0	0	0	0	0	0	0	0	0	0	0	0	-	no	no
[NEU1]	k73	ABCF1	-1267396	6	30539169	30559309	cys/bun	23|20|9|11|37|1121|124|1534|1861|1482|2163	9	1	0	0	0	0	0	0	0|0|0|0|0|12|0|19|16|12|36	0	0	0	0	-	no	no
[NEU1]	k73	MIR877	-1274511	6	30552108	30552194	cys/bun	23|20|9|11|37|1121|124|1534|1861|1482|2163	9	0	0	0	0	0	0	0	0	0	0	0	0	-	no	no
[NEU1]	k73	PPP1R10	-1241621	6	30568176	30585084	cys/bun	23|20|9|11|37|1121|124|1534|1861|1482|2163	9	2	0	0	0|0|0|0|0|0|0|1|1|0|1	0	0	0	0|0|0|0|0|0|0|0|1|0|0	0	0	0	0	-	no	no
[NEU1]	k73	MRPS18B	-1232531	6	30585485	30594174	cys/bun	23|20|9|11|37|1121|124|1534|1861|1482|2163	9	1	0	0	0	0	0	0	0	0	0|0|0|0|0|0|0|4|0|0|0	0	0	-	no	no
[NEU1]	k73	ATAT1	-1212107	6	30594612	30614598	cys/bun	23|20|9|11|37|1121|124|1534|1861|1482|2163	9	2	0	0	0	0	0	0	0|0|0|0|0|0|0|0|0|0|1	0	0|0|0|0|0|4|0|1|1|4|4	0	0	-	no	no
[NEU1]	k73	C6orf136	-1205718	6	30614815	30620987	cys/bun	23|20|9|11|37|1121|124|1534|1861|1482|2163	9	2	0	0	0	0	0	0	0|0|0|0|0|9|0|9|10|6|7	0	0|0|0|0|0|2|0|2|3|1|3	0	0	-	no	no
[NEU1]	k73	DHX16	-1185875	6	30620895	30640830	cys/bun	23|20|9|11|37|1121|124|1534|1861|1482|2163	9	3	0|0|0|0|0|1|0|1|1|1|1	0	0	0	0	0	0|0|0|0|0|8|0|15|19|13|21	0	0|0|0|0|0|4|0|6|6|7|4	0	1	-	no	no
[NEU1]	k73	PPP1R18	-1171033	6	30644165	30655672	cys/bun	23|20|9|11|37|1121|124|1534|1861|1482|2163	9	2	0	0	0	0	0	0	7|0|0|0|0|3|0|6|10|7|8	0	0|0|0|0|0|6|0|9|8|12|15	0	0	-	no	no
[NEU1]	k73	NRM	-1167508	6	30655823	30659197	cys/bun	23|20|9|11|37|1121|124|1534|1861|1482|2163	9	2	0	0	0	0	0	0	0|0|0|0|0|17|3|16|22|17|23	0	0|0|0|0|0|2|1|3|1|2|1	0	0	-	no	no
[NEU1]	k73	MDC1	-1141247	6	30667583	30685458	cys/bun	23|20|9|11|37|1121|124|1534|1861|1482|2163	9	3	0|0|0|0|0|2|2|2|2|2|2	0	0	0	0	0	0|0|0|0|0|32|4|23|28|27|26	0	0|0|0|0|0|34|2|23|30|27|37	0	0	-	no	no
[NEU1]	k73	TUBB	-1133510	6	30688156	30693195	cys/bun	23|20|9|11|37|1121|124|1534|1861|1482|2163	9	2	0	0	0	0	0|0|0|0|0|6|0|6|6|6|6	0	0|0|0|0|0|0|0|0|1|0|1	0	0	0	0	tubulo-interstitial	no	no
[NEU1]	k73	FLOT1	-1116252	6	30695510	30710453	cys/bun	23|20|9|11|37|1121|124|1534|1861|1482|2163	9	2	0	0	0	0	0	0	4|0|0|0|0|40|3|44|69|37|54	0	0|0|0|0|0|22|0|26|60|25|30	0	0	-	no	no
[NEU1]	k73	IER3	-1114378	6	30710975	30712327	cys/bun	23|20|9|11|37|1121|124|1534|1861|1482|2163	9	2	0	0	0|0|0|0|0|0|0|1|0|0|0	0	0	0	0|0|0|0|0|14|0|24|21|10|21	0	0	0	0	-	no	no
[NEU1]	k73	DDR1	-958772	6	30851860	30867933	cys/bun	23|20|9|11|37|1121|124|1534|1861|1482|2163	9	3	0	0	0	0	0|0|0|0|0|0|0|1|0|0|0	0	0|0|0|0|0|2|0|10|7|2|11	0	0|0|0|0|0|0|0|1|0|0|0	3	0	-	no	no
[NEU1]	k73	MIR4640	-967956	6	30858659	30858749	cys/bun	23|20|9|11|37|1121|124|1534|1861|1482|2163	9	0	0	0	0	0	0	0	0	0	0	0	0	-	no	no
[NEU1]	k73	GTF2H4	-944825	6	30875976	30881880	cys/bun	23|20|9|11|37|1121|124|1534|1861|1482|2163	9	2	0	0	0	0	0	0	0|0|0|0|0|14|2|22|21|20|16	0	0|0|0|0|0|0|0|4|0|0|0	0	0	-	no	no
[NEU1]	k73	VARS2	-932470	6	30881981	30894235	cys/bun	23|20|9|11|37|1121|124|1534|1861|1482|2163	9	4	0	0	0	0	0	0|0|0|0|0|0|0|1|0|0|0	3|0|0|1|0|11|0|55|22|8|24	0|0|0|0|0|0|0|1|0|0|0	0|0|0|0|0|0|0|10|4|1|1	0	0	-	no	no
[NEU1]	k73	SFTA2	-926753	6	30899126	30899952	cys/bun	23|20|9|11|37|1121|124|1534|1861|1482|2163	9	2	0	0	0	0	0	0	0|0|0|0|0|3|0|18|10|3|5	0	0|0|0|0|0|0|0|6|1|4|3	0	0	-	no	no
[NEU1]	k73	MUCL3	-904707	6	30908776	30921998	cys/bun	23|20|9|11|37|1121|124|1534|1861|1482|2163	9	1	0	0	0	0	0	0	4|0|0|0|0|2|0|9|9|1|3	0	0	0	0	-	no	no
[NEU1]	k73	MUC21	-869030	6	30951484	30957675	cys/bun	23|20|9|11|37|1121|124|1534|1861|1482|2163	9	1	0	0	0	0	0	0	0|0|0|0|0|1|0|17|5|3|7	0	0	0	0	-	no	no
[NEU1]	k73	MUC22	-823526	6	30973728	31003179	cys/bun	23|20|9|11|37|1121|124|1534|1861|1482|2163	9	1	0	0	0	0	0	0	0|0|0|0|0|1|0|0|3|0|0	0	0	0	0	-	no	no
[NEU1]	k73	HCG22	-799050	6	31021226	31027655	cys/bun	23|20|9|11|37|1121|124|1534|1861|1482|2163	9	2	0	0	0	0	0	0	3|0|0|0|0|16|0|93|71|16|43	0	0|0|0|0|0|0|0|0|2|0|1	0	0	-	no	no
[NEU1]	k73	C6orf15	-746373	6	31078999	31080332	cys/bun	23|20|9|11|37|1121|124|1534|1861|1482|2163	9	2	0	0	0	0	0	0	0|0|0|0|0|0|0|53|6|0|6	0	0|0|0|0|0|5|0|36|21|6|9	0	0	-	no	no
[NEU1]	k73	PSORS1C1	-718836	6	31082607	31107869	cys/bun	23|20|9|11|37|1121|124|1534|1861|1482|2163	9	3	0	0	0|0|0|0|0|1|0|1|1|1|1	0	0	0	2|0|0|0|0|14|1|131|72|17|34	0	3|0|0|0|0|7|0|43|56|7|13	0	0	-	no	no
[NEU1]	k73	CDSN	-738453	6	31082864	31088252	cys/bun	23|20|9|11|37|1121|124|1534|1861|1482|2163	9	3	0|0|0|0|0|1|0|1|1|1|1	0	0	0	0	0	0|0|0|0|0|0|0|10|7|0|1	0	0|0|0|0|0|2|0|30|19|4|13	0	0	-	no	no
[NEU1]	k73	PSORS1C2	-719578	6	31105310	31107127	cys/bun	23|20|9|11|37|1121|124|1534|1861|1482|2163	9	1	0	0	0	0	0	0	0|0|0|0|0|7|0|119|68|11|23	0	0	0	0	-	no	no
[NEU1]	k73	CCHCR1	-700690	6	31110215	31126015	cys/bun	23|20|9|11|37|1121|124|1534|1861|1482|2163	9	4	0	0	0	0	0|0|0|0|0|0|0|2|0|0|0	0|0|0|0|0|0|0|1|0|0|0	3|0|0|3|0|29|0|145|121|42|81	0	4|0|0|0|0|14|0|25|53|13|14	0	0	-	no	no
[NEU1]	k73	TCF19	-694713	6	31126302	31131992	cys/bun	23|20|9|11|37|1121|124|1534|1861|1482|2163	9	2	0	0	0	0	0	0	7|0|0|0|0|6|0|142|96|11|27	0	0|0|0|0|0|4|0|73|68|4|14	0	0	-	no	no
[NEU1]	k73	POU5F1	-688235	6	31132113	31138470	cys/bun	23|20|9|11|37|1121|124|1534|1861|1482|2163	9	2	0	0	0	0	0	0	7|0|0|2|0|11|0|137|85|10|33	0	0|0|0|0|0|0|0|4|30|0|0	0	0	-	no	no
[NEU1]	k73	PSORS1C3	-681029	6	31141511	31145676	cys/bun	23|20|9|11|37|1121|124|1534|1861|1482|2163	9	2	0	0	0	0	0	0	0|0|0|0|0|2|0|89|76|3|22	0	0|0|0|0|0|0|0|9|28|0|0	0	0	-	no	no
[NEU1]	k73	HCG27	-654960	6	31165536	31171745	cys/bun	23|20|9|11|37|1121|124|1534|1861|1482|2163	9	1	0	0	0	0	0	0	0|0|0|0|0|0|0|27|43|4|8	0	0	0	0	-	no	no
[NEU1]	k73	HLA-C	-586792	6	31236525	31239913	cys/bun	23|20|9|11|37|1121|124|1534|1861|1482|2163	9	5	0	0	0	0	0|0|0|0|0|1|0|2|4|1|2	0|0|0|0|0|1|0|2|2|1|1	7|0|0|11|0|11|0|148|114|16|37	0|0|0|0|0|0|0|0|20|0|0	2|0|0|5|0|9|0|101|86|12|22	0	0	-	no	no
[NEU1]	k73	HLA-B	-501716	6	31321648	31324989	cys/bun	23|20|9|11|37|1121|124|1534|1861|1482|2163	9	4	0	0	0	0	0|0|0|0|0|0|0|1|1|0|0	0	3|0|0|0|0|17|0|124|87|16|38	0|0|0|0|0|0|0|0|22|0|0	2|0|0|5|0|7|0|99|95|11|28	0	0	-	no	no
[NEU1]	k73	MIR6891	-503612	6	31323000	31323093	cys/bun	23|20|9|11|37|1121|124|1534|1861|1482|2163	9	1	0	0	0	0	0	0	2|0|0|0|0|8|0|50|48|12|12	0	0	0	0	-	no	no
[NEU1]	k73	MICA	-443613	6	31367560	31383092	cys/bun	23|20|9|11|37|1121|124|1534|1861|1482|2163	9	5	0	0	0	0|0|0|0|0|0|0|7|0|0|0	0|0|0|0|0|0|0|7|0|0|0	0|0|0|0|0|0|0|9|1|0|0	3|0|0|2|0|12|0|128|66|7|37	0	5|0|0|0|0|4|0|94|33|8|27	0	0	-	no	no
[NEU1]	k73	HCP5	-393119	6	31430956	31433586	cys/bun	23|20|9|11|37|1121|124|1534|1861|1482|2163	9	2	0	0	0	0	0	0	3|0|0|0|0|8|0|58|15|5|7	0	3|0|0|0|0|4|0|4|9|3|3	0	0	-	no	no
[NEU1]	k73	HCG26	-386520	6	31439005	31440185	cys/bun	23|20|9|11|37|1121|124|1534|1861|1482|2163	9	0	0	0	0	0	0	0	0	0	0	0	0	-	no	no
[NEU1]	k73	MICB	-347804	6	31462657	31478901	cys/bun	23|20|9|11|37|1121|124|1534|1861|1482|2163	9	2	0	0	0	0	0	0	3|0|0|11|0|25|5|95|84|23|76	0	3|0|0|0|0|3|0|22|9|4|3	0	0	-	no	no
[NEU1]	k73	MCCD1	-328697	6	31496738	31498008	cys/bun	23|20|9|11|37|1121|124|1534|1861|1482|2163	9	0	0	0	0	0	0	0	0	0	0	0	0	-	no	no
[NEU1]	k73	ATP6V1G2-DDX39B	-312080	6	31497995	31514625	cys/bun	23|20|9|11|37|1121|124|1534|1861|1482|2163	9	0	0	0	0	0	0	0	0	0	0	0	0	-	no	no
[NEU1]	k73	DDX39B	-316453	6	31497995	31510252	cys/bun	23|20|9|11|37|1121|124|1534|1861|1482|2163	9	2	0	0	0	0	0	0	0|0|0|11|0|0|0|2|3|0|0	0	4|0|0|0|0|4|0|16|16|5|14	0	0	-	no	no
[NEU1]	k73	SNORD117	-322479	6	31504150	31504226	cys/bun	23|20|9|11|37|1121|124|1534|1861|1482|2163	9	0	0	0	0	0	0	0	0	0	0	0	0	-	no	no
[NEU1]	k73	SNORD84	-317750	6	31508877	31508955	cys/bun	23|20|9|11|37|1121|124|1534|1861|1482|2163	9	0	0	0	0	0	0	0	0	0	0	0	0	-	no	no
[NEU1]	k73	ATP6V1G2	-312080	6	31512227	31514625	cys/bun	23|20|9|11|37|1121|124|1534|1861|1482|2163	9	2	0	0	0	0	0	0	0|0|0|0|0|1|0|23|18|6|17	0	0|0|0|0|0|0|0|0|2|0|2	0	0	-	no	no
[NEU1]	k73	NFKBIL1	-300099	6	31514627	31526606	cys/bun	23|20|9|11|37|1121|124|1534|1861|1482|2163	9	2	0	0	0	0	0	0	0|0|0|0|0|0|0|36|16|0|3	0	0|0|0|0|0|9|0|22|22|11|40	0	0	-	no	no
[NEU1]	k73	LTA	-284605	6	31539875	31542100	cys/bun	23|20|9|11|37|1121|124|1534|1861|1482|2163	9	1	0	0	0	0	0	0	0|0|0|2|0|0|0|0|1|0|1	0	0	0	0	-	no	no
[NEU1]	k73	TNF	-280593	6	31543343	31546112	cys/bun	23|20|9|11|37|1121|124|1534|1861|1482|2163	9	0	0	0	0	0	0	0	0	0	0	0	0	-	no	no
[NEU1]	k73	LTB	-276503	6	31548335	31550202	cys/bun	23|20|9|11|37|1121|124|1534|1861|1482|2163	9	1	0	0	0	0	0	0	0	0	0|0|0|0|0|4|0|3|4|0|11	0	0	-	no	no
[NEU1]	k73	LST1	-270019	6	31553955	31556686	cys/bun	23|20|9|11|37|1121|124|1534|1861|1482|2163	9	2	0	0	0	0	0	0	0|0|0|0|0|2|0|8|13|3|10	0	0|0|0|11|0|0|0|3|11|0|4	0	0	-	no	no
[NEU1]	k73	NCR3	-265943	6	31556659	31560762	cys/bun	23|20|9|11|37|1121|124|1534|1861|1482|2163	9	2	0	0	0	0	0	0	0|0|0|0|0|3|0|15|12|1|10	0	0|0|0|0|0|2|0|23|21|4|22	0	0	-	no	no
[NEU1]	k73	AIF1	-241907	6	31582993	31584798	cys/bun	23|20|9|11|37|1121|124|1534|1861|1482|2163	9	3	0	0	0	0	0	0	0|0|0|0|0|1|0|4|1|0|3	0|0|0|0|0|0|0|1|0|0|0	4|0|0|11|0|15|0|22|23|7|62	0	0	-	no	no
[NEU1]	k73	PRRC2A	-221151	6	31588449	31605554	cys/bun	23|20|9|11|37|1121|124|1534|1861|1482|2163	9	3	1|0|0|0|0|2|0|1|3|3|3	0	0	0	0	0	0|0|0|0|0|1|1|6|14|3|8	0	3|0|0|0|0|2|0|5|15|5|8	0	0	-	no	no
[NEU1]	k73	SNORA38	-235718	6	31590855	31590987	cys/bun	23|20|9|11|37|1121|124|1534|1861|1482|2163	9	0	0	0	0	0	0	0	0	0	0	0	0	-	no	no
[NEU1]	k73	MIR6832	-225070	6	31601563	31601635	cys/bun	23|20|9|11|37|1121|124|1534|1861|1482|2163	9	0	0	0	0	0	0	0	0	0	0	0	0	-	no	no
[NEU1]	k73	BAG6	-206228	6	31606804	31620477	cys/bun	23|20|9|11|37|1121|124|1534|1861|1482|2163	9	2	0	0	0	0	0	0	7|0|0|11|0|11|0|104|74|22|49	0	4|0|0|0|0|10|1|20|42|10|73	9	0	-	no	no
[NEU1]	k73	APOM	-200718	6	31620186	31625987	cys/bun	23|20|9|11|37|1121|124|1534|1861|1482|2163	9	1	0	0	0	0	0	0	3|0|0|0|0|6|0|11|51|13|67	0	0	0	0	-	no	no
[NEU1]	k73	C6orf47	-198156	6	31626074	31628549	cys/bun	23|20|9|11|37|1121|124|1534|1861|1482|2163	9	1	0	0	0	0	0	0	0|0|0|0|0|0|0|0|1|0|0	0	0	0	0	-	no	no
[NEU1]	k73	GPANK1	-192645	6	31629005	31634060	cys/bun	23|20|9|11|37|1121|124|1534|1861|1482|2163	9	3	1|0|0|0|0|1|0|1|1|1|1	0	0	0	0	0	7|0|0|0|0|7|2|15|54|15|40	0	0|0|0|0|0|2|0|2|6|0|4	0	0	-	no	no
[NEU1]	k73	CSNK2B	-188858	6	31633656	31637847	cys/bun	23|20|9|11|37|1121|124|1534|1861|1482|2163	9	1	0	0	0	0	0	0	0|0|0|9|0|0|1|9|6|1|7	0	0	0	0	-	no	no
[NEU1]	k73	LY6G5B	-186478	6	31638727	31640227	cys/bun	23|20|9|11|37|1121|124|1534|1861|1482|2163	9	1	0	0	0	0	0	0	2|0|0|0|0|7|0|26|45|12|27	0	0	0	0	-	no	no
[NEU1]	k73	LY6G5C	-178555	6	31644460	31648150	cys/bun	23|20|9|11|37|1121|124|1534|1861|1482|2163	9	2	0	0	0	0	0	0	3|0|0|0|0|9|0|8|17|7|20	0	0|0|0|0|0|1|1|4|5|0|4	0	0	-	no	no
[NEU1]	k73	ABHD16A	-155568	6	31654725	31671137	cys/bun	23|20|9|11|37|1121|124|1534|1861|1482|2163	9	1	0	0	0	0	0	0	4|0|0|2|0|4|0|11|19|5|59	0	0	0	0	-	no	no
[NEU1]	k73	MIR4646	-157837	6	31668805	31668868	cys/bun	23|20|9|11|37|1121|124|1534|1861|1482|2163	9	0	0	0	0	0	0	0	0	0	0	0	0	-	no	no
[NEU1]	k73	LY6G6F	-148333	6	31674683	31678372	cys/bun	23|20|9|11|37|1121|124|1534|1861|1482|2163	9	1	0	0	0	0	0	0	0|0|0|0|0|0|1|2|7|0|3	0	0	0	0	-	no	no
[NEU1]	k73	LY6G6E	-144863	6	31679752	31681842	cys/bun	23|20|9|11|37|1121|124|1534|1861|1482|2163	9	1	0	0	0	0	0	0	0|0|0|0|0|0|1|3|7|0|4	0	0	0	0	-	no	no
[NEU1]	k73	LY6G6D	-141124	6	31683132	31685581	cys/bun	23|20|9|11|37|1121|124|1534|1861|1482|2163	9	1	0	0	0	0	0	0	0|0|0|0|0|0|1|2|6|0|3	0	0	0	0	-	no	no
[NEU1]	k73	LY6G6C	-137194	6	31686424	31689511	cys/bun	23|20|9|11|37|1121|124|1534|1861|1482|2163	9	2	0	0	0	0	0	0	0|0|0|0|0|12|1|8|71|9|75	0	2|0|0|0|0|1|0|9|12|5|10	0	0	-	no	no
[NEU1]	k73	MPIG6B	-132220	6	31691120	31694485	cys/bun	23|20|9|11|37|1121|124|1534|1861|1482|2163	9	1	0	0	0	0	0	0	6|0|0|0|0|17|0|12|45|3|68	0	0	0	0	-	no	no
[NEU1]	k73	DDAH2	-128666	6	31694816	31698039	cys/bun	23|20|9|11|37|1121|124|1534|1861|1482|2163	9	1	0	0	0	0	0	0	3|0|0|0|0|7|0|9|40|12|74	0	0	0	0	-	no	no
[NEU1]	k73	CLIC1	-121610	6	31698357	31705095	cys/bun	23|20|9|11|37|1121|124|1534|1861|1482|2163	9	1	0	0	0	0	0	0	5|0|0|0|0|11|0|21|51|14|23	0	0	0	0	-	no	no
[NEU1]	k73	MSH5	-96250	6	31707724	31730455	cys/bun	23|20|9|11|37|1121|124|1534|1861|1482|2163	9	2	0	0	0	0	0	0	0|0|0|0|0|13|0|4|36|7|35	0	0|0|0|0|0|6|0|5|16|4|24	0	0	-	no	no
[NEU1]	k73	MSH5-SAPCD1	-94081	6	31707724	31732624	cys/bun	23|20|9|11|37|1121|124|1534|1861|1482|2163	9	0	0	0	0	0	0	0	0	0	0	0	0	-	no	no
[NEU1]	k73	SAPCD1	-94081	6	31730772	31732624	cys/bun	23|20|9|11|37|1121|124|1534|1861|1482|2163	9	1	0	0	0	0	0	0	0|0|0|0|0|0|0|1|3|0|2	0	0	0	0	-	no	no
[NEU1]	k73	VWA7	-81597	6	31733370	31745108	cys/bun	23|20|9|11|37|1121|124|1534|1861|1482|2163	9	1	0	0	0	0	0	0	0|0|0|0|0|0|1|0|32|1|12	0	0	0	0	-	no	no
[NEU1]	k73	VARS1	-62993	6	31745296	31763712	cys/bun	23|20|9|11|37|1121|124|1534|1861|1482|2163	9	2	0	0	0	0	0	0	0|0|0|0|0|0|0|1|0|2|1	0	0|0|0|0|0|1|0|1|2|2|3	0	0	-	no	no
[NEU1]	k73	LSM2	-51944	6	31765168	31774761	cys/bun	23|20|9|11|37|1121|124|1534|1861|1482|2163	9	2	0	0	0	0	0	0	0|0|0|0|0|0|0|4|0|0|4	0	2|0|0|0|0|9|0|6|14|8|27	0	0	-	no	no
[NEU1]	k73	HSPA1L	-43870	6	31777395	31782835	cys/bun	23|20|9|11|37|1121|124|1534|1861|1482|2163	9	1	0	0	0	0	0	0	0|0|0|0|0|0|0|0|1|1|1	0	0	0	0	-	no	no
[NEU1]	k73	HSPA1A	-40986	6	31783290	31785719	cys/bun	23|20|9|11|37|1121|124|1534|1861|1482|2163	9	2	0|0|0|0|0|1|0|1|1|1|1	0	0	0	0	0	0|0|0|0|0|0|0|1|1|0|1	0	0	0	0	-	no	no
[NEU1]	k73	HSPA1B	-28674	6	31795511	31798031	cys/bun	23|20|9|11|37|1121|124|1534|1861|1482|2163	9	1	0	0	0	0	0	0	0|0|0|0|0|2|0|3|4|0|0	0	0	1	0	-	no	no
[NEU1]	k73	SNHG32	-19162	6	31802691	31807543	cys/bun	23|20|9|11|37|1121|124|1534|1861|1482|2163	9	3	0	0	0	0	0|0|0|0|0|0|0|0|5|0|1	0	0|0|0|0|0|4|0|5|13|7|13	0	1|0|0|0|0|0|0|0|10|4|6	0	0	-	no	no
[NEU1]	k73	SNORD48	-23602	6	31803039	31803103	cys/bun	23|20|9|11|37|1121|124|1534|1861|1482|2163	9	1	0	0	0	0	0|0|0|0|0|0|0|0|0|0|1	0	0	0	0	0	0	-	no	no
[NEU1]	k73	SNORD52	-21789	6	31804852	31804916	cys/bun	23|20|9|11|37|1121|124|1534|1861|1482|2163	9	0	0	0	0	0	0	0	0	0	0	0	0	-	no	no
[NEU1]	k73	NEU1	123	6	31826828	31830709	cys/bun	23|20|9|11|37|1121|124|1534|1861|1482|2163	9	1	0	0	0	0	0	0	0|0|0|0|0|1|0|0|1|4|14	0	0	3	0	-	no	no
[NEU1]	k73	SLC44A4	4264	6	31830969	31846823	cys/bun	23|20|9|11|37|1121|124|1534|1861|1482|2163	9	2	0	0	0	0	0	0	1|0|0|0|0|7|0|8|16|5|16	0	3|0|0|0|0|4|0|5|3|6|4	0	0	-	no	no
[NEU1]	k73	EHMT2	20830	6	31847535	31865484	cys/bun	23|20|9|11|37|1121|124|1534|1861|1482|2163	9	2	0	0	0	0	0	0	0|0|0|0|0|0|0|3|9|0|9	0	0|0|0|0|0|0|0|1|0|0|0	0	0	-	no	no
[NEU1]	k73	C2	38856	6	31865561	31913451	cys/bun	23|20|9|11|37|1121|124|1534|1861|1482|2163	9	1	0	0	0	0	0	0	0|0|0|0|0|2|0|6|10|2|52	0	0	0	1	-	no	no
[NEU1]	k73	ZBTB12	40688	6	31867393	31869769	cys/bun	23|20|9|11|37|1121|124|1534|1861|1482|2163	9	1	0	0	0	0	0	0	2|0|0|0|0|0|0|9|4|0|2	0	0	0	0	-	no	no
[NEU1]	k73	LOC102060414	75545	6	31902250	31909501	cys/bun	23|20|9|11|37|1121|124|1534|1861|1482|2163	9	0	0	0	0	0	0	0	0	0	0	0	0	-	no	no
[NEU1]	k73	CFB	87015	6	31913720	31919861	cys/bun	23|20|9|11|37|1121|124|1534|1861|1482|2163	9	1	0	0	0	0	0	0	0|0|0|0|0|0|0|3|2|2|3	0	0	2	1	-	no	no
[NEU1]	k73	NELFE	93158	6	31919863	31926864	cys/bun	23|20|9|11|37|1121|124|1534|1861|1482|2163	9	1	0	0	0	0	0	0	0|0|0|0|0|0|0|1|2|0|1	0	0	0	0	-	no	no
[NEU1]	k73	MIR1236	97910	6	31924615	31924717	cys/bun	23|20|9|11|37|1121|124|1534|1861|1482|2163	9	0	0	0	0	0	0	0	0	0	0	0	0	-	no	no
[NEU1]	k73	SKIV2L	99875	6	31926580	31937532	cys/bun	23|20|9|11|37|1121|124|1534|1861|1482|2163	9	3	0|0|0|0|0|1|0|1|1|1|2	0	0	0	0	0	3|0|0|0|0|10|0|24|45|8|29	0	0|0|0|0|0|13|0|13|30|12|26	0	0	-	no	no
[NEU1]	k73	DXO	110882	6	31937587	31940032	cys/bun	23|20|9|11|37|1121|124|1534|1861|1482|2163	9	2	0	0	0	0	0	0	0|0|0|0|0|1|0|5|4|1|3	0	0|0|0|0|0|0|0|2|9|0|2	0	0	-	no	no
[NEU1]	k73	STK19	112246	6	31938951	31949223	cys/bun	23|20|9|11|37|1121|124|1534|1861|1482|2163	9	3	0	0|0|0|0|0|1|0|1|1|1|1	0	0	0	0	4|0|0|0|0|5|0|24|33|6|18	0	5|0|0|0|0|5|0|18|1|4|15	0	0	-	no	no
[NEU1]	k73	C4A	123128	6	31949833	31970457	cys/bun	23|20|9|11|37|1121|124|1534|1861|1482|2163	9	3	0	0	0	0	0	23|0|0|0|0|25|0|26|27|25|27	3|0|0|11|0|4|1|36|84|12|83	0	4|0|0|0|0|9|0|6|33|13|67	4	2	-	no	no
[NEU1]	k73	C4B	123128	6	31949833	31970458	cys/bun	23|20|9|11|37|1121|124|1534|1861|1482|2163	9	1	0	0	0	0	0	0	3|0|0|11|0|12|0|16|78|14|84	0	0	0	0	-	no	no
[NEU1]	k73	C4B_2	123128	6	31949833	31970458	cys/bun	23|20|9|11|37|1121|124|1534|1861|1482|2163	9	0	0	0	0	0	0	0	0	0	0	0	0	-	no	no
[NEU1]	k73	CYP21A2	146653	6	31973358	31976712	cys/bun	23|20|9|11|37|1121|124|1534|1861|1482|2163	9	2	0	0	0	0	0	0	3|0|0|0|0|6|1|21|72|11|85	0	0|0|0|0|0|9|0|11|52|11|86	0	1	-	no	no
[NEU1]	k73	CYP21A1P	146707	6	31973412	31976686	cys/bun	23|20|9|11|37|1121|124|1534|1861|1482|2163	9	2	0	0	0	0	0	0	3|0|0|11|0|4|1|27|70|14|81	0	3|0|0|0|0|11|0|10|54|7|84	0	0	-	no	no
[NEU1]	k73	TNXA	149491	6	31976196	31980800	cys/bun	23|20|9|11|37|1121|124|1534|1861|1482|2163	9	1	0	0	0	0	0	0	0|0|0|0|0|4|0|9|47|5|14	0	0	0	2	-	no	no
[NEU1]	k73	TNXB	149491	6	31976196	31981050	cys/bun	23|20|9|11|37|1121|124|1534|1861|1482|2163	9	2	0	0	0	0	0	0	0|0|0|0|0|1|1|0|1|1|1	0	1|0|0|11|0|0|0|0|2|5|6	0	4	-	no	no
[NEU1]	k73	STK19	154812	6	31981517	31981961	cys/bun	23|20|9|11|37|1121|124|1534|1861|1482|2163	9	3	0	0|0|0|0|0|1|0|1|1|1|1	0	0	0	0	4|0|0|0|0|5|0|24|33|6|18	0	5|0|0|0|0|5|0|18|1|4|15	0	0	-	no	no
[NEU1]	k73	C4A	155866	6	31982571	32003194	cys/bun	23|20|9|11|37|1121|124|1534|1861|1482|2163	9	3	0	0	0	0	0	23|0|0|0|0|25|0|26|27|25|27	3|0|0|11|0|4|1|36|84|12|83	0	4|0|0|0|0|9|0|6|33|13|67	4	2	-	no	no
[NEU1]	k73	C4B	155866	6	31982571	32003195	cys/bun	23|20|9|11|37|1121|124|1534|1861|1482|2163	9	1	0	0	0	0	0	0	3|0|0|11|0|12|0|16|78|14|84	0	0	0	0	-	no	no
[NEU1]	k73	C4B_2	155866	6	31982571	32003195	cys/bun	23|20|9|11|37|1121|124|1534|1861|1482|2163	9	0	0	0	0	0	0	0	0	0	0	0	0	-	no	no
[NEU1]	k73	CYP21A2	179387	6	32006092	32009447	cys/bun	23|20|9|11|37|1121|124|1534|1861|1482|2163	9	2	0	0	0	0	0	0	3|0|0|0|0|6|1|21|72|11|85	0	0|0|0|0|0|9|0|11|52|11|86	0	1	-	no	no
[NEU1]	k73	TNXB	182226	6	32008931	32077151	cys/bun	23|20|9|11|37|1121|124|1534|1861|1482|2163	9	2	0	0	0	0	0	0	0|0|0|0|0|1|1|0|1|1|1	0	1|0|0|11|0|0|0|0|2|5|6	0	4	-	no	no
[NEU1]	k73	ATF6B	256339	6	32083044	32096017	cys/bun	23|20|9|11|37|1121|124|1534|1861|1482|2163	9	2	0	0	0	0	0	0	5|0|0|11|0|13|0|44|32|13|27	0	0|0|0|0|0|4|0|14|12|7|11	0	0	-	no	no
[NEU1]	k73	FKBPL	269778	6	32096483	32098067	cys/bun	23|20|9|11|37|1121|124|1534|1861|1482|2163	9	1	0	0	0	0	0	0	1|0|0|0|0|5|0|7|12|9|20	0	0	0	0	-	no	no
[NEU1]	k73	PRRT1	289434	6	32116139	32119720	cys/bun	23|20|9|11|37|1121|124|1534|1861|1482|2163	9	2	0	0	0	0	0	0	1|0|0|0|0|10|0|23|17|8|24	0	0|0|0|0|0|0|0|0|1|0|1	0	0	-	no	no
[NEU1]	k73	LOC100507547	293873	6	32120578	32122142	cys/bun	23|20|9|11|37|1121|124|1534|1861|1482|2163	9	0	0	0	0	0	0	0	0	0	0	0	0	-	no	no
[NEU1]	k73	PPT2	294523	6	32121228	32131458	cys/bun	23|20|9|11|37|1121|124|1534|1861|1482|2163	9	2	0	0	0	0	0	0	3|0|0|0|0|10|1|4|25|6|5	0	0|0|0|0|0|1|0|1|0|1|2	0	0	-	no	no
[NEU1]	k73	PPT2-EGFL8	295070	6	32121775	32136062	cys/bun	23|20|9|11|37|1121|124|1534|1861|1482|2163	9	0	0	0	0	0	0	0	0	0	0	0	0	-	no	no
[NEU1]	k73	EGFL8	305676	6	32132381	32136062	cys/bun	23|20|9|11|37|1121|124|1534|1861|1482|2163	9	2	0	0	0	0	0	0	4|0|0|0|0|3|0|5|9|1|57	0	0|0|0|0|0|1|0|4|1|1|7	0	0	-	no	no
[NEU1]	k73	AGPAT1	309277	6	32135982	32145888	cys/bun	23|20|9|11|37|1121|124|1534|1861|1482|2163	9	2	0	0	0	0	0	0	0|0|0|1|0|5|0|3|6|5|9	0	0|0|0|0|0|0|0|2|4|0|2	0	0	-	no	no
[NEU1]	k73	MIR6721	311101	6	32137806	32137893	cys/bun	23|20|9|11|37|1121|124|1534|1861|1482|2163	9	0	0	0	0	0	0	0	0	0	0	0	0	-	no	no
[NEU1]	k73	RNF5	319456	6	32146161	32148570	cys/bun	23|20|9|11|37|1121|124|1534|1861|1482|2163	9	3	0	0	0	0	0|0|0|0|0|0|0|0|0|0|1	0	5|0|0|0|0|15|1|15|54|9|71	0	2|0|0|0|0|0|0|0|1|2|0	0	0	-	no	no
[NEU1]	k73	RNF5P1	319526	6	32146231	32148567	cys/bun	23|20|9|11|37|1121|124|1534|1861|1482|2163	9	0	0	0	0	0	0	0	0	0	0	0	0	-	no	no
[NEU1]	k73	MIR6833	320887	6	32147592	32147653	cys/bun	23|20|9|11|37|1121|124|1534|1861|1482|2163	9	0	0	0	0	0	0	0	0	0	0	0	0	-	no	no
[NEU1]	k73	AGER	322039	6	32148744	32152099	cys/bun	23|20|9|11|37|1121|124|1534|1861|1482|2163	9	2	0|0|0|1|0|0|0|0|0|0|0	0	0	0	0	0	0|0|0|11|0|2|0|4|32|3|9	0	0	6	0	-	no	no
[NEU1]	k73	PBX2	325804	6	32152509	32157963	cys/bun	23|20|9|11|37|1121|124|1534|1861|1482|2163	9	2	0	0	0|0|0|1|0|1|0|1|1|1|1	0	0	0	2|0|0|0|0|0|0|10|14|5|56	0	0	0	0	-	no	no
[NEU1]	k73	GPSM3	331837	6	32158542	32163300	cys/bun	23|20|9|11|37|1121|124|1534|1861|1482|2163	9	2	0	0	0	0	0	0	0|0|0|0|0|0|0|2|1|1|5	0	1|0|0|0|0|7|0|5|27|4|3	0	0	-	no	no
[NEU1]	k73	NOTCH4	335914	6	32162619	32191844	cys/bun	23|20|9|11|37|1121|124|1534|1861|1482|2163	9	2	0	0	0	0	0	0	3|0|0|11|0|3|1|19|80|11|82	0	0|0|0|0|0|2|0|1|9|2|58	0	0	-	no	no
[NEU1]	k73	TSBP1	433769	6	32260474	32339689	cys/bun	23|20|9|11|37|1121|124|1534|1861|1482|2163	9	4	0|0|0|0|0|1|0|1|1|1|1	0	0|0|0|0|0|0|0|1|1|1|1	0	0	0	0|0|0|0|0|2|0|2|1|0|3	0	4|0|0|0|0|3|2|7|27|10|63	0	0	-	no	no
[NEU1]	k73	HCG23	531581	6	32358286	32361468	cys/bun	23|20|9|11|37|1121|124|1534|1861|1482|2163	9	1	0	0	0	0	0	0	0|0|0|0|0|11|0|24|50|16|100	0	0	0	0	-	no	no
[NEU1]	k73	BTNL2	535807	6	32362512	32374900	cys/bun	23|20|9|11|37|1121|124|1534|1861|1482|2163	9	1	0	0	0	0	0	0	4|0|0|0|0|9|0|16|39|7|21	0	0	0	0	-	no	no
[NEU1]	k73	HLA-DRA	580913	6	32407618	32412826	cys/bun	23|20|9|11|37|1121|124|1534|1861|1482|2163	9	2	0	0	0	0	0	0	0|0|0|0|0|3|1|9|12|5|71	0	0|0|0|0|0|5|0|7|17|3|58	0	0	-	no	no
[NEU1]	k73	HLA-DRB5	658448	6	32485153	32498006	cys/bun	23|20|9|11|37|1121|124|1534|1861|1482|2163	9	5	0	0	0	0	0|0|0|0|0|0|0|0|0|0|1	0|0|0|0|0|5|1|2|7|6|14	3|0|0|0|0|5|1|17|47|13|91	0|0|0|0|0|2|0|0|3|2|3	0|0|0|0|0|7|0|10|40|9|79	0	0	-	no	no
[NEU1]	k73	HLA-DRB6	693784	6	32520489	32527779	cys/bun	23|20|9|11|37|1121|124|1534|1861|1482|2163	9	4	0	0	0	0	0	0|0|0|0|0|2|0|4|2|2|4	1|0|0|9|0|6|0|12|25|9|33	0|0|0|0|0|2|0|0|3|2|3	0|0|0|0|0|5|1|7|35|4|79	0	0	-	no	no
[NEU1]	k73	HLA-DRB1	719841	6	32546546	32557613	cys/bun	23|20|9|11|37|1121|124|1534|1861|1482|2163	9	4	0	0	0	0	0|0|0|0|0|1|0|1|1|1|1	0	3|0|0|8|0|7|2|20|27|15|82	0|0|0|0|0|2|0|0|3|2|3	0|0|0|0|0|5|0|7|34|4|81	0	0	-	no	no
[NEU1]	k73	HLA-DQA1	778477	6	32605182	32611429	cys/bun	23|20|9|11|37|1121|124|1534|1861|1482|2163	9	4	0	0	0|0|0|0|0|0|0|0|1|0|1	0	0	0	0|0|0|1|0|8|1|8|25|7|80	0|0|0|0|0|2|0|4|2|2|7	0|0|0|11|0|9|0|9|45|11|91	0	0	-	no	no
[NEU1]	k73	HLA-DQB1	800535	6	32627240	32634466	cys/bun	23|20|9|11|37|1121|124|1534|1861|1482|2163	9	3	0	0	0	0	0	0	1|0|0|0|0|4|0|8|37|9|83	0|0|0|0|0|4|0|4|6|4|8	1|0|0|0|0|4|0|5|31|8|21	0	0	-	no	no
[NEU1]	k73	HLA-DQA2	882457	6	32709162	32714664	cys/bun	23|20|9|11|37|1121|124|1534|1861|1482|2163	9	5	0	0	0	0	0|0|0|0|0|1|0|1|1|1|1	0|0|0|0|0|4|0|7|5|5|7	0|0|0|11|0|1|1|5|13|4|74	0|0|0|0|0|2|0|3|3|2|3	1|0|0|11|0|4|0|4|11|3|81	0	0	-	no	no
[NEU1]	k73	HLA-DQB2	897169	6	32723874	32731330	cys/bun	23|20|9|11|37|1121|124|1534|1861|1482|2163	9	3	0	0	0	0	0	0	0|0|0|9|0|4|0|7|39|7|34	0|0|0|0|0|4|0|4|6|4|9	1|0|0|0|0|4|0|5|31|8|20	0	0	-	no	no
[NEU1]	k73	HLA-DOB	953834	6	32780539	32784825	cys/bun	23|20|9|11|37|1121|124|1534|1861|1482|2163	9	2	0	0	0	0	0	0	0|0|0|0|0|4|0|1|23|4|16	0	0|0|0|0|0|1|0|0|2|1|3	0	0	-	no	no
[NEU1]	k73	TAP2	962904	6	32789609	32806600	cys/bun	23|20|9|11|37|1121|124|1534|1861|1482|2163	9	2	0	0	0	0	0	0	0|0|0|8|0|0|0|2|5|3|15	0	0|0|0|0|0|1|0|0|2|1|4	0	0	-	no	no
[NEU1]	k73	PSMB8	981788	6	32808493	32812712	cys/bun	23|20|9|11|37|1121|124|1534|1861|1482|2163	9	2	0	0	0	0	0	0	0|0|0|0|0|0|0|0|1|0|5	0	0|0|0|0|0|0|0|0|0|0|1	0	0	-	no	no
[NEU1]	k73	PSMB8-AS1	985157	6	32811862	32814277	cys/bun	23|20|9|11|37|1121|124|1534|1861|1482|2163	9	0	0	0	0	0	0	0	0	0	0	0	0	-	no	no
[NEU1]	k73	TAP1	986280	6	32812985	32821748	cys/bun	23|20|9|11|37|1121|124|1534|1861|1482|2163	9	1	0	0	0	0	0	0	0|0|0|0|1|4|0|3|20|3|24	0	0	0	0	-	no	no
[NEU1]	k73	PSMB9	995232	6	32821937	32827628	cys/bun	23|20|9|11|37|1121|124|1534|1861|1482|2163	9	1	0	0	0	0	0	0	0|0|0|0|0|5|0|4|24|5|73	0	0	0	0	-	no	no
[NEU1]	k73	LOC100294145	1035247	6	32861952	32871535	cys/bun	23|20|9|11|37|1121|124|1534|1861|1482|2163	9	0	0	0	0	0	0	0	0	0	0	0	0	-	no	no
[NEU1]	k73	HLA-DMB	1075700	6	32902405	32908847	cys/bun	23|20|9|11|37|1121|124|1534|1861|1482|2163	9	2	0	0	0	0	0	0	1|0|0|0|0|3|0|3|27|3|66	0	0|0|0|0|0|5|0|2|9|6|43	0	0	-	no	no
[NEU1]	k73	HLA-DMA	1089685	6	32916390	32920899	cys/bun	23|20|9|11|37|1121|124|1534|1861|1482|2163	9	2	0	0	0	0	0	0	0|0|0|0|0|5|0|4|31|3|75	0	0|0|0|0|0|0|0|0|5|1|3	0	0	-	no	no
[NEU1]	k73	BRD2	1109731	6	32936436	32949282	cys/bun	23|20|9|11|37|1121|124|1534|1861|1482|2163	9	1	0	0	0	0	0	0	0|0|0|0|0|0|0|0|0|0|1	0	0	1	0	-	no	no
[NEU1]	k73	HLA-DOA	1145254	6	32971959	32977389	cys/bun	23|20|9|11|37|1121|124|1534|1861|1482|2163	9	1	0	0	0	0	0	0	0|0|0|0|0|0|0|1|0|0|6	0	0	0	0	-	no	no
[NEU1]	k73	HLA-DPA1	1205640	6	33032345	33048555	cys/bun	23|20|9|11|37|1121|124|1534|1861|1482|2163	9	2	0	0	0	0	0	0	0|0|0|0|0|0|0|0|0|0|50	0	0|0|0|0|0|1|0|2|5|3|54	0	0	-	no	no
[NEU1]	k73	HLA-DPB1	1216997	6	33043702	33057473	cys/bun	23|20|9|11|37|1121|124|1534|1861|1482|2163	9	2	0	0	0	0	0	0	0|0|0|0|0|2|0|0|1|3|13	0	0|0|0|0|19|3|1|2|21|3|71	0	0	-	no	no
[NEU1]	k73	HLA-DPB2	1253587	6	33080292	33096890	cys/bun	23|20|9|11|37|1121|124|1534|1861|1482|2163	9	3	0	0	0	0	0	0	0|0|0|0|0|0|1|1|30|3|60	0|0|0|0|0|0|0|0|0|0|1	0|0|0|0|24|4|0|2|24|4|55	0	0	-	no	no
[NEU1]	k73	COL11A2	1303763	6	33130468	33160245	cys/bun	23|20|9|11|37|1121|124|1534|1861|1482|2163	9	2	0	0	0	0	0	0	0|0|0|0|0|2|0|0|5|0|5	0	0|0|0|0|0|0|0|0|0|0|5	0	0	-	no	no
[NEU1]	k73	RXRB	1334656	6	33161361	33168630	cys/bun	23|20|9|11|37|1121|124|1534|1861|1482|2163	9	1	0	0	0	0	0	0	0|0|0|0|0|4|0|3|8|8|7	0	0	0	0	-	no	no
[NEU1]	k73	SLC39A7	1341897	6	33168602	33172214	cys/bun	23|20|9|11|37|1121|124|1534|1861|1482|2163	9	1	0	0	0	0	0	0	0	0	0|0|0|0|0|0|0|0|0|0|2	0	0	-	no	no
[NEU1]	k73	HSD17B8	1345708	6	33172413	33174608	cys/bun	23|20|9|11|37|1121|124|1534|1861|1482|2163	9	0	0	0	0	0	0	0	0	0	0	0	0	-	no	no
[NEU1]	k73	MIR219A1	1348906	6	33175611	33175721	cys/bun	23|20|9|11|37|1121|124|1534|1861|1482|2163	9	0	0	0	0	0	0	0	0	0	0	0	0	-	no	no
[NEU1]	k73	RING1	1349580	6	33176285	33180499	cys/bun	23|20|9|11|37|1121|124|1534|1861|1482|2163	9	1	0	0	0	0	0	0	0|0|0|0|0|1|0|0|4|0|0	0	0	0	0	-	no	no
[NEU1]	k73	HCG25	1390607	6	33217312	33222667	cys/bun	23|20|9|11|37|1121|124|1534|1861|1482|2163	9	1	0	0	0	0	0	0	0|0|0|0|0|5|0|0|0|0|34	0	0	0	0	-	no	no
[NEU1]	k73	VPS52	1391343	6	33218048	33239742	cys/bun	23|20|9|11|37|1121|124|1534|1861|1482|2163	9	1	0	0	0	0	0	0	0|0|0|0|0|0|0|0|1|0|0	0	0	0	0	-	no	no
[NEU1]	k73	RPS18	1413146	6	33239851	33244281	cys/bun	23|20|9|11|37|1121|124|1534|1861|1482|2163	9	2	0	0	0|0|0|0|0|0|0|0|0|0|1	0	0	0	0|0|0|0|0|3|0|7|3|0|87	0	0	0	0	-	no	no
[NEU1]	k73	B3GALT4	1418211	6	33244916	33246602	cys/bun	23|20|9|11|37|1121|124|1534|1861|1482|2163	9	1	0	0	0	0	0	0	0|0|0|0|0|0|0|0|0|0|48	0	0	0	0	-	no	no
[NEU1]	k73	WDR46	1420174	6	33246879	33257304	cys/bun	23|20|9|11|37|1121|124|1534|1861|1482|2163	9	2	0	0	0	0	0	0	0|0|0|0|0|25|0|0|1|0|51	0	0|0|0|0|0|0|0|0|0|0|41	0	0	-	no	no
[NEU1]	k73	MIR6873	1428298	6	33255003	33255066	cys/bun	23|20|9|11|37|1121|124|1534|1861|1482|2163	9	0	0	0	0	0	0	0	0	0	0	0	0	-	no	no
[NEU1]	k73	PFDN6	1430668	6	33257373	33258711	cys/bun	23|20|9|11|37|1121|124|1534|1861|1482|2163	9	1	0	0	0	0	0	0	0|0|0|0|0|0|0|0|0|0|9	0	0	0	0	-	no	no
[NEU1]	k73	MIR6834	1431316	6	33258021	33258102	cys/bun	23|20|9|11|37|1121|124|1534|1861|1482|2163	9	0	0	0	0	0	0	0	0	0	0	0	0	-	no	no
[NEU1]	k73	RGL2	1432725	6	33259430	33267165	cys/bun	23|20|9|11|37|1121|124|1534|1861|1482|2163	9	2	0	0	0	0	0	0	0|0|0|0|0|0|0|1|1|0|47	0	0|0|0|0|0|0|0|0|0|0|1	0	0	-	no	no
[NEU1]	k73	TAPBP	1440766	6	33267471	33282164	cys/bun	23|20|9|11|37|1121|124|1534|1861|1482|2163	9	2	0	0	0	0	0	0	0|0|0|0|4|4|1|4|11|6|67	0	0|0|0|0|0|0|0|0|0|0|49	0	0	-	no	no
[NEU1]	k73	ZBTB22	1455476	6	33282181	33285719	cys/bun	23|20|9|11|37|1121|124|1534|1861|1482|2163	9	2	0	0	0|0|0|0|0|0|0|0|0|0|1	0	0	0	0|0|0|0|0|8|0|4|10|10|59	0	0	0	0	-	no	no
[NEU1]	k73	DAXX	1459629	6	33286334	33290793	cys/bun	23|20|9|11|37|1121|124|1534|1861|1482|2163	9	2	0	0	0	0	0	0	0|0|0|0|2|5|0|10|19|12|68	0	0|0|0|0|0|0|0|0|2|0|7	0	0	-	no	no
[NEU1]	k73	KIFC1	1532607	6	33359312	33377699	cys/bun	23|20|9|11|37|1121|124|1534|1861|1482|2163	9	1	0	0	0	0	0	0	0|0|0|0|0|3|0|1|6|2|8	0	0	0	0	-	no	no
[NEU1]	k73	PHF1	1552067	6	33378772	33384230	cys/bun	23|20|9|11|37|1121|124|1534|1861|1482|2163	9	0	0	0	0	0	0	0	0	0	0	0	0	-	no	no
[NEU1]	k73	CUTA	1557613	6	33384318	33386065	cys/bun	23|20|9|11|37|1121|124|1534|1861|1482|2163	9	1	0	0	0	0	0	0	0|0|0|0|0|9|0|10|13|8|34	0	0	0	0	-	no	no
[NEU1]	k73	SYNGAP1	1561141	6	33387846	33421466	cys/bun	23|20|9|11|37|1121|124|1534|1861|1482|2163	9	2	0	0	0	0	0	0	0|0|0|0|0|0|0|0|0|0|3	0	0|0|0|0|0|0|0|0|1|0|1	0	0	-	no	no
[NEU1]	k73	MIR5004	1579402	6	33406107	33406214	cys/bun	23|20|9|11|37|1121|124|1534|1861|1482|2163	9	0	0	0	0	0	0	0	0	0	0	0	0	-	no	no
[NEU1]	k73	ZBTB9	1595650	6	33422355	33425320	cys/bun	23|20|9|11|37|1121|124|1534|1861|1482|2163	9	0	0	0	0	0	0	0	0	0	0	0	0	-	no	no
[NEU1]	k73	BAK1	1713617	6	33540322	33548070	cys/bun	23|20|9|11|37|1121|124|1534|1861|1482|2163	9	1	0	0	0	0	0	0	0|0|0|0|37|8|0|18|27|19|90	0	0	1	0	-	no	no
[NEU1]	k73	GGNBP1	1724770	6	33551475	33556803	cys/bun	23|20|9|11|37|1121|124|1534|1861|1482|2163	9	1	0	0	0	0	0	0	0|0|0|0|0|0|0|0|0|0|2	0	0	0	0	-	no	no
[NEU1]	k73	LINC00336	1727177	6	33553882	33561115	cys/bun	23|20|9|11|37|1121|124|1534|1861|1482|2163	9	1	0	0	0	0	0	0	0|0|0|0|0|8|2|8|12|6|15	0	0	0	0	-	no	no
[NEU1]	k73	ITPR3	1762450	6	33589155	33664348	cys/bun	23|20|9|11|37|1121|124|1534|1861|1482|2163	9	2	0	0	0	0	0	0	0|0|0|0|37|6|0|15|26|21|70	0	0|0|0|0|37|14|0|13|23|15|65	0	0	-	no	no
[NEU1]	k73	UQCC2	1837832	6	33664537	33679528	cys/bun	23|20|9|11|37|1121|124|1534|1861|1482|2163	9	3	0	0	0|0|0|0|0|1|0|1|1|1|1	0	0	0	0|0|0|0|37|12|1|15|16|8|58	0	0|0|0|0|37|8|0|7|10|10|39	0	2	-	no	no
[NEU1]	k73	IP6K3	1862737	6	33689442	33714762	cys/bun	23|20|9|11|37|1121|124|1534|1861|1482|2163	9	2	0	0	0	0	0	0	0|0|0|0|37|13|0|15|19|13|70	0	0|0|0|0|36|14|0|14|19|9|28	0	0	-	no	no
[NEU1]	k73	LEMD2	1912284	6	33738989	33756906	cys/bun	23|20|9|11|37|1121|124|1534|1861|1482|2163	9	2	0	0	0	0	0	0	0|0|0|0|37|9|0|9|13|12|56	0	0|0|0|0|0|0|0|0|0|0|3	0	0	-	no	no
[NEU1]	k73	MLN	1935743	6	33762448	33771793	cys/bun	23|20|9|11|37|1121|124|1534|1861|1482|2163	9	1	0	0	0	0	0	0	0|0|0|0|16|0|0|0|1|0|11	0	0	0	0	-	no	no
[NEU1]	k73	LINC01016	2030582	6	33857287	33864684	cys/bun	23|20|9|11|37|1121|124|1534|1861|1482|2163	9	1	0	0	0	0	0	0	0|0|0|0|0|0|0|0|0|0|1	0	0	0	0	-	no	no
[NEU1]	k73	MIR7159	2040206	6	33866911	33866977	cys/bun	23|20|9|11|37|1121|124|1534|1861|1482|2163	9	0	0	0	0	0	0	0	0	0	0	0	0	-	no	no
[NEU1]	k73	MIR1275	2141043	6	33967748	33967828	cys/bun	23|20|9|11|37|1121|124|1534|1861|1482|2163	9	0	0	0	0	0	0	0	0	0	0	0	0	-	no	no
[NEU1]	k73	GRM4	2159714	6	33986419	34123399	cys/bun	23|20|9|11|37|1121|124|1534|1861|1482|2163	9	1	0	0	0|0|0|0|0|0|0|0|1|0|1	0	0	0	0	0	0	0	0	-	no	no
[NEU1]	k73	HMGA1	2377871	6	34204576	34214008	cys/bun	23|20|9|11|37|1121|124|1534|1861|1482|2163	9	2	0	0	0	0	0	0	0|0|3|0|0|6|0|0|0|0|0	0	0|0|8|0|0|30|0|0|0|0|0	0	0	-	no	no
[NEU1]	k73	MIR6835	2381744	6	34208449	34208513	cys/bun	23|20|9|11|37|1121|124|1534|1861|1482|2163	9	0	0	0	0	0	0	0	0	0	0	0	0	-	no	no
[NEU1]	k73	SMIM29	2387451	6	34214156	34216885	cys/bun	23|20|9|11|37|1121|124|1534|1861|1482|2163	9	1	0	0	0	0	0	0	0|0|9|0|0|32|0|0|0|0|0	0	0	0	0	-	no	no
[NEU1]	k73	NUDT3	2428267	6	34254972	34360457	cys/bun	23|20|9|11|37|1121|124|1534|1861|1482|2163	9	2	0	0	0|0|0|0|0|1|0|0|0|0|0	0	0	0	0|0|0|0|0|74|0|0|1|0|4	0	0	0	0	-	no	no
[NEU1]	k73	RPS10-NUDT3	2428267	6	34254972	34393902	cys/bun	23|20|9|11|37|1121|124|1534|1861|1482|2163	9	1	0	0	0|0|0|0|0|1|0|0|0|0|0	0	0	0	0	0	0	0	0	-	no	no
[NEU1]	k73	RPS10	2558525	6	34385230	34393902	cys/bun	23|20|9|11|37|1121|124|1534|1861|1482|2163	9	3	0	0	0|0|0|0|0|1|0|0|0|0|0	0	0	0	0|0|0|0|0|129|0|2|4|16|8	0	0|0|0|0|0|41|0|0|0|0|0	0	1	-	no	no
[NEU1]	k73	PACSIN1	2607132	6	34433837	34503000	cys/bun	23|20|9|11|37|1121|124|1534|1861|1482|2163	9	1	0	0	0	0	0	0	0|0|0|0|0|0|0|0|0|4|0	0	0	0	0	-	no	no
[NEU1]	k73	SPDEF	2678873	6	34505578	34524110	cys/bun	23|20|9|11|37|1121|124|1534|1861|1482|2163	9	1	0	0	0	0	0	0	0|0|0|0|0|0|0|0|0|0|1	0	0	0	0	-	no	no
[NEU1]	k73	ILRUN	2728351	6	34555056	34664627	cys/bun	23|20|9|11|37|1121|124|1534|1861|1482|2163	9	2	0	0	0	0	0	0	0|0|0|0|0|33|0|0|0|154|1	0	0|0|0|0|0|1|0|0|0|167|0	0	0	glomerulus	no	no
[NEU1]	k73	SNRPC	2898165	6	34724870	34741634	cys/bun	23|20|9|11|37|1121|124|1534|1861|1482|2163	9	2	0	0	0	0	0	0	0|0|0|0|0|12|0|2|1|174|2	0	0|0|0|0|0|9|0|0|3|181|2	0	0	-	no	no
[NEU1]	k73	UHRF1BP1	2933088	6	34759793	34845291	cys/bun	23|20|9|11|37|1121|124|1534|1861|1482|2163	9	3	0|0|0|0|0|0|0|0|0|1|0	0	0	0	0	0	0|0|0|0|0|87|0|1|3|204|5	0	0|0|0|0|0|0|0|0|0|21|1	0	0	-	no	no
[NEU1]	k73	TAF11	3018849	6	34845554	34855848	cys/bun	23|20|9|11|37|1121|124|1534|1861|1482|2163	9	4	0|0|0|0|0|0|0|1|1|1|1	0	0	0	0|0|0|0|0|0|0|0|0|2|0	0	0|0|0|0|0|4|0|2|1|174|2	0	0|0|0|0|0|0|0|1|2|197|2	0	0	-	no	no
[NEU1]	k73	ANKS1A	3030332	6	34857037	35059190	cys/bun	23|20|9|11|37|1121|124|1534|1861|1482|2163	9	3	0	0	0|0|0|0|0|0|0|0|0|2|0	0	0	0	0|0|0|0|0|0|0|0|0|21|1	0	0|0|0|0|0|10|0|4|6|17|2	0	0	-	no	no
[NEU1]	k73	TCP11	3259143	6	35085848	35109187	cys/bun	23|20|9|11|37|1121|124|1534|1861|1482|2163	9	2	0	0	0	0	0	0	0|0|0|0|0|1|0|8|3|163|8	0	0|0|0|0|0|1|0|2|9|24|7	0	0	-	no	no
[TFEB]	k74	LINC01276	-184451	6	41470181	41487590	cys/bun	35|5	5	0	0	0	0	0	0	0	0	0	0	0	0	-	no	no
[TFEB]	k74	FOXP4	-101919	6	41514163	41570122	cys/bun	35|5	5	2	0	0	1|0	0	0	0	1|0	0	0	0	0	-	no	no
[TFEB]	k74	MIR4641	-105515	6	41566460	41566526	cys/bun	35|5	5	0	0	0	0	0	0	0	0	0	0	0	0	-	no	no
[TFEB]	k74	MDFI	-50059	6	41606194	41621982	cys/bun	35|5	5	1	0	0	0	0	0	0	1|0	0	0	0	0	-	no	no
[TFEB]	k74	TFEB	0	6	41651715	41703997	cys/bun	35|5	5	1	0	0	0	0	0	0	20|4	0	0	0	0	-	yes	yes
[TFEB]	k74	PGC	32407	6	41704448	41715139	cys/bun	35|5	5	1	0	0	0	0	0	0	1|4	0	0	0	0	-	no	no
[TFEB]	k74	FRS3	65872	6	41737913	41747643	cys/bun	35|5	5	1	0	0	0	0	0	0	2|0	0	0	0	0	-	no	no
[TFEB]	k74	PRICKLE4	76458	6	41748499	41755110	cys/bun	35|5	5	1	0	0	0	0	0	0	2|0	0	0	0	0	-	no	no
[TFEB]	k74	TOMM6	83139	6	41755180	41757634	cys/bun	35|5	5	1	0	0	0	0	0	0	1|0	0	0	0	0	-	no	no
[TFEB]	k74	USP49	85592	6	41757633	41863099	cys/bun	35|5	5	1	0	0	0	0	0	0	1|0	0	0	0	0	-	no	no
[TFEB]	k74	MED20	201050	6	41873091	41888877	cys/bun	35|5	5	1	0	0	0	0	0	0	1|0	0	0	0	0	-	no	no
[TFEB]	k74	BYSL	216923	6	41888964	41900784	cys/bun	35|5	5	0	0	0	0	0	0	0	0	0	0	0	0	-	no	no
[TFEB]	k74	CCND3	230629	6	41902670	42016632	cys/bun	35|5	5	2	0	0	1|0	0	0	0	0	0	2|0	0	0	-	no	no
[LOC100996669]	k75	CDH20	-128142	18	59157774	59222365	-	17	17	0	0	0	0	0	0	0	0	0	0	0	0	-	no	no
[LOC100996669]	k75	LOC100996669	64901	18	59415408	59421928	-	17	17	0	0	0	0	0	0	0	0	0	0	0	0	-	no	no
[LOC100996669]	k75	RNF152	131796	18	59482303	59560304	-	17	17	0	0	0	0	0	0	0	0	0	0	0	0	-	yes	no
[SHH]	k76	RBM33	-47441	7	155437202	155574179	cys/bun	43|189|13|11|1|37|17|81	1	0	0	0	0	0	0	0	0	0	0	0	0	-	no	no
[SHH]	k76	SHH	-16653	7	155595557	155604967	cys/bun	43|189|13|11|1|37|17|81	1	2	0	0	0|2|0|0|0|0|0|0	0	0	0	0|0|0|0|0|0|0|1	0	0	20	1	-	no	no
[SHH]	k76	LOC389602	133705	7	155755325	155759037	cys/bun	43|189|13|11|1|37|17|81	1	0	0	0	0	0	0	0	0	0	0	0	0	-	no	no
[SHH]	k76	LOC285889	608862	7	156230482	156238282	cys/bun	43|189|13|11|1|37|17|81	1	0	0	0	0	0	0	0	0	0	0	0	0	-	no	no
[SHH]	k76	LINC01006	643172	7	156264792	156395889	cys/bun	43|189|13|11|1|37|17|81	1	3	0	0	0	0|1|0|0|0|0|0|1	0	0	0|39|0|1|0|0|0|6	0	0|0|0|5|0|0|0|1	0	0	-	no	no
[SHH]	k76	LINC00244	711564	7	156333184	156333795	cys/bun	43|189|13|11|1|37|17|81	1	0	0	0	0	0	0	0	0	0	0	0	0	-	no	no
[SHH]	k76	C7orf13	809439	7	156431059	156433348	cys/bun	43|189|13|11|1|37|17|81	1	1	0|1|0|0|0|0|0|0	0	0	0	0	0	0	0	0	0	0	-	no	no
[SHH]	k76	RNF32	811732	7	156433352	156469820	cys/bun	43|189|13|11|1|37|17|81	1	1	0	0	0	0	0	0	3|29|0|0|0|0|0|16	0	0	0	0	-	no	no
[SHH]	k76	LMBR1	851949	7	156473569	156685902	cys/bun	43|189|13|11|1|37|17|81	1	2	0	0	0|1|0|0|0|0|0|0	0	0	0	3|76|0|0|0|2|0|15	0	0	0	0	-	no	no
[C15orf54]	k77	LINC02694	-285868	15	38988798	38992239	cys/bun	69	69	0	0	0	0	0	0	0	0	0	0	0	0	-	no	no
[C15orf54]	k77	C15orf54	264777	15	39542884	39547048	cys/bun	69	69	0	0	0	0	0	0	0	0	0	0	0	0	-	no	no
[LINC00649]	k78	CRYZL1	-342874	21	34961647	35014160	cys/bun	3	3	0	0	0	0	0	0	0	0	0	0	0	0	-	no	no
[LINC00649]	k78	ITSN1	-95425	21	35014783	35261609	cys/bun	3	3	0	0	0	0	0	0	0	0	0	0	0	0	-	no	no
[LINC00649]	k78	ATP5PO	-68876	21	35275756	35288158	cys/bun	3	3	1	0	0	0	0	0	0	3	0	0	0	0	-	no	no
[LINC00649]	k78	LINC00649	-13547	21	35303515	35343487	cys/bun	3	3	1	0	0	0	0	0	0	3	0	0	0	0	-	no	no
[LINC00649]	k78	LOC400863	-20772	21	35321229	35336262	cys/bun	3	3	0	0	0	0	0	0	0	0	0	0	0	0	-	no	no
[LINC00649]	k78	MRPS6	88788	21	35445822	35515334	cys/bun	3	3	1	0	0	0	0	0	0	3	0	0	0	0	-	no	no
[LINC00649]	k78	SLC5A3	88788	21	35445822	35478561	cys/bun	3	3	1	0	0	0	0	0	0	3	0	0	0	0	-	no	no
[LINC00649]	k78	LINC00310	195943	21	35552977	35562220	cys/bun	3	3	0	0	0	0	0	0	0	0	0	0	0	0	-	no	no
[METTL10]	k79	OAT	-345936	10	126085871	126107545	cys/bun	11	11	0	0	0	0	0	0	0	0	0	0	0	0	-	no	no
[METTL10]	k79	NKX1-2	-314931	10	126135997	126138550	cys/bun	11	11	0	0	0	0	0	0	0	0	0	0	0	0	-	no	no
[METTL10]	k79	LHPP	-150771	10	126150340	126302710	cys/bun	11	11	1	0	0	0	0	0	0	11	0	0	0	0	-	no	no
[METTL10]	k79	FAM53B	-20551	10	126307862	126432930	cys/bun	11	11	1	0	0	0	0	0	0	11	0	0	0	0	-	no	no
[METTL10]	k79	EEF1AKMT2	0	10	126447405	126480439	cys/bun	11	11	2	0	0	0	0	0	0	11	0	11	0	0	-	no	no
[METTL10]	k79	ABRAXAS2	36872	10	126490353	126525239	cys/bun	11	11	0	0	0	0	0	0	0	0	0	0	0	0	-	no	no
[METTL10]	k79	ZRANB1	177210	10	126630691	126676005	cys/bun	11	11	0	0	0	0	0	0	0	0	0	0	0	0	-	yes	yes
[METTL10]	k79	CTBP2	222936	10	126676417	126849624	cys/bun	11	11	0	0	0	0	0	0	0	0	0	0	0	0	-	yes	yes
[METTL10]	k79	MIR4296	267870	10	126721351	126721439	cys/bun	11	11	0	0	0	0	0	0	0	0	0	0	0	0	-	no	no
[SYPL2]	k80	WDR47	-424321	1	109512837	109584850	cys	11|6	6	0	0	0	0	0	0	0	0	0	0	0	0	-	no	no
[SYPL2]	k80	TAF13	-390547	1	109606997	109618624	cys	11|6	6	0	0	0	0	0	0	0	0	0	0	0	0	-	no	no
[SYPL2]	k80	TMEM167B	-369617	1	109633402	109639554	cys	11|6	6	0	0	0	0	0	0	0	0	0	0	0	0	-	no	no
[SYPL2]	k80	SCARNA2	-365937	1	109642814	109643234	cys	11|6	6	0	0	0	0	0	0	0	0	0	0	0	0	-	no	no
[SYPL2]	k80	C1orf194	-352692	1	109648572	109656479	cys	11|6	6	0	0	0	0	0	0	0	0	0	0	0	0	-	no	no
[SYPL2]	k80	ELAPOR1	-259768	1	109656584	109749403	cys	11|6	6	1	0	0	0	0	0	0	6|0	0	0	0	0	-	no	no
[SYPL2]	k80	SARS1	-228367	1	109756514	109780804	cys	11|6	6	1	0	0	0	0	0	0	0|3	0	0	0	0	-	no	no
[SYPL2]	k80	CELSR2	-190793	1	109792640	109818378	cys	11|6	6	2	0	0	0|1	0	0	0	0|6	0	0	0	0	-	yes	no
[SYPL2]	k80	PSRC1	-183381	1	109822175	109825790	cys	11|6	6	1	0	0	0	0	0	0	11|6	0	0	0	0	-	no	no
[SYPL2]	k80	MYBPHL	-159508	1	109834986	109849663	cys	11|6	6	2	0	0	0	0	0	0	11|0	0	0|4	1	0	-	no	no
[SYPL2]	k80	SORT1	-68608	1	109852187	109940563	cys	11|6	6	2	0	0	0	0	0	0	11|6	0	9|0	0	0	-	no	no
[SYPL2]	k80	PSMA5	-40063	1	109941652	109969108	cys	11|6	6	1	0	0	0	0	0	0	11|0	0	0	0	0	-	no	no
[SYPL2]	k80	SYPL2	0	1	110009099	110024764	cys	11|6	6	3	0	0	1|0	0	0	0	11|6	0	11|0	0	0	-	yes	yes
[SYPL2]	k80	ATXN7L2	17389	1	110026560	110035420	cys	11|6	6	2	0	0	0	0	0	0	11|6	0	2|0	0	0	-	yes	yes
[SYPL2]	k80	CYB561D1	27486	1	110036657	110043063	cys	11|6	6	0	0	0	0	0	0	0	0	0	0	0	0	-	no	no
[SYPL2]	k80	AMIGO1	40274	1	110049445	110052336	cys	11|6	6	1	0	0	0	0	0	0	11|0	0	0	0	0	-	no	no
[SYPL2]	k80	GPR61	73322	1	110082493	110088455	cys	11|6	6	0	0	0	0	0	0	0	0	0	0	0	0	-	no	no
[SYPL2]	k80	GNAI3	82014	1	110091185	110138454	cys	11|6	6	0	0	0	0	0	0	0	0	0	0	0	0	-	no	no
[SYPL2]	k80	MIR197	132343	1	110141514	110141589	cys	11|6	6	0	0	0	0	0	0	0	0	0	0	0	0	-	no	no
[SYPL2]	k80	GNAT2	136717	1	110145888	110155705	cys	11|6	6	0	0	0	0	0	0	0	0	0	0	0	0	-	no	no
[SYPL2]	k80	AMPD2	153263	1	110162434	110174677	cys	11|6	6	0	0	0	0	0	0	0	0	0	0	2	0	-	no	no
[SYPL2]	k80	GSTM4	189526	1	110198697	110208123	cys	11|6	6	1	0	0	0	0	0	0	0|6	0	0	0	0	-	no	no
[SYPL2]	k80	GSTM2	201472	1	110210643	110226619	cys	11|6	6	1	0	0	0	0	0	0	0|1	0	0	0	0	-	no	no
[SYPL2]	k80	GSTM1	221246	1	110230417	110236367	cys	11|6	6	0	0	0	0	0	0	0	0	0	0	0	0	-	no	no
[SYPL2]	k80	GSTM5	245692	1	110254863	110260890	cys	11|6	6	0	0	0	0	0	0	0	0	0	0	0	0	-	no	no
[SYPL2]	k80	GSTM3	267382	1	110276553	110283660	cys	11|6	6	1	0	0	0	0	0	0	0|1	0	0	0	0	-	no	no
[SYPL2]	k80	EPS8L3	283530	1	110292701	110306644	cys	11|6	6	0	0	0	0	0	0	0	0	0	0	0	0	-	no	no
[EPB41L3]	k81	EPB41L3	0	18	5392379	5628990	cys	21	21	0	0	0	0	0	0	0	0	0	0	0	0	-	no	no
[EPB41L3]	k81	LOC645355	162275	18	5748817	5795900	cys	21	21	0	0	0	0	0	0	0	0	0	0	0	0	-	no	no
[EPB41L3]	k81	MIR3976	254151	18	5840693	5840832	cys	21	21	0	0	0	0	0	0	0	0	0	0	0	0	-	no	no
[ZFP36L2]	k82	LOC102723854	-154779	2	43254991	43266682	cys	21|117	21	0	0	0	0	0	0	0	0	0	0	0	0	-	no	no
[ZFP36L2]	k82	ZFP36L2	28079	2	43449540	43453745	cys	21|117	21	1	0	0	0	0	0	0	0|116	0	0	1	0	-	yes	yes
[ZFP36L2]	k82	LINC01126	32888	2	43454349	43455994	cys	21|117	21	1	0	0	0	0	0	0	0|116	0	0	0	0	-	no	no
[ZFP36L2]	k82	THADA	36513	2	43457974	43823185	cys	21|117	21	4	0|1	0	0|2	0	0	0	1|113	0	0|114	0	0	-	no	no
[ZFP36L2]	k82	PLEKHH2	442977	2	43864438	43995126	cys	21|117	21	1	0	0	0	0	0	0	0|116	0	0	0	0	-	no	no
[ZFP36L2]	k82	LOC728819	480830	2	43902291	43903461	cys	21|117	21	0	0	0	0	0	0	0	0	0	0	0	0	-	no	no
[ZFP36L2]	k82	DYNC2LI1	579716	2	44001177	44037149	cys	21|117	21	0	0	0	0	0	0	0	0	0	0	0	1	-	no	no
[ZFP36L2]	k82	ABCG5	618149	2	44039610	44065958	cys	21|117	21	0	0	0	0	0	0	0	0	0	0	0	0	-	no	no
[ZFP36L2]	k82	ABCG8	644641	2	44066102	44105605	cys	21|117	21	0	0	0	0	0	0	0	0	0	0	0	0	-	no	no
[ZFP36L2]	k82	LRPPRC	691901	2	44113362	44223144	cys	21|117	21	0	0	0	0	0	0	0	0	0	0	0	0	-	no	no
[CHD9]	k83	CHD9	0	16	53088944	53361414	cys/bun	128	128	2	0	0	4	0	0	0	121	0	0	0	0	-	yes	yes
[CHD9]	k83	LOC643802	199296	16	53403273	53405041	cys/bun	128	128	0	0	0	0	0	0	0	0	0	0	0	0	-	no	no
[CHD9]	k83	LOC102723373	203427	16	53407404	53418171	cys/bun	128	128	0	0	0	0	0	0	0	0	0	0	0	0	-	no	no
[CHD9]	k83	RBL2	264373	16	53468350	53525560	cys/bun	128	128	0	0	0	0	0	0	0	0	0	0	0	0	-	no	no
[CHD9]	k83	AKTIP	321214	16	53525191	53537170	cys/bun	128	128	0	0	0	0	0	0	0	0	0	0	1	0	-	no	no
[CHD9]	k83	RPGRIP1L	429840	16	53633817	53737771	cys/bun	128	128	0	0	0	0	0	0	0	0	0	0	1	6	-	no	no
[RREB1]	k84	RREB1	0	6	7107829	7252213	cys/bun	260|15|30	15	4	2|0|1	0	3|0|0	0	0	0	70|0|1	0	76|0|0	0	0	-	yes	yes
[RREB1]	k84	SSR1	149939	6	7281375	7313547	cys/bun	260|15|30	15	2	0	0	0	0	0	0	12|0|2	0	45|0|0	0	0	-	no	no
[RREB1]	k84	CAGE1	195450	6	7326886	7389942	cys/bun	260|15|30	15	1	0	0	0	0	0	0	0	0	1|0|0	0	0	-	no	no
[RREB1]	k84	RIOK1	258625	6	7390061	7418270	cys/bun	260|15|30	15	1	0	0	0	0	0	0	2|0|0	0	0	0	0	-	no	no
[APH1B]	k85	TLN2	-443326	15	62939509	63136829	cys/bun	19|39	19	0	0	0	0	0	0	0	0	0	0	0	0	-	yes	yes
[APH1B]	k85	MIR190A	-463915	15	63116155	63116240	cys/bun	19|39	19	0	0	0	0	0	0	0	0	0	0	0	0	-	no	no
[APH1B]	k85	TPM1	-216042	15	63334837	63364113	cys/bun	19|39	19	3	0	0	0	0	0|1	0	4|39	0	2|25	0	0	-	no	no
[APH1B]	k85	LACTB	-145891	15	63413998	63434264	cys/bun	19|39	19	1	0	0	0	0	0	0	17|39	0	0	0	0	-	no	no
[APH1B]	k85	RPS27L	-130414	15	63445538	63449741	cys/bun	19|39	19	1	0	0	0	0	0	0	17|0	0	0	0	0	-	no	no
[APH1B]	k85	RAB8B	-20182	15	63481727	63559973	cys/bun	19|39	19	2	0	0	0	0	0	0	14|0	0	15|26	0	0	-	no	no
[APH1B]	k85	APH1B	0	15	63569748	63601325	cys/bun	19|39	19	2	0	0	0	0	0	0	17|38	0	0|1	0	0	-	no	no
[APH1B]	k85	CA12	35574	15	63615729	63674075	cys/bun	19|39	19	2	0	0	0	0	0	0	18|28	0	6|0	0	0	-	yes	yes
[APH1B]	k85	LOC102723344	102273	15	63682428	63729735	cys/bun	19|39	19	0	0	0	0	0	0	0	0	0	0	0	0	-	no	no
[APH1B]	k85	USP3	216554	15	63796709	63886839	cys/bun	19|39	19	0	0	0	0	0	0	0	0	0	0	0	0	-	no	no
[APH1B]	k85	USP3-AS1	299753	15	63879908	63893026	cys/bun	19|39	19	0	0	0	0	0	0	0	0	0	0	0	0	-	no	no
[APH1B]	k85	FBXL22	309396	15	63889551	63894620	cys/bun	19|39	19	0	0	0	0	0	0	0	0	0	0	0	0	-	no	no
[POR]	k86	HIP1	-244513	7	75162618	75368290	cys/bun	6	6	0	0	0	0	0	0	0	0	0	0	0	0	-	no	no
[POR]	k86	CCL26	-193739	7	75398841	75419064	cys/bun	6	6	0	0	0	0	0	0	0	0	0	0	0	0	-	no	no
[POR]	k86	CCL24	-169770	7	75441113	75443033	cys/bun	6	6	0	0	0	0	0	0	0	0	0	0	0	0	-	no	no
[POR]	k86	RHBDD2	-94559	7	75508316	75518244	cys/bun	6	6	0	0	0	0	0	0	0	0	0	0	0	0	-	no	no
[POR]	k86	POR	0	7	75544419	75616173	cys/bun	6	6	2	0	0	0	0	0	0	6	0	6	1	1	-	yes	yes
[POR]	k86	MIR4651	-68216	7	75544514	75544587	cys/bun	6	6	0	0	0	0	0	0	0	0	0	0	0	0	-	no	no
[POR]	k86	SNORA14A	-39569	7	75573100	75573234	cys/bun	6	6	0	0	0	0	0	0	0	0	0	0	0	0	-	no	no
[POR]	k86	TMEM120A	3351	7	75616154	75623992	cys/bun	6	6	3	0	0	0	0	5	0	6	0	5	0	0	-	no	no
[POR]	k86	STYXL1	12851	7	75625654	75677321	cys/bun	6	6	2	0	0	0	0	0	0	1	0	6	0	0	-	no	no
[POR]	k86	MDH2	64533	7	75677336	75696827	cys/bun	6	6	2	0	0	0	0	0	0	6	0	6	0	0	-	no	no
[POR]	k86	SRRM3	218407	7	75831210	75916609	cys/bun	6	6	0	0	0	0	0	0	0	0	0	0	0	0	-	no	no
[POR]	k86	HSPB1	319071	7	75931874	75933614	cys/bun	6	6	0	0	0	0	0	0	0	0	0	0	0	0	-	no	no
[POR]	k86	YWHAG	343304	7	75956107	75988342	cys/bun	6	6	0	0	0	0	0	0	0	0	0	0	0	0	-	no	no
[POR]	k86	SSC4D	405842	7	76018645	76039012	cys/bun	6	6	0	0	0	0	0	0	0	0	0	0	0	0	-	no	no
[POR]	k86	ZP3	414037	7	76026840	76071388	cys/bun	6	6	0	0	0	0	0	0	0	0	0	0	0	0	-	no	no
[POR]	k86	DTX2	478168	7	76090971	76135312	cys/bun	6	6	0	0	0	0	0	0	0	0	0	0	0	0	-	no	no
[POR]	k86	FDPSP2	486533	7	76099336	76104317	cys/bun	6	6	0	0	0	0	0	0	0	0	0	0	0	0	-	no	no
[FOXO3]	k87	SEC63	-696164	6	108188959	108279482	cys	1	1	0	0	0	0	0	0	0	0	0	0	6	1	-	no	no
[FOXO3]	k87	OSTM1	-579705	6	108362612	108395941	cys	1	1	0	0	0	0	0	0	0	0	0	0	0	0	-	no	no
[FOXO3]	k87	NR2E1	-465633	6	108487261	108510013	cys	1	1	0	0	0	0	0	0	0	0	0	0	0	0	-	no	no
[FOXO3]	k87	SNX3	-393182	6	108532716	108582464	cys	1	1	0	0	0	0	0	0	0	0	0	0	0	0	-	no	no
[FOXO3]	k87	AFG1L	-131395	6	108616097	108844251	cys	1	1	0	0	0	0	0	0	0	0	0	0	0	0	-	no	no
[FOXO3]	k87	FOXO3	0	6	108881025	109005971	cys	1	1	1	0	0	0	0	0	0	1	0	0	2	0	-	yes	yes
[FOXO3]	k87	LINC00222	97210	6	109072856	109091145	cys	1	1	1	0	0	0	0	0	0	1	0	0	0	0	-	no	no
[FOXO3]	k87	ARMC2	193972	6	109169618	109295675	cys	1	1	0	0	0	0	0	0	0	0	0	0	0	0	-	no	no
[FOXO3]	k87	ARMC2-AS1	253696	6	109229342	109245306	cys	1	1	0	0	0	0	0	0	0	0	0	0	0	0	-	no	no
[TPPP]	k88	PLEKHG4B	-486875	5	140372	190087	cys	2|10|19	2	0	0	0	0	0	0	0	0	0	0	0	0	-	no	no
[TPPP]	k88	LRRC14B	-481494	5	191625	195468	cys	2|10|19	2	0	0	0	0	0	0	0	0	0	0	0	0	-	no	no
[TPPP]	k88	CCDC127	-458665	5	204874	218297	cys	2|10|19	2	0	0	0	0	0	0	0	0	0	0	0	0	-	no	no
[TPPP]	k88	SDHA	-420148	5	218355	256814	cys	2|10|19	2	1	0	0	0	0	0	0	0|6|0	0	0	0	0	-	no	no
[TPPP]	k88	LOC102467073	-405323	5	269670	271639	cys	2|10|19	2	0	0	0	0	0	0	0	0	0	0	0	0	-	no	no
[TPPP]	k88	PDCD6	-361873	5	271735	315089	cys	2|10|19	2	0	0	0	0	0	0	0	0	0	0	0	0	-	no	no
[TPPP]	k88	AHRR	-238557	5	304290	438405	cys	2|10|19	2	2	0	0	0	0	0	0	0|2|0	0	0|10|0	0	0	-	no	no
[TPPP]	k88	EXOC3-AS1	-233704	5	441642	443258	cys	2|10|19	2	1	0	0	0	0	0	0	0|10|0	0	0	0	0	-	no	no
[TPPP]	k88	EXOC3	-209553	5	443333	467409	cys	2|10|19	2	2	0	0	0	0	0	0	0|10|0	0	0|10|0	0	0	-	no	no
[TPPP]	k88	PP7080	-203882	5	470624	473080	cys	2|10|19	2	1	0	0	0	0	0	0	0|10|0	0	0	0	0	-	no	no
[TPPP]	k88	SLC9A3	-152413	5	473333	524549	cys	2|10|19	2	1	0	0	0	0	0	0	1|10|0	0	0	3	0	-	yes	yes
[TPPP]	k88	MIR4456	-140965	5	535954	535997	cys	2|10|19	2	0	0	0	0	0	0	0	0	0	0	0	0	-	no	no
[TPPP]	k88	LOC100996325	-64637	5	602283	612325	cys	2|10|19	2	0	0	0	0	0	0	0	0	0	0	0	0	-	no	no
[TPPP]	k88	CEP72	-23296	5	612404	653666	cys	2|10|19	2	1	0	0	0	0	0	0	1|10|0	0	0	0	0	-	no	no
[TPPP]	k88	TPPP	0	5	659976	693510	cys	2|10|19	2	3	0	0	0	0	2|0|0	0	2|10|0	0	2|0|0	0	0	tubulo-interstitial	no	no
[TPPP]	k88	ZDHHC11	118757	5	795719	851101	cys	2|10|19	2	2	0	0	0	0	0	0	0|8|0	0	2|0|0	0	0	-	no	no
[TPPP]	k88	BRD9	186887	5	863849	892939	cys	2|10|19	2	0	0	0	0	0	0	0	0	0	0	0	0	-	no	no
[TPPP]	k88	TRIP13	216006	5	892968	918164	cys	2|10|19	2	0	0	0	0	0	0	0	0	0	0	0	0	-	no	no
[TPPP]	k88	LOC100506688	310329	5	987291	997455	cys	2|10|19	2	0	0	0	0	0	0	0	0	0	0	0	0	-	no	no
[TPPP]	k88	NKD2	332114	5	1009076	1038927	cys	2|10|19	2	0	0	0	0	0	0	0	0	0	0	0	0	-	no	no
[TPPP]	k88	SLC12A7	373526	5	1050488	1112172	cys	2|10|19	2	1	0	0	0	0	0	0	0|0|12	0	0	2	0	-	no	no
[TPPP]	k88	MIR4635	386048	5	1063010	1063089	cys	2|10|19	2	0	0	0	0	0	0	0	0	0	0	0	0	-	no	no
[TPPP]	k88	CTD-3080P12.3	496248	5	1173210	1178720	cys	2|10|19	2	2	0	0	0	0	0	0	0|0|18	0	0|0|4	0	0	-	no	no
[TPPP]	k88	SLC6A19	524747	5	1201709	1225230	cys	2|10|19	2	1	0	0	0	0	0	0	0|0|1	0	0	1	1	tubulo-interstitial	no	no
[TPPP]	k88	SLC6A18	548507	5	1225469	1246304	cys	2|10|19	2	0	0	0	0	0	0	0	0	0	0	2	0	-	no	no
[TPPP]	k88	TERT	576324	5	1253286	1295162	cys	2|10|19	2	0	0	0	0	0	0	0	0	0	0	0	0	-	no	no
[TPPP]	k88	MIR4457	632462	5	1309424	1309492	cys	2|10|19	2	0	0	0	0	0	0	0	0	0	0	0	0	-	no	no
[TPPP]	k88	CLPTM1L	641037	5	1317999	1345002	cys	2|10|19	2	0	0	0	0	0	0	0	0	0	0	0	0	-	no	no
[TPPP]	k88	SLC6A3	715942	5	1392904	1445543	cys	2|10|19	2	0	0	0	0	0	0	0	0	0	0	0	0	-	no	no
[WWP1]	k89	PSKH2	-250694	8	87060690	87081851	cys	47	47	0	0	0	0	0	0	0	0	0	0	0	0	-	no	no
[WWP1]	k89	ATP6V0D2	-166091	8	87111138	87166454	cys	47	47	0	0	0	0	0	0	0	0	0	0	0	0	-	no	no
[WWP1]	k89	SLC7A13	-89941	8	87226287	87242604	cys	47	47	0	0	0	0	0	0	0	0	0	0	0	0	-	yes	yes
[WWP1]	k89	WWP1	22448	8	87354993	87480178	cys	47	47	1	0	0	0	0	0	0	45	0	0	0	0	-	yes	yes
[WWP1]	k89	RMDN1	152032	8	87484577	87521009	cys	47	47	3	0	0	0	0	0	0	45	45	45	0	0	-	no	no
[WWP1]	k89	CPNE3	194110	8	87526655	87573726	cys	47	47	2	0	0	0	0	0	0	45	0	45	0	0	-	yes	yes
[WWP1]	k89	CNGB3	253617	8	87586162	87755903	cys	47	47	0	0	0	0	0	0	0	0	0	0	0	0	-	no	no
[PRMT7]	k90	ATP6V0D1	-848092	16	67471916	67515089	-	6	6	0	0	0	0	0	0	0	0	0	0	1	0	-	no	no
[PRMT7]	k90	AGRP	-845465	16	67516473	67517716	-	6	6	0	0	0	0	0	0	0	0	0	0	0	0	-	no	no
[PRMT7]	k90	LOC100505942	-800533	16	67551608	67562648	-	6	6	0	0	0	0	0	0	0	0	0	0	0	0	-	no	no
[PRMT7]	k90	RIPOR1	-782490	16	67562716	67580691	-	6	6	0	0	0	0	0	0	0	0	0	0	0	0	glomerulus	no	no
[PRMT7]	k90	CTCF	-690093	16	67596309	67673088	-	6	6	0	0	0	0	0	0	0	0	0	0	0	0	-	yes	no
[PRMT7]	k90	CARMIL2	-671709	16	67679029	67691472	-	6	6	0	0	0	0	0	0	0	0	0	0	0	0	-	no	no
[PRMT7]	k90	ACD	-668463	16	67691414	67694718	-	6	6	0	0	0	0	0	0	0	0	0	0	2	0	-	no	no
[PRMT7]	k90	PARD6A	-666500	16	67694850	67696681	-	6	6	0	0	0	0	0	0	0	0	0	0	0	0	-	no	no
[PRMT7]	k90	ENKD1	-662553	16	67696849	67700628	-	6	6	0	0	0	0	0	0	0	0	0	0	0	0	-	no	no
[PRMT7]	k90	C16orf86	-660520	16	67700716	67702661	-	6	6	0	0	0	0	0	0	0	0	0	0	0	0	-	no	no
[PRMT7]	k90	GFOD2	-609908	16	67708435	67753273	-	6	6	0	0	0	0	0	0	0	0	0	0	0	0	-	no	no
[PRMT7]	k90	RANBP10	-522626	16	67757004	67840555	-	6	6	0	0	0	0	0	0	0	0	0	0	0	0	-	yes	no
[PRMT7]	k90	TSNAXIP1	-501210	16	67840780	67861971	-	6	6	1	0	0	0	0	0	0	2	0	0	0	0	-	no	no
[PRMT7]	k90	CENPT	-481820	16	67862059	67881361	-	6	6	1	0	0	0	0	0	0	2	0	0	0	0	-	no	no
[PRMT7]	k90	THAP11	-485083	16	67876212	67878098	-	6	6	0	0	0	0	0	0	0	0	0	0	0	0	-	no	no
[PRMT7]	k90	NUTF2	-457962	16	67880818	67905219	-	6	6	0	0	0	0	0	0	0	0	0	0	0	0	-	no	no
[PRMT7]	k90	EDC4	-444764	16	67906925	67918417	-	6	6	0	0	0	0	0	0	0	0	0	0	0	0	-	no	no
[PRMT7]	k90	NRN1L	-442910	16	67918780	67920271	-	6	6	0	0	0	0	0	0	0	0	0	0	0	0	-	no	no
[PRMT7]	k90	PSKH1	-399600	16	67927174	67963581	-	6	6	0	0	0	0	0	0	0	0	0	0	1	0	-	yes	no
[PRMT7]	k90	CTRL	-397403	16	67963472	67965778	-	6	6	1	0	0	0	0	0	0	4	0	0	0	0	-	no	no
[PRMT7]	k90	PSMB10	-392401	16	67968406	67970780	-	6	6	0	0	0	0	0	0	0	0	0	0	0	0	-	no	no
[PRMT7]	k90	LCAT	-385166	16	67973786	67978015	-	6	6	0	0	0	0	0	0	0	0	0	0	10	1	-	yes	no
[PRMT7]	k90	SLC12A4	-360584	16	67977376	68002597	-	6	6	0	0	0	0	0	0	0	0	0	0	2	0	-	yes	no
[PRMT7]	k90	DPEP3	-348729	16	68009565	68014452	-	6	6	0	0	0	0	0	0	0	0	0	0	0	0	-	no	no
[PRMT7]	k90	DPEP2	-329760	16	68021292	68033421	-	6	6	0	0	0	0	0	0	0	0	0	0	0	0	-	no	no
[PRMT7]	k90	LOC100131303	-313367	16	68047338	68049814	-	6	6	0	0	0	0	0	0	0	0	0	0	0	0	-	no	no
[PRMT7]	k90	DDX28	-305411	16	68055176	68057770	-	6	6	0	0	0	0	0	0	0	0	0	0	0	0	-	no	no
[PRMT7]	k90	DUS2	-249955	16	68056846	68113226	-	6	6	1	0	0	0	0	0	0	6	0	0	0	0	-	no	no
[PRMT7]	k90	NFATC3	-100019	16	68119268	68263162	-	6	6	1	0	0	0	0	0	0	6	0	0	0	0	-	yes	no
[PRMT7]	k90	ESRP2	-93045	16	68262449	68270136	-	6	6	1	0	0	0	0	0	0	1	0	0	1	0	-	yes	no
[PRMT7]	k90	MIR6773	-95779	16	68267328	68267402	-	6	6	0	0	0	0	0	0	0	0	0	0	0	0	-	no	no
[PRMT7]	k90	PLA2G15	-68220	16	68279246	68294961	-	6	6	1	0	0	0	0	0	0	6	0	0	2	0	-	no	no
[PRMT7]	k90	SLC7A6	-27455	16	68298418	68335726	-	6	6	2	0	0	0	0	0	0	6	0	6	0	0	-	no	no
[PRMT7]	k90	SLC7A6OS	-18313	16	68334517	68344868	-	6	6	1	0	0	0	0	0	0	4	0	0	0	0	-	no	no
[PRMT7]	k90	PRMT7	0	16	68344876	68391169	-	6	6	2	0	0	0	0	0	0	6	0	6	0	0	-	no	no
[PRMT7]	k90	SMPD3	29048	16	68392229	68482409	-	6	6	1	0	0	0	0	0	0	6	0	0	0	0	-	no	no
[PRMT7]	k90	ZFP90	210479	16	68573660	68601039	-	6	6	1	0	0	0	0	0	0	6	0	0	0	0	-	no	no
[PRMT7]	k90	CDH3	314969	16	68678150	68732957	-	6	6	0	0	0	0	0	0	0	0	0	0	0	0	-	yes	no
[PRMT7]	k90	CDH1	408013	16	68771194	68869444	-	6	6	0	0	0	0	0	0	0	0	0	0	0	0	-	no	no
[PRMT7]	k90	TANGO6	514327	16	68877508	69119085	-	6	6	0	0	0	0	0	0	0	0	0	0	0	0	-	no	no
[R3HDM2]	k91	RNF41	-1113023	12	56596287	56615753	cys/bun	20|13|13	13	0	0	0	0	0	0	0	0	0	0	0	0	-	no	no
[R3HDM2]	k91	NABP2	-1105138	12	56618124	56623638	cys/bun	20|13|13	13	0	0	0	0	0	0	0	0	0	0	0	0	-	no	no
[R3HDM2]	k91	SLC39A5	-1097147	12	56623819	56631629	cys/bun	20|13|13	13	0	0	0	0	0	0	0	0	0	0	0	0	-	no	no
[R3HDM2]	k91	ANKRD52	-1076633	12	56631590	56652143	cys/bun	20|13|13	13	0	0	0	0	0	0	0	0	0	0	0	0	-	no	no
[R3HDM2]	k91	COQ10A	-1064026	12	56660641	56664750	cys/bun	20|13|13	13	1	0	0	0	0	0	0	0|0|4	0	0	0	0	-	no	no
[R3HDM2]	k91	CS	-1034601	12	56665482	56694175	cys/bun	20|13|13	13	0	0	0	0	0	0	0	0	0	0	0	0	-	no	no
[R3HDM2]	k91	CNPY2	-1018648	12	56704212	56710128	cys/bun	20|13|13	13	0	0	0	0	0	0	0	0	0	0	0	0	-	no	no
[R3HDM2]	k91	PAN2	-1000939	12	56710006	56727837	cys/bun	20|13|13	13	0	0	0	0	0	0	0	0	0	0	0	0	-	no	no
[R3HDM2]	k91	IL23A	-994582	12	56732662	56734194	cys/bun	20|13|13	13	1	0	0	0	0	0	0	0	0	0|0|1	0	0	-	no	no
[R3HDM2]	k91	STAT2	-974739	12	56735381	56754037	cys/bun	20|13|13	13	0	0	0	0	0	0	0	0	0	0	0	1	-	no	no
[R3HDM2]	k91	APOF	-972193	12	56754354	56756583	cys/bun	20|13|13	13	0	0	0	0	0	0	0	0	0	0	0	0	-	no	no
[R3HDM2]	k91	TIMELESS	-885576	12	56810156	56843200	cys/bun	20|13|13	13	1	0	0	0	0	0	0	0|6|0	0	0	0	0	-	no	no
[R3HDM2]	k91	MIP	-880341	12	56843285	56848435	cys/bun	20|13|13	13	0	0	0	0	0	0	0	0	0	0	0	0	-	no	no
[R3HDM2]	k91	SPRYD4	-864009	12	56862300	56864767	cys/bun	20|13|13	13	1	0	0	0	0	0	0	0|12|0	0	0	0	0	-	no	no
[R3HDM2]	k91	GLS2	-846578	12	56864727	56882198	cys/bun	20|13|13	13	0	0	0	0	0	0	0	0	0	0	0	0	-	no	no
[R3HDM2]	k91	RBMS2	-738796	12	56915608	56989980	cys/bun	20|13|13	13	1	0	0	0	0	0	0	0|12|0	0	0	0	0	-	yes	yes
[R3HDM2]	k91	BAZ2A	-698613	12	56989379	57030163	cys/bun	20|13|13	13	0	0	0	0	0	0	0	0	0	0	2	0	-	no	no
[R3HDM2]	k91	ATP5F1B	-688924	12	57031958	57039852	cys/bun	20|13|13	13	0	0	0	0	0	0	0	0	0	0	0	0	-	no	no
[R3HDM2]	k91	SNORD59B	-691238	12	57037463	57037538	cys/bun	20|13|13	13	0	0	0	0	0	0	0	0	0	0	0	0	-	no	no
[R3HDM2]	k91	SNORD59A	-689891	12	57038810	57038885	cys/bun	20|13|13	13	0	0	0	0	0	0	0	0	0	0	0	0	-	no	no
[R3HDM2]	k91	PTGES3	-646584	12	57057124	57082192	cys/bun	20|13|13	13	1	0	0	0	0	0	0	0	0	0|0|1	0	0	-	no	no
[R3HDM2]	k91	NACA	-609450	12	57106210	57119326	cys/bun	20|13|13	13	1	0	0	0	0	0	0	0	0	0|1|0	0	0	-	no	no
[R3HDM2]	k91	PRIM1	-582630	12	57125363	57146146	cys/bun	20|13|13	13	2	0|0|1	0	0	0	0	0	0|0|6	0	0	0	0	-	no	no
[R3HDM2]	k91	HSD17B6	-547202	12	57157001	57181574	cys/bun	20|13|13	13	1	0	0	0	0	0	0	0|0|6	0	0	0	0	-	no	no
[R3HDM2]	k91	SDR9C7	-400587	12	57316937	57328189	cys/bun	20|13|13	13	1	0	0	0	0	0	0	0|0|1	0	0	0	0	-	no	no
[R3HDM2]	k91	RDH16	-377358	12	57345215	57351418	cys/bun	20|13|13	13	0	0	0	0	0	0	0	0	0	0	1	0	-	no	no
[R3HDM2]	k91	GPR182	-338307	12	57388354	57390469	cys/bun	20|13|13	13	0	0	0	0	0	0	0	0	0	0	0	0	-	no	no
[R3HDM2]	k91	ZBTB39	-328479	12	57392616	57400297	cys/bun	20|13|13	13	0	0	0	0	0	0	0	0	0	0	0	0	-	no	no
[R3HDM2]	k91	TAC3	-318432	12	57403780	57410344	cys/bun	20|13|13	13	0	0	0	0	0	0	0	0	0	0	0	0	-	no	no
[R3HDM2]	k91	MYO1A	-284227	12	57422300	57444549	cys/bun	20|13|13	13	0	0	0	0	0	0	0	0	0	0	0	0	-	no	no
[R3HDM2]	k91	NEMP1	-256202	12	57449425	57472574	cys/bun	20|13|13	13	1	0	0	0	0	0	0	20|0|0	0	0	0	0	-	no	no
[R3HDM2]	k91	NAB2	-239517	12	57482676	57489259	cys/bun	20|13|13	13	1	0	0	0	0	0	0	0|0|1	0	0	0	0	-	no	no
[R3HDM2]	k91	STAT6	-223580	12	57489186	57505196	cys/bun	20|13|13	13	1	0	0	0	0	0	0	0|0|6	0	0	1	0	-	no	no
[R3HDM2]	k91	LRP1	-121651	12	57522281	57607125	cys/bun	20|13|13	13	0	0	0	0	0	0	0	0	0	0	0	0	-	no	no
[truncated: 3,965 more rows]
