# Supplementary material for: Discovery and prioritization of variants and genes for kidney function in >1.2 million individuals
Source: Nat Commun. 2021 Jul 16;12:4350. doi: 10.1038/s41467-021-24491-0 (PMC8285412; doi:10.1038/s41467-021-24491-0)
Supplement: Supplementary file 21 — Supplementary Data 15 [file 41467_2021_24491_MOESM21_ESM.xlsx]

## Sheet: SD15 Mouse
Supplementary Data 15. Mouse Genome Informatics (MGI) kidney entries. The table shows kidney-relevant phenotypes identified for the candidate genes mapping to the identified 424 eGFRcrea loci. Abbreviations: Locus_id: Locus identified ('n' for novel, 'k' for known)
locus_id	human_gene_symbol	MGI phenotype
n194	ABCA7	small kidney
k217	ABCC6	nephrocalcinosis
k217	ABCC6	abnormal kidney blood vessel morphology
k90	ACD	abnormal kidney morphology
k90	ACD	abnormal kidney morphology
k106	ACP2	accumulation of giant lysosomes in kidney/renal tubule cells
n44	ACTN4	cortical renal glomerulopathies
n44	ACTN4	abnormal podocyte morphology
n44	ACTN4	abnormal renal glomerulus morphology
n44	ACTN4	kidney failure
n44	ACTN4	detached podocyte
n44	ACTN4	dilated renal tubules
n44	ACTN4	abnormal podocyte adhesion
n44	ACTN4	glomerulosclerosis
n44	ACTN4	small kidney
n44	ACTN4	decreased podocyte number
n44	ACTN4	renal cast
n44	ACTN4	abnormal renal glomerulus basement membrane morphology
n44	ACTN4	podocyte foot process effacement
n44	ACTN4	pale kidney
n44	ACTN4	abnormal glomerular capillary morphology
k47	ACVR2B	single kidney
k47	ACVR2B	absent kidney
k47	ACVR2B	renal hypoplasia
k47	ACVR2B	renal hypoplasia
k47	ACVR2B	absent kidney
k47	ACVR2B	single kidney
n89	ADA	abnormal renal tubule morphology
n89	ADA	abnormal renal glomerulus morphology
k22	ADARB2	small kidney
k61	ADIPOQ	fused podocyte foot processes
n32	ADM	renal fibrosis
n32	ADM	glomerulosclerosis
n32	ADM	decreased creatinine clearance
n32	ADM	renal cast
n48	ADM2	abnormal kidney morphology
n48	ADM2	abnormal proximal convoluted tubule brush border morphology
k73	AGER	abnormal kidney size
k73	AGER	abnormal kidney weight
k73	AGER	abnormal mesangial matrix morphology
k73	AGER	glomerulosclerosis
k73	AGER	abnormal renal glomerulus basement membrane thickness
k73	AGER	abnormal renal glomerulus morphology
n132	AHI1	abnormal kidney morphology
n132	AHI1	dilated renal tubules
n132	AHI1	abnormal kidney physiology
n132	AHI1	isosthenuria
n132	AHI1	abnormal renal tubule morphology
n132	AHI1	kidney cysts
n132	AHI1	renal fibrosis
n132	AHI1	small kidney
n132	AHI1	kidney inflammation
k107	AHR	abnormal kidney blood vessel morphology
n9	AKAP11	abnormal kidney collecting duct morphology
k83	AKTIP	kidney inflammation
k14	ALMS1	tubulointerstitial nephritis
k14	ALMS1	increased kidney cell proliferation
k14	ALMS1	abnormal renal tubule epithelial cell primary cilium morphology
k14	ALMS1	increased kidney apoptosis
k14	ALMS1	dilated renal tubules
k14	ALMS1	increased kidney weight
k14	ALMS1	enlarged kidney
k14	ALMS1	abnormal proximal convoluted tubule morphology
k14	ALMS1	dilated proximal convoluted tubules
n47	AMHR2	abnormal kidney development
n47	AMHR2	decreased renal glomerulus number
k80	AMPD2	abnormal renal tubule morphology
k80	AMPD2	podocyte foot process effacement
n163	ANO1	abnormal renal tubule epithelium morphology
n5	APOE	decreased kidney weight
n5	APOE	kidney inflammation
n5	APOE	expanded mesangial matrix
n5	APOE	kidney microaneurysm
n5	APOE	renal glomerulus lipidosis
n5	APOE	glomerular capillary thrombosis
n5	APOE	glomerulonephritis
n5	APOE	abnormal renal glomerulus morphology
n5	APOE	mesangiolysis
n5	APOE	abnormal glomerular mesangium morphology
n5	APOE	abnormal kidney arterial blood vessel morphology
n5	APOE	increased renal glomerulus lobularity
n5	APOE	abnormal kidney morphology
n5	APOE	dilated glomerular capillary
n5	APOE	renal glomerular immunoglobulin deposits
n5	APOE	glomerulosclerosis
n5	APOE	renal glomerulus hypertrophy
n5	APOE	increased kidney apoptosis
n5	APOE	increased renal tubule apoptosis
k44	APRT	renal tubule atrophy
k44	APRT	dilated renal glomerular capsule
k44	APRT	renal cast
k44	APRT	renal fibrosis
k44	APRT	abnormal kidney morphology
k44	APRT	pyelonephritis
k44	APRT	hydronephrosis
k44	APRT	kidney cortex atrophy
k44	APRT	decreased kidney weight
k44	APRT	kidney medulla atrophy
k44	APRT	decreased creatinine clearance
k44	APRT	abnormal kidney medulla morphology
k44	APRT	kidney atrophy
k44	APRT	small kidney
k44	APRT	kidney failure
k44	APRT	renal interstitial fibrosis
k44	APRT	nephrolithiasis
k44	APRT	kidney collecting duct atrophy
k44	APRT	renal tubular necrosis
k44	APRT	kidney inflammation
k44	APRT	dilated renal tubules
k44	APRT	abnormal proximal convoluted tubule morphology
n55	AQP2	kidney medulla cysts
n55	AQP2	abnormal kidney pyramid morphology
n55	AQP2	abnormal kidney pelvis morphology
n55	AQP2	kidney papillary atrophy
n55	AQP2	abnormal kidney pelvis morphology
n55	AQP2	dilated renal tubules
n55	AQP2	hydronephrosis
n55	AQP2	dilated kidney collecting duct
n55	AQP2	dilated kidney collecting duct
n55	AQP2	abnormal kidney physiology
n55	AQP2	hydronephrosis
n55	AQP2	abnormal kidney morphology
n55	AQP2	abnormal kidney pyramid morphology
n55	AQP2	abnormal kidney medulla morphology
n55	AQP2	kidney collecting duct atrophy
n55	AQP2	kidney medulla cysts
n55	AQP2	abnormal kidney morphology
n55	AQP2	kidney medulla atrophy
n55	AQP2	renal interstitial fibrosis
n55	AQP2	dilated renal tubules
n55	AQP2	abnormal kidney physiology
n55	AQP2	abnormal kidney medulla morphology
n55	AQP2	dilated kidney calyx
n55	AQP2	kidney medulla atrophy
n55	AQP2	dilated kidney calyx
n55	AQP2	kidney collecting duct atrophy
n55	AQP2	kidney papillary atrophy
n55	AQP2	renal interstitial fibrosis
k150	AQP3	abnormal renal water transport
k119	AQP4	abnormal renal water transport
n55	AQP6	abnormal kidney morphology
k150	AQP7	abnormal kidney physiology
n70	ARHGDIA	tubulointerstitial nephritis
n70	ARHGDIA	abnormal glomerular capillary endothelium morphology
n70	ARHGDIA	abnormal glomerular capillary morphology
n70	ARHGDIA	abnormal renal tubule epithelium morphology
n70	ARHGDIA	abnormal distal convoluted tubule morphology
n70	ARHGDIA	abnormal podocyte morphology
n70	ARHGDIA	abnormal glomerular mesangium morphology
n70	ARHGDIA	mesangial cell hypoplasia
n70	ARHGDIA	glomerulosclerosis
n70	ARHGDIA	absent podocytes
n70	ARHGDIA	kidney failure
n70	ARHGDIA	dilated kidney collecting duct
n70	ARHGDIA	kidney cysts
n70	ARHGDIA	abnormal kidney morphology
n70	ARHGDIA	dilated renal tubules
n70	ARHGDIA	decreased creatinine clearance
n70	ARHGDIA	renal cast
k175	ARID5B	abnormal kidney morphology
k175	ARID5B	pale kidney
k175	ARID5B	abnormal renal glomerulus morphology
k175	ARID5B	small kidney
k175	ARID5B	abnormal kidney physiology
k175	ARID5B	kidney inflammation
k110	ARIH2	abnormal kidney morphology
k110	ARIH2	polycystic kidney
k118	ARL3	dilated renal tubules
k118	ARL3	kidney cysts
k118	ARL3	abnormal kidney development
k118	ARL3	enlarged kidney
k113	ARSG	abnormal kidney morphology
k113	ARSG	abnormal kidney epithelium morphology
k191	ASH1L	glomerulonephritis
k30	ASIP	abnormal glomerular mesangium morphology
k30	ASIP	hydronephrosis
k30	ASIP	abnormal kidney morphology
k30	ASIP	expanded mesangial matrix
k30	ASIP	abnormal kidney physiology
k30	ASIP	abnormal renal glomerulus morphology
k30	ASIP	single kidney
k30	ASIP	abnormal renal tubule morphology
k30	ASIP	glomerulosclerosis
k30	ASIP	renal hypoplasia
k30	ASIP	increased renal glomerulus basement membrane thickness
k30	ASIP	dilated renal tubules
k30	ASIP	renal cast
k167	ASL	abnormal renal glomerulus morphology
k167	ASL	decreased creatinine clearance
k90	ATP6V0D1	abnormal kidney morphology
k21	ATR	renal glomerulus atrophy
k21	ATR	kidney inflammation
k21	ATR	kidney atrophy
k21	ATR	renal fibrosis
k21	ATR	kidney atrophy
k21	ATR	kidney inflammation
k21	ATR	renal tubule atrophy
k21	ATR	renal tubule atrophy
k21	ATR	renal glomerulus atrophy
k21	ATR	renal fibrosis
k91	B4GALNT1	abnormal renal tubule epithelium morphology
k150	B4GALT1	glomerulonephritis
k150	B4GALT1	abnormal glomerular mesangium morphology
k150	B4GALT1	abnormal renal glomerulus morphology
k150	B4GALT1	expanded mesangial matrix
k150	B4GALT1	glomerulosclerosis
k23	B9D1	abnormal renal tubule epithelial cell primary cilium morphology
k23	B9D1	polycystic kidney
k23	B9D1	enlarged kidney
k23	B9D1	renal tubule hypertrophy
k23	B9D1	dilated nephron
k23	B9D1	abnormal kidney morphology
k73	BAG6	single kidney
k73	BAG6	increased kidney apoptosis
k73	BAG6	abnormal kidney morphology
k73	BAG6	renal glomerulus hypertrophy
k73	BAG6	increased kidney cell proliferation
k73	BAG6	renal hypoplasia
k73	BAG6	decreased renal glomerulus number
k73	BAG6	abnormal kidney development
k73	BAG6	dilated renal tubules
k73	BAK1	glomerulonephritis
k143	BAX	glomerulonephritis
k91	BAZ2A	small kidney
k91	BAZ2A	small kidney
n5	BCAM	abnormal glomerular capillary morphology
n5	BCAM	abnormal renal glomerulus morphology
k143	BCAT2	enlarged kidney
n39	BCS1L	abnormal proximal convoluted tubule morphology
n91	BDKRB2	dilated renal tubules
n91	BDKRB2	abnormal kidney medullary ray morphology
n91	BDKRB2	abnormal proximal convoluted tubule morphology
n91	BDKRB2	decreased kidney weight
n91	BDKRB2	abnormal kidney development
n91	BDKRB2	abnormal renal tubule morphology
n91	BDKRB2	abnormal glomerular capillary morphology
n91	BDKRB2	abnormal nephron morphology
n91	BDKRB2	abnormal renal tubule epithelium morphology
n91	BDKRB2	abnormal juxtaglomerular apparatus morphology
n91	BDKRB2	kidney cysts
n91	BDKRB2	abnormal kidney cortex morphology
n91	BDKRB2	abnormal kidney morphology
n91	BDKRB2	abnormal kidney blood vessel morphology
n91	BDKRB2	abnormal renal glomerulus morphology
n91	BDKRB2	increased glomerular capsule space
n91	BDKRB2	abnormal juxtaglomerular cell morphology
n91	BDKRB2	abnormal kidney physiology
n91	BDKRB2	kidney cortex cysts
k1	BLOC1S6	abnormal kidney physiology
n76	BMP4	hydronephrosis
n76	BMP4	enlarged kidney
n76	BMP4	kidney cysts
n76	BMP4	abnormal renal glomerulus morphology
n76	BMP4	abnormal metanephric mesenchyme morphology
n76	BMP4	abnormal kidney mesenchyme morphology
n76	BMP4	kidney atrophy
n76	BMP4	abnormal metanephric mesenchyme morphology
n76	BMP4	polycystic kidney
n76	BMP4	enlarged kidney
n76	BMP4	renal hypoplasia
n76	BMP4	increased metanephric mesenchyme apoptosis
n76	BMP4	kidney atrophy
n76	BMP4	hydronephrosis
n76	BMP4	kidney cysts
n76	BMP4	small kidney
n76	BMP4	single kidney
n76	BMP4	abnormal kidney development
n76	BMP4	dilated kidney calyx
n76	BMP4	dilated kidney calyx
n76	BMP4	abnormal kidney development
n76	BMP4	single kidney
n76	BMP4	renal hypoplasia
n76	BMP4	abnormal renal glomerulus morphology
n76	BMP4	duplex kidney
n76	BMP4	duplex kidney
n76	BMP4	small kidney
n76	BMP4	polycystic kidney
n76	BMP4	increased metanephric mesenchyme apoptosis
n76	BMP4	abnormal nephrogenic zone morphology
n76	BMP4	abnormal kidney mesenchyme morphology
n76	BMP4	abnormal nephrogenic zone morphology
k215	BMP5	abnormal right renal artery morphology
k215	BMP5	abnormal kidney morphology
k215	BMP5	hydronephrosis
k97	BMP7	kidney cysts
k97	BMP7	abnormal kidney development
k97	BMP7	decreased kidney collecting duct number
k97	BMP7	absent metanephric mesenchyme
k97	BMP7	small kidney
k97	BMP7	dilated renal glomerular capsule
k97	BMP7	decreased nephron number
k97	BMP7	abnormal renal glomerulus morphology
k97	BMP7	decreased renal glomerulus number
k97	BMP7	renal hypoplasia
k97	BMP7	polycystic kidney
k97	BMP7	abnormal kidney mesenchyme morphology
k97	BMP7	abnormal distal convoluted tubule morphology
k73	BRD2	small kidney
k173	BSND	abnormal kidney physiology
k173	BSND	hydronephrosis
k73	C4A	abnormal renal glomerulus morphology
k73	C4A	glomerulonephritis
k73	C4A	renal glomerular protein deposits
k73	C4A	abnormal kidney morphology
n156	CA2	abnormal kidney collecting duct intercalated cell morphology
n156	CA2	pyelonephritis
n156	CA2	renal tubular acidosis
k64	CASR	nephrocalcinosis
n65	CD19	abnormal kidney morphology
n65	CD19	abnormal renal glomerulus morphology
n65	CD19	renal fibrosis
n65	CD19	renal fibrosis
n65	CD19	abnormal kidney physiology
n65	CD19	kidney inflammation
n65	CD19	expanded mesangial matrix
n65	CD19	abnormal kidney physiology
n65	CD19	glomerulonephritis
n65	CD19	abnormal kidney morphology
n65	CD19	renal glomerular protein deposits
n65	CD19	kidney inflammation
n65	CD19	renal glomerular protein deposits
n65	CD19	abnormal renal glomerulus morphology
n65	CD19	expanded mesangial matrix
n65	CD19	glomerulonephritis
k138	CD55	abnormal podocyte morphology
k153	CDH4	abnormal proximal convoluted tubule morphology
k153	CDH4	abnormal metanephric mesenchyme morphology
k153	CDH4	increased metanephric mesenchyme apoptosis
k153	CDH4	abnormal kidney development
k153	CDH4	dilated proximal convoluted tubules
k44	CDK10	renal tubular necrosis
k44	CDK10	abnormal kidney morphology
k44	CDK10	abnormal renal tubule epithelium morphology
k44	CDK10	renal tubule atrophy
k44	CDK10	abnormal renal tubule morphology
k35	CDK7	abnormal kidney morphology
k35	CDK7	nephrocalcinosis
k50	CDKN1C	kidney papillary atrophy
k50	CDKN1C	abnormal kidney papilla morphology
k50	CDKN1C	abnormal kidney morphology
k50	CDKN1C	abnormal kidney medulla development
k50	CDKN1C	cortical renal glomerulopathies
k50	CDKN1C	abnormal renal glomerulus morphology
k50	CDKN1C	abnormal renal tubule morphology
k50	CDKN1C	small inner medullary pyramid
k73	CFB	abnormal kidney morphology
k73	CFB	renal glomerular protein deposits
k38	CFL1	podocyte microvillus transformation
k38	CFL1	abnormal podocyte foot process morphology
k38	CFL1	abnormal podocyte foot process morphology
k38	CFL1	podocyte microvillus transformation
n81	CHRNA3	nephrocalcinosis
n81	CHRNA3	kidney cortex cysts
n81	CHRNA3	hydronephrosis
k39	CHST14	decreased kidney weight
k161	CILK1	abnormal kidney development
k55	CLCNKA	decreased renal glomerular filtration rate
k55	CLCNKA	abnormal kidney blood vessel morphology
k55	CLCNKA	abnormal renal transport
k55	CLCNKA	abnormal renal sodium ion transport
k55	CLCNKA	dilated distal convoluted tubules
k55	CLCNKA	hydronephrosis
k55	CLCNKA	abnormal juxtaglomerular apparatus morphology
k55	CLCNKA	abnormal kidney afferent arteriole morphology
k55	CLCNKA	abnormal kidney efferent arteriole morphology
k55	CLCNKA	abnormal distal convoluted tubule morphology
k55	CLCNKA	small kidney
k55	CLCNKA	juxtaglomerular cell hyperplasia
k55	CLCNKA	abnormal loop of Henle ascending limb thick segment morphology
n93	CLDN10	nephrocalcinosis
n93	CLDN10	abnormal renal calcium reabsorbtion
n93	CLDN10	abnormal renal reabsorbtion
n93	CLDN10	abnormal kidney physiology
n65	CLN3	abnormal kidney morphology
k208	CMPK1	polycystic kidney
n138	COL18A1	abnormal renal glomerulus morphology
n138	COL18A1	podocyte foot process effacement
n138	COL18A1	abnormal mesangial matrix morphology
n138	COL18A1	abnormal proximal convoluted tubule morphology
n138	COL18A1	expanded mesangial matrix
k100	COL2A1	increased renal plasma flow rate
k100	COL2A1	kidney hemorrhage
k100	COL2A1	increased renal plasma flow rate
k100	COL2A1	kidney hemorrhage
n27	COL4A1	renal glomerulus cysts
n27	COL4A1	abnormal podocyte slit diaphragm morphology
n27	COL4A1	dilated kidney collecting duct
n27	COL4A1	renal cast
n27	COL4A1	abnormal renal glomerular capsule morphology
n27	COL4A1	abnormal kidney collecting duct epithelium morphology
n27	COL4A1	delayed kidney development
n27	COL4A1	abnormal renal glomerulus morphology
n27	COL4A1	podocyte foot process effacement
n27	COL4A1	abnormal glomerular capsule parietal layer morphology
n27	COL4A1	abnormal kidney morphology
n27	COL4A1	parietal capsular epithelium metaplasia
n27	COL4A1	abnormal podocyte foot process morphology
n27	COL4A1	abnormal renal glomerulus morphology
n27	COL4A1	abnormal renal glomerular capsule morphology
n27	COL4A1	abnormal glomerular mesangium morphology
n27	COL4A1	kidney inflammation
n27	COL4A1	abnormal kidney collecting duct morphology
n27	COL4A1	abnormal podocyte morphology
n27	COL4A1	dilated proximal convoluted tubules
n27	COL4A1	abnormal kidney papilla morphology
n27	COL4A1	podocyte foot process effacement
n27	COL4A1	abnormal podocyte slit diaphragm morphology
n27	COL4A1	renal cast
n27	COL4A1	abnormal kidney morphology
n27	COL4A1	parietal capsular epithelium metaplasia
n27	COL4A1	abnormal kidney collecting duct morphology
n27	COL4A1	abnormal kidney papilla morphology
n27	COL4A1	abnormal proximal convoluted tubule morphology
n27	COL4A1	abnormal glomerular capsule parietal layer morphology
n27	COL4A1	abnormal renal glomerulus basement membrane morphology
n27	COL4A1	abnormal proximal convoluted tubule morphology
n27	COL4A1	dilated glomerular capillary
n27	COL4A1	dilated proximal convoluted tubules
n27	COL4A1	increased glomerular capsule space
n27	COL4A1	abnormal podocyte foot process morphology
n27	COL4A1	abnormal kidney physiology
n27	COL4A1	dilated kidney collecting duct
n27	COL4A1	abnormal kidney collecting duct epithelium morphology
n27	COL4A1	increased glomerular capsule space
n27	COL4A1	abnormal glomerular mesangium morphology
n27	COL4A1	kidney inflammation
n27	COL4A1	delayed kidney development
n27	COL4A1	abnormal renal glomerulus basement membrane morphology
n27	COL4A1	renal glomerulus cysts
n27	COL4A1	abnormal kidney physiology
n27	COL4A1	abnormal podocyte morphology
n27	COL4A1	dilated glomerular capillary
n155	CORO1A	glomerulonephritis
k209	CR1L	abnormal proximal convoluted tubule morphology
k209	CR1L	increased susceptibility to kidney reperfusion injury
k139	CSF2	glomerulonephritis
k19	CSF3	abnormal kidney morphology
k176	CTNND1	abnormal kidney development
k176	CTNND1	abnormal renal glomerulus morphology
k176	CTNND1	abnormal renal tubule epithelial cell primary cilium morphology
k176	CTNND1	small kidney
k176	CTNND1	renal hypoplasia
k176	CTNND1	abnormal metanephros morphology
k176	CTNND1	abnormal podocyte morphology
k176	CTNND1	increased kidney apoptosis
k176	CTNND1	dilated proximal convoluted tubules
k176	CTNND1	dilated distal convoluted tubules
k176	CTNND1	decreased renal glomerulus number
k176	CTNND1	kidney cortex cysts
k176	CTNND1	abnormal proximal convoluted tubule morphology
k176	CTNND1	increased kidney cell proliferation
n20	CUX1	kidney cysts
n20	CUX1	increased kidney weight
n20	CUX1	enlarged kidney
n107	CX3CR1	decreased susceptibility to kidney reperfusion injury
n41	CXCR4	hydronephrosis
n41	CXCR4	kidney vascular congestion
n41	CXCR4	polycystic kidney
n41	CXCR4	kidney hemorrhage
n41	CXCR4	kidney vascular congestion
n41	CXCR4	duplex kidney
n41	CXCR4	kidney hemorrhage
n41	CXCR4	duplex kidney
n41	CXCR4	polycystic kidney
n41	CXCR4	hydronephrosis
k31	CYP24A1	abnormal kidney morphology
k31	CYP24A1	dilated renal tubules
k58	CYP26A1	pelvic kidney
k58	CYP26A1	abnormal kidney morphology
k58	CYP26A1	fused kidneys
k58	CYP26A1	fused kidneys
k58	CYP26A1	pelvic kidney
k58	CYP26A1	abnormal kidney morphology
n39	CYP27A1	decreased kidney weight
k8	DAB2	abnormal proximal convoluted tubule morphology
k8	DAB2	abnormal proximal convoluted tubule morphology
n2	DDC	increased kidney weight
n2	DDC	abnormal kidney physiology
n2	DDC	tubulointerstitial nephritis
k73	DDR1	abnormal podocyte slit diaphragm morphology
k73	DDR1	increased renal glomerulus basement membrane thickness
k73	DDR1	abnormal renal tubule epithelium morphology
k197	DHPS	increased kidney iron level
n60	DHX36	pale kidney
n49	DLG1	renal hypoplasia
n49	DLG1	abnormal kidney development
n49	DLG1	decreased nephron number
n49	DLG1	dilated kidney collecting duct
n49	DLG1	single kidney
n49	DLG1	decreased renal glomerulus number
n49	DLG1	abnormal kidney development
n49	DLG1	small metanephros
n49	DLG1	hydronephrosis
n49	DLG1	decreased renal glomerulus number
n49	DLG1	decreased nephron number
n49	DLG1	dilated kidney collecting duct
n49	DLG1	hydronephrosis
n49	DLG1	small metanephros
n49	DLG1	abnormal metanephric mesenchyme morphology
n49	DLG1	renal hypoplasia
n49	DLG1	abnormal metanephric mesenchyme morphology
n49	DLG1	single kidney
n131	DMBT1	renal tubular acidosis
n131	DMBT1	abnormal kidney cortex morphology
n10	DNAL1	polycystic kidney
k133	DNASE1	kidney inflammation
k133	DNASE1	decreased kidney apoptosis
k133	DNASE1	glomerulonephritis
k133	DNASE1	kidney failure
k133	DNASE1	renal tubular necrosis
k38	DPF2	abnormal kidney morphology
k166	DRD5	abnormal kidney physiology
n140	DVL3	hydronephrosis
n3	DYM	hydronephrosis
k65	E2F2	increased renal glomerulus basement membrane thickness
k65	E2F2	glomerulonephritis
k65	E2F2	renal glomerular immunoglobulin deposits
k65	E2F2	renal glomerulus hypertrophy
k20	EDC3	enlarged kidney
k20	EDC3	single kidney
k20	EDC3	abnormal kidney morphology
k100	ENDOU	abnormal kidney morphology
k95	ENPP1	abnormal kidney arcuate artery morphology
k95	ENPP1	nephrocalcinosis
k95	ENPP1	abnormal renal artery morphology
k95	ENPP1	abnormal kidney morphology
k184	ENTPD1	renal fibrosis
n125	ESRP1	small kidney
k90	ESRP2	small kidney
k53	ETV5	kidney cysts
k53	ETV5	decreased renal glomerulus number
k53	ETV5	abnormal nephron morphology
k53	ETV5	absent kidney
k53	ETV5	decreased renal tubule number
k53	ETV5	renal hypoplasia
k53	ETV5	abnormal kidney morphology
n198	EVI2B	abnormal kidney morphology
n55	FAIM2	enlarged kidney
n55	FAIM2	increased kidney weight
n55	FAIM2	abnormal kidney morphology
n55	FAIM2	hydronephrosis
k113	FAM20A	abnormal kidney morphology
k113	FAM20A	dilated renal tubules
k113	FAM20A	abnormal kidney arterial blood vessel morphology
k192	FGF10	dilated kidney calyx
k192	FGF10	abnormal kidney outer medulla morphology
k192	FGF10	abnormal kidney inner medulla morphology
k192	FGF10	abnormal kidney medulla morphology
k192	FGF10	decreased kidney weight
k192	FGF10	abnormal metanephric ureteric bud development
k192	FGF10	small kidney
k211	FGF23	nephrocalcinosis
k211	FGF23	abnormal renal glomerulus morphology
k211	FGF23	abnormal kidney morphology
k211	FGF23	abnormal renal phosphate reabsorbtion
n127	FGF7	abnormal kidney collecting duct epithelium morphology
n127	FGF7	kidney papillary hypoplasia
n127	FGF7	small kidney
n127	FGF7	decreased nephron number
n127	FGF7	abnormal kidney development
n127	FGF7	kidney cortex hypoplasia
n127	FGF7	abnormal papillary duct morphology
n127	FGF7	abnormal kidney inner medulla morphology
n111	FGFRL1	absent metanephros
n111	FGFRL1	absent kidney
n111	FGFRL1	decreased kidney cell proliferation
n111	FGFRL1	increased kidney apoptosis
n111	FGFRL1	abnormal nephrogenic mesenchyme morphogenesis
n111	FGFRL1	decreased renal glomerulus number
n111	FGFRL1	absent nephron
n111	FGFRL1	abnormal metanephric mesenchyme morphology
n111	FGFRL1	abnormal metanephros morphology
n111	FGFRL1	abnormal kidney development
k168	FLCN	dilated kidney collecting duct
k168	FLCN	kidney hemorrhage
k168	FLCN	enlarged kidney
k168	FLCN	dilated renal tubules
k168	FLCN	dilated kidney collecting duct
k168	FLCN	polycystic kidney
k168	FLCN	kidney cysts
k168	FLCN	abnormal renal tubule epithelium morphology
k168	FLCN	increased kidney cell proliferation
k168	FLCN	abnormal kidney pyramid morphology
k168	FLCN	kidney failure
k168	FLCN	polycystic kidney
k168	FLCN	dilated proximal convoluted tubules
k168	FLCN	renal glomerulus atrophy
k168	FLCN	increased kidney cell proliferation
k168	FLCN	abnormal kidney blood vessel morphology
k168	FLCN	abnormal renal tubule morphology
k168	FLCN	abnormal kidney blood vessel morphology
k168	FLCN	dilated renal tubules
k168	FLCN	enlarged kidney
k168	FLCN	renal glomerulus atrophy
k168	FLCN	abnormal kidney collecting duct morphology
k168	FLCN	abnormal kidney collecting duct morphology
k168	FLCN	abnormal renal tubule epithelium morphology
k168	FLCN	kidney cysts
k168	FLCN	abnormal renal tubule morphology
k168	FLCN	increased kidney weight
k168	FLCN	kidney failure
k168	FLCN	kidney hemorrhage
k168	FLCN	increased kidney weight
k168	FLCN	abnormal kidney pyramid morphology
k168	FLCN	abnormal kidney corticomedullary boundary morphology
k168	FLCN	dilated proximal convoluted tubules
k168	FLCN	abnormal kidney corticomedullary boundary morphology
k139	FNIP1	enlarged kidney
k139	FNIP1	kidney cysts
k139	FNIP1	polycystic kidney
k208	FOXD2	small kidney
k208	FOXD2	hydronephrosis
k87	FOXO3	kidney inflammation
k87	FOXO3	kidney inflammation
n114	FRYL	pale kidney
n114	FRYL	dilated kidney collecting duct
n114	FRYL	kidney medulla cysts
n114	FRYL	abnormal kidney collecting duct morphology
n114	FRYL	abnormal renal tubule morphology
n114	FRYL	hydronephrosis
n114	FRYL	kidney cysts
n114	FRYL	increased kidney apoptosis
n114	FRYL	kidney cortex cysts
n114	FRYL	enlarged kidney
n114	FRYL	abnormal kidney development
n114	FRYL	kidney inflammation
n114	FRYL	renal interstitial fibrosis
n56	GADD45A	glomerulonephritis
n56	GADD45A	increased kidney cell proliferation
n56	GADD45A	mesangial cell interposition
n56	GADD45A	mesangial cell hyperplasia
n56	GADD45A	abnormal glomerular capillary endothelium morphology
n56	GADD45A	dilated proximal convoluted tubules
n103	GADD45G	renal glomerular immunoglobulin deposits
n103	GADD45G	glomerulonephritis
k129	GAL3ST1	abnormal kidney papilla morphology
n127	GALK2	abnormal kidney morphology
k153	GATA5	abnormal kidney morphology
k153	GATA5	abnormal renal glomerulus morphology
k153	GATA5	kidney inflammation
k153	GATA5	glomerulosclerosis
k153	GATA5	decreased renal glomerular filtration rate
k197	GCDH	enlarged kidney
n70	GCGR	enlarged kidney
n70	GCGR	abnormal kidney morphology
n29	GDF1	abnormal kidney morphology
n29	GDF1	abnormal kidney morphology
n29	GDF15	glomerulosclerosis
n29	GDF15	increased kidney weight
n29	GDF15	abnormal kidney morphology
k160	GNAS	delayed kidney development
k160	GNAS	abnormal kidney morphology
k160	GNAS	abnormal kidney physiology
k160	GNAS	decreased renal glomerular filtration rate
n39	GPBAR1	abnormal kidney morphology
k185	GPLD1	abnormal kidney morphology
k185	GPLD1	enlarged kidney
k185	GPLD1	abnormal kidney morphology
k185	GPLD1	enlarged kidney
k145	GPSM1	enlarged kidney
k145	GPSM1	abnormal kidney physiology
k145	GPSM1	polycystic kidney
k5	GRK6	abnormal glomerular mesangium morphology
k5	GRK6	glomerulonephritis
k167	GUSB	abnormal renal glomerulus morphology
k167	GUSB	accumulation of giant lysosomes in kidney/renal tubule cells
n14	HNF1A	decreased creatinine clearance
n14	HNF1A	decreased renal glomerular filtration rate
n14	HNF1A	abnormal renal glucose reabsorption
n157	HNF1B	abnormal loop of Henle morphology
n157	HNF1B	abnormal proximal convoluted tubule morphology
n157	HNF1B	abnormal kidney morphology
n157	HNF1B	abnormal loop of Henle morphology
n157	HNF1B	renal glomerulus cysts
n157	HNF1B	abnormal renal tubule morphology
n157	HNF1B	abnormal kidney morphology
n157	HNF1B	renal glomerulus cysts
n157	HNF1B	abnormal metanephros morphology
n157	HNF1B	hydronephrosis
n157	HNF1B	abnormal metanephros morphology
n157	HNF1B	hydronephrosis
n157	HNF1B	abnormal proximal convoluted tubule morphology
n157	HNF1B	abnormal renal tubule morphology
n102	HOXA11	renal hypoplasia
n102	HOXA11	dilated renal tubules
n102	HOXA11	decreased renal tubule number
n102	HOXA11	abnormal kidney medulla development
n102	HOXA11	abnormal kidney morphology
n102	HOXA11	absent metanephros
n102	HOXA11	kidney medulla hypoplasia
n102	HOXA11	absent kidney
n102	HOXA11	abnormal kidney cortex morphology
n102	HOXA11	kidney papillary hypoplasia
n102	HOXA11	ectopic kidney
n102	HOXA11	abnormal renal tubule morphology
n102	HOXA11	abnormal metanephric mesenchyme morphology
n102	HOXA11	kidney cysts
n102	HOXA11	abnormal kidney development
n102	HOXA11	increased metanephric mesenchyme apoptosis
n102	HOXA11	single kidney
n102	HOXA13	hydronephrosis
n102	HOXA13	renal hypoplasia
n102	HOXA13	kidney cysts
k37	HOXD10	small kidney
k37	HOXD11	abnormal renal tubule morphology
k37	HOXD11	decreased renal tubule number
k37	HOXD11	ectopic kidney
k37	HOXD11	dilated renal tubules
k37	HOXD11	abnormal kidney medulla development
k37	HOXD11	renal hypoplasia
k37	HOXD11	abnormal kidney development
k37	HOXD11	kidney papillary hypoplasia
k37	HOXD11	single kidney
k37	HOXD11	increased metanephric mesenchyme apoptosis
k37	HOXD11	kidney cysts
k37	HOXD11	abnormal kidney morphology
k37	HOXD11	abnormal kidney cortex morphology
k37	HOXD11	absent kidney
k37	HOXD11	abnormal metanephric mesenchyme morphology
k37	HOXD11	absent metanephros
k37	HOXD11	kidney medulla hypoplasia
k37	HOXD9	small kidney
k170	HP	abnormal kidney physiology
k170	HP	decreased creatinine clearance
k170	HP	abnormal proximal convoluted tubule morphology
k170	HP	abnormal renal glomerulus morphology
k170	HP	increased kidney weight
k170	HP	abnormal renal tubule morphology
k170	HP	increased kidney iron level
k118	HPS6	abnormal kidney physiology
n69	HRAS	renal fibrosis
n69	HRAS	renal fibrosis
k73	HSPA1B	increased kidney apoptosis
n37	HSPA4L	abnormal kidney morphology
n37	HSPA4L	kidney atrophy
n37	HSPA4L	abnormal kidney physiology
n37	HSPA4L	hydronephrosis
n37	HSPA4L	abnormal kidney cortex morphology
n82	HTR3A	pyelonephritis
n82	HTR3A	kidney inflammation
n82	HTR3A	tubulointerstitial nephritis
n82	HTR3A	hydronephrosis
k110	HYAL2	increased kidney iron level
k13	IFT172	abnormal kidney morphology
k13	IFT172	abnormal renal glomerulus morphology
k13	IFT172	abnormal renal glomerulus morphology
k13	IFT172	abnormal kidney morphology
k45	IGF2	increased kidney weight
k45	IGF2	decreased kidney weight
k45	IGF2	increased kidney weight
k45	IGF2	decreased kidney weight
k11	IGF2R	enlarged kidney
k29	IGFBP2	decreased kidney weight
k19	IKZF3	glomerulonephritis
k19	IKZF3	renal glomerular immunoglobulin deposits
n56	IL12RB2	glomerulonephritis
n56	IL12RB2	glomerulonephritis
k128	IL17A	kidney inflammation
k128	IL17A	glomerulonephritis
n28	IL1R1	decreased susceptibility to kidney reperfusion injury
n105	IL27RA	glomerulonephritis
n105	IL27RA	glomerulonephritis
k139	IL3	glomerulonephritis
k139	IL4	abnormal kidney physiology
k139	IL4	glomerulonephritis
k145	INPP5E	abnormal renal glomerular capsule morphology
k145	INPP5E	abnormal renal tubule epithelial cell primary cilium morphology
k145	INPP5E	kidney cortex cysts
k145	INPP5E	polycystic kidney
k45	INS	abnormal kidney interstitium morphology
k45	INS	glomerulosclerosis
k45	INS	hydronephrosis
k45	INS	renal glomerular protein deposits
k45	INS	renal glomerular protein deposits
k45	INS	abnormal glomerular capillary morphology
k45	INS	abnormal glomerular capillary morphology
k45	INS	hydronephrosis
k45	INS	increased renal glomerulus basement membrane thickness
k45	INS	abnormal kidney interstitium morphology
k45	INS	increased renal glomerulus basement membrane thickness
k45	INS	glomerulosclerosis
k45	INS	expanded mesangial matrix
k45	INS	increased renal glomerular filtration rate
k45	INS	mesangiolysis
k45	INS	mesangiolysis
k45	INS	abnormal glomerular mesangium morphology
k45	INS	expanded mesangial matrix
k45	INS	increased renal glomerular filtration rate
k45	INS	abnormal glomerular mesangium morphology
n37	INTU	abnormal kidney epithelial cell primary cilium morphology
n81	IREB2	increased kidney iron level
n81	IREB2	increased kidney iron level
k139	IRF1	glomerulonephritis
k197	JUNB	renal glomerular immunoglobulin deposits
k197	JUNB	podocyte foot process effacement
k197	JUNB	abnormal glomerular capillary morphology
k197	JUNB	tubulointerstitial nephritis
k197	JUNB	increased renal glomerulus lobularity
k197	JUNB	increased renal glomerulus basement membrane thickness
k197	JUNB	mesangial cell hyperplasia
k197	JUNB	abnormal kidney morphology
k197	JUNB	small kidney
k197	JUNB	kidney atrophy
k197	JUNB	glomerulonephritis
k50	KCNQ1OT1	decreased kidney weight
k69	KCP	small kidney
k69	KCP	renal interstitial fibrosis
k69	KCP	decreased renal glomerulus number
k69	KCP	abnormal kidney corticomedullary boundary morphology
k65	KDM1A	small kidney
n165	KIF26B	single kidney
n165	KIF26B	renal hypoplasia
n165	KIF26B	small kidney
n165	KIF26B	kidney degeneration
n165	KIF26B	abnormal kidney development
n165	KIF26B	abnormal kidney cortex morphology
n165	KIF26B	absent kidney
k139	KIF3A	kidney medulla cysts
k139	KIF3A	renal interstitial fibrosis
k139	KIF3A	renal tubule atrophy
k139	KIF3A	kidney failure
k139	KIF3A	enlarged kidney
k139	KIF3A	kidney failure
k139	KIF3A	absent kidney epithelial cell primary cilium
k139	KIF3A	renal tubule atrophy
k139	KIF3A	polycystic kidney
k139	KIF3A	enlarged kidney
k139	KIF3A	kidney cortex cysts
k139	KIF3A	kidney cysts
k139	KIF3A	increased kidney apoptosis
k139	KIF3A	kidney cortex cysts
k139	KIF3A	renal interstitial fibrosis
k139	KIF3A	increased kidney apoptosis
k139	KIF3A	kidney cysts
k139	KIF3A	polycystic kidney
k139	KIF3A	kidney medulla cysts
k139	KIF3A	absent kidney epithelial cell primary cilium
k197	KLF1	abnormal proximal convoluted tubule morphology
k197	KLF1	increased kidney iron level
n166	KLF3	increased kidney weight
k210	KMT2A	pale kidney
k153	LAMA5	kidney cysts
k153	LAMA5	abnormal kidney development
k153	LAMA5	abnormal glomerular capillary endothelium morphology
k153	LAMA5	increased renal glomerulus basement membrane thickness
k153	LAMA5	small kidney
k153	LAMA5	renal interstitial fibrosis
k153	LAMA5	polycystic kidney
k153	LAMA5	abnormal kidney morphology
k153	LAMA5	expanded mesangial matrix
k153	LAMA5	dilated renal tubules
k153	LAMA5	abnormal mesangial cell morphology
k153	LAMA5	glomerulosclerosis
k153	LAMA5	abnormal glomerular capillary morphology
k153	LAMA5	kidney failure
k153	LAMA5	polycystic kidney
k153	LAMA5	small kidney
k153	LAMA5	enlarged kidney
k153	LAMA5	tubulointerstitial nephritis
k153	LAMA5	podocyte foot process effacement
k153	LAMA5	abnormal glomerular capillary morphology
k153	LAMA5	absent kidney
k153	LAMA5	abnormal glomerular capillary endothelium morphology
k153	LAMA5	expanded mesangial matrix
k153	LAMA5	abnormal podocyte morphology
k153	LAMA5	increased kidney apoptosis
k153	LAMA5	enlarged kidney
k153	LAMA5	abnormal renal glomerulus basement membrane morphology
k153	LAMA5	increased renal glomerulus basement membrane thickness
k153	LAMA5	renal interstitial fibrosis
k153	LAMA5	abnormal podocyte morphology
k153	LAMA5	abnormal kidney morphology
k153	LAMA5	podocyte foot process effacement
k153	LAMA5	increased kidney apoptosis
k153	LAMA5	kidney failure
k153	LAMA5	dilated renal tubules
k153	LAMA5	abnormal mesangial cell morphology
k153	LAMA5	absent kidney
k153	LAMA5	tubulointerstitial nephritis
k153	LAMA5	abnormal kidney development
k153	LAMA5	glomerulosclerosis
k153	LAMA5	abnormal renal glomerulus basement membrane morphology
k153	LAMA5	kidney cysts
k110	LAMB2	podocyte foot process effacement
k110	LAMB2	abnormal renal glomerulus basement membrane morphology
k110	LAMB2	abnormal kidney morphology
k110	LAMB2	glomerular crescent
k110	LAMB2	increased renal glomerulus basement membrane thickness
k110	LAMB2	abnormal renal glomerulus basement membrane morphology
k110	LAMB2	abnormal renal tubule epithelium morphology
k110	LAMB2	glomerulosclerosis
k110	LAMB2	glomerular crescent
k110	LAMB2	abnormal glomerular filtration barrier function
k110	LAMB2	abnormal kidney physiology
k110	LAMB2	increased renal glomerulus basement membrane thickness
k110	LAMB2	glomerulonephritis
k110	LAMB2	kidney failure
k110	LAMB2	fused podocyte foot processes
k110	LAMB2	abnormal kidney physiology
k110	LAMB2	glomerulonephritis
k110	LAMB2	kidney failure
k110	LAMB2	abnormal glomerular filtration barrier function
k110	LAMB2	glomerulosclerosis
k110	LAMB2	podocyte foot process effacement
k110	LAMB2	abnormal kidney morphology
k110	LAMB2	abnormal renal tubule epithelium morphology
k110	LAMB2	fused podocyte foot processes
n36	LAMC1	hydronephrosis
n36	LAMC1	absent kidney
n36	LAMC1	decreased renal glomerulus number
n36	LAMC1	single kidney
n36	LAMC1	hydronephrosis
n36	LAMC1	abnormal renal glomerular capsule morphology
n36	LAMC1	kidney cysts
n36	LAMC1	single kidney
n36	LAMC1	decreased renal glomerulus number
n36	LAMC1	abnormal kidney development
n36	LAMC1	kidney microaneurysm
n36	LAMC1	absent metanephros
n36	LAMC1	absent kidney
n36	LAMC1	kidney failure
n36	LAMC1	abnormal renal glomerulus morphology
n36	LAMC1	kidney cysts
n36	LAMC1	absent metanephros
n36	LAMC1	abnormal kidney development
n36	LAMC1	abnormal renal glomerulus morphology
n36	LAMC1	abnormal renal glomerular capsule morphology
n36	LAMC1	kidney microaneurysm
n36	LAMC1	kidney failure
n36	LAMC2	abnormal kidney morphology
n36	LAMC2	abnormal kidney morphology
n65	LAT	glomerulonephritis
n65	LAT	renal fibrosis
n65	LAT	kidney inflammation
n65	LAT	renal glomerular immunoglobulin deposits
k90	LCAT	abnormal renal glomerulus morphology
k90	LCAT	abnormal kidney afferent arteriole morphology
k90	LCAT	podocyte foot process effacement
k90	LCAT	abnormal renal tubule morphology
k90	LCAT	abnormal podocyte morphology
k90	LCAT	glomerulosclerosis
k90	LCAT	abnormal glomerular capillary morphology
k90	LCAT	mesangial cell hyperplasia
k90	LCAT	expanded mesangial matrix
k90	LCAT	abnormal proximal convoluted tubule morphology
n148	LCN2	increased kidney weight
n148	LCN2	increased kidney weight
k118	LDB1	renal cast
k118	LDB1	renal glomerular synechia
k118	LDB1	abnormal glomerular capillary endothelium morphology
k118	LDB1	podocyte foot process effacement
k118	LDB1	abnormal podocyte foot process morphology
k118	LDB1	absent glomerular endothelium fenestra
k118	LDB1	abnormal podocyte foot process morphology
k118	LDB1	absent glomerular endothelium fenestra
k118	LDB1	dilated renal tubules
k118	LDB1	renal cast
k118	LDB1	renal glomerular synechia
k118	LDB1	abnormal renal glomerulus basement membrane morphology
k118	LDB1	podocyte foot process effacement
k118	LDB1	abnormal glomerular capillary endothelium morphology
k118	LDB1	renal glomerulus atrophy
k118	LDB1	abnormal renal glomerulus basement membrane morphology
k118	LDB1	renal glomerulus atrophy
k118	LDB1	dilated renal tubules
k142	LEP	expanded mesangial matrix
k142	LEP	increased renal glomerulus basement membrane thickness
k142	LEP	renal glomerulus hypertrophy
k142	LEP	enlarged kidney
k142	LEP	renal interstitial fibrosis
k142	LEP	mesangiolysis
k142	LEP	expanded mesangial matrix
k142	LEP	enlarged kidney
k142	LEP	increased kidney weight
k142	LEP	glomerulosclerosis
k142	LEP	renal glomerulus hypertrophy
k142	LEP	glomerulosclerosis
k142	LEP	abnormal podocyte morphology
k142	LEP	renal interstitial fibrosis
k142	LEP	increased kidney weight
k142	LEP	abnormal podocyte morphology
k142	LEP	increased renal glomerulus basement membrane thickness
k142	LEP	mesangiolysis
k141	LGMN	decreased renal glomerular filtration rate
k141	LGMN	pale kidney
k141	LGMN	abnormal renal glomerulus morphology
k141	LGMN	accumulation of giant lysosomes in kidney/renal tubule cells
k141	LGMN	abnormal kidney physiology
k141	LGMN	abnormal kidney outer medulla outer stripe morphology
k141	LGMN	renal tubule atrophy
k141	LGMN	renal interstitial fibrosis
k141	LGMN	hydronephrosis
k141	LGMN	abnormal proximal convoluted tubule morphology
k141	LGMN	kidney cortex atrophy
k141	LGMN	renal glomerulus cysts
k141	LGMN	abnormal kidney interstitium morphology
k67	LRP2	abnormal renal reabsorbtion
k67	LRP2	kidney cysts
k67	LRP2	hydronephrosis
k67	LRP2	abnormal proximal convoluted tubule morphology
k67	LRP2	abnormal kidney morphology
k132	LRP6	kidney cysts
k132	LRP6	abnormal renal tubule morphology
k132	LRP6	small kidney
k132	LRP6	dilated renal tubules
k188	LRPAP1	abnormal kidney physiology
k181	MAF	dilated renal tubules
k181	MAF	tubular nephritis
k181	MAF	abnormal kidney morphology
k181	MAF	abnormal kidney morphology
k181	MAF	dilated renal tubules
k181	MAF	tubular nephritis
k26	MAGI2	glomerulosclerosis
k26	MAGI2	podocyte microvillus transformation
k26	MAGI2	kidney failure
k26	MAGI2	glomerular crescent
k26	MAGI2	renal tubule atrophy
k26	MAGI2	abnormal podocyte slit diaphragm morphology
k26	MAGI2	renal interstitial fibrosis
k26	MAGI2	tubulointerstitial nephritis
k26	MAGI2	abnormal podocyte foot process morphology
k26	MAGI2	abnormal glomerular capsule parietal layer morphology
k26	MAGI2	podocyte foot process effacement
k26	MAGI2	cortical renal glomerulopathies
k26	MAGI2	podocyte hypertrophy
k26	MAGI2	expanded mesangial matrix
k26	MAGI2	renal cast
k26	MAGI2	absent glomerular endothelium fenestra
k26	MAGI2	abnormal glomerular filtration barrier function
k26	MAGI2	absent podocytes
k26	MAGI2	abnormal podocyte morphology
k26	MAGI2	fused podocyte foot processes
k197	MAN2B1	abnormal renal tubule epithelium morphology
k20	MAN2C1	renal glomerulus fibrosis
k20	MAN2C1	abnormal renal glomerulus morphology
k59	MANBA	abnormal renal tubule morphology
n151	MAP3K14	kidney inflammation
k179	MAP4K5	abnormal kidney morphology
k23	MAPK7	hydronephrosis
k23	MAPK7	polycystic kidney
k35	MARVELD2	increased kidney weight
k11	MAS1	renal interstitial fibrosis
k11	MAS1	abnormal renal glomerulus morphology
k11	MAS1	increased creatinine clearance
k11	MAS1	abnormal renal glomerular capsule morphology
k11	MAS1	renal glomerulus fibrosis
k11	MAS1	increased renal vascular resistance
k11	MAS1	increased renal glomerular filtration rate
k11	MAS1	decreased renal plasma flow rate
n52	MEIS1	abnormal kidney morphology
n52	MEIS1	abnormal kidney morphology
n37	MFSD8	abnormal kidney morphology
n92	MGAT5	abnormal renal glomerulus morphology
k54	MGP	small kidney
k54	MGP	abnormal glomerular capillary morphology
k54	MGP	increased kidney weight
k54	MGP	abnormal renal glomerulus morphology
k54	MGP	abnormal kidney blood vessel morphology
n112	MITF	kidney inflammation
n112	MITF	dilated renal tubules
n112	MITF	abnormal loop of Henle morphology
n112	MITF	renal tubule atrophy
n112	MITF	renal interstitial fibrosis
n112	MITF	polycystic kidney
n112	MITF	increased glomerular capsule space
n112	MITF	abnormal kidney pelvis morphology
k220	MKS1	polycystic kidney
k220	MKS1	dilated nephron
k220	MKS1	enlarged kidney
k220	MKS1	abnormal renal tubule epithelial cell primary cilium morphology
k220	MKS1	duplex kidney
k220	MKS1	dilated renal glomerular capsule
k220	MKS1	increased kidney cell proliferation
k220	MKS1	kidney cortex cysts
k220	MKS1	abnormal loop of Henle ascending limb thick segment morphology
k220	MKS1	kidney cysts
k220	MKS1	dilated kidney collecting duct
k220	MKS1	decreased kidney epithelial cell primary cilium length
k220	MKS1	abnormal renal glomerular capsule morphology
k111	MMACHC	small kidney
k13	MPV17	podocyte foot process effacement
k13	MPV17	abnormal glomerular capillary morphology
k13	MPV17	cortical renal glomerulopathies
k13	MPV17	renal interstitial fibrosis
k13	MPV17	increased kidney weight
k13	MPV17	fused podocyte foot processes
k13	MPV17	kidney failure
k13	MPV17	expanded mesangial matrix
k13	MPV17	renal glomerulus hypertrophy
k13	MPV17	glomerulosclerosis
k13	MPV17	abnormal renal tubule morphology
k13	MPV17	dilated renal tubules
k13	MPV17	kidney degeneration
k13	MPV17	abnormal renal glomerulus morphology
n170	MTUS1	glomerulonephritis
n185	MXI1	kidney cortex atrophy
n185	MXI1	abnormal proximal convoluted tubule morphology
n185	MXI1	increased glomerular capsule space
n185	MXI1	renal glomerulus atrophy
n185	MXI1	kidney degeneration
k80	MYBPHL	absent kidney
k34	MYCN	abnormal mesonephric mesenchyme morphology
k34	MYCN	small kidney
k47	MYD88	decreased susceptibility to kidney reperfusion injury
k217	MYH11	hydronephrosis
k172	MYH9	abnormal podocyte morphology
k172	MYH9	fused podocyte foot processes
k172	MYH9	glomerulosclerosis
k172	MYH9	podocyte foot process effacement
k172	MYH9	increased renal glomerulus basement membrane thickness
k172	MYH9	podocyte microvillus transformation
k172	MYH9	renal cast
n116	NAGLU	abnormal renal tubule epithelium morphology
n116	NAGLU	abnormal podocyte morphology
k120	NCK1	fused podocyte foot processes
k120	NCK1	renal cast
k120	NCK1	abnormal glomerular filtration barrier function
k120	NCK1	abnormal podocyte morphology
k120	NCK1	abnormal podocyte foot process morphology
k120	NCK1	glomerulosclerosis
k120	NCK1	abnormal renal glomerulus morphology
k194	NDOR1	nephrocalcinosis
k194	NDOR1	renal tubule atrophy
k194	NDOR1	kidney inflammation
k194	NDOR1	abnormal kidney morphology
k194	NDOR1	renal fibrosis
k194	NDOR1	renal glomerulus atrophy
k194	NDOR1	kidney atrophy
k20	NEIL1	abnormal proximal convoluted tubule morphology
k73	NEU1	accumulation of giant lysosomes in kidney/renal tubule cells
k73	NEU1	abnormal proximal convoluted tubule morphology
k73	NEU1	hydronephrosis
n198	NF1	abnormal metanephros morphology
n198	NF1	decreased renal glomerulus number
n198	NF1	delayed kidney development
k129	NF2	abnormal renal tubule morphology
k105	NFAT5	abnormal kidney pelvis morphology
k105	NFAT5	dilated renal tubules
k105	NFAT5	kidney atrophy
k105	NFAT5	abnormal renal tubule epithelium morphology
k105	NFAT5	tubulointerstitial nephritis
k105	NFAT5	kidney papillary atrophy
k105	NFAT5	abnormal kidney outer medulla inner stripe morphology
k105	NFAT5	increased kidney apoptosis
k105	NFAT5	abnormal renal tubule morphology
k105	NFAT5	abnormal kidney outer medulla morphology
k105	NFAT5	abnormal kidney morphology
k37	NFE2L2	abnormal glomerular capillary morphology
k37	NFE2L2	mesangial cell hyperplasia
k37	NFE2L2	increased kidney cell proliferation
k37	NFE2L2	abnormal renal glomerulus morphology
k37	NFE2L2	glomerulonephritis
k37	NFE2L2	glomerulosclerosis
k37	NFE2L2	glomerular crescent
k37	NFE2L2	abnormal glomerular mesangium morphology
n36	NMNAT2	abnormal kidney development
k136	NOG	pelvic kidney
n66	NOS3	kidney inflammation
n66	NOS3	increased kidney apoptosis
n66	NOS3	abnormal kidney physiology
n66	NOS3	renal glomerulus fibrosis
n66	NOS3	renal interstitial fibrosis
n66	NOS3	kidney degeneration
n66	NOS3	decreased kidney cell proliferation
n66	NOS3	renal cast
n66	NOS3	abnormal kidney morphology
n66	NOS3	dilated renal tubules
n66	NOS3	increased renal tubule apoptosis
n66	NOS3	abnormal renal glomerulus morphology
n66	NOS3	abnormal proximal convoluted tubule morphology
n66	NOS3	abnormal glomerular capillary endothelium morphology
n66	NOS3	renal glomerulus lipidosis
n66	NOS3	glomerulosclerosis
n66	NOS3	decreased kidney weight
n66	NOS3	mesangiolysis
n66	NOS3	renal tubular necrosis
n66	NOS3	renal glomerulus hypertrophy
n66	NOS3	increased renal glomerulus basement membrane thickness
n66	NOS3	abnormal kidney afferent arteriole morphology
n66	NOS3	mesangial cell hyperplasia
n66	NOS3	renal hypoplasia
n66	NOS3	dilated renal glomerular capsule
n66	NOS3	kidney failure
n66	NOS3	glomerular capillary thrombosis
n66	NOS3	decreased renal glomerular filtration rate
n66	NOS3	abnormal kidney cortex morphology
n66	NOS3	kidney microaneurysm
n66	NOS3	expanded mesangial matrix
n66	NOS3	abnormal renal tubule epithelium morphology
n66	NOS3	abnormal nephron morphology
n70	NOTUM	single kidney
n70	NOTUM	increased kidney weight
n70	NOTUM	abnormal kidney development
n70	NOTUM	abnormal kidney morphology
n80	NPHP3	kidney inflammation
n80	NPHP3	dilated renal glomerular capsule
n80	NPHP3	dilated renal tubules
n80	NPHP3	abnormal renal tubule epithelial cell primary cilium morphology
n80	NPHP3	renal interstitial fibrosis
n80	NPHP3	abnormal renal glomerular capsule morphology
n80	NPHP3	dilated distal convoluted tubules
n80	NPHP3	enlarged kidney
n80	NPHP3	polycystic kidney
n80	NPHP3	increased kidney weight
n80	NPHP3	kidney cysts
n80	NPHP3	abnormal renal tubule morphology
n80	NPHP3	renal fibrosis
n80	NPHP3	dilated kidney collecting duct
n24	NPHS1	kidney cortex cysts
n24	NPHS1	decreased podocyte number
n24	NPHS1	mesangial cell hyperplasia
n24	NPHS1	increased kidney weight
n24	NPHS1	kidney cortex cysts
n24	NPHS1	mesangial cell hyperplasia
n24	NPHS1	increased glomerular capsule space
n24	NPHS1	dilated proximal convoluted tubules
n24	NPHS1	dilated renal tubules
n24	NPHS1	podocyte foot process effacement
n24	NPHS1	abnormal podocyte foot process morphology
n24	NPHS1	abnormal podocyte slit junction morphology
n24	NPHS1	abnormal podocyte foot process morphology
n24	NPHS1	kidney medulla cysts
n24	NPHS1	kidney medulla cysts
n24	NPHS1	abnormal kidney morphology
n24	NPHS1	enlarged kidney
n24	NPHS1	abnormal podocyte morphology
n24	NPHS1	renal glomerulus fibrosis
n24	NPHS1	fused podocyte foot processes
n24	NPHS1	dilated renal glomerular capsule
n24	NPHS1	dilated proximal convoluted tubules
n24	NPHS1	abnormal kidney morphology
n24	NPHS1	glomerulosclerosis
n24	NPHS1	abnormal podocyte slit diaphragm morphology
n24	NPHS1	renal glomerulus fibrosis
n24	NPHS1	absent podocyte slit diaphragm
n24	NPHS1	abnormal renal glomerulus morphology
n24	NPHS1	absent podocyte slit diaphragm
n24	NPHS1	decreased podocyte number
n24	NPHS1	dilated distal convoluted tubules
n24	NPHS1	expanded mesangial matrix
n24	NPHS1	abnormal podocyte slit junction morphology
n24	NPHS1	expanded mesangial matrix
n24	NPHS1	abnormal renal glomerulus morphology
n24	NPHS1	increased kidney weight
n24	NPHS1	dilated renal tubules
n24	NPHS1	fused podocyte foot processes
n24	NPHS1	abnormal podocyte morphology
n24	NPHS1	dilated distal convoluted tubules
n24	NPHS1	increased glomerular capsule space
n24	NPHS1	podocyte foot process effacement
n24	NPHS1	dilated renal glomerular capsule
n24	NPHS1	enlarged kidney
n24	NPHS1	glomerulosclerosis
n24	NPHS1	abnormal podocyte slit diaphragm morphology
k106	NR1H3	abnormal kidney morphology
n63	NUCKS1	abnormal kidney morphology
n114	OCIAD1	abnormal kidney morphology
k38	OVOL1	abnormal kidney morphology
k38	OVOL1	kidney cortex cysts
k38	OVOL1	kidney cysts
k38	OVOL1	kidney atrophy
k47	OXSR1	abnormal kidney physiology
k94	PAX8	abnormal metanephric mesenchyme morphology
k94	PAX8	abnormal kidney collecting duct epithelium morphology
k94	PAX8	decreased nephron number
k94	PAX8	small metanephros
k94	PAX8	increased kidney cell proliferation
k94	PAX8	decreased kidney collecting duct number
k94	PAX8	abnormal kidney medulla morphology
k94	PAX8	abnormal renal tubule epithelium morphology
k94	PAX8	decreased kidney collecting duct number
k94	PAX8	increased susceptibility to kidney reperfusion injury
k94	PAX8	elongated kidney papilla
k94	PAX8	abnormal kidney papilla morphology
k94	PAX8	hydronephrosis
k94	PAX8	increased kidney cell proliferation
k94	PAX8	increased kidney apoptosis
k94	PAX8	increased kidney apoptosis
k94	PAX8	abnormal kidney collecting duct epithelium morphology
k94	PAX8	elongated kidney papilla
k94	PAX8	abnormal kidney morphology
k94	PAX8	isosthenuria
k94	PAX8	absent metanephros
k94	PAX8	decreased kidney weight
k94	PAX8	decreased renal glomerulus number
k94	PAX8	absent metanephros
k94	PAX8	decreased renal glomerular filtration rate
k94	PAX8	hydronephrosis
k94	PAX8	abnormal renal tubule epithelial cell primary cilium morphology
k94	PAX8	pale kidney
k94	PAX8	abnormal kidney papilla morphology
k94	PAX8	abnormal renal tubule epithelial cell primary cilium morphology
k94	PAX8	kidney cortex cysts
k94	PAX8	decreased renal glomerulus number
k94	PAX8	abnormal renal tubule epithelium morphology
k94	PAX8	decreased nephron number
k94	PAX8	decreased kidney weight
k94	PAX8	pale kidney
k94	PAX8	decreased renal glomerular filtration rate
k94	PAX8	abnormal renal corpuscle morphology
k94	PAX8	abnormal renal glomerulus morphology
k94	PAX8	small metanephros
k94	PAX8	renal interstitial fibrosis
k94	PAX8	renal interstitial fibrosis
k94	PAX8	renal hypoplasia
k94	PAX8	dilated renal tubules
k94	PAX8	abnormal renal corpuscle morphology
k94	PAX8	kidney cortex cysts
k94	PAX8	increased susceptibility to kidney reperfusion injury
k94	PAX8	dilated renal glomerular capsule
k94	PAX8	renal hypoplasia
k94	PAX8	isosthenuria
k94	PAX8	abnormal kidney medulla morphology
k94	PAX8	dilated renal glomerular capsule
k94	PAX8	abnormal kidney morphology
k94	PAX8	abnormal metanephric mesenchyme morphology
k94	PAX8	abnormal kidney development
k94	PAX8	abnormal kidney development
k94	PAX8	abnormal renal glomerulus morphology
k94	PAX8	dilated renal tubules
k110	PBRM1	abnormal kidney morphology
k19	PGAP3	renal glomerulus hypertrophy
n46	PIGV	hydronephrosis
n46	PIGV	kidney cysts
n182	PIK3C2A	glomerulonephritis
n182	PIK3C2A	glomerulosclerosis
n182	PIK3C2A	podocyte foot process effacement
n182	PIK3C2A	expanded mesangial matrix
n182	PIK3C2A	abnormal kidney morphology
n182	PIK3C2A	pale kidney
n182	PIK3C2A	small kidney
n182	PIK3C2A	decreased creatinine clearance
n182	PIK3C2A	abnormal renal glomerulus morphology
n182	PIK3C2A	kidney failure
n182	PIK3C2A	abnormal podocyte morphology
k91	PIP4K2C	kidney inflammation
k218	PKD1	abnormal kidney physiology
k218	PKD1	decreased kidney weight
k218	PKD1	abnormal kidney collecting duct morphology
k218	PKD1	kidney medulla cysts
k218	PKD1	kidney failure
k218	PKD1	abnormal kidney epithelial cell primary cilium physiology
k218	PKD1	increased kidney weight
k218	PKD1	abnormal kidney epithelium morphology
k218	PKD1	dilated kidney collecting duct
k218	PKD1	dilated proximal convoluted tubules
k218	PKD1	pale kidney
k218	PKD1	increased kidney apoptosis
k218	PKD1	kidney inflammation
k218	PKD1	dilated renal tubules
k218	PKD1	increased kidney cell proliferation
k218	PKD1	abnormal loop of Henle ascending limb thick segment morphology
k218	PKD1	renal fibrosis
k218	PKD1	decreased kidney cell proliferation
k218	PKD1	kidney cysts
k218	PKD1	increased kidney epithelial cell primary cilium length
k218	PKD1	kidney cortex cysts
k218	PKD1	enlarged kidney
k218	PKD1	increased renal tubule apoptosis
k218	PKD1	abnormal kidney morphology
k218	PKD1	polycystic kidney
k218	PKD1	renal interstitial fibrosis
k128	PKHD1	abnormal kidney cortex morphology
k128	PKHD1	abnormal proximal convoluted tubule morphology
k128	PKHD1	abnormal kidney morphology
k128	PKHD1	decreased kidney cell proliferation
k128	PKHD1	abnormal renal tubule epithelial cell primary cilium morphology
k128	PKHD1	increased renal tubule apoptosis
k128	PKHD1	renal interstitial fibrosis
k128	PKHD1	renal glomerulus cysts
k128	PKHD1	increased kidney weight
k128	PKHD1	dilated renal tubules
k128	PKHD1	abnormal papillary duct morphology
k128	PKHD1	dilated kidney collecting duct
k128	PKHD1	kidney cysts
k128	PKHD1	dilated proximal convoluted tubules
k128	PKHD1	abnormal kidney epithelium morphology
k128	PKHD1	proximal convoluted tubule brush border loss
k128	PKHD1	renal fibrosis
k128	PKHD1	renal necrosis
k128	PKHD1	increased glomerular capsule space
k128	PKHD1	mesangial cell hyperplasia
k128	PKHD1	enlarged kidney
k128	PKHD1	decreased glomerular capillary number
n105	PKN1	renal glomerular immunoglobulin deposits
n105	PKN1	glomerulonephritis
n105	PKN1	increased renal glomerulus basement membrane thickness
n105	PKN1	mesangial cell hyperplasia
k90	PLA2G15	abnormal kidney morphology
k90	PLA2G15	abnormal kidney morphology
k163	PLA2G4A	abnormal renal tubule morphology
k221	PLCB1	increased kidney weight
k221	PLCB1	increased kidney weight
n151	PLEKHM1	polycystic kidney
k11	PLG	abnormal kidney thrombosis
k11	PLG	enlarged kidney
k11	PLG	enlarged kidney
k11	PLG	abnormal kidney thrombosis
k110	PLXNB1	renal hypoplasia
k110	PLXNB1	abnormal renal tubule epithelium morphology
k110	PLXNB1	abnormal metanephros morphology
k110	PLXNB1	enlarged kidney
n48	PLXNB2	renal hypoplasia
n48	PLXNB2	increased susceptibility to kidney reperfusion injury
n48	PLXNB2	double kidney pelvis
n48	PLXNB2	duplex kidney
n48	PLXNB2	abnormal renal tubule epithelium morphology
n48	PLXNB2	small kidney
k86	POR	decreased kidney weight
n51	POU2AF1	glomerular crescent
n51	POU2AF1	renal glomerulus hypertrophy
n51	POU2AF1	abnormal renal glomerulus morphology
k182	PPARG	increased kidney weight
k182	PPARG	abnormal renal glomerulus morphology
k182	PPARG	increased renal glomerulus basement membrane thickness
k182	PPARG	expanded mesangial matrix
k182	PPARG	abnormal podocyte foot process morphology
k182	PPARG	increased kidney weight
k182	PPARG	abnormal renal sodium ion transport
k182	PPARG	enlarged kidney
k182	PPARG	renal glomerulus hypertrophy
k182	PPARG	mesangial cell hyperplasia
k182	PPARG	abnormal podocyte foot process morphology
k182	PPARG	abnormal kidney morphology
k182	PPARG	mesangial cell hyperplasia
k182	PPARG	increased renal glomerulus apoptosis
k182	PPARG	abnormal renal sodium ion transport
k182	PPARG	enlarged kidney
k182	PPARG	glomerulonephritis
k182	PPARG	abnormal kidney morphology
k182	PPARG	fused podocyte foot processes
k182	PPARG	increased renal glomerulus basement membrane thickness
k182	PPARG	expanded mesangial matrix
k182	PPARG	abnormal nephron morphology
k182	PPARG	renal glomerulus hypertrophy
k182	PPARG	abnormal nephron morphology
k182	PPARG	glomerulonephritis
k182	PPARG	abnormal renal glomerulus morphology
k182	PPARG	increased renal glomerulus apoptosis
k182	PPARG	fused podocyte foot processes
k174	PPARGC1A	increased kidney weight
k174	PPARGC1A	increased kidney weight
k110	PRKCD	renal glomerular immunoglobulin deposits
k110	PRKCD	glomerulonephritis
n10	PSEN1	glomerulonephritis
n10	PSEN1	glomerulonephritis
n10	PSEN1	kidney inflammation
n10	PSEN1	kidney inflammation
k90	PSKH1	abnormal kidney development
n53	PSPH	small kidney
k163	PTGS2	renal tubule atrophy
k163	PTGS2	renal glomerulus hypertrophy
k163	PTGS2	kidney failure
k163	PTGS2	nephrocalcinosis
k163	PTGS2	renal cast
k163	PTGS2	kidney cysts
k163	PTGS2	renal interstitial fibrosis
k163	PTGS2	renal cast
k163	PTGS2	decreased nephron number
k163	PTGS2	dilated renal tubules
k163	PTGS2	granular kidney
k163	PTGS2	abnormal kidney collecting duct morphology
k163	PTGS2	kidney medulla hypoplasia
k163	PTGS2	cortical renal glomerulopathies
k163	PTGS2	pale kidney
k163	PTGS2	kidney inflammation
k163	PTGS2	renal tubule hypertrophy
k163	PTGS2	decreased renal glomerulus number
k163	PTGS2	abnormal proximal convoluted tubule morphology
k163	PTGS2	abnormal kidney papilla morphology
k163	PTGS2	decreased nephron number
k163	PTGS2	decreased renal glomerulus number
k163	PTGS2	kidney failure
k163	PTGS2	glomerulosclerosis
k163	PTGS2	glomerulosclerosis
k163	PTGS2	renal glomerulus fibrosis
k163	PTGS2	abnormal kidney cortex morphology
k163	PTGS2	proximal convoluted tubule brush border loss
k163	PTGS2	kidney cortex cysts
k163	PTGS2	abnormal kidney cortex morphology
k163	PTGS2	pyelonephritis
k163	PTGS2	pyelonephritis
k163	PTGS2	renal tubule atrophy
k163	PTGS2	abnormal renal tubule morphology
k163	PTGS2	abnormal renal glomerulus morphology
k163	PTGS2	abnormal kidney mesenchyme morphology
k163	PTGS2	pale kidney
k163	PTGS2	tubulointerstitial nephritis
k163	PTGS2	abnormal nephrogenic zone morphology
k163	PTGS2	kidney degeneration
k163	PTGS2	cortical renal glomerulopathies
k163	PTGS2	kidney cortex atrophy
k163	PTGS2	abnormal nephrogenic zone morphology
k163	PTGS2	renal glomerulus cysts
k163	PTGS2	abnormal kidney corticomedullary boundary morphology
k163	PTGS2	abnormal kidney collecting duct morphology
k163	PTGS2	abnormal kidney capsule morphology
k163	PTGS2	kidney cortex cysts
k163	PTGS2	abnormal kidney morphology
k163	PTGS2	small kidney
k163	PTGS2	renal tubule hypertrophy
k163	PTGS2	kidney medulla hypoplasia
k163	PTGS2	kidney corticomedullary cysts
k163	PTGS2	decreased kidney weight
k163	PTGS2	abnormal renal tubule morphology
k163	PTGS2	proximal convoluted tubule brush border loss
k163	PTGS2	abnormal kidney development
k163	PTGS2	tubulointerstitial nephritis
k163	PTGS2	renal interstitial fibrosis
k163	PTGS2	decreased renal glomerular filtration rate
k163	PTGS2	decreased kidney weight
k163	PTGS2	abnormal kidney corticomedullary boundary morphology
k163	PTGS2	abnormal kidney morphology
k163	PTGS2	granular kidney
k163	PTGS2	kidney cortex atrophy
k163	PTGS2	renal glomerulus fibrosis
k163	PTGS2	abnormal proximal convoluted tubule morphology
k163	PTGS2	kidney corticomedullary cysts
k163	PTGS2	kidney cysts
k163	PTGS2	abnormal kidney development
k163	PTGS2	renal glomerulus cysts
k163	PTGS2	decreased renal glomerular filtration rate
k163	PTGS2	abnormal renal glomerulus morphology
k163	PTGS2	abnormal kidney mesenchyme morphology
k163	PTGS2	nephrocalcinosis
k163	PTGS2	renal glomerulus hypertrophy
k163	PTGS2	small kidney
k163	PTGS2	dilated renal tubules
k163	PTGS2	kidney degeneration
k163	PTGS2	abnormal kidney capsule morphology
k163	PTGS2	abnormal kidney papilla morphology
k163	PTGS2	kidney inflammation
k12	PTK7	small kidney
k12	PTK7	kidney cysts
k177	PTPN14	small kidney
n31	PTPRF	duplex kidney
k54	PTPRO	abnormal podocyte morphology
k54	PTPRO	abnormal renal glomerulus morphology
k54	PTPRO	decreased renal glomerular filtration rate
k54	PTPRO	abnormal podocyte foot process morphology
k191	PYGO2	abnormal kidney morphology
k191	PYGO2	abnormal kidney development
k110	QRICH1	polycystic kidney
k19	RARA	renal glomerulus hypertrophy
k19	RARA	absent kidney pelvis
k19	RARA	hydronephrosis
k19	RARA	abnormal nephrogenic mesenchyme morphogenesis
k19	RARA	absent kidney
k19	RARA	absent kidney pelvis
k19	RARA	small kidney
k19	RARA	decreased nephron number
k19	RARA	abnormal metanephric mesenchyme morphology
k19	RARA	renal glomerulus hypertrophy
k19	RARA	abnormal kidney development
k19	RARA	ectopic kidney
k19	RARA	abnormal renal tubule morphology
k19	RARA	abnormal nephrogenic mesenchyme morphogenesis
k19	RARA	hydronephrosis
k19	RARA	renal hypoplasia
k19	RARA	renal hypoplasia
k19	RARA	small kidney
k19	RARA	abnormal renal tubule morphology
k19	RARA	absent nephrogenic zone
k19	RARA	decreased nephron number
k19	RARA	ectopic kidney
k19	RARA	absent nephrogenic zone
k19	RARA	abnormal metanephric mesenchyme morphology
k19	RARA	abnormal kidney development
k19	RARA	absent kidney
n19	RARB	abnormal nephrogenic mesenchyme morphogenesis
n19	RARB	renal hypoplasia
n19	RARB	decreased nephron number
n19	RARB	small kidney
n19	RARB	renal hypoplasia
n19	RARB	abnormal renal tubule morphology
n19	RARB	single kidney
n19	RARB	absent nephrogenic zone
n19	RARB	small kidney
n19	RARB	single kidney
n19	RARB	ectopic kidney
n19	RARB	hydronephrosis
n19	RARB	decreased nephron number
n19	RARB	hydronephrosis
n19	RARB	abnormal kidney development
n19	RARB	absent nephrogenic zone
n19	RARB	ectopic kidney
n19	RARB	abnormal kidney development
n19	RARB	renal glomerulus hypertrophy
n19	RARB	renal glomerulus hypertrophy
n19	RARB	abnormal nephrogenic mesenchyme morphogenesis
n19	RARB	abnormal renal tubule morphology
n47	RARG	single kidney
n47	RARG	hydronephrosis
n47	RARG	abnormal metanephric mesenchyme morphology
n47	RARG	renal hypoplasia
n47	RARG	single kidney
n47	RARG	absent kidney pelvis
n47	RARG	absent kidney
n47	RARG	renal hypoplasia
n47	RARG	abnormal metanephric mesenchyme morphology
n47	RARG	absent kidney
n47	RARG	absent kidney pelvis
n47	RARG	hydronephrosis
k91	RDH16	increased kidney weight
n5	RELB	glomerulonephritis
k110	RHOA	podocyte foot process effacement
k110	RHOA	renal interstitial fibrosis
k110	RHOA	renal interstitial fibrosis
k110	RHOA	dilated renal tubules
k110	RHOA	glomerulosclerosis
k110	RHOA	abnormal kidney morphology
k110	RHOA	glomerulosclerosis
k110	RHOA	renal cast
k110	RHOA	dilated renal tubules
k110	RHOA	abnormal kidney morphology
k110	RHOA	podocyte foot process effacement
k110	RHOA	renal cast
k17	RHPN2	dilated renal tubules
k17	RHPN2	renal cast
k17	RHPN2	renal interstitial fibrosis
k17	RHPN2	glomerulosclerosis
k8	RICTOR	increased kidney weight
n14	RNF10	abnormal kidney morphology
k83	RPGRIP1L	abnormal proximal convoluted tubule morphology
k46	SALL1	single kidney
k46	SALL1	renal glomerulus atrophy
k46	SALL1	kidney cysts
k46	SALL1	abnormal kidney mesenchyme morphology
k46	SALL1	absent kidney
k46	SALL1	abnormal renal tubule morphology
k46	SALL1	small kidney
k46	SALL1	renal hypoplasia
k46	SALL1	abnormal proximal convoluted tubule morphology
k46	SALL1	abnormal metanephric mesenchyme morphology
k46	SALL1	increased metanephric mesenchyme apoptosis
k46	SALL1	renal tubular necrosis
k46	SALL1	dilated renal tubules
k46	SALL1	abnormal kidney development
k46	SALL1	abnormal kidney morphology
k46	SALL1	abnormal kidney cortex morphology
k3	SCARB2	hydronephrosis
k3	SCARB2	enlarged kidney
k3	SCARB2	dilated kidney calyx
n25	SCARF1	glomerulonephritis
n25	SCARF1	glomerulonephritis
n25	SCARF1	renal glomerular immunoglobulin deposits
n25	SCARF1	renal glomerular immunoglobulin deposits
k66	SCTR	increased glomerular capsule space
k66	SCTR	glomerulosclerosis
k66	SCTR	kidney inflammation
k66	SCTR	expanded mesangial matrix
k66	SCTR	abnormal kidney medulla morphology
k66	SCTR	abnormal kidney cortex morphology
k66	SCTR	dilated kidney collecting duct
k72	SDCCAG8	renal interstitial fibrosis
k72	SDCCAG8	abnormal kidney corticomedullary boundary morphology
k72	SDCCAG8	renal glomerulus cysts
k72	SDCCAG8	kidney cortex cysts
k72	SDCCAG8	abnormal kidney morphology
k72	SDCCAG8	dilated renal tubules
k72	SDCCAG8	kidney corticomedullary cysts
k72	SDCCAG8	enlarged kidney
k72	SDCCAG8	kidney cysts
k87	SEC63	increased kidney weight
k87	SEC63	increased kidney cell proliferation
k87	SEC63	abnormal loop of Henle ascending limb thick segment morphology
k87	SEC63	dilated kidney collecting duct
k87	SEC63	kidney cysts
k87	SEC63	increased kidney apoptosis
n103	SEMA4D	abnormal renal tubule epithelium morphology
n103	SEMA4D	increased susceptibility to kidney reperfusion injury
n22	SESTD1	hydronephrosis
k118	SH3PXD2A	pelvic kidney
k118	SH3PXD2A	abnormal kidney morphology
k76	SHH	abnormal kidney inner medulla morphology
k76	SHH	renal hypoplasia
k76	SHH	decreased renal glomerulus number
k76	SHH	renal hypoplasia
k76	SHH	abnormal kidney outer medulla inner stripe morphology
k76	SHH	abnormal kidney inner medulla morphology
k76	SHH	abnormal renal glomerulus morphology
k76	SHH	hydronephrosis
k76	SHH	small kidney
k76	SHH	abnormal kidney morphology
k76	SHH	small kidney
k76	SHH	kidney medulla hypoplasia
k76	SHH	abnormal renal glomerulus morphology
k76	SHH	kidney medulla hypoplasia
k76	SHH	abnormal kidney outer medulla inner stripe morphology
k76	SHH	kidney cortex hypoplasia
k76	SHH	kidney cortex hypoplasia
k76	SHH	hydronephrosis
k76	SHH	abnormal kidney morphology
k76	SHH	decreased renal glomerulus number
k49	SIRT1	glomerulonephritis
k49	SIRT1	glomerulonephritis
k49	SIRT1	renal glomerular immunoglobulin deposits
k49	SIRT1	renal glomerular immunoglobulin deposits
k49	SIRT1	abnormal renal glomerulus morphology
k49	SIRT1	abnormal renal glomerulus morphology
n55	SLC11A2	decreased kidney iron level
k90	SLC12A4	mesangial cell hyperplasia
k90	SLC12A4	abnormal renal tubule morphology
k88	SLC12A7	renal tubular acidosis
k88	SLC12A7	renal tubular acidosis
n34	SLC14A2	abnormal renal transport
n34	SLC14A2	kidney vascular congestion
n34	SLC14A2	decreased kidney weight
n34	SLC14A2	abnormal renal filtration rate
n34	SLC14A2	abnormal renal plasma flow rate
k64	SLC15A2	abnormal renal reabsorbtion
k64	SLC15A2	abnormal renal reabsorbtion
k64	SLC15A2	abnormal renal protein reabsorption
k64	SLC15A2	abnormal renal protein reabsorption
n138	SLC19A1	abnormal kidney development
k139	SLC22A5	abnormal renal reabsorbtion
n111	SLC26A1	kidney inflammation
n111	SLC26A1	nephrolithiasis
k110	SLC26A6	abnormal kidney physiology
k166	SLC2A9	nephrolithiasis
k166	SLC2A9	hydronephrosis
k166	SLC2A9	kidney cortex atrophy
k166	SLC2A9	renal tubule atrophy
k166	SLC2A9	kidney inflammation
k166	SLC2A9	kidney cortex cysts
k166	SLC2A9	renal interstitial fibrosis
k166	SLC2A9	dilated renal tubules
k166	SLC2A9	tubulointerstitial nephritis
k166	SLC2A9	abnormal renal reabsorbtion
k5	SLC34A1	abnormal renal phosphate reabsorbtion
k5	SLC34A1	nephrocalcinosis
k194	SLC34A3	nephrocalcinosis
k194	SLC34A3	abnormal renal phosphate reabsorbtion
k210	SLC37A4	increased kidney glycogen level
k210	SLC37A4	enlarged kidney
k151	SLC41A3	enlarged kidney
k151	SLC41A3	hydronephrosis
k23	SLC47A1	kidney degeneration
k88	SLC6A18	abnormal renal reabsorbtion
k88	SLC6A18	abnormal renal transport
k88	SLC6A19	abnormal renal transport
k17	SLC7A9	renal tubular necrosis
k17	SLC7A9	hydronephrosis
k17	SLC7A9	tubulointerstitial nephritis
k17	SLC7A9	dilated renal tubules
k17	SLC7A9	renal cast
k17	SLC7A9	abnormal renal tubule morphology
k88	SLC9A3	abnormal renal reabsorbtion
k88	SLC9A3	abnormal renal water reabsorbtion
k88	SLC9A3	renal tubular acidosis
k195	SMAD3	renal tubular necrosis
k195	SMAD3	decreased susceptibility to kidney reperfusion injury
k195	SMAD3	abnormal mesangial matrix morphology
k195	SMAD3	increased susceptibility to kidney reperfusion injury
k195	SMAD3	decreased renal tubule apoptosis
k195	SMAD3	renal interstitial fibrosis
k195	SMAD3	increased susceptibility to kidney reperfusion injury
k195	SMAD3	abnormal kidney epithelium morphology
k195	SMAD3	decreased kidney weight
k195	SMAD3	abnormal kidney epithelium morphology
k195	SMAD3	renal tubular necrosis
k195	SMAD3	tubulointerstitial nephritis
k195	SMAD3	abnormal mesangial matrix morphology
k195	SMAD3	renal interstitial fibrosis
k195	SMAD3	abnormal renal glomerulus basement membrane thickness
k195	SMAD3	abnormal renal glomerulus basement membrane thickness
k195	SMAD3	decreased kidney weight
k195	SMAD3	tubulointerstitial nephritis
k195	SMAD3	decreased renal tubule apoptosis
k195	SMAD3	decreased susceptibility to kidney reperfusion injury
k11	SOD2	abnormal renal tubule epithelium morphology
k11	SOD2	dilated distal convoluted tubules
k11	SOD2	renal cast
n44	SPRED3	small kidney
k104	SPTBN1	enlarged kidney
k110	STAB1	renal glomerulus hypertrophy
k110	STAB1	abnormal kidney physiology
k110	STAB1	renal glomerulus fibrosis
k120	STAG1	abnormal renal glomerulus morphology
k120	STAG1	abnormal kidney collecting duct morphology
k120	STAG1	abnormal kidney collecting duct morphology
k120	STAG1	abnormal renal glomerulus morphology
k91	STAT6	abnormal renal tubule morphology
n194	STK11	hydronephrosis
n39	STK36	abnormal kidney development
k123	SUCO	abnormal renal glomerulus morphology
k208	TAL1	abnormal kidney morphology
k208	TAL1	glomerulosclerosis
k208	TAL1	abnormal podocyte foot process morphology
k208	TAL1	abnormal renal glomerulus morphology
k208	TAL1	fused podocyte foot processes
k208	TAL1	kidney failure
n155	TBX6	kidney cysts
n155	TBX6	single kidney
k96	TCF21	abnormal kidney morphology
k96	TCF21	kidney atrophy
k96	TCF21	abnormal podocyte foot process morphology
k96	TCF21	kidney cysts
k96	TCF21	abnormal kidney medulla morphology
k96	TCF21	decreased nephron number
k96	TCF21	renal glomerulus atrophy
k96	TCF21	delayed kidney development
k96	TCF21	abnormal renal glomerular capsule morphology
k96	TCF21	abnormal renal glomerulus morphology
k96	TCF21	renal hypoplasia
k96	TCF21	abnormal proximal convoluted tubule morphology
k96	TCF21	pale kidney
k96	TCF21	abnormal kidney development
k96	TCF21	abnormal kidney collecting duct morphology
k96	TCF21	abnormal peritubular capillary morphology
k96	TCF21	abnormal kidney pelvis morphology
k96	TCF21	decreased renal glomerulus number
k96	TCF21	podocyte foot process effacement
k96	TCF21	abnormal kidney blood vessel morphology
k96	TCF21	abnormal glomerular capillary morphology
k96	TCF21	small kidney
k96	TCF21	abnormal podocyte morphology
k96	TCF21	fused kidneys
k96	TCF21	abnormal kidney physiology
k96	TCF21	glomerulosclerosis
k96	TCF21	absent proximal convoluted tubule brush border
k96	TCF21	abnormal kidney mesenchyme morphology
k128	TFAP2B	dilated proximal convoluted tubules
k128	TFAP2B	small kidney
k128	TFAP2B	increased kidney apoptosis
k128	TFAP2B	increased kidney apoptosis
k128	TFAP2B	small kidney
k128	TFAP2B	abnormal kidney physiology
k128	TFAP2B	dilated proximal convoluted tubules
k128	TFAP2B	kidney cysts
k128	TFAP2B	increased renal tubule apoptosis
k128	TFAP2B	increased renal tubule apoptosis
k128	TFAP2B	abnormal kidney physiology
k128	TFAP2B	kidney cysts
k70	TFCP2L1	abnormal distal convoluted tubule morphology
k70	TFCP2L1	abnormal renal tubule morphology
k70	TFCP2L1	abnormal kidney collecting duct intercalated cell morphology
k70	TFCP2L1	dilated renal tubules
k70	TFCP2L1	renal hypoplasia
k70	TFCP2L1	abnormal kidney morphology
n31	TIE1	abnormal renal glomerulus morphology
k110	TKT	decreased kidney weight
k110	TLR9	abnormal renal glomerulus morphology
k110	TLR9	renal glomerular immunoglobulin deposits
k110	TLR9	kidney inflammation
k110	TLR9	glomerulonephritis
k168	TNFRSF13B	glomerulosclerosis
k168	TNFRSF13B	kidney inflammation
k168	TNFRSF13B	renal glomerular immunoglobulin deposits
k168	TNFRSF13B	glomerulonephritis
k168	TNFRSF13B	mesangial cell hyperplasia
k168	TNFRSF13B	renal glomerulus fibrosis
k168	TNFRSF13B	glomerular crescent
k45	TNNT3	kidney hemorrhage
n47	TNS2	renal glomerular immunoglobulin deposits
n47	TNS2	abnormal kidney cortex morphology
n47	TNS2	renal glomerular protein deposits
n47	TNS2	abnormal kidney morphology
n47	TNS2	small kidney
n47	TNS2	glomerulonephritis
n47	TNS2	dilated renal tubules
n47	TNS2	abnormal renal glomerulus morphology
k168	TOM1L2	kidney cysts
n71	TRAF3	abnormal kidney morphology
k110	TREX1	kidney inflammation
k110	TREX1	renal glomerular immunoglobulin deposits
k110	TREX1	tubular nephritis
k110	TREX1	glomerulonephritis
k110	TREX1	tubulointerstitial nephritis
k110	TREX1	abnormal kidney morphology
k110	TREX1	renal necrosis
n177	TRH	small kidney
k197	TRMT1	abnormal kidney morphology
k218	TSC2	kidney cysts
k125	TTC8	dilated renal tubules
k125	TTC8	dilated renal tubules
k110	TUSC2	glomerular capillary thrombosis
k110	TUSC2	abnormal renal glomerulus morphology
k110	TUSC2	renal cast
k110	TUSC2	glomerulonephritis
k2	UMOD	decreased renal glomerular filtration rate
k2	UMOD	increased renal glomerular filtration rate
k2	UMOD	dilated renal glomerular capsule
k2	UMOD	abnormal loop of Henle ascending limb thick segment morphology
k2	UMOD	increased kidney apoptosis
k2	UMOD	renal tubular necrosis
k2	UMOD	renal fibrosis
k2	UMOD	renal interstitial fibrosis
k2	UMOD	abnormal kidney papilla morphology
k2	UMOD	abnormal kidney papilla morphology
k2	UMOD	decreased creatinine clearance
k2	UMOD	abnormal juxtaglomerular apparatus morphology
k2	UMOD	abnormal juxtaglomerular apparatus morphology
k2	UMOD	increased creatinine clearance
k2	UMOD	glomerulosclerosis
k2	UMOD	abnormal renal tubule morphology
k2	UMOD	renal interstitial fibrosis
k2	UMOD	hydronephrosis
k2	UMOD	abnormal kidney morphology
k2	UMOD	dilated kidney collecting duct
k2	UMOD	isosthenuria
k2	UMOD	abnormal kidney morphology
k2	UMOD	dilated kidney collecting duct
k2	UMOD	renal tubular necrosis
k2	UMOD	kidney inflammation
k2	UMOD	abnormal renal tubule morphology
k2	UMOD	hydronephrosis
k2	UMOD	isosthenuria
k2	UMOD	renal glomerulus cysts
k2	UMOD	kidney inflammation
k2	UMOD	abnormal papillary duct morphology
k2	UMOD	kidney failure
k2	UMOD	abnormal loop of Henle ascending limb thick segment morphology
k2	UMOD	decreased creatinine clearance
k2	UMOD	kidney failure
k2	UMOD	renal glomerulus cysts
k2	UMOD	decreased kidney weight
k2	UMOD	increased kidney apoptosis
k2	UMOD	decreased renal glomerular filtration rate
k2	UMOD	glomerulosclerosis
k2	UMOD	abnormal proximal convoluted tubule morphology
k2	UMOD	increased renal glomerular filtration rate
k2	UMOD	decreased kidney weight
k2	UMOD	abnormal proximal convoluted tubule morphology
k2	UMOD	increased creatinine clearance
k2	UMOD	nephrocalcinosis
k2	UMOD	renal fibrosis
k2	UMOD	abnormal papillary duct morphology
k2	UMOD	nephrocalcinosis
k2	UMOD	dilated renal glomerular capsule
k210	UPK2	hydronephrosis
n98	VAV2	decreased creatinine clearance
n98	VAV2	renal fibrosis
n98	VAV2	renal fibrosis
n98	VAV2	decreased creatinine clearance
k12	VEGFA	renal cast
k12	VEGFA	decreased renal glomerular filtration rate
k12	VEGFA	abnormal peritubular capillary morphology
k12	VEGFA	abnormal renal glomerulus basement membrane thickness
k12	VEGFA	expanded mesangial matrix
k12	VEGFA	abnormal kidney interlobular artery morphology
k12	VEGFA	absent glomerular endothelium fenestra
k12	VEGFA	podocyte foot process effacement
k12	VEGFA	cortical renal glomerulopathies
k12	VEGFA	renal glomerulus hypertrophy
k12	VEGFA	small kidney
k12	VEGFA	abnormal kidney blood vessel morphology
k12	VEGFA	abnormal glomerular capillary endothelium morphology
k12	VEGFA	abnormal nephrogenic zone morphology
k12	VEGFA	abnormal glomerular capillary morphology
k12	VEGFA	abnormal renal glomerulus morphology
k12	VEGFA	abnormal kidney arterial blood vessel morphology
k12	VEGFA	abnormal mesangial cell morphology
k12	VEGFA	abnormal podocyte slit diaphragm morphology
k12	VEGFA	renal glomerulus atrophy
k12	VEGFA	dilated proximal convoluted tubules
k12	VEGFA	abnormal podocyte morphology
k12	VEGFA	abnormal kidney afferent arteriole morphology
k12	VEGFA	increased renal glomerulus basement membrane thickness
k12	VEGFA	renal ischemia
k12	VEGFA	abnormal renal glomerulus basement membrane morphology
k12	VEGFA	dilated renal tubules
k12	VEGFA	glomerulosclerosis
k12	VEGFA	abnormal kidney morphology
k12	VEGFA	abnormal loop of Henle morphology
k12	VEGFA	decreased glomerular capillary number
k12	VEGFA	pale kidney
k12	VEGFA	abnormal kidney efferent arteriole morphology
k12	VEGFA	kidney failure
k12	VEGFA	kidney atrophy
k12	VEGFA	abnormal proximal convoluted tubule morphology
k12	VEGFA	abnormal glomerular filtration barrier morphology
k12	VEGFA	decreased renal glomerulus number
n24	WDR62	small kidney
k197	WDR83	kidney inflammation
k197	WDR83	decreased susceptibility to kidney reperfusion injury
k197	WDR83	decreased renal tubule apoptosis
k32	WNT2B	abnormal kidney morphology
k32	WNT2B	enlarged kidney
k32	WNT2B	abnormal kidney morphology
k32	WNT2B	enlarged kidney
n145	WNT9B	kidney cysts
n145	WNT9B	abnormal kidney development
n145	WNT9B	dilated renal tubules
n145	WNT9B	delayed kidney development
n145	WNT9B	abnormal kidney collecting duct epithelium morphology
n145	WNT9B	renal glomerulus cysts
n145	WNT9B	abnormal renal tubule morphology
n145	WNT9B	small kidney
n145	WNT9B	abnormal kidney collecting duct morphology
n145	WNT9B	abnormal renal tubule epithelium morphology
k117	ZFHX3	abnormal kidney physiology
k82	ZFP36L2	pale kidney
n109	ZNF148	abnormal kidney morphology
