# Supplementary material for: Discovery and prioritization of variants and genes for kidney function in >1.2 million individuals
Source: Nat Commun. 2021 Jul 16;12:4350. doi: 10.1038/s41467-021-24491-0 (PMC8285412; doi:10.1038/s41467-021-24491-0)
Supplement: Supplementary file 22 — Supplementary Data 16 [file 41467_2021_24491_MOESM22_ESM.xlsx]

## Sheet: SD16 Human OK
Supplementary Data 16. Monogenic kidney-related diseases or phenotypes in human. For the candiate genes mapping to our identified eGFRcrea loci, the table shows human kedney-related diseases or phenotypes found in Online Mendelian Inheritance in Man (OMIM) or Groopman et al (NEJM 2019). Abbreviations: Locus_id: Locus identified ('n' for novel, 'k' for known)
Locus_id	Gene	Annotation	phenotype/disease
k217	ABCC6	OMIM; Groopman et al	ARTERIAL CALCIFICATION, GENERALIZED, OF INFANCY, 2; GACI2 | PSEUDOXANTHOMA ELASTICUM; PXE | Pseudoxanthoma elasticum arterial calcification, generalized, of infancy, 2
k14	ACTG2	OMIM; Groopman et al	VISCERAL MYOPATHY; VSCM | Megacystis-microcolon-intestinal hypoperistalsis syndrome, Visceral myopathy
n44	ACTN4	OMIM; Groopman et al	FOCAL SEGMENTAL GLOMERULOSCLEROSIS 1; FSGS1
n62	ACVRL1	Groopman et al	Hereditary hemorrhagic telangiectasia
n89	ADA	OMIM	SEVERE COMBINED IMMUNODEFICIENCY, AUTOSOMAL RECESSIVE, T CELL-NEGATIVE, B CELL-NEGATIVE, NK CELL-NEGATIVE, DUE TO ADENOSINE DEAMINASE DEFICIENCY
n4	ADAMTS13	OMIM; Groopman et al	THROMBOTIC THROMBOCYTOPENIC PURPURA, HEREDITARY; TTP
k139	AFF4	OMIM; Groopman et al	CHOPS SYNDROME; CHOPS
n132	AHI1	Groopman et al	Joubert Syndrome 3
k111	AKR1A1	OMIM	KABUKI SYNDROME 1; KABUK1
k184	ALDH18A1	OMIM	CUTIS LAXA, AUTOSOMAL DOMINANT 3; ADCL3
k159	ALG8	OMIM; Groopman et al	POLYCYSTIC LIVER DISEASE 3 WITH OR WITHOUT KIDNEY CYSTS; PCLD3 | CONGENITAL DISORDER OF GLYCOSYLATION, TYPE Ih; CDG1H | Polycystic liver disease 3 with or without kidney cysts
n51	ALG9	OMIM; Groopman et al	CONGENITAL DISORDER OF GLYCOSYLATION, TYPE Il; CDG1L | GILLESSEN-KAESBACH-NISHIMURA SYNDROME; GIKANIS
k14	ALMS1	OMIM; Groopman et al	ALSTROM SYNDROME; ALMS
n194	APC2	Groopman et al	Sotos syndrome
k44	APRT	OMIM; Groopman et al	ADENINE PHOSPHORIBOSYLTRANSFERASE DEFICIENCY; APRTD
n55	AQP2	Groopman et al	Diabetes insipidus, nephrogenic
n70	ARHGDIA	OMIM; Groopman et al	NEPHROTIC SYNDROME, TYPE 8; NPHS8
n46	ARID1A	Groopman et al	Coffin-Siris syndrome
k118	ARL3	OMIM	JOUBERT SYNDROME 35; JBTS35
n13	ARNT2	OMIM; Groopman et al	WEBB-DATTANI SYNDROME; WEDAS
n57	ATP1A1	OMIM	HYPOMAGNESEMIA, SEIZURES, AND MENTAL RETARDATION 2; HOMGSMR2
n95	AVP	Groopman et al	Diabetes insipidus, neurohypophyseal
k23	B9D1	OMIM; Groopman et al	MECKEL SYNDROME, TYPE 9; MKS9
k67	BBS5	Groopman et al	Bardet-Biedl Syndrome 5
k116	BBS9	OMIM; Groopman et al	BARDET-BIEDL SYNDROME 9; BBS9
n39	BCS1L	OMIM; Groopman et al	MITOCHONDRIAL COMPLEX III DEFICIENCY, NUCLEAR TYPE 1; MC3DN1
n76	BMP4	OMIM; Groopman et al	MICROPHTHALMIA, SYNDROMIC 6; MCOPS6
k7	BRIP1	Groopman et al	Fanconi anemia
k173	BSND	OMIM; Groopman et al	BARTTER SYNDROME, TYPE 4A, NEONATAL, WITH SENSORINEURAL DEAFNESS; BARTS4A
k39	BUB1B	OMIM; Groopman et al	MOSAIC VARIEGATED ANEUPLOIDY SYNDROME 1; MVA1
k73	C2	Groopman et al	C2 Deficiency
k73	C4A	OMIM; Groopman et al	COMPLEMENT COMPONENT 4A DEFICIENCY; C4AD
k73	C4A	OMIM; Groopman et al	COMPLEMENT COMPONENT 4A DEFICIENCY; C4AD
n156	CA2	Groopman et al	Osteopetrosis with renal tubular acidosis
k48	CACNA1S	Groopman et al	Hypokalemic periodic paralysis, hokpp
k13	CAD	OMIM; Groopman et al	EPILEPTIC ENCEPHALOPATHY, EARLY INFANTILE, 50; EIEE50 | Congenital disorder of glycosylation, type Iz
k64	CASR	OMIM; Groopman et al	HYPERPARATHYROIDISM, NEONATAL SEVERE; NSHPT | HYPOCALCEMIA, AUTOSOMAL DOMINANT 1; HYPOC1 | HYPOCALCIURIC HYPERCALCEMIA, FAMILIAL, TYPE I; HHC1 | Neonatal severe primary hyperparathyroidism, Hypocalcemia with bartter syndrome
k130	CCND1	OMIM	VON HIPPEL-LINDAU SYNDROME; VHLS
n65	CD19	OMIM; Groopman et al	IMMUNODEFICIENCY, COMMON VARIABLE, 3; CVID3
k209	CD46	OMIM	HEMOLYTIC UREMIC SYNDROME, ATYPICAL, SUSCEPTIBILITY TO, 2; AHUS2
k45	CD81	OMIM; Groopman et al	IMMUNODEFICIENCY, COMMON VARIABLE, 6; CVID6
k50	CDKN1C	OMIM; Groopman et al	INTRAUTERINE GROWTH RETARDATION, METAPHYSEAL DYSPLASIA, ADRENAL HYPOPLASIA CONGENITA, AND GENITAL ANOMALIES; IMAGE | BECKWITH-WIEDEMANN SYNDROME; BWS
k177	CENPF	OMIM; Groopman et al	STROMME SYNDROME; STROMS
k73	CFB	OMIM	HEMOLYTIC UREMIC SYNDROME, ATYPICAL, SUSCEPTIBILITY TO, 4; AHUS4
n200	CHD7	OMIM; Groopman et al	CHARGE SYNDROME
n81	CHRNA3	OMIM	BLADDER DYSFUNCTION, AUTONOMIC, WITH IMPAIRED PUPILLARY REFLEX AND SECONDARY CAKUT; BAIPRCK
k39	CHST14	OMIM; Groopman et al	EHLERS-DANLOS SYNDROME, MUSCULOCONTRACTURAL TYPE, 1; EDSMC1
k161	CILK1	OMIM; Groopman et al	ENDOCRINE-CEREBROOSTEODYSPLASIA; ECO
k59	CISD2	OMIM; Groopman et al	WOLFRAM SYNDROME 2; WFS2
k55	CLCNKA	OMIM; Groopman et al	BARTTER SYNDROME, TYPE 4B, NEONATAL, WITH SENSORINEURAL DEAFNESS; BARTS4B
k55	CLCNKB	OMIM; Groopman et al	BARTTER SYNDROME, TYPE 4B, NEONATAL, WITH SENSORINEURAL DEAFNESS; BARTS4B
n93	CLDN10	OMIM	HELIX SYNDROME; HELIX
k118	CNNM2	OMIM; Groopman et al	HYPOMAGNESEMIA, SEIZURES, AND MENTAL RETARDATION 1; HOMGSMR1 | HYPOMAGNESEMIA 6, RENAL; HOMG6
n160	COA8	OMIM; Groopman et al	MITOCHONDRIAL COMPLEX IV DEFICIENCY
n138	COL18A1	OMIM; Groopman et al	KNOBLOCH SYNDROME 1; KNO1
n27	COL4A1	OMIM; Groopman et al	ANGIOPATHY, HEREDITARY, WITH NEPHROPATHY, ANEURYSMS, AND MUSCLE CRAMPS; HANAC
n10	COQ6	OMIM; Groopman et al	COENZYME Q10 DEFICIENCY, PRIMARY, 6; COQ10D6
n55	COX14	OMIM; Groopman et al	MITOCHONDRIAL COMPLEX IV DEFICIENCY
n24	COX6B1	OMIM; Groopman et al	MITOCHONDRIAL COMPLEX IV DEFICIENCY
k130	CPT1A	Groopman et al	Carnitine palmitoyl transferase 1A deficiency
n104	CPT2	OMIM; Groopman et al	CARNITINE PALMITOYLTRANSFERASE II DEFICIENCY, LETHAL NEONATAL | CARNITINE PALMITOYLTRANSFERASE II DEFICIENCY, MYOPATHIC, STRESS-INDUCED
k133	CREBBP	OMIM; Groopman et al	Rubinstein Taybi syndrome type 1 | BALLER-GEROLD SYNDROME; BGS
k44	CTU2	OMIM	MICROCEPHALY, FACIAL DYSMORPHISM, RENAL AGENESIS, AND AMBIGUOUS GENITALIA SYNDROME; MFRG
k20	CYP11A1	Groopman et al	46,XY disorder of sex development-adrenal insufficiency due to CYP11A1 deficiency syndrome Inherited isolated adrenal insufficiency due to CYP11A1 deficiency
k118	CYP17A1	Groopman et al	17-alpha-hydroxylase17,20-lyasedeficiency
k73	CYP21A2	Groopman et al	Adrenal hyperplasia, congenital, due to 21-hydroxylase deficiency; Hyperandrogenism, nonclassic type, due to 21-hydroxylase deficiency
k73	CYP21A2	Groopman et al	Adrenal hyperplasia, congenital, due to 21-hydroxylase deficiency; Hyperandrogenism, nonclassic type, due to 21-hydroxylase deficiency
k31	CYP24A1	OMIM; Groopman et al	HYPERCALCEMIA, INFANTILE, 1; HCINF1
k185	DCDC2	OMIM; Groopman et al	SCLEROSING CHOLANGITIS, NEONATAL; NSC | NEPHRONOPHTHISIS 19; NPHP19
k210	DDX6	OMIM	INTELLECTUAL DEVELOPMENTAL DISORDER WITH IMPAIRED LANGUAGE AND DYSMORPHIC FACIES; IDDILF
k136	DGKE	OMIM; Groopman et al	NEPHROTIC SYNDROME, TYPE 7; NPHS7
n46	DHDDS	OMIM	RETINITIS PIGMENTOSA 59; RP59
k170	DHODH	OMIM	POSTAXIAL ACROFACIAL DYSOSTOSIS; POADS
k73	DHX16	OMIM	NEUROMUSCULAR OCULOAUDITORY SYNDROME; NMOAS
k157	DLK1	OMIM	FANCONI ANEMIA, COMPLEMENTATION GROUP A; FANCA
k39	DLL4	OMIM; Groopman et al	ADAMS-OLIVER SYNDROME 6; AOS6
k49	DNA2	OMIM; Groopman et al	SECKEL SYNDROME 8; SCKL8
n162	DNAAF1	Groopman et al	Ciliary dyskinesia, primary, 13
k61	DNAJB11	OMIM	POLYCYSTIC KIDNEY DISEASE 6 WITH OR WITHOUT POLYCYSTIC LIVER DISEASE; PKD6
k133	DNASE1	OMIM	SYSTEMIC LUPUS ERYTHEMATOSUS; SLE
n25	DPH1	OMIM; Groopman et al	DEVELOPMENTAL DELAY WITH SHORT STATURE, DYSMORPHIC FACIAL FEATURES, AND SPARSE HAIR; DEDSSH
k13	DPYSL5	OMIM	DIAPHANOSPONDYLODYSOSTOSIS
k82	DYNC2LI1	OMIM	SHORT-RIB THORACIC DYSPLASIA 15 WITH POLYDACTYLY; SRTD15
k38	EFEMP2	Groopman et al	Cutis laxa type 1
k13	EIF2B4	Groopman et al	Ovarioleukodystrophy, leukoencelpaly with vanishing white matter
n148	ENG	Groopman et al	Hereditary hemorrhagic telangiectasia
k95	ENPP1	OMIM; Groopman et al	HYPOPHOSPHATEMIC RICKETS, AUTOSOMAL RECESSIVE, 2; ARHR2
k144	ERCC6	OMIM; Groopman et al	COCKAYNE SYNDROME B; CSB
k20	ETFA	Groopman et al	Glutaric aciduria 2a
n141	EVC	Groopman et al	Ellis Van Creveld syndrome
n141	EVC2	Groopman et al	Ellis Van Creveld syndrome
k113	FAM20A	OMIM; Groopman et al	AMELOGENESIS IMPERFECTA, TYPE IG; AI1G
k44	FANCA	OMIM; Groopman et al	FANCONI ANEMIA, COMPLEMENTATION GROUP A; FANCA
k192	FGF10	OMIM; Groopman et al	LACRIMOAURICULODENTODIGITAL SYNDROME; LADD
k211	FGF23	OMIM; Groopman et al	TUMORAL CALCINOSIS, HYPERPHOSPHATEMIC, FAMILIAL, 2; HFTC2 | HYPOPHOSPHATEMIC RICKETS, AUTOSOMAL DOMINANT; ADHR
k38	FIBP	OMIM	THAUVIN-ROBINET-FAIVRE SYNDROME; TROFAS
k168	FLCN	OMIM; Groopman et al	BIRT-HOGG-DUBE SYNDROME; BHD
k18	FXN	OMIM	FANCONI ANEMIA, COMPLEMENTATION GROUP A; FANCA
k129	GAL3ST1	OMIM	CONGENITAL DISORDER OF GLYCOSYLATION, TYPE IIf; CDG2F
k1	GATM	OMIM	FANCONI RENOTUBULAR SYNDROME 1; FRTS1
k191	GBA	Groopman et al	Gaucher disease
k197	GCDH	Groopman et al	Glutaricaciduria, type I
k160	GNAS	Groopman et al	pseudohypoparathyroidism, type 1B
k160	GNAS-AS1	Groopman et al	pseudohypoparathyroidism, type 1B
n67	GNB1	OMIM; Groopman et al	MENTAL RETARDATION, AUTOSOMAL DOMINANT 42; MRD42
k110	GNL3	OMIM	SCHIMMELPENNING-FEUERSTEIN-MIMS SYNDROME; SFM
n14	HNF1A	Groopman et al	Diabetes mellitus, insulin-dependent, 20; MODY, type 3; Renal cell carcinoma
n157	HNF1B	OMIM; Groopman et al	RENAL CYSTS AND DIABETES SYNDROME; RCAD
n89	HNF4A	OMIM; Groopman et al	FANCONI RENOTUBULAR SYNDROME 4 WITH MATURITY-ONSET DIABETES OF THE YOUNG; FRTS4
n102	HOXA13	OMIM; Groopman et al	HAND-FOOT-GENITAL SYNDROME; HFG
k37	HOXD13	Groopman et al	Vacterl association with hydrocephalus
n69	HRAS	OMIM; Groopman et al	COSTELLO SYNDROME; CSTLO | SCHIMMELPENNING-FEUERSTEIN-MIMS SYNDROME; SFM
k13	IFT172	OMIM; Groopman et al	SHORT-RIB THORACIC DYSPLASIA 10 WITH OR WITHOUT POLYDACTYLY; SRTD10
k145	INPP5E	OMIM; Groopman et al	JOUBERT SYNDROME 1; JBTS1
k45	INS	OMIM	DIABETES MELLITUS, PERMANENT NEONATAL 4; PNDM4
k10	INTS1	OMIM	NEURODEVELOPMENTAL DISORDER WITH CATARACTS, POOR GROWTH, AND DYSMORPHIC FACIES; NDCAGF
k159	INTS4	OMIM	TETRAAMELIA SYNDROME 1; TETAMS1
n37	INTU	OMIM	OROFACIODIGITAL SYNDROME XVII; OFD17
k64	IQCB1	OMIM; Groopman et al	SENIOR-LOKEN SYNDROME 5; SLSN5
n158	KCNH1	OMIM; Groopman et al	ZIMMERMANN-LABAND SYNDROME 1; ZLS1
k50	KCNQ1OT1	OMIM	BECKWITH-WIEDEMANN SYNDROME; BWS
k119	KCTD1	OMIM; Groopman et al	SCALP-EAR-NIPPLE SYNDROME; SENS
k65	KDM1A	Groopman et al	Cleft palate, psychomotor retardation, and distinctive facial features
n24	KMT2B	OMIM	KABUKI SYNDROME 1; KABUK1
k110	LAMB2	OMIM; Groopman et al	PIERSON SYNDROME
n36	LAMC2	Groopman et al	Epidermolysis bullosa, junctional, Herlitz type; Epidermolysis bullosa, junctional, non-Herlitz type
k90	LCAT	Groopman et al	Norum disease
n181	LFNG	Groopman et al	Autosomal recessive spondylocostal dysostosis
k191	LMNA	Groopman et al	Atypical Werner syndrome Laminopathy type Decaudain-Vigouroux LMNA-related cardiocutaneous progeria syndrome, Restrictive Dermopathy, Lethal
n72	LPIN1	Groopman et al	Myoglobinuria, acute recurrent
k32	LRIG2	OMIM; Groopman et al	UROFACIAL SYNDROME 2; UFS2
k67	LRP2	Groopman et al	Donnai-barrow syndrome
n40	LTBP4	OMIM; Groopman et al	CUTIS LAXA, AUTOSOMAL RECESSIVE, TYPE IC; ARCL1C
k26	MAGI2	OMIM	NEPHROTIC SYNDROME, TYPE 15; NPHS15
n143	MAP2K2	Groopman et al	Cardiofaciocutaneous syndrome
n186	MAPRE2	Groopman et al	Symmetric circumferential skin creases congenital, 2
k133	MEFV	OMIM; Groopman et al	FAMILIAL MEDITERRANEAN FEVER; FMF | FAMILIAL MEDITERRANEAN FEVER, AUTOSOMAL DOMINANT
k220	MKS1	OMIM; Groopman et al	MECKEL SYNDROME, TYPE 1; MKS1 | BARDET-BIEDL SYNDROME 6; BBS6 | MCKUSICK-KAUFMAN SYNDROME; MKKS
k111	MMACHC	OMIM; Groopman et al	METHYLMALONIC ACIDURIA AND HOMOCYSTINURIA, cblC TYPE; MAHCC
k191	MUC1	OMIM; Groopman et al	MEDULLARY CYSTIC KIDNEY DISEASE 1; MCKD1
k34	MYCN	Groopman et al	Feingold syndrome
k172	MYH9	Groopman et al	Fechtner syndrome; Epstein Syndrome
n25	MYO1C	OMIM	FOCAL SEGMENTAL GLOMERULOSCLEROSIS 6; FSGS6
k159	NARS2	OMIM; Groopman et al	COMBINED OXIDATIVE PHOSPHORYLATION DEFICIENCY 24; COXPD24
k110	NDUFAF3	OMIM	MITOCHONDRIAL COMPLEX I DEFICIENCY, NUCLEAR TYPE 18; MC1DN18
n125	NDUFAF6	OMIM	FANCONI RENOTUBULAR SYNDROME 5; FRTS5
k210	NECTIN1	Groopman et al	Cleft lip,palate-ectodermal dysplasia syndrome
n198	NF1	Groopman et al	Neurofibromatosis, type I
n80	NPHP3	OMIM; Groopman et al	NEPHRONOPHTHISIS 3; NPHP3 | MECKEL SYNDROME, TYPE 7; MKS7 | RENAL-HEPATIC-PANCREATIC DYSPLASIA 1; RHPD1
n24	NPHS1	OMIM; Groopman et al	NEPHROTIC SYNDROME, TYPE 1; NPHS1
n90	NRAS	OMIM	SCHIMMELPENNING-FEUERSTEIN-MIMS SYNDROME; SFM
k51	NRIP1	OMIM	CONGENITAL ANOMALIES OF KIDNEY AND URINARY TRACT 3; CAKUT3
k5	NSD1	Groopman et al	Sotos syndrome 1; Beckwith-Wiedemann syndrome, BWS
k106	NUP160	OMIM	NEPHROTIC SYNDROME, TYPE 19; NPHS19
k35	OCLN	OMIM; Groopman et al	PSEUDO-TORCH SYNDROME 1; PTORCH1 | Band-like calcification with simplified gyration and polymicogyria
n1	OPLAH	OMIM; Groopman et al	5-OXOPROLINASE DEFICIENCY; OPLAHD
k38	PACS1	OMIM	SCHUURS-HOEIJMAKERS SYNDROME; SHMS
k9	PAX6	OMIM	WILMS TUMOR, ANIRIDIA, GENITOURINARY ANOMALIES, AND MENTAL RETARDATION SYNDROME; WAGR
n67	PEX10	OMIM; Groopman et al	PEROXISOME BIOGENESIS DISORDER 6A (ZELLWEGER); PBD6A
k216	PEX14	Groopman et al	Zellweger syndrome
k44	PIEZO1	OMIM	DEHYDRATED HEREDITARY STOMATOCYTOSIS 1 WITH OR WITHOUT PSEUDOHYPERKALEMIA AND/OR PERINATAL EDEMA; DHS1
n46	PIGV	OMIM	HYPERPHOSPHATASIA WITH MENTAL RETARDATION SYNDROME 1; HPMRS1
n182	PIK3C2A	OMIM	OCULOSKELETODENTAL SYNDROME; OCSKD
n29	PIK3R2	OMIM; Groopman et al	MEGALENCEPHALY-POLYMICROGYRIA-POLYDACTYLY-HYDROCEPHALUS SYNDROME 1; MPPH1
k218	PKD1	Groopman et al	Polycystic kidney disease 1
k128	PKHD1	OMIM; Groopman et al	POLYCYSTIC KIDNEY DISEASE 4 WITH OR WITHOUT POLYCYSTIC LIVER DISEASE; PKD4
k11	PLG	OMIM; Groopman et al	PLASMINOGEN DEFICIENCY, TYPE I
k86	POR	Groopman et al	Congenital adrenal hyperplasia due to cytochrome P450 oxidoreductase deficiency, Antley-Bixler Syndrome with Genital Anomalies and Disordered Steroidogenesis
n108	PPP2R3C	OMIM	GONADAL DYSGENESIS, DYSMORPHIC FACIES, RETINAL DYSTROPHY, AND MYOPATHY; GDRM
k111	PRDX1	OMIM	METHYLMALONIC ACIDURIA AND HOMOCYSTINURIA, cblC TYPE; MAHCC
k4	PRKAG2	OMIM	GLYCOGEN STORAGE DISEASE OF HEART, LETHAL CONGENITAL
k110	PRKCD	OMIM; Groopman et al	AUTOIMMUNE LYMPHOPROLIFERATIVE SYNDROME, TYPE III; ALPS3
n154	PRODH	OMIM; Groopman et al	HYPERPROLINEMIA, TYPE I; HYRPRO1
n24	PRODH2	OMIM	HYPERPROLINEMIA, TYPE I; HYRPRO1
k196	PSMD12	OMIM	STANKIEWICZ-ISIDOR SYNDROME; STISS
n79	PTPN11	OMIM; Groopman et al	LEOPARD SYNDROME 1; LPRD1
k54	PTPRO	OMIM; Groopman et al	NEPHROTIC SYNDROME, TYPE 6; NPHS6
n1	PUF60	OMIM; Groopman et al	VERHEIJ SYNDROME; VRJS
n92	RAB3GAP1	Groopman et al	Micro syndrome
k223	RAB3GAP2	Groopman et al	Micro syndrome
k39	RAD51	OMIM	FANCONI ANEMIA, COMPLEMENTATION GROUP R; FANCR
k220	RAD51C	OMIM; Groopman et al	FANCONI ANEMIA, COMPLEMENTATION GROUP O; FANCO
k168	RAI1	OMIM; Groopman et al	SMITH-MAGENIS SYNDROME; SMS
k70	RNU4ATAC	OMIM; Groopman et al	MICROCEPHALIC OSTEODYSPLASTIC PRIMORDIAL DWARFISM, TYPE I; MOPD1
k83	RPGRIP1L	OMIM; Groopman et al	JOUBERT SYNDROME 7; JBTS7 | MECKEL SYNDROME, TYPE 5; MKS5 | COACH SYNDROME
k65	RPL11	Groopman et al	Diamond-Blackfan anemia 7
k73	RPS10	Groopman et al	Blackfan-Diamond anemia
k178	RPS17	Groopman et al	Blackfan-Diamond anemia
k46	SALL1	OMIM; Groopman et al	TOWNES-BROCKS SYNDROME 1; TBS1
n44	SARS2	Groopman et al	Hyperuricemia, pulmonary hypertension, renal failure and alkalosis
k167	SBDS	OMIM; Groopman et al	SHWACHMAN-DIAMOND SYNDROME 1; SDS1
k3	SCARB2	OMIM; Groopman et al	EPILEPSY, PROGRESSIVE MYOCLONIC, 4, WITH OR WITHOUT RENAL FAILURE; EPM4
k47	SCN5A	OMIM	HYPOGONADOTROPIC HYPOGONADISM 1 WITH OR WITHOUT ANOSMIA; HH1
k72	SDCCAG8	OMIM; Groopman et al	BARDET-BIEDL SYNDROME 16; BBS16
n51	SDHD	Groopman et al	Pheochromocytoma Cowden syndrome 3
k87	SEC63	OMIM	POLYCYSTIC LIVER DISEASE 2 WITH OR WITHOUT KIDNEY CYSTS; PCLD2
n149	SERPINH1	OMIM; Groopman et al	OSTEOGENESIS IMPERFECTA, TYPE X; OI10
n34	SETBP1	OMIM; Groopman et al	SCHINZEL-GIEDION MIDFACE RETRACTION SYNDROME
k24	SF3B4	OMIM; Groopman et al	ACROFACIAL DYSOSTOSIS 1, NAGER TYPE; AFD1
k76	SHH	Groopman et al	Single median maxillary central incisor holoprosencephaly 3
k73	SLC17A2	OMIM	HYPERCALCEMIA, INFANTILE, 2; HCINF2 | FANCONI RENOTUBULAR SYNDROME 2; FRTS2 | NEPHROLITHIASIS/OSTEOPOROSIS, HYPOPHOSPHATEMIC, 1; NPHLOP1
n154	SLC25A1	Groopman et al	Combined D-2- and L-2-hydroxyglutaric aciduria
n111	SLC26A1	OMIM	NEPHROLITHIASIS, CALCIUM OXALATE; CAON
n4	SLC2A6	OMIM	HYPOURICEMIA, RENAL, 2; RHUC2
k166	SLC2A9	OMIM; Groopman et al	HYPOURICEMIA, RENAL, 2; RHUC2
k5	SLC34A1	OMIM; Groopman et al	HYPERCALCEMIA, INFANTILE, 2; HCINF2 | FANCONI RENOTUBULAR SYNDROME 2; FRTS2 | NEPHROLITHIASIS/OSTEOPOROSIS, HYPOPHOSPHATEMIC, 1; NPHLOP1
k194	SLC34A3	OMIM; Groopman et al	HYPOPHOSPHATEMIC RICKETS WITH HYPERCALCIURIA, HEREDITARY; HHRH
k210	SLC37A4	OMIM; Groopman et al	GLYCOGEN STORAGE DISEASE Ib; GSD1B
k88	SLC6A19	Groopman et al	Hartnup Disorder Hyperglycinuria
k17	SLC7A9	OMIM; Groopman et al	CYSTINURIA
k133	SLX4	OMIM; Groopman et al	FANCONI ANEMIA, COMPLEMENTATION GROUP P; FANCP
k195	SMAD3	Groopman et al	Loeys-Dietz syndrome 3
k29	SMARCAL1	OMIM; Groopman et al	SCHIMKE IMMUNOOSSEOUS DYSPLASIA; SIOD
k99	SOX18	OMIM; Groopman et al	HYPOTRICHOSIS-LYMPHEDEMA-TELANGIECTASIA-RENAL DEFECT SYNDROME; HLTRS
k91	STAT2	OMIM	PSEUDO-TORCH SYNDROME 3; PTORCH3
n194	STK11	Groopman et al	Peutz-Jeghers syndrome
k20	STRA6	OMIM; Groopman et al	MICROPHTHALMIA, SYNDROMIC 9; MCOPS9
k160	STX16	Groopman et al	Pseudohypoparathyroidism, type 1B
n17	SUCLA2	Groopman et al	Mitochondrial dna depletion syndrome, encephalomyopathic form, with methylmalonic aciduria
n21	SUGCT	Groopman et al	Glutaric aciduria 3
n119	TCTN2	OMIM; Groopman et al	MECKEL SYNDROME, TYPE 8; MKS8
k184	TCTN3	OMIM; Groopman et al	JOUBERT SYNDROME 18; JBTS18
k73	TNXA	OMIM	VESICOURETERAL REFLUX 8; VUR8 | EHLERS-DANLOS SYNDROME, CLASSIC-LIKE; EDSCLL
k73	TNXB	OMIM; Groopman et al	VESICOURETERAL REFLUX 8; VUR8 | EHLERS-DANLOS SYNDROME, CLASSIC-LIKE; EDSCLL
k73	TNXB	OMIM; Groopman et al	VESICOURETERAL REFLUX 8; VUR8 | EHLERS-DANLOS SYNDROME, CLASSIC-LIKE; EDSCLL
k14	TPRKB	OMIM	GALLOWAY-MOWAT SYNDROME 5; GAMOS5
k110	TRAIP	OMIM; Groopman et al	SECKEL SYNDROME 9; SCKL9
k133	TRAP1	Groopman et al	Congenital Anomalies of the Kidney and the Urinary Tract
k110	TREX1	OMIM; Groopman et al	VASCULOPATHY, RETINAL, WITH CEREBRAL LEUKODYSTROPHY; RVCL | SYSTEMIC LUPUS ERYTHEMATOSUS; SLE
k112	TRIM32	OMIM; Groopman et al	BARDET-BIEDL SYNDROME 11; BBS11
k218	TSC2	OMIM; Groopman et al	TUBEROUS SCLEROSIS 2; TSC2
k125	TTC8	OMIM; Groopman et al	BARDET-BIEDL SYNDROME 8; BBS8
k16	TXNL4A	OMIM; Groopman et al	BURN-MCKEOWN SYNDROME; BMKS
k2	UMOD	OMIM; Groopman et al	HYPERURICEMIC NEPHROPATHY, FAMILIAL JUVENILE, 1; HNFJ1
n109	UMPS	Groopman et al	Hereditary orotic aciduria
k73	UQCC2	OMIM; Groopman et al	MITOCHONDRIAL COMPLEX III DEFICIENCY, NUCLEAR TYPE 7; MC3DN7
k24	VPS45	OMIM	NEUTROPENIA, SEVERE CONGENITAL, 5, AUTOSOMAL RECESSIVE; SCN5
k22	WDR37	OMIM	NEUROOCULOCARDIOGENITOURINARY SYNDROME; NOCGUS
k165	WDR73	OMIM; Groopman et al	GALLOWAY-MOWAT SYNDROME 1; GAMOS1
n145	WNT3	OMIM; Groopman et al	TETRAAMELIA SYNDROME 1; TETAMS1 | Tetraamelia-multiple malformations syndrome
k219	WNT7A	Groopman et al	Ulna and fibula, absense of, with severe limb deficiency
k33	XPNPEP3	OMIM; Groopman et al	NEPHRONOPHTHISIS-LIKE NEPHROPATHY 1; NPHPL1
n109	ZNF148	OMIM	GLOBAL DEVELOPMENTAL DELAY, ABSENT OR HYPOPLASTIC CORPUS CALLOSUM, AND DYSMORPHIC FACIES; GDACCF
k24	ZNF687	OMIM; Groopman et al	PAGET DISEASE OF BONE 6; PDB6
