# Supplementary material for: Discovery and prioritization of variants and genes for kidney function in >1.2 million individuals
Source: Nat Commun. 2021 Jul 16;12:4350. doi: 10.1038/s41467-021-24491-0 (PMC8285412; doi:10.1038/s41467-021-24491-0)
Supplement: Supplementary file 23 — Supplementary Data 17 [file 41467_2021_24491_MOESM23_ESM.xlsx]

## Sheet: SD17 tissue cell enrichment
Supplementary Data 17. Tissue and cell-type specific enrichment analyses in data by GTEx, Wu et al and Stewart et. Shown are results from our GTEx tissue and (kidney) cell-type specific expression enrichment analyses using the method by Schlosser et al. NatGenet 2020. We conducted the enrichment analyses based on genes mapping to the 424 eGFRcrea loci (4,659 genes selected among 18,215 background…
		All 424 loci						348 eGFRcys/BUN validated loci
Ontology	Cell type / Tissue	#selected_in_term	#term	p_emp	BH_pval	selected_in_term_symbol	OR	#selected_in_term	#term	p_emp	BH_pval	selected_in_term_symbol	OR	OR
GTEx V8	Kidney Cortex	543	1755	1.3e-07	3.38e-06	A1CF; A4GALT; ABCA4; ABCC4; ABCC6; ABHD14B; ABO; ACAA1; ACAD10; ACADS; ACMSD; ACOT1; ACOT4; ACOT6; ACSM2A; ACSM2B; ACSM3; ACSM5; ACVR1B; ACY1; ADAMTSL2; ADM2; AGMAT; AHCY; AKR1A1; ALDH1L1; ANKRD33; ANKS4B; ANXA9; AOC1; APEH; APOE; APOL1; APOM; AQP2; AQP6; ARG2; ARL16; ASL; ASS1; ATOH7; ATP1A1; ATP5F1B; ATP5IF1; ATP5MD; ATP6V0D2; ATP6V1D; ATP6V1F; BAIAP2L2; BCAM; BDH2; BDKRB2; BHMT; BHMT2; BOLA2B;…	1.34362	468	1754	4e-08	1.04e-06	A1CF; A4GALT; ABCA4; ABCC4; ABHD14B; ACAD10; ACADS; ACOT1; ACOT4; ACOT6; ACSM2A; ACSM2B; ACSM3; ACSM5; ACVR1B; ACY1; ADM2; AGMAT; AHCY; AKR1A1; ANKRD33; ANKS4B; ANXA9; AOC1; APEH; APOE; APOL1; APOM; AQP2; AQP6; ARL16; ASL; ASS1; ATOH7; ATP1A1; ATP5F1B; ATP5MD; ATP6V0D2; ATP6V1F; BAIAP2L2; BCAM; BDH2; BDKRB2; BHMT; BHMT2; BOLA2B; BOLA3; BPIFA2; BSND; C11orf1; C11orf52; C19orf25; C1orf210; C2; C4A;…	1.36767
GTEx V8	Prostate	521	1680	7.6e-07	1.31733e-05	AARS2; ABCB6; ABCC10; ABCC4; ABHD14B; ACAA1; ACAD10; ACAD11; ACADL; ACBD4; ACP2; ACSF3; ACSM1; AGAP5; AGAP6; AHCY; ALG1L2; ALKBH6; AMT; ANAPC2; ANKZF1; APBA3; APOL1; APOL4; APTX; ARFGAP1; ARFGAP3; ARFRP1; ARG2; ARL16; ASAH2B; ASAP3; ASTN2; ATAT1; ATP13A1; ATP2C2; ATXN2; B4GALT7; BCAM; BCAT2; BCDIN3D; BCS1L; BET1L; BGLAP; BLOC1S6; BMP4; BMP5; BMPR1B; BRAT1; C11orf52; C17orf67; C19orf25; C1orf21; C…	1.34673	459	1679	4e-08	1.04e-06	AARS2; ABCB6; ABCC10; ABCC4; ABHD14B; ACAD10; ACAD11; ACBD4; ACP2; ACSF3; ACSM1; AGAP5; AGAP6; AHCY; ALKBH6; AMT; ANAPC2; ANKZF1; APOL1; APOL4; APTX; ARFGAP1; ARFGAP3; ARFRP1; ARL16; ASAH2B; ASTN2; ATAT1; ATP13A1; ATXN2; B4GALT7; BCAM; BCAT2; BCDIN3D; BCS1L; BET1L; BGLAP; BMP4; BMPR1B; C11orf52; C19orf25; C1orf21; C5orf63; CARS2; CASZ1; CBFA2T2; CCDC125; CCDC84; CD2BP2; CDK10; CDK5RAP3; CEACAM19;…	1.41743
GTEx V8	Liver	607	1879	0	0	A1CF; ABCA4; ABCB11; ABCC6; ABCD3; ABCG5; ABCG8; ABHD14B; ABLIM3; ACAA1; ACAD10; ACAD11; ACADL; ACADS; ACAT2; ACBD4; ACMSD; ACOT1; ACOT2; ACOT4; ACOT6; ACP2; ACSM1; ACSM2A; ACSM2B; ACSM3; ACSM5; ACSS2; ACY1; ADAMTS13; ADAMTSL2; ADK; ADM2; AGBL2; AGMAT; AHCY; AHSG; AKAP7; AKR1A1; ALAS1; ALDH1L1; ALDH2; ALDH3A2; ALDH5A1; ALG3; AMT; ANKRD24; ANKRD33; ANKS4B; ANO1; ANXA9; APOC1; APOC2; APOC4; APOE; A…	1.44668	500	1879	2.5e-07	4.33333e-06	A1CF; ABCA4; ABCB11; ABCD3; ABCG5; ABCG8; ABHD14B; ABLIM3; ACAD10; ACAD11; ACADS; ACBD4; ACOT1; ACOT2; ACOT4; ACOT6; ACP2; ACSM1; ACSM2A; ACSM2B; ACSM3; ACSM5; ACSS2; ACY1; ADK; ADM2; AGBL2; AGMAT; AHCY; AHSG; AKR1A1; ALAS1; ALDH2; ALDH5A1; ALG3; AMT; ANKRD33; ANKS4B; ANO1; ANXA9; APOC1; APOC2; APOC4; APOE; APOF; APOL1; APOM; ARMC6; ART4; AS3MT; ASAH2; ASAH2B; ASL; ASPSCR1; ASS1; ATOH7; B4GALT1; …	1.36553
human kidney cells (Wu)	PT(S2)	445	1521	8.8e-07	1.496e-05	A1CF; A4GALT; ABCC4; ABCC6; ABCD3; ABHD14A-ACY1; ABHD14B; ABL1; ABLIM3; ACAA1; ACAD11; ACBD4; ACMSD; ACOT6; ACSM2A; ACSM2B; ACSM5; ACSS2; ACVR2B; ADAM28; ADD1; ADD3; AGMAT; AGPAT5; AHCY; AKR1A1; ALCAM; ALDH1L1; ALDH2; ALDH3A2; ALKAL2; ANKS4B; ANKZF1; ANO9; AOC1; APOE; APOM; AQP7; ARHGAP29; ARSA; ARSB; ASIC3; ASIP; ASL; ASPSCR1; ASS1; ASTN2; ATP2C2; ATP6V0A1; BAIAP2L2; BCAT2; BDH2; BHMT; BHMT2; BR…	1.22481	374	1517	1.96e-06	3.332e-05	A1CF; A4GALT; ABCC4; ABCD3; ABHD14A-ACY1; ABHD14B; ABL1; ABLIM3; ACAD11; ACBD4; ACOT6; ACSM2A; ACSM2B; ACSM5; ACSS2; ADAM28; ADD3; AGMAT; AHCY; AKR1A1; ALCAM; ALDH2; ALKAL2; ANKS4B; ANKZF1; ANO9; AOC1; APOE; APOM; AQP7; ARHGAP29; ARSA; ARSB; ASIC3; ASIP; ASL; ASPSCR1; ASS1; ASTN2; ATP6V0A1; BAIAP2L2; BCAT2; BDH2; BHMT; BHMT2; BRD9; BRIP1; BTD; C1orf194; C4A; C4B; C9; CAMK2G; CAMKK2; CAPN12; CBWD5…	1.21033
GTEx V8	Thyroid	559	1877	4.01e-06	4.1704e-05	AAGAB; ABCB6; ABCB8; ABCC1; ABHD14B; ABHD16A; ABHD18; ABO; ACAD10; ACADL; ACBD4; ADM2; AGAP6; AHCYL2; AKT2; ALDH18A1; ALKBH4; ALKBH6; APBA3; APEH; ARFGAP3; ARG2; ARHGAP29; ARHGEF19; ARID1A; ARL16; ARMC6; ARRDC3; ARSA; ASPSCR1; ATF6B; ATG16L1; ATP13A1; ATP1A1; ATP5IF1; ATRAID; ATXN7L2; B4GALT1; B4GALT7; B9D1; BAHD1; BAZ2B; BBS5; BBS9; BCAM; BCS1L; BDH2; BMP7; BORCS7; BORCS8; BRD2; BTBD7; C11orf52;…	1.26597	470	1877	2.312e-05	0.00030056	ABCB6; ABCB8; ABHD14B; ABHD16A; ABHD18; ACAD10; ACBD4; ADM2; AGAP6; AHCYL2; AKT2; ALDH18A1; ALKBH4; ALKBH6; APEH; ARFGAP3; ARHGAP29; ARHGEF19; ARL16; ARMC6; ARRDC3; ARSA; ASPSCR1; ATF6B; ATG16L1; ATP13A1; ATP1A1; ATRAID; ATXN7L2; B4GALT1; B4GALT7; BAHD1; BAZ2B; BBS5; BBS9; BCAM; BCS1L; BDH2; BMP7; BORCS7; BORCS8; BRD2; BTBD7; C11orf52; C11orf71; C15orf56; C19orf25; C1orf210; C5orf63; C6orf136; CA…	1.24442
human kidney cells (Wu)	Undefined2	438	1605	0.00013172	0.000746413	A4GALT; ABCA3; ABCC1; ABCC4; ABCC6; ABCD3; ABLIM3; ACSM2A; ACSM2B; ACSM3; ACTN4; ADD1; ADM2; AGPS; AHCY; AHR; AKR1A1; AKT3; ALCAM; ALDH2; ALKAL2; ALPK3; ANKRD6; ANO1; ANO9; ARHGAP29; ARL17A; ASH1L; ATF6B; ATRNL1; ATXN7L2; B3GALT4; B4GALT7; BAIAP2L2; BAP1; BAZ1A; BCL11A; BCL3; BCS1L; BMPR1A; C11orf49; C12orf43; C19orf67; C20orf194; CAMKK2; CAPZA1; CBLC; CBWD3; CBWD5; CCAR1; CCND2; CCND3; CCNK; CDH…	1.1016	372	1604	9.651e-05	0.000820335	A4GALT; ABCA3; ABCC4; ABCD3; ABLIM3; ACSM2A; ACSM2B; ACSM3; ACTN4; ADM2; AGPS; AHCY; AHR; AKR1A1; AKT3; ALCAM; ALDH2; ALKAL2; ANKRD6; ANO1; ANO9; ARHGAP29; ARL17A; ASH1L; ATF6B; ATRNL1; ATXN7L2; B3GALT4; B4GALT7; BAIAP2L2; BAP1; BCL11A; BCL3; BCS1L; C11orf49; C12orf43; C19orf67; C20orf194; CAMKK2; CBLC; CBWD3; CBWD5; CCAR1; CCND2; CCND3; CCNK; CDH4; CDK10; CISD2; CLASRP; CLPTM1L; CMPK1; CNKSR3; C…	1.1087
GTEx V8	Kidney Medulla	463	1588	0.00077878	0.00311512	AAGAB; ABCA4; ABCC4; ABHD14B; ABO; ACAD10; ACMSD; ACOT4; ACOT6; ACSM2A; ACSM2B; ACVR1B; ACY1; ADAMTS13; ADAMTSL2; AGMAT; AK6; AK7; AMT; ANKRD33; AOC1; APOL1; APOL2; APOM; AQP2; AQP6; ARFGAP3; ARG2; ARL15; ARL16; ASL; ATOH7; ATP1A1; ATP5F1D; ATP5F1E; ATP5IF1; ATP5MD; ATP5PO; ATP6V0D2; ATP6V1D; ATP6V1F; B9D1; BAG1; BAIAP2L2; BAK1; BCAM; BDH2; BDKRB1; BDKRB2; BHMT; BHMT2; BMPR1B; BOLA3; BSND; C11orf…	1.21927	402	1587	0.00020549	0.00133569	ABCA4; ABCC4; ABHD14B; ACAD10; ACOT4; ACOT6; ACSM2A; ACSM2B; ACVR1B; ACY1; AGMAT; AK6; AK7; AMT; ANKRD33; AOC1; APOL1; APOL2; APOM; AQP2; AQP6; ARFGAP3; ARL15; ARL16; ASL; ATOH7; ATP1A1; ATP5F1D; ATP5F1E; ATP5MD; ATP5PO; ATP6V0D2; ATP6V1F; BAG1; BAIAP2L2; BAK1; BCAM; BDH2; BDKRB1; BDKRB2; BHMT; BHMT2; BMPR1B; BOLA3; BSND; C11orf1; C11orf52; C11orf71; C15orf56; C19orf25; C1orf210; C5orf63; C6orf13…	1.26077
GTEx V8	Muscle Skeletal	660	2227	1.11e-06	1.443e-05	ABCB6; ABCF1; ABCF2; ABCF3; ABRAXAS2; ACADS; ACO2; ACOT1; ACOT2; ACSM5; ACSS2; ACTR1A; ACYP2; ADRM1; ADSL; AFAP1L1; AGMAT; AHCYL2; AK1; AKT2; AKTIP; ALAS1; ALDH1L1; ALDH5A1; ALDOA; ALG1L; ALPK3; AMIGO1; AMPD1; AMPD3; ANAPC11; ANKRD28; ANKRD9; ANXA7; APEH; APPL1; ARFGAP2; ARG2; ARID5B; ARIH2; ARL5C; ARRDC2; ART3; ASAP3; ASB10; ASB14; ASB8; ASCL5; ASPSCR1; ATF1; ATG9A; ATP2A1; ATP5F1B; ATP5F1D; ATP…	1.26272	543	2228	0.00013222	0.00133569	ABCB6; ABCF1; ABCF2; ABCF3; ABRAXAS2; ACADS; ACO2; ACOT1; ACOT2; ACSM5; ACSS2; ACTR1A; ACYP2; ADRM1; AFAP1L1; AGMAT; AHCYL2; AK1; AKT2; AKTIP; ALAS1; ALDH5A1; ALDOA; AMIGO1; AMPD1; AMPD3; ANAPC11; ANKRD28; ANKRD9; ANXA7; APEH; APPL1; ARFGAP2; ARID5B; ARIH2; ARL5C; ARRDC2; ART3; ASB10; ASB14; ASCL5; ASPSCR1; ATF1; ATG9A; ATP5F1B; ATP5F1D; ATP5MC2; ATP5MD; ATP5PO; ATP6V0A1; ATXN7L2; BABAM2; BAG1; B…	1.19993
GTEx V8	Spleen	507	1743	0.00054766	0.00258894	ABCA7; ABT1; ACAA1; ACP2; ACSF3; ADAM28; ADGRE5; AGAP6; AIF1; AKAP10; ALG1L2; ANKZF1; APBA3; APH1A; APOBR; APOL1; APOL3; ARFRP1; ARHGAP27; ARHGAP45; ARHGAP9; ARHGDIB; ARID1A; ARL11; ARL16; ARSA; ART4; ATF6B; ATP13A1; BAK1; BANP; BAX; BAZ1A; BLK; BLVRB; BOLA2B; BORCS8-MEF2B; BTN2A1; BTN2A2; BTN3A1; BTN3A2; BTN3A3; BTNL2; C11orf21; C17orf67; C1orf115; C2; C3orf62; C8orf58; C9orf139; CAPZA1; CARD9; …	1.21715	439	1742	0.00018455	0.00133569	ABCA7; ABT1; ACP2; ACSF3; ADAM28; ADGRE5; AGAP6; AIF1; ANKZF1; APH1A; APOL1; APOL3; ARFRP1; ARHGAP27; ARHGAP45; ARHGAP9; ARHGDIB; ARL11; ARL16; ARSA; ART4; ATF6B; ATP13A1; BAK1; BAX; BLVRB; BOLA2B; BORCS8-MEF2B; BTN2A1; BTN2A2; BTN3A1; BTN3A2; BTN3A3; BTNL2; C11orf21; C2; C3orf62; C8orf58; C9orf139; CARS2; CBFA2T3; CCAR2; CCDC32; CCDC84; CCL24; CCM2; CCND3; CCR7; CD28; CD2BP2; CD86; CDC42SE1; CDK…	1.25401
GTEx V8	Uterus	626	2210	0.00046295	0.00240734	AAAS; AARS2; ABCB8; ABCC10; ABL1; ACAD11; ACBD4; ACD; ACSM3; ACTN4; ACVR2B; ADAMTSL4; ADD1; ADGRE5; AGPAT1; AHDC1; AKT3; ALG1L2; AMT; ANKRD11; ANKRD52; ANTXR2; AP3M1; APBA3; APPBP2; ARFGAP1; ARFRP1; ARHGEF25; ARL15; ARL17A; ARL2; ARMC9; ARNT; ATAT1; ATF6B; ATG2B; ATP13A1; ATP9B; ATXN2; B4GALT7; BANF1; BANP; BAZ2B; BBS9; BCL9L; BCS1L; BRAT1; BRD2; BRD3; BRD9; BTBD7; BTN2A1; C11orf68; C17orf67; C1o…	1.17316	537	2210	0.00017196	0.00133569	AAAS; AARS2; ABCB8; ABCC10; ABL1; ACAD11; ACBD4; ACSM3; ACTN4; ADAMTSL4; ADGRE5; AGPAT1; AKT3; AMT; ANKRD11; ANKRD52; ANTXR2; AP3M1; APPBP2; ARFGAP1; ARFRP1; ARHGEF25; ARL15; ARL17A; ARL2; ARMC9; ARNT; ATAT1; ATF6B; ATG2B; ATP13A1; ATP9B; ATXN2; B4GALT7; BANF1; BAZ2B; BBS9; BCL9L; BCS1L; BRD2; BRD9; BTBD7; BTN2A1; C11orf68; CACUL1; CAD; CALHM2; CALHM3; CASC3; CASP8AP2; CAVIN1; CBX1; CCDC127; CCDC…	1.1942
GTEx V8	Colon Transverse	603	2053	3.985e-05	0.000345367	A1CF; ABCB11; ABCC4; ABCC6; ABCD3; ABHD14B; ABHD17C; ABHD18; ABL1; ABO; ACAD10; ACADS; ACP2; ACSF3; ACSS2; ACTG2; ACVRL1; ACY1; ADAM28; ADAMDEC1; ADAMTSL3; ADAP1; AGMAT; AGPS; AHCYL2; AKR1A1; ALDH18A1; ALPI; AMT; ANKRD27; ANKRD9; ANKS1A; ANKS4B; ANO9; ANTXR2; AOC1; APEH; APOBR; APOL1; ARHGAP27; ARHGEF25; ARHGEF26; ASCL2; ASL; ATP1A1; ATP2C2; ATP5F1B; ATP5F1D; ATP5IF1; ATP5MC2; ATP5MD; ATP5PO; B3G…	1.24123	508	2053	0.00023453	0.00135506	A1CF; ABCB11; ABCC4; ABCD3; ABHD14B; ABHD17C; ABHD18; ABL1; ACAD10; ACADS; ACP2; ACSF3; ACSS2; ACTG2; ACVRL1; ACY1; ADAM28; ADAMDEC1; ADAP1; AGMAT; AGPS; AHCYL2; AKR1A1; ALDH18A1; ALPI; AMT; ANKRD27; ANKRD9; ANKS1A; ANKS4B; ANO9; ANTXR2; AOC1; APEH; APOL1; ARHGAP27; ARHGEF25; ARHGEF26; ASCL2; ASL; ATP1A1; ATP5F1B; ATP5F1D; ATP5MC2; ATP5MD; ATP5PO; B3GNT7; B4GALNT3; BAIAP2L2; BAK1; BCL2L14; BDKRB1…	1.22524
GTEx V8	Whole Blood	559	1909	8.748e-05	0.000649851	ABCA7; ABHD16A; ACAA1; ADAP1; ADGRE3; ADGRE5; AIF1; AMPD2; AMPD3; ANXA11; AP5B1; APOBR; ARG1; ARHGAP27; ARHGAP45; ARHGAP9; ARHGDIB; ARHGEF2; ARID3B; ARL11; ARPC2; ARSG; ASCC2; ASCL2; ASF1B; ATP6V0D1; B3GALT4; BAK1; BANP; BAX; BAZ1A; BCL3; BIN3; BLK; BLVRB; BORCS8; BORCS8-MEF2B; BTN3A1; BTN3A2; C11orf21; C15orf39; C3orf62; C9orf139; CA1; CA4; CAMKK2; CAMP; CAPZA1; CARD19; CARD9; CARMIL2; CARS2; CA…	1.23273	474	1908	0.00027135	0.00141102	ABCA7; ABHD16A; ADAP1; ADGRE3; ADGRE5; AIF1; AMPD2; AMPD3; ANXA11; AP5B1; ARHGAP27; ARHGAP45; ARHGAP9; ARHGDIB; ARHGEF2; ARID3B; ARL11; ARPC2; ARSG; ASCL2; ASF1B; B3GALT4; BAK1; BAX; BCL3; BIN3; BLVRB; BORCS8; BORCS8-MEF2B; BTN3A1; BTN3A2; C11orf21; C15orf39; C3orf62; C9orf139; CA4; CAMKK2; CAMP; CARD19; CARS2; CASC3; CATIP; CBL; CCDC125; CCL3L1; CCL3L3; CCL4L1; CCL4L2; CCM2; CCND3; CCR7; CCR8; C…	1.23022
GTEx V8	Small Intestine Terminal Ileum	526	1824	0.00069456	0.00300976	A1CF; AARS2; ABCA4; ABCA7; ABCC4; ABCC6; ABCG8; ABHD14B; ABHD17C; ABHD18; ABO; ABT1; ACAD10; ACADS; ACBD4; ACP2; ACSF3; ACSS2; ACY1; ADAM28; ADAMDEC1; AGMAT; AKR1A1; ALDH18A1; ALPI; ANKRD9; ANKS4B; ANKZF1; ANO9; AOC1; ARHGAP27; ARHGAP45; ARSA; ASAH2; ASCL2; ASL; ATP13A1; ATP1A1; ATP2C2; ATP6V0A2; B3GNT7; BAIAP2L2; BAK1; BAX; BCL11A; BCL2L14; BDKRB2; BEST2; BLK; BMP4; BMP5; BPNT1; BTD; BTN2A1; BTN…	1.20189	453	1822	0.00030937	0.00146248	A1CF; AARS2; ABCA4; ABCA7; ABCC4; ABCG8; ABHD14B; ABHD17C; ABHD18; ABT1; ACAD10; ACADS; ACBD4; ACP2; ACSF3; ACSS2; ACY1; ADAM28; ADAMDEC1; AGMAT; AKR1A1; ALDH18A1; ALPI; ANKRD9; ANKS4B; ANKZF1; ANO9; AOC1; ARHGAP27; ARHGAP45; ARSA; ASAH2; ASCL2; ASL; ATP13A1; ATP1A1; ATP6V0A2; B3GNT7; BAIAP2L2; BAK1; BAX; BCL11A; BCL2L14; BDKRB2; BMP4; BTD; BTN2A1; BTN2A2; BTN3A1; BTN3A2; BTN3A3; BTNL2; C1orf210;…	1.23029
human kidney cells (Wu)	PT(S1)	407	1467	0.00055457	0.00235692	A1CF; ABCC4; ABCC6; ABHD14A-ACY1; ABHD14B; ABLIM3; ABO; ACAA1; ACAD11; ACBD4; ACMSD; ACSM2A; ACSM2B; ACSM3; ACSM5; ACSM6; ACSS2; ADAM28; ADD3; AGMAT; AGPAT5; AHCY; AK5; AKR1A1; ALCAM; ALDH1L1; ALDH2; ALDH3A2; AMZ1; ANKS4B; ANO9; AOC1; APOE; AQP7; ARSB; ASIP; ASL; ASPSCR1; ASS1; ASTN2; ATP6V0A1; ATP6V1D; ATXN1L; BCAS3; BCAT2; BDH2; BHMT; BHMT2; BRIP1; BTD; C2CD2L; C2orf73; C9; CA3; CALCOCO1; CAMK2…	1.12841	343	1464	0.00051567	0.00292213	A1CF; ABCC4; ABHD14A-ACY1; ABHD14B; ABLIM3; ACAD11; ACBD4; ACSM2A; ACSM2B; ACSM3; ACSM5; ACSM6; ACSS2; ADAM28; ADD3; AGMAT; AHCY; AK5; AKR1A1; ALCAM; ALDH2; ANKS4B; ANO9; AOC1; APOE; AQP7; ARSB; ASIP; ASL; ASPSCR1; ASS1; ASTN2; ATP6V0A1; BCAS3; BCAT2; BDH2; BHMT; BHMT2; BRIP1; BTD; C2CD2L; C2orf73; C9; CALCOCO1; CAMK2G; CAPN12; CCDC146; CCDC158; CCDC73; CDHR5; CDK10; CDKL1; CFAP57; CGREF1; CHD9; …	1.12388
human kidney cells (Stewart)	PC	540	1984	0.00236218	0.0291559	AARS2; ABCA4; ABHD14A; ABI2; ABO; ACTG1; ACTN4; ACVR1B; ADAMTSL3; ADGRL1; ADNP2; AFF4; AGAP5; AHI1; AKT3; ALAS1; ANKRD28; ANKRD9; ANXA11; ANXA9; APH1A; APH1B; APOL1; AQP2; AQP3; AQP5; AQP6; ARF5; ARG2; ARHGAP29; ARHGEF19; ARHGEF2; ARID1A; ARL15; ARL16; ARRDC3; ASCL2; ASH1L; ATF6B; ATP1A1; ATP1B3; ATP6V0D2; ATRAID; ATXN2; B4GALT1; BAG1; BAHCC1; BAZ2B; BCAM; BCL3; BMP4; BMPR1B; BNIPL; BRD3; BSN; C1…	1.09964	466	1981	0.00032327	0.00480519	AARS2; ABCA4; ABHD14A; ABI2; ACTG1; ACTN4; ACVR1B; ADGRL1; ADNP2; AGAP5; AHI1; AKT3; ALAS1; ANKRD28; ANKRD9; ANXA11; ANXA9; APH1A; APH1B; APOL1; AQP2; AQP3; AQP5; AQP6; ARF5; ARHGAP29; ARHGEF19; ARHGEF2; ARL15; ARL16; ARRDC3; ASCL2; ASH1L; ATF6B; ATP1A1; ATP1B3; ATP6V0D2; ATRAID; ATXN2; B4GALT1; BAG1; BAHCC1; BAZ2B; BCAM; BCL3; BMP4; BMPR1B; BNIPL; BSN; C11orf49; C19orf25; C1orf116; C20orf144; C2…	1.13495
human kidney cells (Stewart)	PT	650	2201	1.983e-05	0.00053541	A1CF; A4GALT; ABCC4; ABCC6; ABCD3; ABHD14B; ABLIM3; ABO; ACAA1; ACAD11; ACADL; ACADS; ACAT2; ACMSD; ACO2; ACOT1; ACOT2; ACOT4; ACOT6; ACP1; ACP2; ACSM2A; ACSM2B; ACSM3; ACSM5; ACSS2; ACY1; ADGRV1; ADIRF; ADM2; AGBL5; AGMAT; AGPAT5; AHCY; AHCYL2; AK6; AKR1A1; ALAS1; ALCAM; ALDH1L1; ALDH2; ALDH3A1; ALDH3A2; ALDH5A1; ALDOA; AMT; ANAPC11; ANKS4B; ANXA7; ANXA9; AOC1; AP2M1; APEH; APOC2; APOE; APOM; AQ…	1.25495	542	2200	0.00035594	0.00480519	A1CF; A4GALT; ABCC4; ABCD3; ABHD14B; ABLIM3; ACAD11; ACADS; ACO2; ACOT1; ACOT2; ACOT4; ACOT6; ACP1; ACP2; ACSM2A; ACSM2B; ACSM3; ACSM5; ACSS2; ACY1; ADGRV1; ADM2; AGBL5; AGMAT; AHCY; AHCYL2; AK6; AKR1A1; ALAS1; ALCAM; ALDH2; ALDH5A1; ALDOA; AMT; ANAPC11; ANKS4B; ANXA7; ANXA9; AOC1; AP2M1; APEH; APOC2; APOE; APOM; AQP3; AQP7; ARL2; ARL3; ARSB; ASIP; ASL; ASPHD1; ASS1; ATP1A1; ATP6V0A1; ATP6V1F; AV…	1.21947
human kidney cells (Wu)	CNT	433	1579	0.00011981	0.000746413	AAGAB; ABCA4; ABCA7; ABCB11; ABCC1; ABCF1; ABHD17C; ABHD18; ABI2; ABO; ACAT2; ACO2; ACTG1; ACTN4; ADGRL1; ADK; ADM; ADNP2; AFF4; AGAP3; AHI1; AKT3; ALDH18A1; ANKRD11; ANKRD28; ANKS1A; ANXA11; AP1G1; AQP2; AQP3; ARF1; ARF4; ARFGAP3; ARG2; ARHGAP29; ARID5B; ARL15; ARNT; ARPC2; ASL; ATAT1; ATP1B3; ATP2A1; ATP6V0D1; ATP9B; ATXN7; B4GALNT3; B4GALT1; BABAM2; BAG1; BANP; BCAR3; BCAS3; BDH1; BIN3; BMPR1B…	1.10955	354	1578	0.0017112	0.00602215	ABCA4; ABCA7; ABCB11; ABCF1; ABHD17C; ABHD18; ABI2; ACO2; ACTG1; ACTN4; ADGRL1; ADK; ADM; ADNP2; AGAP3; AHI1; AKT3; ALDH18A1; ANKRD11; ANKRD28; ANKS1A; ANXA11; AQP2; AQP3; ARF4; ARFGAP3; ARHGAP29; ARID5B; ARL15; ARNT; ARPC2; ASL; ATAT1; ATP1B3; ATP9B; ATXN7; B4GALNT3; B4GALT1; BABAM2; BAG1; BCAR3; BCAS3; BIN3; BMPR1B; BOLA3; BTAF1; BTBD7; CAB39L; CACNA2D2; CARMIL1; CASP9; CASZ1; CBARP; CBFA2T2; C…	1.05724
human kidney cells (Wu)	PT(S3)	407	1473	0.00123275	0.00419135	A1CF; A4GALT; ABCC4; ABCC6; ABCD3; ABHD14A-ACY1; ABLIM3; ACAD11; ACADL; ACBD4; ACMSD; ACOT1; ACOT6; ACSM2A; ACSM2B; ACSS2; ACVR2B; ADAM28; ADD3; ADGRV1; ADM2; AGAP5; AGPS; AHCY; AK5; AKR1A1; ALDH1L1; ALDH2; ALDH3A2; ALG1L2; ALKAL2; ANKRD24; ANKS4B; ANO9; APOM; APPBP2; AQP7; ARFGAP1; ARID5B; ARSB; ASIP; ASS1; ASTN2; ATL1; ATP2C2; BAZ1A; BCAT2; BET1L; BHMT; BHMT2; BRD9; BRIP1; BTD; C1orf194; C2orf7…	1.12152	341	1471	0.00177122	0.00602215	A1CF; A4GALT; ABCC4; ABCD3; ABHD14A-ACY1; ABLIM3; ACAD11; ACBD4; ACOT1; ACOT6; ACSM2A; ACSM2B; ACSS2; ADAM28; ADD3; ADGRV1; ADM2; AGAP5; AGPS; AHCY; AK5; AKR1A1; ALDH2; ALKAL2; ANKS4B; ANO9; APOM; APPBP2; AQP7; ARFGAP1; ARID5B; ARSB; ASIP; ASS1; ASTN2; ATL1; BCAT2; BET1L; BHMT; BHMT2; BRD9; BRIP1; BTD; C1orf194; C2orf72; C2orf73; C4A; C4B; C8orf58; C9; CAMK2G; CAPN12; CBLC; CCDC58; CCDC73; CD58; …	1.10705
GTEx V8	Adrenal Gland	658	2301	0.00038556	0.00222768	AAAS; AAGAB; ABCB8; ABCF3; ABHD14A; ABHD14B; ABO; ACAD10; ACADS; ACOT1; ACOT2; ACP1; ACP2; ACSF3; ACSS2; ACVR2B; ACY1; ACYP2; ADAMTSL2; ADGRV1; AGPAT5; AGRP; AK6; AKAP7; ALAS1; ALDH1L1; ALDH2; ALDH3A2; ALG3; ALG8; ALKAL2; AMHR2; AMIGO1; AMPD3; ANKRD52; AP1G1; AP2M1; AP3M1; APEH; APH1A; APOC1; APOE; APRT; APTX; ARF4; ARFGAP3; ARHGEF19; ARL14EP; ARL15; ARMC9; ARRDC3; ARSG; AS3MT; ASAH2; ASAH2B; ASA…	1.19245	553	2301	0.00205774	0.00891687	AAAS; ABCB8; ABCF3; ABHD14A; ABHD14B; ACAD10; ACADS; ACOT1; ACOT2; ACP1; ACP2; ACSF3; ACSS2; ACY1; ACYP2; ADGRV1; AK6; ALAS1; ALDH2; ALG3; ALG8; ALKAL2; AMHR2; AMIGO1; AMPD3; ANKRD52; AP2M1; AP3M1; APEH; APH1A; APOC1; APOE; APRT; APTX; ARF4; ARFGAP3; ARHGEF19; ARL14EP; ARL15; ARMC9; ARRDC3; ARSG; AS3MT; ASAH2; ASAH2B; ASS1; ATF1; ATP1B3; ATP5F1B; ATR; ATRNL1; ATXN7L2; B3GNT7; B4GALT7; BABAM2; BAH…	1.17557
GTEx V8	Ovary	535	1848	0.00028985	0.00188402	AAMP; AARS2; ABCB6; ABCC10; ABO; ACAD11; ACD; ACSM1; ACSM3; ACTG1; ACVR2B; AFF4; AGPAT1; AHCY; AKT2; AKT3; ALDH1L1; ALG1L2; ALKAL2; ALMS1; AMHR2; AMT; ANKRD11; ANKRD6; APBA3; APPBP2; ARHGAP33; ARL3; ARNT; ARRDC3; ASAP3; ASIP; ATAT1; ATF6B; ATP13A1; ATP9B; ATRAID; ATRNL1; ATXN2; ATXN7; B3GNT7; B4GALNT4; B4GALT1; BAHD1; BANP; BAZ2B; BBS9; BCAT2; BDH2; BET1L; BLOC1S6; BRAT1; BTD; BTNL2; C11orf58; C1…	1.20965	442	1847	0.00487967	0.0195187	AAMP; AARS2; ABCB6; ABCC10; ACAD11; ACSM1; ACSM3; ACTG1; AGPAT1; AHCY; AKT2; AKT3; ALKAL2; ALMS1; AMHR2; AMT; ANKRD11; ANKRD6; APPBP2; ARHGAP33; ARL3; ARNT; ARRDC3; ASIP; ATAT1; ATF6B; ATP13A1; ATP9B; ATRAID; ATRNL1; ATXN2; ATXN7; B3GNT7; B4GALNT4; B4GALT1; BAHD1; BAZ2B; BBS9; BCAT2; BDH2; BET1L; BTD; BTNL2; C11orf58; C15orf40; C3orf62; C4A; CAD; CALHM2; CASP9; CBFA2T2; CBX1; CCDC71; CCL26; CDH4;…	1.16271
GTEx V8	Bladder	627	2321	0.010877	0.0353504	A4GALT; AAMP; ABCB6; ABCC10; ABCC4; ABHD14B; ABL1; ACSF3; ACSM6; ACTG2; ACTR1A; ACVR2A; ADAMTSL4; ADD1; AGPAT1; AGPS; AHR; AKAP10; AKAP7; ALDH1L1; ALG1L; ALG1L2; ALG3; ALG9; ALKBH6; ANKFN1; ANKRD27; ANKRD52; ANKS1A; ANTXR2; AP2M1; AP3M1; APBA3; APOL1; APOL4; APPBP2; ARFRP1; ARHGEF25; ARID1A; ARL16; ARL17A; ARMC1; ARMH3; ASCC2; ASH1L; ATF6B; ATG16L1; ATP5MC2; ATP9B; ATRAID; B4GALT7; BAG1; BAHD1; B…	1.08891	531	2320	0.00951911	0.0353567	A4GALT; AAMP; ABCB6; ABCC10; ABCC4; ABHD14B; ABL1; ACSF3; ACSM6; ACTG2; ACTR1A; ACVR2A; ADAMTSL4; AGPAT1; AGPS; AHR; ALG3; ALG9; ALKBH6; ANKRD27; ANKRD52; ANKS1A; ANTXR2; AP2M1; AP3M1; APOL1; APOL4; APPBP2; ARFRP1; ARHGEF25; ARL16; ARL17A; ARMC1; ARMH3; ASH1L; ATF6B; ATG16L1; ATP5MC2; ATP9B; ATRAID; B4GALT7; BAG1; BAHD1; BANF1; BCAR3; BCAS3; BCAT2; BCDIN3D; BCS1L; BDKRB1; BDKRB2; BET1L; BMP4; BOL…	1.09219
GTEx V8	Stomach	520	1883	0.0174138	0.0532656	AAGAB; AAMP; ABCC4; ABCC6; ABCD3; ABHD17C; ABL1; ACAD10; ACP1; ACP2; ACSM1; ACSM3; ACSM6; ACSS2; ACTG2; ADA; ADAM28; ADAMTS13; ADAMTSL3; ADM2; AHCY; AHCYL2; AKR1A1; ALDH18A1; ALDH2; ALDH3A1; ANKRD63; ANTXR2; APEH; APOL1; ARFGAP3; ARHGEF26; ARMC9; ASAH2; ASAH2B; ASL; ASPHD1; ATG101; ATP5PO; ATP6V0A2; B3GNT7; B4GALNT3; BCAT2; BCDIN3D; BCL2L14; BDKRB1; BEND3; BLVRB; BMP4; BMPR1A; BPIFB1; BTD; C11orf…	1.12389	445	1883	0.0102441	0.035513	AAMP; ABCC4; ABCD3; ABHD17C; ABL1; ACAD10; ACP1; ACP2; ACSM1; ACSM3; ACSM6; ACSS2; ACTG2; ADA; ADAM28; ADM2; AHCY; AHCYL2; AKR1A1; ALDH18A1; ALDH2; ANKRD63; ANTXR2; APEH; APOL1; ARFGAP3; ARHGEF26; ARMC9; ASAH2; ASAH2B; ASL; ASPHD1; ATG101; ATP5PO; ATP6V0A2; B3GNT7; B4GALNT3; BCAT2; BCDIN3D; BCL2L14; BDKRB1; BEND3; BLVRB; BMP4; BPIFB1; BTD; C11orf1; C11orf52; C11orf53; C1orf116; C1orf210; C22orf23…	1.14179
human kidney cells (Wu)	EC	432	1692	0.0442879	0.0752894	ABCA3; ABCC1; ACVRL1; ADA; ADAMTS7; ADAMTSL2; ADARB2; ADD1; ADGRE3; ADGRE5; AFAP1L1; AGPAT1; AK1; AKT3; ANGPT2; ANKS1A; ANTXR2; APOL3; ARHGAP27; ARHGAP29; ARHGAP45; ARHGDIB; ARHGEF2; ARID1A; ARIH2; ARL15; ARL5A; ARPC2; ARRDC2; ART4; ASAH2; BAZ2B; BBS9; BTN2A2; BTN3A1; BTN3A3; C11orf53; C12orf60; C17orf67; C1orf21; C22orf23; C3orf62; C3orf84; C9orf129; CA5A; CALCRL; CAMSAP2; CATSPER1; CAVIN1; CBFA…	0.997344	369	1692	0.0137719	0.0390204	ABCA3; ACVRL1; ADA; ADAMTS7; ADARB2; ADGRE3; ADGRE5; AFAP1L1; AGPAT1; AK1; AKT3; ANKS1A; ANTXR2; APOL3; ARHGAP27; ARHGAP29; ARHGAP45; ARHGDIB; ARHGEF2; ARIH2; ARL15; ARPC2; ARRDC2; ART4; ASAH2; BAZ2B; BBS9; BTN2A2; BTN3A1; BTN3A3; C11orf53; C12orf60; C1orf21; C22orf23; C3orf62; C3orf84; C9orf129; CALCRL; CAMSAP2; CATSPER1; CAVIN1; CBFA2T3; CBL; CC2D1A; CCDC141; CCM2; CCND3; CD58; CD81; CDH4; CDKA…	1.01611
GTEx V8	Esophagus Mucosa	681	2413	0.00373092	0.0138577	AAGAB; AARS2; ABCC1; ABHD17C; ABO; ABT1; ACAT2; ACTG1; ADAM15; ADAMTSL4; ADK; AHCY; AHDC1; AKR1A1; ALDH3A1; ALDH3A2; ALG3; ALYREF; ANO9; ANXA11; ANXA9; AP1G1; AP3M1; APEH; APH1A; APRT; APTX; AQP3; ARF5; ARHGAP27; ARHGEF19; ARMH3; ARPC2; ASCC2; ASF1B; ATF6B; ATG9B; ATP1B3; ATP5MD; ATP6V1D; ATP6V1F; B3GALT4; BAK1; BAZ1A; BCL11A; BCL11B; BCL3; BCS1L; BDH1; BDKRB1; BDKRB2; BLVRB; BMP7; BNC1; BNIPL; B…	1.16869	572	2413	0.0128553	0.0417797	AARS2; ABHD17C; ABT1; ACTG1; ADAM15; ADAMTSL4; ADK; AHCY; AKR1A1; ALG3; ALYREF; ANO9; ANXA11; ANXA9; AP3M1; APEH; APH1A; APRT; APTX; AQP3; ARF5; ARHGAP27; ARHGEF19; ARMH3; ARPC2; ASF1B; ATF6B; ATG9B; ATP1B3; ATP5MD; ATP6V1F; B3GALT4; BAK1; BCL11A; BCL11B; BCL3; BCS1L; BDKRB1; BDKRB2; BLVRB; BMP7; BNC1; BNIPL; BOLA2B; BPIFB1; BRIP1; BTBD7; C15orf62; C1orf116; C1orf210; C6orf47; CA12; CAPN1; CAPNS1…	1.15246
GTEx V8	Cervix Endocervix	586	2100	0.00973138	0.0337355	AAAS; AAMP; AARS2; ABCB8; ABCC10; ABHD14B; ABL1; ACAD11; ACBD4; ACD; ACSF3; ACVR2B; AGAP3; AGAP5; AGPAT1; AKT2; ALG1L2; AMT; AMZ1; ANKFN1; APBA3; APPBP2; APTX; ARFGAP1; ARFRP1; ARHGAP33; ARL16; ARL17A; ARMH3; ARNT; ASIC3; ATAT1; ATF6B; ATP13A1; ATP9B; ATRAID; ATXN2; B4GALT7; BANF1; BANP; BBS9; BCS1L; BDH2; BDKRB2; BET1L; BGLAP; BLOC1S6; BORCS8-MEF2B; BRAT1; BRD2; BRD3; BRD9; BTBD7; BTNL2; C11orf6…	1.14434	497	2099	0.013858	0.0423891	AAAS; AAMP; AARS2; ABCB8; ABCC10; ABHD14B; ABL1; ACAD11; ACBD4; ACSF3; AGAP3; AGAP5; AGPAT1; AKT2; AMT; APPBP2; APTX; ARFGAP1; ARFRP1; ARHGAP33; ARL16; ARL17A; ARMH3; ARNT; ASIC3; ATAT1; ATF6B; ATP13A1; ATP9B; ATRAID; ATXN2; B4GALT7; BANF1; BBS9; BCS1L; BDH2; BDKRB2; BET1L; BGLAP; BORCS8-MEF2B; BRD2; BRD9; BTBD7; BTNL2; C11orf68; C15orf40; CALHM2; CAPN12; CASC3; CBFA2T2; CBX1; CCAR1; CCDC71; CCDC…	1.14719
GTEx V8	Lung	549	2066	0.0292954	0.0801768	ABCA3; ABCC4; ABCC6; ABHD17C; ACP2; ACVRL1; ADAM15; ADAMTSL2; ADAMTSL3; ADAMTSL4; AFAP1L1; AGER; AHCYL2; AHR; AK7; ALCAM; ANKRD11; AP1G1; APH1A; APOL1; APOL2; APOL3; AQP4; ARF1; ARF4; ARHGAP29; ARHGDIA; ARHGEF2; ARNT; ARPC2; ARRDC2; ARRDC3; ATP1B3; ATP2C2; ATP6V0A2; ATXN7; B3GNT7; B4GALT1; BAX; BAZ1A; BAZ2A; BCAR3; BCAS3; BCL3; BMP5; BPIFB1; BTN2A1; BTN2A2; BTN3A1; BTN3A2; BTN3A3; C11orf88; C17or…	1.06007	467	2063	0.0156959	0.0453436	ABCA3; ABCC4; ABHD17C; ACP2; ACVRL1; ADAM15; ADAMTSL4; AFAP1L1; AGER; AHCYL2; AHR; AK7; ALCAM; ANKRD11; APH1A; APOL1; APOL2; APOL3; AQP4; ARF4; ARHGAP29; ARHGDIA; ARHGEF2; ARNT; ARPC2; ARRDC2; ARRDC3; ATP1B3; ATP6V0A2; ATXN7; B3GNT7; B4GALT1; BAX; BAZ2A; BCAR3; BCAS3; BCL3; BPIFB1; BTN2A1; BTN2A2; BTN3A1; BTN3A2; BTN3A3; C11orf88; C1orf116; C2; C20orf202; C22orf15; C4BPA; CA4; CACNA2D2; CACUL1; C…	1.07312
human kidney cells (Stewart)	TE	633	2267	0.00323954	0.0291559	AAMP; ABCF2; ABHD17C; ABLIM3; ABO; ACKR4; ACSL6; ACTG1; ACTN4; ACYP2; ADIRF; ADNP2; AHR; AK6; ALAS1; ALCAM; ANAPC11; ANKFN1; ANKRD11; ANKRD24; ANKRD28; ANKRD6; ANKRD9; ANP32D; ANXA11; ANXA9; AP1G1; APH1A; APOC1; APOL1; APPBP2; APPL1; APRT; ARF1; ARF4; ARFRP1; ARHGDIA; ARHGDIB; ARHGEF26; ARMC1; ARPC2; ARSA; ASCC2; ASH1L; ATF6B; ATRAID; B3GALT4; B4GALT7; BAG1; BAHD1; BANF1; BAZ2B; BCAR3; BCAS1; BCA…	1.14717	533	2268	0.0071972	0.0647748	AAMP; ABCF2; ABHD17C; ABLIM3; ACKR4; ACTG1; ACTN4; ACYP2; ADNP2; AHR; AK6; ALAS1; ALCAM; ANAPC11; ANKRD11; ANKRD28; ANKRD6; ANKRD9; ANXA11; ANXA9; APH1A; APOC1; APOL1; APPBP2; APPL1; APRT; ARF4; ARFRP1; ARHGDIA; ARHGDIB; ARHGEF26; ARMC1; ARPC2; ARSA; ASH1L; ATF6B; ATRAID; B3GALT4; B4GALT7; BAG1; BAHD1; BANF1; BAZ2B; BCAR3; BCAS1; BCAT2; BIN3; BNIPL; BRD2; BRIX1; BTBD7; BTN3A1; BTN3A2; C11orf71; C…	1.13599
human kidney cells (Stewart)	B	557	2010	0.00546699	0.0341676	ABT1; ACSF3; ACTL10; ADAM28; ADAMDEC1; ADK; AKAP10; AMPD1; AMPD3; ANP32E; ANTXR2; APH1A; APLP1; APPL1; ARFGAP2; ARHGAP27; ARHGAP9; ARHGDIA; ARHGDIB; ARHGEF2; ARID1A; ARID5B; ARL11; ARL14EP; ARPC2; ARRDC2; ASCC2; ASH1L; ATF1; ATF6B; ATP6V1E2; ATP9B; ATXN2L; B3GALT4; B3GNT7; BAK1; BANP; BAZ1A; BAZ2A; BCAS2; BCL11A; BLK; BORA; BRD2; BRD3; BRIX1; BTAF1; BTN2A1; BTN2A2; BTN3A2; C11orf58; C17orf67; C19…	1.13106	467	2009	0.0161777	0.0664088	ABT1; ACSF3; ACTL10; ADAM28; ADAMDEC1; ADK; AMPD1; AMPD3; ANP32E; ANTXR2; APH1A; APLP1; APPL1; ARFGAP2; ARHGAP27; ARHGAP9; ARHGDIA; ARHGDIB; ARHGEF2; ARID5B; ARL11; ARL14EP; ARPC2; ARRDC2; ASH1L; ATF1; ATF6B; ATP6V1E2; ATP9B; B3GALT4; B3GNT7; BAK1; BAZ2A; BCAS2; BCL11A; BRD2; BRIX1; BTAF1; BTN2A1; BTN2A2; BTN3A2; C11orf58; C19orf25; C19orf67; C1orf56; CALHM1; CAND1; CAPN1; CASP8AP2; CBFA2T2; CBFA…	1.11543
human kidney cells (Stewart)	Neutro	564	2113	0.0420567	0.132848	ABCA7; ABCC4; ABT1; ACTG1; ADAM28; ADAMTSL4; ADGRE3; ADGRE5; ADM; ADRM1; AIF1; AKAP10; AMPD3; AMZ2; ANKRD9; ANKS1A; ANP32D; ANXA11; AP5B1; APOL2; APTX; AQP2; ARG1; ARHGAP27; ARHGAP9; ARHGDIB; ARHGEF2; ARL11; ARMC2; ARMC6; ARNT; ARPC2; ARRDC2; ARRDC3; ARSG; ASB8; ASXL2; ATG2B; ATP6V0D1; B3GALT4; B4GALT1; BAK1; BAZ1A; BAZ2A; BAZ2B; BCAM; BCL3; BDH1; BIN3; BORCS8; BRD9; BTN2A1; BTN3A1; C15orf39; C16…	1.0676	482	2113	0.0168216	0.0664088	ABCA7; ABCC4; ABT1; ACTG1; ADAM28; ADAMTSL4; ADGRE3; ADGRE5; ADM; ADRM1; AIF1; AMPD3; AMZ2; ANKRD9; ANKS1A; ANXA11; AP5B1; APOL2; APTX; AQP2; ARHGAP27; ARHGAP9; ARHGDIB; ARHGEF2; ARL11; ARMC2; ARMC6; ARNT; ARPC2; ARRDC2; ARRDC3; ARSG; ASXL2; ATG2B; B3GALT4; B4GALT1; BAK1; BAZ2A; BAZ2B; BCAM; BCL3; BIN3; BORCS8; BRD9; BTN2A1; BTN3A1; C15orf39; C16orf90; C17orf107; C1orf56; C9orf24; CACUL1; CAMK2G;…	1.08553
human kidney cells (Stewart)	NK	586	2220	0.0697036	0.164359	ABCA2; ABT1; ACTG1; ACTN4; ADA; ADD1; ADGRE5; ADGRL1; AFF4; AHI1; AK5; AKAP7; AKT2; ALKBH6; ANKRD11; ANKRD28; ANKZF1; ANP32E; AP3M1; APOBR; ARF1; ARFGAP2; ARHGAP27; ARHGAP9; ARHGDIA; ARHGDIB; ARHGEF2; ARID1A; ARID3B; ARIH2; ARPC2; ARRDC3; ARSG; ASCC2; ASCC3; ASCL2; ASH1L; ATF6B; ATP1B3; ATP6V0A2; ATP9B; ATXN2L; ATXN7; B3GALT4; B3GNT7; B4GALT1; BAK1; BANF1; BANP; BAX; BAZ1A; BAZ2A; BAZ2B; BCAS2; B…	1.04974	505	2220	0.0172171	0.0664088	ABCA2; ABT1; ACTG1; ACTN4; ADA; ADGRE5; ADGRL1; AHI1; AK5; AKT2; ALKBH6; ANKRD11; ANKRD28; ANKZF1; ANP32E; AP3M1; ARFGAP2; ARHGAP27; ARHGAP9; ARHGDIA; ARHGDIB; ARHGEF2; ARID3B; ARIH2; ARPC2; ARRDC3; ARSG; ASCC3; ASCL2; ASH1L; ATF6B; ATP1B3; ATP6V0A2; ATP9B; ATXN7; B3GALT4; B3GNT7; B4GALT1; BAK1; BANF1; BAX; BAZ2A; BAZ2B; BCAS2; BCL11B; BCL9L; BCO2; BRD2; BRD9; BTAF1; BTN2A1; BTN2A2; BTN3A1; BTN3A…	1.08167
human kidney cells (Stewart)	PCE	600	2331	0.0365377	0.132848	ABCA2; ABCC1; ABI2; ACR; ACTN4; ACVRL1; ADAM15; ADAMTSL2; ADD1; ADGRL1; ADIRF; ADM; AFAP1L1; AFF4; AHDC1; AHI1; AHR; AKAP11; AKT3; ALMS1; ALPK3; ANKRD11; ANKS1A; ANO1; APLP1; APOL1; APOL3; APOL4; APPL1; ARHGAP29; ARHGDIB; ARHGEF2; ARID1A; ARL15; ARL17A; ARRDC2; ASH1L; ATF6B; ATG2B; ATXN2; ATXN7; B4GALT1; BAZ2A; BAZ2B; BCAM; BDKRB2; BRD2; BRD3; BRD9; BRICD5; BTBD7; BTN2A1; BTN3A2; BTN3A3; C14orf13…	1.0098	510	2329	0.0113574	0.0664088	ABCA2; ABI2; ACR; ACTN4; ACVRL1; ADAM15; ADGRL1; ADM; AFAP1L1; AHI1; AHR; AKAP11; AKT3; ALMS1; ANKRD11; ANKS1A; ANO1; APLP1; APOL1; APOL3; APOL4; APPL1; ARHGAP29; ARHGDIB; ARHGEF2; ARL15; ARL17A; ARRDC2; ASH1L; ATF6B; ATG2B; ATXN2; ATXN7; B4GALT1; BAZ2A; BAZ2B; BCAM; BDKRB2; BRD2; BRD9; BRICD5; BTBD7; BTN2A1; BTN3A2; BTN3A3; C14orf132; C1orf21; C1orf54; C20orf194; CA4; CALCOCO1; CALCRL; CALHM2; C…	1.02289
human kidney cells (Wu)	Macrophage	439	1661	0.0281441	0.0641671	ABCA7; ABCC1; ABHD14A; ABHD16A; ABRAXAS2; ACSF3; ACTG1; ADA; ADAP1; ADGRE5; AKAP10; AMZ1; ANAPC11; ANKRD11; ANKZF1; ANTXR2; AOC1; APOM; APRT; ARFGAP3; ARHGAP45; ARHGAP9; ARHGDIB; ARHGEF2; ARID3B; ARL17A; ARL5C; ARPC2; ARRDC2; ART4; ASH1L; ATCAY; ATP6V0A2; ATRAID; BANF1; BAZ1A; BCL11B; BCL9L; BCS1L; BLOC1S6; BMP5; BNIPL; BORA; BORCS7; BRAP; BTBD1; BTN2A2; BTN3A1; C15orf61; C19orf25; C19orf57; C3or…	1.04999	368	1659	0.0307053	0.0733417	ABCA7; ABHD14A; ABHD16A; ABRAXAS2; ACSF3; ACTG1; ADA; ADAP1; ADGRE5; ANAPC11; ANKRD11; ANKZF1; ANTXR2; AOC1; APOM; APRT; ARFGAP3; ARHGAP45; ARHGAP9; ARHGDIB; ARHGEF2; ARID3B; ARL17A; ARL5C; ARPC2; ARRDC2; ART4; ASH1L; ATP6V0A2; ATRAID; BANF1; BCL11B; BCL9L; BCS1L; BNIPL; BORCS7; BRAP; BTBD1; BTN2A2; BTN3A1; C19orf25; C19orf57; C3orf62; CARMIL1; CBL; CBLB; CCDC127; CCDC141; CCM2; CCNB1; CCND2; CCN…	1.04075
human kidney cells (Wu)	PC	393	1537	0.0339708	0.0641671	AAGAB; ABCA4; ABCC1; ABHD17C; ABHD18; ABI2; ABO; ACO2; ADAMTSL3; ADGRL1; ADK; AFF4; AGAP3; AGER; AHI1; AKT2; AKT3; ANKRD11; ANKS1A; AP1G1; AP5B1; APOL4; AQP2; AQP3; ARG2; ARHGAP29; ARHGDIB; ARL15; ARL17A; ARMC9; ARPC2; ATP1B3; ATP6V0D1; ATP9B; ATXN7; B4GALT1; BAG1; BAHCC1; BANP; BAZ2B; BCAR3; BMPR1B; BNIPL; BPIFB1; BTAF1; BYSL; C11orf49; C15orf48; C1orf141; C7orf50; CA2; CAB39L; CARMIL1; CASP9; C…	0.999511	328	1536	0.0388279	0.0733417	ABCA4; ABHD17C; ABHD18; ABI2; ACO2; ADGRL1; ADK; AGAP3; AGER; AHI1; AKT2; AKT3; ANKRD11; ANKS1A; AP5B1; APOL4; AQP2; AQP3; ARHGAP29; ARHGDIB; ARL15; ARL17A; ARMC9; ARPC2; ATP1B3; ATP9B; ATXN7; B4GALT1; BAG1; BAHCC1; BAZ2B; BCAR3; BMPR1B; BNIPL; BPIFB1; BTAF1; BYSL; C11orf49; C1orf141; C7orf50; CAB39L; CARMIL1; CASP9; CASZ1; CBARP; CCAR1; CCER2; CD55; CDK18; CDKAL1; CDKL1; CELA2B; CELF1; CELSR2; C…	0.986602
human kidney cells (Wu)	Undefined1	439	1667	0.0112738	0.0319423	A1CF; ABCA2; ABCD3; ACAA1; ACKR4; ACTG2; ACVR2B; ADAM28; ADARB2; ADRM1; AFF4; AFG1L; AHR; AKAP11; AKT3; AMPD2; ANKRD24; ANKRD9; APBA3; APEH; APOL2; APPL1; AQP2; AQP3; AQP6; ARG1; ARHGAP33; ARID1A; ARID5B; ARL15; ARNT2; ASCC2; ATG2B; ATG9A; ATP1B3; ATP2C2; ATP6V1E2; ATP9B; ATXN2L; B4GALT1; BAIAP2L2; BAZ2B; BBS9; BCAM; BCL9L; BCO2; BDH1; BMPR1B; BORA; BRD9; BSND; BTAF1; C1orf210; C2CD2L; C4BPB; C6o…	1.04435	361	1667	0.037909	0.0733417	A1CF; ABCA2; ABCD3; ACKR4; ACTG2; ADAM28; ADARB2; ADRM1; AFG1L; AHR; AKAP11; AKT3; AMPD2; ANKRD9; APEH; APOL2; APPL1; AQP2; AQP3; AQP6; ARHGAP33; ARID5B; ARL15; ARNT2; ATG2B; ATG9A; ATP1B3; ATP6V1E2; ATP9B; B4GALT1; BAIAP2L2; BAZ2B; BBS9; BCAM; BCL9L; BCO2; BMPR1B; BRD9; BSND; BTAF1; C1orf210; C2CD2L; C4BPB; C6orf136; CAPNS1; CASP9; CD55; CDC14A; CDHR4; CDKAL1; CEMIP; CERS2; CFL1; CHRNG; CHST9; C…	1.00608
human kidney cells (Stewart)	pDC	537	2011	0.0332467	0.132848	ABCA2; ABCB8; ABCC1; ACTG1; ADA; ADAMTS7; ADK; AFF4; AGAP6; AHI1; AHRR; ALCAM; AMZ1; ANKRD11; ANTXR2; AP3M1; APLP1; APRT; ARCN1; ARF1; ARF5; ARHGAP27; ARHGAP9; ARHGDIB; ARID1A; ARID3B; ARIH2; ARL11; ARL17A; ARL5C; ARPC2; ASIP; ATF6B; ATG101; ATP13A1; ATP1B3; ATP6V0A1; ATP6V0A2; ATPAF2; ATXN2; B4GALT1; BAHCC1; BANP; BAX; BAZ1A; BAZ2B; BCL11A; BCL9L; BLK; BRD2; BRIP1; BTAF1; BUB1B; C11orf58; C11orf…	1.06784	457	2009	0.0221737	0.0748364	ABCA2; ABCB8; ACTG1; ADA; ADAMTS7; ADK; AGAP6; AHI1; AHRR; ALCAM; ANKRD11; ANTXR2; AP3M1; APLP1; APRT; ARCN1; ARF5; ARHGAP27; ARHGAP9; ARHGDIB; ARID3B; ARIH2; ARL11; ARL17A; ARL5C; ARPC2; ASIP; ATF6B; ATG101; ATP13A1; ATP1B3; ATP6V0A1; ATP6V0A2; ATXN2; B4GALT1; BAHCC1; BAX; BAZ2B; BCL11A; BCL9L; BRD2; BRIP1; BTAF1; BUB1B; C11orf58; C11orf68; C15orf39; C19orf47; C20orf194; C22orf15; CAD; CAPN11; C…	1.08053
GTEx V8	Esophagus Gastroesophageal Junction	613	2322	0.0776973	0.192393	A4GALT; AAAS; ABCC1; ABL1; ACAD11; ACBD4; ACOT1; ACOT2; ACTG2; ACTR1A; ADAMTSL3; ADAMTSL4; ADAP1; ADD1; AGPAT1; AKT3; ALDH2; ALKBH6; AMT; ANKRD27; ANKRD52; ANKS1A; ANO1; ANTXR2; ANXA11; AP2M1; AP3M1; ARFGAP2; ARFRP1; ARHGEF25; ARHGEF26; ARIH2; ARL14EP; ARL17A; ARL2; ARMC1; ARMC9; ARMH3; ARSB; ATF7; ATP5F1D; ATP5MD; ATXN1L; BAHCC1; BAHD1; BCAT2; BCDIN3D; BCL9L; BDH2; BHMT2; BMP4; BMPR1A; BMPR1B; B…	1.05027	526	2322	0.029251	0.0800553	A4GALT; AAAS; ABL1; ACAD11; ACBD4; ACOT1; ACOT2; ACTG2; ACTR1A; ADAMTSL4; ADAP1; AGPAT1; AKT3; ALDH2; ALKBH6; AMT; ANKRD27; ANKRD52; ANKS1A; ANO1; ANTXR2; ANXA11; AP2M1; AP3M1; ARFGAP2; ARFRP1; ARHGEF25; ARHGEF26; ARIH2; ARL14EP; ARL17A; ARL2; ARMC1; ARMC9; ARMH3; ARSB; ATF7; ATP5F1D; ATP5MD; BAHCC1; BAHD1; BCAT2; BCDIN3D; BCL9L; BDH2; BHMT2; BMP4; BMPR1B; BOLA1; BTBD7; BTD; C11orf68; C12orf43; C…	1.0755
GTEx V8	Vagina	543	1975	0.021458	0.0619898	A4GALT; AARS2; ABCC10; ABHD17C; ACAT2; ACTG1; ACVR2A; ADAM15; ADAMTSL4; ADK; AHDC1; AMT; ANKFN1; ANKZF1; APH1A; APPL1; APRT; AQP3; ARF5; ARFRP1; ARHGAP27; ARHGEF19; ARL15; ARL17A; ARMH3; ARNT; ARRDC3; ASAP3; ASCC2; ATF6B; ATG9B; ATP1B3; ATXN2; ATXN7; BAZ2A; BAZ2B; BBS9; BCL11A; BCS1L; BDKRB1; BDKRB2; BMP4; BNC1; BNIPL; BRAT1; C17orf67; C1orf116; C1orf21; CA12; CALHM2; CALHM3; CAPN1; CAPNS1; CASTO…	1.11693	458	1973	0.0322552	0.0838635	A4GALT; AARS2; ABCC10; ABHD17C; ACTG1; ACVR2A; ADAM15; ADAMTSL4; ADK; AMT; ANKZF1; APH1A; APPL1; APRT; AQP3; ARF5; ARFRP1; ARHGAP27; ARHGEF19; ARL15; ARL17A; ARMH3; ARNT; ARRDC3; ATF6B; ATG9B; ATP1B3; ATXN2; ATXN7; BAZ2A; BAZ2B; BBS9; BCL11A; BCS1L; BDKRB1; BDKRB2; BMP4; BNC1; BNIPL; C1orf116; C1orf21; CA12; CALHM2; CALHM3; CAPN1; CAPNS1; CBFA2T2; CBLC; CC2D1A; CCAR1; CCDC137; CD81; CDK12; CDK7; …	1.11289
human kidney cells (Wu)	LOH(ATL1)	383	1550	0.104239	0.161097	ABHD17C; ABI2; ACVR2A; ADAMTSL4; ADAP1; ADGRV1; ADK; AHDC1; AHSG; AK7; AKAP7; ANKRD28; ANKRD6; ANXA11; ANXA7; ARF4; ARFGAP3; ARID5B; ARL17A; ARNT2; ARRDC3; ARSG; ASAP3; ASCC3; ASTN2; ATP1A1; ATP2A1; ATRNL1; BABAM2; BAZ2B; BBS5; BCAM; BCL11A; BCL11B; BCL2L14; BDH1; BDKRB2; BMPR1A; C14orf132; C1orf54; C5orf63; CA12; CA4; CABP1; CALU; CARMIL1; CASP8AP2; CASR; CASZ1; CCDC125; CCND3; CD86; CDH3; CFAP2…	0.950882	321	1549	0.0541272	0.0920163	ABHD17C; ABI2; ACVR2A; ADAMTSL4; ADAP1; ADGRV1; ADK; AHSG; AK7; ANKRD28; ANKRD6; ANXA11; ANXA7; ARF4; ARFGAP3; ARID5B; ARL17A; ARNT2; ARRDC3; ARSG; ASCC3; ASTN2; ATP1A1; ATRNL1; BABAM2; BAZ2B; BBS5; BCAM; BCL11A; BCL11B; BCL2L14; BDKRB2; C14orf132; C1orf54; C5orf63; CA12; CA4; CABP1; CALU; CARMIL1; CASP8AP2; CASR; CASZ1; CCDC125; CCND3; CD86; CFAP221; CFAP70; CGNL1; CHD6; CHD9; CHKB; CIRBP; CKB; …	0.946526
human kidney cells (Stewart)	EPC	498	1930	0.138914	0.267906	ABCA4; ABCG5; ABHD17C; ABI2; ACTG1; ACTN4; ACVR1B; ADAMTSL3; ADIRF; AFF4; AGAP5; AHDC1; AHI1; AKT2; ALG1L2; ALPK3; ANXA11; AQP4; ARHGAP29; ARMC2; ARNT2; ASH1L; ATF6B; ATP1A1; ATP1B3; ATP9B; ATRNL1; BAG5; BANF1; BAZ2B; BCAM; BCAS1; BDKRB2; BMP7; BMPR1A; BRD3; BSND; BTBD16; C14orf132; C20orf194; CA12; CA3; CA5A; CAPN1; CASR; CASZ1; CBFA2T2; CBX1; CCAR1; CCND1; CD46; CD81; CDH1; CDH3; CDK11B; CDSN; …	1.01329	430	1928	0.0361032	0.10831	ABCA4; ABCG5; ABHD17C; ABI2; ACTG1; ACTN4; ACVR1B; AGAP5; AHI1; AKT2; ANXA11; AQP4; ARHGAP29; ARMC2; ARNT2; ASH1L; ATF6B; ATP1A1; ATP1B3; ATP9B; ATRNL1; BAG5; BANF1; BAZ2B; BCAM; BCAS1; BDKRB2; BMP7; BSND; BTBD16; C14orf132; C20orf194; CA12; CAPN1; CASR; CASZ1; CBFA2T2; CBX1; CCAR1; CCND1; CD81; CDK11B; CDSN; CELSR2; CERS1; CFAP221; CFAP70; CGNL1; CHD6; CHD9; CHPF; CHST9; CIB4; CIRBP; CKB; CLASP1…	1.04964
human kidney cells (Stewart)	CNT	491	1851	0.0442827	0.132848	ABI2; ABO; ACTG1; ACVR1B; ACVR2B; ADGRL1; ADM; AFF4; AGBL2; AHI1; ALAS1; ALDOA; ALPK3; ANKRD9; ANXA11; APOL4; AQP2; AQP3; AQP5; ARG2; ARHGAP29; ARID1A; ARL15; ARMC9; ARNT2; ASH1L; ASIC3; ATP1A1; ATP1B3; ATP6V1F; ATRAID; B4GALNT3; BAG1; BANF1; BAZ2B; BCAM; BCO2; BMP4; BMPR1B; BPIFB1; BRD2; BRD3; BSND; C1orf116; C1orf141; C1orf54; C20orf194; C6orf136; C9orf16; CA12; CA2; CA3; CA5A; CAB39L; CACFD1; …	1.05641	413	1850	0.0498581	0.128018	ABI2; ACTG1; ACVR1B; ADGRL1; ADM; AGBL2; AHI1; ALAS1; ALDOA; ANKRD9; ANXA11; APOL4; AQP2; AQP3; AQP5; ARHGAP29; ARL15; ARMC9; ARNT2; ASH1L; ASIC3; ATP1A1; ATP1B3; ATP6V1F; ATRAID; B4GALNT3; BAG1; BANF1; BAZ2B; BCAM; BCO2; BMP4; BMPR1B; BPIFB1; BRD2; BSND; C1orf116; C1orf141; C1orf54; C20orf194; C6orf136; C9orf16; CA12; CAB39L; CACNA2D2; CASZ1; CBX1; CCAR1; CD81; CDC42EP2; CELF1; CELSR2; CFAP221; …	1.05084
human kidney cells (Stewart)	DVRE	539	2033	0.00632733	0.0341676	A4GALT; ABCA2; ABCC1; ABHD16B; ABI2; ACTG1; ACTN4; ACVRL1; ADAM15; ADAMTSL2; ADD1; AFAP1L1; AFF4; AGAP5; AHDC1; AHI1; AHR; AK1; AKT3; ALMS1; ANGPT2; ANKRD11; ANKRD28; APLP1; APOL1; APOL3; ARHGAP29; ARHGEF2; ARID1A; ARL15; ARRDC2; ASH1L; ATF6B; ATP1B3; ATP9B; BAHCC1; BANF1; BAZ2B; BCAM; BCL3; BDKRB2; BIN3; BORCS8-MEF2B; BRD2; BRD9; C14orf132; C19orf57; C1orf115; C1orf54; C1QTNF5; C20orf194; C4BPB;…	1.05623	439	2033	0.0521555	0.128018	A4GALT; ABCA2; ABHD16B; ABI2; ACTG1; ACTN4; ACVRL1; ADAM15; AFAP1L1; AGAP5; AHI1; AHR; AK1; AKT3; ALMS1; ANKRD11; ANKRD28; APLP1; APOL1; APOL3; ARHGAP29; ARHGEF2; ARL15; ARRDC2; ASH1L; ATF6B; ATP1B3; ATP9B; BAHCC1; BANF1; BAZ2B; BCAM; BCL3; BDKRB2; BIN3; BORCS8-MEF2B; BRD2; BRD9; C14orf132; C19orf57; C1orf54; C1QTNF5; C20orf194; C4BPB; CALCOCO1; CALCRL; CALHM2; CALU; CAMSAP2; CAPNS1; CASC3; CBFA2…	1.00209
human kidney cells (Wu)	IC-B	423	1651	0.032147	0.0641671	ABCC4; ABCF1; ACAD10; ACO2; ACSF3; ADAMTSL3; ADARB2; AFAP1L1; AGAP3; ALG9; ALPK3; AMPD3; ANKS1A; ANO1; ANXA11; ANXA7; ANXA9; ARG2; ARHGAP45; ARL15; ARL5C; ASXL2; ATP2C2; ATP6V0D2; ATP6V1F; BAZ2A; BCO2; BDH1; BLVRB; BMPR1B; BNIPL; BOLA2B; BRIX1; BSN; BYSL; C1orf115; C1orf21; C20orf194; CA12; CA8; CAB39L; CABLES2; CAMSAP2; CARMIL1; CARS1; CBFA2T2; CCDC77; CCDC85B; CCHCR1; CCM2; CCNI2; CCNT2; CDC42S…	1.00249	343	1652	0.0950077	0.14683	ABCC4; ABCF1; ACAD10; ACO2; ACSF3; ADARB2; AFAP1L1; AGAP3; ALG9; AMPD3; ANKS1A; ANO1; ANXA11; ANXA7; ANXA9; ARHGAP45; ARL15; ARL5C; ASXL2; ATP6V0D2; ATP6V1F; BAZ2A; BCO2; BLVRB; BMPR1B; BNIPL; BOLA2B; BRIX1; BSN; BYSL; C1orf21; C20orf194; CA12; CAB39L; CABLES2; CAMSAP2; CARMIL1; CARS1; CBFA2T2; CCDC77; CCDC85B; CCHCR1; CCM2; CDK11B; CDKAL1; CELA2B; CFL1; CGNL1; CIB4; CKS1B; CLASRP; CLCNKA; CLCNKB…	0.948714
human kidney cells (Wu)	IC-A	401	1615	0.19924	0.260545	AAGAB; ABCC4; ABO; ABRAXAS2; ACADS; ACTG1; ACTN4; ADGRL1; ADNP2; AFF4; AHCYL2; AHR; ALPK3; AMPD3; ANKRD9; ANKS1A; ANXA9; APOC1; APOE; AQP5; AQP6; ARF1; ARF4; ARFGAP3; ARG2; ARHGEF2; ARIH2; ARL14EP; ARL15; ARL5C; ARNT2; ARSG; ASCC3; ATP2C2; ATP6V0D2; ATP6V1D; B4GALNT3; BANF1; BCO2; BDKRB2; BMP5; BMP7; BMPR1B; BTAF1; BTN3A3; C20orf194; C22orf23; C2orf72; C9orf16; CA12; CA2; CA8; CACUL1; CALR; CAMSA…	0.957427	337	1615	0.110246	0.156181	ABCC4; ABRAXAS2; ACADS; ACTG1; ACTN4; ADGRL1; ADNP2; AHCYL2; AHR; AMPD3; ANKRD9; ANKS1A; ANXA9; APOC1; APOE; AQP5; AQP6; ARF4; ARFGAP3; ARHGEF2; ARIH2; ARL14EP; ARL15; ARL5C; ARNT2; ARSG; ASCC3; ATP6V0D2; B4GALNT3; BANF1; BCO2; BDKRB2; BMP7; BMPR1B; BTAF1; BTN3A3; C20orf194; C22orf23; C2orf72; C9orf16; CA12; CACUL1; CAMSAP2; CARS1; CBFA2T2; CCDC124; CCDC134; CENPM; CHCHD10; CHMP4B; CHP1; CHRNA5; …	0.95541
GTEx V8	Esophagus Muscularis	615	2384	0.170848	0.344881	A4GALT; AAAS; ABCC1; ABL1; ACAD11; ACBD4; ACOT1; ACOT2; ACTG2; ACTR1A; ACVR2A; ADAMTSL3; ADAMTSL4; ADAP1; ADD1; AGPAT1; AGPS; AKAP10; AKT3; ALDH2; ALKBH6; ANKRD27; ANKRD52; ANKS1A; ANO1; ANTXR2; ANXA11; AP2M1; AP3M1; APOL1; ARFRP1; ARHGEF25; ARHGEF26; ARIH2; ARL14EP; ARL2; ARMC1; ARMC9; ARMH3; ARSB; ATF7; ATP5F1D; ATP5MD; ATXN1L; BAG1; BAHCC1; BAHD1; BCAT2; BCDIN3D; BHMT2; BMP4; BMPR1A; BMPR1B; B…	1.0133	527	2384	0.0646927	0.160191	A4GALT; AAAS; ABL1; ACAD11; ACBD4; ACOT1; ACOT2; ACTG2; ACTR1A; ACVR2A; ADAMTSL4; ADAP1; AGPAT1; AGPS; AKT3; ALDH2; ALKBH6; ANKRD27; ANKRD52; ANKS1A; ANO1; ANTXR2; ANXA11; AP2M1; AP3M1; APOL1; ARFRP1; ARHGEF25; ARHGEF26; ARIH2; ARL14EP; ARL2; ARMC1; ARMC9; ARMH3; ARSB; ATF7; ATP5F1D; ATP5MD; BAG1; BAHCC1; BAHD1; BCAT2; BCDIN3D; BHMT2; BMP4; BMPR1B; BOLA1; BPIFA2; BTBD7; BTD; C12orf4; C12orf43; C1…	1.03737
human kidney cells (Stewart)	CD8-T	537	2053	0.196021	0.318782	ABT1; ACSL6; ACTG1; ADA; ADGRE5; AKAP10; AKAP7; ALKBH6; AMZ2; ANKRD11; ANKZF1; ANO9; ANP32E; ANTXR2; ANXA11; APH1A; APOBR; APOL3; ARF1; ARFGAP2; ARFRP1; ARHGAP9; ARHGDIA; ARHGDIB; ARHGEF19; ARHGEF26; ARPC2; ARRDC3; ASCC2; ASCC3; ASH1L; ASXL2; ATF6B; ATG16L1; ATP1B3; ATP6V0A2; ATP9B; ATXN2L; ATXN7; B3GALT4; B4GALNT3; BAK1; BANP; BAX; BAZ1A; BAZ2A; BCAS2; BCL11B; BORA; BRD2; BRD3; BRD9; BTN2A1; BTN…	1.03465	463	2052	0.0789695	0.164014	ABT1; ACTG1; ADA; ADGRE5; ALKBH6; AMZ2; ANKRD11; ANKZF1; ANO9; ANP32E; ANTXR2; ANXA11; APH1A; APOL3; ARFGAP2; ARFRP1; ARHGAP9; ARHGDIA; ARHGDIB; ARHGEF19; ARHGEF26; ARPC2; ARRDC3; ASCC3; ASH1L; ASXL2; ATF6B; ATG16L1; ATP1B3; ATP6V0A2; ATP9B; ATXN7; B3GALT4; B4GALNT3; BAK1; BAX; BAZ2A; BCAS2; BCL11B; BRD2; BRD9; BTN2A1; BTN3A1; BTN3A2; BTN3A3; C11orf21; C11orf58; C19orf25; C1orf56; C20orf144; C22o…	1.06797
human kidney cells (Stewart)	NKT	526	2027	0.212521	0.318782	ABCA2; ABCC1; ABT1; ACSL6; ACTG1; ADA; ADGRE5; ANKRD11; ANKRD28; ANKZF1; ANP32E; AP3M1; APOBR; APOL3; ARFGAP2; ARHGAP9; ARHGDIA; ARHGDIB; ARHGEF2; ARID1A; ARID3B; ARIH2; ARPC2; ARRDC3; ASCC3; ASCL2; ASH1L; ATF6B; ATG16L1; ATP1B3; ATP6V0A2; ATP9B; ATXN2L; ATXN7; B3GALT4; B4GALT1; BAK1; BAX; BAZ1A; BAZ2A; BAZ2B; BCAS2; BCL11B; BCL9L; BRD2; BRD9; BTN2A1; BTN3A1; BTN3A2; BTN3A3; C11orf21; C12orf54; C…	1.02213	454	2026	0.076116	0.164014	ABCA2; ABT1; ACTG1; ADA; ADGRE5; ANKRD11; ANKRD28; ANKZF1; ANP32E; AP3M1; APOL3; ARFGAP2; ARHGAP9; ARHGDIA; ARHGDIB; ARHGEF2; ARID3B; ARIH2; ARPC2; ARRDC3; ASCC3; ASCL2; ASH1L; ATF6B; ATG16L1; ATP1B3; ATP6V0A2; ATP9B; ATXN7; B3GALT4; B4GALT1; BAK1; BAX; BAZ2A; BAZ2B; BCAS2; BCL11B; BCL9L; BRD2; BRD9; BTN2A1; BTN3A1; BTN3A2; BTN3A3; C11orf21; C19orf25; C1orf21; C1orf56; C1orf61; C20orf144; C9orf13…	1.0572
human kidney cells (Stewart)	GE	563	2246	0.190736	0.318782	ABCC1; ABI2; ACTN4; ACTR1A; ACVR2B; ACVRL1; ADAD2; ADAM15; ADAMTS7; ADAMTSL2; ADD1; ADIRF; ADM; AFAP1L1; AFF4; AHDC1; AHI1; AHR; AKAP11; AKT3; ALPK3; ANKRD11; ANKS1A; ANTXR2; APH1A; APH1B; APOL1; APOL3; ARF1; ARHGAP29; ARHGDIB; ARHGEF2; ARID1A; ARID3B; ARL17A; ARRDC2; ART4; ASH1L; ATF6B; ATP1B3; ATXN2; ATXN7; B4GALT1; BAHCC1; BAZ2A; BAZ2B; BCAM; BEGAIN; BMP4; BRD2; BTBD7; BTN2A1; BTN2A2; BTN3A2; …	0.969672	475	2245	0.106731	0.180108	ABI2; ACTN4; ACTR1A; ACVRL1; ADAM15; ADAMTS7; ADM; AFAP1L1; AHI1; AHR; AKAP11; AKT3; ANKRD11; ANKS1A; ANTXR2; APH1A; APH1B; APOL1; APOL3; ARHGAP29; ARHGDIB; ARHGEF2; ARID3B; ARL17A; ARRDC2; ART4; ASH1L; ATF6B; ATP1B3; ATXN2; ATXN7; B4GALT1; BAHCC1; BAZ2A; BAZ2B; BCAM; BEGAIN; BMP4; BRD2; BTBD7; BTN2A1; BTN2A2; BTN3A2; BTN3A3; C14orf132; C1orf54; C20orf194; CALCOCO1; CALCRL; CALU; CAMSAP2; CAPNS1;…	0.972947
human kidney cells (Stewart)	IC	570	2110	0.0631051	0.164359	ABCB11; ABCC4; ACADS; ACTG1; ACYP2; ADAMTSL3; ADK; ADM; AHCYL2; AHI1; AK1; ALAS1; ALDOA; ALG1L; ALPK3; AMPD3; ANAPC11; ANKRD9; ANXA11; APOC1; AQP6; ARF1; ARF4; ARF5; ARL14EP; ARL15; ARL5A; ARNT2; ATG101; ATP6V0D2; ATP6V1D; ATP6V1F; ATRAID; BAG1; BAG5; BANF1; BCAM; BCAT2; BCO2; BDH1; BDKRB1; BDKRB2; BMPR1B; BOLA2B; BOLA3; BORCS7; BPIFA2; BSND; C11orf53; C11orf58; C16orf90; C17orf98; C1QTNF4; C4BPB…	1.08767	477	2110	0.105828	0.180108	ABCB11; ABCC4; ACADS; ACTG1; ACYP2; ADK; ADM; AHCYL2; AHI1; AK1; ALAS1; ALDOA; AMPD3; ANAPC11; ANKRD9; ANXA11; APOC1; AQP6; ARF4; ARF5; ARL14EP; ARL15; ARNT2; ATG101; ATP6V0D2; ATP6V1F; ATRAID; BAG1; BAG5; BANF1; BCAM; BCAT2; BCO2; BDKRB1; BDKRB2; BMPR1B; BOLA2B; BOLA3; BORCS7; BPIFA2; BSND; C11orf53; C11orf58; C16orf90; C17orf98; C1QTNF4; C4BPB; C6orf136; C9; C9orf16; CA12; CAB39L; CACUL1; CAMSA…	1.07123
human kidney cells (Stewart)	MNP-b	542	2094	0.207106	0.318782	ACTG1; ADA; ADAMDEC1; ADAMTSL4; ADAP1; ADGRE3; ADGRE5; AHR; AIF1; ALDOA; ALYREF; AMPD2; ANKRD11; APH1B; APOBR; ARHGAP27; ARHGDIA; ARHGDIB; ARHGEF2; ARID1A; ARL11; ARPC2; ASB14; ASCC3; ASCL2; ATF6B; ATP1B3; ATRIP; ATXN7; BAX; BAZ1A; BAZ2A; BCL11A; BNIPL; BPIFB1; BRD9; C11orf21; C15orf39; CACUL1; CALHM2; CAMKK2; CAMP; CAPNS1; CAPZA1; CARD9; CARS2; CBFA2T3; CBL; CCDC85B; CCL26; CCL3L1; CCL3L3; CCND3…	1.01825	467	2094	0.0991009	0.180108	ACTG1; ADA; ADAMDEC1; ADAMTSL4; ADAP1; ADGRE3; ADGRE5; AHR; AIF1; ALDOA; ALYREF; AMPD2; ANKRD11; APH1B; ARHGAP27; ARHGDIA; ARHGDIB; ARHGEF2; ARL11; ARPC2; ASB14; ASCC3; ASCL2; ATF6B; ATP1B3; ATRIP; ATXN7; BAX; BAZ2A; BCL11A; BNIPL; BPIFB1; BRD9; C11orf21; C15orf39; CACUL1; CALHM2; CAMKK2; CAMP; CAPNS1; CARS2; CBFA2T3; CBL; CCDC85B; CCL26; CCL3L1; CCL3L3; CCND3; CCNK; CD55; CD58; CD86; CDC42EP2; C…	1.0501
human kidney cells (Wu)	DCT	380	1522	0.142575	0.201982	ABCA2; ABHD14A; ABHD17C; ACVR1B; AHI1; AKAP10; AKAP7; AKTIP; ALDH18A1; ALPK3; AMPD3; ANKS1A; ANXA11; APH1B; ARF4; ARID5B; ARL17A; ARMC1; ARNT2; ARRDC3; ARSG; ASAP3; ASCC3; ATP1A1; ATP6V0D1; ATP6V0D2; ATP9B; B4GALNT3; BAZ2B; BBS9; BCL2L14; BDKRB1; BDKRB2; BEND3; BMPR1A; BSND; BUB1B; C12orf60; C1orf54; C1orf56; C20orf194; C3orf18; C6orf136; CA12; CA2; CACNA2D2; CACNB4; CARMIL1; CASC3; CASR; CBFA2T2…	0.965355	314	1519	0.170852	0.223422	ABCA2; ABHD14A; ABHD17C; ACVR1B; AHI1; AKTIP; ALDH18A1; AMPD3; ANKS1A; ANXA11; APH1B; ARF4; ARID5B; ARL17A; ARMC1; ARNT2; ARRDC3; ARSG; ASCC3; ATP1A1; ATP6V0D2; ATP9B; B4GALNT3; BAZ2B; BBS9; BCL2L14; BDKRB1; BDKRB2; BEND3; BSND; BUB1B; C12orf60; C1orf54; C1orf56; C20orf194; C3orf18; C6orf136; CA12; CACNA2D2; CARMIL1; CASC3; CASR; CBFA2T2; CBLB; CCDC125; CCDC84; CCND3; CDC42EP2; CDC42SE1; CDK12; C…	0.943388
human kidney cells (Stewart)	AVRE	524	2116	0.292066	0.394289	A4GALT; ABHD18; ACKR4; ACTN4; ACVR2B; ACVRL1; ADAM15; ADAMTS7; ADAMTSL2; ADD1; ADIRF; AFAP1L1; AFF4; AGAP3; AHDC1; AHI1; AHR; AKT3; ANGPT2; ANKRD11; ANKS1A; APOL1; APOL3; APOL4; ARHGAP29; ARHGEF19; ARHGEF2; ARL17A; ARRDC2; ARRDC3; ASH1L; ATF6B; ATG2B; ATP1B3; ATP2A1; ATXN2; ATXN2L; BAHCC1; BAZ1A; BAZ2A; BAZ2B; BCL3; BDKRB2; BMP4; BPIFB1; BRD2; BRD9; BTAF1; BTBD7; BTN3A2; BTN3A3; C17orf67; C1orf21…	0.952334	446	2115	0.149305	0.227674	A4GALT; ABHD18; ACKR4; ACTN4; ACVRL1; ADAM15; ADAMTS7; AFAP1L1; AGAP3; AHI1; AHR; AKT3; ANKRD11; ANKS1A; APOL1; APOL3; APOL4; ARHGAP29; ARHGEF19; ARHGEF2; ARL17A; ARRDC2; ARRDC3; ASH1L; ATF6B; ATG2B; ATP1B3; ATXN2; BAHCC1; BAZ2A; BAZ2B; BCL3; BDKRB2; BMP4; BPIFB1; BRD2; BRD9; BTAF1; BTBD7; BTN3A2; BTN3A3; C1orf21; C1QTNF5; CAD; CALCOCO1; CALCRL; CALHM2; CALU; CAMSAP2; CAPN11; CASP8AP2; CCAR1; CCD…	0.968511
human kidney cells (Stewart)	CD4-T	529	2060	0.411198	0.528683	ABCA7; ABT1; ACSL6; ACTG1; ADA; ADGRE5; AKAP7; ALKBH6; AMZ2; ANKRD11; ANKRD28; ANKZF1; ANO9; ANP32E; ANTXR2; APOL3; APRT; AQP3; ARF1; ARFGAP2; ARFRP1; ARHGAP9; ARHGDIA; ARHGDIB; ARHGEF2; ARPC2; ARRDC3; ASCC2; ASCC3; ASH1L; ATF1; ATF6B; ATG16L1; ATG9B; ATP9B; ATXN7; BAX; BAZ1A; BAZ2A; BCAS2; BCL11B; BNIPL; BRD2; BRD3; BRD9; BRIX1; BTN2A1; BTN3A1; BTN3A2; BTN3A3; C11orf21; C11orf58; C17orf67; C19or…	1.00604	458	2059	0.160215	0.227674	ABCA7; ABT1; ACTG1; ADA; ADGRE5; ALKBH6; AMZ2; ANKRD11; ANKRD28; ANKZF1; ANO9; ANP32E; ANTXR2; APOL3; APRT; AQP3; ARFGAP2; ARFRP1; ARHGAP9; ARHGDIA; ARHGDIB; ARHGEF2; ARPC2; ARRDC3; ASCC3; ASH1L; ATF1; ATF6B; ATG16L1; ATG9B; ATP9B; ATXN7; BAX; BAZ2A; BCAS2; BCL11B; BNIPL; BRD2; BRD9; BRIX1; BTN2A1; BTN3A1; BTN3A2; BTN3A3; C11orf21; C11orf58; C19orf25; C1orf56; C9orf16; CACNB1; CALHM2; CAND1; CASP…	1.04601
human kidney cells (Stewart)	LOH	551	2034	0.136466	0.267906	AAMP; ABCG5; ABHD17C; ACAT2; ACP1; ACTG1; ADIRF; ADK; AGRP; AK1; AK6; AK7; AKTIP; ALDOA; ALG1L; ALKBH4; ALPK3; AMZ2; ANAPC11; ANKRD9; ANP32E; ANXA11; ANXA7; AP2M1; APOL4; APPL1; AQP4; ARF1; ARF4; ARF5; ARFGAP3; ARID5B; ARL14EP; ARL3; ARL5A; ARNT2; ARRDC3; ASB8; ATG101; ATP1A1; ATP6V0D1; ATP6V0D2; ATP6V1D; BAG1; BAG5; BANF1; BCAM; BCAR3; BCAS2; BCAT2; BCS1L; BDH1; BDKRB2; BOLA1; BOLA2B; BOLA3; BOR…	1.09193	467	2033	0.153986	0.227674	AAMP; ABCG5; ABHD17C; ACP1; ACTG1; ADK; AK1; AK6; AK7; AKTIP; ALDOA; ALKBH4; AMZ2; ANAPC11; ANKRD9; ANP32E; ANXA11; ANXA7; AP2M1; APOL4; APPL1; AQP4; ARF4; ARF5; ARFGAP3; ARID5B; ARL14EP; ARL3; ARNT2; ARRDC3; ATG101; ATP1A1; ATP6V0D2; BAG1; BAG5; BANF1; BCAM; BCAR3; BCAS2; BCAT2; BCS1L; BDKRB2; BOLA1; BOLA2B; BOLA3; BORCS8; BRIX1; BSND; C11orf1; C11orf58; C12orf60; C14orf132; C1orf116; C1orf54; C…	1.09626
GTEx V8	Cervix Ectocervix	522	1944	0.10086	0.238397	AARS2; ABCB8; ABCC10; ABL1; ACAD11; ACBD4; ACD; AGAP3; AHDC1; AKT2; ALG1L2; ALG9; AMT; AMZ1; ANKFN1; APPBP2; ARFRP1; ARHGAP33; ARL15; ARL16; ARL17A; ARMH3; ARNT; ASAP3; ATAT1; ATF6B; ATP9B; ATRAID; ATXN2; BBS9; BCS1L; BDH2; BDKRB1; BDKRB2; BGLAP; BLOC1S6; BMP4; BORCS8-MEF2B; BRAT1; BTD; BTNL2; C11orf68; C17orf67; C1orf21; CA12; CALHM2; CALHM3; CASC3; CASTOR1; CBFA2T2; CBX1; CCDC71; CCDC84; CCND2;…	1.07669	441	1943	0.10468	0.247425	AARS2; ABCB8; ABCC10; ABL1; ACAD11; ACBD4; AGAP3; AKT2; ALG9; AMT; APPBP2; ARFRP1; ARHGAP33; ARL15; ARL16; ARL17A; ARMH3; ARNT; ATAT1; ATF6B; ATP9B; ATRAID; ATXN2; BBS9; BCS1L; BDH2; BDKRB1; BDKRB2; BGLAP; BMP4; BORCS8-MEF2B; BTD; BTNL2; C11orf68; C1orf21; CA12; CALHM2; CALHM3; CASC3; CBFA2T2; CBX1; CCDC71; CCDC84; CCND2; CD81; CDKL1; CEP89; CGNL1; CHD6; CHRD; CHST14; CILP; CIRBP; CIZ1; CLK2; CLK…	1.07668
GTEx V8	Colon Sigmoid	629	2425	0.172441	0.344881	AAAS; ABCC4; ABI2; ABL1; ACAD11; ACBD4; ACOT1; ACOT2; ACTG2; ACTR1A; ADAMTSL3; ADAP1; ADD1; AGAP6; AGPAT1; AGPS; AK6; AKAP10; AKT3; ALKBH6; AMT; ANKRD27; ANKRD52; ANKS1A; ANTXR2; AP2M1; AP3M1; AP4S1; APOL1; ARHGEF25; ARHGEF26; ARIH2; ARL14EP; ARMC1; ARMC9; ARMH3; ASH1L; ASIC1; ATG16L1; ATP5F1D; ATP5F1E; ATP5MC2; ATP5MD; ATP5PO; ATXN1L; ATXN2; B3GNT7; BAG1; BANF1; BAZ2B; BCDIN3D; BCL11A; BGLAP; BM…	1.02199	534	2425	0.114347	0.258523	AAAS; ABCC4; ABI2; ABL1; ACAD11; ACBD4; ACOT1; ACOT2; ACTG2; ACTR1A; ADAP1; AGAP6; AGPAT1; AGPS; AK6; AKT3; ALKBH6; AMT; ANKRD27; ANKRD52; ANKS1A; ANTXR2; AP2M1; AP3M1; AP4S1; APOL1; ARHGEF25; ARHGEF26; ARIH2; ARL14EP; ARMC1; ARMC9; ARMH3; ASH1L; ASIC1; ATG16L1; ATP5F1D; ATP5F1E; ATP5MC2; ATP5MD; ATP5PO; ATXN2; B3GNT7; BAG1; BANF1; BAZ2B; BCDIN3D; BCL11A; BGLAP; BMP4; BOLA1; BTBD7; C12orf4; C12or…	1.03154
human kidney cells (Stewart)	MNP-d	545	2116	0.257725	0.366241	ABHD18; ACVR2A; ACYP2; ADAM28; AFF4; AGAP6; AHR; AIF1; ALG3; ALMS1; ALYREF; AMZ1; ANAPC2; ANGPT2; ANKFN1; ANKS1A; APH1A; APH1B; APOBR; APOC1; APOC2; APOL4; ARFGAP2; ARFGAP3; ARHGAP27; ARHGDIB; ARHGEF19; ARHGEF26; ARID1A; ARL11; ARL17A; ARPC2; ARRDC3; ARSA; ASIC1; ATAT1; ATF6B; ATP1B3; ATP6V0A1; ATP6V0A2; ATP6V0D1; ATP9B; ATR; B4GALT1; BAZ2A; BAZ2B; BCO2; BEND3; BIN3; BLOC1S6; BMP7; BNIPL; BORA; B…	1.01063	461	2114	0.208774	0.281844	ABHD18; ACVR2A; ACYP2; ADAM28; AGAP6; AHR; AIF1; ALG3; ALMS1; ALYREF; ANAPC2; ANKS1A; APH1A; APH1B; APOC1; APOC2; APOL4; ARFGAP2; ARFGAP3; ARHGAP27; ARHGDIB; ARHGEF19; ARHGEF26; ARL11; ARL17A; ARPC2; ARRDC3; ARSA; ASIC1; ATAT1; ATF6B; ATP1B3; ATP6V0A1; ATP6V0A2; ATP9B; ATR; B4GALT1; BAZ2A; BAZ2B; BCO2; BEND3; BIN3; BMP7; BNIPL; BTBD7; BTN3A3; C17orf107; C19orf73; C1orf54; C20orf194; C2orf73; C3or…	1.01644
GTEx V8	Brain Cerebellum	482	1873	0.108098	0.244396	ABCA2; ABCB8; ABCC10; ABCG4; ABHD14A; ABI2; ACD; ACSL6; ACVR2B; ADAMTS13; ADARB2; ADGRL1; AGAP3; AHI1; AKT2; ALDH5A1; ALKBH4; AMIGO1; ANKRD6; ANKZF1; ANP32E; AP3B2; AP4S1; APC2; APLP1; ARHGAP33; ARL3; ARNT2; ASIC1; ASIC3; ASPHD1; ASTN2; ATCAY; ATG16L1; ATL1; ATOH7; ATP6V0A1; ATP6V1G2; ATXN7L2; B4GALNT1; B4GALNT4; BAHCC1; BDH1; BEGAIN; BRICD5; BSN; C11orf68; C14orf132; C15orf40; C16orf86; C19orf73…	1.00918	402	1869	0.136756	0.296304	ABCA2; ABCB8; ABCC10; ABCG4; ABHD14A; ABI2; ADARB2; ADGRL1; AGAP3; AHI1; AKT2; ALDH5A1; ALKBH4; AMIGO1; ANKRD6; ANKZF1; ANP32E; AP3B2; AP4S1; APC2; APLP1; ARHGAP33; ARL3; ARNT2; ASIC1; ASIC3; ASPHD1; ASTN2; ATG16L1; ATL1; ATOH7; ATP6V0A1; ATP6V1G2; ATXN7L2; B4GALNT1; B4GALNT4; BAHCC1; BEGAIN; BRICD5; BSN; C11orf68; C14orf132; C15orf40; C19orf73; C1orf61; C1QTNF4; C20orf204; C2CD2L; C3orf18; C6orf…	0.996475
human kidney cells (Stewart)	PE	560	2060	0.0730486	0.164359	AAMP; ABO; ABT1; ACKR4; ACTG1; ACTL10; ACVR2A; ADAM15; ADIRF; ADM; AFF4; AHR; ALDOA; ALYREF; AMIGO1; ANAPC11; ANKFN1; ANKRD9; ANXA11; ANXA9; AP3M1; APH1B; APOL1; APOL2; APOL4; APTX; AQP2; AQP3; ARF1; ARF4; ARF5; ARHGAP27; ARHGDIB; ARID1A; ARPC2; ARSA; ASCC3; ATCAY; ATG101; ATXN2; B3GALT4; B4GALT1; BAG1; BAHD1; BANF1; BAZ2A; BAZ2B; BCAS1; BCAT2; BCL2L14; BCL3; BMP7; BNIPL; BPIFA2; BPIFB1; BRD2; BR…	1.09805	462	2059	0.255436	0.328418	AAMP; ABT1; ACKR4; ACTG1; ACTL10; ACVR2A; ADAM15; ADM; AHR; ALDOA; ALYREF; AMIGO1; ANAPC11; ANKRD9; ANXA11; ANXA9; AP3M1; APH1B; APOL1; APOL2; APOL4; APTX; AQP2; AQP3; ARF4; ARF5; ARHGAP27; ARHGDIB; ARPC2; ARSA; ASCC3; ATG101; ATXN2; B3GALT4; B4GALT1; BAG1; BAHD1; BANF1; BAZ2A; BAZ2B; BCAS1; BCAT2; BCL2L14; BCL3; BMP7; BNIPL; BPIFA2; BPIFB1; BRD2; BTBD16; BTBD7; BTN3A3; C11orf53; C19orf47; C1orf1…	1.05935
GTEx V8	Pituitary	443	1625	0.0770104	0.192393	AAAS; AAGAB; ABCA7; ABCB8; ABCC10; ABCF3; ABHD14A; ABHD16A; ABHD18; ACAD10; ACAD11; ACD; ADAM28; ADAMTS13; AGAP3; AGAP6; AHI1; AK7; AKR1A1; ALDH18A1; AMPD2; AMPD3; ANKRD33; AP3B2; APEH; APOL2; APOL4; ARFGAP1; ARG2; ARHGAP33; ARL3; ARMC2; ARSG; ASAH2B; ASIC3; ASIC4; ASPSCR1; ATAT1; ATCAY; ATP5F1E; ATP5IF1; ATP6V0A1; ATXN2L; ATXN7L2; B4GALNT3; B4GALT7; B9D1; BBS5; BBS9; BEGAIN; BET1L; BORCS8; BPIFB…	1.10001	368	1625	0.163675	0.340445	AAAS; ABCA7; ABCB8; ABCC10; ABCF3; ABHD14A; ABHD16A; ABHD18; ACAD10; ACAD11; ADAM28; AGAP3; AGAP6; AHI1; AK7; AKR1A1; ALDH18A1; AMPD2; AMPD3; ANKRD33; AP3B2; APEH; APOL2; APOL4; ARFGAP1; ARHGAP33; ARL3; ARMC2; ARSG; ASAH2B; ASIC3; ASIC4; ASPSCR1; ATAT1; ATP5F1E; ATP6V0A1; ATXN7L2; B4GALNT3; B4GALT7; BBS5; BBS9; BEGAIN; BET1L; BORCS8; BPIFB4; BSND; C11orf49; C11orf52; C11orf71; C17orf107; C19orf25…	1.0717
human kidney cells (Wu)	LOH(ATL2)	352	1499	0.546061	0.618869	ABCG5; ABCG8; ABHD1; ABHD17C; ABT1; ACVR1B; ACVR2A; ADAP1; ADGRV1; ADK; AHDC1; AHI1; AHSG; AKAP10; AKTIP; ALPK3; ANKRD28; ANKRD6; ANXA11; APH1B; ARFGAP3; ARID1A; ARL17A; ARMC2; ARNT2; ARRDC3; ASB14; ASCC3; ATP1A1; BABAM2; BAHD1; BCAS1; BCL11B; BCL2L14; BDH1; BDKRB2; BOLA2B; BTBD18; BUB1B; C1orf116; C1orf54; C20orf173; C4BPA; CA12; CA4; CACNB4; CARMIL1; CASR; CASZ1; CBFA2T2; CCDC125; CCND3; CD58; …	0.884181	297	1498	0.328487	0.398877	ABCG5; ABCG8; ABHD1; ABHD17C; ABT1; ACVR1B; ACVR2A; ADAP1; ADGRV1; ADK; AHI1; AHSG; AKTIP; ANKRD28; ANKRD6; ANXA11; APH1B; ARFGAP3; ARL17A; ARMC2; ARNT2; ARRDC3; ASB14; ASCC3; ATP1A1; BABAM2; BAHD1; BCAS1; BCL11B; BCL2L14; BDKRB2; BOLA2B; BTBD18; BUB1B; C1orf116; C1orf54; C20orf173; C4BPA; CA12; CA4; CARMIL1; CASR; CASZ1; CBFA2T2; CCDC125; CCND3; CD58; CD86; CELSR2; CERS1; CERS5; CFAP221; CFAP70;…	0.891362
GTEx V8	Brain Cerebellar Hemisphere	496	1946	0.146476	0.317365	ABCC10; ABCG4; ABHD14A; ABI2; ACD; ACSL6; ACVR2B; ADAMTS13; ADARB2; ADGRL1; AGAP3; AHI1; ALDH5A1; ALKBH4; AMIGO1; ANKRD6; ANKZF1; ANP32E; AP3B2; AP4S1; APC2; APLP1; ARL3; ARNT2; ASIC1; ASIC3; ASPHD1; ASTN2; ATCAY; ATG16L1; ATL1; ATOH7; ATP5IF1; ATP6V0A1; ATP6V1G2; ATXN7L2; B4GALNT1; B4GALNT4; BAHCC1; BDH1; BEGAIN; BRICD5; BSN; C11orf68; C14orf132; C15orf61; C16orf86; C19orf73; C1orf35; C1orf61; C…	0.994736	411	1944	0.226591	0.453182	ABCC10; ABCG4; ABHD14A; ABI2; ADARB2; ADGRL1; AGAP3; AHI1; ALDH5A1; ALKBH4; AMIGO1; ANKRD6; ANKZF1; ANP32E; AP3B2; AP4S1; APC2; APLP1; ARL3; ARNT2; ASIC1; ASIC3; ASPHD1; ASTN2; ATG16L1; ATL1; ATOH7; ATP6V0A1; ATP6V1G2; ATXN7L2; B4GALNT1; B4GALNT4; BAHCC1; BEGAIN; BRICD5; BSN; C11orf68; C14orf132; C19orf73; C1orf61; C1QTNF4; C20orf204; C2CD2L; C3orf18; C6orf136; C9orf129; CA11; CABP1; CALHM1; CAMK…	0.972384
GTEx V8	Fallopian Tube	506	1908	0.226622	0.42087	AAAS; AARS2; ABL1; ACAD11; ACBD4; ACD; ACSM3; ADAMTSL4; AGBL2; AGPAT1; AK7; ALG1L2; ALKBH6; AMT; ANKFN1; ARFRP1; ARHGEF25; ARL16; ARL17A; ARL3; ARMC2; ARNT; ATF6B; ATP9B; ATRAID; ATXN2; B4GALT1; B9D1; BAHD1; BANF1; BBS5; BCDIN3D; BCL9L; BDH2; BET1L; BRAT1; BRD2; BRD3; C11orf88; C1orf141; C1orf194; C1orf54; C22orf15; C9orf24; CAD; CALHM2; CAPN12; CASP9; CATIP; CCDC125; CCDC146; CCDC153; CCDC157; C…	1.05623	427	1907	0.246047	0.473869	AAAS; AARS2; ABL1; ACAD11; ACBD4; ACSM3; ADAMTSL4; AGBL2; AGPAT1; AK7; ALKBH6; AMT; ARFRP1; ARHGEF25; ARL16; ARL17A; ARL3; ARMC2; ARNT; ATF6B; ATP9B; ATRAID; ATXN2; B4GALT1; BAHD1; BANF1; BBS5; BCDIN3D; BCL9L; BDH2; BET1L; BRD2; C11orf88; C1orf141; C1orf194; C1orf54; C22orf15; C9orf24; CAD; CALHM2; CAPN12; CASP9; CATIP; CCDC125; CCDC146; CCDC153; CCDC17; CCDC33; CCDC71; CD2BP2; CD81; CDC14A; CDHR…	1.05557
human kidney cells (Wu)	LOH(DTL)	369	1517	0.411941	0.500214	ABO; ABRAXAS2; ACP1; ACSM3; ADAMTSL4; ADIRF; AHR; AKT3; ALG1L2; ALG9; AMT; ANAPC11; ANKRD6; ARHGAP29; ARHGAP33; ARHGDIB; ARNT; ARNT2; ASCL5; BBS9; BCAM; BCAS3; BMP4; BMP7; BMPR1A; BOLA2; BTN2A2; C11orf53; C12orf60; C2; C20orf173; C20orf194; CACNB1; CAMSAP2; CARS2; CAVIN1; CBFA2T2; CBLB; CCDC153; CCDC84; CCND2; CCND3; CDH1; CDK5; CDK5RAP3; CDK7; CELSR2; CENPF; CHST2; CIZ1; CMSS1; CNKSR3; COL25A1; …	0.92967	305	1517	0.446086	0.505564	ABRAXAS2; ACP1; ACSM3; ADAMTSL4; AHR; AKT3; ALG9; AMT; ANAPC11; ANKRD6; ARHGAP29; ARHGAP33; ARHGDIB; ARNT; ARNT2; ASCL5; BBS9; BCAM; BCAS3; BMP4; BMP7; BOLA2; BTN2A2; C11orf53; C12orf60; C2; C20orf173; C20orf194; CACNB1; CAMSAP2; CARS2; CAVIN1; CBFA2T2; CBLB; CCDC153; CCDC84; CCND2; CCND3; CDK5; CDK5RAP3; CDK7; CELSR2; CENPF; CHST2; CIZ1; CNKSR3; COL25A1; COL4A1; COL4A2; COL7A1; COPE; CRIP3; CRIS…	0.908304
GTEx V8	Artery Aorta	601	2362	0.300455	0.520789	A4GALT; AAAS; ABCC1; ACAD11; ACADL; ACBD4; ACKR4; ACTG1; ACTN4; ACTR1A; ADAMTS7; ADAMTSL3; ADD1; ADGRE5; ADIRF; AFF4; AKT3; AKTIP; ALCAM; ALPK3; ANKRD6; ANO1; ANXA11; ANXA7; ARCN1; ARF1; ARF4; ARFGAP3; ARFRP1; ARHGDIA; ARHGEF2; ARHGEF25; ARID5B; ARL2; ARL5A; ARMC9; ARNT; ARPC2; ARSA; ARSB; ART4; ATF7; ATP5F1E; ATRAID; ATRNL1; B3GALT4; BANF1; BCAM; BCAS3; BCL9L; BDH2; BET1L; BMPR1A; BMPR1B; BTBD7;…	0.991976	505	2361	0.279655	0.512481	A4GALT; AAAS; ACAD11; ACBD4; ACKR4; ACTG1; ACTN4; ACTR1A; ADAMTS7; ADGRE5; AKT3; AKTIP; ALCAM; ANKRD6; ANO1; ANXA11; ANXA7; ARCN1; ARF4; ARFGAP3; ARFRP1; ARHGDIA; ARHGEF2; ARHGEF25; ARID5B; ARL2; ARMC9; ARNT; ARPC2; ARSA; ARSB; ART4; ATF7; ATP5F1E; ATRAID; ATRNL1; B3GALT4; BANF1; BCAM; BCAS3; BCL9L; BDH2; BET1L; BMPR1B; BTBD7; BTN2A1; C11orf58; C11orf68; C1orf54; C7orf50; CALCOCO1; CALHM2; CALU; …	0.988277
GTEx V8	Artery Tibial	643	2548	0.239525	0.429492	A4GALT; ABL1; ACADL; ACOT1; ACTG1; ACTN4; ACTR1A; ADAMTS7; ADAMTSL3; ADD1; ADIRF; AFF4; AGPS; AHDC1; AK6; AKAP10; AKAP11; AKT3; AKTIP; ALG9; ANGPT2; ANKRD27; ANKRD6; ANO1; ANXA11; ANXA7; APPL1; ARCN1; ARF1; ARFGAP3; ARHGDIA; ARHGEF2; ARHGEF25; ARID5B; ARL2; ARL5A; ARMC1; ARMH3; ARNT; ARRDC2; ART4; ASH1L; ATF7; ATP9B; ATXN1L; ATXN2; BANF1; BCAM; BCAS2; BCAS3; BCL9L; BDH2; BET1L; BLOC1S6; BMPR1A; B…	0.979232	534	2547	0.285807	0.512481	A4GALT; ABL1; ACOT1; ACTG1; ACTN4; ACTR1A; ADAMTS7; AGPS; AK6; AKAP11; AKT3; AKTIP; ALG9; ANKRD27; ANKRD6; ANO1; ANXA11; ANXA7; APPL1; ARCN1; ARFGAP3; ARHGDIA; ARHGEF2; ARHGEF25; ARID5B; ARL2; ARMC1; ARMH3; ARNT; ARRDC2; ART4; ASH1L; ATF7; ATP9B; ATXN2; BANF1; BCAM; BCAS2; BCAS3; BCL9L; BDH2; BET1L; BTBD7; BTN2A1; C11orf58; C11orf68; C15orf39; C1orf54; C20orf194; C7orf50; CAB39L; CALCOCO1; CALHM2…	0.959483
human kidney cells (Wu)	Mesangium	387	1639	0.753153	0.800225	ABCA2; ABHD1; ABI2; ACD; ADAM15; ADGRE3; ADIRF; ADM2; AHR; AK1; AK5; AKT3; ALPK3; ANGPT2; ANO1; ANTXR2; ANXA11; ARFGAP3; ARHGDIB; ARHGEF2; ARID5B; ARL17A; ARL2; ARMC9; ARNT; ART4; ASAH2; ATXN2; B3GALT4; BANF1; BAX; BCAM; BCAS2; BCAS3; BMP5; BOLA3; BTN2A2; C15orf39; C1orf127; C1orf21; C1orf35; CABP1; CAMK2G; CAND2; CARMIL1; CAVIN1; CBFA2T3; CBL; CBLB; CC2D1A; CCAR2; CCDC153; CCDC51; CCDC84; CCDC85…	0.89027	330	1638	0.541598	0.575448	ABCA2; ABHD1; ABI2; ADAM15; ADGRE3; ADM2; AHR; AK1; AK5; AKT3; ANO1; ANTXR2; ANXA11; ARFGAP3; ARHGDIB; ARHGEF2; ARID5B; ARL17A; ARL2; ARMC9; ARNT; ART4; ASAH2; ATXN2; B3GALT4; BANF1; BAX; BCAM; BCAS2; BCAS3; BOLA3; BTN2A2; C15orf39; C1orf127; C1orf21; CABP1; CAMK2G; CARMIL1; CAVIN1; CBFA2T3; CBL; CBLB; CC2D1A; CCAR2; CCDC153; CCDC51; CCDC84; CCDC85B; CCN4; CD81; CDK7; CEP250; CFL1; CHCHD4; CHST2;…	0.910222
human kidney cells (Stewart)	Podo	482	1933	0.541004	0.608072	ABCA2; ABCA3; ABCC10; ABHD18; ACTG1; ACTN4; ADAMTS13; ADAMTS7; ADM; AFF4; AGER; AGRP; AHDC1; AHI1; AIF1; ALCAM; ALG1L2; AMPD2; ANKRD11; ANTXR2; AP4S1; APLP1; APOL1; APOL2; ARF1; ARHGAP29; ARHGEF26; ARID5B; ARL17A; ARMC9; ARMS2; ASH1L; ATF6B; ATOH7; ATP13A1; ATXN2; B4GALNT1; B9D1; BAZ2A; BAZ2B; BCAM; BCAR3; BCL3; BEST2; BMP7; BMPR1A; BNC1; BNIPL; BRD2; BRD3; BRIX1; C11orf58; C11orf68; C1orf21; C20…	0.962676	406	1933	0.510598	0.626643	ABCA2; ABCA3; ABCC10; ABHD18; ACTG1; ACTN4; ADAMTS7; ADM; AGER; AHI1; AIF1; ALCAM; AMPD2; ANKRD11; ANTXR2; AP4S1; APLP1; APOL1; APOL2; ARHGAP29; ARHGEF26; ARID5B; ARL17A; ARMC9; ARMS2; ASH1L; ATF6B; ATOH7; ATP13A1; ATXN2; B4GALNT1; BAZ2A; BAZ2B; BCAM; BCAR3; BCL3; BMP7; BNC1; BNIPL; BRD2; BRIX1; C11orf58; C11orf68; C1orf21; C20orf144; C8orf58; CA11; CACNB1; CALCOCO1; CALU; CAMSAP2; CASZ1; CBLB; C…	0.963412
human kidney cells (Stewart)	Fib	523	2089	0.510283	0.608072	ABCF3; ABHD16A; ABI2; ACKR4; ACTG1; ACTG2; ACTR1A; ACVRL1; ADAMTSL2; ADAMTSL3; ADAMTSL4; ADD3; ADM; AFF4; AHR; AKTIP; ALG1L; ANTXR2; APH1B; APOL4; ARF4; ARHGAP33; ARHGEF25; ARHGEF26; ARID5B; ARNT; ART4; ASAH2B; ASCL2; ATCAY; ATG2B; ATL1; ATP6V0A1; ATRAID; ATRNL1; BAG5; BAZ1A; BAZ2A; BCO2; BCS1L; BDKRB1; BDKRB2; BET1L; BGLAP; BMP4; BMP5; BMP7; BPIFB1; BTD; C11orf49; C12orf4; C14orf132; C17orf107; …	0.968163	436	2088	0.576269	0.648302	ABCF3; ABHD16A; ABI2; ACKR4; ACTG1; ACTG2; ACTR1A; ACVRL1; ADAMTSL4; ADD3; ADM; AHR; AKTIP; ANTXR2; APH1B; APOL4; ARF4; ARHGAP33; ARHGEF25; ARHGEF26; ARID5B; ARNT; ART4; ASAH2B; ASCL2; ATG2B; ATL1; ATP6V0A1; ATRAID; ATRNL1; BAG5; BAZ2A; BCO2; BCS1L; BDKRB1; BDKRB2; BET1L; BGLAP; BMP4; BMP7; BPIFB1; BTD; C11orf49; C12orf4; C14orf132; C17orf107; C1orf116; C1orf54; C1QTNF4; C20orf144; C22orf15; CALC…	0.955083
human kidney cells (Stewart)	MFib	508	2077	0.56303	0.608072	A4GALT; ABCA3; ABCG4; ABI2; ACTG1; ACTG2; ACTN4; ACVR2A; ACVRL1; ADAM15; ADAMTSL3; ADD1; ADGRL1; ADIRF; AFF4; AHDC1; AHI1; AHRR; AK1; AKT3; ALG1L2; ALMS1; ALPK3; ANGPT2; ANKRD11; ANO1; ANTXR2; ARHGAP29; ARHGEF2; ARHGEF25; ARHGEF26; ARID5B; ARL17A; ARRDC3; ART3; ASB10; ASH1L; ATF6B; ATG2B; ATP1B3; B4GALNT1; BAHCC1; BAZ2A; BCAM; BCAS3; BCL9L; BORCS8-MEF2B; BRD2; BRD3; C12orf60; C14orf132; C1orf54; …	0.934972	424	2077	0.564993	0.648302	A4GALT; ABCA3; ABCG4; ABI2; ACTG1; ACTG2; ACTN4; ACVR2A; ACVRL1; ADAM15; ADGRL1; AHI1; AHRR; AK1; AKT3; ALMS1; ANKRD11; ANO1; ANTXR2; ARHGAP29; ARHGEF2; ARHGEF25; ARHGEF26; ARID5B; ARL17A; ARRDC3; ART3; ASB10; ASH1L; ATF6B; ATG2B; ATP1B3; B4GALNT1; BAHCC1; BAZ2A; BCAM; BCAS3; BCL9L; BORCS8-MEF2B; BRD2; C12orf60; C14orf132; C1orf54; C1QTNF4; C1QTNF5; C20orf202; C3orf18; CACNB1; CALCOCO1; CALCRL; C…	0.92498
GTEx V8	Adipose Subcutaneous	565	2326	0.694734	0.999826	A4GALT; AAMP; ABCB11; ABHD14B; ABLIM3; ACADS; ACKR4; ACOT1; ACOT2; ACOT4; ACP2; ACSM5; ACSS2; ACVRL1; ADA; ADAM15; ADAMTS7; ADAMTSL4; ADIPOQ; ADIRF; ADM; AFAP1L1; AGPS; AHR; AKAP10; ALDH1L1; ALDH2; ALG9; ANGPT2; ANTXR2; ANXA11; ANXA7; APOL3; APOL4; APPBP2; APPL1; AQP7; ARCN1; ARHGAP29; ARHGDIA; ARID5B; ARL15; ARNT; ARRDC2; ASS1; ATF1; ATF7; ATP6V0A2; ATRAID; ATXN1L; BAZ2A; BCAR3; BDKRB2; BHMT2; B…	0.924356	479	2324	0.517354	0.842062	A4GALT; AAMP; ABCB11; ABHD14B; ABLIM3; ACADS; ACKR4; ACOT1; ACOT2; ACOT4; ACP2; ACSM5; ACSS2; ACVRL1; ADA; ADAM15; ADAMTS7; ADAMTSL4; ADIPOQ; ADM; AFAP1L1; AGPS; AHR; ALDH2; ALG9; ANTXR2; ANXA11; ANXA7; APOL3; APOL4; APPBP2; APPL1; AQP7; ARCN1; ARHGAP29; ARHGDIA; ARID5B; ARL15; ARNT; ARRDC2; ASS1; ATF1; ATF7; ATP6V0A2; ATRAID; BAZ2A; BCAR3; BDKRB2; BHMT2; BIN3; BTD; C11orf58; C20orf202; CALCRL; C…	0.936698
GTEx V8	Brain Cortex	493	2027	0.557543	0.931583	ABCA2; ABCG4; ABHD14A; ABI2; ACO2; ACOT6; ACSL6; ACYP2; ADAMTS13; ADAP1; ADARB2; ADGRL1; AGAP3; AHCYL2; AK5; AKTIP; ALDH5A1; AMIGO1; AMZ1; ANKRD24; ANKRD63; AP2M1; AP3B2; AP4S1; APC2; APLP1; AQP4; ARHGAP33; ARL3; ARNT2; ASCL5; ASIC1; ASIC3; ASPHD1; ATAT1; ATCAY; ATL1; ATOH7; ATP6V0A1; ATP6V1D; ATP6V1F; ATP6V1G2; ATRNL1; B4GALNT1; B4GALNT4; BAP1; BCAS1; BCL11A; BEGAIN; BRICD5; BSN; C11orf49; C12or…	0.927425	413	2024	0.503392	0.842062	ABCA2; ABCG4; ABHD14A; ABI2; ACO2; ACOT6; ACYP2; ADAP1; ADARB2; ADGRL1; AGAP3; AHCYL2; AK5; AKTIP; ALDH5A1; AMIGO1; ANKRD63; AP2M1; AP3B2; AP4S1; APC2; APLP1; AQP4; ARHGAP33; ARL3; ARNT2; ASCL5; ASIC1; ASIC3; ASPHD1; ATAT1; ATL1; ATOH7; ATP6V0A1; ATP6V1F; ATP6V1G2; ATRNL1; B4GALNT1; B4GALNT4; BAP1; BCAS1; BCL11A; BEGAIN; BRICD5; BSN; C11orf49; C12orf43; C14orf132; C19orf73; C1orf61; C1QTNF4; C2CD…	0.924642
GTEx V8	Skin Sun Exposed (Lower leg)	603	2270	0.187257	0.360643	AAMP; ABCD3; ABCF1; ABHD17C; ABRAXAS2; ABT1; ACKR4; ACSM6; ACVR1B; ACVR2A; ADAM15; ADK; ADNP2; AHDC1; AK7; ALDH3A2; ALG1L; ALG9; ANKFN1; ANO9; ANXA9; AP1G1; APH1A; APRT; APTX; AQP3; AQP5; ARF5; ARFGAP2; ARG1; ARHGEF19; ARL15; ARL5A; ARMH3; ASAP3; ASCL2; ATF6B; ATG101; ATG16L1; ATG2B; ATG9B; ATP1B3; ATP2C2; ATP6V0A2; ATPAF2; ATXN1L; B3GALT4; B4GALNT3; BAG1; BCAR3; BCAS3; BCDIN3D; BCL11A; BCL11B; B…	1.0603	496	2271	0.518192	0.842062	AAMP; ABCD3; ABCF1; ABHD17C; ABRAXAS2; ABT1; ACKR4; ACSM6; ACVR1B; ACVR2A; ADAM15; ADK; ADNP2; AK7; ALG9; ANO9; ANXA9; APH1A; APRT; APTX; AQP3; AQP5; ARF5; ARFGAP2; ARHGEF19; ARL15; ARMH3; ASCL2; ATF6B; ATG101; ATG16L1; ATG2B; ATG9B; ATP1B3; ATP6V0A2; B3GALT4; B4GALNT3; BAG1; BCAR3; BCAS3; BCDIN3D; BCL11A; BCL11B; BMP7; BNC1; BNIPL; BOLA1; BTAF1; BTBD16; C11orf49; C15orf62; C1orf116; C1orf21; C1o…	1.0189
human kidney cells (Stewart)	Mast	512	2017	0.557715	0.608072	ABCA7; ABCC1; ABT1; ACD; ACOT4; ACSM1; ACTL10; ADAMTSL2; ADGRE5; AHI1; AHR; ALDH18A1; ALG8; ALKBH6; AMHR2; ANKRD27; ANKRD28; ANTXR2; AP3B2; APOBR; APOC1; ARFGAP2; ARHGDIB; ARHGEF19; ARHGEF26; ARID1A; ARID3B; ARIH2; ARL11; ARRDC2; ART4; ASCC2; ASIC4; ATP1B3; ATP6V0A2; ATP6V1E2; ATXN2L; BAHCC1; BAX; BCDIN3D; BCL3; BCS1L; BEGAIN; BGLAP; BLOC1S6; BORA; BRD2; BTAF1; BTN2A2; C11orf21; C11orf49; C12orf4…	0.988604	417	2017	0.794354	0.857902	ABCA7; ABT1; ACOT4; ACSM1; ACTL10; ADGRE5; AHI1; AHR; ALDH18A1; ALG8; ALKBH6; AMHR2; ANKRD27; ANKRD28; ANTXR2; AP3B2; APOC1; ARFGAP2; ARHGDIB; ARHGEF19; ARHGEF26; ARID3B; ARIH2; ARL11; ARRDC2; ART4; ASIC4; ATP1B3; ATP6V0A2; ATP6V1E2; BAHCC1; BAX; BCDIN3D; BCL3; BCS1L; BEGAIN; BGLAP; BRD2; BTAF1; BTN2A2; C11orf21; C11orf49; C12orf43; C15orf39; C17orf107; C19orf47; C1orf194; C1QTNF4; C22orf15; C2or…	0.941905
human kidney cells (Stewart)	MNP-a	499	2100	0.925849	0.961458	ABCA7; ABCC1; ACTG1; ADAM15; ADAMDEC1; ADAMTSL4; ADAP1; ADGRE3; ADGRE5; AGER; AHR; AIF1; ALMS1; ALYREF; AMPD2; AMPD3; ANKRD11; ANKRD28; ANTXR2; APH1B; APOBR; ARF5; ARHGAP27; ARHGAP9; ARHGDIB; ARHGEF2; ARID1A; ARL11; ARNT; ARPC2; ASCC3; ASCL2; ATP1B3; ATP6V0D1; ATP9B; ATXN2L; ATXN7; B4GALT1; BAX; BAZ1A; BAZ2A; BAZ2B; BCL3; BLVRB; BTAF1; C10orf53; C11orf21; C15orf39; C15orf48; C17orf107; C1orf127; …	0.895706	422	2101	0.886644	0.920745	ABCA7; ACTG1; ADAM15; ADAMDEC1; ADAMTSL4; ADAP1; ADGRE3; ADGRE5; AGER; AHR; AIF1; ALMS1; ALYREF; AMPD2; AMPD3; ANKRD11; ANKRD28; ANTXR2; APH1B; ARF5; ARHGAP27; ARHGAP9; ARHGDIB; ARHGEF2; ARL11; ARNT; ARPC2; ASCC3; ASCL2; ATP1B3; ATP9B; ATXN7; B4GALT1; BAX; BAZ2A; BAZ2B; BCL3; BLVRB; BTAF1; C10orf53; C11orf21; C15orf39; C17orf107; C1orf127; C20orf194; C9orf139; CABLES2; CACUL1; CALHM2; CAPNS1; CAR…	0.903978
human kidney cells (Wu)	Podocyte	326	1450	0.927942	0.927942	ABCB6; ACTN4; ADAM28; ADD3; AIF1; AK1; AKT2; AKT3; AMPD3; ANTXR2; AP4S1; APH1B; APOL1; APOL2; ARGFX; ARHGAP29; ARHGEF26; ARL3; ARNT; ASCC3; ASCL5; ASF1B; ATP6V1D; ATRNL1; ATXN2; B9D1; BAZ2B; BCAM; BCAR3; BCL9L; BEND3; BMP7; BORCS7; BTBD16; C14orf132; C1orf21; C1orf56; C20orf194; C2orf73; C3orf84; C8orf58; CACNA1S; CACNB1; CAMSAP2; CAND1; CASZ1; CBL; CBLB; CCAR2; CCDC127; CCDC141; CCDC85C; CCNK; C…	0.832154	265	1450	0.941953	0.941953	ABCB6; ACTN4; ADAM28; ADD3; AIF1; AK1; AKT2; AKT3; AMPD3; ANTXR2; AP4S1; APH1B; APOL1; APOL2; ARGFX; ARHGAP29; ARHGEF26; ARL3; ARNT; ASCC3; ASCL5; ASF1B; ATRNL1; ATXN2; BAZ2B; BCAM; BCAR3; BCL9L; BEND3; BMP7; BORCS7; BTBD16; C14orf132; C1orf21; C1orf56; C20orf194; C2orf73; C3orf84; C8orf58; CACNA1S; CACNB1; CAMSAP2; CAND1; CASZ1; CBL; CBLB; CCAR2; CCDC127; CCDC141; CCDC85C; CCNK; CDC14A; CDKN1C; …	0.799992
human kidney cells (Stewart)	MNP-c	471	2009	0.978625	0.978625	ABCA7; ACTG1; ADAM28; ADAMTSL4; ADIPOQ; AFF4; AGAP5; AHR; AIF1; ALCAM; ALPK3; AMPD2; AMPD3; ANKRD11; ANKS1A; APH1B; APOBR; APOC1; APPL1; ARHGAP9; ARHGDIB; ARHGEF2; ARID1A; ARL11; ARL5A; ARPC2; ARRDC3; ASCC2; ASCL2; ATF6B; ATP13A1; ATP1B3; ATP6V0A2; ATP6V1E2; ATP9B; ATRIP; ATXN2L; B4GALT1; BAZ1A; BAZ2B; BCL11A; BCO2; BEST2; BLOC1S6; BNIPL; BORCS8-MEF2B; BRD2; BRICD5; BTAF1; BTN2A2; C15orf48; C1orf…	0.8788	397	2009	0.960515	0.960515	ABCA7; ACTG1; ADAM28; ADAMTSL4; ADIPOQ; AGAP5; AHR; AIF1; ALCAM; AMPD2; AMPD3; ANKRD11; ANKS1A; APH1B; APOC1; APPL1; ARHGAP9; ARHGDIB; ARHGEF2; ARL11; ARPC2; ARRDC3; ASCL2; ATF6B; ATP13A1; ATP1B3; ATP6V0A2; ATP6V1E2; ATP9B; ATRIP; B4GALT1; BAZ2B; BCL11A; BCO2; BNIPL; BORCS8-MEF2B; BRD2; BRICD5; BTAF1; BTN2A2; C1orf127; C1orf54; C1orf56; C20orf194; C3orf62; CACUL1; CALHM2; CATSPER1; CCAR1; CCDC136…	0.884171
GTEx V8	Adipose Visceral (Omentum)	560	2291	0.819385	0.999826	AAMP; ABHD14B; ABLIM3; ACADS; ACOT1; ACOT2; ACOT4; ACP2; ACSM5; ACSS2; ACTG1; ACVRL1; ADA; ADAM15; ADAMTSL4; ADIPOQ; ADIRF; ADM; AFAP1L1; AGPS; AHR; AK6; ALDH1L1; ALDH2; ALG8; ALG9; ANGPT2; APOL1; APOL2; APOL3; APOL4; AQP7; ARF4; ARHGAP29; ARHGDIA; ARID5B; ARL14EP; ARL15; ARNT; ASS1; ATF1; ATP1B3; ATP5F1E; ATRAID; ATXN7; B4GALT1; BCAR3; BCL3; BDH2; BDKRB1; BDKRB2; BIN3; BLOC1S6; BLVRB; BMP4; BNC1…	0.933285	473	2291	0.758995	0.999704	AAMP; ABHD14B; ABLIM3; ACADS; ACOT1; ACOT2; ACOT4; ACP2; ACSM5; ACSS2; ACTG1; ACVRL1; ADA; ADAM15; ADAMTSL4; ADIPOQ; ADM; AFAP1L1; AGPS; AHR; AK6; ALDH2; ALG8; ALG9; APOL1; APOL2; APOL3; APOL4; AQP7; ARF4; ARHGAP29; ARHGDIA; ARID5B; ARL14EP; ARL15; ARNT; ASS1; ATF1; ATP1B3; ATP5F1E; ATRAID; ATXN7; B4GALT1; BCAR3; BCL3; BDH2; BDKRB1; BDKRB2; BIN3; BLVRB; BMP4; BNC1; BRIX1; BTD; BTN3A3; BYSL; C11or…	0.939106
GTEx V8	Artery Coronary	585	2413	0.85361	0.999826	A4GALT; ACAD11; ACADL; ACBD4; ACTG1; ACTN4; ACTR1A; ADAMTS7; ADAMTSL3; ADD1; ADGRE5; ADIRF; AFF4; AK6; AKT3; AKTIP; ALCAM; ALG9; ANKRD6; ANO1; ANXA11; ANXA7; AP3M1; ARCN1; ARF1; ARF4; ARFGAP3; ARHGDIA; ARHGEF2; ARHGEF25; ARID5B; ARL2; ARL5A; ARMC1; ARNT; ARPC2; ARRDC2; ARSA; ARSB; ART4; ATF7; ATP5F1E; ATRAID; BANF1; BCAM; BCAS3; BCL9L; BDH2; BET1L; BLOC1S6; BMP4; BMPR1A; BTBD7; BTN2A1; C11orf58; …	0.921261	485	2412	0.887485	0.999704	A4GALT; ACAD11; ACBD4; ACTG1; ACTN4; ACTR1A; ADAMTS7; ADGRE5; AK6; AKT3; AKTIP; ALCAM; ALG9; ANKRD6; ANO1; ANXA11; ANXA7; AP3M1; ARCN1; ARF4; ARFGAP3; ARHGDIA; ARHGEF2; ARHGEF25; ARID5B; ARL2; ARMC1; ARNT; ARPC2; ARRDC2; ARSA; ARSB; ART4; ATF7; ATP5F1E; ATRAID; BANF1; BCAM; BCAS3; BCL9L; BDH2; BET1L; BMP4; BTBD7; BTN2A1; C11orf58; C1orf54; C7orf50; C8orf58; CAB39L; CALCOCO1; CALCRL; CALHM2; CALU;…	0.903657
GTEx V8	Brain Amygdala	437	1909	0.95963	0.999826	ABCA2; ABCG4; ABHD14A; ABI2; ACOT6; ACSL6; ACYP2; ADAP1; ADARB2; ADD3; ADGRL1; ADGRV1; AGAP3; AGPAT5; AK5; AKTIP; ALDH1L1; ALDH5A1; AMIGO1; AMZ1; ANKRD24; ANKRD63; AP3B2; AP4S1; APC2; APLP1; APOE; AQP4; ARL3; ARNT2; ASCL5; ASIC1; ASIC4; ASPHD1; ASTN2; ATAT1; ATCAY; ATL1; ATOH7; ATP5MD; ATP6V0A1; ATP6V1D; ATP6V1F; ATP6V1G2; ATRNL1; B4GALNT1; B4GALNT4; BCAS1; BEGAIN; BMP7; BMPR1B; BSN; C11orf49; C1…	0.849701	362	1907	0.956472	0.999704	ABCA2; ABCG4; ABHD14A; ABI2; ACOT6; ACYP2; ADAP1; ADARB2; ADD3; ADGRL1; ADGRV1; AGAP3; AK5; AKTIP; ALDH5A1; AMIGO1; ANKRD63; AP3B2; AP4S1; APC2; APLP1; APOE; AQP4; ARL3; ARNT2; ASCL5; ASIC1; ASIC4; ASPHD1; ASTN2; ATAT1; ATL1; ATOH7; ATP5MD; ATP6V0A1; ATP6V1F; ATP6V1G2; ATRNL1; B4GALNT1; B4GALNT4; BCAS1; BEGAIN; BMP7; BMPR1B; BSN; C11orf49; C14orf132; C19orf73; C1orf61; C1QTNF4; C2CD2L; C2orf72; C…	0.837327
GTEx V8	Brain Anterior cingulate cortex (BA24)	448	2008	0.987935	0.999826	ABCG4; ABHD14A; ABI2; ACO2; ACOT6; ACSL6; ACYP2; ADAP1; ADARB2; ADGRL1; AGAP3; AK5; AKAP11; AKTIP; ALDH5A1; AMIGO1; AMZ1; ANKRD24; ANKRD63; AP3B2; AP4S1; APC2; APLP1; AQP4; ARHGAP33; ARL3; ARNT2; ASAH2B; ASCL5; ASIC1; ASPHD1; ASTN2; ATAT1; ATCAY; ATL1; ATOH7; ATP5MD; ATP6V0A1; ATP6V1D; ATP6V1F; ATP6V1G2; ATRNL1; B4GALNT1; B4GALNT4; BAP1; BCAS1; BCL11A; BEGAIN; BMPR1B; BSN; C11orf49; C12orf43; C14…	0.818097	378	2004	0.955626	0.999704	ABCG4; ABHD14A; ABI2; ACO2; ACOT6; ACYP2; ADAP1; ADARB2; ADGRL1; AGAP3; AK5; AKAP11; AKTIP; ALDH5A1; AMIGO1; ANKRD63; AP3B2; AP4S1; APC2; APLP1; AQP4; ARHGAP33; ARL3; ARNT2; ASAH2B; ASCL5; ASIC1; ASPHD1; ASTN2; ATAT1; ATL1; ATOH7; ATP5MD; ATP6V0A1; ATP6V1F; ATP6V1G2; ATRNL1; B4GALNT1; B4GALNT4; BAP1; BCAS1; BCL11A; BEGAIN; BMPR1B; BSN; C11orf49; C12orf43; C14orf132; C19orf73; C1orf61; C1QTNF4; C2…	0.829219
GTEx V8	Brain Caudate (basal ganglia)	414	1895	0.996613	0.999826	ABCA2; ABCG4; ABHD14A; ABI2; ACOT6; ACSL6; ACYP2; ADAP1; ADARB2; ADGRL1; ADGRV1; AGAP3; AGPAT5; AHCYL2; AK5; AK7; AKAP11; ALDH1L1; ALDH2; ALDH5A1; AMIGO1; AMPD2; AMZ1; ANKRD24; ANKRD63; AP3B2; AP4S1; APC2; APLP1; APOE; AQP4; ARHGAP33; ARL2; ARL3; ARL5C; ARNT2; ASIC1; ASIC3; ASPHD1; ASTN2; ATAT1; ATCAY; ATL1; ATOH7; ATP6V0A1; ATP6V1D; ATP6V1G2; ATRNL1; B4GALNT1; B4GALNT4; BCAS1; BCL11A; BCL11B; BE…	0.79516	353	1893	0.972501	0.999704	ABCA2; ABCG4; ABHD14A; ABI2; ACOT6; ACYP2; ADAP1; ADARB2; ADGRL1; ADGRV1; AGAP3; AHCYL2; AK5; AK7; AKAP11; ALDH2; ALDH5A1; AMIGO1; AMPD2; ANKRD63; AP3B2; AP4S1; APC2; APLP1; APOE; AQP4; ARHGAP33; ARL2; ARL3; ARL5C; ARNT2; ASIC1; ASIC3; ASPHD1; ASTN2; ATAT1; ATL1; ATOH7; ATP6V0A1; ATP6V1G2; ATRNL1; B4GALNT1; B4GALNT4; BCAS1; BCL11A; BCL11B; BEGAIN; BMP7; BMPR1B; BSN; C11orf49; C11orf88; C14orf132;…	0.817417
GTEx V8	Brain Frontal Cortex (BA9)	482	2116	0.970422	0.999826	ABCG4; ABHD14A; ABI2; ACOT6; ACSL6; ACYP2; ADAP1; ADARB2; ADGRL1; AGAP3; AK5; AKAP11; AKTIP; ALDH5A1; AMIGO1; AMZ1; ANKRD24; ANKRD63; AP2M1; AP3B2; AP4S1; APC2; APLP1; AQP4; ARL3; ARNT2; ASAH2B; ASIC1; ASPHD1; ATAT1; ATCAY; ATL1; ATOH7; ATP5MD; ATP6V0A1; ATP6V1D; ATP6V1F; ATP6V1G2; ATRNL1; B4GALNT1; B4GALNT4; BAP1; BCAS1; BCAS2; BCL11A; BEGAIN; BSN; C11orf49; C12orf43; C14orf132; C19orf73; C1orf1…	0.841937	409	2112	0.889157	0.999704	ABCG4; ABHD14A; ABI2; ACOT6; ACYP2; ADAP1; ADARB2; ADGRL1; AGAP3; AK5; AKAP11; AKTIP; ALDH5A1; AMIGO1; ANKRD63; AP2M1; AP3B2; AP4S1; APC2; APLP1; AQP4; ARL3; ARNT2; ASAH2B; ASIC1; ASPHD1; ATAT1; ATL1; ATOH7; ATP5MD; ATP6V0A1; ATP6V1F; ATP6V1G2; ATRNL1; B4GALNT1; B4GALNT4; BAP1; BCAS1; BCAS2; BCL11A; BEGAIN; BSN; C11orf49; C12orf43; C14orf132; C19orf73; C1orf61; C1QTNF4; C2CD2L; C2orf72; C3orf18; …	0.85895
GTEx V8	Brain Hippocampus	417	1907	0.997679	0.999826	ABCA2; ABCG4; ABHD14A; ABI2; ACSL6; ACYP2; ADAP1; ADARB2; ADGRL1; AGAP3; AK5; AKTIP; ALDH5A1; AMIGO1; AMZ1; ANKRD24; ANKRD63; AP3B2; AP4S1; APC2; APLP1; APOE; AQP4; ARL3; ARNT2; ASIC1; ASPHD1; ATAT1; ATCAY; ATL1; ATOH7; ATP6V0A1; ATP6V1D; ATP6V1G2; ATRNL1; B4GALNT1; B4GALNT4; BAP1; BCAS1; BCL11A; BEGAIN; BMP7; BSN; C11orf49; C11orf88; C14orf132; C19orf73; C1orf61; C1QTNF4; C2CD2L; C2orf72; C9orf1…	0.796054	356	1905	0.976823	0.999704	ABCA2; ABCG4; ABHD14A; ABI2; ACYP2; ADAP1; ADARB2; ADGRL1; AGAP3; AK5; AKTIP; ALDH5A1; AMIGO1; ANKRD63; AP3B2; AP4S1; APC2; APLP1; APOE; AQP4; ARL3; ARNT2; ASIC1; ASPHD1; ATAT1; ATL1; ATOH7; ATP6V0A1; ATP6V1G2; ATRNL1; B4GALNT1; B4GALNT4; BAP1; BCAS1; BCL11A; BEGAIN; BMP7; BSN; C11orf49; C11orf88; C14orf132; C19orf73; C1orf61; C1QTNF4; C2CD2L; C2orf72; C9orf129; C9orf16; CA11; CA14; CABP1; CALHM1…	0.819684
GTEx V8	Brain Hypothalamus	425	1953	0.998398	0.999826	ABCA2; ABCG4; ABHD14A; ABI2; ACSL6; ACYP2; ADAP1; ADARB2; ADGRL1; AGAP3; AGRP; AHI1; AK5; AK7; AKTIP; ALDH5A1; AMIGO1; AMZ1; ANKFN1; ANKRD24; ANKRD63; AP3B2; AP4S1; APC2; APLP1; APOE; AQP4; ARL3; ARNT2; ASAH2B; ASCL5; ASIC1; ASIC3; ASPHD1; ASTN2; ATAT1; ATCAY; ATL1; ATOH7; ATP5IF1; ATP6V0A1; ATP6V1D; ATP6V1F; ATP6V1G2; ATRNL1; AVP; B4GALNT1; B4GALNT4; BCAS1; BCAS2; BEGAIN; BSN; BSX; BTNL2; C11orf…	0.790147	354	1951	0.995656	0.999704	ABCA2; ABCG4; ABHD14A; ABI2; ACYP2; ADAP1; ADARB2; ADGRL1; AGAP3; AHI1; AK5; AK7; AKTIP; ALDH5A1; AMIGO1; ANKRD63; AP3B2; AP4S1; APC2; APLP1; APOE; AQP4; ARL3; ARNT2; ASAH2B; ASCL5; ASIC1; ASIC3; ASPHD1; ASTN2; ATAT1; ATL1; ATOH7; ATP6V0A1; ATP6V1F; ATP6V1G2; ATRNL1; AVP; B4GALNT1; B4GALNT4; BCAS1; BCAS2; BEGAIN; BSN; BSX; BTNL2; C11orf49; C11orf88; C14orf132; C19orf73; C1orf61; C1QTNF4; C2CD2L; …	0.787158
GTEx V8	Brain Nucleus accumbens (basal ganglia)	411	1875	0.994197	0.999826	ABCA2; ABCG4; ABHD14A; ABI2; ACOT6; ACSL6; ACYP2; ADAP1; ADARB2; ADGRL1; ADGRV1; AGAP3; AK5; AKAP11; ALDH5A1; AMIGO1; AMPD2; AMZ1; ANKRD24; ANKRD63; AP3B2; AP4S1; APC2; APLP1; APOE; AQP4; ARHGAP33; ARL2; ARL3; ARNT2; ASAH2B; ASCL5; ASIC1; ASIC3; ASPHD1; ATAT1; ATCAY; ATL1; ATOH7; ATP6V0A1; ATP6V1D; ATP6V1F; ATP6V1G2; ATRNL1; B4GALNT1; B4GALNT4; B9D1; BCAS1; BCL11A; BCL11B; BEGAIN; BMP7; BMPR1B; B…	0.799124	348	1872	0.972538	0.999704	ABCA2; ABCG4; ABHD14A; ABI2; ACOT6; ACYP2; ADAP1; ADARB2; ADGRL1; ADGRV1; AGAP3; AK5; AKAP11; ALDH5A1; AMIGO1; AMPD2; ANKRD63; AP3B2; AP4S1; APC2; APLP1; APOE; AQP4; ARHGAP33; ARL2; ARL3; ARNT2; ASAH2B; ASCL5; ASIC1; ASIC3; ASPHD1; ATAT1; ATL1; ATOH7; ATP6V0A1; ATP6V1F; ATP6V1G2; ATRNL1; B4GALNT1; B4GALNT4; BCAS1; BCL11A; BCL11B; BEGAIN; BMP7; BMPR1B; BSN; C11orf1; C11orf49; C14orf132; C19orf73; …	0.814182
GTEx V8	Brain Putamen (basal ganglia)	417	1862	0.984461	0.999826	ABCA2; ABCG4; ABHD14A; ABI2; ACOT6; ACSL6; ACYP2; ADAP1; ADARB2; ADGRL1; ADGRV1; AGAP3; AGPAT5; AK5; ALDH1L1; ALDH5A1; AMIGO1; AMPD2; AMZ1; AMZ2; ANKRD24; ANKRD63; AP3B2; APC2; APLP1; APOE; AQP4; ARHGAP33; ARL2; ARL3; ARL5C; ARNT2; ASIC1; ASIC3; ASPHD1; ASTN2; ATAT1; ATCAY; ATL1; ATOH7; ATP6V0A1; ATP6V1G2; ATRNL1; B4GALNT1; B4GALNT4; BCAS1; BCL11A; BCL11B; BEGAIN; BMP7; BMPR1B; BSN; C11orf49; C14…	0.823906	352	1860	0.950074	0.999704	ABCA2; ABCG4; ABHD14A; ABI2; ACOT6; ACYP2; ADAP1; ADARB2; ADGRL1; ADGRV1; AGAP3; AK5; ALDH5A1; AMIGO1; AMPD2; AMZ2; ANKRD63; AP3B2; APC2; APLP1; APOE; AQP4; ARHGAP33; ARL2; ARL3; ARL5C; ARNT2; ASIC1; ASIC3; ASPHD1; ASTN2; ATAT1; ATL1; ATOH7; ATP6V0A1; ATP6V1G2; ATRNL1; B4GALNT1; B4GALNT4; BCAS1; BCL11A; BCL11B; BEGAIN; BMP7; BMPR1B; BSN; C11orf49; C14orf132; C19orf73; C1orf61; C1QTNF4; C2CD2L; C2…	0.834256
GTEx V8	Brain Spinal cord (cervical c-1)	413	1960	0.999826	0.999826	ABCA2; ABHD14A; ABI2; ACAT2; ACSL6; ACYP2; ADAP1; ADARB2; ADGRL1; AGPAT5; AGPS; AK5; AKAP11; AKTIP; ALCAM; ALDH5A1; AMZ1; AP3B2; APC2; APLP1; AQP4; ARHGAP33; ARHGEF2; ARL2; ARMC1; ARNT2; ASIC1; ASIC3; ASPHD1; ATAT1; ATCAY; ATL1; ATP6V0A1; ATP6V1D; ATP6V1G2; B4GALNT4; BCAS1; BMP7; BSN; BTBD16; C14orf132; C19orf25; C19orf73; C1orf61; C1QTNF4; C20orf194; C2orf72; C9orf129; CA11; CA14; CA2; CABP1; CA…	0.755069	339	1958	0.999704	0.999704	ABCA2; ABHD14A; ABI2; ACYP2; ADAP1; ADARB2; ADGRL1; AGPS; AK5; AKAP11; AKTIP; ALCAM; ALDH5A1; AP3B2; APC2; APLP1; AQP4; ARHGAP33; ARHGEF2; ARL2; ARMC1; ARNT2; ASIC1; ASIC3; ASPHD1; ATAT1; ATL1; ATP6V0A1; ATP6V1G2; B4GALNT4; BCAS1; BMP7; BSN; BTBD16; C14orf132; C19orf25; C19orf73; C1orf61; C1QTNF4; C20orf194; C2orf72; C9orf129; CA11; CA14; CABP1; CAMK2N2; CAMKV; CASKIN1; CBX1; CCDC92; CCER2; CCNE2…	0.739166
GTEx V8	Brain Substantia nigra	410	1918	0.999466	0.999826	ABCA2; ABCG4; ABHD14A; ABI2; ACOT6; ACSL6; ACYP2; ADAP1; ADARB2; ADGRL1; AGPAT5; AK5; AKTIP; ALDH5A1; AMIGO1; AMZ1; ANKRD24; AP3B2; APC2; APLP1; APOE; AQP4; AQP6; ARL3; ARNT2; ASAH2; ASIC1; ASIC4; ASPHD1; ASTN2; ATAT1; ATCAY; ATL1; ATP6V0A1; ATP6V1D; ATP6V1G2; AVP; B4GALNT1; B4GALNT4; BCAS1; BEGAIN; BMP7; BSN; C11orf49; C14orf132; C19orf73; C1orf61; C1QTNF4; C2orf72; C3orf18; C6orf136; C9orf129; …	0.770923	343	1916	0.997383	0.999704	ABCA2; ABCG4; ABHD14A; ABI2; ACOT6; ACYP2; ADAP1; ADARB2; ADGRL1; AK5; AKTIP; ALDH5A1; AMIGO1; AP3B2; APC2; APLP1; APOE; AQP4; AQP6; ARL3; ARNT2; ASAH2; ASIC1; ASIC4; ASPHD1; ASTN2; ATAT1; ATL1; ATP6V0A1; ATP6V1G2; AVP; B4GALNT1; B4GALNT4; BCAS1; BEGAIN; BMP7; BSN; C11orf49; C14orf132; C19orf73; C1orf61; C1QTNF4; C2orf72; C3orf18; C6orf136; C9orf129; CA11; CA14; CABP1; CALHM1; CAMK2N2; CAMKV; CAS…	0.773418
GTEx V8	Breast Mammary Tissue	482	2084	0.983729	0.999826	AAMP; ABHD14B; ABLIM3; ACADS; ACOT1; ACOT2; ACOT4; ACP2; ACSM5; ACSS2; ACVRL1; ADAM15; ADAMTSL4; ADIPOQ; AFAP1L1; AHR; ALDH2; ALG8; ALG9; ANAPC2; ANGPT2; ANO1; APH1A; APOL2; APOL3; APOL4; AQP7; ARHGAP29; ARID5B; ARL15; ARNT; ARRDC3; ARSG; ASS1; ATF1; ATF7; ATRAID; ATXN1L; BCAM; BCAR3; BDH2; BIN3; BMP4; BTD; C11orf52; C11orf53; C11orf58; C1orf115; C1orf21; CA4; CA8; CACUL1; CALB2; CALCRL; CALHM2; …	0.86106	415	2083	0.90853	0.999704	AAMP; ABHD14B; ABLIM3; ACADS; ACOT1; ACOT2; ACOT4; ACP2; ACSM5; ACSS2; ACVRL1; ADAM15; ADAMTSL4; ADIPOQ; AFAP1L1; AHR; ALDH2; ALG8; ALG9; ANAPC2; ANO1; APH1A; APOL2; APOL3; APOL4; AQP7; ARHGAP29; ARID5B; ARL15; ARNT; ARRDC3; ARSG; ASS1; ATF1; ATF7; ATRAID; BCAM; BCAR3; BDH2; BIN3; BMP4; BTD; C11orf52; C11orf53; C11orf58; C1orf21; CA4; CACUL1; CALCRL; CALHM2; CAVIN1; CBLB; CBWD3; CBWD5; CCDC125; C…	0.89384
GTEx V8	Heart Atrial Appendage	427	1807	0.986005	0.999826	A4GALT; ABLIM3; ACO2; ACOT2; ACSM3; ACYP2; ADA; ADAMTS7; ADAMTSL2; ADAMTSL3; AFAP1L1; AGRP; AK1; AKAP3; ALAS1; ALDOA; ALPI; ALPK3; ANKRD63; ANKRD9; ANXA11; AQP2; AQP7; ARL5A; ARMH3; ART3; ART4; AS3MT; ASB10; ASIP; ASTN2; ATP5F1B; ATP5F1D; ATP5F1E; ATP5IF1; ATP5MD; ATP5PO; ATP6V1D; AVP; B4GALNT3; BAG1; BCO2; BMP7; BOLA3; BPIFA1; BPIFB4; BTBD1; BTN1A1; C11orf21; C12orf60; C15orf56; C17orf107; C19or…	0.890241	361	1803	0.974614	0.999704	A4GALT; ABLIM3; ACO2; ACOT2; ACSM3; ACYP2; ADA; ADAMTS7; AFAP1L1; AK1; AKAP3; ALAS1; ALDOA; ALPI; ANKRD63; ANKRD9; ANXA11; AQP2; AQP7; ARMH3; ART3; ART4; AS3MT; ASB10; ASIP; ASTN2; ATP5F1B; ATP5F1D; ATP5F1E; ATP5MD; ATP5PO; AVP; B4GALNT3; BAG1; BCO2; BMP7; BOLA3; BPIFA1; BPIFB4; BTBD1; BTN1A1; C11orf21; C12orf60; C15orf56; C17orf107; C19orf47; C1orf105; C3orf18; C9orf24; CA14; CABLES2; CACNA2D2; …	0.901642
GTEx V8	Heart Left Ventricle	414	1744	0.993283	0.999826	A4GALT; ABCG5; ABLIM3; ACADS; ACO2; ACOT1; ACOT2; ACSM2A; ACSM3; ACYP2; ADAMDEC1; ADAMTS7; AFAP1L1; AGRP; AHSG; AK1; ALAS1; ALDOA; ALPI; ALPK3; ANKRD9; APOC4; APOF; AQP2; AQP7; ARMH3; ART3; AS3MT; ASB10; ASB14; ASIP; ATP5F1B; ATP5F1D; ATP5IF1; ATP5MD; ATP5PO; ATP6V1D; AVP; B4GALNT3; BCO2; BDH1; BHMT; BMP5; BOLA3; BPIFA1; BPIFB1; BPIFB4; BSX; BTBD1; BTN1A1; C11orf21; C15orf56; C19orf47; C1orf105; …	0.896511	358	1743	0.967832	0.999704	A4GALT; ABCG5; ABLIM3; ACADS; ACO2; ACOT1; ACOT2; ACSM2A; ACSM3; ACYP2; ADAMDEC1; ADAMTS7; AFAP1L1; AHSG; AK1; ALAS1; ALDOA; ALPI; ANKRD9; APOC4; APOF; AQP2; AQP7; ARMH3; ART3; AS3MT; ASB10; ASB14; ASIP; ATP5F1B; ATP5F1D; ATP5MD; ATP5PO; AVP; B4GALNT3; BCO2; BHMT; BOLA3; BPIFA1; BPIFB1; BPIFB4; BSX; BTBD1; BTN1A1; C11orf21; C15orf56; C19orf47; C1orf105; C3orf18; C6orf136; C8G; C9; CA14; CALU; CAS…	0.934295
GTEx V8	Minor Salivary Gland	429	1773	0.91608	0.999826	A4GALT; ABCC10; ABHD17C; ABO; ACP2; ACVR2A; ADAM28; ADM2; AGPS; AKR1A1; ALCAM; ALDH18A1; ALDH1L1; ALDH3A1; ALDH3A2; ALG3; ANKRD9; ANKZF1; ANO1; APH1A; AQP3; AQP5; ARF4; ARFGAP3; ARG2; ARHGAP27; ARHGEF19; ARRDC3; ARSA; ASAH2B; ASAP3; ASCC2; ATG101; ATP1A1; ATP2C2; B4GALT1; BAZ2B; BCDIN3D; BEND3; BPIFB1; BPNT1; BSND; C11orf52; C15orf62; C17orf107; C19orf73; C1orf115; C1orf116; C1orf210; C5orf63; CA…	0.921519	361	1774	0.885323	0.999704	A4GALT; ABCC10; ABHD17C; ACP2; ACVR2A; ADAM28; ADM2; AGPS; AKR1A1; ALCAM; ALDH18A1; ALG3; ANKRD9; ANKZF1; ANO1; APH1A; AQP3; AQP5; ARF4; ARFGAP3; ARHGAP27; ARHGEF19; ARRDC3; ARSA; ASAH2B; ATG101; ATP1A1; B4GALT1; BAZ2B; BCDIN3D; BEND3; BPIFB1; BSND; C11orf52; C15orf62; C17orf107; C19orf73; C1orf116; C1orf210; C5orf63; CAPN1; CASZ1; CBLC; CCDC125; CCDC134; CCDC9B; CDK5RAP3; CGNL1; CGREF1; CHAF1B; …	0.922226
GTEx V8	Nerve Tibial	490	2002	0.594021	0.936033	A4GALT; ABCA2; ABCD3; ABHD18; ACADL; ACBD4; ADAMTSL2; ADAMTSL4; ADD1; ADD3; ADIRF; AFAP1L1; AGAP5; AGPAT1; AHR; AKAP10; ANAPC2; ANKRD33; APPBP2; ARFGAP2; ARFRP1; ARHGEF2; ARHGEF26; ARID1A; ARL2; ARL3; ARNT; ARSG; ASAP3; ASH1L; ASTN2; ATF7; ATG2B; ATP9B; ATXN2; ATXN7; B4GALNT4; BAZ2A; BAZ2B; BBS9; BCAR3; BCAT2; BCS1L; BDKRB2; BIN3; BMPR1B; BRD3; BTAF1; BTNL2; C15orf40; C17orf67; C1orf35; C20orf194…	0.936231	393	2002	0.867012	0.999704	A4GALT; ABCA2; ABCD3; ABHD18; ACBD4; ADAMTSL4; ADD3; AFAP1L1; AGAP5; AGPAT1; AHR; ANAPC2; ANKRD33; APPBP2; ARFGAP2; ARFRP1; ARHGEF2; ARHGEF26; ARL2; ARL3; ARNT; ARSG; ASH1L; ASTN2; ATF7; ATG2B; ATP9B; ATXN2; ATXN7; B4GALNT4; BAZ2A; BAZ2B; BBS9; BCAR3; BCAT2; BCS1L; BDKRB2; BIN3; BMPR1B; BTAF1; BTNL2; C15orf40; C20orf194; C7orf50; C8orf58; CAB39L; CACUL1; CAPNS1; CASC3; CASP8AP2; CBLB; CC2D1A; CCD…	0.876109
GTEx V8	Pancreas	391	1640	0.994351	0.999826	A1CF; ABCC6; ACADL; ACMSD; ACP2; ACSM1; ACSM3; ACSM6; ACTL10; ADM2; AGAP5; AGRP; AHCY; AHSG; AKAP7; AKR1A1; ALDH18A1; ALDH1L1; ALKAL2; ALPI; AMHR2; ANO9; ANXA9; APOF; AQP2; ARFGAP3; ARL5C; ASB14; ASCL5; AVP; B3GNT7; BCAT2; BCL2L14; BDKRB1; BEGAIN; BPIFA1; BPIFB1; BPIFB4; BTN1A1; C11orf52; C15orf56; C19orf57; C19orf73; C1orf127; C1orf210; C2orf72; C4BPA; C4BPB; C9; CA12; CABP7; CALHM3; CALML6; CAM…	0.902697	331	1635	0.987053	0.999704	A1CF; ACP2; ACSM1; ACSM3; ACSM6; ACTL10; ADM2; AGAP5; AHCY; AHSG; AKR1A1; ALDH18A1; ALKAL2; ALPI; AMHR2; ANO9; ANXA9; APOF; AQP2; ARFGAP3; ARL5C; ASB14; ASCL5; AVP; B3GNT7; BCAT2; BCL2L14; BDKRB1; BEGAIN; BPIFA1; BPIFB1; BPIFB4; BTN1A1; C11orf52; C15orf56; C19orf57; C19orf73; C1orf127; C1orf210; C2orf72; C4BPA; C4BPB; C9; CA12; CALHM3; CALML6; CAMK2N2; CAPN12; CASP9; CASR; CBFA2T3; CBLC; CCDC141;…	0.916318
GTEx V8	Skin Not Sun Exposed (Suprapubic)	560	2175	0.573282	0.931583	ABCA4; ABCD3; ABCF1; ABHD17C; ABRAXAS2; ABT1; ACKR4; ACSM6; ACVR1B; ACVR2A; ADAM15; ADK; ADNP2; AHDC1; AK7; ALDH3A2; ALG1L; ANKFN1; ANO1; ANO9; ANXA9; AP1G1; APH1A; APRT; APTX; AQP3; AQP5; ARF5; ARFGAP2; ARHGEF19; ARL15; ARL5A; ARMH3; ASAP3; ASCL2; ATG101; ATG16L1; ATG2B; ATG9B; ATP1B3; ATP2C2; ATP6V0A2; ATPAF2; ATXN1L; B4GALNT3; BAG1; BAZ1A; BCL11A; BCL11B; BCL9L; BEST2; BMP7; BNC1; BNIPL; BOLA1…	1.01013	463	2176	0.810876	0.999704	ABCA4; ABCD3; ABCF1; ABHD17C; ABRAXAS2; ABT1; ACKR4; ACSM6; ACVR1B; ACVR2A; ADAM15; ADK; ADNP2; AK7; ANO1; ANO9; ANXA9; APH1A; APRT; APTX; AQP3; AQP5; ARF5; ARFGAP2; ARHGEF19; ARL15; ARMH3; ASCL2; ATG101; ATG16L1; ATG2B; ATG9B; ATP1B3; ATP6V0A2; B4GALNT3; BAG1; BCL11A; BCL11B; BCL9L; BMP7; BNC1; BNIPL; BOLA1; BTAF1; BTBD16; C11orf49; C15orf62; C1orf116; C1orf21; C1orf210; C6orf15; C6orf47; C9orf1…	0.980978
GTEx V8	Testis	218	933	0.985086	0.999826	ABHD1; ACR; ACTL10; ADAD2; AFG1L; AGBL2; AGBL5; AKAP3; ATP6V1E2; BCL2L14; BPIFA3; BRAP; BTBD18; BTG4; C10orf53; C16orf90; C16orf92; C16orf97; C17orf64; C17orf98; C19orf57; C19orf67; C1orf141; C1orf194; C1orf56; C20orf141; C20orf173; C22orf23; C2orf16; C2orf73; C2orf78; C3orf84; C8orf74; CABLES2; CAGE1; CAPN11; CATSPER1; CCDC136; CCDC157; CCDC158; CCDC166; CCDC73; CCHCR1; CENPS; CFAP221; CFAP57; C…	0.881594	183	930	0.985547	0.999704	ABHD1; ACR; ACTL10; AFG1L; AGBL2; AGBL5; AKAP3; ATP6V1E2; BCL2L14; BPIFA3; BRAP; BTBD18; BTG4; C10orf53; C16orf90; C16orf92; C17orf64; C17orf98; C19orf57; C19orf67; C1orf141; C1orf194; C1orf56; C20orf141; C20orf173; C22orf23; C2orf16; C2orf73; C2orf78; C3orf84; CABLES2; CAGE1; CAPN11; CATSPER1; CCDC136; CCDC158; CCDC73; CCHCR1; CENPS; CFAP221; CFAP57; CHRNB4; CIB4; CNBD2; COX8C; CTCFL; DNAJC5B; D…	0.885843
