# Supplementary material for: Discovery and prioritization of variants and genes for kidney function in >1.2 million individuals
Source: Nat Commun. 2021 Jul 16;12:4350. doi: 10.1038/s41467-021-24491-0 (PMC8285412; doi:10.1038/s41467-021-24491-0)
Supplement: Supplementary file 25 — Supplementary Data 19 [file 41467_2021_24491_MOESM25_ESM.xlsx]

## Sheet: SD19 DEPICT gene set enrich
Supplementary Data 19. DEPICT gene set enrichment analyses. Shown are the results from the DEPICT gene set enrichment analyses based on genome-wide significant variants from the primary meta-analyis (P<5x10-8) mapping to (i) the 424 eGFRcrea loci or (ii) the 343 eGFRcys/BUN validated loci. Significant enrichment is determined by FDR<5% (bold). P values are two-sided and were derived using an enri…
		424 loci		348 eGFRcys/BUN loci
Gene set ID	Gene set description	P	FDR	P	FDR
ENSG00000005339	CREBBP PPI subnetwork	3.07e-14	<0.01	5.32e-14	<0.01
KEGG_BLADDER_CANCER	KEGG_BLADDER_CANCER	4.31e-15	<0.01	8.45e-14	<0.01
ENSG00000186350	RXRA PPI subnetwork	7.67e-15	<0.01	1.08e-12	<0.01
GO:0000981	sequence-specific DNA binding RNA polymerase II transcription factor activity	9.62e-14	<0.01	1.28e-12	<0.01
MP:0001698	decreased embryo size	1.9e-14	<0.01	1.98e-12	<0.01
GO:0071495	cellular response to endogenous stimulus	1.98e-12	<0.01	4.27e-12	<0.01
GO:0032870	cellular response to hormone stimulus	3.26e-12	<0.01	4.39e-12	<0.01
ENSG00000138798	EGF PPI subnetwork	4.24e-11	<0.01	5.48e-12	<0.01
MP:0001722	pale yolk sac	5.14e-15	<0.01	5.56e-12	<0.01
MP:0003229	abnormal vitelline vasculature morphology	8.88e-12	<0.01	5.56e-12	<0.01
MP:0005558	decreased creatinine clearance	4.61e-11	<0.01	1.48e-11	<0.01
GO:0016323	basolateral plasma membrane	6.79e-15	<0.01	1.63e-11	<0.01
GO:0008134	transcription factor binding	1.02e-12	<0.01	2.11e-11	<0.01
GO:0006006	glucose metabolic process	1.67e-12	<0.01	9.67e-11	<0.01
MP:0006264	decreased systemic arterial systolic blood pressure	4.18e-10	<0.01	1.13e-10	<0.01
MP:0011098	complete embryonic lethality during organogenesis	7.09e-12	<0.01	1.38e-10	<0.01
REACTOME_GAB1_SIGNALOSOME	REACTOME_GAB1_SIGNALOSOME	4.38e-09	<0.01	1.58e-10	<0.01
MP:0003984	embryonic growth retardation	1.59e-11	<0.01	1.6e-10	<0.01
ENSG00000100815	TRIP11 PPI subnetwork	2.44e-07	<0.01	2.02e-10	<0.01
ENSG00000100393	EP300 PPI subnetwork	1.81e-10	<0.01	4.66e-10	<0.01
MP:0001762	polyuria	7.43e-11	<0.01	4.8e-10	<0.01
GO:0000122	negative regulation of transcription from RNA polymerase II promoter	2.05e-11	<0.01	7.38e-10	<0.01
ENSG00000162409	PRKAA2 PPI subnetwork	9e-10	<0.01	7.75e-10	<0.01
GO:0005924	cell-substrate adherens junction	1.89e-12	<0.01	1.04e-09	<0.01
ENSG00000146950	SHROOM2 PPI subnetwork	3.82e-07	<0.01	1.45e-09	<0.01
GO:0071375	cellular response to peptide hormone stimulus	1.87e-08	<0.01	1.54e-09	<0.01
MP:0001711	abnormal placenta morphology	2.99e-14	<0.01	1.58e-09	<0.01
KEGG_THYROID_CANCER	KEGG_THYROID_CANCER	1.69e-11	<0.01	1.66e-09	<0.01
GO:0019318	hexose metabolic process	1.9e-10	<0.01	2e-09	<0.01
GO:0005925	focal adhesion	2.69e-12	<0.01	2.13e-09	<0.01
GO:0032868	response to insulin stimulus	1.15e-09	<0.01	2.74e-09	<0.01
ENSG00000151090	THRB PPI subnetwork	3.88e-10	<0.01	2.85e-09	<0.01
MP:0002988	decreased urine osmolality	2.4e-09	<0.01	2.87e-09	<0.01
ENSG00000204673	AKT1S1 PPI subnetwork	4.45e-06	<0.01	3.08e-09	<0.01
ENSG00000115641	FHL2 PPI subnetwork	5.04e-12	<0.01	3.5e-09	<0.01
GO:0010906	regulation of glucose metabolic process	7.5e-10	<0.01	3.52e-09	<0.01
ENSG00000126001	CEP250 PPI subnetwork	3.53e-06	<0.01	3.77e-09	<0.01
GO:0043434	response to peptide hormone stimulus	2.7e-08	<0.01	3.99e-09	<0.01
ENSG00000142208	AKT1 PPI subnetwork	4.59e-09	<0.01	4.45e-09	<0.01
MP:0006317	decreased urine sodium level	5.17e-10	<0.01	4.83e-09	<0.01
MP:0003402	decreased liver weight	4.55e-09	<0.01	4.84e-09	<0.01
GO:0005667	transcription factor complex	3.34e-10	<0.01	5.46e-09	<0.01
KEGG_PROSTATE_CANCER	KEGG_PROSTATE_CANCER	2.93e-09	<0.01	5.56e-09	<0.01
ENSG00000107560	RAB11FIP2 PPI subnetwork	3.12e-06	<0.01	5.67e-09	<0.01
GO:0032869	cellular response to insulin stimulus	4.13e-08	<0.01	6.28e-09	<0.01
ENSG00000140992	PDPK1 PPI subnetwork	6.87e-09	<0.01	6.66e-09	<0.01
MP:0011086	partial postnatal lethality	1.15e-10	<0.01	7.16e-09	<0.01
ENSG00000078900	TP73 PPI subnetwork	3.18e-07	<0.01	7.57e-09	<0.01
REACTOME_PI3K_EVENTS_IN_ERBB2_SIGNALING	REACTOME_PI3K_EVENTS_IN_ERBB2_SIGNALING	4.58e-07	<0.01	7.57e-09	<0.01
ENSG00000070882	OSBPL3 PPI subnetwork	1.9e-06	<0.01	7.66e-09	<0.01
ENSG00000175029	CTBP2 PPI subnetwork	5.49e-07	<0.01	7.79e-09	<0.01
ENSG00000112062	MAPK14 PPI subnetwork	6.42e-12	<0.01	8.36e-09	<0.01
MP:0000601	small liver	2.59e-10	<0.01	9.74e-09	<0.01
ENSG00000131759	RARA PPI subnetwork	3.73e-09	<0.01	1.01e-08	<0.01
ENSG00000007866	TEAD3 PPI subnetwork	1.2e-05	<0.01	1.02e-08	<0.01
GO:0019900	kinase binding	1.71e-08	<0.01	1.07e-08	<0.01
MP:0009643	abnormal urine homeostasis	1.11e-09	<0.01	1.23e-08	<0.01
GO:0030055	cell-substrate junction	1.21e-11	<0.01	1.27e-08	<0.01
MP:0001596	hypotension	1.2e-08	<0.01	1.34e-08	<0.01
MP:0001732	postnatal growth retardation	6.72e-10	<0.01	1.41e-08	<0.01
ENSG00000205250	E2F4 PPI subnetwork	4.67e-05	<0.01	1.45e-08	<0.01
ENSG00000175387	SMAD2 PPI subnetwork	4.12e-10	<0.01	1.82e-08	<0.01
MP:0003068	enlarged kidney	7.52e-11	<0.01	1.83e-08	<0.01
MP:0011108	partial embryonic lethality during organogenesis	1.69e-09	<0.01	1.86e-08	<0.01
ENSG00000065882	TBC1D1 PPI subnetwork	4.1e-07	<0.01	2.28e-08	<0.01
MP:0002891	increased insulin sensitivity	2.51e-09	<0.01	2.34e-08	<0.01
ENSG00000100030	MAPK1 PPI subnetwork	2.64e-09	<0.01	2.58e-08	<0.01
ENSG00000123836	PFKFB2 PPI subnetwork	6.69e-07	<0.01	2.58e-08	<0.01
GO:0044212	transcription regulatory region DNA binding	6.44e-09	<0.01	2.7e-08	<0.01
ENSG00000068615	REEP1 PPI subnetwork	5.23e-07	<0.01	2.75e-08	<0.01
MP:0005565	increased blood urea nitrogen level	1.76e-08	<0.01	2.79e-08	<0.01
MP:0005627	increased circulating potassium level	5.92e-07	<0.01	3.11e-08	<0.01
ENSG00000140464	PML PPI subnetwork	2.85e-08	<0.01	3.17e-08	<0.01
MP:0001719	absent vitelline blood vessels	3.82e-09	<0.01	3.19e-08	<0.01
GO:0000982	RNA polymerase II core promoter proximal region sequence-specific DNA binding transcription factor activity	7.01e-08	<0.01	3.51e-08	<0.01
ENSG00000141646	SMAD4 PPI subnetwork	5.62e-10	<0.01	4.12e-08	<0.01
GO:0000975	regulatory region DNA binding	8.36e-09	<0.01	4.21e-08	<0.01
GO:0001067	regulatory region nucleic acid binding	8.36e-09	<0.01	4.21e-08	<0.01
GO:0001701	in utero embryonic development	1.4e-08	<0.01	4.53e-08	<0.01
ENSG00000147010	SH3KBP1 PPI subnetwork	4.2e-07	<0.01	4.65e-08	<0.01
ENSG00000105662	CRTC1 PPI subnetwork	8.42e-07	<0.01	4.92e-08	<0.01
ENSG00000105699	LSR PPI subnetwork	5.95e-07	<0.01	5.45e-08	<0.01
MP:0011099	complete lethality throughout fetal growth and development	5.27e-08	<0.01	5.57e-08	<0.01
ENSG00000129250	KIF1C PPI subnetwork	8.87e-06	<0.01	5.74e-08	<0.01
ENSG00000050820	BCAR1 PPI subnetwork	1.24e-08	<0.01	6.94e-08	<0.01
ENSG00000019991	HGF PPI subnetwork	7.14e-09	<0.01	7.56e-08	<0.01
MP:0003717	pallor	5.49e-11	<0.01	7.74e-08	<0.01
MP:0000596	abnormal liver development	5.24e-07	<0.01	7.94e-08	<0.01
ENSG00000156675	RAB11FIP1 PPI subnetwork	4.25e-06	<0.01	7.95e-08	<0.01
MP:0002135	abnormal kidney morphology	9.89e-09	<0.01	8.31e-08	<0.01
ENSG00000166949	SMAD3 PPI subnetwork	7.47e-10	<0.01	8.48e-08	<0.01
REACTOME_PI3KAKT_ACTIVATION	REACTOME_PI3KAKT_ACTIVATION	1.28e-05	<0.01	9.56e-08	<0.01
MP:0008803	abnormal placental labyrinth vasculature morphology	7.31e-11	<0.01	9.72e-08	<0.01
ENSG00000123358	NR4A1 PPI subnetwork	2.14e-08	<0.01	1.03e-07	<0.01
GO:0003705	RNA polymerase II distal enhancer sequence-specific DNA binding transcription factor activity	1.19e-07	<0.01	1.04e-07	<0.01
GO:0005996	monosaccharide metabolic process	2.27e-08	<0.01	1.06e-07	<0.01
GO:0006109	regulation of carbohydrate metabolic process	1.43e-07	<0.01	1.09e-07	<0.01
MP:0005031	abnormal trophoblast layer morphology	2.43e-07	<0.01	1.1e-07	<0.01
MP:0011090	partial perinatal lethality	4.79e-09	<0.01	1.25e-07	<0.01
ENSG00000137171	KLC4 PPI subnetwork	1.41e-06	<0.01	1.3e-07	<0.01
MP:0010124	decreased bone mineral content	6.63e-10	<0.01	1.62e-07	<0.01
GO:0010675	regulation of cellular carbohydrate metabolic process	3.15e-07	<0.01	1.87e-07	<0.01
GO:0000988	protein binding transcription factor activity	7.6e-07	<0.01	1.95e-07	<0.01
ENSG00000124151	NCOA3 PPI subnetwork	1.36e-06	<0.01	2.11e-07	<0.01
ENSG00000126351	THRA PPI subnetwork	2.28e-06	<0.01	2.16e-07	<0.01
GO:0004879	ligand-activated sequence-specific DNA binding RNA polymerase II transcription factor activity	2.55e-07	<0.01	2.17e-07	<0.01
KEGG_NON_SMALL_CELL_LUNG_CANCER	KEGG_NON_SMALL_CELL_LUNG_CANCER	1.56e-06	<0.01	2.26e-07	<0.01
MP:0000295	trabecula carnea hypoplasia	1.89e-09	<0.01	2.33e-07	<0.01
ENSG00000078061	ARAF PPI subnetwork	1.71e-09	<0.01	2.37e-07	<0.01
MP:0001716	abnormal placenta labyrinth morphology	1.01e-09	<0.01	2.41e-07	<0.01
MP:0003014	abnormal kidney medulla morphology	6.13e-06	<0.01	2.49e-07	<0.01
MP:0002666	increased circulating aldosterone level	8.35e-08	<0.01	2.58e-07	<0.01
ENSG00000141736	ERBB2 PPI subnetwork	1.78e-06	<0.01	2.59e-07	<0.01
ENSG00000160691	SHC1 PPI subnetwork	7e-08	<0.01	2.72e-07	<0.01
ENSG00000129152	MYOD1 PPI subnetwork	2.56e-09	<0.01	2.78e-07	<0.01
ENSG00000105647	PIK3R2 PPI subnetwork	3.47e-07	<0.01	2.79e-07	<0.01
ENSG00000174485	DENND4A PPI subnetwork	5.49e-05	<0.01	2.83e-07	<0.01
MP:0005325	abnormal renal glomerulus morphology	4.4e-08	<0.01	2.88e-07	<0.01
ENSG00000186951	PPARA PPI subnetwork	2.26e-09	<0.01	2.96e-07	<0.01
ENSG00000120709	FAM53C PPI subnetwork	3.43e-06	<0.01	2.99e-07	<0.01
ENSG00000117266	CDK18 PPI subnetwork	0.000118	<0.01	3.16e-07	<0.01
ENSG00000091831	ESR1 PPI subnetwork	2.1e-08	<0.01	3.17e-07	<0.01
MP:0011101	partial prenatal lethality	1.22e-08	<0.01	3.25e-07	<0.01
KEGG_INSULIN_SIGNALING_PATHWAY	KEGG_INSULIN_SIGNALING_PATHWAY	2.23e-10	<0.01	3.27e-07	<0.01
MP:0003674	oxidative stress	2.67e-08	<0.01	3.31e-07	<0.01
ENSG00000150907	FOXO1 PPI subnetwork	4.07e-08	<0.01	4.17e-07	<0.01
REACTOME_GLUCONEOGENESIS	REACTOME_GLUCONEOGENESIS	2.33e-08	<0.01	4.64e-07	<0.01
MP:0011092	complete embryonic lethality	2.44e-06	<0.01	4.72e-07	<0.01
ENSG00000061273	HDAC7 PPI subnetwork	2.31e-06	<0.01	4.98e-07	<0.01
MP:0002080	prenatal lethality	1.24e-06	<0.01	5.34e-07	<0.01
MP:0000266	abnormal heart morphology	4.5e-09	<0.01	5.46e-07	<0.01
ENSG00000132170	PPARG PPI subnetwork	5.2e-10	<0.01	5.71e-07	<0.01
GO:0008286	insulin receptor signaling pathway	9.3e-06	<0.01	5.75e-07	<0.01
KEGG_CHRONIC_MYELOID_LEUKEMIA	KEGG_CHRONIC_MYELOID_LEUKEMIA	1.12e-06	<0.01	5.77e-07	<0.01
MP:0009642	abnormal blood homeostasis	4.33e-07	<0.01	5.79e-07	<0.01
GO:0031625	ubiquitin protein ligase binding	2.61e-07	<0.01	6.11e-07	<0.01
ENSG00000163486	SRGAP2 PPI subnetwork	4.6e-05	<0.01	6.26e-07	<0.01
ENSG00000136352	NKX2-1 PPI subnetwork	1.16e-06	<0.01	6.51e-07	<0.01
ENSG00000101665	SMAD7 PPI subnetwork	1.19e-07	<0.01	6.81e-07	<0.01
ENSG00000198646	NCOA6 PPI subnetwork	1.98e-08	<0.01	6.81e-07	<0.01
MP:0005459	decreased percent body fat	4.34e-06	<0.01	6.95e-07	<0.01
MP:0002727	decreased circulating insulin level	5.01e-07	<0.01	7.08e-07	<0.01
ENSG00000152518	ZFP36L2 PPI subnetwork	4.32e-05	<0.01	7.43e-07	<0.01
MP:0011109	partial lethality throughout fetal growth and development	4.45e-08	<0.01	7.55e-07	<0.01
GO:0035257	nuclear hormone receptor binding	9.16e-07	<0.01	7.96e-07	<0.01
GO:0019901	protein kinase binding	4.7e-07	<0.01	8.11e-07	<0.01
GO:0000989	transcription factor binding transcription factor activity	4.05e-06	<0.01	8.15e-07	<0.01
REACTOME_SIGNALING_BY_EGFR	REACTOME_SIGNALING_BY_EGFR	3.67e-06	<0.01	8.9e-07	<0.01
ENSG00000100644	HIF1A PPI subnetwork	1.49e-06	<0.01	8.95e-07	<0.01
GO:0035295	tube development	9.4e-07	<0.01	9.17e-07	<0.01
ENSG00000173511	VEGFB PPI subnetwork	6.05e-07	<0.01	9.59e-07	<0.01
GO:0009968	negative regulation of signal transduction	1.13e-06	<0.01	9.74e-07	<0.01
GO:0043009	chordate embryonic development	4.93e-08	<0.01	9.83e-07	<0.01
REACTOME_SIGNALING_BY_EGFR_IN_CANCER	REACTOME_SIGNALING_BY_EGFR_IN_CANCER	2.61e-06	<0.01	9.88e-07	<0.01
GO:0003706	ligand-regulated transcription factor activity	2.84e-07	<0.01	1e-06	<0.01
ENSG00000140396	NCOA2 PPI subnetwork	2.39e-07	<0.01	1.01e-06	<0.01
ENSG00000107643	MAPK8 PPI subnetwork	1.38e-07	<0.01	1.03e-06	<0.01
ENSG00000065361	ERBB3 PPI subnetwork	2.66e-05	<0.01	1.04e-06	<0.01
GO:0003712	transcription cofactor activity	3.83e-06	<0.01	1.05e-06	<0.01
MP:0000519	hydronephrosis	7.84e-07	<0.01	1.09e-06	<0.01
ENSG00000099308	MAST3 PPI subnetwork	6.18e-05	<0.01	1.1e-06	<0.01
ENSG00000104892	KLC3 PPI subnetwork	9.06e-05	<0.01	1.17e-06	<0.01
KEGG_SMALL_CELL_LUNG_CANCER	KEGG_SMALL_CELL_LUNG_CANCER	3.59e-07	<0.01	1.18e-06	<0.01
REACTOME_SIGNALING_BY_ERBB4	REACTOME_SIGNALING_BY_ERBB4	1.83e-06	<0.01	1.22e-06	<0.01
MP:0001785	edema	1.57e-06	<0.01	1.26e-06	<0.01
ENSG00000148400	NOTCH1 PPI subnetwork	7.09e-06	<0.01	1.27e-06	<0.01
ENSG00000155506	LARP1 PPI subnetwork	0.000104	<0.01	1.27e-06	<0.01
ENSG00000121879	PIK3CA PPI subnetwork	5.07e-07	<0.01	1.28e-06	<0.01
ENSG00000135930	EIF4E2 PPI subnetwork	8.11e-06	<0.01	1.35e-06	<0.01
ENSG00000084676	NCOA1 PPI subnetwork	1.48e-07	<0.01	1.43e-06	<0.01
KEGG_PATHWAYS_IN_CANCER	KEGG_PATHWAYS_IN_CANCER	2.93e-08	<0.01	1.5e-06	<0.01
MP:0002702	decreased circulating free fatty acid level	3.94e-08	<0.01	1.5e-06	<0.01
REACTOME_PIP3_ACTIVATES_AKT_SIGNALING	REACTOME_PIP3_ACTIVATES_AKT_SIGNALING	1.74e-05	<0.01	1.54e-06	<0.01
ENSG00000198176	TFDP1 PPI subnetwork	2.73e-05	<0.01	1.55e-06	<0.01
MP:0000521	abnormal kidney cortex morphology	7.34e-07	<0.01	1.59e-06	<0.01
MP:0001426	polydipsia	5.05e-07	<0.01	1.66e-06	<0.01
MP:0000260	abnormal angiogenesis	8.53e-07	<0.01	1.7e-06	<0.01
ENSG00000118971	CCND2 PPI subnetwork	1.48e-05	<0.01	1.8e-06	<0.01
GO:0005912	adherens junction	1.75e-08	<0.01	1.81e-06	<0.01
MP:0003331	hepatocellular carcinoma	5.63e-07	<0.01	1.84e-06	<0.01
KEGG_FOCAL_ADHESION	KEGG_FOCAL_ADHESION	6.26e-08	<0.01	1.87e-06	<0.01
REACTOME_SIGNALING_BY_ERBB2	REACTOME_SIGNALING_BY_ERBB2	3.13e-05	<0.01	1.99e-06	<0.01
ENSG00000112658	SRF PPI subnetwork	1.25e-06	<0.01	2.04e-06	<0.01
GO:0003707	steroid hormone receptor activity	1.9e-06	<0.01	2.1e-06	<0.01
GO:0009792	embryo development ending in birth or egg hatching	9.53e-08	<0.01	2.26e-06	<0.01
REACTOME_SIGNALLING_BY_NGF	REACTOME_SIGNALLING_BY_NGF	0.000123	<0.01	2.27e-06	<0.01
MP:0006316	increased urine sodium level	6.55e-06	<0.01	2.28e-06	<0.01
ENSG00000161638	ITGA5 PPI subnetwork	9.43e-10	<0.01	2.3e-06	<0.01
ENSG00000174292	TNK1 PPI subnetwork	4.15e-07	<0.01	2.35e-06	<0.01
GO:0035591	signaling adaptor activity	2.19e-06	<0.01	2.53e-06	<0.01
ENSG00000017427	IGF1 PPI subnetwork	4.21e-08	<0.01	2.64e-06	<0.01
MP:0000292	distended pericardium	4.92e-08	<0.01	2.74e-06	<0.01
MP:0004076	abnormal vitelline vascular remodeling	5.27e-07	<0.01	2.78e-06	<0.01
MP:0003231	abnormal placenta vasculature	1.23e-06	<0.01	2.87e-06	<0.01
MP:0003396	abnormal embryonic hematopoiesis	2.49e-06	<0.01	2.89e-06	<0.01
ENSG00000166913	YWHAB PPI subnetwork	7.2e-08	<0.01	2.9e-06	<0.01
ENSG00000170759	KIF5B PPI subnetwork	7.34e-07	<0.01	2.92e-06	<0.01
GO:0008013	beta-catenin binding	2.46e-06	<0.01	3.07e-06	<0.01
MP:0002833	increased heart weight	6.66e-06	<0.01	3.12e-06	<0.01
MP:0002843	decreased systemic arterial blood pressure	3.26e-06	<0.01	3.35e-06	<0.01
MP:0006042	increased apoptosis	9.76e-05	<0.01	3.43e-06	<0.01
MP:0009674	decreased birth weight	1.19e-05	<0.01	3.48e-06	<0.01
GO:0046965	retinoid X receptor binding	4.52e-06	<0.01	3.56e-06	<0.01
ENSG00000051382	PIK3CB PPI subnetwork	1.07e-05	<0.01	3.63e-06	<0.01
GO:0051427	hormone receptor binding	1.22e-06	<0.01	3.8e-06	<0.01
MP:0002875	decreased erythrocyte cell number	4.13e-07	<0.01	3.8e-06	<0.01
ENSG00000185950	IRS2 PPI subnetwork	3.72e-07	<0.01	3.93e-06	<0.01
ENSG00000100311	PDGFB PPI subnetwork	2.04e-07	<0.01	4.07e-06	<0.01
GO:0003714	transcription corepressor activity	6.49e-06	<0.01	4.18e-06	<0.01
REACTOME_SIGNALING_BY_INSULIN_RECEPTOR	REACTOME_SIGNALING_BY_INSULIN_RECEPTOR	2.34e-05	<0.01	4.18e-06	<0.01
KEGG_LEUKOCYTE_TRANSENDOTHELIAL_MIGRATION	KEGG_LEUKOCYTE_TRANSENDOTHELIAL_MIGRATION	1.35e-05	<0.01	4.2e-06	<0.01
MP:0000189	hypoglycemia	8.62e-09	<0.01	4.23e-06	<0.01
GO:0005625	soluble fraction	1.99e-10	<0.01	4.3e-06	<0.01
ENSG00000126562	WNK4 PPI subnetwork	2.18e-06	<0.01	4.34e-06	<0.01
ENSG00000125686	MED1 PPI subnetwork	7.52e-08	<0.01	4.42e-06	<0.01
GO:0001077	RNA polymerase II core promoter proximal region sequence-specific DNA binding transcription factor activity involved in positive regulation of transcription	2.19e-05	<0.01	4.71e-06	<0.01
MP:0003031	acidosis	1.09e-06	<0.01	4.74e-06	<0.01
KEGG_ENDOMETRIAL_CANCER	KEGG_ENDOMETRIAL_CANCER	6.24e-06	<0.01	4.92e-06	<0.01
MP:0002128	abnormal blood circulation	9.93e-08	<0.01	4.92e-06	<0.01
GO:0046332	SMAD binding	2.13e-06	<0.01	5.06e-06	<0.01
ENSG00000143437	ARNT PPI subnetwork	1.72e-05	<0.01	5.16e-06	<0.01
ENSG00000105976	MET PPI subnetwork	7.39e-06	<0.01	5.19e-06	<0.01
ENSG00000146648	EGFR PPI subnetwork	1.69e-06	<0.01	5.23e-06	<0.01
MP:0004255	abnormal spongiotrophoblast layer morphology	2.19e-07	<0.01	5.5e-06	<0.01
MP:0002705	dilated renal tubules	1.49e-06	<0.01	5.54e-06	<0.01
MP:0001633	poor circulation	1.67e-05	<0.01	5.56e-06	<0.01
REACTOME_PI:3K_CASCADE	REACTOME_PI:3K_CASCADE	3.72e-05	<0.01	5.57e-06	<0.01
MP:0001783	decreased white adipose tissue amount	5.03e-06	<0.01	5.58e-06	<0.01
MP:0000280	thin ventricular wall	8.63e-06	<0.01	5.64e-06	<0.01
ENSG00000065054	SLC9A3R2 PPI subnetwork	3.46e-06	<0.01	5.69e-06	<0.01
ENSG00000075413	MARK3 PPI subnetwork	5.39e-07	<0.01	5.69e-06	<0.01
ENSG00000111859	NEDD9 PPI subnetwork	4.75e-08	<0.01	5.69e-06	<0.01
MP:0004618	thoracic vertebral transformation	4.28e-05	<0.01	5.72e-06	<0.01
GO:0018105	peptidyl-serine phosphorylation	6.8e-06	<0.01	5.74e-06	<0.01
ENSG00000140443	IGF1R PPI subnetwork	7.15e-06	<0.01	5.78e-06	<0.01
MP:0005619	increased urine potassium level	1.31e-06	<0.01	5.8e-06	<0.01
REACTOME_DOWNSTREAM_SIGNAL_TRANSDUCTION	REACTOME_DOWNSTREAM_SIGNAL_TRANSDUCTION	3.21e-05	<0.01	5.81e-06	<0.01
ENSG00000119630	PGF PPI subnetwork	1.48e-06	<0.01	6.07e-06	<0.01
MP:0003795	abnormal bone structure	1.27e-06	<0.01	6.08e-06	<0.01
ENSG00000115904	SOS1 PPI subnetwork	1.66e-05	<0.01	6.15e-06	<0.01
GO:0004713	protein tyrosine kinase activity	4.59e-06	<0.01	6.15e-06	<0.01
ENSG00000149257	SERPINH1 PPI subnetwork	2.5e-06	<0.01	6.16e-06	<0.01
GO:0001763	morphogenesis of a branching structure	5.73e-07	<0.01	6.24e-06	<0.01
ENSG00000100014	SPECC1L PPI subnetwork	3.13e-06	<0.01	6.54e-06	<0.01
ENSG00000103275	UBE2I PPI subnetwork	5.85e-05	<0.01	6.72e-06	<0.01
GO:0001568	blood vessel development	6.15e-07	<0.01	6.93e-06	<0.01
ENSG00000165197	FIGF PPI subnetwork	2.04e-06	<0.01	7.1e-06	<0.01
ENSG00000081189	MEF2C PPI subnetwork	0.000198	<0.01	7.16e-06	<0.01
ENSG00000169398	PTK2 PPI subnetwork	2.43e-06	<0.01	7.27e-06	<0.01
MP:0002086	abnormal extraembryonic tissue morphology	2.22e-07	<0.01	7.3e-06	<0.01
ENSG00000159840	ZYX PPI subnetwork	2.38e-05	<0.01	7.52e-06	<0.01
ENSG00000185634	SHC4 PPI subnetwork	6.77e-06	<0.01	7.76e-06	<0.01
GO:0048729	tissue morphogenesis	5.8e-07	<0.01	7.84e-06	<0.01
REACTOME_INTEGRIN_CELL_SURFACE_INTERACTIONS	REACTOME_INTEGRIN_CELL_SURFACE_INTERACTIONS	1.88e-07	<0.01	8.01e-06	<0.01
MP:0000157	abnormal sternum morphology	5.34e-06	<0.01	8.04e-06	<0.01
MP:0005292	improved glucose tolerance	7.88e-07	<0.01	8.1e-06	<0.01
ENSG00000023734	STRAP PPI subnetwork	5.69e-06	<0.01	8.35e-06	<0.01
ENSG00000116478	HDAC1 PPI subnetwork	5.95e-06	<0.01	8.4e-06	<0.01
MP:0009133	decreased white fat cell size	9.28e-06	<0.01	8.47e-06	<0.01
ENSG00000145431	PDGFC PPI subnetwork	8.7e-06	<0.01	8.73e-06	<0.01
ENSG00000170962	PDGFD PPI subnetwork	8.7e-06	<0.01	8.73e-06	<0.01
GO:0048568	embryonic organ development	3.16e-07	<0.01	8.78e-06	<0.01
MP:0004921	decreased placenta weight	6.36e-08	<0.01	8.86e-06	<0.01
ENSG00000198373	WWP2 PPI subnetwork	4e-07	<0.01	9e-06	<0.01
REACTOME_INSULIN_RECEPTOR_SIGNALLING_CASCADE	REACTOME_INSULIN_RECEPTOR_SIGNALLING_CASCADE	1.27e-05	<0.01	9.17e-06	<0.01
REACTOME_IRS:MEDIATED_SIGNALLING	REACTOME_IRS:MEDIATED_SIGNALLING	1.49e-05	<0.01	9.34e-06	<0.01
REACTOME_IRS:RELATED_EVENTS	REACTOME_IRS:RELATED_EVENTS	1.49e-05	<0.01	9.34e-06	<0.01
GO:0000118	histone deacetylase complex	6.01e-06	<0.01	9.53e-06	<0.01
GO:0009991	response to extracellular stimulus	4.77e-06	<0.01	9.62e-06	<0.01
ENSG00000171681	ATF7IP PPI subnetwork	2.32e-06	<0.01	9.68e-06	<0.01
ENSG00000141506	PIK3R5 PPI subnetwork	5.9e-06	<0.01	9.94e-06	<0.01
GO:0071383	cellular response to steroid hormone stimulus	2.32e-06	<0.01	1.03e-05	<0.01
GO:0031490	chromatin DNA binding	8.9e-08	<0.01	1.04e-05	<0.01
GO:0004691	cAMP-dependent protein kinase activity	2.31e-05	<0.01	1.05e-05	<0.01
GO:0006094	gluconeogenesis	1.53e-06	<0.01	1.05e-05	<0.01
ENSG00000109458	GAB1 PPI subnetwork	1.32e-05	<0.01	1.07e-05	<0.01
MP:0000063	decreased bone mineral density	7.18e-08	<0.01	1.09e-05	<0.01
GO:0001078	RNA polymerase II core promoter proximal region sequence-specific DNA binding transcription factor activity involved in negative regulation of transcription	1.32e-05	<0.01	1.11e-05	<0.01
ENSG00000120509	PDZD11 PPI subnetwork	7.56e-06	<0.01	1.13e-05	<0.01
ENSG00000206088	ENSG00000206088 PPI subnetwork	5.29e-05	<0.01	1.16e-05	<0.01
ENSG00000102882	MAPK3 PPI subnetwork	1.34e-05	<0.01	1.18e-05	<0.01
ENSG00000150630	VEGFC PPI subnetwork	6.99e-06	<0.01	1.19e-05	<0.01
ENSG00000113712	CSNK1A1 PPI subnetwork	1.13e-06	<0.01	1.21e-05	<0.01
GO:0001944	vasculature development	1.55e-06	<0.01	1.21e-05	<0.01
ENSG00000122194	PLG PPI subnetwork	4.54e-08	<0.01	1.22e-05	<0.01
GO:0019319	hexose biosynthetic process	7.62e-07	<0.01	1.23e-05	<0.01
MP:0010025	decreased total body fat amount	4.92e-06	<0.01	1.26e-05	<0.01
ENSG00000180530	NRIP1 PPI subnetwork	3.34e-06	<0.01	1.35e-05	<0.01
GO:0017053	transcriptional repressor complex	9.47e-07	<0.01	1.36e-05	<0.01
MP:0003606	kidney failure	8.9e-06	<0.01	1.36e-05	<0.01
ENSG00000127445	PIN1 PPI subnetwork	1.95e-05	<0.01	1.39e-05	<0.01
ENSG00000050748	MAPK9 PPI subnetwork	3.94e-07	<0.01	1.43e-05	<0.01
GO:0060429	epithelium development	3.85e-06	<0.01	1.45e-05	<0.01
ENSG00000173207	CKS1B PPI subnetwork	6.23e-06	<0.01	1.48e-05	<0.01
GO:0048011	nerve growth factor receptor signaling pathway	0.00274	<0.05	1.48e-05	<0.01
MP:0002168	other aberrant phenotype	2.5e-05	<0.01	1.5e-05	<0.01
REACTOME_NUCLEAR_RECEPTOR_TRANSCRIPTION_PATHWAY	REACTOME_NUCLEAR_RECEPTOR_TRANSCRIPTION_PATHWAY	6.3e-06	<0.01	1.51e-05	<0.01
REACTOME_MTOR_SIGNALLING	REACTOME_MTOR_SIGNALLING	6.42e-05	<0.01	1.52e-05	<0.01
ENSG00000196498	NCOR2 PPI subnetwork	1.66e-05	<0.01	1.54e-05	<0.01
ENSG00000164924	YWHAZ PPI subnetwork	2.61e-06	<0.01	1.6e-05	<0.01
ENSG00000213949	ITGA1 PPI subnetwork	1.84e-06	<0.01	1.6e-05	<0.01
GO:0001890	placenta development	2.06e-06	<0.01	1.61e-05	<0.01
REACTOME_PI3K_EVENTS_IN_ERBB4_SIGNALING	REACTOME_PI3K_EVENTS_IN_ERBB4_SIGNALING	0.000438	<0.01	1.67e-05	<0.01
GO:0048514	blood vessel morphogenesis	1.72e-06	<0.01	1.68e-05	<0.01
MP:0002078	abnormal glucose homeostasis	4.38e-07	<0.01	1.75e-05	<0.01
MP:0001726	abnormal allantois morphology	8.03e-05	<0.01	1.76e-05	<0.01
ENSG00000183072	NKX2-5 PPI subnetwork	5.83e-05	<0.01	1.77e-05	<0.01
MP:0000194	hypercalcemia	1.47e-05	<0.01	1.77e-05	<0.01
ENSG00000054523	KIF1B PPI subnetwork	8.21e-05	<0.01	1.83e-05	<0.01
ENSG00000176165	FOXG1 PPI subnetwork	3.01e-06	<0.01	1.83e-05	<0.01
ENSG00000188130	MAPK12 PPI subnetwork	1.59e-05	<0.01	1.84e-05	<0.01
ENSG00000109339	MAPK10 PPI subnetwork	1.87e-06	<0.01	1.87e-05	<0.01
ENSG00000135100	HNF1A PPI subnetwork	2.69e-05	<0.01	1.9e-05	<0.01
GO:0045177	apical part of cell	3.36e-06	<0.01	1.91e-05	<0.01
REACTOME_NGF_SIGNALLING_VIA_TRKA_FROM_THE_PLASMA_MEMBRANE	REACTOME_NGF_SIGNALLING_VIA_TRKA_FROM_THE_PLASMA_MEMBRANE	0.000509	<0.01	1.95e-05	<0.01
GO:0001655	urogenital system development	3.11e-06	<0.01	1.97e-05	<0.01
REACTOME_REGULATION_OF_INSULIN:LIKE_GROWTH_FACTOR_IGF_ACTIVITY_BY_INSULIN:LIKE_GROWTH_FACTOR_BINDING_PROTEINS_IGFBPS	REACTOME_REGULATION_OF_INSULIN:LIKE_GROWTH_FACTOR_IGF_ACTIVITY_BY_INSULIN:LIKE_GROWTH_FACTOR_BINDING_PROTEINS_IGFBPS	3.68e-06	<0.01	2.03e-05	<0.01
GO:0003713	transcription coactivator activity	0.000116	<0.01	2.04e-05	<0.01
GO:0016324	apical plasma membrane	4.03e-06	<0.01	2.06e-05	<0.01
REACTOME_SIGNALING_BY_FGFR	REACTOME_SIGNALING_BY_FGFR	0.000144	<0.01	2.11e-05	<0.01
GO:0016922	ligand-dependent nuclear receptor binding	0.000179	<0.01	2.19e-05	<0.01
GO:0008285	negative regulation of cell proliferation	2.59e-06	<0.01	2.2e-05	<0.01
GO:0007588	excretion	8.29e-05	<0.01	2.26e-05	<0.01
MP:0005264	glomerulosclerosis	4e-05	<0.01	2.26e-05	<0.01
GO:0048545	response to steroid hormone stimulus	2.04e-07	<0.01	2.42e-05	<0.01
MP:0002672	abnormal branchial arch artery morphology	2.5e-06	<0.01	2.45e-05	<0.01
ENSG00000140009	ESR2 PPI subnetwork	5.99e-05	<0.01	2.46e-05	<0.01
ENSG00000109819	PPARGC1A PPI subnetwork	1.51e-05	<0.01	2.48e-05	<0.01
MP:0002113	abnormal skeleton development	7.43e-07	<0.01	2.5e-05	<0.01
ENSG00000113580	NR3C1 PPI subnetwork	5.57e-07	<0.01	2.53e-05	<0.01
GO:0042826	histone deacetylase binding	4.68e-06	<0.01	2.56e-05	<0.01
GO:0042974	retinoic acid receptor binding	2.71e-05	<0.01	2.56e-05	<0.01
ENSG00000143514	TP53BP2 PPI subnetwork	1.31e-05	<0.01	2.57e-05	<0.01
ENSG00000133740	E2F5 PPI subnetwork	0.000228	<0.01	2.63e-05	<0.01
ENSG00000110880	CORO1C PPI subnetwork	4.92e-06	<0.01	2.66e-05	<0.01
ENSG00000170515	PA2G4 PPI subnetwork	0.000243	<0.01	2.7e-05	<0.01
MP:0003215	renal interstitial fibrosis	5.13e-06	<0.01	2.7e-05	<0.01
ENSG00000120156	TEK PPI subnetwork	8.49e-06	<0.01	2.78e-05	<0.01
MP:0011091	complete prenatal lethality	7.39e-06	<0.01	2.79e-05	<0.01
ENSG00000107263	RAPGEF1 PPI subnetwork	9.41e-05	<0.01	2.83e-05	<0.01
MP:0005202	lethargy	5.98e-05	<0.01	2.84e-05	<0.01
ENSG00000108953	YWHAE PPI subnetwork	2.08e-05	<0.01	2.88e-05	<0.01
GO:0070161	anchoring junction	3.82e-07	<0.01	2.91e-05	<0.01
ENSG00000215320	ENSG00000215320 PPI subnetwork	1.82e-05	<0.01	2.94e-05	<0.01
ENSG00000128052	KDR PPI subnetwork	8.07e-05	<0.01	2.96e-05	<0.01
GO:0007568	aging	9.6e-08	<0.01	2.96e-05	<0.01
MP:0001614	abnormal blood vessel morphology	1.83e-06	<0.01	3e-05	<0.01
ENSG00000074966	TXK PPI subnetwork	0.00111	<0.05	3.04e-05	<0.01
ENSG00000167657	DAPK3 PPI subnetwork	9.73e-06	<0.01	3.11e-05	<0.01
MP:0000267	abnormal heart development	1.87e-06	<0.01	3.11e-05	<0.01
ENSG00000160282	FTCD PPI subnetwork	1.97e-06	<0.01	3.18e-05	<0.01
GO:0035239	tube morphogenesis	2.99e-05	<0.01	3.19e-05	<0.01
MP:0001712	abnormal placenta development	2.61e-05	<0.01	3.26e-05	<0.01
ENSG00000078747	ITCH PPI subnetwork	2.65e-07	<0.01	3.36e-05	<0.01
MP:0000600	liver hypoplasia	7.27e-05	<0.01	3.37e-05	<0.01
GO:0007507	heart development	3.44e-06	<0.01	3.43e-05	<0.01
KEGG_ALDOSTERONE_REGULATED_SODIUM_REABSORPTION	KEGG_ALDOSTERONE_REGULATED_SODIUM_REABSORPTION	1.12e-05	<0.01	3.45e-05	<0.01
GO:0048754	branching morphogenesis of a tube	1.23e-05	<0.01	3.51e-05	<0.01
GO:0061138	morphogenesis of a branching epithelium	1.15e-06	<0.01	3.62e-05	<0.01
GO:0048732	gland development	1.67e-06	<0.01	3.66e-05	<0.01
GO:0019838	growth factor binding	3.2e-06	<0.01	3.7e-05	<0.01
ENSG00000107262	BAG1 PPI subnetwork	7.62e-05	<0.01	3.71e-05	<0.01
REACTOME_DOWNSTREAM_SIGNALING_OF_ACTIVATED_FGFR	REACTOME_DOWNSTREAM_SIGNALING_OF_ACTIVATED_FGFR	0.000258	<0.01	3.74e-05	<0.01
REACTOME_GLUCOSE_METABOLISM	REACTOME_GLUCOSE_METABOLISM	3.35e-07	<0.01	3.74e-05	<0.01
REACTOME_REGULATION_OF_AMPK_ACTIVITY_VIA_LKB1	REACTOME_REGULATION_OF_AMPK_ACTIVITY_VIA_LKB1	0.000571	<0.01	3.81e-05	<0.01
ENSG00000089159	PXN PPI subnetwork	2.5e-06	<0.01	3.82e-05	<0.01
MP:0005331	insulin resistance	8.42e-06	<0.01	3.98e-05	<0.01
REACTOME_PI3K_CASCADE	REACTOME_PI3K_CASCADE	0.000122	<0.01	3.99e-05	<0.01
ENSG00000126934	MAP2K2 PPI subnetwork	1.21e-07	<0.01	4.01e-05	<0.01
ENSG00000105851	PIK3CG PPI subnetwork	1.25e-05	<0.01	4.02e-05	<0.01
ENSG00000171992	SYNPO PPI subnetwork	7.6e-06	<0.01	4.11e-05	<0.01
GO:0001666	response to hypoxia	1.81e-06	<0.01	4.14e-05	<0.01
ENSG00000111424	VDR PPI subnetwork	0.000111	<0.01	4.16e-05	<0.01
GO:0015103	inorganic anion transmembrane transporter activity	7.29e-06	<0.01	4.17e-05	<0.01
ENSG00000171105	INSR PPI subnetwork	1.71e-05	<0.01	4.19e-05	<0.01
GO:0001657	ureteric bud development	8.96e-07	<0.01	4.26e-05	<0.01
ENSG00000167244	IGF2 PPI subnetwork	9.17e-06	<0.01	4.34e-05	<0.01
MP:0011423	kidney cortex atrophy	2.17e-05	<0.01	4.37e-05	<0.01
MP:0004784	abnormal anterior cardinal vein morphology	0.000157	<0.01	4.38e-05	<0.01
GO:0031667	response to nutrient levels	1.69e-05	<0.01	4.53e-05	<0.01
ENSG00000171720	HDAC3 PPI subnetwork	1.75e-06	<0.01	4.71e-05	<0.01
ENSG00000117461	PIK3R3 PPI subnetwork	0.000302	<0.01	4.86e-05	<0.01
REACTOME_ENERGY_DEPENDENT_REGULATION_OF_MTOR_BY_LKB1:AMPK	REACTOME_ENERGY_DEPENDENT_REGULATION_OF_MTOR_BY_LKB1:AMPK	0.000588	<0.01	4.9e-05	<0.01
ENSG00000105204	DYRK1B PPI subnetwork	5.12e-05	<0.01	4.94e-05	<0.01
MP:0003383	abnormal gluconeogenesis	1.39e-05	<0.01	4.95e-05	<0.01
MP:0001654	hepatic necrosis	2.36e-05	<0.01	4.96e-05	<0.01
MP:0004616	lumbar vertebral transformation	0.000178	<0.01	5.02e-05	<0.01
REACTOME_ACTIVATED_AMPK_STIMULATES_FATTY:ACID_OXIDATION_IN_MUSCLE	REACTOME_ACTIVATED_AMPK_STIMULATES_FATTY:ACID_OXIDATION_IN_MUSCLE	0.00079	<0.01	5.17e-05	<0.01
MP:0003446	renal hypoplasia	5.46e-06	<0.01	5.21e-05	<0.01
GO:0009894	regulation of catabolic process	0.000593	<0.01	5.28e-05	<0.01
GO:0048015	phosphatidylinositol-mediated signaling	0.00177	<0.05	5.29e-05	<0.01
GO:0048017	inositol lipid-mediated signaling	0.00177	<0.05	5.29e-05	<0.01
GO:0005083	small GTPase regulator activity	0.000955	<0.01	5.3e-05	<0.01
MP:0002981	increased liver weight	7.18e-06	<0.01	5.34e-05	<0.01
REACTOME_SIGNALING_BY_TGF_BETA	REACTOME_SIGNALING_BY_TGF_BETA	7.55e-06	<0.01	5.37e-05	<0.01
ENSG00000157764	BRAF PPI subnetwork	5.41e-06	<0.01	5.49e-05	<0.01
GO:0005902	microvillus	5.3e-05	<0.01	5.52e-05	<0.01
REACTOME_PKB:MEDIATED_EVENTS	REACTOME_PKB:MEDIATED_EVENTS	7.57e-05	<0.01	5.56e-05	<0.01
GO:0008301	DNA binding, bending	0.000171	<0.01	5.77e-05	<0.01
ENSG00000143384	MCL1 PPI subnetwork	0.000414	<0.01	5.8e-05	<0.01
MP:0000208	decreased hematocrit	6.35e-08	<0.01	5.82e-05	<0.01
ENSG00000064393	HIPK2 PPI subnetwork	2.29e-05	<0.01	5.84e-05	<0.01
ENSG00000157933	SKI PPI subnetwork	8.01e-06	<0.01	5.84e-05	<0.01
MP:0002644	decreased circulating triglyceride level	1.19e-05	<0.01	5.92e-05	<0.01
GO:0019902	phosphatase binding	6.5e-06	<0.01	6.02e-05	<0.01
ENSG00000170365	SMAD1 PPI subnetwork	6.43e-05	<0.01	6.06e-05	<0.01
MP:0001622	abnormal vasculogenesis	0.00077	<0.01	6.1e-05	<0.01
ENSG00000007968	E2F2 PPI subnetwork	0.000942	<0.01	6.11e-05	<0.01
ENSG00000204209	DAXX PPI subnetwork	1.8e-05	<0.01	6.17e-05	<0.01
ENSG00000206206	DAXX PPI subnetwork	1.8e-05	<0.01	6.17e-05	<0.01
ENSG00000206279	DAXX PPI subnetwork	1.8e-05	<0.01	6.17e-05	<0.01
MP:0011427	mesangial cell hyperplasia	8.36e-06	<0.01	6.18e-05	<0.01
GO:0031329	regulation of cellular catabolic process	0.00146	<0.05	6.23e-05	<0.01
ENSG00000071051	NCK2 PPI subnetwork	0.000361	<0.01	6.29e-05	<0.01
GO:0001525	angiogenesis	4.52e-06	<0.01	6.3e-05	<0.01
ENSG00000150093	ITGB1 PPI subnetwork	1.1e-05	<0.01	6.31e-05	<0.01
MP:0002703	abnormal renal tubule morphology	5.24e-05	<0.01	6.38e-05	<0.01
MP:0003227	abnormal vascular branching morphogenesis	0.000105	<0.01	6.38e-05	<0.01
MP:0005048	thrombosis	9.62e-07	<0.01	6.48e-05	<0.01
ENSG00000165699	TSC1 PPI subnetwork	0.00119	<0.05	6.57e-05	<0.01
ENSG00000122861	PLAU PPI subnetwork	3.45e-06	<0.01	6.59e-05	<0.01
ENSG00000169967	MAP3K2 PPI subnetwork	3.68e-06	<0.01	6.61e-05	<0.01
GO:0048598	embryonic morphogenesis	8.62e-06	<0.01	6.7e-05	<0.01
ENSG00000164344	KLKB1 PPI subnetwork	2.11e-05	<0.01	6.8e-05	<0.01
REACTOME_SIGNALING_BY_SCF:KIT	REACTOME_SIGNALING_BY_SCF:KIT	0.000347	<0.01	6.83e-05	<0.01
MP:0011353	expanded mesangial matrix	6.43e-06	<0.01	6.96e-05	<0.01
ENSG00000118046	STK11 PPI subnetwork	3.41e-05	<0.01	7.04e-05	<0.01
ENSG00000143375	CGN PPI subnetwork	1.12e-05	<0.01	7.17e-05	<0.01
GO:0018209	peptidyl-serine modification	4.01e-05	<0.01	7.31e-05	<0.01
KEGG_ADIPOCYTOKINE_SIGNALING_PATHWAY	KEGG_ADIPOCYTOKINE_SIGNALING_PATHWAY	5.48e-06	<0.01	7.33e-05	<0.01
ENSG00000006747	SCIN PPI subnetwork	3.02e-05	<0.01	7.38e-05	<0.01
GO:0005520	insulin-like growth factor binding	5.68e-05	<0.01	7.43e-05	<0.01
GO:0034504	protein localization to nucleus	6.23e-08	<0.01	7.44e-05	<0.01
GO:0004702	receptor signaling protein serine/threonine kinase activity	5.04e-05	<0.01	7.57e-05	<0.01
MP:0004969	pale kidney	2.52e-05	<0.01	7.68e-05	<0.01
MP:0003567	abnormal fetal cardiomyocyte proliferation	0.000622	<0.01	7.74e-05	<0.01
MP:0002989	small kidney	2.01e-05	<0.01	7.76e-05	<0.01
GO:0061008	hepaticobiliary system development	6.17e-05	<0.01	7.8e-05	<0.01
GO:0000790	nuclear chromatin	5.77e-05	<0.01	7.87e-05	<0.01
ENSG00000169047	IRS1 PPI subnetwork	8.78e-07	<0.01	7.91e-05	<0.01
MP:0001303	abnormal lens morphology	2.09e-05	<0.01	7.93e-05	<0.01
ENSG00000102145	GATA1 PPI subnetwork	6.86e-05	<0.01	7.95e-05	<0.01
MP:0005553	increased circulating creatinine level	3.98e-05	<0.01	8.05e-05	<0.01
GO:0072001	renal system development	1.89e-05	<0.01	8.1e-05	<0.01
ENSG00000149930	TAOK2 PPI subnetwork	6.96e-05	<0.01	8.43e-05	<0.01
GO:0010638	positive regulation of organelle organization	0.00136	<0.05	8.55e-05	<0.01
REACTOME_SIGNALING_BY_PDGF	REACTOME_SIGNALING_BY_PDGF	0.000191	<0.01	8.74e-05	<0.01
MP:0004808	abnormal hematopoietic stem cell morphology	0.000354	<0.01	8.86e-05	<0.01
ENSG00000151422	FER PPI subnetwork	0.000694	<0.01	8.95e-05	<0.01
ENSG00000132356	PRKAA1 PPI subnetwork	5.38e-05	<0.01	8.96e-05	<0.01
MP:0009289	decreased epididymal fat pad weight	1.23e-05	<0.01	8.98e-05	<0.01
ENSG00000181856	SLC2A4 PPI subnetwork	0.000464	<0.01	9.02e-05	<0.01
ENSG00000143622	RIT1 PPI subnetwork	0.000544	<0.01	9.11e-05	<0.01
ENSG00000171608	PIK3CD PPI subnetwork	4.62e-05	<0.01	9.21e-05	<0.01
ENSG00000137834	SMAD6 PPI subnetwork	1.24e-05	<0.01	9.38e-05	<0.01
ENSG00000112312	GMNN PPI subnetwork	8.43e-05	<0.01	9.7e-05	<0.01
REACTOME_CIRCADIAN_CLOCK	REACTOME_CIRCADIAN_CLOCK	1.59e-05	<0.01	9.7e-05	<0.01
ENSG00000138592	USP8 PPI subnetwork	1.51e-05	<0.01	9.78e-05	<0.01
ENSG00000122180	MYOG PPI subnetwork	1.22e-06	<0.01	9.85e-05	<0.01
MP:0008140	podocyte foot process effacement	0.000372	<0.01	9.85e-05	<0.01
ENSG00000139687	RB1 PPI subnetwork	0.000104	<0.01	0.000101	<0.01
MP:0005560	decreased circulating glucose level	1.77e-05	<0.01	0.000101	<0.01
MP:0001935	decreased litter size	1e-06	<0.01	0.000103	<0.01
ENSG00000001167	NFYA PPI subnetwork	0.000188	<0.01	0.000104	<0.01
REACTOME_METABOLISM_OF_CARBOHYDRATES	REACTOME_METABOLISM_OF_CARBOHYDRATES	3.1e-07	<0.01	0.000105	<0.01
GO:0001822	kidney development	3.6e-05	<0.01	0.000107	<0.01
GO:0051056	regulation of small GTPase mediated signal transduction	0.0032	<0.05	0.000108	<0.01
MP:0004617	sacral vertebral transformation	0.000486	<0.01	0.000108	<0.01
GO:0001889	liver development	7.7e-05	<0.01	0.000114	<0.01
MP:0000477	abnormal intestine morphology	2.31e-05	<0.01	0.000114	<0.01
MP:0011186	abnormal visceral endoderm morphology	3.4e-05	<0.01	0.000115	<0.01
ENSG00000172216	CEBPB PPI subnetwork	1.14e-05	<0.01	0.000117	<0.01
ENSG00000181929	PRKAG1 PPI subnetwork	3.03e-06	<0.01	0.000117	<0.01
MP:0005441	increased urine calcium level	1.12e-05	<0.01	0.000117	<0.01
MP:0005311	abnormal circulating amino acid level	2.1e-06	<0.01	0.000122	<0.01
ENSG00000159251	ACTC1 PPI subnetwork	0.000134	<0.01	0.000123	<0.01
GO:0002009	morphogenesis of an epithelium	3.51e-05	<0.01	0.000123	<0.01
GO:0030218	erythrocyte differentiation	9.8e-06	<0.01	0.000123	<0.01
ENSG00000185591	SP1 PPI subnetwork	3.78e-05	<0.01	0.000125	<0.01
ENSG00000171862	PTEN PPI subnetwork	0.00106	<0.05	0.000126	<0.01
GO:0046364	monosaccharide biosynthetic process	2.43e-06	<0.01	0.000126	<0.01
REACTOME_TRANSCRIPTIONAL_REGULATION_OF_WHITE_ADIPOCYTE_DIFFERENTIATION	REACTOME_TRANSCRIPTIONAL_REGULATION_OF_WHITE_ADIPOCYTE_DIFFERENTIATION	9.72e-06	<0.01	0.000128	<0.01
ENSG00000175866	BAIAP2 PPI subnetwork	0.000402	<0.01	0.000137	<0.01
GO:0030522	intracellular receptor mediated signaling pathway	0.00013	<0.01	0.000137	<0.01
REACTOME_METABOLISM_OF_POLYAMINES	REACTOME_METABOLISM_OF_POLYAMINES	0.000405	<0.01	0.00014	<0.01
ENSG00000161202	DVL3 PPI subnetwork	1.8e-05	<0.01	0.000142	<0.01
MP:0002059	abnormal seminal vesicle morphology	0.00019	<0.01	0.000143	<0.01
MP:0008874	decreased physiological sensitivity to xenobiotic	1.26e-06	<0.01	0.000144	<0.01
GO:0046165	alcohol biosynthetic process	2.93e-06	<0.01	0.000145	<0.01
GO:0048771	tissue remodeling	5.97e-06	<0.01	0.000149	<0.01
MP:0001544	abnormal cardiovascular system physiology	5.69e-05	<0.01	0.000151	<0.01
MP:0006055	abnormal vascular endothelial cell morphology	0.000543	<0.01	0.000153	<0.01
REACTOME_TIGHT_JUNCTION_INTERACTIONS	REACTOME_TIGHT_JUNCTION_INTERACTIONS	8.31e-05	<0.01	0.000153	<0.01
MP:0004272	abnormal basement membrane morphology	0.000106	<0.01	0.000154	<0.01
ENSG00000109062	SLC9A3R1 PPI subnetwork	0.000125	<0.01	0.000156	<0.01
REACTOME_METABOLISM_OF_AMINO_ACIDS_AND_DERIVATIVES	REACTOME_METABOLISM_OF_AMINO_ACIDS_AND_DERIVATIVES	4.55e-07	<0.01	0.000156	<0.01
ENSG00000125084	WNT1 PPI subnetwork	2.89e-05	<0.01	0.000159	<0.01
MP:0003400	kinked neural tube	0.000337	<0.01	0.000159	<0.01
ENSG00000164327	RICTOR PPI subnetwork	6.3e-06	<0.01	0.00016	<0.01
MP:0005244	hemopericardium	2.47e-05	<0.01	0.000163	<0.01
KEGG_FRUCTOSE_AND_MANNOSE_METABOLISM	KEGG_FRUCTOSE_AND_MANNOSE_METABOLISM	2.05e-05	<0.01	0.000164	<0.01
GO:0034101	erythrocyte homeostasis	1.1e-05	<0.01	0.000165	<0.01
ENSG00000134184	GSTM1 PPI subnetwork	5.14e-05	<0.01	0.000166	<0.01
GO:0048872	homeostasis of number of cells	1.95e-05	<0.01	0.000168	<0.01
ENSG00000131791	PRKAB2 PPI subnetwork	6.94e-06	<0.01	0.000171	<0.01
ENSG00000166908	PIP4K2C PPI subnetwork	9.65e-05	<0.01	0.000171	<0.01
ENSG00000204361	FAM55B PPI subnetwork	5.79e-05	<0.01	0.000172	<0.01
MP:0004787	abnormal dorsal aorta morphology	3.7e-05	<0.01	0.000173	<0.01
GO:0006606	protein import into nucleus	5.6e-07	<0.01	0.000177	<0.01
GO:0048863	stem cell differentiation	5.35e-05	<0.01	0.000178	<0.01
MP:0000291	enlarged pericardium	5.23e-05	<0.01	0.000178	<0.01
ENSG00000182979	MTA1 PPI subnetwork	4.98e-05	<0.01	0.000179	<0.01
ENSG00000131910	NR0B2 PPI subnetwork	3.37e-05	<0.01	0.00018	<0.01
GO:0051170	nuclear import	4.61e-07	<0.01	0.000185	<0.01
GO:0042803	protein homodimerization activity	5.79e-06	<0.01	0.000188	<0.01
GO:0046982	protein heterodimerization activity	1.43e-05	<0.01	0.000188	<0.01
MP:0006043	decreased apoptosis	0.00011	<0.01	0.000189	<0.01
ENSG00000164683	HEY1 PPI subnetwork	0.000533	<0.01	0.000191	<0.01
ENSG00000123268	ATF1 PPI subnetwork	0.000199	<0.01	0.000196	<0.01
ENSG00000101336	HCK PPI subnetwork	0.00134	<0.05	0.000198	<0.01
ENSG00000177426	TGIF1 PPI subnetwork	5.66e-05	<0.01	0.000198	<0.01
GO:0005085	guanyl-nucleotide exchange factor activity	0.00136	<0.05	0.000199	<0.01
MP:0001718	abnormal visceral yolk sac morphology	7.07e-05	<0.01	0.000202	<0.01
ENSG00000146674	IGFBP3 PPI subnetwork	1.22e-05	<0.01	0.000203	<0.01
GO:0071900	regulation of protein serine/threonine kinase activity	0.000153	<0.01	0.000203	<0.01
GO:0060589	nucleoside-triphosphatase regulator activity	0.00492	<0.05	0.000204	<0.01
MP:0011501	increased glomerular capsule space	0.000425	<0.01	0.000204	<0.01
ENSG00000105723	GSK3A PPI subnetwork	0.00127	<0.05	0.000205	<0.01
MP:0005602	decreased angiogenesis	3.91e-05	<0.01	0.000205	<0.01
GO:0005070	SH3/SH2 adaptor activity	0.00017	<0.01	0.000206	<0.01
GO:0016791	phosphatase activity	6.03e-05	<0.01	0.000211	<0.01
ENSG00000115170	ACVR1 PPI subnetwork	8.54e-05	<0.01	0.000213	<0.01
ENSG00000185630	PBX1 PPI subnetwork	0.000484	<0.01	0.000216	<0.01
GO:0051348	negative regulation of transferase activity	0.000242	<0.01	0.000217	<0.01
MP:0002652	thin myocardium	0.00048	<0.01	0.000217	<0.01
MP:0009657	failure of chorioallantoic fusion	0.000139	<0.01	0.000217	<0.01
ENSG00000099942	CRKL PPI subnetwork	0.000124	<0.01	0.000218	<0.01
GO:0008138	protein tyrosine/serine/threonine phosphatase activity	0.000163	<0.01	0.000219	<0.01
GO:0000792	heterochromatin	0.00018	<0.01	0.00022	<0.01
GO:0043566	structure-specific DNA binding	0.000405	<0.01	0.000222	<0.01
MP:0001914	hemorrhage	2.58e-05	<0.01	0.000224	<0.01
MP:0000352	decreased cell proliferation	5.25e-05	<0.01	0.000227	<0.01
ENSG00000101144	BMP7 PPI subnetwork	0.000164	<0.01	0.000228	<0.01
MP:0002640	reticulocytosis	4.55e-06	<0.01	0.000228	<0.01
ENSG00000100842	EFS PPI subnetwork	0.000169	<0.01	0.000231	<0.01
MP:0008146	asymmetric rib-sternum attachment	0.00205	<0.05	0.000231	<0.01
ENSG00000101680	LAMA1 PPI subnetwork	1.22e-05	<0.01	0.000233	<0.01
GO:0005088	Ras guanyl-nucleotide exchange factor activity	0.00101	<0.05	0.000235	<0.01
GO:0005905	coated pit	7.27e-05	<0.01	0.000235	<0.01
MP:0005318	decreased triglyceride level	0.000115	<0.01	0.000235	<0.01
ENSG00000068976	PYGM PPI subnetwork	6.31e-06	<0.01	0.000236	<0.01
GO:0033673	negative regulation of kinase activity	0.000249	<0.01	0.000236	<0.01
MP:0002136	abnormal kidney physiology	0.00148	<0.05	0.000236	<0.01
ENSG00000075618	FSCN1 PPI subnetwork	0.00524	<0.05	0.000237	<0.01
ENSG00000127527	EPS15L1 PPI subnetwork	0.000247	<0.01	0.000241	<0.01
MP:0002962	increased urine protein level	6e-05	<0.01	0.000242	<0.01
ENSG00000168476	REEP4 PPI subnetwork	7.13e-05	<0.01	0.000244	<0.01
ENSG00000105357	MYH14 PPI subnetwork	0.000209	<0.01	0.00025	<0.01
ENSG00000162552	WNT4 PPI subnetwork	3.47e-05	<0.01	0.00025	<0.01
GO:0034637	cellular carbohydrate biosynthetic process	2.5e-07	<0.01	0.000252	<0.01
ENSG00000082701	GSK3B PPI subnetwork	0.000201	<0.01	0.000253	<0.01
ENSG00000120708	TGFBI PPI subnetwork	3.49e-05	<0.01	0.000255	<0.01
ENSG00000145675	PIK3R1 PPI subnetwork	0.000604	<0.01	0.000257	<0.01
MP:0003887	increased hepatocyte apoptosis	0.000264	<0.01	0.000259	<0.01
GO:0032269	negative regulation of cellular protein metabolic process	4.36e-05	<0.01	0.000262	<0.01
MP:0000914	exencephaly	3.1e-05	<0.01	0.000262	<0.01
ENSG00000173039	RELA PPI subnetwork	0.000491	<0.01	0.000264	<0.01
MP:0001859	kidney inflammation	0.00015	<0.01	0.000268	<0.01
ENSG00000117450	PRDX1 PPI subnetwork	6.05e-05	<0.01	0.000269	<0.01
REACTOME_HEMOSTASIS	REACTOME_HEMOSTASIS	0.000353	<0.01	0.00027	<0.01
ENSG00000172725	CORO1B PPI subnetwork	0.000161	<0.01	0.000273	<0.01
MP:0003911	increased drinking behavior	4.47e-05	<0.01	0.000278	<0.01
MP:0003036	vertebral transformation	0.000833	<0.01	0.000282	<0.01
GO:0051248	negative regulation of protein metabolic process	7.5e-05	<0.01	0.000286	<0.01
GO:0016581	NuRD complex	0.000757	<0.01	0.000291	<0.01
MP:0001695	abnormal gastrulation	0.000498	<0.01	0.000298	<0.01
ENSG00000162889	MAPKAPK2 PPI subnetwork	0.00112	<0.05	0.000303	<0.01
REACTOME_NUCLEAR_EVENTS_KINASE_AND_TRANSCRIPTION_FACTOR_ACTIVATION	REACTOME_NUCLEAR_EVENTS_KINASE_AND_TRANSCRIPTION_FACTOR_ACTIVATION	1.93e-05	<0.01	0.000305	<0.01
GO:0046578	regulation of Ras protein signal transduction	0.00389	<0.05	0.000309	<0.01
GO:0004690	cyclic nucleotide-dependent protein kinase activity	0.000958	<0.01	0.00031	<0.01
KEGG_NEUROTROPHIN_SIGNALING_PATHWAY	KEGG_NEUROTROPHIN_SIGNALING_PATHWAY	0.000847	<0.01	0.000311	<0.01
ENSG00000111961	SASH1 PPI subnetwork	4.21e-05	<0.01	0.000314	<0.01
GO:0003779	actin binding	0.000158	<0.01	0.000318	<0.01
ENSG00000103126	AXIN1 PPI subnetwork	4.31e-05	<0.01	0.000326	<0.01
GO:0007265	Ras protein signal transduction	0.000581	<0.01	0.000326	<0.01
ENSG00000070759	TESK2 PPI subnetwork	0.000572	<0.01	0.000328	<0.01
ENSG00000101057	MYBL2 PPI subnetwork	0.00546	<0.05	0.000331	<0.01
MP:0002192	hydrops fetalis	0.000479	<0.01	0.000336	<0.01
GO:0030695	GTPase regulator activity	0.00946	<0.20	0.000338	<0.01
ENSG00000114126	TFDP2 PPI subnetwork	0.01	<0.20	0.000342	<0.01
GO:0003682	chromatin binding	0.000211	<0.01	0.000342	<0.01
ENSG00000172379	ARNT2 PPI subnetwork	0.000608	<0.01	0.000344	<0.01
ENSG00000128487	SPECC1 PPI subnetwork	0.00038	<0.01	0.000348	<0.01
ENSG00000136111	TBC1D4 PPI subnetwork	0.00568	<0.05	0.000352	<0.01
MP:0001577	anemia	8.88e-06	<0.01	0.000353	<0.01
ENSG00000136573	BLK PPI subnetwork	0.00143	<0.05	0.000358	<0.01
MP:0005621	abnormal cell physiology	0.000707	<0.01	0.000364	<0.01
ENSG00000100784	RPS6KA5 PPI subnetwork	0.000314	<0.01	0.000366	<0.01
MP:0005542	corneal vascularization	0.000136	<0.01	0.000367	<0.01
GO:0060562	epithelial tube morphogenesis	0.000469	<0.01	0.00037	<0.01
ENSG00000095637	SORBS1 PPI subnetwork	0.00142	<0.05	0.000372	<0.01
ENSG00000169083	AR PPI subnetwork	0.00016	<0.01	0.000378	<0.01
ENSG00000168036	CTNNB1 PPI subnetwork	3.78e-05	<0.01	0.00038	<0.01
ENSG00000104960	PTOV1 PPI subnetwork	4.5e-05	<0.01	0.000381	<0.01
ENSG00000196591	HDAC2 PPI subnetwork	0.00019	<0.01	0.000381	<0.01
ENSG00000113721	PDGFRB PPI subnetwork	0.0018	<0.05	0.00039	<0.01
ENSG00000169641	LUZP1 PPI subnetwork	0.000181	<0.01	0.000397	<0.01
ENSG00000126767	ELK1 PPI subnetwork	1.27e-05	<0.01	0.000409	<0.01
ENSG00000056345	ENSG00000056345 PPI subnetwork	0.000111	<0.01	0.000411	<0.01
ENSG00000160584	SIK3 PPI subnetwork	0.000439	<0.01	0.000414	<0.01
ENSG00000135679	MDM2 PPI subnetwork	2.86e-05	<0.01	0.000417	<0.01
KEGG_MTOR_SIGNALING_PATHWAY	KEGG_MTOR_SIGNALING_PATHWAY	0.000114	<0.01	0.000423	<0.01
MP:0004615	cervical vertebral transformation	0.00156	<0.05	0.000432	<0.01
ENSG00000134202	GSTM3 PPI subnetwork	0.00139	<0.05	0.000437	<0.01
ENSG00000172602	RND1 PPI subnetwork	0.00193	<0.05	0.00044	<0.01
GO:0070482	response to oxygen levels	0.0001	<0.01	0.00044	<0.01
ENSG00000142675	CNKSR1 PPI subnetwork	0.00574	<0.05	0.000441	<0.01
ENSG00000115145	STAM2 PPI subnetwork	0.00159	<0.05	0.000445	<0.01
MP:0006355	abnormal sixth branchial arch artery morphology	0.000584	<0.01	0.000452	<0.01
ENSG00000198467	TPM2 PPI subnetwork	0.000146	<0.01	0.00046	<0.01
GO:0042692	muscle cell differentiation	0.000315	<0.01	0.000461	<0.01
GO:0048534	hemopoietic or lymphoid organ development	0.000158	<0.01	0.000465	<0.01
ENSG00000165458	INPPL1 PPI subnetwork	0.00155	<0.05	0.000469	<0.01
ENSG00000162367	TAL1 PPI subnetwork	0.000107	<0.01	0.000471	<0.01
MP:0000259	abnormal vascular development	9.72e-05	<0.01	0.000472	<0.01
GO:0008047	enzyme activator activity	0.00948	<0.20	0.000478	<0.01
GO:0034339	regulation of transcription from RNA polymerase II promoter by nuclear hormone receptor	0.00121	<0.05	0.00048	<0.01
ENSG00000116962	NID1 PPI subnetwork	5.65e-05	<0.01	0.000482	<0.01
ENSG00000213341	CHUK PPI subnetwork	0.00113	<0.05	0.000486	<0.01
ENSG00000103197	TSC2 PPI subnetwork	0.00356	<0.05	0.000489	<0.01
ENSG00000162614	NEXN PPI subnetwork	0.000145	<0.01	0.000501	<0.01
ENSG00000107404	DVL1 PPI subnetwork	0.000204	<0.01	0.000506	<0.01
MP:0004810	decreased hematopoietic stem cell number	0.000174	<0.01	0.000508	<0.01
ENSG00000125731	SH2D3A PPI subnetwork	1.9e-05	<0.01	0.000517	<0.01
MP:0004607	abnormal cervical atlas morphology	0.00061	<0.01	0.000522	<0.01
ENSG00000079805	DNM2 PPI subnetwork	0.000136	<0.01	0.000529	<0.01
ENSG00000141068	KSR1 PPI subnetwork	0.00306	<0.05	0.000531	<0.01
MP:0003311	aminoaciduria	0.000184	<0.01	0.000533	<0.01
ENSG00000196455	PIK3R4 PPI subnetwork	0.000513	<0.01	0.000535	<0.01
GO:0030099	myeloid cell differentiation	1.52e-05	<0.01	0.000536	<0.01
ENSG00000170315	UBB PPI subnetwork	0.00121	<0.05	0.000538	<0.01
KEGG_GLYCINE_SERINE_AND_THREONINE_METABOLISM	KEGG_GLYCINE_SERINE_AND_THREONINE_METABOLISM	8.07e-06	<0.01	0.000546	<0.01
GO:0043405	regulation of MAP kinase activity	0.000464	<0.01	0.000552	<0.01
MP:0000351	increased cell proliferation	0.0031	<0.05	0.000555	<0.01
ENSG00000197122	SRC PPI subnetwork	0.000668	<0.01	0.000564	<0.01
MP:0008973	decreased erythroid progenitor cell number	0.000441	<0.01	0.000568	<0.01
MP:0000005	increased brown adipose tissue amount	0.000286	<0.01	0.000569	<0.01
ENSG00000101213	PTK6 PPI subnetwork	0.00153	<0.05	0.000572	<0.01
ENSG00000138696	BMPR1B PPI subnetwork	0.00152	<0.05	0.000575	<0.01
ENSG00000160199	PKNOX1 PPI subnetwork	0.000517	<0.01	0.000578	<0.01
KEGG_ADHERENS_JUNCTION	KEGG_ADHERENS_JUNCTION	2.53e-05	<0.01	0.000581	<0.01
MP:0003077	abnormal cell cycle	0.00399	<0.05	0.000582	<0.01
GO:0016638	oxidoreductase activity, acting on the CH-NH2 group of donors	0.000141	<0.01	0.000583	<0.01
ENSG00000138795	LEF1 PPI subnetwork	0.000241	<0.01	0.000587	<0.01
MP:0001625	cardiac hypertrophy	5.18e-05	<0.01	0.000603	<0.01
GO:0033549	MAP kinase phosphatase activity	0.000357	<0.01	0.000608	<0.01
ENSG00000096968	JAK2 PPI subnetwork	0.000268	<0.01	0.000624	<0.01
ENSG00000102010	BMX PPI subnetwork	0.000549	<0.01	0.000624	<0.01
ENSG00000118260	CREB1 PPI subnetwork	0.000442	<0.01	0.000628	<0.01
ENSG00000162419	GMEB1 PPI subnetwork	0.00037	<0.01	0.00063	<0.01
ENSG00000099860	GADD45B PPI subnetwork	5.35e-05	<0.01	0.000631	<0.01
REACTOME_TRANSPORT_OF_GLUCOSE_AND_OTHER_SUGARS_BILE_SALTS_AND_ORGANIC_ACIDS_METAL_IONS_AND_AMINE_COMPOUNDS	REACTOME_TRANSPORT_OF_GLUCOSE_AND_OTHER_SUGARS_BILE_SALTS_AND_ORGANIC_ACIDS_METAL_IONS_AND_AMINE_COMPOUNDS	5.79e-06	<0.01	0.000632	<0.01
ENSG00000108854	SMURF2 PPI subnetwork	7.42e-06	<0.01	0.000636	<0.01
ENSG00000132153	DHX30 PPI subnetwork	4.89e-05	<0.01	0.000648	<0.01
ENSG00000215021	PHB2 PPI subnetwork	0.000158	<0.01	0.000651	<0.01
MP:0005668	decreased circulating leptin level	0.000504	<0.01	0.000652	<0.01
GO:0030879	mammary gland development	0.00059	<0.01	0.000653	<0.01
GO:0000165	MAPK cascade	6.54e-05	<0.01	0.000656	<0.01
GO:0071363	cellular response to growth factor stimulus	0.00248	<0.05	0.000657	<0.01
ENSG00000171346	KRT15 PPI subnetwork	0.00354	<0.05	0.000658	<0.01
GO:0060537	muscle tissue development	0.000142	<0.01	0.000662	<0.01
GO:0030165	PDZ domain binding	0.000892	<0.01	0.000664	<0.01
ENSG00000072195	SPEG PPI subnetwork	0.000532	<0.01	0.00067	<0.01
REACTOME_NF:KB_IS_ACTIVATED_AND_SIGNALS_SURVIVAL	REACTOME_NF:KB_IS_ACTIVATED_AND_SIGNALS_SURVIVAL	0.00295	<0.05	0.000676	<0.01
GO:0046777	protein autophosphorylation	0.00309	<0.05	0.000685	<0.01
REACTOME_GRB2_EVENTS_IN_ERBB2_SIGNALING	REACTOME_GRB2_EVENTS_IN_ERBB2_SIGNALING	0.000487	<0.01	0.000693	<0.01
ENSG00000179348	GATA2 PPI subnetwork	0.000101	<0.01	0.000704	<0.01
ENSG00000033050	ABCF2 PPI subnetwork	9.96e-05	<0.01	0.000709	<0.01
ENSG00000134215	VAV3 PPI subnetwork	0.00119	<0.05	0.00071	<0.01
MP:0000432	abnormal head morphology	4.93e-05	<0.01	0.000718	<0.01
KEGG_MELANOMA	KEGG_MELANOMA	0.00186	<0.05	0.000721	<0.01
ENSG00000096171	VARS PPI subnetwork	0.000128	<0.01	0.000728	<0.01
ENSG00000204394	VARS PPI subnetwork	0.000128	<0.01	0.000728	<0.01
GO:0006469	negative regulation of protein kinase activity	0.000817	<0.01	0.000731	<0.01
MP:0000240	extramedullary hematopoiesis	0.001	<0.01	0.000732	<0.01
ENSG00000197045	GMFB PPI subnetwork	2.44e-05	<0.01	0.000735	<0.01
ENSG00000123159	GIPC1 PPI subnetwork	0.00673	<0.05	0.000741	<0.01
ENSG00000168214	RBPJ PPI subnetwork	9.67e-05	<0.01	0.000744	<0.01
ENSG00000137831	UACA PPI subnetwork	0.000513	<0.01	0.000745	<0.01
ENSG00000131828	PDHA1 PPI subnetwork	0.02	<0.20	0.000755	<0.01
MP:0004259	small placenta	6.33e-06	<0.01	0.000757	<0.01
ENSG00000186111	PIP5K1C PPI subnetwork	0.000543	<0.01	0.00076	<0.01
KEGG_GLIOMA	KEGG_GLIOMA	0.00102	<0.05	0.000763	<0.01
ENSG00000082781	ITGB5 PPI subnetwork	0.00103	<0.05	0.000774	<0.01
ENSG00000132825	PPP1R3D PPI subnetwork	2e-05	<0.01	0.000787	<0.01
ENSG00000120690	ELF1 PPI subnetwork	0.0029	<0.05	0.0008	<0.01
ENSG00000188153	COL4A5 PPI subnetwork	0.000468	<0.01	0.000801	<0.01
ENSG00000143995	MEIS1 PPI subnetwork	9.94e-05	<0.01	0.000805	<0.01
GO:0042578	phosphoric ester hydrolase activity	6.08e-05	<0.01	0.000811	<0.01
GO:0060538	skeletal muscle organ development	0.000643	<0.01	0.000818	<0.01
MP:0001259	abnormal body weight	0.00228	<0.05	0.000818	<0.01
ENSG00000173210	ABLIM3 PPI subnetwork	0.000559	<0.01	0.000821	<0.01
MP:0010701	fusion of atlas and odontoid process	0.00275	<0.05	0.000823	<0.01
ENSG00000064999	ANKS1A PPI subnetwork	3.64e-05	<0.01	0.000837	<0.01
GO:0072234	metanephric nephron tubule development	0.000708	<0.01	0.000843	<0.01
GO:0072243	metanephric nephron epithelium development	0.000708	<0.01	0.000843	<0.01
ENSG00000197943	PLCG2 PPI subnetwork	0.000536	<0.01	0.000844	<0.01
ENSG00000101331	C20orf160 PPI subnetwork	0.000461	<0.01	0.000848	<0.01
ENSG00000198959	TGM2 PPI subnetwork	4.43e-05	<0.01	0.000848	<0.01
ENSG00000149480	MTA2 PPI subnetwork	0.00294	<0.05	0.000851	<0.01
GO:0005089	Rho guanyl-nucleotide exchange factor activity	0.00245	<0.05	0.000852	<0.01
MP:0010067	increased red blood cell distribution width	0.000807	<0.01	0.000855	<0.01
ENSG00000148498	PARD3 PPI subnetwork	0.00017	<0.01	0.000868	<0.01
REACTOME_SLC:MEDIATED_TRANSMEMBRANE_TRANSPORT	REACTOME_SLC:MEDIATED_TRANSMEMBRANE_TRANSPORT	4.83e-06	<0.01	0.000868	<0.01
MP:0005670	abnormal white adipose tissue physiology	0.000276	<0.01	0.000883	<0.01
ENSG00000082175	PGR PPI subnetwork	0.01	<0.20	0.000903	<0.01
MP:0005179	decreased circulating cholesterol level	0.000121	<0.01	0.000907	<0.01
ENSG00000171552	BCL2L1 PPI subnetwork	0.0041	<0.05	0.000919	<0.01
ENSG00000120693	SMAD9 PPI subnetwork	8.95e-05	<0.01	0.000924	<0.01
KEGG_NOTCH_SIGNALING_PATHWAY	KEGG_NOTCH_SIGNALING_PATHWAY	0.00152	<0.05	0.000926	<0.01
MP:0005439	decreased glycogen level	1.01e-05	<0.01	0.000926	<0.01
ENSG00000138180	CEP55 PPI subnetwork	0.02	<0.20	0.000929	<0.01
MP:0002743	glomerulonephritis	0.000238	<0.01	0.000932	<0.01
GO:0061061	muscle structure development	0.000221	<0.01	0.000941	<0.01
GO:0001047	core promoter binding	0.000729	<0.01	0.000948	<0.01
GO:0016328	lateral plasma membrane	0.000113	<0.01	0.000952	<0.01
ENSG00000171241	SHCBP1 PPI subnetwork	7.64e-05	<0.01	0.000955	<0.01
ENSG00000066117	SMARCD1 PPI subnetwork	0.00116	<0.05	0.000956	<0.01
MP:0003232	abnormal forebrain development	0.00104	<0.05	0.000966	<0.01
GO:0031100	organ regeneration	0.00129	<0.05	0.000967	<0.01
ENSG00000092820	EZR PPI subnetwork	0.000386	<0.01	0.000973	<0.01
GO:0030855	epithelial cell differentiation	0.000153	<0.01	0.000973	<0.01
MP:0002633	persistent truncus arteriosis	0.000187	<0.01	0.000987	<0.01
ENSG00000130638	ATXN10 PPI subnetwork	0.000733	<0.01	0.000998	<0.01
ENSG00000115415	STAT1 PPI subnetwork	0.000296	<0.01	0.00101	<0.01
ENSG00000154556	SORBS2 PPI subnetwork	0.00697	<0.05	0.00101	<0.01
ENSG00000138771	SHROOM3 PPI subnetwork	9.02e-05	<0.01	0.00103	<0.01
MP:0003179	decreased platelet cell number	0.000724	<0.01	0.00103	<0.01
ENSG00000137309	HMGA1 PPI subnetwork	4.66e-05	<0.01	0.00104	<0.01
ENSG00000177606	JUN PPI subnetwork	0.00117	<0.05	0.00104	<0.01
GO:0030097	hemopoiesis	0.000267	<0.01	0.00105	<0.01
ENSG00000214528	ENSG00000214528 PPI subnetwork	0.0001	<0.01	0.00106	<0.05
MP:0001092	abnormal trigeminal ganglion morphology	0.000331	<0.01	0.00106	<0.05
ENSG00000137076	TLN1 PPI subnetwork	0.000385	<0.01	0.00107	<0.05
MP:0005076	abnormal cell differentiation	0.000132	<0.01	0.00109	<0.05
MP:0000493	rectal prolapse	0.00022	<0.01	0.00112	<0.05
GO:0010565	regulation of cellular ketone metabolic process	1.2e-05	<0.01	0.00113	<0.05
ENSG00000007237	GAS7 PPI subnetwork	0.00204	<0.05	0.00114	<0.05
ENSG00000130702	LAMA5 PPI subnetwork	0.000896	<0.01	0.00114	<0.05
GO:0017017	MAP kinase tyrosine/serine/threonine phosphatase activity	0.000908	<0.01	0.00116	<0.05
ENSG00000070018	LRP6 PPI subnetwork	0.00188	<0.05	0.00117	<0.05
MP:0001915	intracranial hemorrhage	6.03e-05	<0.01	0.00117	<0.05
GO:0035258	steroid hormone receptor binding	0.00696	<0.05	0.00118	<0.05
GO:0051098	regulation of binding	0.00124	<0.05	0.00118	<0.05
MP:0001651	necrosis	0.000236	<0.01	0.00118	<0.05
ENSG00000110395	CBL PPI subnetwork	0.00212	<0.05	0.00119	<0.05
ENSG00000143632	ACTA1 PPI subnetwork	0.00102	<0.05	0.00119	<0.05
ENSG00000147162	OGT PPI subnetwork	0.00218	<0.05	0.00119	<0.05
REACTOME_BILE_SALT_AND_ORGANIC_ANION_SLC_TRANSPORTERS	REACTOME_BILE_SALT_AND_ORGANIC_ANION_SLC_TRANSPORTERS	2.52e-05	<0.01	0.00119	<0.05
MP:0004756	abnormal proximal convoluted tubule morphology	0.000633	<0.01	0.0012	<0.05
ENSG00000176444	CLK2 PPI subnetwork	0.00666	<0.05	0.00121	<0.05
ENSG00000204301	NOTCH4 PPI subnetwork	0.00112	<0.05	0.00121	<0.05
MP:0002884	abnormal branchial arch morphology	0.000439	<0.01	0.00121	<0.05
ENSG00000112033	PPARD PPI subnetwork	0.000101	<0.01	0.00123	<0.05
ENSG00000118515	SGK1 PPI subnetwork	0.00224	<0.05	0.00123	<0.05
MP:0008208	decreased pro-B cell number	0.01	<0.20	0.00123	<0.05
MP:0011085	complete postnatal lethality	3.91e-05	<0.01	0.00124	<0.05
ENSG00000163513	TGFBR2 PPI subnetwork	0.00029	<0.01	0.00125	<0.05
GO:0043408	regulation of MAPK cascade	0.000399	<0.01	0.00125	<0.05
MP:0004841	abnormal small intestine crypts of Lieberkuhn morphology	0.000436	<0.01	0.00125	<0.05
ENSG00000030110	BAK1 PPI subnetwork	0.000228	<0.01	0.00126	<0.05
ENSG00000068024	HDAC4 PPI subnetwork	3.09e-05	<0.01	0.00127	<0.05
ENSG00000104368	PLAT PPI subnetwork	5.83e-05	<0.01	0.00129	<0.05
MP:0010107	abnormal renal reabsorbtion	0.000396	<0.01	0.00129	<0.05
REACTOME_CELL:EXTRACELLULAR_MATRIX_INTERACTIONS	REACTOME_CELL:EXTRACELLULAR_MATRIX_INTERACTIONS	0.00138	<0.05	0.00129	<0.05
KEGG_ERBB_SIGNALING_PATHWAY	KEGG_ERBB_SIGNALING_PATHWAY	0.000875	<0.01	0.0013	<0.05
MP:0000230	abnormal systemic arterial blood pressure	0.00127	<0.05	0.0013	<0.05
REACTOME_BMAL1CLOCKNPAS2_ACTIVATES_GENE_EXPRESSION	REACTOME_BMAL1CLOCKNPAS2_ACTIVATES_GENE_EXPRESSION	0.000329	<0.01	0.0013	<0.05
ENSG00000112715	VEGFA PPI subnetwork	0.00014	<0.01	0.00131	<0.05
ENSG00000163554	SPTA1 PPI subnetwork	5.49e-05	<0.01	0.00132	<0.05
REACTOME_NICD_TRAFFICS_TO_NUCLEUS	REACTOME_NICD_TRAFFICS_TO_NUCLEUS	0.00377	<0.05	0.00132	<0.05
REACTOME_NOTCH:HLH_TRANSCRIPTION_PATHWAY	REACTOME_NOTCH:HLH_TRANSCRIPTION_PATHWAY	0.00377	<0.05	0.00132	<0.05
MP:0008813	decreased common myeloid progenitor cell number	0.00035	<0.01	0.00133	<0.05
ENSG00000185386	MAPK11 PPI subnetwork	0.000413	<0.01	0.00134	<0.05
GO:0048185	activin binding	0.00187	<0.05	0.00134	<0.05
MP:0002108	abnormal muscle morphology	0.000884	<0.01	0.00134	<0.05
MP:0003333	liver fibrosis	0.00149	<0.05	0.00134	<0.05
MP:0000554	abnormal carpal bone morphology	0.000188	<0.01	0.00135	<0.05
GO:0001892	embryonic placenta development	0.000325	<0.01	0.00137	<0.05
ENSG00000121486	TRMT1L PPI subnetwork	0.000859	<0.01	0.00138	<0.05
KEGG_RENAL_CELL_CARCINOMA	KEGG_RENAL_CELL_CARCINOMA	0.000265	<0.01	0.00138	<0.05
MP:0001304	cataracts	0.00184	<0.05	0.00138	<0.05
ENSG00000075539	FRYL PPI subnetwork	0.000431	<0.01	0.00139	<0.05
ENSG00000175197	DDIT3 PPI subnetwork	0.00069	<0.01	0.00139	<0.05
KEGG_REGULATION_OF_ACTIN_CYTOSKELETON	KEGG_REGULATION_OF_ACTIN_CYTOSKELETON	0.000668	<0.01	0.00139	<0.05
REACTOME_FRS2:MEDIATED_ACTIVATION	REACTOME_FRS2:MEDIATED_ACTIVATION	0.00179	<0.05	0.00139	<0.05
MP:0001606	impaired hematopoiesis	6.44e-05	<0.01	0.0014	<0.05
ENSG00000119335	SET PPI subnetwork	0.00251	<0.05	0.00141	<0.05
ENSG00000141655	TNFRSF11A PPI subnetwork	0.000785	<0.01	0.00141	<0.05
MP:0000716	abnormal immune system cell morphology	0.04	<0.20	0.00141	<0.05
ENSG00000109906	ZBTB16 PPI subnetwork	0.000401	<0.01	0.00142	<0.05
ENSG00000198911	SREBF2 PPI subnetwork	0.000706	<0.01	0.00142	<0.05
ENSG00000105974	CAV1 PPI subnetwork	0.000873	<0.01	0.00143	<0.05
ENSG00000135363	LMO2 PPI subnetwork	0.00182	<0.05	0.00144	<0.05
ENSG00000198087	CD2AP PPI subnetwork	0.02	<0.20	0.00144	<0.05
GO:2000736	regulation of stem cell differentiation	0.000148	<0.01	0.00144	<0.05
ENSG00000136603	SKIL PPI subnetwork	0.00127	<0.05	0.00145	<0.05
GO:0072170	metanephric tubule development	0.00112	<0.05	0.00146	<0.05
GO:0070412	R-SMAD binding	0.000167	<0.01	0.00148	<0.05
MP:0002608	increased hematocrit	0.000407	<0.01	0.00149	<0.05
ENSG00000049759	NEDD4L PPI subnetwork	0.000144	<0.01	0.0015	<0.05
MP:0002332	abnormal exercise endurance	0.0039	<0.05	0.0015	<0.05
ENSG00000010803	SCMH1 PPI subnetwork	0.00205	<0.05	0.00151	<0.05
ENSG00000151693	ASAP2 PPI subnetwork	0.000561	<0.01	0.00151	<0.05
ENSG00000169375	SIN3A PPI subnetwork	0.00254	<0.05	0.00151	<0.05
ENSG00000189037	DUSP21 PPI subnetwork	0.02	<0.20	0.00151	<0.05
GO:0070848	response to growth factor stimulus	0.00653	<0.05	0.00152	<0.05
ENSG00000160741	CRTC2 PPI subnetwork	0.000291	<0.01	0.00153	<0.05
ENSG00000168040	FADD PPI subnetwork	0.00903	<0.20	0.00154	<0.05
ENSG00000080839	RBL1 PPI subnetwork	0.01	<0.20	0.00155	<0.05
ENSG00000106546	AHR PPI subnetwork	0.00803	<0.20	0.00155	<0.05
ENSG00000117676	RPS6KA1 PPI subnetwork	0.000685	<0.01	0.00155	<0.05
ENSG00000177602	GSG2 PPI subnetwork	0.000817	<0.01	0.00155	<0.05
GO:0072207	metanephric epithelium development	0.00223	<0.05	0.00155	<0.05
MP:0002752	abnormal somatic nervous system morphology	0.000344	<0.01	0.00155	<0.05
ENSG00000188313	PLSCR1 PPI subnetwork	0.00243	<0.05	0.00156	<0.05
GO:0015629	actin cytoskeleton	0.000207	<0.01	0.00157	<0.05
ENSG00000151276	MAGI1 PPI subnetwork	0.00045	<0.01	0.00159	<0.05
MP:0004754	abnormal kidney collecting duct morphology	0.00321	<0.05	0.0016	<0.05
GO:0005072	transforming growth factor beta receptor, cytoplasmic mediator activity	0.000177	<0.01	0.00161	<0.05
GO:0072080	nephron tubule development	0.000767	<0.01	0.00161	<0.05
MP:0001289	persistence of hyaloid vascular system	0.000288	<0.01	0.00161	<0.05
ENSG00000177889	UBE2N PPI subnetwork	0.0067	<0.05	0.00162	<0.05
GO:0015711	organic anion transport	0.000567	<0.01	0.00162	<0.05
MP:0003091	abnormal cell migration	0.000427	<0.01	0.00162	<0.05
ENSG00000064547	LPAR2 PPI subnetwork	0.00325	<0.05	0.00163	<0.05
GO:0022804	active transmembrane transporter activity	7.1e-05	<0.01	0.00167	<0.05
ENSG00000088926	F11 PPI subnetwork	5.97e-05	<0.01	0.00168	<0.05
GO:0051146	striated muscle cell differentiation	0.00178	<0.05	0.00168	<0.05
ENSG00000160293	VAV2 PPI subnetwork	0.00104	<0.05	0.0017	<0.05
ENSG00000172845	SP3 PPI subnetwork	0.0052	<0.05	0.0017	<0.05
ENSG00000174791	RIN1 PPI subnetwork	0.01	<0.20	0.00171	<0.05
MP:0001585	hemolytic anemia	0.000105	<0.01	0.00171	<0.05
GO:0055037	recycling endosome	0.01	<0.20	0.00172	<0.05
MP:0011346	renal tubule atrophy	0.000159	<0.01	0.00172	<0.05
ENSG00000125845	BMP2 PPI subnetwork	0.00207	<0.05	0.00173	<0.05
ENSG00000072518	MARK2 PPI subnetwork	0.000118	<0.01	0.00175	<0.05
GO:0010608	posttranscriptional regulation of gene expression	0.00338	<0.05	0.00175	<0.05
ENSG00000170345	FOS PPI subnetwork	0.000676	<0.01	0.00176	<0.05
MP:0000120	malocclusion	0.000395	<0.01	0.00176	<0.05
GO:0045165	cell fate commitment	2.9e-05	<0.01	0.00177	<0.05
ENSG00000109332	UBE2D3 PPI subnetwork	0.00461	<0.05	0.00178	<0.05
GO:0071902	positive regulation of protein serine/threonine kinase activity	0.000757	<0.01	0.00178	<0.05
ENSG00000197961	ZNF121 PPI subnetwork	0.000881	<0.01	0.00179	<0.05
MP:0003542	abnormal vascular endothelial cell development	0.000681	<0.01	0.00179	<0.05
ENSG00000147065	MSN PPI subnetwork	0.00306	<0.05	0.0018	<0.05
MP:0005508	abnormal skeleton morphology	0.000959	<0.01	0.0018	<0.05
ENSG00000034152	MAP2K3 PPI subnetwork	0.00399	<0.05	0.00181	<0.05
ENSG00000183337	BCOR PPI subnetwork	0.00799	<0.20	0.00181	<0.05
GO:0007015	actin filament organization	0.00348	<0.05	0.00181	<0.05
GO:0007519	skeletal muscle tissue development	0.00172	<0.05	0.00181	<0.05
ENSG00000106799	TGFBR1 PPI subnetwork	0.000261	<0.01	0.00184	<0.05
ENSG00000134255	CEPT1 PPI subnetwork	0.000939	<0.01	0.00184	<0.05
GO:0010627	regulation of intracellular protein kinase cascade	0.00112	<0.05	0.00184	<0.05
GO:0016049	cell growth	0.000917	<0.01	0.00184	<0.05
GO:0030036	actin cytoskeleton organization	0.00141	<0.05	0.00184	<0.05
GO:0000785	chromatin	0.00154	<0.05	0.00186	<0.05
GO:0031960	response to corticosteroid stimulus	4.04e-05	<0.01	0.00188	<0.05
KEGG_GLYCOLYSIS_GLUCONEOGENESIS	KEGG_GLYCOLYSIS_GLUCONEOGENESIS	0.000357	<0.01	0.00188	<0.05
GO:0043086	negative regulation of catalytic activity	0.000245	<0.01	0.0019	<0.05
ENSG00000175793	SFN PPI subnetwork	0.00113	<0.05	0.00191	<0.05
MP:0009050	dilated proximal convoluted tubules	0.00338	<0.05	0.00191	<0.05
GO:0003690	double-stranded DNA binding	0.00269	<0.05	0.00192	<0.05
MP:0001926	female infertility	0.000579	<0.01	0.00192	<0.05
GO:0010741	negative regulation of intracellular protein kinase cascade	0.00834	<0.20	0.00194	<0.05
KEGG_NITROGEN_METABOLISM	KEGG_NITROGEN_METABOLISM	2.58e-05	<0.01	0.00194	<0.05
MP:0002626	increased heart rate	0.00167	<0.05	0.00194	<0.05
ENSG00000109072	SEBOX PPI subnetwork	0.000103	<0.01	0.00197	<0.05
ENSG00000196396	PTPN1 PPI subnetwork	0.000568	<0.01	0.00197	<0.05
ENSG00000196700	ZNF512B PPI subnetwork	0.00107	<0.05	0.00199	<0.05
KEGG_INOSITOL_PHOSPHATE_METABOLISM	KEGG_INOSITOL_PHOSPHATE_METABOLISM	0.0029	<0.05	0.00199	<0.05
REACTOME_SMOOTH_MUSCLE_CONTRACTION	REACTOME_SMOOTH_MUSCLE_CONTRACTION	0.00142	<0.05	0.002	<0.05
ENSG00000118785	SPP1 PPI subnetwork	3.4e-05	<0.01	0.00201	<0.05
GO:0006007	glucose catabolic process	0.00128	<0.05	0.00201	<0.05
ENSG00000015153	YAF2 PPI subnetwork	0.00397	<0.05	0.00202	<0.05
ENSG00000131941	RHPN2 PPI subnetwork	0.000238	<0.01	0.00202	<0.05
GO:0014706	striated muscle tissue development	0.000428	<0.01	0.00202	<0.05
MP:0000026	abnormal inner ear morphology	0.000958	<0.01	0.00202	<0.05
ENSG00000134308	YWHAQ PPI subnetwork	0.000204	<0.01	0.00204	<0.05
ENSG00000105135	ILVBL PPI subnetwork	0.00072	<0.01	0.00206	<0.05
ENSG00000013583	HEBP1 PPI subnetwork	3.51e-05	<0.01	0.00208	<0.05
GO:0044275	cellular carbohydrate catabolic process	0.000641	<0.01	0.00209	<0.05
GO:0048041	focal adhesion assembly	0.00376	<0.05	0.0021	<0.05
ENSG00000198933	TBKBP1 PPI subnetwork	0.00169	<0.05	0.00211	<0.05
KEGG_TGF_BETA_SIGNALING_PATHWAY	KEGG_TGF_BETA_SIGNALING_PATHWAY	0.000142	<0.01	0.00211	<0.05
MP:0003084	abnormal skeletal muscle fiber morphology	0.00115	<0.05	0.00211	<0.05
ENSG00000128245	YWHAH PPI subnetwork	0.00286	<0.05	0.00213	<0.05
GO:0001558	regulation of cell growth	0.00023	<0.01	0.00213	<0.05
ENSG00000117020	AKT3 PPI subnetwork	0.00451	<0.05	0.00215	<0.05
ENSG00000136485	DCAF7 PPI subnetwork	0.00363	<0.05	0.00215	<0.05
ENSG00000165219	GAPVD1 PPI subnetwork	0.0014	<0.05	0.00215	<0.05
ENSG00000182093	WRB PPI subnetwork	0.00263	<0.05	0.00215	<0.05
ENSG00000118495	PLAGL1 PPI subnetwork	0.000354	<0.01	0.00217	<0.05
ENSG00000166167	BTRC PPI subnetwork	0.00243	<0.05	0.00217	<0.05
GO:0045637	regulation of myeloid cell differentiation	0.000685	<0.01	0.00219	<0.05
MP:0003722	absent ureter	0.00124	<0.05	0.0022	<0.05
REACTOME_ERKMAPK_TARGETS	REACTOME_ERKMAPK_TARGETS	0.000123	<0.01	0.0022	<0.05
ENSG00000150991	UBC PPI subnetwork	0.00271	<0.05	0.00221	<0.05
MP:0001270	distended abdomen	0.000165	<0.01	0.00223	<0.05
MP:0006267	abnormal intercalated disc morphology	0.000252	<0.01	0.00224	<0.05
ENSG00000163956	LRPAP1 PPI subnetwork	9.24e-05	<0.01	0.00225	<0.05
GO:0043296	apical junction complex	0.00413	<0.05	0.00226	<0.05
GO:0006096	glycolysis	0.00219	<0.05	0.00229	<0.05
GO:0005903	brush border	0.000556	<0.01	0.0023	<0.05
MP:0009356	decreased liver triglyceride level	0.000463	<0.01	0.0023	<0.05
GO:0005496	steroid binding	0.00136	<0.05	0.00231	<0.05
MP:0002575	increased circulating ketone body level	0.000227	<0.01	0.00231	<0.05
ENSG00000121741	ZMYM2 PPI subnetwork	0.00323	<0.05	0.00235	<0.05
GO:0061326	renal tubule development	0.000831	<0.01	0.00235	<0.05
ENSG00000196084	ENSG00000196084 PPI subnetwork	0.00355	<0.05	0.00236	<0.05
ENSG00000189403	HMGB1 PPI subnetwork	0.01	<0.20	0.00237	<0.05
ENSG00000170260	ZNF212 PPI subnetwork	0.00457	<0.05	0.00239	<0.05
GO:0000976	transcription regulatory region sequence-specific DNA binding	0.00469	<0.05	0.00239	<0.05
MP:0004521	abnormal cochlear hair cell stereociliary bundle morphology	0.03	<0.20	0.00239	<0.05
ENSG00000129214	SHBG PPI subnetwork	0.00113	<0.05	0.0024	<0.05
ENSG00000132470	ITGB4 PPI subnetwork	0.00333	<0.05	0.0024	<0.05
ENSG00000128833	MYO5C PPI subnetwork	0.0015	<0.05	0.00241	<0.05
ENSG00000167193	CRK PPI subnetwork	0.00618	<0.05	0.00241	<0.05
ENSG00000196411	EPHB4 PPI subnetwork	0.00679	<0.05	0.00244	<0.05
KEGG_ARGININE_AND_PROLINE_METABOLISM	KEGG_ARGININE_AND_PROLINE_METABOLISM	6.82e-05	<0.01	0.00244	<0.05
GO:0015101	organic cation transmembrane transporter activity	9.41e-05	<0.01	0.00245	<0.05
GO:0048009	insulin-like growth factor receptor signaling pathway	0.01	<0.20	0.00246	<0.05
ENSG00000172115	CYCS PPI subnetwork	0.04	<0.20	0.00247	<0.05
ENSG00000137574	TGS1 PPI subnetwork	0.00399	<0.05	0.00248	<0.05
MP:0004151	decreased circulating iron level	0.00126	<0.05	0.00248	<0.05
ENSG00000115461	IGFBP5 PPI subnetwork	0.000178	<0.01	0.00249	<0.05
MP:0002941	increased circulating alanine transaminase level	2.49e-05	<0.01	0.00249	<0.05
ENSG00000067606	PRKCZ PPI subnetwork	0.00333	<0.05	0.00251	<0.05
GO:2000027	regulation of organ morphogenesis	0.000338	<0.01	0.00251	<0.05
REACTOME_SIGNALLING_TO_RAS	REACTOME_SIGNALLING_TO_RAS	0.00737	<0.20	0.00251	<0.05
ENSG00000114739	ACVR2B PPI subnetwork	0.000439	<0.01	0.00252	<0.05
ENSG00000131746	TNS4 PPI subnetwork	0.000582	<0.01	0.00252	<0.05
ENSG00000144061	NPHP1 PPI subnetwork	0.00177	<0.05	0.00253	<0.05
ENSG00000206274	ENSG00000206274 PPI subnetwork	0.000161	<0.01	0.00253	<0.05
ENSG00000206383	HSPA1L PPI subnetwork	0.000161	<0.01	0.00253	<0.05
ENSG00000135503	ACVR1B PPI subnetwork	0.000479	<0.01	0.00254	<0.05
ENSG00000134853	PDGFRA PPI subnetwork	0.00609	<0.05	0.00255	<0.05
ENSG00000065526	SPEN PPI subnetwork	0.00267	<0.05	0.00257	<0.05
REACTOME_PYRUVATE_METABOLISM	REACTOME_PYRUVATE_METABOLISM	0.00286	<0.05	0.00257	<0.05
ENSG00000008710	PKD1 PPI subnetwork	0.0001	<0.01	0.00258	<0.05
ENSG00000112242	E2F3 PPI subnetwork	0.01	<0.20	0.00259	<0.05
GO:0030510	regulation of BMP signaling pathway	0.0014	<0.05	0.00259	<0.05
ENSG00000159216	RUNX1 PPI subnetwork	0.00339	<0.05	0.0026	<0.05
ENSG00000159692	CTBP1 PPI subnetwork	0.00269	<0.05	0.00261	<0.05
GO:0008015	blood circulation	8.43e-05	<0.01	0.00263	<0.05
GO:0051017	actin filament bundle assembly	0.00496	<0.05	0.00264	<0.05
MP:0000603	pale liver	6.71e-05	<0.01	0.00267	<0.05
ENSG00000110237	ARHGEF17 PPI subnetwork	0.000388	<0.01	0.00268	<0.05
GO:0045445	myoblast differentiation	0.00075	<0.01	0.00268	<0.05
MP:0001201	translucent skin	0.000148	<0.01	0.00268	<0.05
ENSG00000092203	TOX4 PPI subnetwork	0.00822	<0.20	0.00269	<0.05
ENSG00000132155	RAF1 PPI subnetwork	0.000232	<0.01	0.00269	<0.05
MP:0002932	abnormal joint morphology	0.00161	<0.05	0.00269	<0.05
ENSG00000163349	HIPK1 PPI subnetwork	0.00511	<0.05	0.0027	<0.05
GO:0031668	cellular response to extracellular stimulus	0.00263	<0.05	0.00272	<0.05
ENSG00000127616	SMARCA4 PPI subnetwork	0.00288	<0.05	0.00274	<0.05
GO:0005605	basal lamina	0.000456	<0.01	0.00274	<0.05
ENSG00000169306	IL1RAPL1 PPI subnetwork	0.000501	<0.01	0.00275	<0.05
REACTOME_INTRINSIC_PATHWAY_FOR_APOPTOSIS	REACTOME_INTRINSIC_PATHWAY_FOR_APOPTOSIS	0.00205	<0.05	0.00275	<0.05
REACTOME_SIGNALLING_TO_ERKS	REACTOME_SIGNALLING_TO_ERKS	0.01	<0.20	0.00275	<0.05
ENSG00000174996	KLC2 PPI subnetwork	0.000966	<0.01	0.00279	<0.05
GO:0005099	Ras GTPase activator activity	0.03	<0.20	0.00279	<0.05
MP:0000445	short snout	0.000299	<0.01	0.00279	<0.05
MP:0003566	abnormal cell adhesion	0.000118	<0.01	0.0028	<0.05
ENSG00000182944	EWSR1 PPI subnetwork	0.00645	<0.05	0.00285	<0.05
GO:0072006	nephron development	0.00165	<0.05	0.00285	<0.05
ENSG00000101255	TRIB3 PPI subnetwork	0.00928	<0.20	0.00286	<0.05
GO:0001656	metanephros development	0.00272	<0.05	0.00286	<0.05
GO:0051384	response to glucocorticoid stimulus	6.58e-05	<0.01	0.00286	<0.05
MP:0003853	dry skin	0.00161	<0.05	0.00286	<0.05
ENSG00000006468	ETV1 PPI subnetwork	0.00891	<0.20	0.00287	<0.05
GO:0016327	apicolateral plasma membrane	0.00465	<0.05	0.00288	<0.05
ENSG00000134259	NGF PPI subnetwork	0.1	>=0.20	0.00289	<0.05
GO:0003013	circulatory system process	8.58e-05	<0.01	0.0029	<0.05
ENSG00000115738	ID2 PPI subnetwork	0.00696	<0.05	0.00291	<0.05
ENSG00000130147	SH3BP4 PPI subnetwork	0.000452	<0.01	0.00293	<0.05
ENSG00000102755	FLT1 PPI subnetwork	0.01	<0.20	0.00295	<0.05
ENSG00000136754	ABI1 PPI subnetwork	0.02	<0.20	0.00296	<0.05
ENSG00000156374	PCGF6 PPI subnetwork	0.01	<0.20	0.00296	<0.05
ENSG00000124813	RUNX2 PPI subnetwork	0.000562	<0.01	0.00298	<0.05
GO:0005057	receptor signaling protein activity	0.00153	<0.05	0.00299	<0.05
MP:0005562	decreased mean corpuscular hemoglobin	0.00448	<0.05	0.00302	<0.05
GO:0045597	positive regulation of cell differentiation	0.000731	<0.01	0.00303	<0.05
MP:0005293	impaired glucose tolerance	0.000772	<0.01	0.00303	<0.05
MP:0011320	abnormal glomerular capillary morphology	0.00287	<0.05	0.00305	<0.05
ENSG00000069431	ABCC9 PPI subnetwork	0.0075	<0.20	0.00307	<0.05
GO:0045178	basal part of cell	0.000466	<0.01	0.00311	<0.05
MP:0000060	delayed bone ossification	0.000649	<0.01	0.00311	<0.05
ENSG00000182541	LIMK2 PPI subnetwork	0.00292	<0.05	0.00312	<0.05
GO:0044282	small molecule catabolic process	0.000388	<0.01	0.00314	<0.05
MP:0004130	abnormal muscle cell glucose uptake	0.000154	<0.01	0.00314	<0.05
ENSG00000113889	KNG1 PPI subnetwork	9.42e-05	<0.01	0.00316	<0.05
GO:0043401	steroid hormone mediated signaling pathway	0.00421	<0.05	0.00316	<0.05
MP:0000281	abnormal interventricular septum morphology	0.000252	<0.01	0.00318	<0.05
MP:0005566	decreased blood urea nitrogen level	0.00345	<0.05	0.00318	<0.05
ENSG00000102974	CTCF PPI subnetwork	0.00168	<0.05	0.00319	<0.05
ENSG00000114166	KAT2B PPI subnetwork	0.00893	<0.20	0.00321	<0.05
ENSG00000130669	PAK4 PPI subnetwork	0.000186	<0.01	0.00321	<0.05
MP:0002754	dilated heart right ventricle	0.000657	<0.01	0.00323	<0.05
ENSG00000071564	TCF3 PPI subnetwork	0.01	<0.20	0.00324	<0.05
ENSG00000080815	PSEN1 PPI subnetwork	0.00499	<0.05	0.00325	<0.05
ENSG00000189319	FAM53B PPI subnetwork	0.000511	<0.01	0.00329	<0.05
GO:0007369	gastrulation	0.000729	<0.01	0.00329	<0.05
MP:0000034	abnormal vestibule morphology	0.000829	<0.01	0.00329	<0.05
MP:0004204	absent stapes	0.00024	<0.01	0.00329	<0.05
ENSG00000134954	ETS1 PPI subnetwork	0.000104	<0.01	0.0033	<0.05
GO:0008060	ARF GTPase activator activity	0.03	<0.20	0.00331	<0.05
ENSG00000162772	ATF3 PPI subnetwork	0.000343	<0.01	0.00334	<0.05
REACTOME_REGULATION_OF_LIPID_METABOLISM_BY_PEROXISOME_PROLIFERATOR:ACTIVATED_RECEPTOR_ALPHA_PPARALPHA	REACTOME_REGULATION_OF_LIPID_METABOLISM_BY_PEROXISOME_PROLIFERATOR:ACTIVATED_RECEPTOR_ALPHA_PPARALPHA	0.000205	<0.01	0.00334	<0.05
ENSG00000141027	NCOR1 PPI subnetwork	0.000582	<0.01	0.00337	<0.05
ENSG00000205339	IPO7 PPI subnetwork	0.000271	<0.01	0.00338	<0.05
GO:0001726	ruffle	0.00902	<0.20	0.00339	<0.05
GO:0043406	positive regulation of MAP kinase activity	0.00138	<0.05	0.00339	<0.05
ENSG00000124588	NQO2 PPI subnetwork	0.00288	<0.05	0.0034	<0.05
ENSG00000014216	CAPN1 PPI subnetwork	0.00629	<0.05	0.00342	<0.05
ENSG00000166971	AKTIP PPI subnetwork	0.0013	<0.05	0.00342	<0.05
GO:0007173	epidermal growth factor receptor signaling pathway	0.0032	<0.05	0.00342	<0.05
ENSG00000103319	EEF2K PPI subnetwork	0.0012	<0.05	0.00343	<0.05
ENSG00000131100	ATP6V1E1 PPI subnetwork	0.00189	<0.05	0.00343	<0.05
ENSG00000039319	ZFYVE16 PPI subnetwork	0.00197	<0.05	0.00345	<0.05
MP:0001422	abnormal drinking behavior	0.000104	<0.01	0.00345	<0.05
ENSG00000137807	KIF23 PPI subnetwork	0.00538	<0.05	0.00346	<0.05
REACTOME_DEVELOPMENTAL_BIOLOGY	REACTOME_DEVELOPMENTAL_BIOLOGY	0.000496	<0.01	0.00346	<0.05
MP:0000069	kyphoscoliosis	0.00266	<0.05	0.00348	<0.05
GO:0044419	interspecies interaction between organisms	0.00221	<0.05	0.0035	<0.05
MP:0001786	skin edema	0.00241	<0.05	0.0035	<0.05
GO:0017038	protein import	0.000258	<0.01	0.00353	<0.05
MP:0003048	abnormal cervical vertebrae morphology	0.00447	<0.05	0.00356	<0.05
GO:0032386	regulation of intracellular transport	0.00116	<0.05	0.0036	<0.05
MP:0001780	decreased brown adipose tissue amount	0.000943	<0.01	0.00361	<0.05
ENSG00000105173	CCNE1 PPI subnetwork	0.00203	<0.05	0.00362	<0.05
ENSG00000170248	PDCD6IP PPI subnetwork	0.02	<0.20	0.00362	<0.05
ENSG00000163362	C1orf106 PPI subnetwork	0.000829	<0.01	0.00364	<0.05
REACTOME_SIGNALING_BY_NOTCH	REACTOME_SIGNALING_BY_NOTCH	0.0058	<0.05	0.00364	<0.05
MP:0004025	polyploidy	0.04	<0.20	0.00365	<0.05
KEGG_ACUTE_MYELOID_LEUKEMIA	KEGG_ACUTE_MYELOID_LEUKEMIA	0.0043	<0.05	0.00366	<0.05
GO:0060205	cytoplasmic membrane-bounded vesicle lumen	0.0012	<0.05	0.00372	<0.05
ENSG00000127334	DYRK2 PPI subnetwork	0.00962	<0.20	0.00373	<0.05
GO:0015291	secondary active transmembrane transporter activity	0.00021	<0.01	0.00373	<0.05
MP:0003447	decreased tumor growth/size	0.00314	<0.05	0.00373	<0.05
GO:0005096	GTPase activator activity	0.1	>=0.20	0.00374	<0.05
ENSG00000106028	SSBP1 PPI subnetwork	0.000325	<0.01	0.00375	<0.05
GO:0048471	perinuclear region of cytoplasm	0.00283	<0.05	0.00375	<0.05
ENSG00000131788	PIAS3 PPI subnetwork	0.00189	<0.05	0.00377	<0.05
MP:0001672	abnormal embryogenesis/ development	0.00432	<0.05	0.00377	<0.05
ENSG00000164403	SHROOM1 PPI subnetwork	0.00127	<0.05	0.00378	<0.05
GO:0060675	ureteric bud morphogenesis	0.000953	<0.01	0.00379	<0.05
GO:0007178	transmembrane receptor protein serine/threonine kinase signaling pathway	0.00532	<0.05	0.0038	<0.05
ENSG00000182319	SGK223 PPI subnetwork	0.00094	<0.01	0.00381	<0.05
REACTOME_EGFR_DOWNREGULATION	REACTOME_EGFR_DOWNREGULATION	0.00377	<0.05	0.00382	<0.05
ENSG00000069956	MAPK6 PPI subnetwork	0.00544	<0.05	0.00384	<0.05
KEGG_PANCREATIC_CANCER	KEGG_PANCREATIC_CANCER	0.00112	<0.05	0.00387	<0.05
ENSG00000122122	SASH3 PPI subnetwork	0.00301	<0.05	0.00388	<0.05
GO:0048562	embryonic organ morphogenesis	0.00316	<0.05	0.00388	<0.05
GO:0010907	positive regulation of glucose metabolic process	0.00132	<0.05	0.0039	<0.05
ENSG00000133026	MYH10 PPI subnetwork	0.00819	<0.20	0.00391	<0.05
ENSG00000143393	PI4KB PPI subnetwork	0.000278	<0.01	0.00394	<0.05
ENSG00000174827	PDZK1 PPI subnetwork	0.00107	<0.05	0.00394	<0.05
ENSG00000204227	RING1 PPI subnetwork	0.01	<0.20	0.00395	<0.05
ENSG00000206215	ENSG00000206215 PPI subnetwork	0.01	<0.20	0.00395	<0.05
ENSG00000206287	RING1 PPI subnetwork	0.01	<0.20	0.00395	<0.05
ENSG00000168610	STAT3 PPI subnetwork	0.000481	<0.01	0.00397	<0.05
ENSG00000185637	ENSG00000185637 PPI subnetwork	0.00434	<0.05	0.00398	<0.05
ENSG00000105221	AKT2 PPI subnetwork	0.00332	<0.05	0.004	<0.05
ENSG00000171791	BCL2 PPI subnetwork	0.00246	<0.05	0.004	<0.05
GO:0001658	branching involved in ureteric bud morphogenesis	0.00105	<0.05	0.004	<0.05
GO:0031519	PcG protein complex	0.03	<0.20	0.00402	<0.05
ENSG00000069869	NEDD4 PPI subnetwork	0.000554	<0.01	0.00403	<0.05
ENSG00000136997	MYC PPI subnetwork	0.00139	<0.05	0.00407	<0.05
ENSG00000103653	CSK PPI subnetwork	0.000875	<0.01	0.00408	<0.05
GO:0035914	skeletal muscle cell differentiation	0.03	<0.20	0.00408	<0.05
MP:0001675	abnormal ectoderm development	0.00173	<0.05	0.00409	<0.05
GO:0019903	protein phosphatase binding	0.000957	<0.01	0.00411	<0.05
MP:0002871	albuminuria	0.01	<0.20	0.00412	<0.05
ENSG00000133056	PIK3C2B PPI subnetwork	0.00138	<0.05	0.00413	<0.05
ENSG00000100387	RBX1 PPI subnetwork	0.03	<0.20	0.00416	<0.05
GO:0032270	positive regulation of cellular protein metabolic process	0.000393	<0.01	0.00416	<0.05
ENSG00000105287	PRKD2 PPI subnetwork	0.00118	<0.05	0.00417	<0.05
ENSG00000148082	SHC3 PPI subnetwork	0.00343	<0.05	0.00417	<0.05
MP:0001846	increased inflammatory response	0.00162	<0.05	0.00418	<0.05
KEGG_LYSINE_DEGRADATION	KEGG_LYSINE_DEGRADATION	0.000318	<0.01	0.0042	<0.05
MP:0004875	increased mean systemic arterial blood pressure	0.000796	<0.01	0.0042	<0.05
MP:0003662	abnormal long bone epiphyseal plate proliferative zone	0.00109	<0.05	0.00421	<0.05
MP:0005438	abnormal glycogen homeostasis	0.00101	<0.05	0.00422	<0.05
REACTOME_GLYCOLYSIS	REACTOME_GLYCOLYSIS	0.00188	<0.05	0.00422	<0.05
ENSG00000047936	ROS1 PPI subnetwork	0.00763	<0.20	0.00428	<0.05
ENSG00000115966	ATF2 PPI subnetwork	0.00298	<0.05	0.00428	<0.05
ENSG00000138439	FAM117B PPI subnetwork	0.00224	<0.05	0.00428	<0.05
ENSG00000141522	ARHGDIA PPI subnetwork	0.00578	<0.05	0.00429	<0.05
ENSG00000071909	MYO3B PPI subnetwork	0.00115	<0.05	0.0043	<0.05
ENSG00000082641	NFE2L1 PPI subnetwork	0.00833	<0.20	0.0043	<0.05
GO:0030374	ligand-dependent nuclear receptor transcription coactivator activity	0.03	<0.20	0.00431	<0.05
ENSG00000143190	POU2F1 PPI subnetwork	0.00357	<0.05	0.00432	<0.05
MP:0000691	enlarged spleen	0.00536	<0.05	0.00433	<0.05
ENSG00000091136	LAMB1 PPI subnetwork	0.000317	<0.01	0.00434	<0.05
GO:0032844	regulation of homeostatic process	0.00253	<0.05	0.00434	<0.05
ENSG00000011243	AKAP8L PPI subnetwork	0.01	<0.20	0.00435	<0.05
MP:0001792	impaired wound healing	0.000626	<0.01	0.00436	<0.05
ENSG00000141510	TP53 PPI subnetwork	0.00456	<0.05	0.0044	<0.05
ENSG00000110092	CCND1 PPI subnetwork	0.02	<0.20	0.00441	<0.05
ENSG00000156136	DCK PPI subnetwork	0.00827	<0.20	0.00444	<0.05
ENSG00000100395	L3MBTL2 PPI subnetwork	0.00539	<0.05	0.00445	<0.05
MP:0006396	decreased long bone epiphyseal plate size	0.00087	<0.01	0.00445	<0.05
REACTOME_SULFUR_AMINO_ACID_METABOLISM	REACTOME_SULFUR_AMINO_ACID_METABOLISM	0.000862	<0.01	0.00451	<0.05
ENSG00000072135	PTPN18 PPI subnetwork	0.00222	<0.05	0.00452	<0.05
MP:0002874	decreased hemoglobin content	0.00168	<0.05	0.00452	<0.05
MP:0009703	decreased birth body size	0.00395	<0.05	0.00452	<0.05
GO:0030278	regulation of ossification	0.000237	<0.01	0.00455	<0.05
MP:0001306	small lens	0.00284	<0.05	0.00455	<0.05
ENSG00000066336	SPI1 PPI subnetwork	0.00507	<0.05	0.00456	<0.05
GO:0003014	renal system process	0.00203	<0.05	0.00457	<0.05
KEGG_MAPK_SIGNALING_PATHWAY	KEGG_MAPK_SIGNALING_PATHWAY	0.00176	<0.05	0.00457	<0.05
ENSG00000162521	RBBP4 PPI subnetwork	0.00454	<0.05	0.0046	<0.05
MP:0009767	decreased sensitivity to xenobiotic induced morbidity/mortality	0.00163	<0.05	0.0046	<0.05
ENSG00000169016	E2F6 PPI subnetwork	0.02	<0.20	0.00461	<0.05
ENSG00000067900	ROCK1 PPI subnetwork	0.00881	<0.20	0.00462	<0.05
MP:0002447	abnormal erythrocyte morphology	0.00137	<0.05	0.00464	<0.05
KEGG_CYSTEINE_AND_METHIONINE_METABOLISM	KEGG_CYSTEINE_AND_METHIONINE_METABOLISM	0.000486	<0.01	0.00468	<0.05
GO:0046365	monosaccharide catabolic process	0.0025	<0.05	0.00469	<0.05
ENSG00000173894	CBX2 PPI subnetwork	0.03	<0.20	0.0047	<0.05
MP:0002085	abnormal embryonic tissue morphology	0.00473	<0.05	0.00471	<0.05
REACTOME_ORGANIC_CATIONANIONZWITTERION_TRANSPORT	REACTOME_ORGANIC_CATIONANIONZWITTERION_TRANSPORT	0.00105	<0.05	0.00474	<0.05
KEGG_ENDOCYTOSIS	KEGG_ENDOCYTOSIS	0.02	<0.20	0.00477	<0.05
ENSG00000107242	PIP5K1B PPI subnetwork	0.00336	<0.05	0.0048	<0.05
MP:0000049	abnormal middle ear morphology	0.000937	<0.01	0.0048	<0.05
ENSG00000105401	CDC37 PPI subnetwork	0.00737	<0.20	0.00482	<0.05
ENSG00000165476	REEP3 PPI subnetwork	0.00087	<0.01	0.00482	<0.05
MP:0003270	intestinal obstruction	0.00347	<0.05	0.00482	<0.05
ENSG00000177728	KIAA0195 PPI subnetwork	0.00673	<0.05	0.00483	<0.05
GO:0001503	ossification	0.000179	<0.01	0.00485	<0.05
ENSG00000135341	MAP3K7 PPI subnetwork	0.00154	<0.05	0.00487	<0.05
ENSG00000164330	EBF1 PPI subnetwork	0.00515	<0.05	0.00487	<0.05
MP:0003935	abnormal craniofacial development	0.00043	<0.01	0.00487	<0.05
ENSG00000170027	YWHAG PPI subnetwork	0.00558	<0.05	0.00492	<0.05
GO:0016836	hydro-lyase activity	6.43e-05	<0.01	0.00492	<0.05
ENSG00000136153	LMO7 PPI subnetwork	7.57e-05	<0.01	0.00494	<0.05
REACTOME_SIGNALING_BY_NODAL	REACTOME_SIGNALING_BY_NODAL	0.00291	<0.05	0.00495	<0.05
ENSG00000113407	TARS PPI subnetwork	0.00244	<0.05	0.00496	<0.05
GO:0031143	pseudopodium	0.000749	<0.01	0.00499	<0.05
MP:0000131	abnormal long bone epiphysis morphology	0.00475	<0.05	0.00499	<0.05
ENSG00000018408	WWTR1 PPI subnetwork	0.04	<0.20	0.00502	<0.05
ENSG00000153162	BMP6 PPI subnetwork	0.00851	<0.20	0.00502	<0.05
GO:0031983	vesicle lumen	0.00189	<0.05	0.00503	<0.05
ENSG00000136574	GATA4 PPI subnetwork	0.00659	<0.05	0.00504	<0.05
MP:0000245	abnormal erythropoiesis	0.00117	<0.05	0.00505	<0.05
MP:0000536	hydroureter	0.00202	<0.05	0.00507	<0.05
ENSG00000136383	ALPK3 PPI subnetwork	0.00974	<0.20	0.00508	<0.05
GO:0060090	binding, bridging	0.000829	<0.01	0.00508	<0.05
ENSG00000065989	PDE4A PPI subnetwork	0.00359	<0.05	0.00509	<0.05
GO:0000932	cytoplasmic mRNA processing body	0.00178	<0.05	0.00511	<0.05
MP:0002123	abnormal hematopoiesis	0.00371	<0.05	0.00511	<0.05
MP:0003453	abnormal keratinocyte physiology	0.000277	<0.01	0.00513	<0.05
ENSG00000183598	HIST2H3D PPI subnetwork	0.00441	<0.05	0.00528	<0.05
ENSG00000203811	HIST2H3C PPI subnetwork	0.00441	<0.05	0.00528	<0.05
ENSG00000057294	PKP2 PPI subnetwork	0.00199	<0.05	0.00529	<0.05
ENSG00000180210	F2 PPI subnetwork	0.000966	<0.01	0.00529	<0.05
GO:0007517	muscle organ development	0.00122	<0.05	0.00531	<0.05
ENSG00000119401	TRIM32 PPI subnetwork	0.00137	<0.05	0.00534	<0.05
MP:0002151	abnormal neural tube morphology/development	0.00556	<0.05	0.00538	<0.05
ENSG00000118640	VAMP8 PPI subnetwork	0.03	<0.20	0.00541	<0.05
ENSG00000171223	JUNB PPI subnetwork	0.00347	<0.05	0.00542	<0.05
REACTOME_PPARA_ACTIVATES_GENE_EXPRESSION	REACTOME_PPARA_ACTIVATES_GENE_EXPRESSION	0.000704	<0.01	0.00542	<0.05
ENSG00000179295	PTPN11 PPI subnetwork	0.00509	<0.05	0.00543	<0.05
REACTOME_P38MAPK_EVENTS	REACTOME_P38MAPK_EVENTS	0.01	<0.20	0.00543	<0.05
ENSG00000071539	TRIP13 PPI subnetwork	0.07	>=0.20	0.00547	<0.05
MP:0009395	increased nucleated erythrocyte cell number	0.000523	<0.01	0.00547	<0.05
ENSG00000060140	STYK1 PPI subnetwork	0.01	<0.20	0.00548	<0.05
ENSG00000125508	SRMS PPI subnetwork	0.01	<0.20	0.00548	<0.05
ENSG00000135144	DTX1 PPI subnetwork	0.00272	<0.05	0.00548	<0.05
ENSG00000115414	FN1 PPI subnetwork	9.44e-05	<0.01	0.0055	<0.05
ENSG00000182533	CAV3 PPI subnetwork	0.000275	<0.01	0.0055	<0.05
ENSG00000141378	PTRH2 PPI subnetwork	0.00248	<0.05	0.00551	<0.05
GO:0045646	regulation of erythrocyte differentiation	0.00858	<0.20	0.00552	<0.05
ENSG00000087303	NID2 PPI subnetwork	0.00249	<0.05	0.00553	<0.05
GO:0030029	actin filament-based process	0.0052	<0.05	0.00554	<0.05
GO:0031526	brush border membrane	0.00083	<0.01	0.00556	<0.05
ENSG00000163512	AZI2 PPI subnetwork	0.00613	<0.05	0.00557	<0.05
ENSG00000002745	WNT16 PPI subnetwork	0.008	<0.20	0.0056	<0.05
ENSG00000164708	PGAM2 PPI subnetwork	0.000706	<0.01	0.00565	<0.05
GO:0042813	Wnt-activated receptor activity	0.00307	<0.05	0.00568	<0.05
ENSG00000101266	CSNK2A1 PPI subnetwork	0.00323	<0.05	0.00572	<0.05
ENSG00000071655	MBD3 PPI subnetwork	0.02	<0.20	0.00573	<0.05
ENSG00000127688	GAN PPI subnetwork	0.000227	<0.01	0.00577	<0.05
GO:0051093	negative regulation of developmental process	0.000297	<0.01	0.00578	<0.05
ENSG00000100302	RASD2 PPI subnetwork	0.00224	<0.05	0.0058	<0.05
GO:0019320	hexose catabolic process	0.0037	<0.05	0.00581	<0.05
MP:0000559	abnormal femur morphology	0.000476	<0.01	0.00581	<0.05
MP:0000079	abnormal basioccipital bone morphology	0.00103	<0.05	0.00582	<0.05
ENSG00000106617	PRKAG2 PPI subnetwork	0.00176	<0.05	0.00583	<0.05
GO:0004721	phosphoprotein phosphatase activity	0.00855	<0.20	0.00585	<0.05
GO:0032835	glomerulus development	0.01	<0.20	0.00586	<0.05
MP:0002098	abnormal vibrissa morphology	0.000338	<0.01	0.00588	<0.05
MP:0006144	increased systemic arterial systolic blood pressure	0.01	<0.20	0.0059	<0.05
GO:0033500	carbohydrate homeostasis	0.000293	<0.01	0.00591	<0.05
GO:0042593	glucose homeostasis	0.000293	<0.01	0.00591	<0.05
ENSG00000132906	CASP9 PPI subnetwork	0.01	<0.20	0.00594	<0.05
ENSG00000177485	ZBTB33 PPI subnetwork	0.00709	<0.20	0.00594	<0.05
GO:0015695	organic cation transport	0.0033	<0.05	0.00594	<0.05
GO:0034774	secretory granule lumen	0.00126	<0.05	0.00597	<0.05
ENSG00000147689	FAM83A PPI subnetwork	0.00972	<0.20	0.00598	<0.05
MP:0004154	renal tubular necrosis	0.00662	<0.05	0.00598	<0.05
ENSG00000140350	ANP32A PPI subnetwork	0.00224	<0.05	0.006	<0.05
ENSG00000122705	CLTA PPI subnetwork	0.00482	<0.05	0.00601	<0.05
ENSG00000105216	ENSG00000105216 PPI subnetwork	0.00969	<0.20	0.00604	<0.05
ENSG00000135424	ITGA7 PPI subnetwork	0.00049	<0.01	0.00604	<0.05
ENSG00000115963	RND3 PPI subnetwork	0.000995	<0.01	0.00607	<0.05
GO:0005604	basement membrane	0.000354	<0.01	0.00607	<0.05
GO:0003746	translation elongation factor activity	0.0024	<0.05	0.0061	<0.20
ENSG00000184937	WT1 PPI subnetwork	0.00105	<0.05	0.00614	<0.20
REACTOME_MAPK_TARGETS_NUCLEAR_EVENTS_MEDIATED_BY_MAP_KINASES	REACTOME_MAPK_TARGETS_NUCLEAR_EVENTS_MEDIATED_BY_MAP_KINASES	0.000302	<0.01	0.00615	<0.20
ENSG00000163558	PRKCI PPI subnetwork	0.00695	<0.05	0.00619	<0.20
ENSG00000163932	PRKCD PPI subnetwork	0.00122	<0.05	0.00619	<0.20
ENSG00000145715	RASA1 PPI subnetwork	0.01	<0.20	0.00625	<0.20
MP:0001566	hyperphosphatemia	0.01	<0.20	0.00625	<0.20
MP:0002841	impaired skeletal muscle contractility	0.00482	<0.05	0.00639	<0.20
MP:0002792	abnormal retinal vasculature morphology	0.000931	<0.01	0.00641	<0.20
GO:0004089	carbonate dehydratase activity	0.000259	<0.01	0.00644	<0.20
MP:0001260	increased body weight	0.00243	<0.05	0.00644	<0.20
MP:0002177	abnormal outer ear morphology	9.16e-05	<0.01	0.00647	<0.20
ENSG00000132005	RFX1 PPI subnetwork	0.00392	<0.05	0.00648	<0.20
ENSG00000188404	SELL PPI subnetwork	0.02	<0.20	0.00652	<0.20
ENSG00000106462	EZH2 PPI subnetwork	0.00733	<0.20	0.00653	<0.20
MP:0000440	domed cranium	0.000257	<0.01	0.00656	<0.20
GO:0019203	carbohydrate phosphatase activity	0.00185	<0.05	0.00661	<0.20
GO:0050308	sugar-phosphatase activity	0.00185	<0.05	0.00661	<0.20
GO:0006417	regulation of translation	0.06	>=0.20	0.00663	<0.20
ENSG00000173120	KDM2A PPI subnetwork	0.00702	<0.05	0.00664	<0.20
MP:0004251	failure of heart looping	0.000791	<0.01	0.00667	<0.20
ENSG00000164867	NOS3 PPI subnetwork	0.00416	<0.05	0.00668	<0.20
MP:0004148	increased compact bone thickness	0.00108	<0.05	0.00669	<0.20
ENSG00000010030	ETV7 PPI subnetwork	0.02	<0.20	0.0067	<0.20
GO:0033280	response to vitamin D	0.000629	<0.01	0.00671	<0.20
GO:0040008	regulation of growth	0.00116	<0.05	0.00671	<0.20
ENSG00000113140	SPARC PPI subnetwork	0.000806	<0.01	0.0068	<0.20
KEGG_ALANINE_ASPARTATE_AND_GLUTAMATE_METABOLISM	KEGG_ALANINE_ASPARTATE_AND_GLUTAMATE_METABOLISM	3.1e-05	<0.01	0.00681	<0.20
ENSG00000113916	BCL6 PPI subnetwork	0.00569	<0.05	0.00682	<0.20
GO:0021700	developmental maturation	0.02	<0.20	0.00686	<0.20
REACTOME_TRANSMEMBRANE_TRANSPORT_OF_SMALL_MOLECULES	REACTOME_TRANSMEMBRANE_TRANSPORT_OF_SMALL_MOLECULES	0.000456	<0.01	0.00686	<0.20
MP:0001071	abnormal facial nerve morphology	0.000864	<0.01	0.00691	<0.20
MP:0003703	abnormal vestibulocochlear ganglion morphology	0.00156	<0.05	0.00691	<0.20
REACTOME_MAP_KINASE_ACTIVATION_IN_TLR_CASCADE	REACTOME_MAP_KINASE_ACTIVATION_IN_TLR_CASCADE	0.000454	<0.01	0.00691	<0.20
GO:0031093	platelet alpha granule lumen	0.00168	<0.05	0.00692	<0.20
GO:0016835	carbon-oxygen lyase activity	0.000192	<0.01	0.00699	<0.20
MP:0001879	abnormal lymphatic vessel morphology	0.00824	<0.20	0.00701	<0.20
ENSG00000158796	DEDD PPI subnetwork	0.02	<0.20	0.00702	<0.20
ENSG00000166033	HTRA1 PPI subnetwork	0.00292	<0.05	0.00702	<0.20
MP:0000598	abnormal liver morphology	0.000767	<0.01	0.00705	<0.20
GO:0004033	aldo-keto reductase (NADP) activity	0.00397	<0.05	0.00706	<0.20
GO:0050673	epithelial cell proliferation	0.00299	<0.05	0.00707	<0.20
ENSG00000111640	GAPDH PPI subnetwork	0.00449	<0.05	0.00711	<0.20
ENSG00000119729	RHOQ PPI subnetwork	0.00982	<0.20	0.00713	<0.20
REACTOME_AQUAPORIN:MEDIATED_TRANSPORT	REACTOME_AQUAPORIN:MEDIATED_TRANSPORT	0.00727	<0.20	0.00714	<0.20
GO:0016830	carbon-carbon lyase activity	0.000566	<0.01	0.00719	<0.20
ENSG00000173702	MUC13 PPI subnetwork	0.00255	<0.05	0.00721	<0.20
GO:2000116	regulation of cysteine-type endopeptidase activity	0.00106	<0.05	0.00723	<0.20
MP:0002896	abnormal bone mineralization	0.00361	<0.05	0.00724	<0.20
MP:0004096	abnormal midbrain-hindbrain boundary development	0.00807	<0.20	0.00724	<0.20
GO:0014902	myotube differentiation	0.05	>=0.20	0.00725	<0.20
ENSG00000197971	MBP PPI subnetwork	0.03	<0.20	0.00726	<0.20
ENSG00000189308	LIN54 PPI subnetwork	0.04	>=0.20	0.00727	<0.20
GO:0051270	regulation of cellular component movement	0.00292	<0.05	0.00727	<0.20
MP:0001258	decreased body length	0.00293	<0.05	0.00729	<0.20
KEGG_VEGF_SIGNALING_PATHWAY	KEGG_VEGF_SIGNALING_PATHWAY	0.00294	<0.05	0.00731	<0.20
REACTOME_P75_NTR_RECEPTOR:MEDIATED_SIGNALLING	REACTOME_P75_NTR_RECEPTOR:MEDIATED_SIGNALLING	0.08	>=0.20	0.00733	<0.20
ENSG00000103671	TRIP4 PPI subnetwork	0.00353	<0.05	0.00734	<0.20
ENSG00000179364	PACS2 PPI subnetwork	0.00155	<0.05	0.00738	<0.20
ENSG00000147507	ENSG00000147507 PPI subnetwork	0.03	<0.20	0.00743	<0.20
GO:0045786	negative regulation of cell cycle	0.07	>=0.20	0.00745	<0.20
ENSG00000137642	SORL1 PPI subnetwork	0.000437	<0.01	0.00746	<0.20
MP:0005592	abnormal vascular smooth muscle morphology	0.00632	<0.05	0.00749	<0.20
ENSG00000198802	ENSG00000198802 PPI subnetwork	0.00057	<0.01	0.00758	<0.20
GO:0050678	regulation of epithelial cell proliferation	0.00438	<0.05	0.0076	<0.20
GO:0051130	positive regulation of cellular component organization	0.00773	<0.20	0.00763	<0.20
MP:0003324	increased liver adenoma incidence	0.00977	<0.20	0.00767	<0.20
MP:0006354	abnormal fourth branchial arch artery morphology	0.00114	<0.05	0.00767	<0.20
ENSG00000197555	SIPA1L1 PPI subnetwork	0.000962	<0.01	0.00769	<0.20
ENSG00000140319	SRP14 PPI subnetwork	0.00328	<0.05	0.00771	<0.20
MP:0001924	infertility	0.00653	<0.05	0.00773	<0.20
MP:0000160	kyphosis	0.006	<0.05	0.00774	<0.20
MP:0001552	increased circulating triglyceride level	0.000492	<0.01	0.00777	<0.20
ENSG00000134057	CCNB1 PPI subnetwork	0.05	>=0.20	0.0078	<0.20
MP:0002191	abnormal artery morphology	0.000779	<0.01	0.0078	<0.20
ENSG00000076604	TRAF4 PPI subnetwork	0.02	<0.20	0.00784	<0.20
ENSG00000139921	TMX1 PPI subnetwork	0.00509	<0.05	0.00785	<0.20
ENSG00000183814	LIN9 PPI subnetwork	0.05	>=0.20	0.00785	<0.20
ENSG00000155508	CNOT8 PPI subnetwork	0.00446	<0.05	0.00788	<0.20
ENSG00000163602	RYBP PPI subnetwork	0.00661	<0.05	0.008	<0.20
GO:0071702	organic substance transport	0.00167	<0.05	0.00801	<0.20
MP:0003675	kidney cysts	0.02	<0.20	0.00801	<0.20
GO:0055038	recycling endosome membrane	0.14	>=0.20	0.00804	<0.20
ENSG00000000938	FGR PPI subnetwork	0.03	<0.20	0.00805	<0.20
ENSG00000160271	RALGDS PPI subnetwork	0.00707	<0.05	0.00806	<0.20
ENSG00000139269	INHBE PPI subnetwork	0.000378	<0.01	0.0081	<0.20
MP:0000272	abnormal aorta morphology	0.00202	<0.05	0.0081	<0.20
REACTOME_CELL_DEATH_SIGNALLING_VIA_NRAGE_NRIF_AND_NADE	REACTOME_CELL_DEATH_SIGNALLING_VIA_NRAGE_NRIF_AND_NADE	0.04	<0.20	0.00813	<0.20
GO:0045596	negative regulation of cell differentiation	0.000503	<0.01	0.00816	<0.20
MP:0002258	abnormal cricoid cartilage morphology	0.000837	<0.01	0.00816	<0.20
MP:0004136	abnormal tongue muscle morphology	0.03	<0.20	0.00816	<0.20
ENSG00000165912	PACSIN3 PPI subnetwork	0.03	<0.20	0.00817	<0.20
KEGG_TIGHT_JUNCTION	KEGG_TIGHT_JUNCTION	0.00643	<0.05	0.00817	<0.20
ENSG00000135365	PHF21A PPI subnetwork	0.00675	<0.05	0.00821	<0.20
GO:0001046	core promoter sequence-specific DNA binding	0.00574	<0.05	0.00823	<0.20
GO:0046320	regulation of fatty acid oxidation	0.00353	<0.05	0.00823	<0.20
MP:0002279	abnormal diaphragm morphology	0.01	<0.20	0.00823	<0.20
ENSG00000159166	LAD1 PPI subnetwork	0.00138	<0.05	0.00827	<0.20
MP:0008271	abnormal bone ossification	0.000987	<0.01	0.00831	<0.20
ENSG00000116030	SUMO1 PPI subnetwork	0.000602	<0.01	0.00832	<0.20
ENSG00000182481	KPNA2 PPI subnetwork	0.00874	<0.20	0.00832	<0.20
ENSG00000215769	ENSG00000215769 PPI subnetwork	0.00874	<0.20	0.00832	<0.20
GO:0001012	RNA polymerase II regulatory region DNA binding	0.02	<0.20	0.00834	<0.20
ENSG00000020577	SAMD4A PPI subnetwork	0.00668	<0.05	0.00837	<0.20
ENSG00000160087	UBE2J2 PPI subnetwork	0.03	<0.20	0.00849	<0.20
MP:0003055	abnormal long bone epiphyseal plate morphology	0.00682	<0.05	0.0085	<0.20
MP:0008826	abnormal splenic cell ratio	0.02	<0.20	0.00854	<0.20
ENSG00000013441	CLK1 PPI subnetwork	0.02	<0.20	0.00855	<0.20
GO:0009925	basal plasma membrane	0.00313	<0.05	0.00855	<0.20
ENSG00000198380	GFPT1 PPI subnetwork	0.01	<0.20	0.00861	<0.20
GO:0007584	response to nutrient	0.00112	<0.05	0.00867	<0.20
ENSG00000091409	ITGA6 PPI subnetwork	0.000439	<0.01	0.0087	<0.20
MP:0008033	impaired lipolysis	0.01	<0.20	0.00871	<0.20
GO:0043281	regulation of cysteine-type endopeptidase activity involved in apoptotic process	0.000916	<0.01	0.00874	<0.20
GO:0009896	positive regulation of catabolic process	0.00962	<0.20	0.0088	<0.20
GO:0030863	cortical cytoskeleton	0.00527	<0.05	0.00882	<0.20
GO:0001704	formation of primary germ layer	0.0033	<0.05	0.00886	<0.20
ENSG00000085511	MAP3K4 PPI subnetwork	0.00133	<0.05	0.0089	<0.20
GO:0010562	positive regulation of phosphorus metabolic process	0.00156	<0.05	0.00891	<0.20
GO:0045937	positive regulation of phosphate metabolic process	0.00156	<0.05	0.00891	<0.20
ENSG00000100985	MMP9 PPI subnetwork	0.000595	<0.01	0.00897	<0.20
ENSG00000163631	ALB PPI subnetwork	0.000359	<0.01	0.00898	<0.20
GO:0048864	stem cell development	0.00862	<0.20	0.00902	<0.20
GO:2000177	regulation of neural precursor cell proliferation	0.02	<0.20	0.00906	<0.20
ENSG00000104267	CA2 PPI subnetwork	0.000897	<0.01	0.00909	<0.20
ENSG00000157404	KIT PPI subnetwork	0.00571	<0.05	0.00918	<0.20
ENSG00000125810	CD93 PPI subnetwork	0.000706	<0.01	0.00919	<0.20
ENSG00000179151	EDC3 PPI subnetwork	0.00437	<0.05	0.00919	<0.20
REACTOME_P75NTR_SIGNALS_VIA_NF:KB	REACTOME_P75NTR_SIGNALS_VIA_NF:KB	0.05	>=0.20	0.00925	<0.20
MP:0011096	complete embryonic lethality before somite formation	0.00661	<0.05	0.00927	<0.20
ENSG00000154380	ENAH PPI subnetwork	0.00996	<0.20	0.00929	<0.20
ENSG00000099956	SMARCB1 PPI subnetwork	0.01	<0.20	0.0093	<0.20
KEGG_VASOPRESSIN_REGULATED_WATER_REABSORPTION	KEGG_VASOPRESSIN_REGULATED_WATER_REABSORPTION	0.04	<0.20	0.00931	<0.20
ENSG00000116717	GADD45A PPI subnetwork	0.00079	<0.01	0.00933	<0.20
GO:0016569	covalent chromatin modification	0.03	<0.20	0.00937	<0.20
ENSG00000090020	SLC9A1 PPI subnetwork	0.007	<0.05	0.00939	<0.20
MP:0002904	increased circulating parathyroid hormone level	0.03	<0.20	0.00939	<0.20
ENSG00000113658	SMAD5 PPI subnetwork	0.00828	<0.20	0.00941	<0.20
ENSG00000086061	DNAJA1 PPI subnetwork	0.000888	<0.01	0.00942	<0.20
ENSG00000147443	DOK2 PPI subnetwork	0.01	<0.20	0.00948	<0.20
MP:0008470	abnormal spleen B cell follicle morphology	0.06	>=0.20	0.00952	<0.20
GO:0004953	icosanoid receptor activity	0.000291	<0.01	0.00954	<0.20
GO:0004954	prostanoid receptor activity	0.000291	<0.01	0.00954	<0.20
MP:0000279	ventricular hypoplasia	0.00926	<0.20	0.00954	<0.20
GO:0090066	regulation of anatomical structure size	0.00109	<0.05	0.0096	<0.20
GO:0055001	muscle cell development	0.01	<0.20	0.00961	<0.20
ENSG00000204175	GPRIN2 PPI subnetwork	0.00296	<0.05	0.00964	<0.20
ENSG00000064012	CASP8 PPI subnetwork	0.00434	<0.05	0.00966	<0.20
ENSG00000074054	CLASP1 PPI subnetwork	0.11	>=0.20	0.00969	<0.20
GO:0006090	pyruvate metabolic process	0.0048	<0.05	0.00969	<0.20
GO:0048565	digestive tract development	0.00515	<0.05	0.00974	<0.20
GO:0009755	hormone-mediated signaling pathway	0.03	<0.20	0.00978	<0.20
MP:0002740	heart hypoplasia	0.09	>=0.20	0.00979	<0.20
ENSG00000188223	LIN37 PPI subnetwork	0.05	>=0.20	0.0098	<0.20
GO:0043491	protein kinase B signaling cascade	0.05	>=0.20	0.0098	<0.20
ENSG00000166333	ILK PPI subnetwork	0.00565	<0.05	0.00984	<0.20
ENSG00000091436	ENSG00000091436 PPI subnetwork	0.00581	<0.05	0.00988	<0.20
MP:0005104	abnormal tarsal bone morphology	0.00624	<0.05	0.00989	<0.20
MP:0002928	abnormal bile duct morphology	0.00173	<0.05	0.00996	<0.20
ENSG00000009307	CSDE1 PPI subnetwork	0.08	>=0.20	0.01	<0.20
ENSG00000014641	MDH1 PPI subnetwork	0.00141	<0.05	0.01	<0.20
ENSG00000026508	CD44 PPI subnetwork	0.00428	<0.05	0.01	<0.20
ENSG00000039560	RAI14 PPI subnetwork	0.00768	<0.20	0.01	<0.20
ENSG00000065154	OAT PPI subnetwork	0.02	<0.20	0.01	<0.20
ENSG00000065559	MAP2K4 PPI subnetwork	0.00553	<0.05	0.01	<0.20
ENSG00000068305	MEF2A PPI subnetwork	0.1	>=0.20	0.01	<0.20
ENSG00000074181	NOTCH3 PPI subnetwork	0.03	<0.20	0.01	<0.20
ENSG00000077809	GTF2I PPI subnetwork	0.01	<0.20	0.01	<0.20
ENSG00000085832	EPS15 PPI subnetwork	0.04	<0.20	0.01	<0.20
ENSG00000089693	MLF2 PPI subnetwork	0.00785	<0.20	0.01	<0.20
ENSG00000089902	RCOR1 PPI subnetwork	0.02	<0.20	0.01	<0.20
ENSG00000092847	EIF2C1 PPI subnetwork	0.02	<0.20	0.01	<0.20
ENSG00000097007	ABL1 PPI subnetwork	0.07	>=0.20	0.01	<0.20
ENSG00000100364	KIAA0930 PPI subnetwork	0.0027	<0.05	0.01	<0.20
ENSG00000100448	CTSG PPI subnetwork	0.000546	<0.01	0.01	<0.20
ENSG00000101412	E2F1 PPI subnetwork	0.08	>=0.20	0.01	<0.20
ENSG00000106366	SERPINE1 PPI subnetwork	0.0079	<0.20	0.01	<0.20
ENSG00000107779	BMPR1A PPI subnetwork	0.00451	<0.05	0.01	<0.20
ENSG00000109320	NFKB1 PPI subnetwork	0.02	<0.20	0.01	<0.20
ENSG00000111731	KIAA0528 PPI subnetwork	0.00412	<0.05	0.01	<0.20
ENSG00000117480	FAAH PPI subnetwork	0.00741	<0.20	0.01	<0.20
ENSG00000119772	DNMT3A PPI subnetwork	0.00716	<0.20	0.01	<0.20
ENSG00000120063	GNA13 PPI subnetwork	0.00236	<0.05	0.01	<0.20
ENSG00000120087	HOXB7 PPI subnetwork	0.00109	<0.05	0.01	<0.20
ENSG00000120802	TMPO PPI subnetwork	0.01	<0.20	0.01	<0.20
ENSG00000121989	ACVR2A PPI subnetwork	0.00625	<0.05	0.01	<0.20
ENSG00000122884	P4HA1 PPI subnetwork	0.00939	<0.20	0.01	<0.20
ENSG00000123975	CKS2 PPI subnetwork	0.00685	<0.05	0.01	<0.20
ENSG00000125740	FOSB PPI subnetwork	0.00687	<0.05	0.01	<0.20
ENSG00000130396	MLLT4 PPI subnetwork	0.02	<0.20	0.01	<0.20
ENSG00000130762	ARHGEF16 PPI subnetwork	0.00744	<0.20	0.01	<0.20
ENSG00000130816	DNMT1 PPI subnetwork	0.05	>=0.20	0.01	<0.20
ENSG00000131238	PPT1 PPI subnetwork	0.00985	<0.20	0.01	<0.20
ENSG00000134371	CDC73 PPI subnetwork	0.03	<0.20	0.01	<0.20
ENSG00000135218	CD36 PPI subnetwork	0.00127	<0.05	0.01	<0.20
ENSG00000136068	FLNB PPI subnetwork	0.00114	<0.05	0.01	<0.20
ENSG00000136999	NOV PPI subnetwork	0.00628	<0.05	0.01	<0.20
ENSG00000141480	ARRB2 PPI subnetwork	0.03	<0.20	0.01	<0.20
ENSG00000141968	VAV1 PPI subnetwork	0.01	<0.20	0.01	<0.20
ENSG00000143799	PARP1 PPI subnetwork	0.02	<0.20	0.01	<0.20
ENSG00000143947	RPS27A PPI subnetwork	0.02	<0.20	0.01	<0.20
ENSG00000147130	ZMYM3 PPI subnetwork	0.02	<0.20	0.01	<0.20
ENSG00000147853	AK3 PPI subnetwork	0.000462	<0.01	0.01	<0.20
ENSG00000156711	MAPK13 PPI subnetwork	0.01	<0.20	0.01	<0.20
ENSG00000160447	PKN3 PPI subnetwork	0.00415	<0.05	0.01	<0.20
ENSG00000160789	LMNA PPI subnetwork	0.000324	<0.01	0.01	<0.20
ENSG00000162407	PPAP2B PPI subnetwork	0.01	<0.20	0.01	<0.20
ENSG00000165025	SYK PPI subnetwork	0.01	<0.20	0.01	<0.20
ENSG00000165280	VCP PPI subnetwork	0.00465	<0.05	0.01	<0.20
ENSG00000165410	CFL2 PPI subnetwork	0.00154	<0.05	0.01	<0.20
ENSG00000165516	KLHDC2 PPI subnetwork	0.000554	<0.01	0.01	<0.20
ENSG00000166866	MYO1A PPI subnetwork	0.00192	<0.05	0.01	<0.20
ENSG00000166930	MS4A5 PPI subnetwork	0.00163	<0.05	0.01	<0.20
ENSG00000168374	ARF4 PPI subnetwork	0.00645	<0.05	0.01	<0.20
ENSG00000170035	UBE2E3 PPI subnetwork	0.00316	<0.05	0.01	<0.20
ENSG00000171219	CDC42BPG PPI subnetwork	0.0019	<0.05	0.01	<0.20
ENSG00000172531	PPP1CA PPI subnetwork	0.01	<0.20	0.01	<0.20
ENSG00000173757	STAT5B PPI subnetwork	0.00767	<0.20	0.01	<0.20
ENSG00000173889	PHC3 PPI subnetwork	0.02	<0.20	0.01	<0.20
ENSG00000177791	MYOZ1 PPI subnetwork	0.02	<0.20	0.01	<0.20
ENSG00000179776	CDH5 PPI subnetwork	0.00798	<0.20	0.01	<0.20
ENSG00000179899	ENSG00000179899 PPI subnetwork	0.07	>=0.20	0.01	<0.20
ENSG00000179958	DCTPP1 PPI subnetwork	0.00436	<0.05	0.01	<0.20
ENSG00000183741	CBX6 PPI subnetwork	0.03	<0.20	0.01	<0.20
ENSG00000184363	PKP3 PPI subnetwork	0.00168	<0.05	0.01	<0.20
ENSG00000186868	MAPT PPI subnetwork	0.01	<0.20	0.01	<0.20
ENSG00000188488	SERPINA5 PPI subnetwork	0.00135	<0.05	0.01	<0.20
ENSG00000198517	MAFK PPI subnetwork	0.00247	<0.05	0.01	<0.20
ENSG00000198692	EIF1AY PPI subnetwork	0.02	<0.20	0.01	<0.20
ENSG00000198793	MTOR PPI subnetwork	0.02	<0.20	0.01	<0.20
ENSG00000205659	LIN52 PPI subnetwork	0.06	>=0.20	0.01	<0.20
GO:0001501	skeletal system development	0.00252	<0.05	0.01	<0.20
GO:0002064	epithelial cell development	0.000338	<0.01	0.01	<0.20
GO:0004857	enzyme inhibitor activity	0.000369	<0.01	0.01	<0.20
GO:0005154	epidermal growth factor receptor binding	0.04	<0.20	0.01	<0.20
GO:0005372	water transmembrane transporter activity	0.00105	<0.05	0.01	<0.20
GO:0005938	cell cortex	0.00245	<0.05	0.01	<0.20
GO:0006473	protein acetylation	0.07	>=0.20	0.01	<0.20
GO:0006575	cellular modified amino acid metabolic process	0.000438	<0.01	0.01	<0.20
GO:0006605	protein targeting	0.0017	<0.05	0.01	<0.20
GO:0006916	anti-apoptosis	0.00445	<0.05	0.01	<0.20
GO:0007264	small GTPase mediated signal transduction	0.06	>=0.20	0.01	<0.20
GO:0008514	organic anion transmembrane transporter activity	0.00806	<0.20	0.01	<0.20
GO:0008543	fibroblast growth factor receptor signaling pathway	0.08	>=0.20	0.01	<0.20
GO:0008629	induction of apoptosis by intracellular signals	0.02	<0.20	0.01	<0.20
GO:0009309	amine biosynthetic process	0.00021	<0.01	0.01	<0.20
GO:0015114	phosphate ion transmembrane transporter activity	0.00412	<0.05	0.01	<0.20
GO:0016052	carbohydrate catabolic process	0.00801	<0.20	0.01	<0.20
GO:0016311	dephosphorylation	0.00968	<0.20	0.01	<0.20
GO:0016471	vacuolar proton-transporting V-type ATPase complex	0.02	<0.20	0.01	<0.20
GO:0016570	histone modification	0.03	<0.20	0.01	<0.20
GO:0016641	oxidoreductase activity, acting on the CH-NH2 group of donors, oxygen as acceptor	0.00508	<0.05	0.01	<0.20
GO:0016645	oxidoreductase activity, acting on the CH-NH group of donors	0.000338	<0.01	0.01	<0.20
GO:0019217	regulation of fatty acid metabolic process	0.00233	<0.05	0.01	<0.20
GO:0019827	stem cell maintenance	0.01	<0.20	0.01	<0.20
GO:0030042	actin filament depolymerization	0.02	<0.20	0.01	<0.20
GO:0030513	positive regulation of BMP signaling pathway	0.01	<0.20	0.01	<0.20
GO:0030674	protein binding, bridging	0.00138	<0.05	0.01	<0.20
GO:0030837	negative regulation of actin filament polymerization	0.04	<0.20	0.01	<0.20
GO:0031401	positive regulation of protein modification process	0.00162	<0.05	0.01	<0.20
GO:0033157	regulation of intracellular protein transport	0.00196	<0.05	0.01	<0.20
GO:0033273	response to vitamin	0.00284	<0.05	0.01	<0.20
GO:0033674	positive regulation of kinase activity	0.01	<0.20	0.01	<0.20
GO:0035019	somatic stem cell maintenance	0.01	<0.20	0.01	<0.20
GO:0042327	positive regulation of phosphorylation	0.00179	<0.05	0.01	<0.20
GO:0042641	actomyosin	0.00137	<0.05	0.01	<0.20
GO:0044433	cytoplasmic vesicle part	0.02	<0.20	0.01	<0.20
GO:0044454	nuclear chromosome part	0.01	<0.20	0.01	<0.20
GO:0045787	positive regulation of cell cycle	0.03	<0.20	0.01	<0.20
GO:0046164	alcohol catabolic process	0.00741	<0.20	0.01	<0.20
GO:0046822	regulation of nucleocytoplasmic transport	0.00252	<0.05	0.01	<0.20
GO:0048844	artery morphogenesis	0.00756	<0.20	0.01	<0.20
GO:0051247	positive regulation of protein metabolic process	0.00229	<0.05	0.01	<0.20
GO:0051345	positive regulation of hydrolase activity	0.01	<0.20	0.01	<0.20
GO:0051347	positive regulation of transferase activity	0.00893	<0.20	0.01	<0.20
GO:0052548	regulation of endopeptidase activity	0.000497	<0.01	0.01	<0.20
GO:0060350	endochondral bone morphogenesis	0.00291	<0.05	0.01	<0.20
GO:0060840	artery development	0.00737	<0.20	0.01	<0.20
GO:0071496	cellular response to external stimulus	0.00583	<0.05	0.01	<0.20
GO:0072009	nephron epithelium development	0.003	<0.05	0.01	<0.20
GO:0090092	regulation of transmembrane receptor protein serine/threonine kinase signaling pathway	0.00857	<0.20	0.01	<0.20
MP:0000035	abnormal membranous labyrinth morphology	0.00732	<0.20	0.01	<0.20
MP:0000149	abnormal scapula morphology	0.0071	<0.20	0.01	<0.20
MP:0000167	decreased chondrocyte cell number	0.00217	<0.05	0.01	<0.20
MP:0000414	alopecia	0.00847	<0.20	0.01	<0.20
MP:0000534	abnormal ureter morphology	0.02	<0.20	0.01	<0.20
MP:0000552	abnormal radius morphology	0.00139	<0.05	0.01	<0.20
MP:0000784	forebrain hypoplasia	0.02	<0.20	0.01	<0.20
MP:0000820	abnormal choroid plexus morphology	0.02	<0.20	0.01	<0.20
MP:0001429	dehydration	0.00103	<0.05	0.01	<0.20
MP:0001860	liver inflammation	0.000925	<0.01	0.01	<0.20
MP:0001923	reduced female fertility	0.00615	<0.05	0.01	<0.20
MP:0001953	respiratory failure	0.00307	<0.05	0.01	<0.20
MP:0002286	cryptorchism	0.00802	<0.20	0.01	<0.20
MP:0002971	abnormal brown adipose tissue morphology	0.00425	<0.05	0.01	<0.20
MP:0003109	short femur	0.000365	<0.01	0.01	<0.20
MP:0003141	cardiac fibrosis	0.00252	<0.05	0.01	<0.20
MP:0003308	abnormal cochlear sensory epithelium morphology	0.00822	<0.20	0.01	<0.20
MP:0003355	decreased ovulation rate	0.000657	<0.01	0.01	<0.20
MP:0003560	osteoarthritis	0.00384	<0.05	0.01	<0.20
MP:0003974	abnormal endocardium morphology	0.00716	<0.20	0.01	<0.20
MP:0004057	thin myocardium compact layer	0.00696	<0.05	0.01	<0.20
MP:0004229	abnormal embryonic erythropoiesis	0.01	<0.20	0.01	<0.20
MP:0004322	abnormal sternebra morphology	0.00552	<0.05	0.01	<0.20
MP:0004485	increased response of heart to induced stress	0.00312	<0.05	0.01	<0.20
MP:0004505	decreased renal glomerulus number	0.00351	<0.05	0.01	<0.20
MP:0004982	abnormal osteoclast morphology	0.01	<0.20	0.01	<0.20
MP:0005030	absent amnion	0.01	<0.20	0.01	<0.20
MP:0005312	pericardial effusion	0.01	<0.20	0.01	<0.20
MP:0005659	decreased susceptibility to diet-induced obesity	0.01	<0.20	0.01	<0.20
MP:0006325	impaired hearing	0.03	<0.20	0.01	<0.20
MP:0009399	increased skeletal muscle fiber size	0.00526	<0.05	0.01	<0.20
MP:0009400	decreased skeletal muscle fiber size	0.02	<0.20	0.01	<0.20
MP:0010763	abnormal hematopoietic stem cell physiology	0.00384	<0.05	0.01	<0.20
MP:0011348	abnormal renal glomerulus basement membrane morphology	0.0047	<0.05	0.01	<0.20
REACTOME_ACTIVATION_OF_BH3:ONLY_PROTEINS	REACTOME_ACTIVATION_OF_BH3:ONLY_PROTEINS	0.00898	<0.20	0.01	<0.20
REACTOME_AMINE_COMPOUND_SLC_TRANSPORTERS	REACTOME_AMINE_COMPOUND_SLC_TRANSPORTERS	0.00422	<0.05	0.01	<0.20
REACTOME_METABOLISM_OF_NUCLEOTIDES	REACTOME_METABOLISM_OF_NUCLEOTIDES	0.0023	<0.05	0.01	<0.20
REACTOME_P75NTR_RECRUITS_SIGNALLING_COMPLEXES	REACTOME_P75NTR_RECRUITS_SIGNALLING_COMPLEXES	0.08	>=0.20	0.01	<0.20
REACTOME_PYRUVATE_METABOLISM_AND_CITRIC_ACID_TCA_CYCLE	REACTOME_PYRUVATE_METABOLISM_AND_CITRIC_ACID_TCA_CYCLE	0.00365	<0.05	0.01	<0.20
REACTOME_REGULATION_OF_WATER_BALANCE_BY_RENAL_AQUAPORINS	REACTOME_REGULATION_OF_WATER_BALANCE_BY_RENAL_AQUAPORINS	0.02	<0.20	0.01	<0.20
ENSG00000004487	KDM1A PPI subnetwork	0.03	<0.20	0.02	<0.20
ENSG00000007171	NOS2 PPI subnetwork	0.00956	<0.20	0.02	<0.20
ENSG00000007264	MATK PPI subnetwork	0.00227	<0.05	0.02	<0.20
ENSG00000026025	VIM PPI subnetwork	0.02	<0.20	0.02	<0.20
ENSG00000042980	ADAM28 PPI subnetwork	0.02	<0.20	0.02	<0.20
ENSG00000048052	HDAC9 PPI subnetwork	0.01	<0.20	0.02	<0.20
ENSG00000055130	CUL1 PPI subnetwork	0.07	>=0.20	0.02	<0.20
ENSG00000056661	PCGF2 PPI subnetwork	0.06	>=0.20	0.02	<0.20
ENSG00000057593	F7 PPI subnetwork	0.00751	<0.20	0.02	<0.20
ENSG00000059378	PARP12 PPI subnetwork	0.02	<0.20	0.02	<0.20
ENSG00000063438	AHRR PPI subnetwork	0.02	<0.20	0.02	<0.20
ENSG00000065675	PRKCQ PPI subnetwork	0.02	<0.20	0.02	<0.20
ENSG00000067191	CACNB1 PPI subnetwork	0.06	>=0.20	0.02	<0.20
ENSG00000067560	RHOA PPI subnetwork	0.00697	<0.05	0.02	<0.20
ENSG00000070159	PTPN3 PPI subnetwork	0.00283	<0.05	0.02	<0.20
ENSG00000070423	RNF126 PPI subnetwork	0.01	<0.20	0.02	<0.20
ENSG00000070756	PABPC1 PPI subnetwork	0.04	<0.20	0.02	<0.20
ENSG00000073584	SMARCE1 PPI subnetwork	0.04	<0.20	0.02	<0.20
ENSG00000074266	EED PPI subnetwork	0.03	<0.20	0.02	<0.20
ENSG00000075388	FGF4 PPI subnetwork	0.00967	<0.20	0.02	<0.20
ENSG00000076928	ARHGEF1 PPI subnetwork	0.03	<0.20	0.02	<0.20
ENSG00000078269	SYNJ2 PPI subnetwork	0.000946	<0.01	0.02	<0.20
ENSG00000078304	PPP2R5C PPI subnetwork	0.0052	<0.05	0.02	<0.20
ENSG00000080824	HSP90AA1 PPI subnetwork	0.00183	<0.05	0.02	<0.20
ENSG00000082146	STRADB PPI subnetwork	0.01	<0.20	0.02	<0.20
ENSG00000090615	GOLGA3 PPI subnetwork	0.01	<0.20	0.02	<0.20
ENSG00000091073	ENSG00000091073 PPI subnetwork	0.00264	<0.05	0.02	<0.20
ENSG00000094631	HDAC6 PPI subnetwork	0.02	<0.20	0.02	<0.20
ENSG00000096717	SIRT1 PPI subnetwork	0.02	<0.20	0.02	<0.20
ENSG00000100345	MYH9 PPI subnetwork	0.00431	<0.05	0.02	<0.20
ENSG00000100603	SNW1 PPI subnetwork	0.00409	<0.05	0.02	<0.20
ENSG00000101040	ZMYND8 PPI subnetwork	0.02	<0.20	0.02	<0.20
ENSG00000102054	RBBP7 PPI subnetwork	0.00877	<0.20	0.02	<0.20
ENSG00000103942	HOMER2 PPI subnetwork	0.00896	<0.20	0.02	<0.20
ENSG00000106123	EPHB6 PPI subnetwork	0.03	<0.20	0.02	<0.20
ENSG00000106683	LIMK1 PPI subnetwork	0.07	>=0.20	0.02	<0.20
ENSG00000106829	TLE4 PPI subnetwork	0.00614	<0.05	0.02	<0.20
ENSG00000108379	WNT3 PPI subnetwork	0.01	<0.20	0.02	<0.20
ENSG00000109814	UGDH PPI subnetwork	0.01	<0.20	0.02	<0.20
ENSG00000112983	BRD8 PPI subnetwork	0.07	>=0.20	0.02	<0.20
ENSG00000115325	DOK1 PPI subnetwork	0.08	>=0.20	0.02	<0.20
ENSG00000115977	AAK1 PPI subnetwork	0.02	<0.20	0.02	<0.20
ENSG00000117528	ABCD3 PPI subnetwork	0.02	<0.20	0.02	<0.20
ENSG00000119689	DLST PPI subnetwork	0.00286	<0.05	0.02	<0.20
ENSG00000119866	BCL11A PPI subnetwork	0.03	<0.20	0.02	<0.20
ENSG00000120899	PTK2B PPI subnetwork	0.00146	<0.05	0.02	<0.20
ENSG00000121653	MAPK8IP1 PPI subnetwork	0.04	<0.20	0.02	<0.20
ENSG00000121858	TNFSF10 PPI subnetwork	0.00214	<0.05	0.02	<0.20
ENSG00000124181	PLCG1 PPI subnetwork	0.04	<0.20	0.02	<0.20
ENSG00000127191	TRAF2 PPI subnetwork	0.01	<0.20	0.02	<0.20
ENSG00000128602	SMO PPI subnetwork	0.03	<0.20	0.02	<0.20
ENSG00000129354	AP1M2 PPI subnetwork	0.05	>=0.20	0.02	<0.20
ENSG00000131652	THOC6 PPI subnetwork	0.04	<0.20	0.02	<0.20
ENSG00000133794	ARNTL PPI subnetwork	0.03	<0.20	0.02	<0.20
ENSG00000134909	ARHGAP32 PPI subnetwork	0.0038	<0.05	0.02	<0.20
ENSG00000135090	TAOK3 PPI subnetwork	0.00753	<0.20	0.02	<0.20
ENSG00000135097	MSI1 PPI subnetwork	0.00742	<0.20	0.02	<0.20
ENSG00000136738	STAM PPI subnetwork	0.03	<0.20	0.02	<0.20
ENSG00000137693	YAP1 PPI subnetwork	0.02	<0.20	0.02	<0.20
ENSG00000138448	ITGAV PPI subnetwork	0.00104	<0.05	0.02	<0.20
ENSG00000140285	FGF7 PPI subnetwork	0.00277	<0.05	0.02	<0.20
ENSG00000141582	CBX4 PPI subnetwork	0.03	<0.20	0.02	<0.20
ENSG00000142192	APP PPI subnetwork	0.00847	<0.20	0.02	<0.20
ENSG00000143398	PIP5K1A PPI subnetwork	0.01	<0.20	0.02	<0.20
ENSG00000143537	ADAM15 PPI subnetwork	0.03	<0.20	0.02	<0.20
ENSG00000143627	PKLR PPI subnetwork	0.00151	<0.05	0.02	<0.20
ENSG00000144891	AGTR1 PPI subnetwork	0.00157	<0.05	0.02	<0.20
ENSG00000145332	KLHL8 PPI subnetwork	0.02	<0.20	0.02	<0.20
ENSG00000145604	SKP2 PPI subnetwork	0.06	>=0.20	0.02	<0.20
ENSG00000147649	MTDH PPI subnetwork	0.02	<0.20	0.02	<0.20
ENSG00000149357	LAMTOR1 PPI subnetwork	0.00764	<0.20	0.02	<0.20
ENSG00000149948	HMGA2 PPI subnetwork	0.07	>=0.20	0.02	<0.20
ENSG00000152256	PDK1 PPI subnetwork	0.03	<0.20	0.02	<0.20
ENSG00000153071	DAB2 PPI subnetwork	0.0067	<0.05	0.02	<0.20
ENSG00000154582	TCEB1 PPI subnetwork	0.00998	<0.20	0.02	<0.20
ENSG00000158092	NCK1 PPI subnetwork	0.16	>=0.20	0.02	<0.20
ENSG00000159459	UBR1 PPI subnetwork	0.00386	<0.05	0.02	<0.20
ENSG00000160310	PRMT2 PPI subnetwork	0.06	>=0.20	0.02	<0.20
ENSG00000162337	LRP5 PPI subnetwork	0.01	<0.20	0.02	<0.20
ENSG00000163520	FBLN2 PPI subnetwork	0.000533	<0.01	0.02	<0.20
ENSG00000164105	SAP30 PPI subnetwork	0.01	<0.20	0.02	<0.20
ENSG00000164220	F2RL2 PPI subnetwork	0.00546	<0.05	0.02	<0.20
ENSG00000164305	CASP3 PPI subnetwork	0.00238	<0.05	0.02	<0.20
ENSG00000167977	KCTD5 PPI subnetwork	0.02	<0.20	0.02	<0.20
ENSG00000168530	MYL1 PPI subnetwork	0.02	<0.20	0.02	<0.20
ENSG00000170312	CDK1 PPI subnetwork	0.08	>=0.20	0.02	<0.20
ENSG00000170653	ATF7 PPI subnetwork	0.01	<0.20	0.02	<0.20
ENSG00000171793	CTPS PPI subnetwork	0.00972	<0.20	0.02	<0.20
ENSG00000177731	FLII PPI subnetwork	0.01	<0.20	0.02	<0.20
ENSG00000182511	FES PPI subnetwork	0.01	<0.20	0.02	<0.20
ENSG00000185619	PCGF3 PPI subnetwork	0.05	>=0.20	0.02	<0.20
ENSG00000186416	NKRF PPI subnetwork	0.02	<0.20	0.02	<0.20
ENSG00000186716	BCR PPI subnetwork	0.00901	<0.20	0.02	<0.20
ENSG00000196961	AP2A1 PPI subnetwork	0.03	<0.20	0.02	<0.20
ENSG00000198625	MDM4 PPI subnetwork	0.03	<0.20	0.02	<0.20
ENSG00000198742	SMURF1 PPI subnetwork	0.00194	<0.05	0.02	<0.20
ENSG00000198788	MUC2 PPI subnetwork	0.00986	<0.20	0.02	<0.20
ENSG00000198791	CNOT7 PPI subnetwork	0.03	<0.20	0.02	<0.20
ENSG00000198961	PJA2 PPI subnetwork	0.05	>=0.20	0.02	<0.20
ENSG00000204388	HSPA1B PPI subnetwork	0.000771	<0.01	0.02	<0.20
ENSG00000204389	HSPA1A PPI subnetwork	0.000771	<0.01	0.02	<0.20
ENSG00000204599	TRIM39 PPI subnetwork	0.03	<0.20	0.02	<0.20
ENSG00000206419	ENSG00000206419 PPI subnetwork	0.03	<0.20	0.02	<0.20
ENSG00000206495	TRIM39 PPI subnetwork	0.03	<0.20	0.02	<0.20
ENSG00000212860	ENSG00000212860 PPI subnetwork	0.000771	<0.01	0.02	<0.20
ENSG00000212866	HSPA1B PPI subnetwork	0.000771	<0.01	0.02	<0.20
ENSG00000215120	ENSG00000215120 PPI subnetwork	0.04	<0.20	0.02	<0.20
ENSG00000215292	ENSG00000215292 PPI subnetwork	0.000771	<0.01	0.02	<0.20
GO:0000287	magnesium ion binding	0.01	<0.20	0.02	<0.20
GO:0001085	RNA polymerase II transcription factor binding	0.00254	<0.05	0.02	<0.20
GO:0001725	stress fiber	0.00166	<0.05	0.02	<0.20
GO:0003073	regulation of systemic arterial blood pressure	0.02	<0.20	0.02	<0.20
GO:0003179	heart valve morphogenesis	0.03	<0.20	0.02	<0.20
GO:0004198	calcium-dependent cysteine-type endopeptidase activity	0.07	>=0.20	0.02	<0.20
GO:0004675	transmembrane receptor protein serine/threonine kinase activity	0.04	<0.20	0.02	<0.20
GO:0004709	MAP kinase kinase kinase activity	0.02	<0.20	0.02	<0.20
GO:0005100	Rho GTPase activator activity	0.04	>=0.20	0.02	<0.20
GO:0005342	organic acid transmembrane transporter activity	0.00255	<0.05	0.02	<0.20
GO:0005355	glucose transmembrane transporter activity	0.00187	<0.05	0.02	<0.20
GO:0005720	nuclear heterochromatin	0.00313	<0.05	0.02	<0.20
GO:0005911	cell-cell junction	0.00282	<0.05	0.02	<0.20
GO:0005913	cell-cell adherens junction	0.01	<0.20	0.02	<0.20
GO:0005923	tight junction	0.04	<0.20	0.02	<0.20
GO:0006475	internal protein amino acid acetylation	0.1	>=0.20	0.02	<0.20
GO:0006917	induction of apoptosis	0.00865	<0.20	0.02	<0.20
GO:0007266	Rho protein signal transduction	0.03	<0.20	0.02	<0.20
GO:0008028	monocarboxylic acid transmembrane transporter activity	0.02	<0.20	0.02	<0.20
GO:0008643	carbohydrate transport	0.00523	<0.05	0.02	<0.20
GO:0015108	chloride transmembrane transporter activity	0.01	<0.20	0.02	<0.20
GO:0015116	sulfate transmembrane transporter activity	0.00803	<0.20	0.02	<0.20
GO:0016701	oxidoreductase activity, acting on single donors with incorporation of molecular oxygen	0.00166	<0.05	0.02	<0.20
GO:0016706	oxidoreductase activity, acting on paired donors, with incorporation or reduction of molecular oxygen, 2-oxoglutarate as one donor, and incorporation of one atom each of oxygen into both donors	0.01	<0.20	0.02	<0.20
GO:0019200	carbohydrate kinase activity	0.00475	<0.05	0.02	<0.20
GO:0019207	kinase regulator activity	0.1	>=0.20	0.02	<0.20
GO:0019208	phosphatase regulator activity	0.07	>=0.20	0.02	<0.20
GO:0019212	phosphatase inhibitor activity	0.02	<0.20	0.02	<0.20
GO:0019887	protein kinase regulator activity	0.1	>=0.20	0.02	<0.20
GO:0022411	cellular component disassembly	0.07	>=0.20	0.02	<0.20
GO:0022603	regulation of anatomical structure morphogenesis	0.00121	<0.05	0.02	<0.20
GO:0022612	gland morphogenesis	0.00474	<0.05	0.02	<0.20
GO:0030308	negative regulation of cell growth	0.00777	<0.20	0.02	<0.20
GO:0030334	regulation of cell migration	0.00875	<0.20	0.02	<0.20
GO:0030811	regulation of nucleotide catabolic process	0.13	>=0.20	0.02	<0.20
GO:0030867	rough endoplasmic reticulum membrane	0.03	<0.20	0.02	<0.20
GO:0031076	embryonic camera-type eye development	0.1	>=0.20	0.02	<0.20
GO:0031091	platelet alpha granule	0.00767	<0.20	0.02	<0.20
GO:0031589	cell-substrate adhesion	0.00428	<0.05	0.02	<0.20
GO:0032320	positive regulation of Ras GTPase activity	0.13	>=0.20	0.02	<0.20
GO:0032403	protein complex binding	0.00392	<0.05	0.02	<0.20
GO:0032432	actin filament bundle	0.00135	<0.05	0.02	<0.20
GO:0033043	regulation of organelle organization	0.13	>=0.20	0.02	<0.20
GO:0033121	regulation of purine nucleotide catabolic process	0.13	>=0.20	0.02	<0.20
GO:0035023	regulation of Rho protein signal transduction	0.05	>=0.20	0.02	<0.20
GO:0035272	exocrine system development	0.00156	<0.05	0.02	<0.20
GO:0044087	regulation of cellular component biogenesis	0.03	<0.20	0.02	<0.20
GO:0044283	small molecule biosynthetic process	5.04e-05	<0.01	0.02	<0.20
GO:0044344	cellular response to fibroblast growth factor stimulus	0.15	>=0.20	0.02	<0.20
GO:0048741	skeletal muscle fiber development	0.04	<0.20	0.02	<0.20
GO:0050840	extracellular matrix binding	0.01	<0.20	0.02	<0.20
GO:0051090	regulation of sequence-specific DNA binding transcription factor activity	0.00912	<0.20	0.02	<0.20
GO:0051271	negative regulation of cellular component movement	0.08	>=0.20	0.02	<0.20
GO:0052547	regulation of peptidase activity	0.00107	<0.05	0.02	<0.20
GO:0055067	monovalent inorganic cation homeostasis	0.03	<0.20	0.02	<0.20
GO:0055123	digestive system development	0.00913	<0.20	0.02	<0.20
GO:0060795	cell fate commitment involved in formation of primary germ layer	0.00689	<0.05	0.02	<0.20
GO:0061333	renal tubule morphogenesis	0.00981	<0.20	0.02	<0.20
GO:0070160	occluding junction	0.04	<0.20	0.02	<0.20
GO:0071774	response to fibroblast growth factor stimulus	0.15	>=0.20	0.02	<0.20
GO:0072073	kidney epithelium development	0.00833	<0.20	0.02	<0.20
GO:0072593	reactive oxygen species metabolic process	0.00125	<0.05	0.02	<0.20
GO:2000145	regulation of cell motility	0.01	<0.20	0.02	<0.20
KEGG_APOPTOSIS	KEGG_APOPTOSIS	0.05	>=0.20	0.02	<0.20
KEGG_GLYOXYLATE_AND_DICARBOXYLATE_METABOLISM	KEGG_GLYOXYLATE_AND_DICARBOXYLATE_METABOLISM	0.000892	<0.01	0.02	<0.20
KEGG_PENTOSE_AND_GLUCURONATE_INTERCONVERSIONS	KEGG_PENTOSE_AND_GLUCURONATE_INTERCONVERSIONS	0.01	<0.20	0.02	<0.20
KEGG_PHENYLALANINE_METABOLISM	KEGG_PHENYLALANINE_METABOLISM	0.00288	<0.05	0.02	<0.20
KEGG_PROXIMAL_TUBULE_BICARBONATE_RECLAMATION	KEGG_PROXIMAL_TUBULE_BICARBONATE_RECLAMATION	0.00181	<0.05	0.02	<0.20
KEGG_STARCH_AND_SUCROSE_METABOLISM	KEGG_STARCH_AND_SUCROSE_METABOLISM	0.00506	<0.05	0.02	<0.20
MP:0000048	abnormal stria vascularis morphology	0.03	<0.20	0.02	<0.20
MP:0000088	short mandible	0.00181	<0.05	0.02	<0.20
MP:0000130	abnormal trabecular bone morphology	0.0077	<0.20	0.02	<0.20
MP:0000135	decreased compact bone thickness	0.01	<0.20	0.02	<0.20
MP:0000221	decreased leukocyte cell number	0.00519	<0.05	0.02	<0.20
MP:0000274	enlarged heart	0.00322	<0.05	0.02	<0.20
MP:0000364	abnormal vascular regression	0.02	<0.20	0.02	<0.20
MP:0000428	abnormal craniofacial morphology	0.00569	<0.05	0.02	<0.20
MP:0000435	shortened head	0.00961	<0.20	0.02	<0.20
MP:0000443	abnormal snout morphology	0.00615	<0.05	0.02	<0.20
MP:0000473	abnormal stomach glandular epithelium morphology	0.01	<0.20	0.02	<0.20
MP:0000522	kidney cortex cysts	0.03	<0.20	0.02	<0.20
MP:0000750	abnormal muscle regeneration	0.04	<0.20	0.02	<0.20
MP:0000830	abnormal diencephalon morphology	0.00713	<0.20	0.02	<0.20
MP:0000929	open neural tube	0.04	<0.20	0.02	<0.20
MP:0001065	abnormal trigeminal nerve morphology	0.00433	<0.05	0.02	<0.20
MP:0001663	abnormal digestive system physiology	0.00475	<0.05	0.02	<0.20
MP:0001689	incomplete somite formation	0.01	<0.20	0.02	<0.20
MP:0001730	embryonic growth arrest	0.02	<0.20	0.02	<0.20
MP:0001764	abnormal homeostasis	0.00911	<0.20	0.02	<0.20
MP:0002088	abnormal embryonic growth/weight/body size	0.00237	<0.05	0.02	<0.20
MP:0002359	abnormal spleen germinal center morphology	0.05	>=0.20	0.02	<0.20
MP:0002413	abnormal megakaryocyte progenitor cell morphology	0.00227	<0.05	0.02	<0.20
MP:0002621	delayed neural tube closure	0.00559	<0.05	0.02	<0.20
MP:0002628	hepatic steatosis	0.00126	<0.05	0.02	<0.20
MP:0002893	ketoaciduria	0.02	<0.20	0.02	<0.20
MP:0003408	increased width of hypertrophic chondrocyte zone	0.00878	<0.20	0.02	<0.20
MP:0003503	decreased activity of thyroid	0.02	<0.20	0.02	<0.20
MP:0003638	abnormal response/metabolism to endogenous compounds	0.00468	<0.05	0.02	<0.20
MP:0003641	small lung	0.00546	<0.05	0.02	<0.20
MP:0003658	abnormal capillary morphology	0.00156	<0.05	0.02	<0.20
MP:0004014	abnormal uterine environment	0.02	<0.20	0.02	<0.20
MP:0004261	abnormal embryonic neuroepithelium morphology	0.01	<0.20	0.02	<0.20
MP:0004395	increased cochlear inner hair cell number	0.02	<0.20	0.02	<0.20
MP:0004522	abnormal orientation of cochlear hair cell stereociliary bundles	0.03	<0.20	0.02	<0.20
MP:0004566	myocardial fiber degeneration	0.00985	<0.20	0.02	<0.20
MP:0004819	decreased skeletal muscle mass	0.01	<0.20	0.02	<0.20
MP:0004970	kidney atrophy	0.02	<0.20	0.02	<0.20
MP:0005023	abnormal wound healing	0.00115	<0.05	0.02	<0.20
MP:0005150	cachexia	0.02	<0.20	0.02	<0.20
MP:0005166	decreased susceptibility to injury	0.00199	<0.05	0.02	<0.20
MP:0005329	abnormal myocardium layer morphology	0.00627	<0.05	0.02	<0.20
MP:0005598	decreased ventricle muscle contractility	0.00902	<0.20	0.02	<0.20
MP:0006358	absent pinna reflex	0.08	>=0.20	0.02	<0.20
MP:0006395	abnormal epiphyseal plate morphology	0.01	<0.20	0.02	<0.20
MP:0008525	decreased cranium height	0.00516	<0.05	0.02	<0.20
MP:0008770	decreased survivor rate	0.00394	<0.05	0.02	<0.20
MP:0008808	decreased spleen iron level	0.00572	<0.05	0.02	<0.20
MP:0010769	abnormal survival	0.01	<0.20	0.02	<0.20
MP:0011228	abnormal vitamin D level	0.00431	<0.05	0.02	<0.20
MP:0011290	decreased nephron number	0.01	<0.20	0.02	<0.20
REACTOME_ACTIVATION_OF_CHAPERONE_GENES_BY_XBP1S	REACTOME_ACTIVATION_OF_CHAPERONE_GENES_BY_XBP1S	0.04	>=0.20	0.02	<0.20
REACTOME_CELL:CELL_COMMUNICATION	REACTOME_CELL:CELL_COMMUNICATION	0.00448	<0.05	0.02	<0.20
REACTOME_FACILITATIVE_NA:INDEPENDENT_GLUCOSE_TRANSPORTERS	REACTOME_FACILITATIVE_NA:INDEPENDENT_GLUCOSE_TRANSPORTERS	0.000407	<0.01	0.02	<0.20
REACTOME_FACTORS_INVOLVED_IN_MEGAKARYOCYTE_DEVELOPMENT_AND_PLATELET_PRODUCTION	REACTOME_FACTORS_INVOLVED_IN_MEGAKARYOCYTE_DEVELOPMENT_AND_PLATELET_PRODUCTION	0.15	>=0.20	0.02	<0.20
REACTOME_G_ALPHA_1213_SIGNALLING_EVENTS	REACTOME_G_ALPHA_1213_SIGNALLING_EVENTS	0.07	>=0.20	0.02	<0.20
REACTOME_INTEGRIN_ALPHAIIB_BETA3_SIGNALING	REACTOME_INTEGRIN_ALPHAIIB_BETA3_SIGNALING	0.01	<0.20	0.02	<0.20
REACTOME_RAP1_SIGNALLING	REACTOME_RAP1_SIGNALLING	0.11	>=0.20	0.02	<0.20
REACTOME_REGULATION_OF_PYRUVATE_DEHYDROGENASE_PDH_COMPLEX	REACTOME_REGULATION_OF_PYRUVATE_DEHYDROGENASE_PDH_COMPLEX	0.06	>=0.20	0.02	<0.20
REACTOME_TOLL_LIKE_RECEPTOR_3_TLR3_CASCADE	REACTOME_TOLL_LIKE_RECEPTOR_3_TLR3_CASCADE	0.00596	<0.05	0.02	<0.20
REACTOME_TRAF6_MEDIATED_INDUCTION_OF_PROINFLAMMATORY_CYTOKINES	REACTOME_TRAF6_MEDIATED_INDUCTION_OF_PROINFLAMMATORY_CYTOKINES	0.00294	<0.05	0.02	<0.20
REACTOME_TRIF_MEDIATED_TLR3_SIGNALING	REACTOME_TRIF_MEDIATED_TLR3_SIGNALING	0.00596	<0.05	0.02	<0.20
ENSG00000005884	ITGA3 PPI subnetwork	0.01	<0.20	0.03	<0.20
ENSG00000029725	RABEP1 PPI subnetwork	0.11	>=0.20	0.03	<0.20
ENSG00000037280	FLT4 PPI subnetwork	0.03	<0.20	0.03	<0.20
ENSG00000037965	HOXC8 PPI subnetwork	0.02	<0.20	0.03	<0.20
ENSG00000064961	HMG20B PPI subnetwork	0.07	>=0.20	0.03	<0.20
ENSG00000065618	COL17A1 PPI subnetwork	0.00912	<0.20	0.03	<0.20
ENSG00000066044	ELAVL1 PPI subnetwork	0.02	<0.20	0.03	<0.20
ENSG00000066654	THUMPD1 PPI subnetwork	0.05	>=0.20	0.03	<0.20
ENSG00000072110	ACTN1 PPI subnetwork	0.00558	<0.05	0.03	<0.20
ENSG00000077943	ITGA8 PPI subnetwork	0.01	<0.20	0.03	<0.20
ENSG00000084207	GSTP1 PPI subnetwork	0.00586	<0.05	0.03	<0.20
ENSG00000087088	BAX PPI subnetwork	0.03	<0.20	0.03	<0.20
ENSG00000096401	CDC5L PPI subnetwork	0.11	>=0.20	0.03	<0.20
ENSG00000099250	NRP1 PPI subnetwork	0.00495	<0.05	0.03	<0.20
ENSG00000100201	DDX17 PPI subnetwork	0.06	>=0.20	0.03	<0.20
ENSG00000100811	YY1 PPI subnetwork	0.07	>=0.20	0.03	<0.20
ENSG00000102678	FGF9 PPI subnetwork	0.02	<0.20	0.03	<0.20
ENSG00000102878	HSF4 PPI subnetwork	0.02	<0.20	0.03	<0.20
ENSG00000105663	ENSG00000105663 PPI subnetwork	0.02	<0.20	0.03	<0.20
ENSG00000106052	TAX1BP1 PPI subnetwork	0.02	<0.20	0.03	<0.20
ENSG00000107295	SH3GL2 PPI subnetwork	0.06	>=0.20	0.03	<0.20
ENSG00000107882	SUFU PPI subnetwork	0.12	>=0.20	0.03	<0.20
ENSG00000108175	ZMIZ1 PPI subnetwork	0.05	>=0.20	0.03	<0.20
ENSG00000108651	UTP6 PPI subnetwork	0.05	>=0.20	0.03	<0.20
ENSG00000109971	HSPA8 PPI subnetwork	0.00717	<0.20	0.03	<0.20
ENSG00000114315	HES1 PPI subnetwork	0.03	<0.20	0.03	<0.20
ENSG00000117713	ARID1A PPI subnetwork	0.11	>=0.20	0.03	<0.20
ENSG00000122679	RAMP3 PPI subnetwork	0.01	<0.20	0.03	<0.20
ENSG00000124507	PACSIN1 PPI subnetwork	0.06	>=0.20	0.03	<0.20
ENSG00000124587	PEX6 PPI subnetwork	0.01	<0.20	0.03	<0.20
ENSG00000128272	ATF4 PPI subnetwork	0.00561	<0.05	0.03	<0.20
ENSG00000129757	CDKN1C PPI subnetwork	0.09	>=0.20	0.03	<0.20
ENSG00000130522	JUND PPI subnetwork	0.00284	<0.05	0.03	<0.20
ENSG00000130589	RP4-697K14.7 PPI subnetwork	0.03	<0.20	0.03	<0.20
ENSG00000130706	ADRM1 PPI subnetwork	0.01	<0.20	0.03	<0.20
ENSG00000130985	UBA1 PPI subnetwork	0.01	<0.20	0.03	<0.20
ENSG00000135387	CAPRIN1 PPI subnetwork	0.04	>=0.20	0.03	<0.20
ENSG00000135547	HEY2 PPI subnetwork	0.03	<0.20	0.03	<0.20
ENSG00000137709	POU2F3 PPI subnetwork	0.03	<0.20	0.03	<0.20
ENSG00000138675	FGF5 PPI subnetwork	0.00683	<0.05	0.03	<0.20
ENSG00000138685	FGF2 PPI subnetwork	0.00712	<0.20	0.03	<0.20
ENSG00000140262	TCF12 PPI subnetwork	0.03	<0.20	0.03	<0.20
ENSG00000141570	CBX8 PPI subnetwork	0.1	>=0.20	0.03	<0.20
ENSG00000144668	ITGA9 PPI subnetwork	0.01	<0.20	0.03	<0.20
ENSG00000145192	AHSG PPI subnetwork	0.01	<0.20	0.03	<0.20
ENSG00000147145	LPAR4 PPI subnetwork	0.03	<0.20	0.03	<0.20
ENSG00000148180	GSN PPI subnetwork	0.05	>=0.20	0.03	<0.20
ENSG00000149554	CHEK1 PPI subnetwork	0.01	<0.20	0.03	<0.20
ENSG00000153233	PTPRR PPI subnetwork	0.00751	<0.20	0.03	<0.20
ENSG00000155097	ATP6V1C1 PPI subnetwork	0.01	<0.20	0.03	<0.20
ENSG00000155229	MMS19 PPI subnetwork	0.03	<0.20	0.03	<0.20
ENSG00000155980	KIF5A PPI subnetwork	0.17	>=0.20	0.03	<0.20
ENSG00000157168	NRG1 PPI subnetwork	0.1	>=0.20	0.03	<0.20
ENSG00000163050	ADCK3 PPI subnetwork	0.03	<0.20	0.03	<0.20
ENSG00000163347	CLDN1 PPI subnetwork	0.03	<0.20	0.03	<0.20
ENSG00000163453	IGFBP7 PPI subnetwork	0.00842	<0.20	0.03	<0.20
ENSG00000163806	SPDYA PPI subnetwork	0.01	<0.20	0.03	<0.20
ENSG00000164045	CDC25A PPI subnetwork	0.13	>=0.20	0.03	<0.20
ENSG00000164889	SLC4A2 PPI subnetwork	0.04	<0.20	0.03	<0.20
ENSG00000165288	BRWD3 PPI subnetwork	0.02	<0.20	0.03	<0.20
ENSG00000169891	REPS2 PPI subnetwork	0.14	>=0.20	0.03	<0.20
ENSG00000172175	MALT1 PPI subnetwork	0.03	<0.20	0.03	<0.20
ENSG00000174989	FBXW8 PPI subnetwork	0.03	<0.20	0.03	<0.20
ENSG00000181090	EHMT1 PPI subnetwork	0.11	>=0.20	0.03	<0.20
ENSG00000183117	CSMD1 PPI subnetwork	0.03	<0.20	0.03	<0.20
ENSG00000184226	PCDH9 PPI subnetwork	0.03	<0.20	0.03	<0.20
ENSG00000185359	HGS PPI subnetwork	0.02	<0.20	0.03	<0.20
ENSG00000185920	PTCH1 PPI subnetwork	0.2	>=0.20	0.03	<0.20
ENSG00000187498	COL4A1 PPI subnetwork	0.000932	<0.01	0.03	<0.20
ENSG00000196405	EVL PPI subnetwork	0.02	<0.20	0.03	<0.20
ENSG00000196415	PRTN3 PPI subnetwork	0.003	<0.05	0.03	<0.20
ENSG00000196470	SIAH1 PPI subnetwork	0.14	>=0.20	0.03	<0.20
ENSG00000196549	MME PPI subnetwork	0.02	<0.20	0.03	<0.20
ENSG00000196781	TLE1 PPI subnetwork	0.04	<0.20	0.03	<0.20
ENSG00000198478	SH3BGRL2 PPI subnetwork	0.00923	<0.20	0.03	<0.20
ENSG00000215699	ENSG00000215699 PPI subnetwork	0.00731	<0.20	0.03	<0.20
GO:0001934	positive regulation of protein phosphorylation	0.01	<0.20	0.03	<0.20
GO:0003158	endothelium development	0.00699	<0.05	0.03	<0.20
GO:0005024	transforming growth factor beta-activated receptor activity	0.08	>=0.20	0.03	<0.20
GO:0005542	folic acid binding	0.00963	<0.20	0.03	<0.20
GO:0005790	smooth endoplasmic reticulum	0.03	<0.20	0.03	<0.20
GO:0006520	cellular amino acid metabolic process	0.000231	<0.01	0.03	<0.20
GO:0006885	regulation of pH	0.05	>=0.20	0.03	<0.20
GO:0007160	cell-matrix adhesion	0.00468	<0.05	0.03	<0.20
GO:0007389	pattern specification process	0.02	<0.20	0.03	<0.20
GO:0007498	mesoderm development	0.02	<0.20	0.03	<0.20
GO:0008217	regulation of blood pressure	0.01	<0.20	0.03	<0.20
GO:0008234	cysteine-type peptidase activity	0.17	>=0.20	0.03	<0.20
GO:0008289	lipid binding	0.02	<0.20	0.03	<0.20
GO:0010035	response to inorganic substance	0.00361	<0.05	0.03	<0.20
GO:0012502	induction of programmed cell death	0.01	<0.20	0.03	<0.20
GO:0015297	antiporter activity	0.02	<0.20	0.03	<0.20
GO:0015300	solute:solute antiporter activity	0.02	<0.20	0.03	<0.20
GO:0016209	antioxidant activity	0.0023	<0.05	0.03	<0.20
GO:0016538	cyclin-dependent protein kinase regulator activity	0.08	>=0.20	0.03	<0.20
GO:0016702	oxidoreductase activity, acting on single donors with incorporation of molecular oxygen, incorporation of two atoms of oxygen	0.00214	<0.05	0.03	<0.20
GO:0018205	peptidyl-lysine modification	0.05	>=0.20	0.03	<0.20
GO:0019842	vitamin binding	0.00273	<0.05	0.03	<0.20
GO:0019888	protein phosphatase regulator activity	0.11	>=0.20	0.03	<0.20
GO:0030155	regulation of cell adhesion	0.00411	<0.05	0.03	<0.20
GO:0030658	transport vesicle membrane	0.14	>=0.20	0.03	<0.20
GO:0030878	thyroid gland development	0.00565	<0.05	0.03	<0.20
GO:0031056	regulation of histone modification	0.07	>=0.20	0.03	<0.20
GO:0031406	carboxylic acid binding	0.00167	<0.05	0.03	<0.20
GO:0032012	regulation of ARF protein signal transduction	0.29	>=0.20	0.03	<0.20
GO:0032272	negative regulation of protein polymerization	0.09	>=0.20	0.03	<0.20
GO:0032318	regulation of Ras GTPase activity	0.2	>=0.20	0.03	<0.20
GO:0035051	cardiac cell differentiation	0.00751	<0.20	0.03	<0.20
GO:0042306	regulation of protein import into nucleus	0.00751	<0.20	0.03	<0.20
GO:0044106	cellular amine metabolic process	0.000195	<0.01	0.03	<0.20
GO:0045860	positive regulation of protein kinase activity	0.04	<0.20	0.03	<0.20
GO:0048407	platelet-derived growth factor binding	0.02	<0.20	0.03	<0.20
GO:0048546	digestive tract morphogenesis	0.03	<0.20	0.03	<0.20
GO:0048641	regulation of skeletal muscle tissue development	0.04	<0.20	0.03	<0.20
GO:0048659	smooth muscle cell proliferation	0.09	>=0.20	0.03	<0.20
GO:0051693	actin filament capping	0.05	>=0.20	0.03	<0.20
GO:0060349	bone morphogenesis	0.00711	<0.20	0.03	<0.20
GO:0060688	regulation of morphogenesis of a branching structure	0.00981	<0.20	0.03	<0.20
GO:0060711	labyrinthine layer development	0.01	<0.20	0.03	<0.20
GO:0071845	cellular component disassembly at cellular level	0.1	>=0.20	0.03	<0.20
KEGG_B_CELL_RECEPTOR_SIGNALING_PATHWAY	KEGG_B_CELL_RECEPTOR_SIGNALING_PATHWAY	0.05	>=0.20	0.03	<0.20
KEGG_VASCULAR_SMOOTH_MUSCLE_CONTRACTION	KEGG_VASCULAR_SMOOTH_MUSCLE_CONTRACTION	0.04	<0.20	0.03	<0.20
MP:0000150	abnormal rib morphology	0.01	<0.20	0.03	<0.20
MP:0000220	increased monocyte cell number	0.00336	<0.05	0.03	<0.20
MP:0000470	abnormal stomach morphology	0.03	<0.20	0.03	<0.20
MP:0000474	abnormal foregut morphology	0.00883	<0.20	0.03	<0.20
MP:0000599	enlarged liver	0.00289	<0.05	0.03	<0.20
MP:0000928	incomplete cephalic closure	0.0057	<0.05	0.03	<0.20
MP:0001183	overexpanded pulmonary alveoli	0.04	<0.20	0.03	<0.20
MP:0001272	increased metastatic potential	0.02	<0.20	0.03	<0.20
MP:0001634	internal hemorrhage	0.07	>=0.20	0.03	<0.20
MP:0001696	failure to gastrulate	0.07	>=0.20	0.03	<0.20
MP:0001861	lung inflammation	0.03	<0.20	0.03	<0.20
MP:0001954	respiratory distress	0.01	<0.20	0.03	<0.20
MP:0002116	abnormal craniofacial bone morphology	0.00378	<0.05	0.03	<0.20
MP:0002639	micrognathia	0.04	<0.20	0.03	<0.20
MP:0002836	abnormal chorion morphology	0.01	<0.20	0.03	<0.20
MP:0003050	abnormal sacral vertebrae morphology	0.04	<0.20	0.03	<0.20
MP:0003864	abnormal midbrain development	0.04	<0.20	0.03	<0.20
MP:0003909	increased eating behavior	0.02	<0.20	0.03	<0.20
MP:0004180	failure of initiation of embryo turning	0.12	>=0.20	0.03	<0.20
MP:0004401	increased cochlear outer hair cell number	0.02	<0.20	0.03	<0.20
MP:0004876	decreased mean systemic arterial blood pressure	0.07	>=0.20	0.03	<0.20
MP:0005153	abnormal B cell proliferation	0.05	>=0.20	0.03	<0.20
MP:0005178	increased circulating cholesterol level	0.01	<0.20	0.03	<0.20
MP:0005269	abnormal occipital bone morphology	0.00207	<0.05	0.03	<0.20
MP:0005289	increased oxygen consumption	0.0035	<0.05	0.03	<0.20
MP:0005332	abnormal amino acid level	0.000915	<0.01	0.03	<0.20
MP:0005464	abnormal platelet physiology	0.02	<0.20	0.03	<0.20
MP:0005478	decreased circulating thyroxine level	0.00563	<0.05	0.03	<0.20
MP:0008148	abnormal rib-sternum attachment	0.05	>=0.20	0.03	<0.20
MP:0010402	ventricular septal defect	0.00899	<0.20	0.03	<0.20
MP:0010454	abnormal truncus arteriosus septation	0.02	<0.20	0.03	<0.20
REACTOME_ACTIVATION_OF_CHAPERONES_BY_IRE1ALPHA	REACTOME_ACTIVATION_OF_CHAPERONES_BY_IRE1ALPHA	0.04	>=0.20	0.03	<0.20
REACTOME_AMINO_ACID_TRANSPORT_ACROSS_THE_PLASMA_MEMBRANE	REACTOME_AMINO_ACID_TRANSPORT_ACROSS_THE_PLASMA_MEMBRANE	0.02	<0.20	0.03	<0.20
REACTOME_CELL_JUNCTION_ORGANIZATION	REACTOME_CELL_JUNCTION_ORGANIZATION	0.00347	<0.05	0.03	<0.20
REACTOME_GOLGI_ASSOCIATED_VESICLE_BIOGENESIS	REACTOME_GOLGI_ASSOCIATED_VESICLE_BIOGENESIS	0.16	>=0.20	0.03	<0.20
REACTOME_GROWTH_HORMONE_RECEPTOR_SIGNALING	REACTOME_GROWTH_HORMONE_RECEPTOR_SIGNALING	0.03	<0.20	0.03	<0.20
REACTOME_NFKB_AND_MAP_KINASES_ACTIVATION_MEDIATED_BY_TLR4_SIGNALING_REPERTOIRE	REACTOME_NFKB_AND_MAP_KINASES_ACTIVATION_MEDIATED_BY_TLR4_SIGNALING_REPERTOIRE	0.00611	<0.05	0.03	<0.20
REACTOME_PLATELET_ACTIVATION_SIGNALING_AND_AGGREGATION	REACTOME_PLATELET_ACTIVATION_SIGNALING_AND_AGGREGATION	0.02	<0.20	0.03	<0.20
REACTOME_PLATELET_AGGREGATION_PLUG_FORMATION	REACTOME_PLATELET_AGGREGATION_PLUG_FORMATION	0.01	<0.20	0.03	<0.20
REACTOME_UNFOLDED_PROTEIN_RESPONSE	REACTOME_UNFOLDED_PROTEIN_RESPONSE	0.03	<0.20	0.03	<0.20
ENSG00000002330	BAD PPI subnetwork	0.02	<0.20	0.04	>=0.20
ENSG00000012048	BRCA1 PPI subnetwork	0.08	>=0.20	0.04	>=0.20
ENSG00000012983	MAP4K5 PPI subnetwork	0.02	<0.20	0.04	>=0.20
ENSG00000054267	ARID4B PPI subnetwork	0.02	<0.20	0.04	>=0.20
ENSG00000070388	FGF22 PPI subnetwork	0.02	<0.20	0.04	>=0.20
ENSG00000074047	GLI2 PPI subnetwork	0.14	>=0.20	0.04	<0.20
ENSG00000081052	COL4A4 PPI subnetwork	0.01	<0.20	0.04	>=0.20
ENSG00000085063	CD59 PPI subnetwork	0.00368	<0.05	0.04	>=0.20
ENSG00000085276	MECOM PPI subnetwork	0.00336	<0.05	0.04	<0.20
ENSG00000089094	KDM2B PPI subnetwork	0.06	>=0.20	0.04	>=0.20
ENSG00000095794	CREM PPI subnetwork	0.02	<0.20	0.04	>=0.20
ENSG00000100280	AP1B1 PPI subnetwork	0.05	>=0.20	0.04	>=0.20
ENSG00000102024	PLS3 PPI subnetwork	0.17	>=0.20	0.04	<0.20
ENSG00000102226	USP11 PPI subnetwork	0.05	>=0.20	0.04	>=0.20
ENSG00000104689	TNFRSF10A PPI subnetwork	0.00816	<0.20	0.04	>=0.20
ENSG00000105127	AKAP8 PPI subnetwork	0.06	>=0.20	0.04	>=0.20
ENSG00000105220	GPI PPI subnetwork	0.01	<0.20	0.04	>=0.20
ENSG00000105329	TGFB1 PPI subnetwork	0.00205	<0.05	0.04	>=0.20
ENSG00000105810	CDK6 PPI subnetwork	0.09	>=0.20	0.04	>=0.20
ENSG00000107831	FGF8 PPI subnetwork	0.02	<0.20	0.04	>=0.20
ENSG00000108515	ENO3 PPI subnetwork	0.03	<0.20	0.04	>=0.20
ENSG00000108590	MED31 PPI subnetwork	0.02	<0.20	0.04	>=0.20
ENSG00000108840	HDAC5 PPI subnetwork	0.02	<0.20	0.04	<0.20
ENSG00000111241	FGF6 PPI subnetwork	0.02	<0.20	0.04	>=0.20
ENSG00000111676	ATN1 PPI subnetwork	0.06	>=0.20	0.04	>=0.20
ENSG00000112249	ASCC3 PPI subnetwork	0.01	<0.20	0.04	>=0.20
ENSG00000112592	TBP PPI subnetwork	0.1	>=0.20	0.04	>=0.20
ENSG00000113360	DROSHA PPI subnetwork	0.05	>=0.20	0.04	>=0.20
ENSG00000114251	WNT5A PPI subnetwork	0.03	<0.20	0.04	>=0.20
ENSG00000115289	PCGF1 PPI subnetwork	0.06	>=0.20	0.04	>=0.20
ENSG00000121022	COPS5 PPI subnetwork	0.12	>=0.20	0.04	>=0.20
ENSG00000123124	WWP1 PPI subnetwork	0.1	>=0.20	0.04	<0.20
ENSG00000127314	RAP1B PPI subnetwork	0.03	<0.20	0.04	>=0.20
ENSG00000130382	MLLT1 PPI subnetwork	0.22	>=0.20	0.04	>=0.20
ENSG00000130402	ACTN4 PPI subnetwork	0.00854	<0.20	0.04	>=0.20
ENSG00000131051	RBM39 PPI subnetwork	0.04	<0.20	0.04	>=0.20
ENSG00000131368	MRPS25 PPI subnetwork	0.02	<0.20	0.04	>=0.20
ENSG00000132382	MYBBP1A PPI subnetwork	0.04	<0.20	0.04	>=0.20
ENSG00000132561	MATN2 PPI subnetwork	0.00445	<0.05	0.04	>=0.20
ENSG00000134046	MBD2 PPI subnetwork	0.05	>=0.20	0.04	<0.20
ENSG00000134686	PHC2 PPI subnetwork	0.05	>=0.20	0.04	>=0.20
ENSG00000134882	UBAC2 PPI subnetwork	0.03	<0.20	0.04	<0.20
ENSG00000138835	RGS3 PPI subnetwork	0.02	<0.20	0.04	>=0.20
ENSG00000142798	HSPG2 PPI subnetwork	0.00156	<0.05	0.04	>=0.20
ENSG00000143379	SETDB1 PPI subnetwork	0.03	<0.20	0.04	>=0.20
ENSG00000143520	FLG2 PPI subnetwork	0.05	>=0.20	0.04	>=0.20
ENSG00000144848	ATG3 PPI subnetwork	0.15	>=0.20	0.04	>=0.20
ENSG00000147140	NONO PPI subnetwork	0.04	<0.20	0.04	<0.20
ENSG00000151065	DCP1B PPI subnetwork	0.03	<0.20	0.04	>=0.20
ENSG00000152137	HSPB8 PPI subnetwork	0.02	<0.20	0.04	<0.20
ENSG00000154143	PANX3 PPI subnetwork	0.04	<0.20	0.04	>=0.20
ENSG00000154229	PRKCA PPI subnetwork	0.02	<0.20	0.04	>=0.20
ENSG00000156299	TIAM1 PPI subnetwork	0.04	<0.20	0.04	<0.20
ENSG00000156427	FGF18 PPI subnetwork	0.02	<0.20	0.04	>=0.20
ENSG00000157514	TSC22D3 PPI subnetwork	0.03	<0.20	0.04	>=0.20
ENSG00000158815	FGF17 PPI subnetwork	0.02	<0.20	0.04	>=0.20
ENSG00000161800	RACGAP1 PPI subnetwork	0.00589	<0.05	0.04	>=0.20
ENSG00000162188	GNG3 PPI subnetwork	0.06	>=0.20	0.04	>=0.20
[truncated: 8,971 more rows]
