# Supplementary material for: Discovery and prioritization of variants and genes for kidney function in >1.2 million individuals
Source: Nat Commun. 2021 Jul 16;12:4350. doi: 10.1038/s41467-021-24491-0 (PMC8285412; doi:10.1038/s41467-021-24491-0)
Supplement: Supplementary file 27 — Supplementary Data 21 [file 41467_2021_24491_MOESM27_ESM.xlsx]

## Sheet: SD21 Coloc
Supplementary Data 21. Colocalization results in NEPTUNE tissues. The table shows results from colocalization analyses between the association on eGFRcrea (our meta-analysis) and the association on gene expression in tubulo-interstitial or glomerular tissue from Neptune. For comparsion with variant-specific expression and assocation results in the respective signal, the table also shows the effec…
					Min FDR(Expression) among credible variants									Max PPA (Association) among credible variants
Tissue	LocusID	gene	PP_H4	ncv	rsid	ea	oa	betaexpr	pexpr	fdrexpr	betaassoc	passoc	ppassoc	rsid	ea	oa	betaexpr	pexpr	fdrexpr	betaassoc	ppassoc
glomerulus	k96.2	TCF21	0.999172	20	rs12190287	C	G	-0.385	1.92e-09	1.81e-05	0.002	1.444e-12	0.703436	rs12190287	C	G	-0.385	1.92e-09	1.81e-05	0.002	0.703436
glomerulus	k99.1	PPDPF	0.998456	4	rs72629024	C	G	0.46	4.85e-07	0.00232	0.0036	3.514e-18	0.851237	rs72629024	C	G	0.46	4.85e-07	0.00232	0.0036	0.851237
tubulo-interstitial	k88.1	TPPP	0.995969	2	rs434215	A	G	0.57	7.38e-06	0.00873	-0.0039	6.402e-26	0.931973	rs434215	A	G	0.57	7.38e-06	0.00873	-0.0039	0.931973
tubulo-interstitial	k99.1	PPDPF	0.994939	4	rs2314639	T	C	-0.468	1.02e-10	4.62e-07	-0.0035	4.977e-17	0.0713181	rs72629024	C	G	0.465	1.53e-10	6.74e-07	0.0036	0.851237
tubulo-interstitial	k27.1	SLC6A13	0.994909	2	rs11062102	T	C	0.29	3.42e-07	0.000659	0.0041	2.321e-47	0.474751	rs10774020	T	C	0.281	6.2e-07	0.0011	0.0041	0.518641
tubulo-interstitial	k41.1	FGF5	0.994036	7	rs13125101	A	G	0.956	3.36e-23	7.47e-19	0.0031	3.817e-25	0.142854	rs10857147	A	T	-0.933	9.82e-22	1.83e-17	-0.0031	0.142854
tubulo-interstitial	k191.2	YY1AP1	0.993176	4	rs4971092	T	C	-0.725	2.88e-05	0.0254	-0.0027	1.023e-10	0.831554	rs4971092	T	C	-0.725	2.88e-05	0.0254	-0.0027	0.831554
glomerulus	k97.2	MTRNR2L3	0.988087	12	rs737092	T	C	0.549	2.72e-05	0.063	0.002	2.923e-13	0.369737	rs737092	T	C	0.549	2.72e-05	0.063	0.002	0.369737
tubulo-interstitial	k4.1	GALNTL5	0.98726	2	rs10224210	T	C	-0.665	9.95e-06	0.0112	0.0078	2.93e-139	0.499765	rs10224210	T	C	-0.665	9.95e-06	0.0112	0.0078	0.499765
tubulo-interstitial	k69.1	TSPAN33	0.986296	17	rs7799991	A	T	0.345	4.94e-08	0.00012	0.0027	1.72e-22	0.0733889	rs34673027	A	C	-0.329	3.93e-07	0.000742	-0.0027	0.0931437
tubulo-interstitial	k19.3	LASP1	0.983576	10	rs525989	A	G	0.3	4.2e-06	0.00549	-0.0021	2.875e-13	0.0864628	rs533075	T	C	-0.25	6.93e-05	0.0499	0.0021	0.230528
tubulo-interstitial	k61.1	KNG1	0.981365	15	rs5029975	T	C	-0.4	5.52e-10	2.16e-06	-0.0029	2.041e-22	0.0279618	rs13095338	T	C	0.394	5.55e-10	2.17e-06	0.003	0.73279
tubulo-interstitial	k140.1	ETNPPL	0.97947	44	rs7654111	A	G	0.351	7.18e-06	0.00854	-0.0021	3.122e-14	0.0640897	rs10030360	A	T	0.12	0.234	0.947	-0.0021	0.0640897
glomerulus	k218.1	LINC00254	0.978338	1	NA	NA	NA	NA	NA	NA	NA	NA	NA	rs113956264	T	C	NA	NA	NA	0.0075	1
tubulo-interstitial	k73.2	TUBB	0.969817	20	NA	NA	NA	NA	NA	NA	NA	NA	NA	rs3799354	A	C	NA	NA	NA	0.0042	0.145363
tubulo-interstitial	k73.1	TUBB	0.965143	23	NA	NA	NA	NA	NA	NA	NA	NA	NA	rs3132947	T	G	NA	NA	NA	-0.0033	0.19916
tubulo-interstitial	n131.1	PLEKHA1	0.964857	92	rs3850765	T	C	-0.309	4.03e-08	0.0001	0.0015	7.968e-08	0.0330723	rs1004946	A	G	-0.266	2.59e-06	0.00367	0.0015	0.0330723
glomerulus	k113.1	LINC00674	0.964717	15	rs6501468	T	C	0.415	9.07e-05	0.142	0.0027	4.385e-16	0.766383	rs6501468	T	C	0.415	9.07e-05	0.142	0.0027	0.766383
tubulo-interstitial	k150.2	B4GALT1	0.963132	21	rs10511909	C	G	0.85	3.23e-13	2.42e-09	0.0026	3.465e-09	0.0254893	rs13287724	A	T	-0.813	9.4e-12	5.37e-08	-0.0027	0.15116
tubulo-interstitial	k73.9	TUBB	0.961176	1861	rs3095329	A	G	-0.255	3.8e-06	0.00505	0.0029	4.991e-17	0.00232373	rs9265546	A	G	NA	NA	NA	-0.0029	0.0685493
tubulo-interstitial	k191.1	MUC1	0.958881	7	NA	NA	NA	NA	NA	NA	NA	NA	NA	rs72704117	T	C	NA	NA	NA	-0.0062	0.607218
tubulo-interstitial	k101.1	TRIM6	0.956264	54	rs411933	T	C	1.07	1.73e-36	7.92e-31	0.0029	8.107e-21	0.0209482	rs10769061	C	G	-1.03	1.62e-33	4.72e-28	-0.0029	0.0209482
tubulo-interstitial	k73.6	TUBB	0.955486	1121	rs3095329	A	G	-0.255	3.8e-06	0.00505	0.0029	4.991e-17	0.00040102	rs9469775	T	C	NA	NA	NA	-0.0022	0.0528551
tubulo-interstitial	k73.3	TUBB	0.955466	9	NA	NA	NA	NA	NA	NA	NA	NA	NA	rs141130394	T	G	NA	NA	NA	0.0062	0.680117
glomerulus	n161.1	UBASH3B	0.953494	138	rs7936300	A	G	-0.524	4.92e-07	0.00235	0.0014	2.399e-07	0.0151944	rs1945397	A	G	-0.53	1.63e-06	0.00659	0.0015	0.0756605
tubulo-interstitial	k73.7	TUBB	0.94987	124	rs3094128	T	C	-0.22	0.000131	0.0789	0.003	1.143e-17	0.000130187	rs115740542	T	C	NA	NA	NA	-0.0026	0.439736
tubulo-interstitial	n182.1	OR7E14P	0.949763	72	rs12365483	T	C	-0.525	7.54e-09	2.27e-05	-0.0015	3.847e-07	0.0323225	rs10741722	C	G	0.489	7.89e-08	0.000182	0.0015	0.0323225
glomerulus	k145.1	SNAPC4	0.946461	12	rs2274116	T	C	-0.499	0.000121	0.168	0.0019	1.39e-10	0.003153	rs12684650	T	C	-0.489	0.000364	0.313	0.0021	0.26424
glomerulus	k71.2	FAM167A	0.945847	98	NA	NA	NA	NA	NA	NA	NA	NA	NA	rs12549686	T	C	NA	NA	NA	0.0026	0.137817
tubulo-interstitial	k73.11	TUBB	0.94536	2163	rs3095329	A	G	-0.255	3.8e-06	0.00505	0.0029	4.991e-17	0.000560234	rs17215231	T	C	NA	NA	NA	0.0027	0.0764237
tubulo-interstitial	k168.2	RASD1	0.943749	99	rs1242484	T	C	0.433	9.87e-08	0.000222	-0.0019	1.854e-10	0.0158976	rs1242486	A	T	0.357	3.06e-05	0.0266	-0.0021	0.182385
tubulo-interstitial	k11.3	SLC22A1	0.941701	1	rs3798167	T	G	0.455	0.00026	0.127	-0.0026	1.852e-14	1	rs3798167	T	G	0.455	0.00026	0.127	-0.0026	1
glomerulus	k90.1	RIPOR1	0.937932	6	NA	NA	NA	NA	NA	NA	NA	NA	NA	rs9925773	A	G	NA	NA	NA	-0.0028	0.937081
tubulo-interstitial	n69.1	IFITM3	0.936826	3	NA	NA	NA	NA	NA	NA	NA	NA	NA	rs117739035	T	G	NA	NA	NA	-0.0052	0.659376
tubulo-interstitial	k73.10	TUBB	0.933512	1482	rs3095329	A	G	-0.255	3.8e-06	0.00505	0.0029	4.991e-17	0.000299194	rs6917350	A	G	NA	NA	NA	-0.0013	0.0611424
tubulo-interstitial	n77.1	MGMT	0.933382	67	rs12243040	T	C	-0.607	1.27e-08	3.6e-05	0.0015	1.054e-07	0.000636357	rs1711667	T	G	0.503	9.84e-08	0.000221	-0.0018	0.152669
tubulo-interstitial	k125.1	SPATA7	0.930599	129	rs60503594	T	C	0.6	6.83e-21	1.15e-16	-0.0022	6.205e-15	0.0121891	rs1102829	T	C	0.566	6.64e-17	7.53e-13	-0.0023	0.147168
tubulo-interstitial	n117.1	NCOA7	0.930394	27	rs4897160	A	G	0.334	6.64e-07	0.00117	0.0015	3.7e-08	0.0132499	rs9482719	C	G	0.243	0.00202	0.391	0.0017	0.457964
tubulo-interstitial	k122.1	ALKAL2	0.925354	45	rs17713879	A	G	0.35	8.81e-06	0.0101	-0.0021	4.298e-13	0.00648486	rs17713396	T	C	0.324	6.52e-05	0.0479	-0.0022	0.0700907
tubulo-interstitial	n109.1	MUC13	0.920713	29	rs4618262	A	C	0.825	3.37e-19	4.93e-15	0.0016	1.922e-08	0.0191315	rs55919726	A	G	-0.587	3.3e-10	1.36e-06	-0.0017	0.118877
tubulo-interstitial	n109.1	HEG1	0.920712	29	rs4618262	A	C	0.675	6.2e-15	5.85e-11	0.0016	1.922e-08	0.0191315	rs55919726	A	G	-0.497	6.8e-09	2.07e-05	-0.0017	0.118877
tubulo-interstitial	n95.2	ITPA	0.916648	30	rs13039499	A	G	-0.72	2.3e-07	0.000466	0.002	2.143e-06	0.0138526	rs6051666	A	T	-0.298	0.000407	0.169	0.0017	0.345837
tubulo-interstitial	n150.1	SMLR1	0.916297	73	rs12194612	T	C	0.58	2.27e-14	2.02e-10	-0.0015	3.631e-07	0.0126874	rs1008688	A	C	-0.135	0.105	0.9	0.0016	0.0705735
tubulo-interstitial	n101.1	NINJ1	0.915873	14	rs1127857	C	G	-0.465	6.22e-07	0.0011	-0.0019	6.393e-07	0.00399336	rs13284407	T	G	-0.351	1.38e-06	0.00217	-0.0023	0.736011
tubulo-interstitial	n153.1	ARF4	0.915703	228	rs62260496	T	C	-0.449	3.13e-05	0.0271	0.0018	4.773e-07	0.00222673	rs6445918	T	G	-0.414	8.11e-05	0.0562	0.0017	0.633713
tubulo-interstitial	k28.3	NDUFS4	0.913041	86	rs173905	A	C	-0.572	4.66e-08	0.000114	-0.0023	1.389e-12	0.0497642	rs2607495	T	G	-0.527	8.33e-07	0.00142	-0.0023	0.0782803
glomerulus	n109.1	MUC13	0.908627	29	rs4618262	A	C	0.654	6.19e-09	5.08e-05	0.0016	1.922e-08	0.0191315	rs55919726	A	G	-0.466	1.51e-05	0.0403	-0.0017	0.118877
tubulo-interstitial	n73.1	SESN2	0.90446	68	rs576550	T	G	0.338	4.61e-05	0.0367	-0.0019	3.826e-10	0.00872263	rs11247763	T	G	0.351	0.000228	0.116	-0.002	0.0755516
tubulo-interstitial	k122.1	SH3YL1	0.897368	45	rs62114497	A	G	-0.676	6.7e-17	7.59e-13	-0.0021	2.504e-13	0.00648486	rs17713396	T	C	-0.623	1.17e-14	1.08e-10	-0.0022	0.0700907
tubulo-interstitial	k73.5	TUBB	0.893975	37	NA	NA	NA	NA	NA	NA	NA	NA	NA	rs62398943	A	C	NA	NA	NA	0.0017	0.35729
tubulo-interstitial	k11.4	PLG	0.893637	4	NA	NA	NA	NA	NA	NA	NA	NA	NA	rs1867351	T	C	NA	NA	NA	0.0024	0.906568
tubulo-interstitial	n148.1	DPM2	0.890443	72	rs3802354	T	C	0.493	1.34e-07	0.000291	-0.0019	4.572e-06	0.00303511	rs67145503	A	T	0.0842	0.389	0.97	-0.0023	0.559398
tubulo-interstitial	k205.2	PLAU	0.88669	170	rs10824040	A	G	-0.356	3.64e-06	0.00487	-0.0015	3.458e-06	0.0102301	rs10762556	A	G	0.284	0.000227	0.116	0.0016	0.157251
glomerulus	n46.2	WDTC1	0.883485	120	rs2504785	A	G	-0.812	1.86e-05	0.0474	0.003	1.872e-08	0.0664265	rs11548324	T	C	0.994	0.000204	0.229	-0.003	0.0887754
tubulo-interstitial	k73.8	TUBB	0.874439	1534	rs3095329	A	G	-0.255	3.8e-06	0.00505	0.0029	4.991e-17	0.00019318	rs3997967	A	T	NA	NA	NA	-0.0021	0.441938
glomerulus	k71.1	FAM167A	0.871965	2	NA	NA	NA	NA	NA	NA	NA	NA	NA	rs7012814	A	G	NA	NA	NA	0.0029	0.502816
glomerulus	k101.1	TRIM6	0.869911	54	rs586967	T	C	0.437	9.18e-05	0.143	0.0029	1.149e-20	0.0209482	rs10769061	C	G	-0.401	0.000263	0.263	-0.0029	0.0209482
glomerulus	n142.1	MTRES1	0.869369	990	rs12196303	A	G	-0.664	2.58e-05	0.0606	0.002	0.0005583	0.00224863	rs7766720	T	C	-0.436	0.000511	0.367	0.0023	0.278308
tubulo-interstitial	n2.1	GRB10	0.864322	36	rs41430449	C	G	-0.682	0.0001	0.065	0.004	2.124e-13	0.0630632	rs148635648	A	G	-0.586	0.000822	0.253	0.004	0.0630632
glomerulus	k73.10	ILRUN	0.861984	1482	rs6917350	A	G	-0.431	0.00014	0.184	-0.0013	0.0001114	0.0611424	rs6917350	A	G	-0.431	0.00014	0.184	-0.0013	0.0611424
tubulo-interstitial	k171.1	KCNJ13	0.860012	106	rs2675974	T	C	0.369	3.59e-07	0.000687	-0.0019	1.374e-11	0.00464634	rs112133824	T	C	-0.343	2.78e-06	0.00388	0.0021	0.393221
tubulo-interstitial	k88.3	SLC6A19	0.856164	19	rs11747993	A	G	0.201	0.000108	0.0687	-0.0021	4.785e-10	0.314328	rs11747993	A	G	0.201	0.000108	0.0687	-0.0021	0.314328
tubulo-interstitial	k197.1	WDR83OS	0.855866	43	rs2974752	A	G	0.181	4.95e-05	0.0388	-0.0015	6.052e-08	0.00227864	rs10419627	A	G	0.174	0.000123	0.0753	-0.0017	0.078758
tubulo-interstitial	k8.1	DAB2	0.854471	10	rs700242	A	C	-0.405	1.23e-07	0.00027	0.006	1.66e-101	0.00250966	rs835216	T	C	-0.326	5.64e-06	0.00701	0.0059	0.654805
tubulo-interstitial	k30.2	MMP24OS	0.851056	251	rs2425047	A	C	0.53	5.41e-08	0.00013	0.0022	2.525e-11	0.00267615	rs639763	T	C	-0.454	5.45e-06	0.00682	-0.0024	0.115255
tubulo-interstitial	k110.2	NAA80	0.848864	193	NA	NA	NA	NA	NA	NA	NA	NA	NA	rs3733045	A	G	NA	NA	NA	-0.0022	0.0274999
glomerulus	k110.1	ABHD14A	0.846825	154	NA	NA	NA	NA	NA	NA	NA	NA	NA	rs13079082	C	G	NA	NA	NA	-0.0025	0.126482
tubulo-interstitial	k153.2	PSMA7	0.846527	47	rs2273991	C	G	-0.525	0.000112	0.0703	0.0028	2.202e-10	0.0249434	rs6142934	T	C	0.511	0.000447	0.179	-0.0029	0.11797
tubulo-interstitial	n53.1	NIPSNAP2	0.84475	65	rs4947533	T	C	0.229	0.000106	0.0676	0.0018	2.514e-08	0.0342194	rs10229446	A	G	-0.219	0.000186	0.101	-0.0018	0.0342194
tubulo-interstitial	n1.1	CYC1	0.838048	4	rs11786739	A	G	-0.608	0.000975	0.277	0.0053	1.332e-17	0.498815	rs11786739	A	G	-0.608	0.000975	0.277	0.0053	0.498815
tubulo-interstitial	k139.3	SLC22A5	0.837386	61	rs4451042	T	G	0.356	0.000258	0.126	0.0041	8.723e-11	0.000735916	rs115926813	A	G	NA	NA	NA	-0.0055	0.269103
glomerulus	k97.1	MTRNR2L3	0.836397	1	rs6128082	T	C	0.513	0.000883	0.456	0.0031	3.9e-19	1	rs6128082	T	C	0.513	0.000883	0.456	0.0031	1
tubulo-interstitial	k71.2	CLDN23	0.835664	98	rs873063	A	G	-0.472	3.72e-05	0.0311	-0.0025	3.63e-15	0.00796513	rs12549686	T	C	0.271	0.0365	0.81	0.0026	0.137817
glomerulus	k123.3	FMO6P	0.834588	69	rs7066454	T	G	0.575	9.79e-05	0.149	-0.0017	9.233e-07	0.00145134	rs2001129	T	G	NA	NA	NA	0.0018	0.120738
glomerulus	k123.4	FMO6P	0.830664	66	rs7066454	T	G	0.575	9.79e-05	0.149	-0.0017	9.233e-07	0.00223659	rs16843855	T	G	NA	NA	NA	-0.0019	0.119358
tubulo-interstitial	k44.1	DPEP1	0.81998	19	rs6860	T	C	0.479	1.79e-13	1.4e-09	-0.0031	5.969e-30	0.0200805	rs2437957	A	G	0.495	1.97e-13	1.53e-09	-0.0032	0.648378
tubulo-interstitial	k2.2	UMOD	0.819841	4	rs35650857	T	C	-0.307	0.000367	0.159	0.0096	1.33e-167	0.379641	rs34882080	A	G	0.275	0.00121	0.308	-0.0096	0.379641
glomerulus	k73.1	POM121L2	0.818269	23	NA	NA	NA	NA	NA	NA	NA	NA	NA	rs3132947	T	G	NA	NA	NA	-0.0033	0.19916
tubulo-interstitial	k139.3	HINT1	0.809757	61	rs7709960	T	C	0.838	1.15e-11	6.43e-08	0.005	8.678e-10	9.11184e-05	rs115926813	A	G	NA	NA	NA	-0.0055	0.269103
glomerulus	k210.2	MCAM	0.805127	205	rs4938617	T	C	0.795	6.72e-05	0.116	0.0022	6.513e-08	0.022341	rs11217089	C	G	0.208	0.224	0.969	0.0028	0.315059
tubulo-interstitial	k73.1	SLC17A4	0.796107	23	NA	NA	NA	NA	NA	NA	NA	NA	NA	rs3132947	T	G	NA	NA	NA	-0.0033	0.19916
tubulo-interstitial	k110.3	NAA80	0.788557	501	rs62260792	A	G	-0.803	3.8e-05	0.0316	-0.0028	3.446e-08	0.000148368	rs11714876	C	G	NA	NA	NA	0.0028	0.53269
tubulo-interstitial	n97.1	USP12-AS2	0.786637	39	rs9512578	A	G	-0.628	0.000136	0.081	-0.0031	1.08e-09	0.0239565	rs7983636	A	G	0.554	0.000307	0.142	0.0032	0.0834098
tubulo-interstitial	k111.1	TESK2	0.780467	50	rs3790583	C	G	-0.351	0.000782	0.247	0.0028	1.353e-17	0.0235389	rs12029322	T	C	0.351	0.000782	0.247	-0.0029	0.552228
glomerulus	k125.1	SPATA7	0.777441	129	rs10137803	A	G	0.438	1.52e-05	0.0405	-0.0021	1.974e-13	0.00112775	rs1102829	T	C	0.234	0.0241	0.868	-0.0023	0.147168
tubulo-interstitial	k73.11	GGNBP1	0.76072	2163	rs17215231	T	C	-0.692	0.000467	0.184	0.0027	4.727e-07	0.0764237	rs17215231	T	C	-0.692	0.000467	0.184	0.0027	0.0764237
glomerulus	k45.2	TNNT3	0.760615	1	rs17885785	T	C	-0.433	0.00151	0.54	-0.0028	6.032e-16	0.997343	rs17885785	T	C	-0.433	0.00151	0.54	-0.0028	0.997343
tubulo-interstitial	k3.2	SHROOM3	0.751048	2	rs6839100	A	G	-0.351	0.000916	0.268	0.0064	1.774e-85	0.917386	rs6839100	A	G	-0.351	0.000916	0.268	0.0064	0.917386
tubulo-interstitial	k70.1	CLASP1	0.74959	11	rs34773350	T	C	0.318	0.000696	0.231	0.0041	2.28e-25	0.0051086	rs755865	A	G	0.307	0.000916	0.268	0.0043	0.941562
glomerulus	k28.3	NDUFS4	0.747786	86	rs4865545	T	C	-0.491	0.000476	0.355	-0.0025	1.811e-14	0.0542429	rs2607495	T	G	-0.387	0.00263	0.628	-0.0023	0.0782803
tubulo-interstitial	k21.3	ATP1B3	0.747324	16	rs6440058	A	G	-0.336	0.00066	0.224	0.0047	6.823e-41	0.0147213	rs7630837	T	C	0.327	0.000847	0.257	-0.0048	0.178986
tubulo-interstitial	k73.10	TAF11	0.740143	1482	rs13195875	A	G	-0.939	3.46e-06	0.00467	-0.0026	2.104e-05	0.00132452	rs6917350	A	G	-0.124	0.238	0.948	-0.0013	0.0611424
tubulo-interstitial	k110.2	NME6	0.73657	193	NA	NA	NA	NA	NA	NA	NA	NA	NA	rs3733045	A	G	NA	NA	NA	-0.0022	0.0274999
glomerulus	n95.1	CPXM1	0.73058	4	rs6084180	T	C	-0.869	1.93e-09	1.82e-05	-0.002	1.335e-08	0.823955	rs6084180	T	C	-0.869	1.93e-09	1.82e-05	-0.002	0.823955
tubulo-interstitial	k157.1	LINC00523	0.730415	5	rs1059263	A	C	-0.406	0.00112	0.297	-0.0022	7.511e-13	0.232157	rs12432201	T	C	0.285	0.0147	0.7	0.0022	0.274469
tubulo-interstitial	k1.4	SLC28A2	0.729864	143	rs16941017	T	C	-0.603	1.89e-11	1.01e-07	-0.0014	3.868e-06	0.0019316	rs11854345	A	G	-0.54	1.17e-09	4.27e-06	-0.0013	0.012706
tubulo-interstitial	k59.1	MANBA	0.729687	313	rs223343	T	C	-0.436	2.8e-06	0.0039	-0.0029	8.803e-26	0.00113776	rs2738926	T	C	-0.387	1.16e-05	0.0126	-0.003	0.0195601
tubulo-interstitial	k118.1	CYP17A1	0.728146	12	rs1163249	A	G	0.394	0.000128	0.0772	0.0025	1.261e-13	0.034424	rs284849	T	G	0.285	0.00692	0.593	0.0026	0.395754
glomerulus	k110.3	ABHD14A	0.72725	501	rs62259674	T	C	1.16	0.000176	0.21	-0.003	3.167e-08	0.000649376	rs11714876	C	G	NA	NA	NA	0.0028	0.53269
glomerulus	k62.1	NDUFA6	0.726439	23	NA	NA	NA	NA	NA	NA	NA	NA	NA	rs2413714	T	G	NA	NA	NA	0.0028	0.102989
tubulo-interstitial	n43.1	HECTD1	0.725131	43	rs78407594	A	G	-0.32	1.15e-05	0.0125	-0.0018	3.608e-08	0.00783778	rs10135213	A	G	0.177	0.00432	0.517	0.0019	0.0607725
tubulo-interstitial	k111.1	PRDX1	0.722524	50	rs9727262	T	G	0.298	0.000453	0.181	0.0028	9.621e-18	0.0235389	rs12029322	T	C	-0.271	0.00111	0.295	-0.0029	0.552228
tubulo-interstitial	k16.2	TXNL4A	0.722338	79	rs8093420	A	G	0.337	0.000868	0.261	-0.002	1.193e-07	0.00125243	rs9807637	T	C	-0.317	0.000999	0.28	0.0018	0.365039
tubulo-interstitial	k11.3	PLG	0.718731	1	NA	NA	NA	NA	NA	NA	NA	NA	NA	rs3798167	T	G	NA	NA	NA	-0.0026	1
glomerulus	k30.2	CNBD2	0.717823	251	rs6060605	T	G	-0.866	7.33e-05	0.123	0.0021	1.674e-06	0.00119457	rs639763	T	C	NA	NA	NA	-0.0024	0.115255
tubulo-interstitial	k81.1	EPB41L3	0.715585	21	rs1785418	A	G	-0.203	0.000129	0.0777	-0.0026	1.937e-21	0.0078053	rs1719934	A	G	0.187	0.000773	0.245	0.0027	0.146743
glomerulus	k73.3	PPT2	0.713519	9	NA	NA	NA	NA	NA	NA	NA	NA	NA	rs141130394	T	G	NA	NA	NA	0.0062	0.680117
tubulo-interstitial	n180.1	METTL21A	0.709991	65	rs2709373	T	C	0.374	0.000536	0.199	-0.0017	4.715e-07	0.00396709	rs13029936	T	C	-0.339	0.0029	0.452	0.0018	0.0275362
tubulo-interstitial	k64.1	SLC15A2	0.708708	132	rs10934562	A	G	-0.396	3.45e-06	0.00465	-0.0028	2.09e-25	0.00318549	rs11914993	A	G	0.312	0.000246	0.122	0.0029	0.0747325
glomerulus	k23.1	ALDH3A1	0.707865	1	NA	NA	NA	NA	NA	NA	NA	NA	NA	rs111653425	T	C	NA	NA	NA	-0.0263	1
glomerulus	k43.1	RHNO1	0.702079	27	rs3782816	T	G	0.606	0.000412	0.332	-0.0041	3.806e-15	0.0156035	rs61907354	T	C	0.533	0.00177	0.566	-0.0044	0.243327
tubulo-interstitial	k80.1	CYB561D1	0.699054	11	rs1765756	A	G	-0.503	0.00116	0.302	0.0032	2.523e-23	0.0600284	rs72646553	C	G	0.45	0.00448	0.523	-0.0032	0.118703
glomerulus	k194.1	EXD3	0.698105	32	9:140087697_A_G	A	G	-0.342	0.00023	0.245	0.0021	3.851e-10	0.0287396	9:140077729_G_A	A	G	0.113	0.277	0.975	-0.0022	0.249988
glomerulus	k110.3	IMPDH2	0.697922	501	rs112274965	A	G	0.792	0.000114	0.163	0.003	2.198e-11	0.00017371	rs11714876	C	G	NA	NA	NA	0.0028	0.53269
tubulo-interstitial	k99.1	PCMTD2	0.69742	4	NA	NA	NA	NA	NA	NA	NA	NA	NA	rs72629024	C	G	NA	NA	NA	0.0036	0.851237
tubulo-interstitial	k197.1	GCDH	0.696636	43	rs1060218	T	G	-0.56	1.27e-12	8.58e-09	0.0015	1.98e-07	0.00227864	rs10419627	A	G	0.424	1.4e-08	3.93e-05	-0.0017	0.078758
glomerulus	k89.1	WWP1	0.694977	47	rs4641037	T	C	0.242	0.000308	0.287	-0.0027	4.245e-17	0.0148032	rs2976178	C	G	0.21	0.00155	0.544	-0.0028	0.31089
glomerulus	k44.3	CHMP1A	0.694736	16	rs4785677	A	G	0.438	0.000792	0.439	-0.0012	1.512e-05	0.00358589	rs9925045	T	C	0.42	0.000953	0.468	-0.0014	0.203207
glomerulus	n79.1	TMEM116	0.690903	622	rs11066117	A	G	-0.782	1.46e-07	0.000817	-0.0023	7.476e-07	0.00295291	rs10850043	A	G	NA	NA	NA	0.0025	0.0197624
glomerulus	k96.1	LINC01312	0.690018	8	rs9493627	A	G	0.319	0.00123	0.508	0.0029	8.765e-23	0.129756	rs34950020	A	G	0.114	0.286	0.976	0.0029	0.138472
tubulo-interstitial	k2.1	UMOD	0.689729	1	rs77924615	A	G	-0.233	0.00138	0.328	0.0106	2.15e-200	1	rs77924615	A	G	-0.233	0.00138	0.328	0.0106	1
glomerulus	k43.5	RHNO1	0.685539	25	rs3782816	T	G	0.606	0.000412	0.332	-0.0041	3.806e-15	0.0174376	rs12426678	A	G	-0.15	0.139	0.954	0.002	0.205538
glomerulus	n10.2	ACOT1	0.683409	5	NA	NA	NA	NA	NA	NA	NA	NA	NA	rs17122159	T	C	NA	NA	NA	-0.0024	0.69455
glomerulus	k110.3	NEK4	0.674518	501	rs12053904	T	C	0.39	0.000552	0.38	0.0004	0.2006	0.000148502	rs11714876	C	G	0.574	0.00126	0.512	0.0028	0.53269
tubulo-interstitial	k110.3	NME6	0.673115	501	rs56298324	A	T	0.426	1.7e-05	0.0167	-0.0021	2.401e-14	0.000145915	rs11714876	C	G	NA	NA	NA	0.0028	0.53269
tubulo-interstitial	k11.8	PLG	0.670269	3	NA	NA	NA	NA	NA	NA	NA	NA	NA	rs118180095	A	G	NA	NA	NA	0.0064	0.84345
tubulo-interstitial	k91.3	ANKRD52	0.669227	13	rs2277339	T	G	0.435	0.000214	0.111	-0.0024	2.37e-07	0.0623106	rs3782232	A	G	-0.323	0.0488	0.838	0.0026	0.568337
tubulo-interstitial	k67.2	LRP2	0.667093	7	rs16856530	T	C	0.164	0.000495	0.191	0.0031	4.396e-21	0.201034	rs2075252	T	C	0.162	0.000509	0.193	0.0031	0.211554
tubulo-interstitial	k85.2	TPM1	0.66277	39	rs4344684	T	C	0.33	6.84e-05	0.0495	0.0024	2.271e-12	0.0268081	rs2652815	T	C	-0.316	0.00018	0.0987	-0.0025	0.120823
tubulo-interstitial	n39.1	VIL1	0.654439	13	rs4672892	A	G	0.266	0.00125	0.314	-0.0019	2.07e-11	0.0010443	rs17462630	C	G	-0.262	0.0017	0.362	0.0022	0.945929
glomerulus	k21.1	ATR	0.654393	137	rs73236072	A	G	0.563	0.000312	0.289	-0.0032	1.26e-13	0.000201295	rs187877245	T	C	0.464	0.013	0.82	-0.0039	0.236501
tubulo-interstitial	k73.1	CLIC1	0.652033	23	rs3130291	A	G	-0.238	0.000783	0.247	-0.0033	3.999e-22	0.193142	rs3132947	T	G	-0.238	0.000783	0.247	-0.0033	0.19916
tubulo-interstitial	k113.1	WIPI1	0.649887	15	rs71378928	C	G	-0.239	0.000181	0.0992	0.0025	1.215e-13	0.00242209	rs6501468	T	C	-0.179	0.00228	0.411	0.0027	0.766383
tubulo-interstitial	k191.2	POU5F1P4	0.644879	4	rs4971092	T	C	0.384	0.00239	0.419	-0.0027	1.023e-10	0.831554	rs4971092	T	C	0.384	0.00239	0.419	-0.0027	0.831554
glomerulus	k191.2	PMVK	0.644627	4	rs4971092	T	C	-0.447	0.0027	0.632	-0.0027	1.023e-10	0.831554	rs4971092	T	C	-0.447	0.0027	0.632	-0.0027	0.831554
tubulo-interstitial	k73.7	NKAPL	0.644037	124	NA	NA	NA	NA	NA	NA	NA	NA	NA	rs115740542	T	C	NA	NA	NA	-0.0026	0.439736
tubulo-interstitial	k73.2	NKAPL	0.640866	20	NA	NA	NA	NA	NA	NA	NA	NA	NA	rs3799354	A	C	NA	NA	NA	0.0042	0.145363
glomerulus	k123.1	FMO6P	0.635458	214	rs7066454	T	G	0.575	9.79e-05	0.149	-0.0017	9.233e-07	0.00937123	rs235485	A	G	-0.101	0.479	0.988	0.0019	0.415554
glomerulus	k211.1	GALNT8	0.634768	52	rs9971728	A	G	1.01	8.06e-05	0.131	-0.0024	1.132e-08	0.0209606	rs10849077	A	G	0.337	0.12	0.949	-0.0025	0.0959817
glomerulus	k73.6	PPT2	0.633638	1121	rs9267863	A	T	0.712	0.000205	0.229	-0.0027	5.085e-14	0.00283299	rs9469775	T	C	NA	NA	NA	-0.0022	0.0528551
glomerulus	k73.5	PPP1R10	0.631307	37	NA	NA	NA	NA	NA	NA	NA	NA	NA	rs62398943	A	C	NA	NA	NA	0.0017	0.35729
tubulo-interstitial	k205.2	MYOZ1	0.630874	170	rs2242258	T	C	0.431	0.000113	0.0705	-0.0013	1.341e-05	0.000207984	rs10762556	A	G	-0.386	0.000553	0.203	0.0016	0.157251
tubulo-interstitial	k11.6	PLG	0.630867	32	NA	NA	NA	NA	NA	NA	NA	NA	NA	rs9347368	T	G	NA	NA	NA	0.0032	0.0732096
tubulo-interstitial	k19.1	FBXL20	0.623754	201	rs3964723	T	C	0.252	0.000221	0.114	-0.0057	4.812e-73	0.0203163	rs364989	A	C	-0.22	0.00151	0.343	0.0057	0.155615
tubulo-interstitial	k20.3	PTPN9	0.620506	215	rs334937	A	G	0.754	5.42e-05	0.0415	0.0095	1.205e-27	0.00382625	rs74024019	A	G	-0.706	0.00252	0.427	-0.0086	0.545141
tubulo-interstitial	k73.1	MRPS18B	0.616202	23	NA	NA	NA	NA	NA	NA	NA	NA	NA	rs3132947	T	G	NA	NA	NA	-0.0033	0.19916
glomerulus	k73.7	PPP1R10	0.615684	124	rs3094128	T	C	0.201	0.0329	0.888	0.003	1.143e-17	0.000130187	rs115740542	T	C	NA	NA	NA	-0.0026	0.439736
glomerulus	k73.10	PPP1R10	0.612863	1482	rs143676895	T	G	-0.532	0.000212	0.234	-0.003	0.0001971	4.76402e-05	rs6917350	A	G	NA	NA	NA	-0.0013	0.0611424
glomerulus	k73.10	PPT2	0.60968	1482	rs9267863	A	T	0.712	0.000205	0.229	-0.0027	5.085e-14	0.00296777	rs6917350	A	G	NA	NA	NA	-0.0013	0.0611424
glomerulus	k12.1	MRPS18A	0.606316	2	rs9472135	T	C	-0.313	0.000955	0.468	-0.0054	1.733e-72	0.00418948	rs881858	A	G	-0.273	0.00236	0.612	-0.0055	0.986855
tubulo-interstitial	k30.2	CPNE1	0.601791	251	rs11699793	T	C	-1.07	3.29e-19	4.83e-15	-0.0021	2.411e-06	0.00144924	rs639763	T	C	-0.126	0.28	0.956	-0.0024	0.115255
tubulo-interstitial	k96.2	TCF21	0.596235	20	rs12207772	T	C	-0.384	0.000111	0.0698	0.0017	2.844e-08	0.0032084	rs12190287	C	G	-0.326	0.00247	0.424	0.002	0.703436
glomerulus	n49.1	MELTF-AS1	0.595442	58	rs2340433	A	C	0.433	0.00152	0.541	0.002	1.556e-11	0.00255863	rs10461048	A	T	-0.412	0.00201	0.585	-0.0021	0.0247563
glomerulus	k30.2	CPNE1	0.595076	251	rs117010355	A	G	0.948	1.4e-09	1.37e-05	0.0024	8.738e-07	0.00016115	rs639763	T	C	0.14	0.319	0.979	-0.0024	0.115255
tubulo-interstitial	k73.4	NKAPL	0.593999	11	NA	NA	NA	NA	NA	NA	NA	NA	NA	rs41268932	A	G	NA	NA	NA	-0.0053	0.697215
tubulo-interstitial	k215.1	HMGCLL1	0.591505	48	rs1348892	A	G	0.633	0.00201	0.39	-0.0031	6.85e-09	0.0152375	rs115889248	A	G	NA	NA	NA	-0.0032	0.0530526
tubulo-interstitial	k218.2	TSC2	0.587617	16	rs11861948	A	G	0.324	0.000695	0.231	0.0028	1.7e-08	0.128712	rs75510884	A	G	-0.212	0.0306	0.791	-0.0029	0.399041
tubulo-interstitial	k205.2	ECD	0.585939	170	rs77579177	A	G	-0.612	2.8e-07	0.000554	-0.0029	1.21e-06	0.000131148	rs10762556	A	G	NA	NA	NA	0.0016	0.157251
tubulo-interstitial	k104.2	SPTBN1	0.585639	20	rs1405833	C	G	-0.156	0.00075	0.241	0.0025	1.379e-13	0.0425349	rs10865282	A	G	-0.159	0.000759	0.243	0.0025	0.0717058
tubulo-interstitial	k80.1	SYPL2	0.583437	11	rs569670	A	C	-0.404	0.000574	0.207	0.0032	1.071e-23	0.0489742	rs72646553	C	G	0.388	0.00674	0.589	-0.0032	0.118703
tubulo-interstitial	k73.10	NKAPL	0.583271	1482	rs79219202	A	G	-0.895	5.13e-05	0.04	-0.0049	0.0002345	8.52691e-06	rs6917350	A	G	NA	NA	NA	-0.0013	0.0611424
glomerulus	k41.1	FGF5	0.582844	7	rs11099098	T	G	0.511	0.00209	0.592	0.0031	5.77e-25	0.142854	rs10857147	A	T	-0.455	0.0064	0.746	-0.0031	0.142854
tubulo-interstitial	n66.1	GIMAP2	0.578253	1	rs3918226	T	C	-0.45	0.00395	0.502	-0.0033	8.891e-11	0.999499	rs3918226	T	C	-0.45	0.00395	0.502	-0.0033	0.999499
glomerulus	n91.1	AK7	0.576643	3	rs11625405	A	G	0.38	0.00352	0.672	0.0019	3.903e-09	0.958051	rs11625405	A	G	0.38	0.00352	0.672	0.0019	0.958051
tubulo-interstitial	k1.1	DUOX1	0.576492	10	rs2486287	T	G	-0.432	0.00266	0.437	-0.0027	4.407e-10	0.483184	rs2486287	T	G	-0.432	0.00266	0.437	-0.0027	0.483184
glomerulus	n55.1	METTL7A	0.568792	261	rs61926299	A	G	-0.299	0.000192	0.221	-0.0017	5.416e-08	0.00424811	rs7966357	C	G	0.266	0.00235	0.61	0.0019	0.21006
glomerulus	n4.1	ABO	0.565966	3	rs9411378	A	C	0.512	0.000724	0.425	0.0025	4.976e-14	0.333107	rs2519093	T	C	0.528	0.00238	0.612	0.0025	0.333107
glomerulus	n77.1	MGMT	0.563957	67	rs1008982	T	C	0.395	0.000807	0.442	-0.0017	4.277e-09	0.0219948	rs1711667	T	G	0.406	0.000903	0.46	-0.0018	0.152669
glomerulus	k62.3	NDUFA6	0.563637	64	rs1001587	T	C	-0.371	0.000391	0.324	-0.0021	1.281e-09	0.000301694	rs116434743	A	G	NA	NA	NA	0.0048	0.37832
glomerulus	k44.1	DPEP1	0.562333	19	rs164746	A	G	0.386	5.58e-05	0.102	-0.0031	2.32e-29	0.0205745	rs2437957	A	G	0.38	0.000214	0.235	-0.0032	0.648378
tubulo-interstitial	k205.1	CFAP70	0.559971	252	NA	NA	NA	NA	NA	NA	NA	NA	NA	rs7904939	A	G	NA	NA	NA	-0.002	0.047804
glomerulus	k76.6	LINC00244	0.559308	37	rs4276554	T	C	-0.591	0.00124	0.509	-0.0026	1.094e-09	0.0559936	rs10252184	A	T	-0.591	0.00124	0.509	-0.0027	0.277974
glomerulus	k73.11	PPP1R10	0.558361	2163	rs143676895	T	G	-0.532	0.000212	0.234	-0.003	0.0001971	5.84862e-05	rs17215231	T	C	NA	NA	NA	0.0027	0.0764237
tubulo-interstitial	k73.3	NKAPL	0.557478	9	NA	NA	NA	NA	NA	NA	NA	NA	NA	rs141130394	T	G	NA	NA	NA	0.0062	0.680117
tubulo-interstitial	k73.1	ZFP57	0.555098	23	NA	NA	NA	NA	NA	NA	NA	NA	NA	rs3132947	T	G	NA	NA	NA	-0.0033	0.19916
glomerulus	k110.2	DNAH1	0.554343	193	rs998909	A	G	-0.323	0.000624	0.4	-0.0021	1.305e-14	0.00245851	rs3733045	A	G	-0.308	0.00099	0.474	-0.0022	0.0274999
glomerulus	k30.2	RBM12	0.552947	251	rs932562	T	C	0.358	0.000506	0.365	0.0022	2.145e-11	0.00268609	rs639763	T	C	-0.325	0.00172	0.562	-0.0024	0.115255
glomerulus	k73.6	PPP1R10	0.552478	1121	rs143676895	T	G	-0.532	0.000212	0.234	-0.003	0.0001971	3.33854e-05	rs9469775	T	C	NA	NA	NA	-0.0022	0.0528551
tubulo-interstitial	k11.7	PLG	0.551626	1	NA	NA	NA	NA	NA	NA	NA	NA	NA	rs141805598	T	C	NA	NA	NA	0.0085	0.999693
tubulo-interstitial	k73.6	NKAPL	0.545604	1121	rs73404986	A	G	0.82	6.11e-05	0.0455	0.0049	9.102e-05	1.34671e-05	rs9469775	T	C	NA	NA	NA	-0.0022	0.0528551
tubulo-interstitial	k73.8	NKAPL	0.54428	1534	rs73407126	T	C	0.892	2.54e-05	0.023	0.0034	0.0002865	7.74382e-06	rs3997967	A	T	NA	NA	NA	-0.0021	0.441938
tubulo-interstitial	k102.1	CDC14A	0.541579	2	rs17420882	T	G	0.283	0.00327	0.472	0.0025	6.651e-17	0.932302	rs17420882	T	G	0.283	0.00327	0.472	0.0025	0.932302
glomerulus	k122.1	SH3YL1	0.541373	45	rs17713568	A	G	-0.246	0.000736	0.427	-0.0021	3.959e-14	0.00648486	rs17713396	T	C	-0.209	0.0048	0.713	-0.0022	0.0700907
tubulo-interstitial	k159.1	GAB2	0.541244	394	rs2512548	A	G	-0.329	0.000123	0.075	-0.0023	9.069e-10	0.00135615	rs10793333	T	G	0.222	0.0112	0.664	0.0019	0.0357251
tubulo-interstitial	k73.11	NKAPL	0.539714	2163	rs73407126	T	C	0.892	2.54e-05	0.023	0.0034	0.0002865	5.75429e-06	rs17215231	T	C	NA	NA	NA	0.0027	0.0764237
tubulo-interstitial	k11.1	PLG	0.538125	56	rs4252109	T	G	0.283	0.000763	0.243	-0.0015	5.896e-07	0.00160195	rs146184004	T	C	NA	NA	NA	-0.0115	0.959395
glomerulus	k89.1	RMDN1	0.536237	47	rs2953516	T	C	-0.31	0.000312	0.288	0.0027	3.541e-18	0.0148032	rs2976178	C	G	0.295	0.000593	0.392	-0.0028	0.31089
glomerulus	n180.1	METTL21A	0.535438	65	rs2709399	T	C	-0.498	0.00109	0.491	0.0018	3.36e-07	0.0275362	rs13029936	T	C	-0.393	0.00815	0.774	0.0018	0.0275362
glomerulus	k53.2	LIPH	0.533566	11	NA	NA	NA	NA	NA	NA	NA	NA	NA	rs1356291	T	C	NA	NA	NA	0.003	0.116222
glomerulus	k21.2	ZBTB38	0.527232	4	NA	NA	NA	NA	NA	NA	NA	NA	NA	rs143710547	T	C	NA	NA	NA	-0.0052	0.587159
glomerulus	k191.1	EFNA3	0.526739	7	NA	NA	NA	NA	NA	NA	NA	NA	NA	rs72704117	T	C	NA	NA	NA	-0.0062	0.607218
tubulo-interstitial	k73.2	MRPS18B	0.523864	20	NA	NA	NA	NA	NA	NA	NA	NA	NA	rs3799354	A	C	NA	NA	NA	0.0042	0.145363
glomerulus	n51.1	TEX12	0.518016	137	rs7949136	A	G	-0.534	0.000144	0.187	0.0015	1.243e-07	0.000392767	rs1042752	A	G	NA	NA	NA	0.0018	0.0942295
tubulo-interstitial	k13.2	BABAM2	0.517444	32	rs62131881	T	G	0.331	0.0029	0.452	-0.0033	4.48e-24	0.00324686	rs3817588	T	C	-0.451	0.00305	0.46	0.0039	0.805771
glomerulus	k73.3	PPP1R10	0.517116	9	NA	NA	NA	NA	NA	NA	NA	NA	NA	rs141130394	T	G	NA	NA	NA	0.0062	0.680117
tubulo-interstitial	k1.2	SHF	0.516885	1	rs68087211	T	C	0.415	0.00461	0.528	-0.0106	5.8e-153	0.999983	rs68087211	T	C	0.415	0.00461	0.528	-0.0106	0.999983
tubulo-interstitial	k23.2	SLC47A1	0.516521	12	rs2453578	T	C	0.212	0.000184	0.1	0.0042	2.345e-50	0.0190248	rs111374932	T	C	0.147	0.0125	0.679	0.0043	0.776935
glomerulus	k210.2	THY1	0.515654	205	rs10790294	T	C	0.463	5.27e-05	0.0985	-0.0014	1.7e-07	0.00142818	rs11217089	C	G	-0.108	0.455	0.987	0.0028	0.315059
glomerulus	k73.9	PPP1R10	0.515089	1861	rs143676895	T	G	-0.532	0.000212	0.234	-0.003	0.0001971	0.000136757	rs9265546	A	G	NA	NA	NA	-0.0029	0.0685493
glomerulus	n32.2	AMPD3	0.514152	191	rs11042521	C	G	0.502	0.000987	0.473	0.0011	0.0004345	0.00240362	rs61878123	A	G	NA	NA	NA	0.0014	0.307339
glomerulus	k73.2	PPT2	0.512421	20	NA	NA	NA	NA	NA	NA	NA	NA	NA	rs3799354	A	C	NA	NA	NA	0.0042	0.145363
tubulo-interstitial	k3.3	SOWAHB	0.506572	3	rs12640246	T	C	-0.351	0.00173	0.365	-0.0034	1.977e-28	0.308596	rs6839401	T	G	-0.274	0.0134	0.688	-0.0034	0.35898
glomerulus	k96.1	SNORD100	0.50623	8	NA	NA	NA	NA	NA	NA	NA	NA	NA	rs34950020	A	G	NA	NA	NA	0.0029	0.138472
tubulo-interstitial	n81.2	HYKK	0.505751	69	rs12907207	A	G	0.294	0.000516	0.195	-0.0019	9.727e-09	0.0174874	rs12899201	A	G	0.248	0.00264	0.435	-0.002	0.106672
tubulo-interstitial	k73.9	MRPS18B	0.505346	1861	rs2284174	T	C	0.223	0.001	0.281	0.0029	5.722e-17	0.0027284	rs9265546	A	G	NA	NA	NA	-0.0029	0.0685493
glomerulus	k218.2	LINC00254	0.503984	16	rs17602	A	C	0.968	1.71e-05	0.0444	0.0022	1.992e-07	0.00532303	rs75510884	A	G	-0.259	0.213	0.968	-0.0029	0.399041
tubulo-interstitial	k12.2	ZNF318	0.498999	35	rs113634553	A	G	0.708	6.6e-05	0.0483	-0.0034	4.409e-15	0.000876387	rs78014492	T	C	0.492	0.00462	0.528	-0.0037	0.163373
tubulo-interstitial	k73.5	NKAPL	0.498869	37	NA	NA	NA	NA	NA	NA	NA	NA	NA	rs62398943	A	C	NA	NA	NA	0.0017	0.35729
tubulo-interstitial	k139.4	IRF1-AS1	0.498246	244	rs10057128	T	G	-0.379	0.0033	0.473	0.0022	3.162e-09	0.000517957	rs6595989	T	C	NA	NA	NA	0.0019	0.0325101
glomerulus	k139.1	IRF1-AS1	0.497308	64	NA	NA	NA	NA	NA	NA	NA	NA	NA	rs56306291	A	T	NA	NA	NA	-0.0027	0.812835
tubulo-interstitial	k194.2	NELFB	0.497198	41	9:140146651_T_C	T	C	-0.317	0.00179	0.371	-0.0016	2.297e-06	0.00462504	9:140149113_G_A	A	G	0.31	0.00226	0.41	0.0018	0.127142
tubulo-interstitial	k30.2	PXMP4	0.496787	251	rs56234419	T	C	0.347	3.72e-05	0.0311	0.0016	7.589e-08	0.00169528	rs639763	T	C	NA	NA	NA	-0.0024	0.115255
tubulo-interstitial	k19.2	RPL19	0.495836	1	rs35289683	A	G	-0.387	0.00386	0.499	-0.0055	3.615e-55	0.999963	rs35289683	A	G	-0.387	0.00386	0.499	-0.0055	0.999963
tubulo-interstitial	k37.2	NFE2L2	0.493779	9	rs13028464	T	C	0.23	0.000662	0.225	0.0032	1.18e-29	0.0950679	rs35440573	T	G	-0.219	0.00334	0.475	-0.0032	0.203346
tubulo-interstitial	k144.1	OGDHL	0.493439	28	rs1659308	T	C	0.411	1.95e-11	1.04e-07	-0.0021	6.592e-13	0.00700709	rs1258181	A	C	0.404	1.96e-10	8.44e-07	-0.0023	0.914405
glomerulus	n49.1	MELTF	0.491297	58	rs13317398	A	G	-0.437	0.000113	0.161	-0.0021	4.751e-11	0.0247563	rs10461048	A	T	-0.37	0.00168	0.557	-0.0021	0.0247563
glomerulus	n132.1	LINC00271	0.490531	100	rs9321532	A	G	0.361	0.000517	0.369	0.0012	3.403e-05	0.000525513	rs9321531	A	G	0.274	0.00651	0.748	0.0016	0.258921
glomerulus	k80.2	PSRC1	0.489893	6	rs629301	T	G	-0.413	0.00484	0.714	0.0033	2.781e-24	0.0672648	rs660240	T	C	0.41	0.00547	0.728	-0.0034	0.704963
tubulo-interstitial	n190.1	HTR2B	0.488998	51	rs55748426	C	G	0.269	0.0021	0.398	-0.0018	4.247e-08	0.146035	rs55748426	C	G	0.269	0.0021	0.398	-0.0018	0.146035
tubulo-interstitial	k143.2	TRPM4	0.486315	9	rs2232003	T	C	-0.348	0.00455	0.525	-0.0019	7.05e-08	0.849603	rs2232003	T	C	-0.348	0.00455	0.525	-0.0019	0.849603
tubulo-interstitial	k173.1	USP24	0.484347	3	rs2802861	T	C	0.23	0.0012	0.307	-0.0024	3.161e-12	0.0585894	rs17413465	A	C	-0.215	0.00381	0.497	0.0025	0.882723
tubulo-interstitial	n163.1	PPFIA1	0.484218	43	rs139535409	T	C	-0.365	0.000437	0.177	-0.002	8.677e-07	0.0584964	rs117962002	T	C	-0.293	0.0877	0.887	-0.0026	0.191704
tubulo-interstitial	k212.1	SNCG	0.483016	17	rs4933432	A	T	-0.44	0.00409	0.508	-0.002	3.542e-07	0.0400972	rs11202328	T	C	0.41	0.00829	0.62	0.0021	0.143224
glomerulus	k96.2	SNORD100	0.480237	20	NA	NA	NA	NA	NA	NA	NA	NA	NA	rs12190287	C	G	NA	NA	NA	0.002	0.703436
tubulo-interstitial	n29.3	CCDC124	0.47757	3	NA	NA	NA	NA	NA	NA	NA	NA	NA	rs78030362	A	G	NA	NA	NA	0.0034	0.474452
tubulo-interstitial	k91.3	NABP2	0.476292	13	rs61939893	T	C	0.41	0.0023	0.413	-0.0023	1.363e-05	0.0133915	rs3782232	A	G	-0.387	0.00628	0.578	0.0026	0.568337
glomerulus	k73.5	PPT2	0.475599	37	NA	NA	NA	NA	NA	NA	NA	NA	NA	rs62398943	A	C	NA	NA	NA	0.0017	0.35729
glomerulus	k118.1	MIR146B	0.475291	12	rs284849	T	G	0.478	0.00607	0.74	0.0026	5.459e-14	0.395754	rs284849	T	G	0.478	0.00607	0.74	0.0026	0.395754
tubulo-interstitial	k191.2	FAM189B	0.4751	4	rs6427184	A	G	0.491	0.00448	0.523	-0.0026	1.428e-10	0.12903	rs4971092	T	C	0.461	0.0066	0.585	-0.0027	0.831554
glomerulus	k218.2	MLST8	0.474232	16	rs11861948	A	G	0.437	0.00183	0.571	0.0028	1.7e-08	0.128712	rs75510884	A	G	-0.243	0.0814	0.934	-0.0029	0.399041
tubulo-interstitial	n114.1	CWH43	0.470157	81	rs1455937	A	G	-0.403	2.51e-06	0.00357	-0.0017	4.976e-08	0.00262198	rs10024211	A	G	-0.264	0.00386	0.499	-0.0018	0.0181996
tubulo-interstitial	k91.3	SLC39A5	0.467188	13	rs7135720	A	G	0.251	0.00206	0.394	-0.0023	1.573e-05	0.0139063	rs3782232	A	G	-0.248	0.00444	0.521	0.0026	0.568337
glomerulus	k123.2	FMO6P	0.466925	53	rs7066454	T	G	0.575	9.79e-05	0.149	-0.0017	9.233e-07	0.00453103	rs4656220	T	C	-0.213	0.1	0.942	0.0019	0.406172
glomerulus	n150.1	SAMD3	0.465041	73	rs933063	T	C	0.372	0.000213	0.234	0.0013	6.655e-06	0.000571586	rs1008688	A	C	0.251	0.012	0.812	0.0016	0.0705735
tubulo-interstitial	n29.2	TMEM161A	0.463951	14	NA	NA	NA	NA	NA	NA	NA	NA	NA	rs845332	C	G	NA	NA	NA	-0.0021	0.313619
tubulo-interstitial	k110.3	MIRLET7G	0.461898	501	rs34131802	A	G	0.425	0.00223	0.407	-0.003	8.939e-10	0.00150347	rs11714876	C	G	NA	NA	NA	0.0028	0.53269
glomerulus	n87.1	MIR570	0.461064	7	NA	NA	NA	NA	NA	NA	NA	NA	NA	rs13059257	T	C	NA	NA	NA	-0.0054	0.328873
tubulo-interstitial	k1.1	DUOX2	0.460062	10	rs112451188	T	C	0.457	0.00411	0.509	-0.0026	9.273e-10	0.0145272	rs2486287	T	G	0.436	0.00559	0.559	-0.0027	0.483184
tubulo-interstitial	n63.1	MFSD4A	0.459831	14	rs12035608	A	C	-0.297	0.000137	0.0811	0.0016	2.092e-08	0.0588933	rs12024377	A	G	-0.216	0.00811	0.616	0.0017	0.365946
tubulo-interstitial	k22.1	LARP4B	0.459276	1	rs80282103	A	T	-0.324	0.0056	0.559	0.0083	2.608e-62	0.999935	rs80282103	A	T	-0.324	0.0056	0.559	0.0083	0.999935
glomerulus	k73.7	PPT2	0.457987	124	rs9267863	A	T	0.712	0.000205	0.229	-0.0027	5.085e-14	0.000150393	rs115740542	T	C	NA	NA	NA	-0.0026	0.439736
tubulo-interstitial	k11.7	LPA	0.456809	1	NA	NA	NA	NA	NA	NA	NA	NA	NA	rs141805598	T	C	NA	NA	NA	0.0085	0.999693
tubulo-interstitial	k73.9	NKAPL	0.45244	1861	rs79219202	A	G	-0.895	5.13e-05	0.04	-0.0049	0.0002345	6.08653e-06	rs9265546	A	G	NA	NA	NA	-0.0029	0.0685493
tubulo-interstitial	k20.2	CSPG4	0.447713	1	NA	NA	NA	NA	NA	NA	NA	NA	NA	rs2472297	T	C	NA	NA	NA	0.0038	1
tubulo-interstitial	k73.7	H4C3	0.443638	124	rs766406	T	G	0.327	9.71e-06	0.0109	-0.0017	1.63e-09	0.000217258	rs115740542	T	C	NA	NA	NA	-0.0026	0.439736
tubulo-interstitial	k73.6	MRPS18B	0.442801	1121	rs2284174	T	C	0.223	0.001	0.281	0.0029	5.722e-17	0.000456944	rs9469775	T	C	NA	NA	NA	-0.0022	0.0528551
glomerulus	k218.2	RAB26	0.440585	16	rs74331768	A	G	0.493	0.00401	0.689	-0.0028	6.918e-09	0.132414	rs75510884	A	G	0.441	0.0111	0.805	-0.0029	0.399041
tubulo-interstitial	k73.1	LTA	0.440511	23	rs3130623	T	C	-0.269	0.00175	0.367	-0.0035	2.39e-24	0.0130043	rs3132947	T	G	NA	NA	NA	-0.0033	0.19916
glomerulus	k210.2	CXCR5	0.440106	205	rs112119822	A	G	-0.706	0.000602	0.394	-0.0025	5.701e-08	0.0116246	rs11217089	C	G	0.366	0.0456	0.907	0.0028	0.315059
glomerulus	k37.2	LINC01116	0.439062	9	NA	NA	NA	NA	NA	NA	NA	NA	NA	rs35440573	T	G	NA	NA	NA	-0.0032	0.203346
tubulo-interstitial	k49.2	TET1	0.438658	103	rs4300300	T	C	0.335	0.000738	0.239	0.0029	9.405e-19	0.0081717	rs61869325	T	C	-0.0889	0.41	0.972	-0.003	0.357054
glomerulus	k91.1	ARHGAP9	0.436788	20	rs56205943	A	G	0.386	0.00175	0.564	0.0031	3.683e-22	0.0118837	rs7397189	T	G	NA	NA	NA	-0.0032	0.397406
glomerulus	k17.1	FAAP24	0.435207	18	rs7257884	C	G	0.549	8.2e-05	0.132	0.0026	1.413e-16	0.00270518	rs8105526	A	G	-0.391	0.00761	0.767	-0.0031	0.136342
tubulo-interstitial	k203.3	LINC00926	0.43415	22	rs4774960	T	G	0.37	0.00156	0.347	0.0012	0.0003916	0.00865266	rs2922231	T	C	0.319	0.0155	0.707	0.0013	0.373325
tubulo-interstitial	k73.1	BTN3A2	0.433086	23	NA	NA	NA	NA	NA	NA	NA	NA	NA	rs3132947	T	G	NA	NA	NA	-0.0033	0.19916
glomerulus	k90.1	GFOD2	0.430761	6	NA	NA	NA	NA	NA	NA	NA	NA	NA	rs9925773	A	G	NA	NA	NA	-0.0028	0.937081
glomerulus	k73.4	LST1	0.429632	11	NA	NA	NA	NA	NA	NA	NA	NA	NA	rs41268932	A	G	NA	NA	NA	-0.0053	0.697215
tubulo-interstitial	n82.1	NNMT	0.429206	4	rs586486	C	G	0.188	0.00187	0.378	-0.0022	1.033e-08	0.425377	rs586486	C	G	0.188	0.00187	0.378	-0.0022	0.425377
glomerulus	k73.2	PPP1R10	0.428746	20	NA	NA	NA	NA	NA	NA	NA	NA	NA	rs3799354	A	C	NA	NA	NA	0.0042	0.145363
tubulo-interstitial	n170.1	MTUS1	0.428272	94	rs2588172	T	C	0.302	0.00108	0.292	-0.0014	3.021e-06	0.0166947	rs1014614	C	G	0.248	0.0206	0.744	-0.0015	0.0831313
tubulo-interstitial	k134.2	UBE2J1	0.427227	2	rs854922	A	G	0.372	0.0062	0.575	-0.0025	3.198e-07	0.905086	rs854922	A	G	0.372	0.0062	0.575	-0.0025	0.905086
tubulo-interstitial	n152.1	LMNB1	0.425543	236	rs2055873	T	C	0.288	0.000372	0.16	0.0017	6.35e-09	0.055911	rs72786459	T	C	0.126	0.543	0.982	-0.0028	0.05787
glomerulus	k73.2	C6orf47	0.425293	20	NA	NA	NA	NA	NA	NA	NA	NA	NA	rs3799354	A	C	NA	NA	NA	0.0042	0.145363
tubulo-interstitial	k7.3	NACA2	0.423957	16	rs2270114	C	G	0.375	0.00206	0.395	0.006	7.702e-84	0.00945663	rs1000423	T	C	0.31	0.00476	0.533	0.0061	0.603045
glomerulus	k90.1	ENKD1	0.421425	6	NA	NA	NA	NA	NA	NA	NA	NA	NA	rs9925773	A	G	NA	NA	NA	-0.0028	0.937081
glomerulus	k110.1	GPX1	0.420998	154	rs11715915	T	C	-0.263	0.0017	0.56	0.0024	1.778e-16	0.00629584	rs13079082	C	G	0.22	0.00929	0.788	-0.0025	0.126482
glomerulus	k110.2	GMPPB	0.418981	193	NA	NA	NA	NA	NA	NA	NA	NA	NA	rs3733045	A	G	NA	NA	NA	-0.0022	0.0274999
glomerulus	n112.1	MITF	0.418819	153	rs75308677	C	G	-0.679	0.00087	0.454	0.0017	9.283e-07	0.0105427	rs57537586	T	C	0.222	0.148	0.956	-0.0018	0.0731786
tubulo-interstitial	k73.3	MRPS18B	0.418141	9	NA	NA	NA	NA	NA	NA	NA	NA	NA	rs141130394	T	G	NA	NA	NA	0.0062	0.680117
tubulo-interstitial	n51.1	COLCA2	0.416394	137	rs883326	T	C	0.362	1.28e-05	0.0136	-0.0015	2.427e-08	0.000392767	rs1042752	A	G	-0.195	0.02	0.74	0.0018	0.0942295
glomerulus	n70.1	NPB	0.415442	18	rs12449763	A	T	-0.435	0.00512	0.722	-0.0022	1.204e-10	0.497053	rs12449763	A	T	-0.435	0.00512	0.722	-0.0022	0.497053
glomerulus	k55.2	FHAD1	0.414862	88	NA	NA	NA	NA	NA	NA	NA	NA	NA	rs16849195	A	G	NA	NA	NA	-0.002	0.0741042
tubulo-interstitial	k11.1	LPA	0.414491	56	rs544271	T	C	-0.209	0.0317	0.794	0.0039	1.128e-35	0.000141817	rs146184004	T	C	NA	NA	NA	-0.0115	0.959395
tubulo-interstitial	k205.1	ECD	0.412773	252	NA	NA	NA	NA	NA	NA	NA	NA	NA	rs7904939	A	G	NA	NA	NA	-0.002	0.047804
tubulo-interstitial	k110.2	SPCS1	0.41251	193	rs2878628	A	G	0.206	0.00129	0.319	-0.0021	5.009e-15	0.00227358	rs3733045	A	G	0.196	0.00229	0.412	-0.0022	0.0274999
tubulo-interstitial	k89.1	ATP6V0D2	0.412502	47	rs10092651	A	C	-0.222	0.00158	0.35	-0.0027	2.442e-17	0.0148032	rs2976178	C	G	-0.184	0.0088	0.628	-0.0028	0.31089
tubulo-interstitial	n16.2	USP38	0.411954	241	rs11100779	T	C	0.293	0.000133	0.0794	0.0019	2.803e-11	0.00424582	rs62330278	A	G	-0.168	0.0143	0.697	-0.0021	0.0823303
glomerulus	k59.2	CENPE	0.410825	57	rs17033423	C	G	0.3	0.000657	0.409	0.0028	6.7e-17	0.00427737	rs223389	A	G	0.101	0.279	0.975	0.0031	0.265257
tubulo-interstitial	n48.1	ARSA	0.410417	4	NA	NA	NA	NA	NA	NA	NA	NA	NA	rs79865452	A	G	NA	NA	NA	-0.0071	0.946576
tubulo-interstitial	k65.1	TCEA3	0.410326	11	rs754984	C	G	0.57	4.59e-05	0.0366	-0.0045	2.619e-17	0.00973898	rs61777134	A	G	0.147	0.0899	0.889	-0.0028	0.158983
tubulo-interstitial	k11.8	LPA	0.40934	3	NA	NA	NA	NA	NA	NA	NA	NA	NA	rs118180095	A	G	NA	NA	NA	0.0064	0.84345
glomerulus	k3.2	STBD1	0.408965	2	rs6839100	A	G	-0.393	0.00671	0.751	0.0064	1.774e-85	0.917386	rs6839100	A	G	-0.393	0.00671	0.751	0.0064	0.917386
glomerulus	n63.1	LEMD1	0.408128	14	rs1538369	A	T	-0.876	0.000428	0.338	0.0023	1.295e-06	0.00242885	rs12024377	A	G	-0.011	0.924	0.999	0.0017	0.365946
tubulo-interstitial	k73.11	MRPS18B	0.404583	2163	rs2284174	T	C	0.223	0.001	0.281	0.0029	5.722e-17	0.000671549	rs17215231	T	C	NA	NA	NA	0.0027	0.0764237
glomerulus	n13.1	TLNRD1	0.404159	1	rs2135881	T	C	0.223	0.00599	0.738	-0.0023	1.037e-10	0.999449	rs2135881	T	C	0.223	0.00599	0.738	-0.0023	0.999449
tubulo-interstitial	n181.1	TTYH3	0.403393	117	rs10950803	A	C	-0.209	0.000118	0.0731	0.0013	1.187e-06	0.00192416	rs2906162	T	C	-0.00416	0.953	0.999	-0.0016	0.237576
glomerulus	k5.3	PDLIM7	0.401422	16	rs113638576	T	C	-0.392	0.00853	0.779	-0.0014	0.0007355	0.499692	rs113638576	T	C	-0.392	0.00853	0.779	-0.0014	0.499692
tubulo-interstitial	k52.1	FEV	0.401188	2	NA	NA	NA	NA	NA	NA	NA	NA	NA	rs1078212	A	C	NA	NA	NA	0.0035	0.594396
glomerulus	k110.2	POC1A	0.400943	193	rs7638808	A	G	0.332	0.00123	0.508	-0.0021	2.962e-15	0.000274145	rs3733045	A	G	0.308	0.00282	0.639	-0.0022	0.0274999
glomerulus	k110.2	TKT	0.400142	193	rs4687657	T	G	-0.317	0.00247	0.619	0.0024	2.597e-15	0.000559014	rs3733045	A	G	NA	NA	NA	-0.0022	0.0274999
glomerulus	k18.4	PIP5K1B	0.398679	37	rs10123848	T	C	-0.45	0.0058	0.734	0.0031	0.0002129	0.0657341	rs75851090	T	C	-0.45	0.0058	0.734	0.0033	0.220002
glomerulus	k184.1	PDLIM1	0.396978	2	rs4917694	A	G	-0.216	0.00185	0.572	-0.0023	8.915e-12	0.0690224	rs943347	T	C	0.193	0.006	0.738	0.0024	0.930922
glomerulus	k30.1	GGT7	0.396847	1	rs6120738	A	C	0.291	0.00633	0.745	0.0039	1.573e-33	0.998584	rs6120738	A	C	0.291	0.00633	0.745	0.0039	0.998584
glomerulus	k218.1	SLC9A3R2	0.395143	1	NA	NA	NA	NA	NA	NA	NA	NA	NA	rs113956264	T	C	NA	NA	NA	0.0075	1
tubulo-interstitial	k73.7	MRPS18B	0.390309	124	rs3094128	T	C	0.218	0.00157	0.349	0.003	1.143e-17	0.000130187	rs115740542	T	C	NA	NA	NA	-0.0026	0.439736
glomerulus	n155.1	MAPK3	0.390229	74	rs7202066	A	G	0.246	5.15e-05	0.0969	0.0013	1.908e-05	0.00116603	rs12446863	T	G	0.23	0.00119	0.503	0.0017	0.894585
tubulo-interstitial	k172.1	APOL2	0.389499	15	rs80576	A	G	0.562	0.00453	0.525	-0.0025	2.251e-11	0.212162	rs132639	A	T	0.337	0.0237	0.762	-0.0025	0.212162
tubulo-interstitial	n78.1	OR5I1	0.388412	1351	rs11229686	T	G	0.535	0.000243	0.121	-0.0018	5.317e-05	0.00265949	rs11828353	C	G	NA	NA	NA	0.002	0.0281637
glomerulus	k96.3	SNORD100	0.388394	65	NA	NA	NA	NA	NA	NA	NA	NA	NA	rs12205960	T	C	NA	NA	NA	-0.0026	0.0521903
tubulo-interstitial	k5.3	B4GALT7	0.385427	16	rs72813180	C	G	-0.347	0.00608	0.572	0.001	0.008211	0.00260242	rs113638576	T	C	0.383	0.00799	0.614	-0.0014	0.499692
glomerulus	n29.3	MPV17L2	0.385384	3	rs11670056	T	C	-0.876	0.00647	0.747	-0.0034	1.42e-10	0.425557	rs78030362	A	G	0.826	0.0115	0.809	0.0034	0.474452
glomerulus	k92.1	BRIX1	0.385315	7	rs1371809	T	G	0.285	0.00652	0.748	0.0022	1.035e-14	0.00288462	rs13157326	A	G	-0.285	0.00652	0.748	-0.0024	0.487976
tubulo-interstitial	k110.2	RBM5-AS1	0.384505	193	NA	NA	NA	NA	NA	NA	NA	NA	NA	rs3733045	A	G	NA	NA	NA	-0.0022	0.0274999
glomerulus	k159.1	NARS2	0.380365	394	rs4945303	A	G	-0.356	0.000551	0.38	0.0018	1.351e-07	0.00460743	rs10793333	T	G	-0.381	0.000975	0.472	0.0019	0.0357251
glomerulus	k73.8	PPT2	0.37856	1534	rs9267863	A	T	0.712	0.000205	0.229	-0.0027	5.085e-14	0.00086525	rs3997967	A	T	NA	NA	NA	-0.0021	0.441938
tubulo-interstitial	k20.5	CSPG4	0.378258	1	NA	NA	NA	NA	NA	NA	NA	NA	NA	rs145727191	A	G	NA	NA	NA	-0.0099	0.999288
glomerulus	k141.4	LGMN	0.377358	36	rs10139751	A	T	-0.343	0.00273	0.634	-0.002	1.241e-08	0.0410028	rs12431502	A	G	0.324	0.0194	0.852	0.002	0.050367
glomerulus	n25.1	HIC1	0.375146	37	rs6503222	A	G	-0.315	0.00121	0.505	-0.0019	7.909e-12	0.083943	rs2131704	T	C	-0.212	0.0276	0.877	-0.0019	0.083943
tubulo-interstitial	k14.1	ALMS1P1	0.374184	4	rs10206899	T	C	-0.336	0.00499	0.541	-0.0064	5.53e-85	0.249118	rs10182082	C	G	-0.305	0.0111	0.662	-0.0064	0.249118
glomerulus	k73.9	PPT2	0.373607	1861	rs9267863	A	T	0.712	0.000205	0.229	-0.0027	5.085e-14	0.00284032	rs9265546	A	G	NA	NA	NA	-0.0029	0.0685493
tubulo-interstitial	n24.1	U2AF1L4	0.373374	2	rs3814995	T	C	-0.307	0.0079	0.612	0.0022	7.54e-13	0.915174	rs3814995	T	C	-0.307	0.0079	0.612	0.0022	0.915174
tubulo-interstitial	n29.1	UPF1	0.372166	29	rs73001065	C	G	0.533	0.0073	0.601	-0.0032	1.308e-09	0.0017726	rs56255430	A	C	-0.411	0.00754	0.605	0.0036	0.51842
tubulo-interstitial	k73.2	CLIC1	0.371503	20	NA	NA	NA	NA	NA	NA	NA	NA	NA	rs3799354	A	C	NA	NA	NA	0.0042	0.145363
tubulo-interstitial	n79.1	ALDH2	0.371391	622	rs78783055	A	G	-0.31	5.28e-06	0.00664	0.0017	1.978e-06	0.000527294	rs10850043	A	G	NA	NA	NA	0.0025	0.0197624
tubulo-interstitial	k73.9	OR2J3	0.370268	1861	rs73391168	T	G	0.678	0.00358	0.486	-0.003	0.001098	1.09401e-05	rs9265546	A	G	NA	NA	NA	-0.0029	0.0685493
tubulo-interstitial	k73.10	MRPS18B	0.370254	1482	rs2284174	T	C	0.223	0.001	0.281	0.0029	5.722e-17	0.000384858	rs6917350	A	G	NA	NA	NA	-0.0013	0.0611424
tubulo-interstitial	k3.3	CXCL10	0.36977	3	rs7677847	A	G	-0.267	0.006	0.57	-0.0034	4.237e-28	0.330566	rs6839401	T	G	-0.254	0.00829	0.62	-0.0034	0.35898
tubulo-interstitial	k36.1	ZNF585A	0.369292	50	rs56277404	T	C	-0.366	0.00355	0.485	0.0034	3.41e-33	0.0119482	rs17249336	T	C	NA	NA	NA	0.0035	0.544659
glomerulus	k111.1	LRRC41	0.368434	50	rs61785583	A	G	-0.378	0.0087	0.781	-0.0037	1.952e-16	0.0128689	rs12029322	T	C	NA	NA	NA	-0.0029	0.552228
glomerulus	k12.1	ZNF318	0.367224	2	rs881858	A	G	0.314	0.00904	0.785	-0.0055	4.036e-77	0.986855	rs881858	A	G	0.314	0.00904	0.785	-0.0055	0.986855
tubulo-interstitial	k116.2	RP9	0.366987	118	rs13228639	T	C	0.373	0.0011	0.295	0.0019	7.425e-11	0.00125838	rs3915352	T	C	0.281	0.0781	0.878	0.0024	0.0453694
tubulo-interstitial	k91.1	GLI1	0.364796	20	rs11172181	T	C	-0.367	0.00364	0.489	-0.0031	1.285e-22	0.0109847	rs7397189	T	G	NA	NA	NA	-0.0032	0.397406
tubulo-interstitial	k73.2	SLC17A3	0.362985	20	rs62394271	A	T	0.342	0.00469	0.53	0.0041	2.985e-23	0.0138869	rs3799354	A	C	0.342	0.00469	0.53	0.0042	0.145363
tubulo-interstitial	k194.2	ENTPD8	0.362702	41	9:140149113_G_A	A	G	-0.329	0.00123	0.311	0.0018	1.49e-07	0.127142	9:140149113_G_A	A	G	-0.329	0.00123	0.311	0.0018	0.127142
tubulo-interstitial	k73.8	MRPS18B	0.362512	1534	rs2284174	T	C	0.223	0.001	0.281	0.0029	5.722e-17	0.000213805	rs3997967	A	T	NA	NA	NA	-0.0021	0.441938
tubulo-interstitial	k73.4	OR2J3	0.36226	11	NA	NA	NA	NA	NA	NA	NA	NA	NA	rs41268932	A	G	NA	NA	NA	-0.0053	0.697215
tubulo-interstitial	n152.1	C5orf63	0.360947	236	rs3915634	T	C	-0.391	0.000227	0.116	-0.0015	2.037e-08	0.00161763	rs72786459	T	C	-0.0234	0.942	0.999	-0.0028	0.05787
tubulo-interstitial	k220.1	MTMR4	0.360105	170	rs6503882	T	C	-0.21	0.00185	0.377	-0.0015	3.038e-07	0.000939307	rs7222087	A	T	NA	NA	NA	-0.0018	0.104715
glomerulus	k98.1	SLC16A8	0.358367	13	rs13056506	T	G	0.316	0.00456	0.706	-0.0023	5.508e-17	0.0113547	rs2267372	A	G	-0.255	0.0196	0.853	0.0024	0.153143
glomerulus	n113.1	FILIP1L	0.358011	48	rs704573	A	T	0.226	0.0027	0.632	-0.0016	4.169e-08	0.126755	rs704570	A	G	-0.207	0.00737	0.763	0.0016	0.126755
glomerulus	n39.1	MIR375	0.357276	13	rs4674322	T	C	-0.389	0.00688	0.754	-0.002	8.143e-11	0.00904525	rs17462630	C	G	NA	NA	NA	0.0022	0.945929
tubulo-interstitial	k178.1	WHAMM	0.357215	7	rs35270670	A	G	-0.386	0.00616	0.575	0.0023	7.012e-13	0.0121579	rs12899020	A	G	-0.358	0.0101	0.649	0.0024	0.163976
tubulo-interstitial	k24.1	ANXA9	0.35603	1	rs267738	T	G	0.291	0.00869	0.627	-0.0053	2.382e-57	0.991089	rs267738	T	G	0.291	0.00869	0.627	-0.0053	0.991089
glomerulus	k38.2	TMEM262	0.355486	1	NA	NA	NA	NA	NA	NA	NA	NA	NA	rs34400381	A	G	NA	NA	NA	0.0076	1
glomerulus	n162.1	COTL1	0.354939	13	rs11644129	T	C	-0.313	0.00358	0.674	-0.0017	3.42e-07	0.445635	rs11644129	T	C	-0.313	0.00358	0.674	-0.0017	0.445635
glomerulus	k30.1	NCOA6	0.354826	1	rs6120738	A	C	-0.277	0.00637	0.745	0.0039	1.573e-33	0.998584	rs6120738	A	C	-0.277	0.00637	0.745	0.0039	0.998584
glomerulus	k220.2	TRIM37	0.354459	8	rs8065388	T	C	0.29	0.00885	0.782	-0.0017	4.633e-07	0.116533	rs7221205	A	G	NA	NA	NA	-0.0017	0.131233
glomerulus	k111.1	MAST2	0.353783	50	rs12067642	T	G	-0.409	0.00318	0.657	-0.0027	3.803e-17	0.00112082	rs12029322	T	C	-0.422	0.00929	0.787	-0.0029	0.552228
glomerulus	k37.4	LINC01116	0.353395	23	rs56174754	T	G	0.446	0.00161	0.55	0.0027	4.806e-15	0.0290051	rs16863775	T	C	-0.311	0.0176	0.845	-0.0028	0.409062
glomerulus	n185.1	MXI1	0.353016	23	rs72830437	A	G	0.64	0.00475	0.712	-0.0029	1.114e-07	0.155596	rs113440680	A	C	0.545	0.0159	0.837	-0.0029	0.155596
tubulo-interstitial	k53.2	DGKG	0.352806	11	rs10937240	T	C	-0.371	0.00272	0.441	-0.003	8.444e-18	0.10887	rs1356291	T	C	0.284	0.0215	0.75	0.003	0.116222
glomerulus	k73.8	PPP1R10	0.351749	1534	rs143676895	T	G	-0.532	0.000212	0.234	-0.003	0.0001971	9.25381e-06	rs3997967	A	T	NA	NA	NA	-0.0021	0.441938
glomerulus	k73.8	C6orf47	0.350767	1534	rs117960312	T	C	-0.699	0.00124	0.509	0.0032	5.353e-08	0.00232052	rs3997967	A	T	NA	NA	NA	-0.0021	0.441938
glomerulus	k48.1	TMEM9	0.348936	1	rs3850625	A	G	-0.445	0.0106	0.801	0.005	1.523e-31	1	rs3850625	A	G	-0.445	0.0106	0.801	0.005	1
tubulo-interstitial	k73.3	OR2J3	0.348524	9	NA	NA	NA	NA	NA	NA	NA	NA	NA	rs141130394	T	G	NA	NA	NA	0.0062	0.680117
glomerulus	n48.1	MAPK8IP2	0.347899	4	NA	NA	NA	NA	NA	NA	NA	NA	NA	rs79865452	A	G	NA	NA	NA	-0.0071	0.946576
tubulo-interstitial	k20.2	FAM219B	0.346908	1	rs2472297	T	C	-0.302	0.00939	0.638	0.0038	1.937e-33	1	rs2472297	T	C	-0.302	0.00939	0.638	0.0038	1
tubulo-interstitial	k210.1	IFT46	0.345384	198	rs59533931	A	G	0.552	7.27e-08	0.000169	0.0016	0.0002566	0.000121617	rs1064193	A	T	NA	NA	NA	-0.0017	0.067468
glomerulus	k110.2	IMPDH2	0.344328	193	NA	NA	NA	NA	NA	NA	NA	NA	NA	rs3733045	A	G	NA	NA	NA	-0.0022	0.0274999
glomerulus	k12.4	MRPL2	0.341657	39	rs11752783	A	G	-0.706	0.00179	0.568	0.0029	7.031e-11	0.0923227	rs1214763	T	C	-0.603	0.00733	0.762	0.0029	0.0926915
tubulo-interstitial	k20.4	IMP3	0.341569	8	rs12915012	T	C	-0.45	0.000305	0.141	0.0037	3.29e-20	0.00328015	rs12905847	T	C	-0.364	0.0127	0.681	0.0039	0.980967
tubulo-interstitial	k73.11	OR2J3	0.341054	2163	rs73391168	T	G	0.678	0.00358	0.486	-0.003	0.001098	1.22986e-05	rs17215231	T	C	NA	NA	NA	0.0027	0.0764237
glomerulus	k73.4	DXO	0.339788	11	rs2022059	C	G	-0.931	0.00634	0.745	0.0051	3.46e-17	0.0822593	rs41268932	A	G	NA	NA	NA	-0.0053	0.697215
glomerulus	k118.1	CYP17A1	0.338209	12	rs1163249	A	G	0.47	0.00117	0.501	0.0025	1.261e-13	0.034424	rs284849	T	G	0.304	0.0324	0.887	0.0026	0.395754
tubulo-interstitial	n55.1	COX14	0.337881	261	rs11169331	T	C	-0.236	0.000294	0.138	0.0016	3.321e-08	0.00066673	rs7966357	C	G	NA	NA	NA	0.0019	0.21006
glomerulus	n68.1	SKAP2	0.337841	29	rs10245341	A	T	-0.405	0.00337	0.666	-0.0017	8.808e-10	0.051144	rs10232686	T	C	-0.35	0.01	0.795	-0.0017	0.051144
tubulo-interstitial	k149.2	TMEM209	0.335057	3	rs56179563	A	G	-0.193	0.00614	0.574	0.002	1.226e-12	0.139999	rs11556924	T	C	-0.204	0.00693	0.593	0.0021	0.841805
glomerulus	k29.2	IGFBP2	0.334646	2	rs16856934	A	G	0.269	0.00899	0.784	-0.002	1.61e-07	0.975256	rs16856934	A	G	0.269	0.00899	0.784	-0.002	0.975256
tubulo-interstitial	k1.3	SHF	0.333923	39	rs8025019	T	C	-0.588	0.00244	0.422	-0.0056	5.045e-41	0.00113664	rs148372427	A	G	0.489	0.0133	0.687	0.006	0.445437
tubulo-interstitial	k62.3	C22orf46	0.333767	64	rs148537066	A	G	0.647	0.00469	0.531	0.003	8.864e-07	0.0135644	rs116434743	A	G	NA	NA	NA	0.0048	0.37832
glomerulus	k20.1	NRG4	0.333312	2	rs11634028	A	T	0.51	0.00552	0.729	-0.0055	9.195e-60	0.414196	rs10851885	A	G	-0.271	0.107	0.945	0.0056	0.580678
glomerulus	n47.2	SOAT2	0.330843	22	rs2682326	T	C	0.427	0.000376	0.318	0.0014	1.623e-07	0.00922554	rs2682325	A	G	-0.333	0.0129	0.819	-0.0016	0.204384
tubulo-interstitial	k50.3	PHLDA2	0.330099	11	rs113369546	T	G	0.338	0.00461	0.528	0.0032	1.53e-13	0.160579	rs2237886	T	C	0.287	0.015	0.703	0.0031	0.53204
glomerulus	k110.1	IMPDH2	0.328256	154	rs9837625	T	C	0.69	4.68e-05	0.0908	0.0029	5.534e-11	0.000416932	rs13079082	C	G	NA	NA	NA	-0.0025	0.126482
tubulo-interstitial	k176.1	OR9I1	0.326652	76	rs658936	T	G	-0.322	0.00287	0.45	0.0019	5.838e-12	0.0167171	rs665058	T	C	0.267	0.012	0.673	-0.002	0.144796
glomerulus	k62.3	SMDT1	0.326413	64	rs11702960	T	C	0.803	0.00108	0.489	0.0014	0.0007096	0.000150461	rs116434743	A	G	NA	NA	NA	0.0048	0.37832
glomerulus	k52.1	MIR3132	0.325932	2	rs1078212	A	C	-0.331	0.00693	0.755	0.0035	4.334e-30	0.594396	rs1078212	A	C	-0.331	0.00693	0.755	0.0035	0.594396
glomerulus	k19.1	LINC00672	0.32574	201	rs34627893	T	C	-0.377	0.00326	0.661	-0.0056	2.954e-71	0.000225468	rs364989	A	C	NA	NA	NA	0.0057	0.155615
glomerulus	k30.1	CNBD2	0.325339	1	NA	NA	NA	NA	NA	NA	NA	NA	NA	rs6120738	A	C	NA	NA	NA	0.0039	0.998584
tubulo-interstitial	k35.4	CCDC125	0.325165	142	rs6865481	A	G	-0.347	5.85e-05	0.044	0.0017	8.371e-10	0.0015652	rs1168410	A	C	-0.0215	0.815	0.995	0.0019	0.07663
tubulo-interstitial	k73.10	OR2J3	0.324902	1482	rs73391168	T	G	0.678	0.00358	0.486	-0.003	0.001098	8.93195e-06	rs6917350	A	G	NA	NA	NA	-0.0013	0.0611424
glomerulus	k36.1	ZNF383	0.323655	50	rs55718806	T	C	0.314	0.00723	0.761	0.0034	5.507e-34	0.0119482	rs17249336	T	C	NA	NA	NA	0.0035	0.544659
tubulo-interstitial	k35.3	PIK3R1	0.321369	5	rs7707989	A	G	0.187	0.0064	0.581	0.0018	1.722e-07	0.960909	rs7707989	A	G	0.187	0.0064	0.581	0.0018	0.960909
tubulo-interstitial	k73.1	ATAT1	0.32136	23	NA	NA	NA	NA	NA	NA	NA	NA	NA	rs3132947	T	G	NA	NA	NA	-0.0033	0.19916
glomerulus	k210.2	USP2-AS1	0.321144	205	rs531280	A	C	-0.451	0.000283	0.274	0.0014	1.013e-06	0.00100779	rs11217089	C	G	0.297	0.118	0.948	0.0028	0.315059
glomerulus	k44.1	DEF8	0.320901	19	rs407863	A	G	0.29	0.00797	0.772	-0.0031	9.044e-29	0.0174633	rs2437957	A	G	0.288	0.00882	0.782	-0.0032	0.648378
glomerulus	k53.2	IGF2BP2	0.319428	11	rs12638263	A	C	-0.399	0.00277	0.636	0.0029	5.748e-17	0.00535852	rs1356291	T	C	-0.292	0.0304	0.883	0.003	0.116222
tubulo-interstitial	k1.3	C15orf48	0.319319	39	rs148372427	A	G	0.345	0.0072	0.598	0.006	1.166e-45	0.445437	rs148372427	A	G	0.345	0.0072	0.598	0.006	0.445437
glomerulus	k73.1	TNXB	0.318674	23	rs3130621	T	C	-0.424	0.00152	0.541	0.0035	5.749e-24	0.0104421	rs3132947	T	G	0.204	0.102	0.943	-0.0033	0.19916
glomerulus	k110.2	SPINK8	0.318166	193	NA	NA	NA	NA	NA	NA	NA	NA	NA	rs3733045	A	G	NA	NA	NA	-0.0022	0.0274999
tubulo-interstitial	k10.1	CYP2W1	0.317144	2	rs13230509	C	G	-0.294	0.00624	0.577	-0.0064	1.03e-88	0.513433	rs13230509	C	G	-0.294	0.00624	0.577	-0.0064	0.513433
glomerulus	k113.1	AMZ2	0.31653	15	rs6501468	T	C	-0.27	0.00718	0.76	0.0027	4.385e-16	0.766383	rs6501468	T	C	-0.27	0.00718	0.76	0.0027	0.766383
tubulo-interstitial	k105.1	NIP7	0.314769	33	rs244414	A	G	0.33	0.00796	0.613	0.003	3.245e-13	0.0730052	rs13331120	A	G	-0.362	0.0104	0.654	-0.0031	0.485247
tubulo-interstitial	k73.8	UBD	0.314729	1534	rs6913746	T	C	-0.532	1.74e-07	0.000364	0.0038	4.984e-05	1.33559e-05	rs3997967	A	T	NA	NA	NA	-0.0021	0.441938
tubulo-interstitial	k73.6	OR2J3	0.314712	1121	rs73403171	T	C	0.678	0.00358	0.486	-0.0046	2.05e-05	0.000269542	rs9469775	T	C	NA	NA	NA	-0.0022	0.0528551
glomerulus	n29.1	TMEM161A	0.313996	29	rs73002956	A	G	-0.616	0.0033	0.663	0.0035	1.073e-12	0.102727	rs56255430	A	C	-0.476	0.0221	0.862	0.0036	0.51842
tubulo-interstitial	n47.1	IGFBP6	0.313885	17	rs33921258	A	G	-0.552	0.00172	0.364	0.0025	1.58e-08	0.10017	rs111712108	A	G	NA	NA	NA	0.0026	0.224678
glomerulus	n24.1	HCST	0.313509	2	rs1137844	C	G	-0.257	0.00475	0.712	-0.0021	7.864e-12	0.0846728	rs3814995	T	C	0.239	0.0115	0.808	0.0022	0.915174
glomerulus	k86.1	DTX2	0.31348	6	rs2302429	A	G	-0.471	0.00601	0.738	0.0026	5.97e-14	0.196989	rs1057868	T	C	-0.326	0.0285	0.879	0.0026	0.196989
tubulo-interstitial	k110.1	RFT1	0.312609	154	NA	NA	NA	NA	NA	NA	NA	NA	NA	rs13079082	C	G	NA	NA	NA	-0.0025	0.126482
glomerulus	k22.1	PRR26	0.311623	1	rs80282103	A	T	-0.464	0.0137	0.824	0.0083	2.608e-62	0.999935	rs80282103	A	T	-0.464	0.0137	0.824	0.0083	0.999935
glomerulus	n180.1	PLEKHM3	0.310449	65	rs2551641	T	C	-0.339	0.00554	0.729	-0.0017	1.166e-06	0.00396709	rs13029936	T	C	0.283	0.0222	0.862	0.0018	0.0275362
glomerulus	k170.1	PKD1L3	0.308652	182	rs62053839	A	C	0.555	0.00144	0.533	-0.002	5.375e-09	0.05541	rs10852508	A	G	0.386	0.0145	0.829	-0.002	0.05541
glomerulus	k11.4	PLG	0.308448	4	NA	NA	NA	NA	NA	NA	NA	NA	NA	rs1867351	T	C	NA	NA	NA	0.0024	0.906568
glomerulus	k30.1	NFS1	0.308413	1	NA	NA	NA	NA	NA	NA	NA	NA	NA	rs6120738	A	C	NA	NA	NA	0.0039	0.998584
glomerulus	k182.1	SYN2	0.308407	110	rs310763	T	C	0.586	0.000912	0.461	-0.0017	3.854e-07	0.0212247	rs160213	A	G	-0.406	0.011	0.804	0.0017	0.0212247
tubulo-interstitial	k96.1	SLC2A12	0.307912	8	rs7764488	A	G	-0.226	0.00898	0.632	0.0029	6.843e-23	0.131112	rs34950020	A	G	NA	NA	NA	0.0029	0.138472
tubulo-interstitial	k143.1	FUT1	0.30771	7	rs281393	T	C	-0.334	0.00783	0.611	0.0019	2.414e-11	0.00804549	rs281380	T	C	0.323	0.0103	0.652	-0.0021	0.798653
tubulo-interstitial	n167.1	ZNF594	0.30753	84	rs10445262	A	G	0.431	0.000159	0.0904	-0.0016	4.72e-07	0.0160897	rs2302316	A	G	-0.0761	0.422	0.973	0.0018	0.693955
tubulo-interstitial	n29.3	UPF1	0.307393	3	rs78030362	A	G	-0.67	0.0101	0.649	0.0034	2.412e-10	0.474452	rs78030362	A	G	-0.67	0.0101	0.649	0.0034	0.474452
tubulo-interstitial	k126.2	ST13P4	0.307196	11	rs3118918	A	G	0.41	0.00929	0.637	-0.0027	5.269e-16	0.11848	rs3118919	A	G	-0.41	0.00929	0.637	0.0027	0.126944
glomerulus	k19.1	GJD3	0.307101	201	NA	NA	NA	NA	NA	NA	NA	NA	NA	rs364989	A	C	NA	NA	NA	0.0057	0.155615
tubulo-interstitial	k73.2	OR2J3	0.306747	20	NA	NA	NA	NA	NA	NA	NA	NA	NA	rs3799354	A	C	NA	NA	NA	0.0042	0.145363
tubulo-interstitial	n137.1	CZIB	0.305418	1	NA	NA	NA	NA	NA	NA	NA	NA	NA	rs1183394	A	G	NA	NA	NA	0.0026	0.997318
glomerulus	k80.2	MYBPHL	0.305177	6	rs7528419	A	G	-0.435	0.00259	0.625	0.0033	2.475e-24	0.0725345	rs660240	T	C	0.317	0.0236	0.867	-0.0034	0.704963
tubulo-interstitial	k73.8	OR2J3	0.304545	1534	rs73403171	T	C	0.678	0.00358	0.486	-0.0046	2.05e-05	0.000218964	rs3997967	A	T	NA	NA	NA	-0.0021	0.441938
glomerulus	k91.3	TAC3	0.304416	13	rs3782232	A	G	-0.57	0.0128	0.818	0.0026	3.138e-06	0.568337	rs3782232	A	G	-0.57	0.0128	0.818	0.0026	0.568337
tubulo-interstitial	k5.3	PFN3	0.302763	16	rs113638576	T	C	-0.376	0.0134	0.688	-0.0014	0.0007355	0.499692	rs113638576	T	C	-0.376	0.0134	0.688	-0.0014	0.499692
tubulo-interstitial	k194.2	SLC34A3	0.302476	41	9:140143384_C_T	T	C	-0.172	0.00294	0.454	0.0018	1.162e-07	0.0631616	9:140149113_G_A	A	G	-0.157	0.00813	0.617	0.0018	0.127142
tubulo-interstitial	k73.7	OR2J3	0.301207	124	NA	NA	NA	NA	NA	NA	NA	NA	NA	rs115740542	T	C	NA	NA	NA	-0.0026	0.439736
glomerulus	n32.1	ADM	0.298779	66	rs75248620	A	G	0.746	0.00347	0.67	0.0036	1.633e-12	0.150569	rs74553374	T	C	-0.2	0.278	0.975	-0.0029	0.285523
tubulo-interstitial	k73.5	OR2J3	0.298744	37	NA	NA	NA	NA	NA	NA	NA	NA	NA	rs62398943	A	C	NA	NA	NA	0.0017	0.35729
tubulo-interstitial	k49.2	STOX1	0.298136	103	rs12763519	T	C	0.55	0.000503	0.192	-0.0024	1.246e-10	0.000562469	rs61869325	T	C	0.302	0.0191	0.734	-0.003	0.357054
glomerulus	k73.1	OR2B2	0.297037	23	NA	NA	NA	NA	NA	NA	NA	NA	NA	rs3132947	T	G	NA	NA	NA	-0.0033	0.19916
glomerulus	k73.10	C6orf47	0.296709	1482	rs117960312	T	C	-0.699	0.00124	0.509	0.0032	5.353e-08	0.000640978	rs6917350	A	G	NA	NA	NA	-0.0013	0.0611424
tubulo-interstitial	k59.2	MANBA	0.295492	57	rs223373	C	G	0.311	0.0018	0.372	0.0031	1.347e-21	0.0139166	rs223389	A	G	0.36	0.00423	0.514	0.0031	0.265257
tubulo-interstitial	k12.3	POLH	0.295205	1	rs833805	A	G	-0.411	0.0151	0.704	0.0036	2.319e-14	0.999992	rs833805	A	G	-0.411	0.0151	0.704	0.0036	0.999992
tubulo-interstitial	k73.1	VPS52	0.295188	23	NA	NA	NA	NA	NA	NA	NA	NA	NA	rs3132947	T	G	NA	NA	NA	-0.0033	0.19916
tubulo-interstitial	n80.2	DNAJC13	0.294704	47	rs62292471	T	C	-0.263	0.00318	0.467	-0.0023	3.365e-08	0.0281892	rs11923081	A	C	0.262	0.00351	0.483	0.0024	0.110275
glomerulus	n143.1	TMIGD2	0.293956	8	rs58028847	A	G	-0.586	0.00138	0.527	-0.0023	5.344e-08	0.0368926	rs111760718	A	G	-0.429	0.0302	0.883	-0.0024	0.158764
glomerulus	k150.1	DCAF12	0.293773	42	rs216364	T	C	0.399	0.00651	0.748	0.0021	3.238e-12	0.0196874	rs7865531	T	C	-0.4	0.00761	0.767	-0.0022	0.164084
tubulo-interstitial	n29.1	MPV17L2	0.293653	29	NA	NA	NA	NA	NA	NA	NA	NA	NA	rs56255430	A	C	NA	NA	NA	0.0036	0.51842
tubulo-interstitial	k73.5	H1-6	0.293462	37	NA	NA	NA	NA	NA	NA	NA	NA	NA	rs62398943	A	C	NA	NA	NA	0.0017	0.35729
tubulo-interstitial	k218.1	PKD1	0.293123	1	NA	NA	NA	NA	NA	NA	NA	NA	NA	rs113956264	T	C	NA	NA	NA	0.0075	1
tubulo-interstitial	k126.1	CTAGE10P	0.293095	3	NA	NA	NA	NA	NA	NA	NA	NA	NA	rs1326122	A	C	NA	NA	NA	-0.0077	0.534899
tubulo-interstitial	k127.1	GGNBP2	0.292993	38	rs35915570	T	C	0.203	0.00163	0.355	0.0021	1.12e-13	0.0404949	rs12150665	T	C	-0.19	0.00399	0.504	-0.0021	0.0404949
tubulo-interstitial	k73.10	H1-6	0.292123	1482	rs11756503	T	C	-0.363	0.00745	0.604	0.0008	0.01105	0.000212618	rs6917350	A	G	NA	NA	NA	-0.0013	0.0611424
glomerulus	k86.1	SNORA14A	0.291803	6	rs2302429	A	G	-0.265	0.00666	0.75	0.0026	5.97e-14	0.196989	rs1057868	T	C	-0.226	0.00727	0.761	0.0026	0.196989
tubulo-interstitial	n98.1	BRD3	0.290857	72	rs10821550	T	C	0.269	0.00553	0.557	0.0015	1.693e-07	0.0193907	rs2810492	A	G	0.233	0.036	0.809	0.0016	0.10786
tubulo-interstitial	k50.1	ASCL2	0.290535	4	rs163160	A	G	0.382	0.0137	0.691	0.0037	1.257e-26	0.0178523	rs233438	A	G	NA	NA	NA	0.0038	0.948415
glomerulus	k153.1	MIR1-1HG-AS1	0.290285	29	rs2427291	A	G	0.397	0.00486	0.715	0.0021	2.455e-09	0.00335619	rs6142737	C	G	-0.285	0.0167	0.841	-0.0022	0.0863896
glomerulus	k17.2	GPATCH1	0.289794	2	rs4805801	T	C	0.38	0.0129	0.819	0.0056	1.872e-58	0.0188669	rs35709439	T	C	0.38	0.0129	0.819	0.0057	0.976137
tubulo-interstitial	k31.1	SUMO1P1	0.289736	6	rs6013892	A	C	-0.528	0.000985	0.278	-0.003	9.106e-09	0.0100602	rs117268564	C	G	NA	NA	NA	0.0045	0.730109
glomerulus	k118.1	ACTR1A	0.288183	12	rs3096383	A	G	-0.279	0.0112	0.806	0.0025	5.349e-13	0.034388	rs284849	T	G	-0.265	0.0115	0.809	0.0026	0.395754
tubulo-interstitial	k73.6	H1-6	0.286644	1121	rs11756503	T	C	-0.363	0.00745	0.604	0.0008	0.01105	0.000178857	rs9469775	T	C	NA	NA	NA	-0.0022	0.0528551
tubulo-interstitial	k38.1	MRPL49	0.286642	33	NA	NA	NA	NA	NA	NA	NA	NA	NA	rs4930319	C	G	NA	NA	NA	-0.0034	0.0593884
tubulo-interstitial	k73.5	SNHG32	0.286455	37	NA	NA	NA	NA	NA	NA	NA	NA	NA	rs62398943	A	C	NA	NA	NA	0.0017	0.35729
tubulo-interstitial	k73.9	H1-6	0.286048	1861	rs11756503	T	C	-0.363	0.00745	0.604	0.0008	0.01105	0.000289892	rs9265546	A	G	NA	NA	NA	-0.0029	0.0685493
glomerulus	k149.1	TMEM209	0.286034	199	rs78850188	A	T	-0.757	0.000475	0.354	-0.0036	1.165e-14	0.000834331	rs141298537	A	G	NA	NA	NA	-0.004	0.216009
glomerulus	k110.2	TEX264	0.285597	193	NA	NA	NA	NA	NA	NA	NA	NA	NA	rs3733045	A	G	NA	NA	NA	-0.0022	0.0274999
tubulo-interstitial	k36.1	ZNF382	0.285328	50	NA	NA	NA	NA	NA	NA	NA	NA	NA	rs17249336	T	C	NA	NA	NA	0.0035	0.544659
tubulo-interstitial	k73.7	H1-6	0.285238	124	rs76756178	T	C	0.572	0.00941	0.638	-0.0053	2.628e-09	0.00981779	rs115740542	T	C	NA	NA	NA	-0.0026	0.439736
tubulo-interstitial	k73.11	KIFC1	0.284958	2163	rs2772384	A	G	0.312	0.000691	0.23	-0.0012	0.0001589	4.95478e-06	rs17215231	T	C	-0.535	0.00354	0.484	0.0027	0.0764237
glomerulus	k110.3	SPINK8	0.283968	501	rs6810060	T	C	0.347	0.00296	0.647	-0.0021	1.295e-14	0.000287203	rs11714876	C	G	NA	NA	NA	0.0028	0.53269
glomerulus	k205.2	PLAU	0.283877	170	rs11000804	C	G	0.314	0.00134	0.521	0.0014	9.94e-06	0.000148015	rs10762556	A	G	0.235	0.0196	0.853	0.0016	0.157251
tubulo-interstitial	n31.1	C1orf210	0.283133	20	rs3862222	C	G	-0.243	0.002	0.389	-0.0018	3.988e-11	0.00428988	rs1198975	A	G	-0.254	0.00682	0.59	-0.002	0.288108
tubulo-interstitial	k218.1	BRICD5	0.282475	1	NA	NA	NA	NA	NA	NA	NA	NA	NA	rs113956264	T	C	NA	NA	NA	0.0075	1
tubulo-interstitial	k220.1	RAD51C	0.282145	170	rs67378767	T	G	0.312	0.00109	0.293	0.0019	6.593e-09	0.000608507	rs7222087	A	T	-0.22	0.0094	0.638	-0.0018	0.104715
tubulo-interstitial	k73.4	TAF11	0.282024	11	NA	NA	NA	NA	NA	NA	NA	NA	NA	rs41268932	A	G	NA	NA	NA	-0.0053	0.697215
tubulo-interstitial	k129.1	RNF215	0.281943	93	rs5763797	T	C	0.518	0.00151	0.342	0.002	4.519e-13	0.000674843	rs9625908	T	C	0.385	0.00969	0.643	0.0023	0.387552
tubulo-interstitial	k150.1	UBAP2	0.281094	42	rs7865531	T	C	0.205	0.00409	0.508	-0.0022	1.678e-11	0.164084	rs7865531	T	C	0.205	0.00409	0.508	-0.0022	0.164084
tubulo-interstitial	k73.4	H1-6	0.281001	11	NA	NA	NA	NA	NA	NA	NA	NA	NA	rs41268932	A	G	NA	NA	NA	-0.0053	0.697215
tubulo-interstitial	k73.3	H1-6	0.28094	9	NA	NA	NA	NA	NA	NA	NA	NA	NA	rs141130394	T	G	NA	NA	NA	0.0062	0.680117
tubulo-interstitial	k73.1	OR2B6	0.280558	23	NA	NA	NA	NA	NA	NA	NA	NA	NA	rs3132947	T	G	NA	NA	NA	-0.0033	0.19916
glomerulus	n66.1	FASTK	0.280535	1	rs3918226	T	C	-0.363	0.0167	0.841	-0.0033	8.891e-11	0.999499	rs3918226	T	C	-0.363	0.0167	0.841	-0.0033	0.999499
tubulo-interstitial	n21.1	SUGCT	0.279584	40	rs17772091	A	G	0.443	0.00429	0.516	-0.0056	3.346e-10	0.016972	rs77792679	A	T	0.395	0.00967	0.642	-0.0059	0.133535
tubulo-interstitial	n134.1	VTI1B	0.279259	188	rs7161243	T	C	-0.361	0.00368	0.491	-0.0014	9.156e-06	0.0566181	rs111598706	A	G	-0.334	0.0066	0.585	-0.0014	0.0566181
glomerulus	k20.2	CYP1A2	0.279148	1	rs2472297	T	C	-0.302	0.0145	0.829	0.0038	1.937e-33	1	rs2472297	T	C	-0.302	0.0145	0.829	0.0038	1
tubulo-interstitial	k110.1	NEK4	0.278396	154	NA	NA	NA	NA	NA	NA	NA	NA	NA	rs13079082	C	G	NA	NA	NA	-0.0025	0.126482
glomerulus	n1.2	NRBP2	0.277931	26	rs11778556	T	C	0.276	0.00625	0.743	0.0017	2.645e-08	0.0017543	rs6985555	T	C	0.259	0.0105	0.8	0.002	0.579594
glomerulus	k20.3	SNUPN	0.277351	215	rs115298252	T	G	-0.851	0.00214	0.596	0.0095	4.055e-27	0.00207604	rs74024019	A	G	0.626	0.0215	0.859	-0.0086	0.545141
tubulo-interstitial	k73.6	CLIC1	0.277298	1121	rs3132935	A	G	0.238	0.000783	0.247	0.0032	1.655e-21	0.000132384	rs9469775	T	C	NA	NA	NA	-0.0022	0.0528551
tubulo-interstitial	n66.2	GBX1	0.276939	20	rs1005390	T	G	-0.449	0.00141	0.332	-0.0019	1.38e-08	0.0399793	rs4725958	A	C	0.313	0.0351	0.806	0.002	0.274197
glomerulus	k37.3	LINC01116	0.275285	1	NA	NA	NA	NA	NA	NA	NA	NA	NA	rs863678	T	G	NA	NA	NA	-0.0032	1
tubulo-interstitial	k73.3	UBD	0.274869	9	NA	NA	NA	NA	NA	NA	NA	NA	NA	rs141130394	T	G	NA	NA	NA	0.0062	0.680117
glomerulus	n5.1	CEACAM16	0.274238	4	rs429358	T	C	0.391	0.0162	0.838	-0.0031	5.132e-16	0.931154	rs429358	T	C	0.391	0.0162	0.838	-0.0031	0.931154
glomerulus	k44.1	SPATA2L	0.274034	19	rs459920	T	C	-0.447	0.00195	0.581	0.0031	1.13e-28	0.0194034	rs2437957	A	G	0.379	0.0107	0.802	-0.0032	0.648378
tubulo-interstitial	k73.11	H1-6	0.273242	2163	rs3823151	A	C	-0.535	0.00357	0.485	0.0032	0.0001074	6.87127e-06	rs17215231	T	C	NA	NA	NA	0.0027	0.0764237
tubulo-interstitial	k173.1	TMEM61	0.272909	3	rs17413465	A	C	0.314	0.0148	0.701	0.0025	1.01e-12	0.882723	rs17413465	A	C	0.314	0.0148	0.701	0.0025	0.882723
glomerulus	k110.1	CISH	0.272124	154	NA	NA	NA	NA	NA	NA	NA	NA	NA	rs13079082	C	G	NA	NA	NA	-0.0025	0.126482
tubulo-interstitial	k165.1	NMB	0.271575	151	rs34452033	A	G	0.375	0.0016	0.352	-0.0018	7.143e-10	0.00114358	rs11633788	A	T	-0.166	0.124	0.911	0.002	0.0768026
tubulo-interstitial	k49.2	DNA2	0.271473	103	rs58627364	T	C	-0.504	0.00332	0.474	-0.0027	3.038e-11	0.00178331	rs61869325	T	C	-0.342	0.00761	0.607	-0.003	0.357054
glomerulus	n201.1	TNFAIP8L1	0.271419	48	rs34054295	A	G	0.231	0.000955	0.468	0.0012	2.467e-05	0.000804995	rs11085078	A	G	-0.205	0.0059	0.736	-0.0016	0.396622
tubulo-interstitial	n39.1	SLC11A1	0.26977	13	rs17462630	C	G	0.343	0.0153	0.706	0.0022	1.546e-13	0.945929	rs17462630	C	G	0.343	0.0153	0.706	0.0022	0.945929
glomerulus	n1.2	TIGD5	0.269748	26	rs6985555	T	C	-0.317	0.0118	0.811	0.002	1.094e-10	0.579594	rs6985555	T	C	-0.317	0.0118	0.811	0.002	0.579594
tubulo-interstitial	k73.5	UBD	0.269049	37	NA	NA	NA	NA	NA	NA	NA	NA	NA	rs62398943	A	C	NA	NA	NA	0.0017	0.35729
glomerulus	k210.2	TRAPPC4	0.269044	205	rs111345266	T	C	0.55	0.000553	0.38	0.0022	5.87e-08	0.0204979	rs11217089	C	G	0.218	0.112	0.946	0.0028	0.315059
glomerulus	k205.1	CAMK2G	0.268705	252	rs10762589	T	C	0.343	0.00298	0.647	0.0019	1.873e-09	0.00381092	rs7904939	A	G	-0.283	0.0146	0.83	-0.002	0.047804
tubulo-interstitial	k73.7	TAF11	0.268548	124	NA	NA	NA	NA	NA	NA	NA	NA	NA	rs115740542	T	C	NA	NA	NA	-0.0026	0.439736
glomerulus	k73.4	PPT2	0.268093	11	rs2856437	A	G	0.9	0.013	0.82	0.0049	1.123e-16	0.00743726	rs41268932	A	G	NA	NA	NA	-0.0053	0.697215
glomerulus	k73.2	BTN3A1	0.267642	20	NA	NA	NA	NA	NA	NA	NA	NA	NA	rs3799354	A	C	NA	NA	NA	0.0042	0.145363
glomerulus	k23.2	CCDC144CP	0.267295	12	NA	NA	NA	NA	NA	NA	NA	NA	NA	rs111374932	T	C	NA	NA	NA	0.0043	0.776935
glomerulus	n10.2	RGS6	0.2668	5	rs68132241	T	G	0.401	0.00821	0.775	-0.0023	2.541e-11	0.0803158	rs17122159	T	C	0.373	0.0208	0.857	-0.0024	0.69455
glomerulus	k134.1	ANKRD6	0.265867	1	rs72912510	A	G	-0.422	0.0193	0.852	-0.0026	1.164e-13	0.999109	rs72912510	A	G	-0.422	0.0193	0.852	-0.0026	0.999109
tubulo-interstitial	n14.1	GATC	0.265267	4	NA	NA	NA	NA	NA	NA	NA	NA	NA	rs1800574	T	C	NA	NA	NA	-0.0063	0.484338
tubulo-interstitial	k110.2	P4HTM	0.265055	193	NA	NA	NA	NA	NA	NA	NA	NA	NA	rs3733045	A	G	NA	NA	NA	-0.0022	0.0274999
tubulo-interstitial	k73.2	H2BC8	0.264753	20	rs62394294	C	G	-0.728	0.00186	0.377	-0.0041	2.083e-20	0.0165963	rs3799354	A	C	0.484	0.0284	0.783	0.0042	0.145363
tubulo-interstitial	k151.1	SLC41A3	0.264011	8	rs750714	A	G	-0.302	0.00732	0.601	-0.0019	6.762e-12	0.143716	rs750714	A	G	-0.302	0.00732	0.601	-0.0019	0.143716
tubulo-interstitial	k69.1	SMO	0.263606	17	rs56088330	A	T	-0.327	0.00616	0.574	-0.0027	1.389e-22	0.0547348	rs34673027	A	C	-0.31	0.0102	0.65	-0.0027	0.0931437
tubulo-interstitial	k89.1	CNGB3	0.263431	47	rs2953516	T	C	-0.299	0.00812	0.617	0.0027	3.541e-18	0.0148032	rs2976178	C	G	0.299	0.00812	0.617	-0.0028	0.31089
glomerulus	k210.1	THY1	0.262989	198	rs10790294	T	C	0.463	5.27e-05	0.0985	-0.0014	1.7e-07	0.00042973	rs1064193	A	T	-0.0242	0.834	0.998	-0.0017	0.067468
tubulo-interstitial	k62.1	CYP2D7	0.261997	23	NA	NA	NA	NA	NA	NA	NA	NA	NA	rs2413714	T	G	NA	NA	NA	0.0028	0.102989
tubulo-interstitial	k19.3	LINC00672	0.261657	10	rs525767	A	G	0.348	0.00697	0.594	-0.0021	3.784e-13	0.0831584	rs533075	T	C	-0.261	0.036	0.809	0.0021	0.230528
tubulo-interstitial	k20.2	UBL7-AS1	0.260236	1	rs2472297	T	C	-0.374	0.0163	0.715	0.0038	1.937e-33	1	rs2472297	T	C	-0.374	0.0163	0.715	0.0038	1
tubulo-interstitial	n140.1	MIR1224	0.26018	6	rs2293605	T	C	0.47	0.0156	0.708	0.0023	4.005e-08	0.720431	rs2293605	T	C	0.47	0.0156	0.708	0.0023	0.720431
glomerulus	k73.9	C6orf47	0.259786	1861	rs117960312	T	C	-0.699	0.00124	0.509	0.0032	5.353e-08	0.00287683	rs9265546	A	G	NA	NA	NA	-0.0029	0.0685493
tubulo-interstitial	n78.1	OR4S2	0.259761	1351	rs10896046	A	G	-0.5	0.00098	0.277	-0.0017	0.0001667	4.33545e-05	rs11828353	C	G	NA	NA	NA	0.002	0.0281637
tubulo-interstitial	k73.5	MRPS18B	0.258835	37	NA	NA	NA	NA	NA	NA	NA	NA	NA	rs62398943	A	C	NA	NA	NA	0.0017	0.35729
glomerulus	n156.1	CA2	0.2588	42	rs20571	A	G	-0.239	0.00435	0.7	0.0016	9.031e-09	0.0607908	rs10095352	A	C	0.188	0.0288	0.88	-0.0016	0.0607908
glomerulus	k110.1	TEX264	0.258663	154	NA	NA	NA	NA	NA	NA	NA	NA	NA	rs13079082	C	G	NA	NA	NA	-0.0025	0.126482
tubulo-interstitial	k11.10	PLG	0.258499	80	rs1864450	A	G	-0.346	1.28e-09	4.62e-06	0.0005	0.09574	0.000280792	rs2619264	A	G	-0.0179	0.797	0.994	0.002	0.279665
tubulo-interstitial	k3.2	STBD1	0.258128	2	rs6839100	A	G	-0.323	0.0145	0.699	0.0064	1.774e-85	0.917386	rs6839100	A	G	-0.323	0.0145	0.699	0.0064	0.917386
tubulo-interstitial	k121.1	HLX	0.257561	3	rs61830291	A	C	0.463	0.0198	0.739	-0.004	1.396e-17	0.937572	rs61830291	A	C	0.463	0.0198	0.739	-0.004	0.937572
tubulo-interstitial	k69.2	TNPO3	0.257517	8	rs4728142	A	G	-0.215	0.00334	0.475	-0.0024	7.607e-18	0.0108229	rs3757387	T	C	0.193	0.00701	0.595	0.0027	0.755194
glomerulus	k73.11	C6orf47	0.256708	2163	rs117960312	T	C	-0.699	0.00124	0.509	0.0032	5.353e-08	0.000829234	rs17215231	T	C	NA	NA	NA	0.0027	0.0764237
tubulo-interstitial	k194.1	C9orf139	0.256652	32	9:140073120_T_C	T	C	-0.373	0.00408	0.508	0.0021	1.055e-10	0.0235232	9:140077729_G_A	A	G	0.0734	0.626	0.987	-0.0022	0.249988
tubulo-interstitial	k73.11	SNHG32	0.25615	2163	rs2075801	A	G	-0.359	7.8e-06	0.00914	-0.0012	0.002171	8.12041e-06	rs17215231	T	C	NA	NA	NA	0.0027	0.0764237
glomerulus	k73.5	H2BC10	0.256141	37	NA	NA	NA	NA	NA	NA	NA	NA	NA	rs62398943	A	C	NA	NA	NA	0.0017	0.35729
glomerulus	k185.1	ALDH5A1	0.25575	38	rs2328818	A	G	0.297	0.0105	0.8	0.0016	1.675e-08	0.00188141	rs1087289	T	G	0.341	0.0107	0.802	0.0019	0.629187
glomerulus	k134.1	LYRM2	0.254601	1	rs72912510	A	G	-0.436	0.00734	0.762	-0.0026	1.164e-13	0.999109	rs72912510	A	G	-0.436	0.00734	0.762	-0.0026	0.999109
tubulo-interstitial	k80.1	GNAT2	0.25437	11	rs61394658	A	G	0.353	0.0101	0.649	-0.0032	3.377e-23	0.105927	rs72646553	C	G	0.304	0.0246	0.765	-0.0032	0.118703
tubulo-interstitial	n78.1	OR5D16	0.253606	1351	rs75221491	A	T	-0.413	0.00307	0.461	-0.0018	3.876e-05	0.00265949	rs11828353	C	G	NA	NA	NA	0.002	0.0281637
tubulo-interstitial	k40.1	A1CF	0.253586	1	rs10994720	A	G	0.135	0.00773	0.609	0.0038	6.698e-30	0.999436	rs10994720	A	G	0.135	0.00773	0.609	0.0038	0.999436
glomerulus	k20.3	PTPN9	0.252917	215	rs115298252	T	G	-0.686	0.00245	0.617	0.0095	4.055e-27	0.00207604	rs74024019	A	G	0.519	0.0197	0.854	-0.0086	0.545141
glomerulus	n29.1	TM6SF2	0.251914	29	rs17216588	T	C	0.537	0.00376	0.68	-0.0033	6.945e-11	0.00890531	rs56255430	A	C	-0.412	0.025	0.871	0.0036	0.51842
tubulo-interstitial	k11.10	SLC22A2	0.251852	80	rs315999	C	G	-0.194	0.00304	0.459	-0.0019	1.975e-09	0.0222237	rs2619264	A	G	0.177	0.00735	0.602	0.002	0.279665
tubulo-interstitial	k123.3	FMO6P	0.251485	69	rs28745585	T	C	-0.375	0.00899	0.632	-0.0017	6.789e-07	0.00146153	rs2001129	T	G	NA	NA	NA	0.0018	0.120738
tubulo-interstitial	n130.1	ARRDC3	0.250923	15	rs10035662	A	C	-0.325	6.03e-06	0.0074	0.0016	6.417e-08	0.00256865	rs7727632	T	C	0.00699	0.935	0.998	-0.0025	0.642591
tubulo-interstitial	n55.2	NCKAP5L	0.2508	20	rs7953118	T	C	-0.354	0.00152	0.344	-0.0012	0.0004357	0.000532012	rs836968	T	C	0.261	0.0136	0.69	0.0017	0.969761
tubulo-interstitial	k73.2	TAF11	0.250404	20	NA	NA	NA	NA	NA	NA	NA	NA	NA	rs3799354	A	C	NA	NA	NA	0.0042	0.145363
tubulo-interstitial	k73.8	H1-6	0.250124	1534	rs11756503	T	C	-0.363	0.00745	0.604	0.0008	0.01105	0.000212179	rs3997967	A	T	NA	NA	NA	-0.0021	0.441938
tubulo-interstitial	k13.1	MIR4263	0.249775	2	rs1260326	T	C	-0.289	0.0161	0.713	0.0051	1.836e-74	0.819304	rs1260326	T	C	-0.289	0.0161	0.713	0.0051	0.819304
tubulo-interstitial	n105.1	NANOS3	0.249379	14	rs10421262	T	G	0.321	0.000522	0.196	0.0017	1.241e-08	0.00695093	rs6511912	T	C	-0.279	0.0121	0.674	-0.0019	0.374101
glomerulus	k37.6	HOXD-AS2	0.249139	90	rs1992909	A	G	-0.317	0.00557	0.73	-0.0009	0.001832	0.261047	rs1992909	A	G	-0.317	0.00557	0.73	-0.0009	0.261047
tubulo-interstitial	n48.1	MAPK8IP2	0.249038	4	NA	NA	NA	NA	NA	NA	NA	NA	NA	rs79865452	A	G	NA	NA	NA	-0.0071	0.946576
tubulo-interstitial	n92.1	ZRANB3	0.248855	190	rs13424016	A	G	0.38	0.00153	0.344	-0.0015	2.518e-08	0.00132498	rs61134960	A	G	-0.264	0.00823	0.618	0.0018	0.317878
glomerulus	k95.1	OR2A4	0.248575	22	rs2781647	A	G	0.384	0.0039	0.685	-0.0027	6.99e-17	0.00817103	rs2608912	T	C	-0.326	0.0184	0.849	0.0028	0.171604
tubulo-interstitial	k73.10	CLIC1	0.248241	1482	rs3132935	A	G	0.238	0.000783	0.247	0.0032	1.655e-21	0.000109467	rs6917350	A	G	NA	NA	NA	-0.0013	0.0611424
tubulo-interstitial	k73.10	UBD	0.248211	1482	rs6913746	T	C	-0.532	1.74e-07	0.000364	0.0038	4.984e-05	1.63658e-05	rs6917350	A	G	NA	NA	NA	-0.0013	0.0611424
glomerulus	k73.10	H2BC10	0.247674	1482	rs1954597	T	C	-0.619	0.012	0.813	0.0052	7.482e-09	0.0232788	rs6917350	A	G	NA	NA	NA	-0.0013	0.0611424
tubulo-interstitial	k73.8	TAF11	0.247205	1534	rs847858	T	C	0.156	0.136	0.917	0.0017	4.185e-07	9.37992e-05	rs3997967	A	T	NA	NA	NA	-0.0021	0.441938
glomerulus	k212.1	NUTM2D	0.246785	17	rs11202328	T	C	0.56	0.0138	0.825	0.0021	1.612e-07	0.143224	rs11202328	T	C	0.56	0.0138	0.825	0.0021	0.143224
tubulo-interstitial	k139.3	FNIP1	0.246538	61	rs10041468	T	C	-0.284	0.02	0.741	-0.005	1.12e-09	8.30108e-05	rs115926813	A	G	NA	NA	NA	-0.0055	0.269103
glomerulus	k139.2	SHROOM1	0.246316	26	rs2522047	T	G	-0.379	0.00835	0.777	0.0024	1.043e-12	0.00334842	rs6874639	A	G	0.341	0.0148	0.831	-0.0025	0.0684637
tubulo-interstitial	k123.4	FMO6P	0.246232	66	rs28363536	T	G	-0.392	0.00553	0.557	-0.0017	4.747e-07	0.0021734	rs16843855	T	G	NA	NA	NA	-0.0019	0.119358
glomerulus	n50.1	NFE2L1	0.24617	26	rs8438	A	G	-0.182	0.0078	0.77	-0.002	2.274e-10	0.00952534	rs11079811	A	G	-0.165	0.0139	0.826	-0.0021	0.0921634
tubulo-interstitial	k73.2	UBD	0.245573	20	NA	NA	NA	NA	NA	NA	NA	NA	NA	rs3799354	A	C	NA	NA	NA	0.0042	0.145363
tubulo-interstitial	k5.3	RAB24	0.244813	16	rs9313754	C	G	-0.364	0.00172	0.364	0.0011	0.004608	0.0075034	rs113638576	T	C	0.319	0.0176	0.724	-0.0014	0.499692
glomerulus	k73.9	H2BC10	0.244733	1861	rs1954597	T	C	-0.619	0.012	0.813	0.0052	7.482e-09	0.0260013	rs9265546	A	G	NA	NA	NA	-0.0029	0.0685493
tubulo-interstitial	k134.2	MDN1	0.243931	2	rs854923	A	G	-0.336	0.0162	0.714	-0.0023	2.937e-06	0.087543	rs854922	A	G	-0.329	0.0185	0.731	-0.0025	0.905086
tubulo-interstitial	k12.5	VEGFA	0.243931	4	rs3734701	T	C	0.226	0.0106	0.656	0.0016	2.684e-06	0.489281	rs6458374	T	C	-0.213	0.0145	0.698	-0.0016	0.496459
glomerulus	k50.3	CD81-AS1	0.243908	11	rs113369546	T	G	-0.5	0.0136	0.824	0.0032	1.53e-13	0.160579	rs2237886	T	C	-0.398	0.0283	0.879	0.0031	0.53204
glomerulus	k62.2	ZC3H7B	0.243727	4	NA	NA	NA	NA	NA	NA	NA	NA	NA	rs133298	T	G	NA	NA	NA	-0.0027	0.95026
tubulo-interstitial	n14.1	ACADS	0.243057	4	NA	NA	NA	NA	NA	NA	NA	NA	NA	rs1800574	T	C	NA	NA	NA	-0.0063	0.484338
glomerulus	k58.2	TNKS2	0.242597	183	rs10881995	A	G	0.328	0.000556	0.381	0.0018	3.771e-10	0.00783812	rs10882015	A	T	-0.244	0.0144	0.828	-0.002	0.103522
glomerulus	k123.2	GORAB	0.24255	53	rs4656220	T	C	0.223	0.0136	0.824	0.0019	4.403e-12	0.406172	rs4656220	T	C	0.223	0.0136	0.824	0.0019	0.406172
glomerulus	k110.3	GMPPB	0.242389	501	rs12636449	A	G	-0.617	0.00345	0.669	0.0027	1.343e-07	5.41156e-05	rs11714876	C	G	NA	NA	NA	0.0028	0.53269
tubulo-interstitial	k91.3	IL23A	0.242375	13	rs3782232	A	G	-0.477	0.0195	0.737	0.0026	3.138e-06	0.568337	rs3782232	A	G	-0.477	0.0195	0.737	0.0026	0.568337
glomerulus	k91.1	HSD17B6	0.242301	20	rs56205943	A	G	-0.377	0.0204	0.856	0.0031	3.683e-22	0.0118837	rs7397189	T	G	NA	NA	NA	-0.0032	0.397406
glomerulus	k73.7	H2BC10	0.241125	124	rs1954597	T	C	-0.619	0.012	0.813	0.0052	7.482e-09	0.00554636	rs115740542	T	C	NA	NA	NA	-0.0026	0.439736
tubulo-interstitial	k53.2	IGF2BP2	0.241031	11	rs6444105	T	C	-0.292	0.0098	0.645	-0.003	1.419e-18	0.104357	rs1356291	T	C	0.261	0.022	0.752	0.003	0.116222
tubulo-interstitial	k129.2	OSM	0.240651	8	rs4343559	C	G	0.425	0.0135	0.689	0.0022	2.977e-10	0.278484	rs1807691	A	G	0.356	0.0458	0.832	0.0022	0.28639
glomerulus	k73.6	H2BC10	0.240506	1121	rs1954597	T	C	-0.619	0.012	0.813	0.0052	7.482e-09	0.0230557	rs9469775	T	C	NA	NA	NA	-0.0022	0.0528551
glomerulus	k205.2	AGAP5	0.239865	170	rs4746148	T	C	-0.365	0.00819	0.775	-0.0015	7.152e-07	0.0211236	rs10762556	A	G	0.319	0.0222	0.862	0.0016	0.157251
tubulo-interstitial	k73.5	TAF11	0.239649	37	NA	NA	NA	NA	NA	NA	NA	NA	NA	rs62398943	A	C	NA	NA	NA	0.0017	0.35729
tubulo-interstitial	k73.7	UBD	0.239377	124	NA	NA	NA	NA	NA	NA	NA	NA	NA	rs115740542	T	C	NA	NA	NA	-0.0026	0.439736
tubulo-interstitial	k73.5	SMIM29	0.239369	37	rs62398943	A	C	0.32	0.0132	0.686	0.0017	1.291e-06	0.35729	rs62398943	A	C	0.32	0.0132	0.686	0.0017	0.35729
tubulo-interstitial	k191.2	RAB25	0.238798	4	NA	NA	NA	NA	NA	NA	NA	NA	NA	rs4971092	T	C	NA	NA	NA	-0.0027	0.831554
tubulo-interstitial	k30.2	GSS	0.238753	251	rs6060341	A	G	-0.298	0.0016	0.352	0.0022	4.148e-11	0.00304184	rs639763	T	C	0.246	0.00914	0.634	-0.0024	0.115255
glomerulus	k76.7	LINC01006	0.238568	17	rs10224853	C	G	0.297	0.0868	0.936	0.0052	7.129e-15	0.00159304	rs111239279	T	C	NA	NA	NA	-0.0085	0.941319
glomerulus	k36.1	CLIP3	0.237348	50	NA	NA	NA	NA	NA	NA	NA	NA	NA	rs17249336	T	C	NA	NA	NA	0.0035	0.544659
glomerulus	n42.1	SP140	0.236931	81	rs2162524	T	C	-0.433	0.00678	0.752	-0.0019	1.105e-10	0.0103924	rs34885390	T	G	0.367	0.0218	0.86	0.002	0.0900141
tubulo-interstitial	k78.1	ATP5PO	0.236375	3	rs2834319	T	C	0.26	0.00461	0.528	0.0035	8.584e-21	0.0111628	rs2834317	A	G	-0.248	0.0141	0.695	-0.0037	0.976499
tubulo-interstitial	k205.2	DNAJC9	0.236315	170	rs3849968	A	C	-0.296	0.00903	0.632	0.0015	7.883e-07	0.0211486	rs10762556	A	G	-0.261	0.0236	0.761	0.0016	0.157251
tubulo-interstitial	n50.1	CDK5RAP3	0.236036	26	rs12602010	A	G	0.334	0.00451	0.524	-0.0021	5.311e-11	0.0921634	rs11079811	A	G	0.277	0.0187	0.732	-0.0021	0.0921634
tubulo-interstitial	n153.1	PDE12	0.235837	228	rs62252862	A	T	0.402	0.0053	0.55	-0.0012	0.0005487	0.000206994	rs6445918	T	G	-0.324	0.0152	0.704	0.0017	0.633713
glomerulus	k73.1	BTN3A2	0.235413	23	NA	NA	NA	NA	NA	NA	NA	NA	NA	rs3132947	T	G	NA	NA	NA	-0.0033	0.19916
tubulo-interstitial	k73.9	TAF11	0.235108	1861	rs4713784	T	C	0.252	0.0572	0.852	0.0037	3.359e-07	4.86027e-06	rs9265546	A	G	NA	NA	NA	-0.0029	0.0685493
glomerulus	k50.3	PHLDA2	0.23504	11	rs2237886	T	C	0.353	0.015	0.832	0.0031	6.063e-12	0.53204	rs2237886	T	C	0.353	0.015	0.832	0.0031	0.53204
tubulo-interstitial	k85.1	TPM1	0.234861	19	rs11071738	T	C	-0.232	0.000363	0.158	-0.0026	5.968e-21	0.0908158	rs55871911	T	C	0.206	0.00251	0.426	0.0024	0.274892
glomerulus	k91.1	STAT6	0.23437	20	rs4760355	A	G	-0.247	0.00551	0.729	0.0031	3.13e-22	0.0110841	rs7397189	T	G	NA	NA	NA	-0.0032	0.397406
glomerulus	k19.4	CASC3	0.234276	2	rs114777282	A	C	-0.316	0.0218	0.86	-0.0088	5.719e-19	0.765324	rs114777282	A	C	-0.316	0.0218	0.86	-0.0088	0.765324
glomerulus	n192.1	C22orf15	0.233645	68	rs5760043	A	T	-0.704	0.0017	0.559	-0.0023	2.94e-05	0.00223902	rs2330624	C	G	0.591	0.0112	0.806	0.0024	0.12017
tubulo-interstitial	k73.5	H1-1	0.233227	37	NA	NA	NA	NA	NA	NA	NA	NA	NA	rs62398943	A	C	NA	NA	NA	0.0017	0.35729
glomerulus	k44.3	VPS9D1	0.232741	16	rs12927707	C	G	-0.32	0.00608	0.74	0.001	0.000669	0.00490216	rs9925045	T	C	0.321	0.0104	0.799	-0.0014	0.203207
glomerulus	k139.1	LEAP2	0.232653	64	rs60306856	A	T	0.349	0.0122	0.814	-0.0024	2.706e-14	0.000645227	rs56306291	A	T	0.329	0.0154	0.834	-0.0027	0.812835
tubulo-interstitial	k113.1	MIR635	0.232488	15	rs6501468	T	C	-0.299	0.0123	0.677	0.0027	4.385e-16	0.766383	rs6501468	T	C	-0.299	0.0123	0.677	0.0027	0.766383
glomerulus	k141.5	COX8C	0.232486	16	rs3783916	T	C	-0.485	0.00213	0.595	-0.0019	1.292e-07	0.000591202	rs60258091	A	T	-0.367	0.0155	0.835	-0.0018	0.56874
tubulo-interstitial	k73.10	H1-1	0.231534	1482	rs579996	A	G	-0.524	0.00505	0.543	-0.005	4.218e-08	0.000852344	rs6917350	A	G	NA	NA	NA	-0.0013	0.0611424
glomerulus	k12.2	ZNF318	0.230947	35	rs1214762	T	C	-0.434	0.00589	0.736	0.0034	8.176e-15	0.000795384	rs78014492	T	C	0.418	0.023	0.865	-0.0037	0.163373
tubulo-interstitial	k5.1	PFN3	0.23081	1	rs3812036	T	C	-0.362	0.023	0.758	-0.0071	3.89e-109	1	rs3812036	T	C	-0.362	0.023	0.758	-0.0071	1
tubulo-interstitial	k110.3	RBM5-AS1	0.230695	501	rs62260813	C	G	0.278	0.00247	0.424	0.0034	4.139e-09	6.97039e-05	rs11714876	C	G	NA	NA	NA	0.0028	0.53269
tubulo-interstitial	k73.2	ATAT1	0.230525	20	NA	NA	NA	NA	NA	NA	NA	NA	NA	rs3799354	A	C	NA	NA	NA	0.0042	0.145363
tubulo-interstitial	k73.6	UBD	0.230361	1121	rs6913746	T	C	-0.532	1.74e-07	0.000364	0.0038	4.984e-05	1.15976e-05	rs9469775	T	C	NA	NA	NA	-0.0022	0.0528551
glomerulus	k102.1	SASS6	0.230293	2	rs17420882	T	G	-0.301	0.018	0.847	0.0025	6.651e-17	0.932302	rs17420882	T	G	-0.301	0.018	0.847	0.0025	0.932302
tubulo-interstitial	n10.2	RBM25	0.229097	5	rs11158985	A	T	-0.266	0.00345	0.48	0.0023	2.699e-11	0.0847055	rs17122159	T	C	0.224	0.0175	0.723	-0.0024	0.69455
tubulo-interstitial	k110.1	IQCF5	0.229072	154	NA	NA	NA	NA	NA	NA	NA	NA	NA	rs13079082	C	G	NA	NA	NA	-0.0025	0.126482
glomerulus	k200.1	ASCC3	0.228684	147	rs17060615	C	G	-0.232	0.00623	0.743	-0.0014	2.128e-06	0.0342045	rs1857859	A	G	0.223	0.0101	0.796	0.0015	0.170322
glomerulus	k20.1	CYP1A2	0.22852	2	NA	NA	NA	NA	NA	NA	NA	NA	NA	rs10851885	A	G	NA	NA	NA	0.0056	0.580678
tubulo-interstitial	k73.6	H1-1	0.22841	1121	rs579996	A	G	-0.524	0.00505	0.543	-0.005	4.218e-08	0.00111833	rs9469775	T	C	NA	NA	NA	-0.0022	0.0528551
glomerulus	k27.2	B4GALNT3	0.228376	20	rs507597	A	C	-0.706	0.000295	0.28	0.0026	6.669e-15	0.000839824	rs75835529	A	G	NA	NA	NA	0.0054	0.773209
tubulo-interstitial	k66.1	TMEM185B	0.228348	2	rs17050272	A	G	-0.312	0.0194	0.736	-0.0029	2.005e-25	0.958945	rs17050272	A	G	-0.312	0.0194	0.736	-0.0029	0.958945
tubulo-interstitial	k73.7	H1-1	0.227704	124	rs579996	A	G	-0.524	0.00505	0.543	-0.005	4.218e-08	0.000218726	rs115740542	T	C	NA	NA	NA	-0.0026	0.439736
glomerulus	k73.6	C6orf47	0.227617	1121	rs117960312	T	C	-0.699	0.00124	0.509	0.0032	5.353e-08	0.000418587	rs9469775	T	C	NA	NA	NA	-0.0022	0.0528551
tubulo-interstitial	n142.1	BEND3	0.227608	990	rs2748289	T	C	-0.471	0.00119	0.306	-0.0018	0.002063	0.000794333	rs7766720	T	C	0.343	0.00695	0.594	0.0023	0.278308
glomerulus	n18.1	SORBS3	0.227247	48	rs720746	T	C	0.339	0.00281	0.638	-0.0019	3.122e-11	0.000639074	rs755935	T	C	0.28	0.0139	0.826	-0.0022	0.578875
tubulo-interstitial	k39.1	MIR626	0.226516	42	rs2412608	T	C	0.313	0.00588	0.567	0.0033	8.42e-34	0.000490083	rs2928157	T	C	NA	NA	NA	-0.0035	0.911665
tubulo-interstitial	k73.3	CLIC1	0.226326	9	NA	NA	NA	NA	NA	NA	NA	NA	NA	rs141130394	T	G	NA	NA	NA	0.0062	0.680117
glomerulus	k73.5	C2	0.226205	37	NA	NA	NA	NA	NA	NA	NA	NA	NA	rs62398943	A	C	NA	NA	NA	0.0017	0.35729
tubulo-interstitial	k39.1	OIP5-AS1	0.226134	42	rs8032195	A	G	-0.198	0.00176	0.368	-0.0033	2.389e-32	0.000490083	rs2928157	T	C	-0.184	0.00875	0.628	-0.0035	0.911665
glomerulus	n67.1	TTC34	0.226068	83	rs2503711	A	C	-0.366	0.00131	0.517	-0.0017	1.149e-09	0.00120638	rs400132	T	C	-0.326	0.0162	0.839	-0.002	0.562374
glomerulus	k20.4	CYP1A2	0.226056	8	NA	NA	NA	NA	NA	NA	NA	NA	NA	rs12905847	T	C	NA	NA	NA	0.0039	0.980967
tubulo-interstitial	k73.9	H1-1	0.225829	1861	rs579996	A	G	-0.524	0.00505	0.543	-0.005	4.218e-08	0.000816698	rs9265546	A	G	NA	NA	NA	-0.0029	0.0685493
tubulo-interstitial	k73.7	SNHG32	0.225749	124	rs1065356	A	G	-0.2	0.00201	0.39	-0.0018	1.287e-07	0.000416674	rs115740542	T	C	NA	NA	NA	-0.0026	0.439736
tubulo-interstitial	k171.2	UGT1A7	0.225748	32	rs1550532	C	G	-0.252	0.00966	0.642	0.0016	6.613e-08	0.0760758	rs62195072	T	C	0.244	0.0118	0.67	-0.0017	0.484941
tubulo-interstitial	k52.1	TMEM198	0.225685	2	rs1078212	A	C	0.25	0.0114	0.666	0.0035	4.334e-30	0.594396	rs1078212	A	C	0.25	0.0114	0.666	0.0035	0.594396
glomerulus	k73.11	PPT2	0.225454	2163	rs9267863	A	T	0.712	0.000205	0.229	-0.0027	5.085e-14	0.000987027	rs17215231	T	C	NA	NA	NA	0.0027	0.0764237
glomerulus	n69.1	LRRC56	0.224625	3	NA	NA	NA	NA	NA	NA	NA	NA	NA	rs117739035	T	G	NA	NA	NA	-0.0052	0.659376
glomerulus	k73.3	H2BC10	0.224154	9	NA	NA	NA	NA	NA	NA	NA	NA	NA	rs141130394	T	G	NA	NA	NA	0.0062	0.680117
tubulo-interstitial	k73.4	ZKSCAN3	0.224008	11	NA	NA	NA	NA	NA	NA	NA	NA	NA	rs41268932	A	G	NA	NA	NA	-0.0053	0.697215
tubulo-interstitial	k85.1	APH1B	0.22387	19	rs2046484	T	C	0.291	0.00335	0.475	0.0023	2.958e-16	0.112366	rs55871911	T	C	0.224	0.0333	0.8	0.0024	0.274892
tubulo-interstitial	k223.1	MIR194-1	0.223731	143	rs6663638	A	G	0.404	0.00857	0.624	-0.0015	6.422e-06	0.0478849	rs1694592	A	G	0.449	0.0106	0.655	-0.0015	0.0478849
tubulo-interstitial	k67.4	BBS5	0.223527	10	rs75155824	T	C	0.498	0.0107	0.657	0.0109	1.681e-17	0.0274729	rs4668134	A	T	-0.331	0.0285	0.783	-0.0106	0.705232
glomerulus	k110.2	CISH	0.223475	193	NA	NA	NA	NA	NA	NA	NA	NA	NA	rs3733045	A	G	NA	NA	NA	-0.0022	0.0274999
glomerulus	k38.1	EHBP1L1	0.223475	33	rs11227279	A	G	-0.265	0.00841	0.777	-0.0033	1.76e-31	0.00128698	rs4930319	C	G	-0.253	0.0125	0.816	-0.0034	0.0593884
glomerulus	k104.2	SPTBN1	0.223333	20	rs3813463	T	C	-0.152	0.0017	0.559	0.0025	1.399e-13	0.0416457	rs10865282	A	G	-0.118	0.021	0.858	0.0025	0.0717058
glomerulus	n25.1	TLCD2	0.223313	37	rs9901806	T	C	-0.326	0.00346	0.669	-0.0018	2.069e-10	0.0108261	rs2131704	T	C	-0.298	0.00868	0.781	-0.0019	0.083943
glomerulus	k110.2	HYAL3	0.222972	193	NA	NA	NA	NA	NA	NA	NA	NA	NA	rs3733045	A	G	NA	NA	NA	-0.0022	0.0274999
tubulo-interstitial	k80.1	AMPD2	0.222589	11	rs72646553	C	G	0.393	0.0115	0.667	-0.0032	6.592e-23	0.118703	rs72646553	C	G	0.393	0.0115	0.667	-0.0032	0.118703
tubulo-interstitial	k143.2	CA11	0.222533	9	rs2232003	T	C	0.298	0.0145	0.698	-0.0019	7.05e-08	0.849603	rs2232003	T	C	0.298	0.0145	0.698	-0.0019	0.849603
glomerulus	k143.1	SEC1P	0.222142	7	rs204248	C	G	0.302	0.00145	0.534	0.0019	4.934e-11	0.0068837	rs281380	T	C	-0.193	0.0398	0.9	-0.0021	0.798653
tubulo-interstitial	k73.3	H1-1	0.22214	9	NA	NA	NA	NA	NA	NA	NA	NA	NA	rs141130394	T	G	NA	NA	NA	0.0062	0.680117
glomerulus	n95.2	GNRH2	0.222136	30	rs6139042	T	C	-0.4	0.00755	0.766	0.0016	4.875e-06	0.108869	rs6051666	A	T	-0.297	0.0189	0.851	0.0017	0.345837
glomerulus	n80.2	UBA5	0.221757	47	rs9832919	A	G	-0.268	0.00346	0.669	0.0018	6.954e-10	0.00337096	rs11923081	A	C	-0.391	0.00527	0.725	0.0024	0.110275
glomerulus	k73.4	AGER	0.221596	11	rs2856437	A	G	-0.534	0.014	0.826	0.0049	1.123e-16	0.00743726	rs41268932	A	G	NA	NA	NA	-0.0053	0.697215
glomerulus	n163.1	LINC02584	0.221586	43	rs7127673	T	C	-0.675	0.000754	0.431	0.0018	6.04e-06	0.00552382	rs117962002	T	C	0.552	0.0868	0.936	-0.0026	0.191704
tubulo-interstitial	k73.4	H1-1	0.221568	11	NA	NA	NA	NA	NA	NA	NA	NA	NA	rs41268932	A	G	NA	NA	NA	-0.0053	0.697215
glomerulus	n148.1	DPM2	0.22093	72	rs4837209	C	G	-0.45	0.00081	0.442	0.002	3.439e-06	0.0101884	rs67145503	A	T	0.125	0.334	0.979	-0.0023	0.559398
tubulo-interstitial	k50.1	TSSC4	0.220797	4	rs63934	A	G	-0.475	0.00573	0.563	0.0037	2.098e-26	0.0193223	rs233438	A	G	-0.358	0.0261	0.773	0.0038	0.948415
glomerulus	k21.1	RASA2	0.220622	137	rs56376383	A	G	-0.402	0.0218	0.86	0.003	7.974e-17	0.0114937	rs187877245	T	C	0.518	0.0221	0.862	-0.0039	0.236501
glomerulus	k73.4	H2BC10	0.220606	11	NA	NA	NA	NA	NA	NA	NA	NA	NA	rs41268932	A	G	NA	NA	NA	-0.0053	0.697215
glomerulus	k45.3	MIR4298	0.220227	45	rs11564708	C	G	0.603	0.000493	0.361	-0.0003	0.4666	0.000884649	rs78299129	T	C	-0.185	0.157	0.958	-0.0031	0.286321
tubulo-interstitial	k73.10	SNHG32	0.220126	1482	rs15574	A	G	-0.2	0.00201	0.39	-0.0017	2.304e-07	0.000485726	rs6917350	A	G	NA	NA	NA	-0.0013	0.0611424
glomerulus	k36.1	ZNF781	0.22008	50	rs1048505	A	C	0.339	0.000678	0.414	-0.0034	8.216e-34	0.0119482	rs17249336	T	C	-0.243	0.0214	0.859	0.0035	0.544659
tubulo-interstitial	k37.2	HAGLR	0.219584	9	NA	NA	NA	NA	NA	NA	NA	NA	NA	rs35440573	T	G	NA	NA	NA	-0.0032	0.203346
glomerulus	k44.2	ACSF3	0.219225	3	rs12709112	C	G	0.354	0.0092	0.786	-0.0031	8.224e-13	0.114709	rs4290474	C	G	-0.301	0.0312	0.885	0.0032	0.769548
tubulo-interstitial	k220.1	RNF43	0.218419	170	rs3803752	T	C	-0.35	0.00252	0.428	0.0019	8.517e-09	0.000285814	rs7222087	A	T	NA	NA	NA	-0.0018	0.104715
glomerulus	k85.1	LACTB	0.218417	19	rs1017547	A	G	0.365	0.000897	0.459	0.0025	7.582e-20	0.00424533	rs55871911	T	C	0.319	0.00506	0.721	0.0024	0.274892
tubulo-interstitial	k73.9	ATAT1	0.217579	1861	rs1264541	A	C	0.45	0.00167	0.359	-0.003	1.179e-05	5.09226e-06	rs9265546	A	G	NA	NA	NA	-0.0029	0.0685493
tubulo-interstitial	k73.3	SNHG32	0.217201	9	NA	NA	NA	NA	NA	NA	NA	NA	NA	rs141130394	T	G	NA	NA	NA	0.0062	0.680117
glomerulus	k76.1	LINC01006	0.216266	43	rs10224853	C	G	0.297	0.0868	0.936	0.0052	7.129e-15	0.00190386	rs172310	A	C	NA	NA	NA	0.0028	0.69599
tubulo-interstitial	k9.2	IMMP1L	0.216091	1	NA	NA	NA	NA	NA	NA	NA	NA	NA	rs55733296	A	G	NA	NA	NA	-0.0115	1
glomerulus	k146.1	DNAJB4	0.215983	20	rs582795	T	G	0.377	0.00226	0.604	0.0023	5.83e-11	0.00296698	rs7536433	T	C	0.252	0.0265	0.875	0.0025	0.602897
glomerulus	k144.1	CHAT	0.215563	28	rs1258181	A	C	0.293	0.0209	0.857	-0.0023	6.875e-15	0.914405	rs1258181	A	C	0.293	0.0209	0.857	-0.0023	0.914405
tubulo-interstitial	k73.11	H1-1	0.215089	2163	rs579996	A	G	-0.524	0.00505	0.543	-0.005	4.218e-08	0.00116355	rs17215231	T	C	NA	NA	NA	0.0027	0.0764237
tubulo-interstitial	k73.8	SLC17A3	0.215087	1534	rs74293923	T	C	-0.435	0.003	0.457	0.005	1.458e-07	0.00219347	rs3997967	A	T	NA	NA	NA	-0.0021	0.441938
glomerulus	k73.2	TAPBP	0.214897	20	NA	NA	NA	NA	NA	NA	NA	NA	NA	rs3799354	A	C	NA	NA	NA	0.0042	0.145363
tubulo-interstitial	k210.1	PHLDB1	0.214424	198	rs7936752	C	G	0.316	0.00393	0.501	0.0017	2.719e-09	0.0554823	rs1064193	A	T	-0.288	0.0142	0.696	-0.0017	0.067468
glomerulus	k23.3	SLC47A2	0.214146	11	rs2165894	A	G	0.271	0.0179	0.846	-0.0024	4.021e-12	0.89707	rs2165894	A	G	0.271	0.0179	0.846	-0.0024	0.89707
tubulo-interstitial	k118.1	RPEL1	0.214125	12	rs284849	T	G	0.352	0.0196	0.737	0.0026	5.459e-14	0.395754	rs284849	T	G	0.352	0.0196	0.737	0.0026	0.395754
tubulo-interstitial	k73.5	H2AC7	0.214038	37	NA	NA	NA	NA	NA	NA	NA	NA	NA	rs62398943	A	C	NA	NA	NA	0.0017	0.35729
tubulo-interstitial	k20.2	CYP1A2	0.213906	1	rs2472297	T	C	0.335	0.0213	0.749	0.0038	1.937e-33	1	rs2472297	T	C	0.335	0.0213	0.749	0.0038	1
glomerulus	k110.2	SNORD69	0.213882	193	rs12635140	T	C	-0.391	0.00371	0.678	-0.0021	4.537e-14	0.00244735	rs3733045	A	G	-0.333	0.0166	0.841	-0.0022	0.0274999
tubulo-interstitial	k73.7	H2AC7	0.21366	124	rs113929425	A	G	0.8	0.00589	0.567	-0.0053	2.786e-09	0.00946611	rs115740542	T	C	NA	NA	NA	-0.0026	0.439736
tubulo-interstitial	k73.10	H2AC7	0.213577	1482	rs113929425	A	G	0.8	0.00589	0.567	-0.0053	2.786e-09	0.037493	rs6917350	A	G	NA	NA	NA	-0.0013	0.0611424
tubulo-interstitial	k55.1	DNAJC16	0.213126	44	rs10803392	T	C	0.182	0.00105	0.287	-0.0031	6.532e-26	0.00739128	rs6667182	T	C	0.153	0.00521	0.548	-0.0032	0.235196
tubulo-interstitial	k73.1	SLC17A1	0.21275	23	NA	NA	NA	NA	NA	NA	NA	NA	NA	rs3132947	T	G	NA	NA	NA	-0.0033	0.19916
glomerulus	k73.6	TAPBP	0.212745	1121	rs3818532	A	G	-0.338	5.42e-05	0.1	-0.0009	0.006157	2.85166e-05	rs9469775	T	C	NA	NA	NA	-0.0022	0.0528551
tubulo-interstitial	k73.6	H2AC7	0.212685	1121	rs113929425	A	G	0.8	0.00589	0.567	-0.0053	2.786e-09	0.0373961	rs9469775	T	C	NA	NA	NA	-0.0022	0.0528551
glomerulus	n71.1	MIR4309	0.212555	56	rs9743854	A	G	0.411	0.0101	0.796	-0.0016	1.706e-08	0.00509027	rs11160691	T	G	0.35	0.0215	0.859	-0.0018	0.219545
tubulo-interstitial	k73.1	TAF11	0.212525	23	NA	NA	NA	NA	NA	NA	NA	NA	NA	rs3132947	T	G	NA	NA	NA	-0.0033	0.19916
tubulo-interstitial	k71.2	DEFB135	0.2125	98	NA	NA	NA	NA	NA	NA	NA	NA	NA	rs12549686	T	C	NA	NA	NA	0.0026	0.137817
tubulo-interstitial	k73.5	SLC17A3	0.212452	37	NA	NA	NA	NA	NA	NA	NA	NA	NA	rs62398943	A	C	NA	NA	NA	0.0017	0.35729
tubulo-interstitial	k73.6	SLC17A3	0.211751	1121	rs74293923	T	C	-0.435	0.003	0.457	0.005	1.458e-07	0.00110241	rs9469775	T	C	NA	NA	NA	-0.0022	0.0528551
tubulo-interstitial	k73.10	SLC17A3	0.211649	1482	rs74293923	T	C	-0.435	0.003	0.457	0.005	1.458e-07	0.000840231	rs6917350	A	G	NA	NA	NA	-0.0013	0.0611424
tubulo-interstitial	k23.3	AKAP10	0.211584	11	rs2165894	A	G	-0.26	0.0168	0.719	-0.0024	4.021e-12	0.89707	rs2165894	A	G	-0.26	0.0168	0.719	-0.0024	0.89707
glomerulus	k39.1	RAD51-AS1	0.211493	42	rs6492982	T	C	-0.492	0.00159	0.548	-0.0034	1.247e-34	0.0199992	rs2928157	T	C	-0.337	0.0298	0.882	-0.0035	0.911665
glomerulus	k2.2	UMOD	0.211094	4	rs34882080	A	G	0.376	0.0238	0.868	-0.0096	1.3e-167	0.379641	rs34882080	A	G	0.376	0.0238	0.868	-0.0096	0.379641
tubulo-interstitial	n34.1	SLC14A2	0.210816	16	rs10083997	C	G	-0.315	0.00965	0.642	-0.0023	1.767e-14	0.187828	rs10438961	T	G	0.262	0.0271	0.777	0.0023	0.191418
tubulo-interstitial	k20.2	PTPN9	0.210049	1	NA	NA	NA	NA	NA	NA	NA	NA	NA	rs2472297	T	C	NA	NA	NA	0.0038	1
tubulo-interstitial	n47.2	SPRYD3	0.209989	22	rs2638506	A	G	-0.248	0.0116	0.668	0.0016	1.726e-08	0.203358	rs2682325	A	G	0.241	0.0134	0.688	-0.0016	0.204384
tubulo-interstitial	k73.9	SLC17A3	0.209983	1861	rs74293923	T	C	-0.435	0.003	0.457	0.005	1.458e-07	0.000826339	rs9265546	A	G	NA	NA	NA	-0.0029	0.0685493
glomerulus	k73.1	TAPBP	0.209885	23	NA	NA	NA	NA	NA	NA	NA	NA	NA	rs3132947	T	G	NA	NA	NA	-0.0033	0.19916
tubulo-interstitial	k73.7	SLC17A3	0.20986	124	rs74293923	T	C	-0.435	0.003	0.457	0.005	1.458e-07	0.000219987	rs115740542	T	C	NA	NA	NA	-0.0026	0.439736
tubulo-interstitial	k73.11	TAF11	0.209584	2163	rs4713784	T	C	0.252	0.0572	0.852	0.0037	3.359e-07	4.66037e-06	rs17215231	T	C	NA	NA	NA	0.0027	0.0764237
tubulo-interstitial	k73.9	H2AC7	0.209521	1861	rs113929425	A	G	0.8	0.00589	0.567	-0.0053	2.786e-09	0.0411895	rs9265546	A	G	NA	NA	NA	-0.0029	0.0685493
tubulo-interstitial	k20.5	PTPN9	0.209354	1	NA	NA	NA	NA	NA	NA	NA	NA	NA	rs145727191	A	G	NA	NA	NA	-0.0099	0.999288
glomerulus	k23.1	CCDC144CP	0.209258	1	NA	NA	NA	NA	NA	NA	NA	NA	NA	rs111653425	T	C	NA	NA	NA	-0.0263	1
tubulo-interstitial	k73.11	ITPR3	0.209099	2163	rs73744831	T	C	-0.341	0.00458	0.527	0.0032	0.0115	4.03537e-06	rs17215231	T	C	-0.294	0.00696	0.594	0.0027	0.0764237
tubulo-interstitial	k73.6	SNHG32	0.209039	1121	rs15574	A	G	-0.2	0.00201	0.39	-0.0017	2.304e-07	0.000511834	rs9469775	T	C	NA	NA	NA	-0.0022	0.0528551
glomerulus	n160.1	KLC1	0.208757	178	rs6575985	T	C	0.288	0.00216	0.597	-0.0014	3.783e-06	0.00990472	rs10144051	A	C	0.235	0.0103	0.798	-0.0014	0.00990472
tubulo-interstitial	k20.4	ETFA	0.208718	8	rs12905847	T	C	0.264	0.00743	0.603	0.0039	7.336e-19	0.980967	rs12905847	T	C	0.264	0.00743	0.603	0.0039	0.980967
tubulo-interstitial	k73.8	H1-1	0.208709	1534	rs579996	A	G	-0.524	0.00505	0.543	-0.005	4.218e-08	0.00220241	rs3997967	A	T	NA	NA	NA	-0.0021	0.441938
tubulo-interstitial	k73.3	H2AC7	0.208105	9	NA	NA	NA	NA	NA	NA	NA	NA	NA	rs141130394	T	G	NA	NA	NA	0.0062	0.680117
tubulo-interstitial	k73.3	SLC17A3	0.208075	9	NA	NA	NA	NA	NA	NA	NA	NA	NA	rs141130394	T	G	NA	NA	NA	0.0062	0.680117
tubulo-interstitial	k110.2	MIR711	0.208061	193	NA	NA	NA	NA	NA	NA	NA	NA	NA	rs3733045	A	G	NA	NA	NA	-0.0022	0.0274999
tubulo-interstitial	k73.11	UBD	0.20795	2163	rs16895067	A	G	-0.56	5.74e-08	0.000137	0.0039	6.33e-05	4.14382e-06	rs17215231	T	C	NA	NA	NA	0.0027	0.0764237
glomerulus	k91.3	NXPH4	0.20767	13	rs2277339	T	G	-0.353	0.0266	0.875	-0.0024	2.37e-07	0.0623106	rs3782232	A	G	0.535	0.033	0.888	0.0026	0.568337
glomerulus	k141.5	MOAP1	0.207641	16	rs60258091	A	T	0.295	0.0205	0.856	-0.0018	2.94e-07	0.56874	rs60258091	A	T	0.295	0.0205	0.856	-0.0018	0.56874
tubulo-interstitial	k73.4	H2AC7	0.207196	11	NA	NA	NA	NA	NA	NA	NA	NA	NA	rs41268932	A	G	NA	NA	NA	-0.0053	0.697215
glomerulus	n16.2	INPP4B	0.206576	241	rs62330278	A	G	0.218	0.00484	0.714	-0.0021	2.643e-12	0.0823303	rs62330278	A	G	0.218	0.00484	0.714	-0.0021	0.0823303
glomerulus	k73.11	H2BC10	0.206184	2163	rs1954597	T	C	-0.619	0.012	0.813	0.0052	7.482e-09	0.0228898	rs17215231	T	C	NA	NA	NA	0.0027	0.0764237
tubulo-interstitial	n29.3	KLHL26	0.20603	3	rs78030362	A	G	0.699	0.0203	0.742	0.0034	2.412e-10	0.474452	rs78030362	A	G	0.699	0.0203	0.742	0.0034	0.474452
tubulo-interstitial	k12.4	KLC4	0.205798	39	rs1772668	A	G	0.351	0.00475	0.532	-0.0028	6.101e-11	0.0145553	rs1214763	T	C	-0.294	0.0851	0.885	0.0029	0.0926915
glomerulus	k73.1	OR2H2	0.205392	23	NA	NA	NA	NA	NA	NA	NA	NA	NA	rs3132947	T	G	NA	NA	NA	-0.0033	0.19916
tubulo-interstitial	k205.1	FAM149B1	0.20531	252	NA	NA	NA	NA	NA	NA	NA	NA	NA	rs7904939	A	G	NA	NA	NA	-0.002	0.047804
glomerulus	k88.1	PDCD6	0.205046	2	rs440225	A	G	-0.304	0.00202	0.586	0.0038	4.832e-25	0.0680267	rs434215	A	G	0.207	0.0288	0.88	-0.0039	0.931973
tubulo-interstitial	n181.1	SNX8	0.20501	117	rs2906158	T	G	-0.389	0.00125	0.314	-0.0013	3.54e-05	0.00192416	rs2906162	T	C	-0.312	0.00903	0.632	-0.0016	0.237576
glomerulus	n50.1	SKAP1	0.204851	26	rs8438	A	G	-0.445	0.000933	0.464	-0.002	2.274e-10	0.00952534	rs11079811	A	G	-0.394	0.00301	0.649	-0.0021	0.0921634
glomerulus	k73.4	TRIM26	0.204722	11	NA	NA	NA	NA	NA	NA	NA	NA	NA	rs41268932	A	G	NA	NA	NA	-0.0053	0.697215
tubulo-interstitial	n29.3	TMEM161A	0.204698	3	NA	NA	NA	NA	NA	NA	NA	NA	NA	rs78030362	A	G	NA	NA	NA	0.0034	0.474452
tubulo-interstitial	k210.2	HMBS	0.204432	205	rs1001205	T	C	-0.397	0.0015	0.342	-0.0014	4.465e-07	0.00146552	rs11217089	C	G	-0.226	0.142	0.919	0.0028	0.315059
glomerulus	k58.2	HECTD2	0.204406	183	rs10881999	A	G	-0.26	0.012	0.813	-0.0019	2.044e-11	0.0124133	rs10882015	A	T	-0.246	0.0171	0.843	-0.002	0.103522
tubulo-interstitial	k73.4	SLC17A3	0.204382	11	NA	NA	NA	NA	NA	NA	NA	NA	NA	rs41268932	A	G	NA	NA	NA	-0.0053	0.697215
tubulo-interstitial	k214.1	HSP90AB1	0.203999	11	rs9472335	A	G	-0.218	0.0152	0.705	-0.0019	3.415e-08	0.00271671	rs34776198	C	G	NA	NA	NA	0.0021	0.227676
tubulo-interstitial	k102.1	DBT	0.203419	2	rs17420882	T	G	-0.186	0.0137	0.691	0.0025	6.651e-17	0.932302	rs17420882	T	G	-0.186	0.0137	0.691	0.0025	0.932302
tubulo-interstitial	k45.3	TRPM5	0.203413	45	rs4438011	A	G	-0.34	0.00496	0.539	-0.0028	4.713e-17	0.00110683	rs78299129	T	C	-0.366	0.00698	0.594	-0.0031	0.286321
tubulo-interstitial	k165.1	ZSCAN2	0.203356	151	rs4536430	T	C	-0.313	0.000896	0.265	-0.0018	1.778e-08	0.00114358	rs11633788	A	T	0.0876	0.313	0.961	0.002	0.0768026
tubulo-interstitial	k73.9	ZKSCAN3	0.202803	1861	rs116390607	T	C	0.619	0.00292	0.453	-0.0044	0.001359	9.89264e-06	rs9265546	A	G	NA	NA	NA	-0.0029	0.0685493
glomerulus	k73.5	LEMD2	0.202797	37	rs9394164	A	G	0.417	0.00199	0.584	0.0015	3.681e-06	0.00225421	rs62398943	A	C	0.385	0.0288	0.88	0.0017	0.35729
tubulo-interstitial	k214.1	TCTE1	0.202556	11	rs9463019	A	G	0.323	0.0115	0.668	0.0019	3.203e-08	0.00271671	rs34776198	C	G	0.304	0.0256	0.77	0.0021	0.227676
glomerulus	k73.5	MIR4646	0.202249	37	NA	NA	NA	NA	NA	NA	NA	NA	NA	rs62398943	A	C	NA	NA	NA	0.0017	0.35729
glomerulus	k38.2	ZNRD2	0.202153	1	NA	NA	NA	NA	NA	NA	NA	NA	NA	rs34400381	A	G	NA	NA	NA	0.0076	1
tubulo-interstitial	k73.3	ZKSCAN3	0.201749	9	NA	NA	NA	NA	NA	NA	NA	NA	NA	rs141130394	T	G	NA	NA	NA	0.0062	0.680117
glomerulus	n85.1	ZNF611	0.201415	1	rs7259073	T	C	-0.471	0.0305	0.883	0.004	6.444e-11	0.999887	rs7259073	T	C	-0.471	0.0305	0.883	0.004	0.999887
tubulo-interstitial	k110.2	NEK4	0.201322	193	rs11711421	T	C	-0.459	3.9e-09	1.26e-05	0.0021	2.192e-14	0.000228864	rs3733045	A	G	0.383	1.53e-06	0.00236	-0.0022	0.0274999
tubulo-interstitial	k73.11	H2AC7	0.201311	2163	rs113929425	A	G	0.8	0.00589	0.567	-0.0053	2.786e-09	0.03706	rs17215231	T	C	NA	NA	NA	0.0027	0.0764237
glomerulus	k73.7	C2	0.201291	124	rs1065356	A	G	-0.267	0.00805	0.773	-0.0018	1.287e-07	0.000416674	rs115740542	T	C	NA	NA	NA	-0.0026	0.439736
tubulo-interstitial	k20.3	TMEM266	0.201186	215	rs115298252	T	G	1.16	0.00168	0.36	0.0095	4.055e-27	0.00207604	rs74024019	A	G	-0.591	0.0347	0.805	-0.0086	0.545141
glomerulus	n151.1	FMNL1	0.201039	132	rs9908076	T	C	0.527	0.000234	0.247	-0.0016	0.01016	9.90717e-05	rs2074292	A	G	-0.221	0.0331	0.889	0.0015	0.383896
glomerulus	k33.2	DNAJB7	0.200978	60	rs4821944	T	C	0.268	0.0218	0.86	-0.0024	4.606e-15	0.00473907	rs139916	A	G	NA	NA	NA	-0.0024	0.117666
tubulo-interstitial	k73.11	SLC17A3	0.200036	2163	rs74293923	T	C	-0.435	0.003	0.457	0.005	1.458e-07	0.00112594	rs17215231	T	C	NA	NA	NA	0.0027	0.0764237
tubulo-interstitial	k73.11	ZKSCAN3	0.199792	2163	rs116390607	T	C	0.619	0.00292	0.453	-0.0044	0.001359	1.15212e-05	rs17215231	T	C	NA	NA	NA	0.0027	0.0764237
tubulo-interstitial	k30.2	GDF5	0.198676	251	rs2425044	T	C	0.395	0.00932	0.637	-0.0024	9.578e-13	0.066968	rs639763	T	C	0.393	0.00951	0.64	-0.0024	0.115255
tubulo-interstitial	k73.7	ZKSCAN3	0.198665	124	NA	NA	NA	NA	NA	NA	NA	NA	NA	rs115740542	T	C	NA	NA	NA	-0.0026	0.439736
tubulo-interstitial	k11.10	LPA	0.198482	80	rs4252065	T	C	-0.461	3.51e-06	0.00473	-0.0005	0.09564	0.000291666	rs2619264	A	G	0.0905	0.441	0.975	0.002	0.279665
glomerulus	k73.3	C6orf47	0.197897	9	NA	NA	NA	NA	NA	NA	NA	NA	NA	rs141130394	T	G	NA	NA	NA	0.0062	0.680117
tubulo-interstitial	n29.1	SUGP2	0.197589	29	rs59148799	A	G	0.279	0.00221	0.406	0.0025	2.481e-09	0.00091896	rs56255430	A	C	0.294	0.0135	0.688	0.0036	0.51842
glomerulus	k88.3	SLC6A19	0.197206	19	rs11750211	T	C	0.218	0.00335	0.664	-0.002	1.005e-10	0.112366	rs11747993	A	G	0.173	0.00969	0.791	-0.0021	0.314328
tubulo-interstitial	k73.8	H2AC7	0.196929	1534	rs113929425	A	G	0.8	0.00589	0.567	-0.0053	2.786e-09	0.0189756	rs3997967	A	T	NA	NA	NA	-0.0021	0.441938
glomerulus	k73.8	TAPBP	0.196924	1534	rs3818532	A	G	-0.338	5.42e-05	0.1	-0.0009	0.006157	4.77526e-05	rs3997967	A	T	NA	NA	NA	-0.0021	0.441938
tubulo-interstitial	n79.1	ERP29	0.196907	622	rs2158226	A	G	0.421	0.000437	0.177	-0.002	1.074e-05	0.000229543	rs10850043	A	G	-0.422	0.00137	0.328	0.0025	0.0197624
glomerulus	n1.2	HGH1	0.196631	26	rs6985555	T	C	0.225	0.0162	0.838	0.002	1.094e-10	0.579594	rs6985555	T	C	0.225	0.0162	0.838	0.002	0.579594
tubulo-interstitial	k5.3	F12	0.196152	16	rs113638576	T	C	-0.32	0.0248	0.767	-0.0014	0.0007355	0.499692	rs113638576	T	C	-0.32	0.0248	0.767	-0.0014	0.499692
tubulo-interstitial	k73.8	SLC17A4	0.196021	1534	rs1165213	A	G	0.294	4.44e-05	0.0356	-0.0005	0.07585	0.000126554	rs3997967	A	T	NA	NA	NA	-0.0021	0.441938
tubulo-interstitial	k73.6	ZKSCAN3	0.195748	1121	rs77730005	T	G	0.605	0.00293	0.453	-0.0047	0.0006414	1.04492e-05	rs9469775	T	C	NA	NA	NA	-0.0022	0.0528551
tubulo-interstitial	k141.2	BTBD7	0.195571	17	rs7610	T	C	-0.234	0.0122	0.675	0.0021	1.509e-12	0.00631812	rs12588550	T	C	0.209	0.0166	0.717	-0.0023	0.832811
glomerulus	k110.3	SNORD19	0.195499	501	rs13089969	T	G	0.691	0.00895	0.784	0.0027	2.698e-08	0.000367051	rs11714876	C	G	0.507	0.0215	0.859	0.0028	0.53269
glomerulus	k24.1	SCNM1	0.19441	1	rs267738	T	G	0.396	0.0324	0.887	-0.0053	2.382e-57	0.991089	rs267738	T	G	0.396	0.0324	0.887	-0.0053	0.991089
tubulo-interstitial	n29.3	PIK3R2	0.194391	3	rs78030362	A	G	0.528	0.0294	0.787	0.0034	2.412e-10	0.474452	rs78030362	A	G	0.528	0.0294	0.787	0.0034	0.474452
tubulo-interstitial	k73.2	ZKSCAN3	0.194368	20	NA	NA	NA	NA	NA	NA	NA	NA	NA	rs3799354	A	C	NA	NA	NA	0.0042	0.145363
tubulo-interstitial	n14.1	NRAV	0.194214	4	NA	NA	NA	NA	NA	NA	NA	NA	NA	rs1800574	T	C	NA	NA	NA	-0.0063	0.484338
glomerulus	k20.2	PPCDC	0.193939	1	rs2472297	T	C	0.287	0.0266	0.875	0.0038	1.937e-33	1	rs2472297	T	C	0.287	0.0266	0.875	0.0038	1
glomerulus	n14.1	MLEC	0.193877	4	NA	NA	NA	NA	NA	NA	NA	NA	NA	rs1800574	T	C	NA	NA	NA	-0.0063	0.484338
tubulo-interstitial	n155.1	DCTPP1	0.193544	74	rs6565183	T	C	-0.255	0.00294	0.453	0.0012	1.84e-05	0.000292205	rs12446863	T	G	-0.188	0.0157	0.709	0.0017	0.894585
glomerulus	k73.7	MIR4646	0.193528	124	rs1065356	A	G	-0.318	0.015	0.832	-0.0018	1.287e-07	0.000416674	rs115740542	T	C	NA	NA	NA	-0.0026	0.439736
glomerulus	n108.1	FAM177A1	0.193476	441	rs10148463	T	C	0.404	0.000277	0.271	0.001	0.0006426	7.05562e-05	rs1741177	A	G	-0.212	0.048	0.91	-0.0016	0.397118
glomerulus	k194.2	LRRC26	0.193331	41	9:140167985_T_A	A	T	-0.318	0.00695	0.755	0.0017	9.57e-07	0.0108205	9:140149113_G_A	A	G	-0.234	0.0475	0.909	0.0018	0.127142
tubulo-interstitial	k73.10	ZKSCAN3	0.193273	1482	rs77730005	T	G	0.605	0.00293	0.453	-0.0047	0.0006414	1.12528e-05	rs6917350	A	G	NA	NA	NA	-0.0013	0.0611424
glomerulus	k193.1	TMEM74B	0.193002	9	rs6041734	T	C	-0.502	0.00466	0.71	0.0035	1.309e-10	0.0166369	rs62187539	T	C	-0.432	0.0941	0.94	0.0037	0.288042
tubulo-interstitial	k12.4	ZNF318	0.19282	39	rs2794264	C	G	-0.344	0.00171	0.363	0.0026	6.379e-16	0.0808488	rs1214763	T	C	-0.269	0.112	0.904	0.0029	0.0926915
glomerulus	k203.2	TCF12	0.192715	1	rs1994887	A	C	-0.242	0.0222	0.862	-0.002	6.766e-11	0.998325	rs1994887	A	C	-0.242	0.0222	0.862	-0.002	0.998325
glomerulus	n54.1	NPAS2	0.192532	74	rs55924910	C	G	-0.407	0.00661	0.75	0.0026	2.924e-12	0.017854	rs67971145	A	C	-0.366	0.0292	0.881	0.0028	0.51069
glomerulus	k73.8	TRIM27	0.192278	1534	rs113195035	A	G	1.01	0.000309	0.287	-0.0048	0.0005752	1.91661e-05	rs3997967	A	T	NA	NA	NA	-0.0021	0.441938
glomerulus	k91.3	CS	0.192032	13	rs3782232	A	G	0.359	0.0282	0.879	0.0026	3.138e-06	0.568337	rs3782232	A	G	0.359	0.0282	0.879	0.0026	0.568337
tubulo-interstitial	n107.1	TTC21A	0.192008	7	rs2063634	A	G	-0.383	0.005	0.541	-0.002	5.79e-10	0.191098	rs1274961	T	C	-0.138	0.301	0.959	-0.002	0.191098
tubulo-interstitial	k190.1	UGT8	0.191961	12	rs71606723	A	T	-0.265	6.88e-05	0.0496	0.0024	6.574e-14	0.93134	rs71606723	A	T	-0.265	6.88e-05	0.0496	0.0024	0.93134
glomerulus	k62.1	CYP2D7	0.191715	23	NA	NA	NA	NA	NA	NA	NA	NA	NA	rs2413714	T	G	NA	NA	NA	0.0028	0.102989
glomerulus	k170.1	AP1G1	0.19166	182	rs61747555	A	G	-0.355	0.00327	0.661	0.002	1.859e-09	0.05541	rs10852508	A	G	0.15	0.109	0.945	-0.002	0.05541
glomerulus	k43.5	FOXM1	0.191628	25	rs12426678	A	G	-0.349	0.00558	0.73	0.002	3.766e-11	0.205538	rs12426678	A	G	-0.349	0.00558	0.73	0.002	0.205538
glomerulus	n51.1	MIR34B	0.191602	137	rs4938639	A	G	0.487	0.00021	0.232	0.0015	2.871e-07	0.000392767	rs1042752	A	G	0.251	0.0452	0.906	0.0018	0.0942295
tubulo-interstitial	n25.1	TLCD2	0.191493	37	rs4790874	T	C	-0.327	0.00213	0.4	-0.0017	1.035e-09	0.00155969	rs2131704	T	C	-0.23	0.034	0.802	-0.0019	0.083943
glomerulus	n15.1	COL14A1	0.191477	25	rs955372	A	G	-0.348	0.00854	0.779	-0.0019	1.825e-10	0.00395946	rs6982701	A	G	0.234	0.0434	0.905	0.0021	0.111847
glomerulus	k111.1	CCDC17	0.191208	50	rs12097497	T	C	0.325	0.0073	0.762	-0.0027	4.28e-17	0.00112082	rs12029322	T	C	0.28	0.044	0.905	-0.0029	0.552228
glomerulus	k12.2	DNPH1	0.191177	35	rs17209400	A	G	-0.303	0.00334	0.664	0.0035	1.384e-15	0.00517293	rs78014492	T	C	0.237	0.0223	0.862	-0.0037	0.163373
tubulo-interstitial	k1.3	GATM	0.190973	39	rs59889118	A	G	-0.287	0.000293	0.137	-0.0092	1.75e-192	0.00137051	rs148372427	A	G	0.231	0.0479	0.837	0.006	0.445437
tubulo-interstitial	k88.1	LRRC14B	0.190925	2	NA	NA	NA	NA	NA	NA	NA	NA	NA	rs434215	A	G	NA	NA	NA	-0.0039	0.931973
tubulo-interstitial	k168.2	PLD6	0.190852	99	rs56362409	A	C	-0.423	0.00015	0.0868	0.002	2.753e-06	0.000360307	rs1242486	A	T	0.259	0.0131	0.685	-0.0021	0.182385
glomerulus	k150.1	AQP7	0.190705	42	rs67156055	C	G	0.396	0.0135	0.823	-0.0021	3.946e-12	0.020543	rs7865531	T	C	NA	NA	NA	-0.0022	0.164084
glomerulus	k73.4	ABCF1	0.19048	11	NA	NA	NA	NA	NA	NA	NA	NA	NA	rs41268932	A	G	NA	NA	NA	-0.0053	0.697215
glomerulus	k73.4	LINC01016	0.190207	11	NA	NA	NA	NA	NA	NA	NA	NA	NA	rs41268932	A	G	NA	NA	NA	-0.0053	0.697215
glomerulus	k134.1	MDN1	0.189365	1	rs72912510	A	G	0.22	0.0214	0.859	-0.0026	1.164e-13	0.999109	rs72912510	A	G	0.22	0.0214	0.859	-0.0026	0.999109
tubulo-interstitial	k73.3	GRM4	0.189074	9	rs10214450	T	C	-0.712	0.0185	0.73	0.0056	5.255e-17	0.000820525	rs141130394	T	G	NA	NA	NA	0.0062	0.680117
glomerulus	k36.1	ZNF607	0.18875	50	rs73035159	A	G	-0.307	0.0144	0.828	0.0034	2.634e-34	0.0119482	rs17249336	T	C	-0.287	0.023	0.865	0.0035	0.544659
tubulo-interstitial	k106.1	NDUFS3	0.188543	19	rs896817	T	C	0.174	0.00512	0.545	-0.0022	1.109e-14	0.00548658	rs61897431	T	C	-0.16	0.00984	0.645	0.0024	0.893443
glomerulus	n148.1	FPGS	0.188283	72	rs7870184	A	G	-0.387	0.00167	0.556	0.002	1.654e-06	0.0101884	rs67145503	A	T	0.0292	0.824	0.998	-0.0023	0.559398
glomerulus	k20.5	CYP1A2	0.188162	1	NA	NA	NA	NA	NA	NA	NA	NA	NA	rs145727191	A	G	NA	NA	NA	-0.0099	0.999288
tubulo-interstitial	k153.2	CABLES2	0.187993	47	rs4266091	A	G	0.521	0.00762	0.607	-0.0028	2.686e-10	0.024211	rs6142934	T	C	0.435	0.0235	0.761	-0.0029	0.11797
tubulo-interstitial	k73.4	PSMB8	0.18791	11	NA	NA	NA	NA	NA	NA	NA	NA	NA	rs41268932	A	G	NA	NA	NA	-0.0053	0.697215
tubulo-interstitial	k73.5	ZKSCAN3	0.1879	37	NA	NA	NA	NA	NA	NA	NA	NA	NA	rs62398943	A	C	NA	NA	NA	0.0017	0.35729
tubulo-interstitial	k99.3	CHRNA4	0.187632	9	NA	NA	NA	NA	NA	NA	NA	NA	NA	rs8126001	T	C	NA	NA	NA	0.002	0.410596
glomerulus	n196.1	MYO1G	0.187357	12	rs1294873	A	G	0.251	0.0131	0.82	0.0017	1.173e-06	0.245749	rs1294861	T	G	0.229	0.0301	0.883	0.0017	0.245749
glomerulus	k71.2	NEIL2	0.187244	98	NA	NA	NA	NA	NA	NA	NA	NA	NA	rs12549686	T	C	NA	NA	NA	0.0026	0.137817
glomerulus	k7.2	C17orf64	0.187117	3	NA	NA	NA	NA	NA	NA	NA	NA	NA	rs9905761	T	C	NA	NA	NA	0.006	0.369229
glomerulus	k37.5	LINC01116	0.187029	104	rs62175294	A	G	-0.551	0.0033	0.662	-0.0026	5.027e-14	0.00568448	rs12472159	C	G	-0.119	0.36	0.981	0.0022	0.389983
glomerulus	n5.1	NKPD1	0.186916	4	rs429358	T	C	-0.287	0.0235	0.867	-0.0031	5.132e-16	0.931154	rs429358	T	C	-0.287	0.0235	0.867	-0.0031	0.931154
glomerulus	k12.2	PPP2R5D	0.186639	35	rs1214762	T	C	-0.41	0.011	0.805	0.0034	8.176e-15	0.000795384	rs78014492	T	C	0.389	0.0388	0.898	-0.0037	0.163373
tubulo-interstitial	k73.9	UBD	0.186606	1861	rs6913746	T	C	-0.532	1.74e-07	0.000364	0.0038	4.984e-05	9.72625e-06	rs9265546	A	G	NA	NA	NA	-0.0029	0.0685493
tubulo-interstitial	k18.4	PGM5	0.186553	37	rs117812064	T	C	0.512	0.0262	0.773	-0.0032	0.0001801	0.1185	rs75851090	T	C	-0.381	0.0391	0.818	0.0033	0.220002
glomerulus	k110.3	SFMBT1	0.18626	501	rs4687694	T	C	0.285	0.014	0.826	0.0021	2.607e-14	0.000108367	rs11714876	C	G	0.435	0.0322	0.887	0.0028	0.53269
tubulo-interstitial	n48.1	SHANK3	0.185915	4	NA	NA	NA	NA	NA	NA	NA	NA	NA	rs79865452	A	G	NA	NA	NA	-0.0071	0.946576
glomerulus	k44.1	CHMP1A	0.185309	19	rs164747	T	G	0.434	0.00172	0.562	0.0031	2.33e-30	0.0197531	rs2437957	A	G	-0.309	0.0362	0.895	-0.0032	0.648378
glomerulus	k165.1	WDR73	0.185263	151	rs8042926	A	T	0.306	0.00569	0.731	-0.0019	1.611e-11	0.00886706	rs11633788	A	T	-0.224	0.0674	0.925	0.002	0.0768026
tubulo-interstitial	k13.2	KRTCAP3	0.185094	32	rs1881395	A	G	-0.251	0.0131	0.685	-0.0033	4.67e-24	0.00368187	rs3817588	T	C	0.319	0.0257	0.771	0.0039	0.805771
tubulo-interstitial	n92.1	TMEM163	0.184854	190	rs1942041	T	C	0.524	7.47e-05	0.0528	0.0015	2.572e-07	0.00132498	rs61134960	A	G	0.221	0.0473	0.836	0.0018	0.317878
tubulo-interstitial	k157.2	WARS1	0.184779	73	rs1888581	A	C	0.28	0.00649	0.582	-0.0017	4.248e-08	0.0395249	rs11850952	T	G	-0.217	0.029	0.785	0.0018	0.223738
tubulo-interstitial	n167.1	INCA1	0.184775	84	rs56143992	A	G	-0.67	0.00102	0.283	0.0019	6.226e-06	0.00110824	rs2302316	A	G	0.142	0.25	0.95	0.0018	0.693955
tubulo-interstitial	k5.3	GRK6	0.184609	16	rs59436610	T	G	0.369	0.0103	0.652	0.0012	0.05358	0.00107063	rs113638576	T	C	-0.301	0.0278	0.78	-0.0014	0.499692
tubulo-interstitial	k179.1	SOS2	0.184474	3	NA	NA	NA	NA	NA	NA	NA	NA	NA	rs72683923	T	C	NA	NA	NA	-0.0074	0.783776
tubulo-interstitial	n144.1	DPP8	0.1844	134	rs7227	C	G	-0.211	0.00566	0.561	0.0015	3.375e-06	0.0492251	rs11455	A	G	0.206	0.00674	0.589	-0.0015	0.0492251
glomerulus	k30.2	FER1L4	0.184311	251	rs591590	A	G	0.48	0.00508	0.721	-0.0022	3.287e-11	0.00297712	rs639763	T	C	0.411	0.0211	0.858	-0.0024	0.115255
glomerulus	k110.3	TEX264	0.184238	501	rs62257543	A	G	-0.586	0.0122	0.814	-0.0029	8.292e-08	0.000276441	rs11714876	C	G	NA	NA	NA	0.0028	0.53269
glomerulus	k76.2	LINC01006	0.18404	189	rs12535434	T	C	-0.409	2.72e-06	0.0101	-0.0012	2.853e-05	0.00112551	rs118063067	T	G	NA	NA	NA	0.0055	0.247295
glomerulus	k24.1	ANXA9	0.183976	1	rs267738	T	G	0.336	0.0296	0.882	-0.0053	2.382e-57	0.991089	rs267738	T	G	0.336	0.0296	0.882	-0.0053	0.991089
glomerulus	k110.2	KLHDC8B	0.183924	193	NA	NA	NA	NA	NA	NA	NA	NA	NA	rs3733045	A	G	NA	NA	NA	-0.0022	0.0274999
glomerulus	k144.1	PARG	0.182984	28	rs1258170	A	G	0.324	0.0166	0.841	-0.002	1.055e-13	0.000724202	rs1258181	A	C	0.301	0.0289	0.88	-0.0023	0.914405
glomerulus	k73.4	NEU1	0.182748	11	rs2856437	A	G	-0.64	0.012	0.812	0.0049	1.123e-16	0.00743726	rs41268932	A	G	NA	NA	NA	-0.0053	0.697215
glomerulus	k161.1	GSTA1	0.182593	106	rs4715340	A	C	-0.184	0.000398	0.327	0.0019	3.993e-12	0.00338967	rs1009063	A	T	0.0876	0.128	0.951	-0.002	0.0293598
tubulo-interstitial	k9.1	MPPED2	0.182297	3	rs3925584	T	C	-0.183	0.0149	0.702	-0.0053	9.309e-86	0.492653	rs3925584	T	C	-0.183	0.0149	0.702	-0.0053	0.492653
glomerulus	k139.2	FNIP1	0.181681	26	NA	NA	NA	NA	NA	NA	NA	NA	NA	rs6874639	A	G	NA	NA	NA	-0.0025	0.0684637
glomerulus	k110.3	ITIH3	0.181379	501	rs34340609	A	G	0.418	0.00843	0.778	0.0027	1.217e-09	0.000375468	rs11714876	C	G	0.483	0.0203	0.856	0.0028	0.53269
tubulo-interstitial	n95.2	UBOX5-AS1	0.181092	30	rs6139042	T	C	-0.366	0.00763	0.607	0.0016	4.875e-06	0.108869	rs6051666	A	T	-0.0861	0.484	0.978	0.0017	0.345837
tubulo-interstitial	k30.1	PIGU	0.18086	1	rs6120738	A	C	-0.278	0.0149	0.702	0.0039	1.573e-33	0.998584	rs6120738	A	C	-0.278	0.0149	0.702	0.0039	0.998584
tubulo-interstitial	n174.1	KLHL36	0.180402	59	rs16974519	A	C	0.506	0.000212	0.111	0.0014	2.546e-05	0.000725329	rs2641670	A	G	-0.0121	0.921	0.998	-0.0018	0.86651
glomerulus	k91.3	STAT2	0.180269	13	rs60328979	C	G	0.331	0.0249	0.871	-0.0024	1.244e-05	0.000980572	rs3782232	A	G	-0.325	0.0289	0.88	0.0026	0.568337
tubulo-interstitial	k73.7	CLIC1	0.180142	124	rs9267863	A	T	-0.0977	0.284	0.956	-0.0027	5.085e-14	0.000150393	rs115740542	T	C	NA	NA	NA	-0.0026	0.439736
tubulo-interstitial	k73.4	EHMT2	0.180073	11	rs2022059	C	G	0.555	0.0328	0.798	0.0051	3.46e-17	0.0822593	rs41268932	A	G	NA	NA	NA	-0.0053	0.697215
glomerulus	n176.1	ANGPT2	0.179938	97	rs2515469	T	G	-0.262	0.0035	0.671	-0.0015	1.272e-06	0.0594611	rs2442466	C	G	-0.202	0.0314	0.885	-0.0015	0.0594611
tubulo-interstitial	n154.1	ESS2	0.179831	55	rs61752573	T	C	-0.372	0.0118	0.67	0.002	1.309e-08	0.14731	rs61752573	T	C	-0.372	0.0118	0.67	0.002	0.14731
glomerulus	n127.1	FAM227B	0.179699	180	rs12592277	A	G	0.407	0.00622	0.743	0.0016	1e-06	0.0134965	rs10519227	A	T	0.382	0.0106	0.801	0.0017	0.0838631
tubulo-interstitial	k146.1	USP33	0.179648	20	rs7536433	T	C	0.222	0.0124	0.678	0.0025	1.881e-13	0.602897	rs7536433	T	C	0.222	0.0124	0.678	0.0025	0.602897
glomerulus	k149.1	KLHDC10	0.179263	199	rs12530557	T	C	-0.624	0.0041	0.692	0.0036	1.218e-14	0.000861015	rs141298537	A	G	NA	NA	NA	-0.004	0.216009
glomerulus	k194.1	SAPCD2	0.179068	32	9:140077639_G_A	A	G	-0.523	0.00695	0.755	-0.0021	2.506e-09	0.0163936	9:140077729_G_A	A	G	-0.397	0.0302	0.883	-0.0022	0.249988
glomerulus	k110.2	TREX1	0.178897	193	NA	NA	NA	NA	NA	NA	NA	NA	NA	rs3733045	A	G	NA	NA	NA	-0.0022	0.0274999
tubulo-interstitial	k11.6	MAS1	0.178802	32	rs9347368	T	G	0.448	0.00539	0.553	0.0032	4.03e-11	0.0732096	rs9347368	T	G	0.448	0.00539	0.553	0.0032	0.0732096
glomerulus	n10.1	HEATR4	0.178739	93	rs12436077	C	G	-0.506	0.0228	0.864	0.0029	1.153e-08	0.0421678	rs17569391	C	G	NA	NA	NA	0.0023	0.0961936
tubulo-interstitial	k23.3	ALDH3A2	0.178726	11	rs2165894	A	G	0.186	0.0158	0.71	-0.0024	4.021e-12	0.89707	rs2165894	A	G	0.186	0.0158	0.71	-0.0024	0.89707
glomerulus	n159.1	RAPH1	0.178518	270	rs13031272	T	C	0.196	0.00239	0.613	0.001	0.0001771	0.000731535	rs2469953	T	C	-0.123	0.0692	0.926	-0.0014	0.14865
tubulo-interstitial	k67.2	KLHL41	0.178496	7	rs2075252	T	C	-0.324	0.0212	0.748	0.0031	9.785e-23	0.211554	rs2075252	T	C	-0.324	0.0212	0.748	0.0031	0.211554
glomerulus	k73.8	H2BC10	0.17815	1534	rs1954597	T	C	-0.619	0.012	0.813	0.0052	7.482e-09	0.0115045	rs3997967	A	T	NA	NA	NA	-0.0021	0.441938
glomerulus	k216.2	CASZ1	0.178114	12	rs36083532	T	C	-0.256	0.00333	0.664	0.0017	1.75e-08	0.0525514	rs11121627	T	C	-0.132	0.121	0.949	0.0018	0.500157
tubulo-interstitial	k73.8	ZKSCAN3	0.178102	1534	rs116390607	T	C	0.619	0.00292	0.453	-0.0044	0.001359	8.4578e-06	rs3997967	A	T	NA	NA	NA	-0.0021	0.441938
tubulo-interstitial	k73.4	UBD	0.177848	11	NA	NA	NA	NA	NA	NA	NA	NA	NA	rs41268932	A	G	NA	NA	NA	-0.0053	0.697215
tubulo-interstitial	k118.1	C10orf95	0.177808	12	rs3096383	A	G	-0.357	0.0259	0.772	0.0025	5.349e-13	0.034388	rs284849	T	G	-0.35	0.0307	0.791	0.0026	0.395754
glomerulus	k73.11	TAPBP	0.177797	2163	rs3818532	A	G	-0.338	5.42e-05	0.1	-0.0009	0.006157	0.00010722	rs17215231	T	C	0.156	0.162	0.959	0.0027	0.0764237
glomerulus	k73.5	TRIM27	0.176954	37	NA	NA	NA	NA	NA	NA	NA	NA	NA	rs62398943	A	C	NA	NA	NA	0.0017	0.35729
glomerulus	k141.5	SLC24A4	0.176691	16	rs4905021	T	G	0.442	0.00438	0.701	-0.0013	0.0002417	0.000826868	rs60258091	A	T	0.341	0.0203	0.855	-0.0018	0.56874
glomerulus	k73.5	C6orf47	0.176592	37	NA	NA	NA	NA	NA	NA	NA	NA	NA	rs62398943	A	C	NA	NA	NA	0.0017	0.35729
glomerulus	k73.11	C2	0.17657	2163	rs15574	A	G	-0.267	0.00805	0.773	-0.0017	2.304e-07	0.000731923	rs17215231	T	C	NA	NA	NA	0.0027	0.0764237
tubulo-interstitial	k73.6	ATAT1	0.176438	1121	rs3094128	T	C	-0.229	0.00614	0.574	0.003	1.143e-17	0.00244558	rs9469775	T	C	NA	NA	NA	-0.0022	0.0528551
tubulo-interstitial	k110.3	MIR711	0.176142	501	rs725310	T	C	0.408	0.00189	0.379	-0.0021	1.187e-14	0.000194509	rs11714876	C	G	NA	NA	NA	0.0028	0.53269
tubulo-interstitial	n56.1	TCTEX1D1	0.175901	129	rs3008859	C	G	0.373	0.00399	0.504	-0.0017	1.385e-08	0.000776761	rs11576752	C	G	0.158	0.105	0.9	-0.002	0.236276
glomerulus	k20.3	CYP1A2	0.175778	215	NA	NA	NA	NA	NA	NA	NA	NA	NA	rs74024019	A	G	NA	NA	NA	-0.0086	0.545141
glomerulus	k110.3	USP4	0.175589	501	rs112736626	A	G	0.672	0.00647	0.747	0.003	1.894e-11	9.4458e-05	rs11714876	C	G	NA	NA	NA	0.0028	0.53269
glomerulus	k59.1	MANBA	0.175532	313	rs4699032	T	C	0.257	0.00639	0.746	0.003	6.181e-28	0.0158431	rs2738926	T	C	-0.245	0.00841	0.777	-0.003	0.0195601
tubulo-interstitial	k73.5	TAPBP	0.175483	37	rs943472	T	C	-0.201	0.0033	0.473	0.0016	5.226e-06	0.0315796	rs62398943	A	C	-0.189	0.00566	0.561	0.0017	0.35729
tubulo-interstitial	k88.2	EXOC3-AS1	0.175394	10	rs55996436	A	G	-0.311	0.0138	0.691	0.0022	2.306e-12	0.0191034	rs17563161	A	G	0.304	0.0245	0.765	-0.0023	0.401462
glomerulus	k39.1	PHGR1	0.175295	42	NA	NA	NA	NA	NA	NA	NA	NA	NA	rs2928157	T	C	NA	NA	NA	-0.0035	0.911665
tubulo-interstitial	k110.1	RPL29	0.174947	154	NA	NA	NA	NA	NA	NA	NA	NA	NA	rs13079082	C	G	NA	NA	NA	-0.0025	0.126482
tubulo-interstitial	k20.4	NRG4	0.174919	8	rs71403520	T	C	-0.592	0.00697	0.594	0.0042	1.403e-15	0.00183352	rs12905847	T	C	-0.384	0.0204	0.743	0.0039	0.980967
glomerulus	k121.1	MARK1	0.174884	3	rs61830291	A	C	0.441	0.0376	0.897	-0.004	1.396e-17	0.937572	rs61830291	A	C	0.441	0.0376	0.897	-0.004	0.937572
glomerulus	k143.1	PPP1R15A	0.174602	7	rs281380	T	C	0.258	0.0225	0.863	-0.0021	7.767e-14	0.798653	rs281380	T	C	0.258	0.0225	0.863	-0.0021	0.798653
glomerulus	n134.1	VTI1B	0.174458	188	rs7144243	A	G	-0.334	0.000821	0.444	-0.0011	0.0009677	0.000891017	rs111598706	A	G	-0.208	0.0242	0.869	-0.0014	0.0566181
glomerulus	k52.2	DES	0.17418	1	rs112068790	T	C	0.654	0.0482	0.91	-0.0065	1.186e-14	0.991926	rs112068790	T	C	0.654	0.0482	0.91	-0.0065	0.991926
glomerulus	k73.8	C2	0.174057	1534	rs7889	C	G	-0.258	0.00787	0.771	-0.0009	0.00149	3.64895e-05	rs3997967	A	T	NA	NA	NA	-0.0021	0.441938
tubulo-interstitial	k110.1	NAA80	0.174056	154	rs4688759	T	C	-0.444	0.0138	0.692	-0.0029	1.317e-10	0.000774135	rs13079082	C	G	NA	NA	NA	-0.0025	0.126482
tubulo-interstitial	k73.1	H2BC1	0.173991	23	NA	NA	NA	NA	NA	NA	NA	NA	NA	rs3132947	T	G	NA	NA	NA	-0.0033	0.19916
tubulo-interstitial	k191.1	EFNA1	0.173976	7	NA	NA	NA	NA	NA	NA	NA	NA	NA	rs72704117	T	C	NA	NA	NA	-0.0062	0.607218
tubulo-interstitial	n46.2	SFN	0.173732	120	NA	NA	NA	NA	NA	NA	NA	NA	NA	rs11548324	T	C	NA	NA	NA	-0.003	0.0887754
glomerulus	k134.2	MDN1	0.173726	2	rs854922	A	G	0.362	0.0353	0.893	-0.0025	3.198e-07	0.905086	rs854922	A	G	0.362	0.0353	0.893	-0.0025	0.905086
glomerulus	k94.1	IL36RN	0.173724	4	rs11123169	T	C	-0.296	0.0297	0.882	0.0021	2.006e-13	0.962367	rs11123169	T	C	-0.296	0.0297	0.882	0.0021	0.962367
tubulo-interstitial	k21.1	TFDP2	0.173392	137	rs11706480	T	C	0.436	5.16e-11	2.52e-07	0.0044	1.646e-51	0.000303164	rs187877245	T	C	-0.407	0.00215	0.401	-0.0039	0.236501
glomerulus	n18.1	C8orf58	0.173172	48	rs3735893	A	G	-0.39	0.00155	0.545	-0.0019	2.822e-11	0.000639074	rs755935	T	C	-0.234	0.0676	0.925	-0.0022	0.578875
glomerulus	n95.2	UBOX5-AS1	0.173046	30	rs6051666	A	T	-0.237	0.0117	0.81	0.0017	1.145e-06	0.345837	rs6051666	A	T	-0.237	0.0117	0.81	0.0017	0.345837
tubulo-interstitial	k39.1	OIP5	0.172793	42	rs1717198	T	C	-0.275	0.00643	0.581	0.0033	1.842e-32	0.000490083	rs2928157	T	C	0.234	0.0212	0.747	-0.0035	0.911665
glomerulus	k17.2	LRP3	0.172784	2	rs4805801	T	C	-0.368	0.0371	0.896	0.0056	1.872e-58	0.0188669	rs35709439	T	C	-0.368	0.0371	0.896	0.0057	0.976137
glomerulus	k188.1	NOP14-AS1	0.172511	82	rs4690098	T	C	-0.506	0.00197	0.582	-0.0016	5.086e-07	0.0261546	rs11947277	T	C	NA	NA	NA	0.0017	0.162517
tubulo-interstitial	n51.1	TEX12	0.17228	137	rs1648390	A	C	-0.291	0.00198	0.388	0.0015	2.943e-07	0.000392767	rs1042752	A	G	NA	NA	NA	0.0018	0.0942295
tubulo-interstitial	k73.4	TUBB	0.172178	11	NA	NA	NA	NA	NA	NA	NA	NA	NA	rs41268932	A	G	NA	NA	NA	-0.0053	0.697215
tubulo-interstitial	k141.5	ITPK1	0.172084	16	rs7154944	T	G	-0.3	0.00303	0.459	0.0019	1.25e-07	0.000550403	rs60258091	A	T	0.207	0.0252	0.769	-0.0018	0.56874
glomerulus	n92.1	MAP3K19	0.171766	190	rs61134960	A	G	-0.387	0.0169	0.842	0.0018	3.171e-08	0.317878	rs61134960	A	G	-0.387	0.0169	0.842	0.0018	0.317878
glomerulus	k129.2	DUSP18	0.171715	8	rs4343559	C	G	-0.431	0.0355	0.894	0.0022	2.977e-10	0.278484	rs1807691	A	G	-0.429	0.0405	0.901	0.0022	0.28639
glomerulus	k73.4	ZNRD1	0.171626	11	NA	NA	NA	NA	NA	NA	NA	NA	NA	rs41268932	A	G	NA	NA	NA	-0.0053	0.697215
glomerulus	k73.5	MIR1275	0.171612	37	rs688209	T	G	-0.442	0.00958	0.79	-0.0016	3.264e-06	0.0477039	rs62398943	A	C	0.409	0.0429	0.904	0.0017	0.35729
glomerulus	k99.2	CHRNA4	0.171537	16	rs4809325	T	C	-0.617	0.00809	0.774	-0.0036	1.608e-12	0.00264976	rs2261092	A	G	-0.579	0.0437	0.905	-0.004	0.951914
glomerulus	k50.3	TRPM5	0.171287	11	rs9888189	T	C	0.506	0.0141	0.827	0.003	2.96e-15	0.00802466	rs2237886	T	C	0.361	0.0551	0.916	0.0031	0.53204
tubulo-interstitial	k62.3	CYP2D7	0.171164	64	rs1001587	T	C	0.472	0.00274	0.441	-0.0021	1.281e-09	0.000301694	rs116434743	A	G	NA	NA	NA	0.0048	0.37832
tubulo-interstitial	k141.1	RIN3	0.171159	27	rs11621587	C	G	0.429	0.00339	0.477	-0.0026	1.69e-13	0.0135518	rs35629566	C	G	-0.296	0.0322	0.796	0.0028	0.24776
tubulo-interstitial	k73.8	C6orf136	0.170938	1534	rs9262138	T	C	0.814	0.000175	0.0967	-0.0031	3.328e-07	8.31505e-05	rs3997967	A	T	NA	NA	NA	-0.0021	0.441938
glomerulus	k210.2	H2AX	0.170726	205	rs56133216	T	C	-0.504	0.00141	0.53	0.0014	4.552e-06	0.00779185	rs11217089	C	G	-0.0456	0.795	0.997	0.0028	0.315059
tubulo-interstitial	n134.1	RAD51B	0.170645	188	rs7144186	T	C	0.614	0.00388	0.5	0.0011	0.007013	6.26615e-05	rs111598706	A	G	-0.289	0.0186	0.731	-0.0014	0.0566181
glomerulus	k73.5	H1-4	0.17062	37	NA	NA	NA	NA	NA	NA	NA	NA	NA	rs62398943	A	C	NA	NA	NA	0.0017	0.35729
glomerulus	k73.8	SFTA2	0.170257	1534	rs9461650	A	G	-0.48	0.00423	0.696	0.0019	1.383e-06	4.96407e-05	rs3997967	A	T	NA	NA	NA	-0.0021	0.441938
glomerulus	k53.1	MAP3K13	0.170097	18	rs62291882	T	C	-0.261	0.0154	0.834	0.0033	1.37e-26	0.000989796	rs6444077	C	G	0.236	0.0273	0.877	-0.0035	0.904434
glomerulus	k153.2	CDH4	0.169715	47	rs61451566	T	C	0.49	0.0172	0.844	0.0028	2.398e-10	0.0244773	rs6142934	T	C	-0.475	0.0358	0.894	-0.0029	0.11797
glomerulus	k18.2	PGM5	0.169655	3	rs869950	A	T	-0.301	0.0338	0.89	-0.0032	1.352e-19	0.881966	rs869950	A	T	-0.301	0.0338	0.89	-0.0032	0.881966
glomerulus	k73.10	H1-4	0.169617	1482	rs113929425	A	G	-0.371	0.00766	0.768	-0.0053	2.786e-09	0.037493	rs6917350	A	G	NA	NA	NA	-0.0013	0.0611424
tubulo-interstitial	k145.1	NACC2	0.169572	12	rs2274116	T	C	-0.437	0.00505	0.542	0.0019	1.39e-10	0.003153	rs12684650	T	C	-0.36	0.0257	0.771	0.0021	0.26424
glomerulus	k88.3	CEP72	0.16955	19	rs12519065	A	G	-0.285	0.019	0.851	0.0021	1.234e-06	0.00355341	rs11747993	A	G	NA	NA	NA	-0.0021	0.314328
tubulo-interstitial	n10.1	ENTPD5	0.169489	93	rs17182432	A	G	-0.219	0.0215	0.749	-0.0026	7.47e-09	0.0088474	rs17569391	C	G	NA	NA	NA	0.0023	0.0961936
glomerulus	k76.5	LINC01006	0.169309	1	NA	NA	NA	NA	NA	NA	NA	NA	NA	rs9333592	T	C	NA	NA	NA	0.0053	0.999955
glomerulus	k73.7	H1-4	0.169116	124	rs113929425	A	G	-0.371	0.00766	0.768	-0.0053	2.786e-09	0.00946611	rs115740542	T	C	NA	NA	NA	-0.0026	0.439736
glomerulus	n46.2	TENT5B	0.168799	120	rs77608177	A	T	-0.854	0.00188	0.575	0.0028	1.081e-08	0.00726145	rs11548324	T	C	0.487	0.131	0.952	-0.003	0.0887754
glomerulus	n68.1	HOXA2	0.168647	29	NA	NA	NA	NA	NA	NA	NA	NA	NA	rs10232686	T	C	NA	NA	NA	-0.0017	0.051144
tubulo-interstitial	n159.1	RAPH1	0.168401	270	rs1174604	T	C	-0.242	0.000276	0.132	-0.0007	0.0197	4.34658e-05	rs2469953	T	C	-0.139	0.0135	0.688	-0.0014	0.14865
tubulo-interstitial	k32.1	SLC16A1	0.168236	4	rs12722725	T	C	-0.277	0.0259	0.772	0.0058	1.926e-45	0.492433	rs12722725	T	C	-0.277	0.0259	0.772	0.0058	0.492433
tubulo-interstitial	k73.9	SNHG32	0.167974	1861	rs3828922	T	C	-0.359	7.8e-06	0.00914	-0.0011	0.004499	4.74197e-06	rs9265546	A	G	NA	NA	NA	-0.0029	0.0685493
tubulo-interstitial	k73.3	TAF11	0.167844	9	NA	NA	NA	NA	NA	NA	NA	NA	NA	rs141130394	T	G	NA	NA	NA	0.0062	0.680117
tubulo-interstitial	n69.1	DRD4	0.167721	3	NA	NA	NA	NA	NA	NA	NA	NA	NA	rs117739035	T	G	NA	NA	NA	-0.0052	0.659376
glomerulus	k73.6	H1-4	0.167646	1121	rs113929425	A	G	-0.371	0.00766	0.768	-0.0053	2.786e-09	0.0373961	rs9469775	T	C	NA	NA	NA	-0.0022	0.0528551
glomerulus	n175.1	CCDC73	0.167603	41	rs35283331	A	C	-0.7	0.00976	0.792	0.0022	2.963e-05	0.00242004	rs145678014	T	G	-0.788	0.0357	0.894	0.0038	0.438261
glomerulus	k194.1	CYSRT1	0.167591	32	9:140077639_G_A	A	G	-0.377	0.00239	0.613	-0.0021	2.506e-09	0.0163936	9:140077729_G_A	A	G	-0.286	0.0149	0.831	-0.0022	0.249988
tubulo-interstitial	k73.2	SNHG32	0.167524	20	NA	NA	NA	NA	NA	NA	NA	NA	NA	rs3799354	A	C	NA	NA	NA	0.0042	0.145363
tubulo-interstitial	k52.1	STK11IP	0.167112	2	rs1078212	A	C	-0.27	0.0187	0.732	0.0035	4.334e-30	0.594396	rs1078212	A	C	-0.27	0.0187	0.732	0.0035	0.594396
glomerulus	n166.1	FAM114A1	0.167087	16	rs4833085	A	G	-0.197	0.0104	0.799	0.0017	6.477e-07	0.0132152	rs337603	A	G	-0.2	0.0107	0.802	0.0018	0.0917288
glomerulus	k44.2	SNORD68	0.166883	3	rs7206646	A	G	-0.333	0.00778	0.77	0.0031	1.351e-12	0.115327	rs4290474	C	G	-0.271	0.035	0.892	0.0032	0.769548
glomerulus	k2.1	DNAH3	0.166397	1	NA	NA	NA	NA	NA	NA	NA	NA	NA	rs77924615	A	G	NA	NA	NA	0.0106	1
glomerulus	k26.1	APTR	0.16631	32	rs62462679	A	G	-0.314	0.0135	0.823	0.0043	5.063e-46	0.0751945	rs11761228	T	C	-0.235	0.086	0.936	0.0043	0.0751945
tubulo-interstitial	k50.1	C11orf21	0.166179	4	rs163160	A	G	-0.445	0.00876	0.628	0.0037	1.257e-26	0.0178523	rs233438	A	G	-0.355	0.0418	0.824	0.0038	0.948415
glomerulus	k20.4	SNX33	0.166143	8	rs12905847	T	C	-0.382	0.0397	0.9	0.0039	7.336e-19	0.980967	rs12905847	T	C	-0.382	0.0397	0.9	0.0039	0.980967
glomerulus	k73.9	H1-4	0.166139	1861	rs113929425	A	G	-0.371	0.00766	0.768	-0.0053	2.786e-09	0.0411895	rs9265546	A	G	NA	NA	NA	-0.0029	0.0685493
glomerulus	k18.4	FXN	0.166086	37	rs11789244	A	G	0.555	0.0119	0.812	0.0024	0.001595	0.0206715	rs75851090	T	C	0.232	0.21	0.967	0.0033	0.220002
tubulo-interstitial	n6.1	ASXL2	0.165725	73	rs10180164	A	C	-0.513	0.00541	0.553	0.0065	3.185e-16	0.0106265	rs111350745	A	G	0.443	0.0515	0.843	-0.0066	0.0288248
glomerulus	k73.5	SLC44A4	0.165641	37	NA	NA	NA	NA	NA	NA	NA	NA	NA	rs62398943	A	C	NA	NA	NA	0.0017	0.35729
tubulo-interstitial	k66.2	TMEM37	0.165619	1	NA	NA	NA	NA	NA	NA	NA	NA	NA	rs114353587	T	C	NA	NA	NA	-0.0058	0.993125
tubulo-interstitial	k105.1	MIR1538	0.165457	33	rs244414	A	G	0.31	0.0183	0.729	0.003	3.245e-13	0.0730052	rs13331120	A	G	-0.301	0.0439	0.829	-0.0031	0.485247
glomerulus	k88.1	SLC6A18	0.164947	2	NA	NA	NA	NA	NA	NA	NA	NA	NA	rs434215	A	G	NA	NA	NA	-0.0039	0.931973
glomerulus	k73.3	MIR4646	0.164918	9	NA	NA	NA	NA	NA	NA	NA	NA	NA	rs141130394	T	G	NA	NA	NA	0.0062	0.680117
tubulo-interstitial	k30.1	ITCH	0.164745	1	rs6120738	A	C	-0.174	0.0192	0.735	0.0039	1.573e-33	0.998584	rs6120738	A	C	-0.174	0.0192	0.735	0.0039	0.998584
glomerulus	k129.1	NIPSNAP1	0.164661	93	rs960987	T	C	0.358	0.00938	0.788	0.0021	1.92e-14	0.00424026	rs9625908	T	C	0.255	0.064	0.923	0.0023	0.387552
tubulo-interstitial	k13.1	PRR30	0.164515	2	rs1260326	T	C	0.222	0.0216	0.75	0.0051	1.836e-74	0.819304	rs1260326	T	C	0.222	0.0216	0.75	0.0051	0.819304
glomerulus	k188.1	HTT	0.164178	82	rs62275880	A	T	0.222	0.0015	0.539	-0.0016	1.818e-07	0.0261546	rs11947277	T	C	-0.155	0.0268	0.876	0.0017	0.162517
tubulo-interstitial	n120.1	HMCN2	0.164128	27	rs113878403	T	C	-0.288	0.00541	0.553	-0.0024	3.139e-08	0.0584342	rs2304808	T	C	0.104	0.187	0.935	0.0019	0.3577
glomerulus	k191.2	YY1AP1	0.164117	4	rs4971092	T	C	0.299	0.0373	0.896	-0.0027	1.023e-10	0.831554	rs4971092	T	C	0.299	0.0373	0.896	-0.0027	0.831554
glomerulus	n66.1	GIMAP1	0.164065	1	rs3918226	T	C	-0.341	0.0398	0.9	-0.0033	8.891e-11	0.999499	rs3918226	T	C	-0.341	0.0398	0.9	-0.0033	0.999499
glomerulus	n15.1	ENPP2	0.163972	25	rs73703111	C	G	-0.217	0.00898	0.784	-0.002	1.738e-10	0.0111386	rs6982701	A	G	0.179	0.0315	0.885	0.0021	0.111847
glomerulus	k44.1	ZNF778	0.163773	19	rs164747	T	G	0.322	0.0047	0.711	0.0031	2.33e-30	0.0197531	rs2437957	A	G	-0.252	0.0375	0.897	-0.0032	0.648378
glomerulus	k37.6	LINC01116	0.163687	90	rs62175294	A	G	-0.551	0.0033	0.662	-0.0026	5.027e-14	0.00117294	rs1992909	A	G	0.213	0.0394	0.899	-0.0009	0.261047
glomerulus	k194.1	TMEM203	0.163582	32	9:140084376_G_A	A	G	0.48	0.00669	0.751	-0.0021	5.221e-10	0.0226957	9:140077729_G_A	A	G	0.319	0.0657	0.924	-0.0022	0.249988
tubulo-interstitial	n67.1	TTC34	0.16354	83	rs400132	T	C	0.329	0.0294	0.786	-0.002	4.3e-10	0.562374	rs400132	T	C	0.329	0.0294	0.786	-0.002	0.562374
glomerulus	k7.2	NACA2	0.1633	3	rs8073611	A	C	-0.306	0.0133	0.822	0.006	3.756e-66	0.300766	rs9905761	T	C	-0.228	0.0672	0.925	0.006	0.369229
tubulo-interstitial	n62.1	ATG101	0.163208	8	rs2277381	C	G	-0.377	0.0286	0.783	0.0026	1.388e-09	0.0484261	rs2277383	T	G	-0.361	0.044	0.829	0.0027	0.251076
glomerulus	n47.1	SPRYD3	0.163056	17	rs71455249	T	G	0.481	0.0335	0.889	-0.0025	2.163e-08	0.124602	rs111712108	A	G	NA	NA	NA	0.0026	0.224678
tubulo-interstitial	k32.1	RHOC	0.163046	4	rs12722725	T	C	0.272	0.0248	0.767	0.0058	1.926e-45	0.492433	rs12722725	T	C	0.272	0.0248	0.767	0.0058	0.492433
glomerulus	k73.3	H1-4	0.16259	9	NA	NA	NA	NA	NA	NA	NA	NA	NA	rs141130394	T	G	NA	NA	NA	0.0062	0.680117
glomerulus	n155.1	TMEM219	0.162115	74	rs56079926	T	C	0.242	0.000174	0.209	0.0014	2.032e-06	0.00519775	rs12446863	T	G	0.0821	0.24	0.971	0.0017	0.894585
tubulo-interstitial	k19.4	LRRC3C	0.16206	2	rs114777282	A	C	-0.377	0.0311	0.792	-0.0088	5.719e-19	0.765324	rs114777282	A	C	-0.377	0.0311	0.792	-0.0088	0.765324
glomerulus	k99.2	SLC2A4RG	0.161973	16	rs2427535	A	G	0.505	0.00247	0.618	-0.0036	1.119e-12	0.00267495	rs2261092	A	G	0.392	0.0413	0.902	-0.004	0.951914
tubulo-interstitial	k12.2	MEA1	0.161966	35	rs4466248	T	C	0.371	0.0112	0.663	-0.0036	2.475e-16	0.0410975	rs78014492	T	C	0.345	0.0458	0.832	-0.0037	0.163373
tubulo-interstitial	k73.3	ATAT1	0.161704	9	NA	NA	NA	NA	NA	NA	NA	NA	NA	rs141130394	T	G	NA	NA	NA	0.0062	0.680117
glomerulus	n157.1	DUSP14	0.161633	20	rs757209	A	G	-0.268	0.0122	0.814	-0.0014	8.131e-07	0.0640276	rs12601991	T	G	-0.271	0.0139	0.826	-0.0015	0.318826
glomerulus	k110.3	HYAL3	0.16159	501	rs112911401	T	C	0.986	0.00439	0.701	-0.0036	9.819e-10	0.000258804	rs11714876	C	G	NA	NA	NA	0.0028	0.53269
tubulo-interstitial	k31.4	MIR4756	0.161434	5	rs8121940	C	G	-0.26	0.0157	0.709	-0.0044	2.844e-38	0.109886	rs17217119	A	G	-0.248	0.0331	0.799	-0.0045	0.668292
glomerulus	k73.1	ZSCAN12P1	0.161159	23	NA	NA	NA	NA	NA	NA	NA	NA	NA	rs3132947	T	G	NA	NA	NA	-0.0033	0.19916
tubulo-interstitial	n194.1	POLR2E	0.161121	9	rs35004890	T	G	-0.301	0.0066	0.585	-0.0018	1.857e-07	0.0669978	rs34188292	C	G	-0.208	0.0416	0.824	-0.0019	0.519487
glomerulus	k220.1	TSPOAP1	0.161056	170	rs35288118	A	C	-0.347	0.00776	0.769	-0.0019	9.606e-09	0.000320306	rs7222087	A	T	NA	NA	NA	-0.0018	0.104715
glomerulus	n95.1	EBF4	0.160954	4	rs6084180	T	C	-0.331	0.0364	0.895	-0.002	1.335e-08	0.823955	rs6084180	T	C	-0.331	0.0364	0.895	-0.002	0.823955
glomerulus	k167.1	RABGEF1	0.160619	229	rs6971897	A	T	0.338	0.00431	0.699	-0.0019	9.666e-12	0.00492542	rs10807707	A	G	0.327	0.00678	0.752	-0.002	0.0426618
glomerulus	k73.6	MIR4646	0.160576	1121	rs15574	A	G	-0.318	0.015	0.832	-0.0017	2.304e-07	0.000511834	rs9469775	T	C	NA	NA	NA	-0.0022	0.0528551
glomerulus	k73.4	H1-4	0.160483	11	NA	NA	NA	NA	NA	NA	NA	NA	NA	rs41268932	A	G	NA	NA	NA	-0.0053	0.697215
tubulo-interstitial	k19.5	RARA	0.159859	436	rs12150079	A	G	0.264	0.00931	0.637	0.0015	1.429e-07	0.0182657	rs1031459	C	G	0.245	0.0261	0.773	0.0013	0.569805
tubulo-interstitial	k91.2	SPRYD4	0.159783	13	rs7298123	T	C	0.182	0.0123	0.677	0.0019	1.244e-08	0.308989	rs7298123	T	C	0.182	0.0123	0.677	0.0019	0.308989
glomerulus	n65.1	TUFM	0.159749	159	rs62037371	A	C	0.24	0.0134	0.823	0.0016	8.934e-09	0.00810511	rs11642449	T	C	0.216	0.0421	0.903	0.0017	0.0503627
glomerulus	k194.2	EXD3	0.159658	41	9:140145431_A_C	A	C	0.2	0.00827	0.776	-0.0018	6.436e-08	0.0643064	9:140149113_G_A	A	G	-0.156	0.0429	0.904	0.0018	0.127142
tubulo-interstitial	n32.2	AMPD3	0.159587	191	rs10840421	T	C	0.515	8.06e-05	0.0559	-0.0011	0.001541	0.000220063	rs61878123	A	G	NA	NA	NA	0.0014	0.307339
tubulo-interstitial	n23.1	HNF4G	0.159117	13	rs1464093	A	G	-0.184	0.0125	0.678	-0.0024	1.777e-12	0.0769133	rs1375647	A	G	0.2	0.0228	0.757	0.0024	0.0769133
tubulo-interstitial	k44.2	PRDM7	0.158479	3	NA	NA	NA	NA	NA	NA	NA	NA	NA	rs4290474	C	G	NA	NA	NA	0.0032	0.769548
tubulo-interstitial	n154.1	LINC01311	0.158424	55	rs73158808	C	G	-0.484	0.00659	0.585	0.0019	4.885e-08	0.0170073	rs61752573	T	C	-0.302	0.0612	0.858	0.002	0.14731
glomerulus	n55.1	FAM186A	0.158225	261	rs11169571	T	C	-0.426	0.00106	0.486	0.0016	5.854e-09	0.000752452	rs7966357	C	G	-0.324	0.0192	0.852	0.0019	0.21006
glomerulus	k223.1	SLC30A10	0.158113	143	rs2789793	T	C	-0.482	0.00844	0.778	-0.0013	0.0002825	0.00215728	rs1694592	A	G	-0.34	0.0933	0.939	-0.0015	0.0478849
tubulo-interstitial	k45.2	IGF2	0.158076	1	rs17885785	T	C	0.366	0.0412	0.823	-0.0028	6.032e-16	0.997343	rs17885785	T	C	0.366	0.0412	0.823	-0.0028	0.997343
glomerulus	n160.1	EIF5	0.157987	178	rs57344120	T	C	-0.233	0.00859	0.78	-0.0014	4.353e-06	0.00990472	rs10144051	A	C	-0.218	0.0105	0.8	-0.0014	0.00990472
glomerulus	k30.2	MMP24OS	0.157818	251	rs6120889	A	G	-0.432	0.00102	0.478	-0.0022	2.149e-11	0.00264744	rs639763	T	C	-0.41	0.002	0.584	-0.0024	0.115255
tubulo-interstitial	k45.2	LSP1	0.157755	1	rs17885785	T	C	0.353	0.0412	0.823	-0.0028	6.032e-16	0.997343	rs17885785	T	C	0.353	0.0412	0.823	-0.0028	0.997343
tubulo-interstitial	n95.1	CPXM1	0.157511	4	rs6084184	A	G	-0.428	0.000508	0.193	-0.0019	1.985e-08	0.0676903	rs6084180	T	C	-0.371	0.00149	0.34	-0.002	0.823955
glomerulus	k36.1	ZNF585A	0.157228	50	rs55718806	T	C	0.352	0.0106	0.801	0.0034	5.507e-34	0.0119482	rs17249336	T	C	NA	NA	NA	0.0035	0.544659
glomerulus	k128.4	MIR206	0.156898	208	rs10456654	T	C	0.683	0.00107	0.488	-0.0012	0.0003304	0.00137473	rs10456652	T	G	0.346	0.0954	0.94	-0.0018	0.501458
glomerulus	k20.4	ULK3	0.156889	8	NA	NA	NA	NA	NA	NA	NA	NA	NA	rs12905847	T	C	NA	NA	NA	0.0039	0.980967
tubulo-interstitial	k73.1	H1-6	0.156887	23	NA	NA	NA	NA	NA	NA	NA	NA	NA	rs3132947	T	G	NA	NA	NA	-0.0033	0.19916
glomerulus	n46.2	TMEM222	0.156796	120	rs2504785	A	G	-0.496	0.00281	0.638	0.003	1.872e-08	0.0664265	rs11548324	T	C	0.254	0.283	0.975	-0.003	0.0887754
tubulo-interstitial	k73.3	SPDEF	0.156699	9	rs10214450	T	C	-0.626	0.0429	0.827	0.0056	5.255e-17	0.000820525	rs141130394	T	G	NA	NA	NA	0.0062	0.680117
tubulo-interstitial	k220.2	TSPOAP1-AS1	0.156677	8	rs7216856	A	G	-0.287	0.013	0.684	-0.0017	8.958e-07	0.129946	rs7221205	A	G	-0.279	0.016	0.712	-0.0017	0.131233
tubulo-interstitial	k20.2	CPLX3	0.156638	1	rs2472297	T	C	0.299	0.0356	0.807	0.0038	1.937e-33	1	rs2472297	T	C	0.299	0.0356	0.807	0.0038	1
tubulo-interstitial	n70.1	MAFG-DT	0.156599	18	rs7501521	T	C	-0.35	0.0206	0.744	0.002	8.171e-10	0.00475297	rs12449763	A	T	0.29	0.0611	0.858	-0.0022	0.497053
tubulo-interstitial	n11.1	E2F3	0.156562	1	rs9465741	A	C	0.222	0.0226	0.756	0.0023	1.92e-16	0.992248	rs9465741	A	C	0.222	0.0226	0.756	0.0023	0.992248
tubulo-interstitial	k204.1	TRIM11	0.156521	196	rs417237	T	G	-0.312	0.00778	0.61	0.0017	4.07e-10	0.261745	rs417237	T	G	-0.312	0.00778	0.61	0.0017	0.261745
glomerulus	k194.2	CYSRT1	0.1562	41	9:140158014_C_G	C	G	0.224	0.00989	0.793	-0.0017	5.992e-07	0.0105241	9:140149113_G_A	A	G	-0.193	0.0299	0.882	0.0018	0.127142
tubulo-interstitial	k45.3	MIR4686	0.1562	45	rs7115054	A	G	-0.479	0.00167	0.359	0.0027	6.541e-19	0.000335427	rs78299129	T	C	0.44	0.00825	0.619	-0.0031	0.286321
tubulo-interstitial	k110.2	IQCF2	0.155878	193	NA	NA	NA	NA	NA	NA	NA	NA	NA	rs3733045	A	G	NA	NA	NA	-0.0022	0.0274999
glomerulus	k73.4	ABT1	0.155692	11	NA	NA	NA	NA	NA	NA	NA	NA	NA	rs41268932	A	G	NA	NA	NA	-0.0053	0.697215
tubulo-interstitial	k119.1	AQP4	0.155605	4	rs162000	A	C	0.257	0.014	0.694	-0.002	3.423e-12	0.320936	rs151245	T	G	0.238	0.0203	0.742	-0.002	0.320936
tubulo-interstitial	k73.11	ATAT1	0.15539	2163	rs1264541	A	C	0.45	0.00167	0.359	-0.003	1.179e-05	5.26735e-06	rs17215231	T	C	NA	NA	NA	0.0027	0.0764237
glomerulus	k73.9	TRIM27	0.155341	1861	rs113195035	A	G	1.01	0.000309	0.287	-0.0048	0.0005752	2.25546e-05	rs9265546	A	G	NA	NA	NA	-0.0029	0.0685493
tubulo-interstitial	n145.1	WNT9B	0.155209	19	rs73988203	T	C	0.671	0.0456	0.832	-0.0046	3.53e-07	0.00774269	rs62071986	T	C	NA	NA	NA	-0.0042	0.901306
tubulo-interstitial	k73.4	OR2H1	0.155018	11	NA	NA	NA	NA	NA	NA	NA	NA	NA	rs41268932	A	G	NA	NA	NA	-0.0053	0.697215
glomerulus	k73.11	H1-4	0.154975	2163	rs113929425	A	G	-0.371	0.00766	0.768	-0.0053	2.786e-09	0.03706	rs17215231	T	C	NA	NA	NA	0.0027	0.0764237
tubulo-interstitial	k73.8	SNHG32	0.154957	1534	rs15574	A	G	-0.2	0.00201	0.39	-0.0017	2.304e-07	0.000715165	rs3997967	A	T	NA	NA	NA	-0.0021	0.441938
glomerulus	k71.1	XKR6	0.154835	2	NA	NA	NA	NA	NA	NA	NA	NA	NA	rs7012814	A	G	NA	NA	NA	0.0029	0.502816
tubulo-interstitial	k37.5	HAGLR	0.154808	104	rs2252895	A	G	0.426	0.000574	0.207	0.0001	0.6814	0.000228068	rs12472159	C	G	NA	NA	NA	0.0022	0.389983
tubulo-interstitial	n119.1	ATP6V0A2	0.154725	80	rs7961449	A	T	0.292	0.00496	0.54	0.0016	2.794e-08	0.00608175	rs11057413	A	G	-0.248	0.0307	0.791	-0.0018	0.262308
tubulo-interstitial	k208.1	FOXE3	0.154724	18	rs688540	A	G	-0.299	0.0362	0.809	-0.0025	8.733e-10	0.906675	rs688540	A	G	-0.299	0.0362	0.809	-0.0025	0.906675
glomerulus	k162.1	SLC8A1	0.154389	1	rs2301343	T	G	0.289	0.0373	0.896	-0.0024	1.36e-14	0.999432	rs2301343	T	G	0.289	0.0373	0.896	-0.0024	0.999432
glomerulus	k218.2	E4F1	0.15431	16	rs338787	A	G	-0.318	0.0144	0.828	0.0021	6.735e-07	0.0022054	rs75510884	A	G	-0.345	0.0221	0.862	-0.0029	0.399041
tubulo-interstitial	k127.1	DHRS11	0.1542	38	rs35751000	A	G	-0.242	0.0122	0.676	0.002	3.548e-13	0.00418526	rs12150665	T	C	0.238	0.0154	0.707	-0.0021	0.0404949
tubulo-interstitial	k19.5	PSMD3	0.154005	436	rs35557848	T	C	-0.453	0.00144	0.336	0.0007	0.03877	0.0183712	rs1031459	C	G	-0.268	0.0405	0.821	0.0013	0.569805
glomerulus	k205.1	VCL	0.153932	252	rs703258	A	T	-0.224	0.00348	0.67	0.0019	6.256e-10	0.00379012	rs7904939	A	G	0.175	0.0246	0.87	-0.002	0.047804
tubulo-interstitial	k91.1	NACA	0.153869	20	NA	NA	NA	NA	NA	NA	NA	NA	NA	rs7397189	T	G	NA	NA	NA	-0.0032	0.397406
glomerulus	k210.1	USP2-AS1	0.153575	198	rs531280	A	C	-0.451	0.000283	0.274	0.0014	1.013e-06	0.00046341	rs1064193	A	T	0.0621	0.683	0.995	-0.0017	0.067468
tubulo-interstitial	k129.1	TBC1D10A	0.153508	93	rs5997535	A	G	-0.255	0.00751	0.605	0.0021	2.592e-13	0.00191915	rs9625908	T	C	-0.213	0.0486	0.838	0.0023	0.387552
tubulo-interstitial	k22.1	GTPBP4	0.153454	1	rs80282103	A	T	-0.262	0.0316	0.794	0.0083	2.608e-62	0.999935	rs80282103	A	T	-0.262	0.0316	0.794	0.0083	0.999935
tubulo-interstitial	k2.1	PDILT	0.153335	1	rs77924615	A	G	0.307	0.0391	0.818	0.0106	2.15e-200	1	rs77924615	A	G	0.307	0.0391	0.818	0.0106	1
glomerulus	k110.3	TREX1	0.153148	501	rs9311423	A	C	-0.32	0.00661	0.75	0.0021	7.266e-15	0.000203539	rs11714876	C	G	NA	NA	NA	0.0028	0.53269
glomerulus	n67.1	PANK4	0.152786	83	rs2222217	A	G	0.335	0.0277	0.878	0.0017	9.03e-10	0.00120638	rs400132	T	C	-0.364	0.0317	0.886	-0.002	0.562374
glomerulus	n67.1	TNFRSF14	0.152657	83	rs262641	A	G	0.388	0.0033	0.663	0.0018	5.445e-09	0.00837366	rs400132	T	C	-0.197	0.203	0.966	-0.002	0.562374
tubulo-interstitial	k16.1	NFATC1	0.152517	1	rs8096658	C	G	0.195	0.0231	0.759	0.0052	6.4e-71	0.996914	rs8096658	C	G	0.195	0.0231	0.759	0.0052	0.996914
glomerulus	k73.8	ABT1	0.152499	1534	rs806967	C	G	0.681	0.0264	0.875	-0.0064	0.000203	1.45842e-05	rs3997967	A	T	NA	NA	NA	-0.0021	0.441938
glomerulus	k30.1	GSS	0.152282	1	rs6120738	A	C	-0.264	0.036	0.894	0.0039	1.573e-33	0.998584	rs6120738	A	C	-0.264	0.036	0.894	0.0039	0.998584
glomerulus	k53.2	TBCCD1	0.151997	11	rs12638263	A	C	0.225	0.0122	0.814	0.0029	5.748e-17	0.00535852	rs1356291	T	C	0.189	0.0366	0.895	0.003	0.116222
glomerulus	n132.1	PDE7B	0.151831	100	rs9389330	A	G	0.231	0.00574	0.733	-0.0013	3.86e-06	0.00209704	rs9321531	A	G	-0.173	0.0351	0.893	0.0016	0.258921
glomerulus	n73.1	ATP5IF1	0.151618	68	rs2078348	T	C	-0.305	0.00345	0.669	-0.0019	4.07e-10	0.00872263	rs11247763	T	G	-0.256	0.0404	0.9	-0.002	0.0755516
tubulo-interstitial	k73.4	AGER	0.151431	11	rs2022059	C	G	-0.484	0.0411	0.823	0.0051	3.46e-17	0.0822593	rs41268932	A	G	NA	NA	NA	-0.0053	0.697215
glomerulus	k73.5	HCP5	0.15142	37	NA	NA	NA	NA	NA	NA	NA	NA	NA	rs62398943	A	C	NA	NA	NA	0.0017	0.35729
glomerulus	k139.2	LEAP2	0.151187	26	rs11242113	A	G	0.306	0.01	0.795	0.0025	4.904e-13	0.0669383	rs6874639	A	G	-0.301	0.012	0.812	-0.0025	0.0684637
glomerulus	k121.1	MTARC1	0.151177	3	rs61830291	A	C	-0.432	0.0519	0.913	-0.004	1.396e-17	0.937572	rs61830291	A	C	-0.432	0.0519	0.913	-0.004	0.937572
glomerulus	k73.3	C2	0.151068	9	NA	NA	NA	NA	NA	NA	NA	NA	NA	rs141130394	T	G	NA	NA	NA	0.0062	0.680117
glomerulus	k73.6	TRIM27	0.151001	1121	rs113195035	A	G	1.01	0.000309	0.287	-0.0048	0.0005752	1.30112e-05	rs9469775	T	C	NA	NA	NA	-0.0022	0.0528551
glomerulus	k33.2	ST13	0.150981	60	rs139916	A	G	-0.303	0.042	0.903	-0.0024	1.26e-13	0.117666	rs139916	A	G	-0.303	0.042	0.903	-0.0024	0.117666
tubulo-interstitial	k67.4	G6PC2	0.150803	10	rs4668134	A	T	0.432	0.0458	0.832	-0.0106	2.602e-18	0.705232	rs4668134	A	T	0.432	0.0458	0.832	-0.0106	0.705232
glomerulus	n95.1	MIR1292	0.150789	4	rs6084180	T	C	0.369	0.0451	0.906	-0.002	1.335e-08	0.823955	rs6084180	T	C	0.369	0.0451	0.906	-0.002	0.823955
glomerulus	n167.1	CAMTA2	0.15067	84	rs3514	C	G	-0.306	0.0157	0.836	-0.0018	3.013e-06	0.000351297	rs2302316	A	G	0.235	0.0216	0.86	0.0018	0.693955
glomerulus	k73.10	MIR4646	0.150572	1482	rs15574	A	G	-0.318	0.015	0.832	-0.0017	2.304e-07	0.000485726	rs6917350	A	G	NA	NA	NA	-0.0013	0.0611424
glomerulus	k73.6	ABT1	0.150571	1121	rs73736567	A	G	0.616	0.0274	0.877	-0.0051	3.065e-07	0.00654588	rs9469775	T	C	NA	NA	NA	-0.0022	0.0528551
tubulo-interstitial	k119.1	AQP4-AS1	0.150369	4	rs162000	A	C	0.259	0.0225	0.755	-0.002	3.423e-12	0.320936	rs151245	T	G	0.224	0.0442	0.829	-0.002	0.320936
glomerulus	n163.1	FGF3	0.150324	43	rs73512559	A	G	0.481	0.00602	0.739	-0.0019	4.574e-06	0.0174261	rs117962002	T	C	0.349	0.148	0.956	-0.0026	0.191704
glomerulus	k73.11	MIR4646	0.150309	2163	rs9469042	T	C	-0.655	0.00837	0.777	-0.0028	0.0006677	4.10702e-06	rs17215231	T	C	NA	NA	NA	0.0027	0.0764237
tubulo-interstitial	n29.3	MPV17L2	0.150305	3	rs78030362	A	G	-0.582	0.032	0.795	0.0034	2.412e-10	0.474452	rs78030362	A	G	-0.582	0.032	0.795	0.0034	0.474452
tubulo-interstitial	k73.4	PRRT1	0.150251	11	rs2022059	C	G	0.509	0.0405	0.821	0.0051	3.46e-17	0.0822593	rs41268932	A	G	NA	NA	NA	-0.0053	0.697215
glomerulus	k73.7	HCP5	0.150109	124	rs1065356	A	G	-0.202	0.0111	0.805	-0.0018	1.287e-07	0.000416674	rs115740542	T	C	NA	NA	NA	-0.0026	0.439736
glomerulus	k61.1	KNG1	0.14992	15	rs5029975	T	C	-0.264	0.0115	0.809	-0.0029	2.041e-22	0.0279618	rs13095338	T	C	0.243	0.0228	0.864	0.003	0.73279
glomerulus	n1.1	SPATC1	0.149853	4	rs11786739	A	G	-0.652	0.0648	0.923	0.0053	1.332e-17	0.498815	rs11786739	A	G	-0.652	0.0648	0.923	0.0053	0.498815
glomerulus	k73.6	MIR1275	0.149481	1121	rs16885998	T	G	0.578	0.00765	0.768	-0.0038	3.256e-08	0.00462336	rs9469775	T	C	0.199	0.191	0.964	-0.0022	0.0528551
glomerulus	k139.4	CDC42SE2	0.149078	244	rs2107511	A	G	0.316	0.000916	0.462	0.0017	3.722e-07	0.000787223	rs6595989	T	C	0.268	0.0193	0.852	0.0019	0.0325101
tubulo-interstitial	k99.2	OPRL1	0.14892	16	rs6011067	C	G	-0.45	0.0102	0.65	0.0036	7.76e-13	0.00265013	rs2261092	A	G	0.404	0.0512	0.843	-0.004	0.951914
glomerulus	n96.1	SCFD2	0.148887	76	rs6856301	T	C	0.4	0.0125	0.816	0.0021	3.576e-08	0.00721501	rs140701820	T	C	0.168	0.439	0.986	0.0028	0.0561858
glomerulus	k99.1	GMEB2	0.148699	4	rs72629024	C	G	0.354	0.0297	0.882	0.0036	3.514e-18	0.851237	rs72629024	C	G	0.354	0.0297	0.882	0.0036	0.851237
glomerulus	k73.6	C2	0.14866	1121	rs15574	A	G	-0.267	0.00805	0.773	-0.0017	2.304e-07	0.000511834	rs9469775	T	C	NA	NA	NA	-0.0022	0.0528551
tubulo-interstitial	k110.3	SFMBT1	0.148384	501	rs2564956	T	C	-0.575	2.02e-11	1.07e-07	-0.0021	8.003e-15	0.000123066	rs11714876	C	G	0.294	0.0484	0.837	0.0028	0.53269
glomerulus	k110.2	BAP1	0.148367	193	rs17052259	A	G	-0.306	0.00747	0.765	-0.0022	3.885e-15	0.0261973	rs3733045	A	G	-0.233	0.0529	0.914	-0.0022	0.0274999
glomerulus	k73.5	ABT1	0.148353	37	NA	NA	NA	NA	NA	NA	NA	NA	NA	rs62398943	A	C	NA	NA	NA	0.0017	0.35729
tubulo-interstitial	k20.5	ETFA	0.148194	1	NA	NA	NA	NA	NA	NA	NA	NA	NA	rs145727191	A	G	NA	NA	NA	-0.0099	0.999288
tubulo-interstitial	k125.1	KCNK10	0.148159	129	rs12433026	T	G	0.352	0.00239	0.418	0.0021	3.312e-13	0.00112775	rs1102829	T	C	-0.0956	0.417	0.972	-0.0023	0.147168
glomerulus	n14.1	DYNLL1	0.147866	4	NA	NA	NA	NA	NA	NA	NA	NA	NA	rs1800574	T	C	NA	NA	NA	-0.0063	0.484338
glomerulus	n88.1	ETS1	0.14775	8	rs12792061	A	G	-0.166	0.00718	0.76	0.0019	6.263e-09	0.0674977	rs12575164	T	C	0.137	0.0251	0.871	-0.002	0.584635
tubulo-interstitial	k73.2	OR2H1	0.147648	20	NA	NA	NA	NA	NA	NA	NA	NA	NA	rs3799354	A	C	NA	NA	NA	0.0042	0.145363
glomerulus	k73.10	C2	0.147555	1482	rs15574	A	G	-0.267	0.00805	0.773	-0.0017	2.304e-07	0.000485726	rs6917350	A	G	NA	NA	NA	-0.0013	0.0611424
glomerulus	k73.11	ABT1	0.147416	2163	rs6456714	C	G	-0.372	0.0148	0.831	0.0017	3.206e-08	5.03108e-06	rs17215231	T	C	NA	NA	NA	0.0027	0.0764237
glomerulus	k73.3	ZNRD1	0.147159	9	NA	NA	NA	NA	NA	NA	NA	NA	NA	rs141130394	T	G	NA	NA	NA	0.0062	0.680117
glomerulus	k82.2	THADA	0.147083	117	rs7609256	A	C	0.399	0.00565	0.731	0.0041	3.05e-20	0.00891535	rs7599781	T	C	0.157	0.28	0.975	0.0042	0.0756471
glomerulus	k73.4	BTN1A1	0.14695	11	NA	NA	NA	NA	NA	NA	NA	NA	NA	rs41268932	A	G	NA	NA	NA	-0.0053	0.697215
tubulo-interstitial	n146.1	ABCD3	0.146765	91	rs1158254	A	C	-0.192	0.00173	0.365	0.0015	4.512e-08	0.00180429	rs10493872	T	G	0.152	0.039	0.817	-0.0018	0.43287
glomerulus	k73.8	TNXB	0.146699	1534	rs3130621	T	C	-0.424	0.00152	0.541	0.0035	5.749e-24	9.45697e-05	rs3997967	A	T	NA	NA	NA	-0.0021	0.441938
glomerulus	k73.1	H2AC14	0.146437	23	NA	NA	NA	NA	NA	NA	NA	NA	NA	rs3132947	T	G	NA	NA	NA	-0.0033	0.19916
tubulo-interstitial	n118.1	ASAH2	0.146409	2	rs10824855	A	G	0.237	0.0311	0.793	0.0018	7.803e-09	0.498653	rs10824855	A	G	0.237	0.0311	0.793	0.0018	0.498653
tubulo-interstitial	k218.2	MLST8	0.146323	16	rs338787	A	G	0.264	0.017	0.72	0.0021	6.735e-07	0.0022054	rs75510884	A	G	-0.244	0.0362	0.809	-0.0029	0.399041
glomerulus	k220.1	RAD51C	0.146279	170	rs35288118	A	C	-0.401	0.00359	0.674	-0.0019	9.606e-09	0.000320306	rs7222087	A	T	-0.234	0.02	0.855	-0.0018	0.104715
glomerulus	k73.7	SLC44A4	0.146236	124	rs1065356	A	G	-0.264	0.013	0.819	-0.0018	1.287e-07	0.000416674	rs115740542	T	C	NA	NA	NA	-0.0026	0.439736
glomerulus	k126.1	DLEU7	0.146235	3	NA	NA	NA	NA	NA	NA	NA	NA	NA	rs1326122	A	C	NA	NA	NA	-0.0077	0.534899
glomerulus	k31.2	SUMO1P1	0.146111	2	rs2762943	T	G	0.56	0.057	0.917	0.0052	9.694e-22	0.919332	rs2762943	T	G	0.56	0.057	0.917	0.0052	0.919332
tubulo-interstitial	k14.1	TET3	0.146111	4	rs10182082	C	G	0.238	0.0242	0.764	-0.0064	2.803e-84	0.249118	rs10182082	C	G	0.238	0.0242	0.764	-0.0064	0.249118
tubulo-interstitial	k45.3	TSSC4	0.146031	45	rs11043143	T	C	-0.311	0.0104	0.652	0.0006	0.07078	0.0271628	rs78299129	T	C	0.237	0.0951	0.893	-0.0031	0.286321
glomerulus	n29.3	SUGP2	0.146021	3	NA	NA	NA	NA	NA	NA	NA	NA	NA	rs78030362	A	G	NA	NA	NA	0.0034	0.474452
glomerulus	k76.8	LINC01006	0.145957	81	rs12535434	T	C	-0.409	2.72e-06	0.0101	-0.0012	2.853e-05	0.000350558	rs28691751	A	C	NA	NA	NA	-0.003	0.240346
tubulo-interstitial	n67.1	GABRD	0.145722	83	rs400132	T	C	-0.32	0.0273	0.778	-0.002	4.3e-10	0.562374	rs400132	T	C	-0.32	0.0273	0.778	-0.002	0.562374
tubulo-interstitial	k73.7	OR2H1	0.145523	124	NA	NA	NA	NA	NA	NA	NA	NA	NA	rs115740542	T	C	NA	NA	NA	-0.0026	0.439736
tubulo-interstitial	n65.1	NUPR1	0.145502	159	rs4788083	A	G	-0.273	0.000939	0.271	-0.0014	3.371e-07	0.00029262	rs11642449	T	C	0.203	0.0183	0.729	0.0017	0.0503627
tubulo-interstitial	k205.1	PLA2G12B	0.145486	252	NA	NA	NA	NA	NA	NA	NA	NA	NA	rs7904939	A	G	NA	NA	NA	-0.002	0.047804
tubulo-interstitial	k20.3	UBE2Q2	0.145322	215	rs1498198	T	C	-0.417	0.00977	0.644	-0.0094	2.088e-27	0.00209268	rs74024019	A	G	-0.409	0.0487	0.838	-0.0086	0.545141
tubulo-interstitial	k201.1	ABLIM3	0.145195	7	rs4705067	C	G	-0.192	0.00999	0.647	-0.0019	1.092e-08	0.162174	rs10044814	T	C	-0.122	0.11	0.903	-0.0019	0.162174
glomerulus	k73.9	VARS1	0.144986	1861	rs9267542	T	C	-0.365	0.00309	0.653	-0.0013	0.0001895	7.19674e-06	rs9265546	A	G	NA	NA	NA	-0.0029	0.0685493
tubulo-interstitial	k73.5	H3C3	0.144881	37	NA	NA	NA	NA	NA	NA	NA	NA	NA	rs62398943	A	C	NA	NA	NA	0.0017	0.35729
glomerulus	k80.1	PSRC1	0.14483	11	rs1765756	A	G	-0.424	0.013	0.82	0.0032	2.523e-23	0.0600284	rs72646553	C	G	0.331	0.0547	0.915	-0.0032	0.118703
glomerulus	k73.6	TAF11	0.144813	1121	rs146639070	T	C	-0.343	0.0103	0.798	-0.0038	2.847e-08	0.00467463	rs9469775	T	C	NA	NA	NA	-0.0022	0.0528551
tubulo-interstitial	k196.1	PSMD12	0.144798	7	rs12450700	T	G	-0.208	0.00959	0.641	-0.0017	2.497e-09	0.161268	rs12450700	T	G	-0.208	0.00959	0.641	-0.0017	0.161268
tubulo-interstitial	k38.2	MIR4489	0.14474	1	NA	NA	NA	NA	NA	NA	NA	NA	NA	rs34400381	A	G	NA	NA	NA	0.0076	1
tubulo-interstitial	k73.7	ATAT1	0.144299	124	rs3094128	T	C	-0.229	0.00614	0.574	0.003	1.143e-17	0.000130187	rs115740542	T	C	NA	NA	NA	-0.0026	0.439736
glomerulus	n84.1	TMEM247	0.144155	30	rs66509167	A	G	0.391	0.00114	0.497	-0.0014	1.149e-06	0.00267259	rs1867783	C	G	-0.25	0.0547	0.915	0.0017	0.459979
glomerulus	k73.1	H3C2	0.143957	23	NA	NA	NA	NA	NA	NA	NA	NA	NA	rs3132947	T	G	NA	NA	NA	-0.0033	0.19916
glomerulus	n78.1	OR4P4	0.143911	1351	rs11229680	C	G	-0.501	0.0069	0.755	-0.0018	4.711e-05	0.00265949	rs11828353	C	G	0.39	0.0196	0.853	0.002	0.0281637
glomerulus	k73.8	BTN1A1	0.14378	1534	rs73736568	A	T	-0.563	0.0405	0.901	-0.0051	3.412e-07	0.00819346	rs3997967	A	T	NA	NA	NA	-0.0021	0.441938
glomerulus	k37.1	HOXD4	0.143517	3	NA	NA	NA	NA	NA	NA	NA	NA	NA	rs187355703	C	G	NA	NA	NA	0.0117	0.806651
glomerulus	k101.1	OR52N4	0.14345	54	rs445586	A	G	-0.356	0.00359	0.674	0.0028	3.804e-16	0.000892923	rs10769061	C	G	0.254	0.0249	0.871	-0.0029	0.0209482
glomerulus	k38.2	SLC25A45	0.143369	1	NA	NA	NA	NA	NA	NA	NA	NA	NA	rs34400381	A	G	NA	NA	NA	0.0076	1
tubulo-interstitial	k73.10	H3C3	0.143325	1482	rs1408271	A	T	0.301	0.0186	0.731	-0.001	0.001029	1.65943e-05	rs6917350	A	G	NA	NA	NA	-0.0013	0.0611424
tubulo-interstitial	k126.2	DLEU2	0.143252	11	rs3116616	C	G	-0.304	0.013	0.684	-0.0025	7.249e-15	0.000460616	rs3118919	A	G	0.277	0.0332	0.8	0.0027	0.126944
tubulo-interstitial	k73.4	HSPA1A	0.142907	11	rs2022059	C	G	0.371	0.0293	0.786	0.0051	3.46e-17	0.0822593	rs41268932	A	G	NA	NA	NA	-0.0053	0.697215
glomerulus	k73.11	ZNRD1	0.142891	2163	rs11965452	A	C	0.865	5.86e-07	0.00273	-0.0032	9.223e-05	8.55473e-06	rs17215231	T	C	NA	NA	NA	0.0027	0.0764237
glomerulus	k73.8	LST1	0.142661	1534	rs2524101	C	G	0.236	0.00197	0.582	0.0026	1.223e-15	4.15878e-05	rs3997967	A	T	NA	NA	NA	-0.0021	0.441938
tubulo-interstitial	k73.4	ZSCAN12	0.14239	11	NA	NA	NA	NA	NA	NA	NA	NA	NA	rs41268932	A	G	NA	NA	NA	-0.0053	0.697215
glomerulus	k73.7	ABT1	0.142363	124	rs6456714	C	G	-0.372	0.0148	0.831	0.0017	3.206e-08	0.000223506	rs115740542	T	C	NA	NA	NA	-0.0026	0.439736
tubulo-interstitial	k43.1	RHNO1	0.142352	27	rs56059431	A	G	-0.503	0.0121	0.674	0.0043	3.348e-16	0.0817924	rs61907354	T	C	0.4	0.0364	0.81	-0.0044	0.243327
glomerulus	k73.6	BTN1A1	0.142264	1121	rs73736568	A	T	-0.563	0.0405	0.901	-0.0051	3.412e-07	0.00734006	rs9469775	T	C	NA	NA	NA	-0.0022	0.0528551
tubulo-interstitial	k218.1	DNASE1L2	0.142254	1	NA	NA	NA	NA	NA	NA	NA	NA	NA	rs113956264	T	C	NA	NA	NA	0.0075	1
glomerulus	n124.1	LIPJ	0.142052	84	rs11594050	T	C	-0.497	0.00142	0.531	0.0014	2.583e-06	0.00039628	rs10736354	T	C	-0.33	0.0257	0.873	0.0017	0.0682037
tubulo-interstitial	k30.2	ACSS2	0.141997	251	rs6058224	A	G	0.222	0.0094	0.638	-0.0024	7.043e-13	0.0581455	rs639763	T	C	0.144	0.15	0.923	-0.0024	0.115255
glomerulus	k73.3	ABT1	0.141884	9	NA	NA	NA	NA	NA	NA	NA	NA	NA	rs141130394	T	G	NA	NA	NA	0.0062	0.680117
tubulo-interstitial	k73.8	ATAT1	0.141792	1534	rs3094128	T	C	-0.229	0.00614	0.574	0.003	1.143e-17	0.00114963	rs3997967	A	T	NA	NA	NA	-0.0021	0.441938
glomerulus	k73.8	H1-4	0.141754	1534	rs113929425	A	G	-0.371	0.00766	0.768	-0.0053	2.786e-09	0.0189756	rs3997967	A	T	NA	NA	NA	-0.0021	0.441938
glomerulus	k52.1	ANKZF1	0.141652	2	rs55760516	A	G	0.244	0.0158	0.836	-0.0035	2.698e-30	0.397671	rs1078212	A	C	-0.17	0.107	0.945	0.0035	0.594396
tubulo-interstitial	k73.6	OR2H1	0.14162	1121	rs7751705	T	C	-0.633	0.00248	0.425	-0.004	0.0002467	2.30056e-05	rs9469775	T	C	NA	NA	NA	-0.0022	0.0528551
glomerulus	k73.9	C2	0.141606	1861	rs9469051	C	G	-0.366	0.00323	0.66	-0.0011	0.005838	5.04737e-06	rs9265546	A	G	NA	NA	NA	-0.0029	0.0685493
glomerulus	n92.1	TMEM163	0.141578	190	rs1592	A	C	0.514	0.000285	0.276	0.0015	1.317e-07	0.00132498	rs61134960	A	G	0.249	0.0973	0.941	0.0018	0.317878
tubulo-interstitial	k55.1	EFHD2	0.141511	44	rs6690043	A	G	-0.215	0.0163	0.714	-0.0031	7.335e-26	0.00757635	rs6667182	T	C	-0.213	0.0168	0.719	-0.0032	0.235196
glomerulus	k47.1	SLC22A13	0.141317	78	rs1841776	T	C	0.288	0.0073	0.762	-0.0031	3.213e-29	0.000649465	rs1381798	A	G	-0.27	0.0359	0.894	0.0033	0.775879
tubulo-interstitial	k73.6	H3C3	0.141234	1121	rs1408271	A	T	0.301	0.0186	0.731	-0.001	0.001029	1.12432e-05	rs9469775	T	C	NA	NA	NA	-0.0022	0.0528551
tubulo-interstitial	k80.2	C1orf194	0.141191	6	rs602633	T	G	0.325	0.0253	0.769	-0.0033	2.217e-23	0.0159076	rs660240	T	C	0.304	0.0441	0.829	-0.0034	0.704963
glomerulus	k73.1	MIR4640	0.141101	23	NA	NA	NA	NA	NA	NA	NA	NA	NA	rs3132947	T	G	NA	NA	NA	-0.0033	0.19916
tubulo-interstitial	k73.9	H3C3	0.141058	1861	rs1408271	A	T	0.301	0.0186	0.731	-0.001	0.001029	1.77192e-05	rs9265546	A	G	NA	NA	NA	-0.0029	0.0685493
glomerulus	k135.1	LRRC15	0.140963	2	rs10933711	T	C	-0.292	0.0187	0.85	0.0024	2.944e-14	0.0622393	rs9823161	A	G	-0.272	0.0451	0.906	0.0025	0.937713
glomerulus	n155.1	ZNF48	0.140897	74	rs12447165	T	C	0.297	0.0246	0.87	0.0013	8.516e-06	0.00116603	rs12446863	T	G	0.258	0.0371	0.896	0.0017	0.894585
tubulo-interstitial	k73.7	H3C3	0.140875	124	rs76756178	T	C	0.526	0.0331	0.799	-0.0053	2.628e-09	0.00981779	rs115740542	T	C	NA	NA	NA	-0.0026	0.439736
glomerulus	k73.4	TRIM27	0.140855	11	NA	NA	NA	NA	NA	NA	NA	NA	NA	rs41268932	A	G	NA	NA	NA	-0.0053	0.697215
glomerulus	k73.11	TRIM27	0.140609	2163	rs113195035	A	G	1.01	0.000309	0.287	-0.0048	0.0005752	2.51217e-05	rs17215231	T	C	NA	NA	NA	0.0027	0.0764237
glomerulus	k73.9	ABT1	0.140605	1861	rs806967	C	G	0.681	0.0264	0.875	-0.0064	0.000203	7.1567e-06	rs9265546	A	G	NA	NA	NA	-0.0029	0.0685493
glomerulus	k194.2	TOR4A	0.140592	41	9:140146651_T_C	T	C	-0.247	0.00773	0.769	-0.0016	2.297e-06	0.00462504	9:140149113_G_A	A	G	0.178	0.054	0.915	0.0018	0.127142
glomerulus	k73.10	ABT1	0.140482	1482	rs73736567	A	G	0.616	0.0274	0.877	-0.0051	3.065e-07	0.00502555	rs6917350	A	G	NA	NA	NA	-0.0013	0.0611424
glomerulus	k110.3	CISH	0.140422	501	rs62257807	T	C	1.22	0.00179	0.568	-0.0036	2.121e-09	0.000259062	rs11714876	C	G	NA	NA	NA	0.0028	0.53269
glomerulus	k55.2	SLC25A34	0.14039	88	rs11260709	T	C	-0.355	0.0273	0.877	0.002	1.208e-11	0.0704607	rs16849195	A	G	0.229	0.104	0.944	-0.002	0.0741042
glomerulus	k67.1	PPIG	0.140312	2	rs2302694	A	G	-0.267	0.0213	0.859	-0.0044	1.847e-22	0.500498	rs2302694	A	G	-0.267	0.0213	0.859	-0.0044	0.500498
glomerulus	n154.1	ESS2	0.140295	55	rs17743444	A	G	-0.329	0.0247	0.87	-0.0019	5.041e-08	0.0170073	rs61752573	T	C	0.329	0.0431	0.904	0.002	0.14731
tubulo-interstitial	k80.2	GSTM2	0.140258	6	rs602633	T	G	-0.305	0.025	0.767	-0.0033	2.217e-23	0.0159076	rs660240	T	C	-0.296	0.0361	0.809	-0.0034	0.704963
glomerulus	k73.3	TRIM27	0.14017	9	NA	NA	NA	NA	NA	NA	NA	NA	NA	rs141130394	T	G	NA	NA	NA	0.0062	0.680117
glomerulus	k139.3	IL3	0.140161	61	rs10479001	T	C	-0.66	0.0134	0.823	-0.0047	1.789e-12	0.000465795	rs115926813	A	G	NA	NA	NA	-0.0055	0.269103
glomerulus	k73.5	HSPA1B	0.140124	37	NA	NA	NA	NA	NA	NA	NA	NA	NA	rs62398943	A	C	NA	NA	NA	0.0017	0.35729
glomerulus	k117.1	HCCAT5	0.140022	2	rs2068360	T	C	-0.19	0.0253	0.872	0.0024	8.908e-16	0.499999	rs1858800	T	C	-0.174	0.0288	0.88	0.0024	0.499999
glomerulus	k73.5	ZNRD1	0.139998	37	NA	NA	NA	NA	NA	NA	NA	NA	NA	rs62398943	A	C	NA	NA	NA	0.0017	0.35729
glomerulus	k171.2	UGT1A7	0.139832	32	rs78648245	T	C	0.492	0.00327	0.662	0.0015	1.52e-05	0.00755909	rs62195072	T	C	-0.317	0.0454	0.907	-0.0017	0.484941
glomerulus	k73.7	LINC01016	0.139781	124	rs523892	A	G	-0.275	0.01	0.795	0.0014	5.455e-05	0.000324567	rs115740542	T	C	NA	NA	NA	-0.0026	0.439736
tubulo-interstitial	k36.1	ZNF567	0.139776	50	NA	NA	NA	NA	NA	NA	NA	NA	NA	rs17249336	T	C	NA	NA	NA	0.0035	0.544659
tubulo-interstitial	n24.1	RBM42	0.139758	2	rs3814995	T	C	0.233	0.0336	0.801	0.0022	7.54e-13	0.915174	rs3814995	T	C	0.233	0.0336	0.801	0.0022	0.915174
glomerulus	k169.1	ARSB	0.139724	35	rs3797538	A	G	0.202	0.0139	0.825	0.0021	2.36e-12	0.0220995	rs17223387	C	G	-0.156	0.0939	0.94	-0.0022	0.238859
tubulo-interstitial	n1.1	MROH6	0.139595	4	rs11786739	A	G	0.543	0.062	0.859	0.0053	1.332e-17	0.498815	rs11786739	A	G	0.543	0.062	0.859	0.0053	0.498815
glomerulus	k20.5	ULK3	0.13954	1	NA	NA	NA	NA	NA	NA	NA	NA	NA	rs145727191	A	G	NA	NA	NA	-0.0099	0.999288
tubulo-interstitial	k73.11	OR2H1	0.139539	2163	rs6935708	T	C	0.835	0.00199	0.388	0.0041	0.00239	6.542e-06	rs17215231	T	C	NA	NA	NA	0.0027	0.0764237
tubulo-interstitial	k73.1	SLC17A3	0.139307	23	NA	NA	NA	NA	NA	NA	NA	NA	NA	rs3132947	T	G	NA	NA	NA	-0.0033	0.19916
glomerulus	k73.5	BTN1A1	0.139284	37	NA	NA	NA	NA	NA	NA	NA	NA	NA	rs62398943	A	C	NA	NA	NA	0.0017	0.35729
tubulo-interstitial	k170.1	CALB2	0.139232	182	rs71403864	T	C	0.35	0.00426	0.515	0.0017	6.623e-09	0.000118863	rs10852508	A	G	NA	NA	NA	-0.002	0.05541
glomerulus	k73.11	BTN1A1	0.139203	2163	rs73736568	A	T	-0.563	0.0405	0.901	-0.0051	3.412e-07	0.0144518	rs17215231	T	C	NA	NA	NA	0.0027	0.0764237
tubulo-interstitial	n125.1	TP53INP1	0.139152	49	rs76185048	T	C	0.305	0.0156	0.708	0.0018	1.527e-08	0.0339987	rs3133634	A	T	-0.163	0.109	0.903	-0.0019	0.263619
tubulo-interstitial	k68.1	DACH1	0.139058	27	rs9599882	A	G	0.282	0.00203	0.392	0.0026	1.767e-20	0.0171112	rs303937	A	T	0.142	0.0826	0.883	0.0027	0.321698
glomerulus	k210.1	CCDC84	0.138756	198	rs2155824	A	T	0.284	0.00779	0.77	-0.0015	2.378e-06	0.000265267	rs1064193	A	T	0.2	0.0244	0.869	-0.0017	0.067468
tubulo-interstitial	k73.10	H2BC8	0.138699	1482	rs9467602	T	C	-0.671	0.00339	0.477	-0.0048	1.329e-07	0.0010547	rs6917350	A	G	NA	NA	NA	-0.0013	0.0611424
tubulo-interstitial	k65.1	RPL11	0.138518	11	rs644749	T	C	-0.159	0.0179	0.726	-0.0028	1.904e-15	0.158983	rs61777134	A	G	-0.148	0.028	0.781	-0.0028	0.158983
glomerulus	k161.1	TMEM14A	0.138499	106	rs6900265	C	G	0.279	0.00732	0.762	0.0018	3.03e-09	0.000437163	rs1009063	A	T	-0.244	0.0319	0.886	-0.002	0.0293598
tubulo-interstitial	k73.5	H2BC8	0.138482	37	NA	NA	NA	NA	NA	NA	NA	NA	NA	rs62398943	A	C	NA	NA	NA	0.0017	0.35729
glomerulus	k173.1	PCSK9	0.138473	3	rs17413465	A	C	-0.391	0.0434	0.905	0.0025	1.01e-12	0.882723	rs17413465	A	C	-0.391	0.0434	0.905	0.0025	0.882723
glomerulus	k36.1	SPRED3	0.138464	50	rs17249336	T	C	0.259	0.043	0.904	0.0035	2.012e-29	0.544659	rs17249336	T	C	0.259	0.043	0.904	0.0035	0.544659
tubulo-interstitial	k73.10	OR2H1	0.138077	1482	rs7751705	T	C	-0.633	0.00248	0.425	-0.004	0.0002467	2.69973e-05	rs6917350	A	G	NA	NA	NA	-0.0013	0.0611424
tubulo-interstitial	k218.1	MLST8	0.138039	1	NA	NA	NA	NA	NA	NA	NA	NA	NA	rs113956264	T	C	NA	NA	NA	0.0075	1
tubulo-interstitial	k110.2	LSMEM2	0.137994	193	NA	NA	NA	NA	NA	NA	NA	NA	NA	rs3733045	A	G	NA	NA	NA	-0.0022	0.0274999
tubulo-interstitial	k45.3	KCNQ1	0.1379	45	rs7932594	A	G	0.331	0.00656	0.585	0.002	5.341e-09	0.00055764	rs78299129	T	C	-0.306	0.01	0.648	-0.0031	0.286321
glomerulus	k123.3	FMO3	0.137896	69	rs909531	T	C	-0.383	0.00509	0.721	0.0017	9.083e-07	0.00144098	rs2001129	T	G	NA	NA	NA	0.0018	0.120738
glomerulus	k73.10	ZNRD1	0.137889	1482	rs112965058	T	C	0.865	5.86e-07	0.00273	-0.0033	6.827e-05	1.12493e-05	rs6917350	A	G	NA	NA	NA	-0.0013	0.0611424
tubulo-interstitial	k110.1	IQCF6	0.137787	154	NA	NA	NA	NA	NA	NA	NA	NA	NA	rs13079082	C	G	NA	NA	NA	-0.0025	0.126482
glomerulus	k44.1	GAS8-AS1	0.137399	19	rs164747	T	G	0.302	0.0268	0.876	0.0031	2.33e-30	0.0197531	rs2437957	A	G	-0.294	0.0406	0.901	-0.0032	0.648378
glomerulus	k21.1	XRN1	0.137349	137	rs77652962	T	C	0.475	0.0042	0.695	0.0027	4.006e-07	0.000400517	rs187877245	T	C	-0.159	0.307	0.978	-0.0039	0.236501
glomerulus	k17.1	DPY19L3	0.137328	18	rs10404771	T	G	-0.19	0.00539	0.727	-0.0031	2.116e-19	0.0571137	rs8105526	A	G	-0.0771	0.23	0.97	-0.0031	0.136342
tubulo-interstitial	k73.3	SMIM29	0.137302	9	rs10214450	T	C	-0.55	0.0521	0.844	0.0056	5.255e-17	0.000820525	rs141130394	T	G	NA	NA	NA	0.0062	0.680117
tubulo-interstitial	k57.1	EDEM3	0.137267	1	NA	NA	NA	NA	NA	NA	NA	NA	NA	rs78444298	A	G	NA	NA	NA	-0.012	1
glomerulus	k194.2	MAN1B1-DT	0.137261	41	9:140148189_G_T	T	G	0.284	0.0242	0.869	0.0018	1.362e-07	0.0646505	9:140149113_G_A	A	G	0.293	0.0269	0.876	0.0018	0.127142
tubulo-interstitial	k223.1	EPRS1	0.137216	143	rs2789794	T	C	0.218	0.00545	0.555	-0.0013	0.0001536	0.00215728	rs1694592	A	G	0.209	0.024	0.763	-0.0015	0.0478849
tubulo-interstitial	k188.1	MSANTD1	0.137211	82	rs1203105	A	T	-0.564	0.000513	0.194	-0.0022	1.212e-06	0.000442474	rs11947277	T	C	0.159	0.12	0.908	0.0017	0.162517
tubulo-interstitial	k73.7	H2BC8	0.137157	124	rs9467602	T	C	-0.671	0.00339	0.477	-0.0048	1.329e-07	0.000270995	rs115740542	T	C	NA	NA	NA	-0.0026	0.439736
tubulo-interstitial	k73.3	H3C3	0.137147	9	NA	NA	NA	NA	NA	NA	NA	NA	NA	rs141130394	T	G	NA	NA	NA	0.0062	0.680117
tubulo-interstitial	k55.2	CELA2A	0.137147	88	NA	NA	NA	NA	NA	NA	NA	NA	NA	rs16849195	A	G	NA	NA	NA	-0.002	0.0741042
glomerulus	n153.1	ARF4	0.137057	228	rs13070284	C	G	-0.249	0.00534	0.726	0.0018	2.47e-07	0.00222673	rs6445918	T	G	-0.177	0.029	0.88	0.0017	0.633713
tubulo-interstitial	k73.3	OR2H1	0.137007	9	NA	NA	NA	NA	NA	NA	NA	NA	NA	rs141130394	T	G	NA	NA	NA	0.0062	0.680117
glomerulus	n31.1	MPL	0.136993	20	rs2991340	A	G	0.309	0.0199	0.855	-0.0019	4.707e-12	0.0332629	rs1198975	A	G	0.282	0.0333	0.889	-0.002	0.288108
tubulo-interstitial	k88.3	BRD9	0.136873	19	rs57041537	C	G	-0.397	0.00716	0.598	-0.0023	2.426e-07	0.0395742	rs11747993	A	G	0.16	0.192	0.937	-0.0021	0.314328
tubulo-interstitial	k73.6	H2BC8	0.136821	1121	rs9467602	T	C	-0.671	0.00339	0.477	-0.0048	1.329e-07	0.000909313	rs9469775	T	C	NA	NA	NA	-0.0022	0.0528551
glomerulus	k120.1	IL20RB	0.136786	128	rs4038586	T	C	-0.39	0.0148	0.831	-0.0024	2.144e-14	0.00044881	rs10512990	T	G	NA	NA	NA	0.0026	0.113803
tubulo-interstitial	k110.2	CAMKV	0.136651	193	NA	NA	NA	NA	NA	NA	NA	NA	NA	rs3733045	A	G	NA	NA	NA	-0.0022	0.0274999
tubulo-interstitial	k34.2	MYCN	0.136534	26	rs7597232	C	G	0.321	0.00821	0.618	-0.0029	2.811e-19	0.0233608	rs7557240	T	C	0.216	0.0945	0.892	-0.0029	0.0637141
tubulo-interstitial	k73.4	H3C3	0.136394	11	NA	NA	NA	NA	NA	NA	NA	NA	NA	rs41268932	A	G	NA	NA	NA	-0.0053	0.697215
glomerulus	k73.1	TUBB	0.136147	23	NA	NA	NA	NA	NA	NA	NA	NA	NA	rs3132947	T	G	NA	NA	NA	-0.0033	0.19916
glomerulus	k73.5	VARS1	0.136125	37	NA	NA	NA	NA	NA	NA	NA	NA	NA	rs62398943	A	C	NA	NA	NA	0.0017	0.35729
glomerulus	k123.4	FMO3	0.136114	66	rs12406572	A	C	0.392	0.00505	0.72	-0.0016	1.186e-06	0.000470003	rs16843855	T	G	NA	NA	NA	-0.0019	0.119358
tubulo-interstitial	k73.4	H2BC8	0.1359	11	NA	NA	NA	NA	NA	NA	NA	NA	NA	rs41268932	A	G	NA	NA	NA	-0.0053	0.697215
tubulo-interstitial	k73.7	OR2B3	0.13584	124	NA	NA	NA	NA	NA	NA	NA	NA	NA	rs115740542	T	C	NA	NA	NA	-0.0026	0.439736
glomerulus	k91.2	PAN2	0.135829	13	rs2638301	A	G	-0.335	0.0284	0.879	0.0022	3.389e-08	0.0170135	rs7298123	T	C	-0.242	0.0398	0.9	0.0019	0.308989
glomerulus	n101.1	NINJ1	0.135795	14	rs1127857	C	G	-0.407	0.00746	0.764	-0.0019	6.393e-07	0.00399336	rs13284407	T	G	-0.292	0.0148	0.831	-0.0023	0.736011
tubulo-interstitial	k88.2	BRD9	0.135752	10	rs55996436	A	G	-0.332	0.0229	0.757	0.0022	2.306e-12	0.0191034	rs17563161	A	G	0.292	0.0618	0.859	-0.0023	0.401462
tubulo-interstitial	n137.1	MAGOH	0.135733	1	NA	NA	NA	NA	NA	NA	NA	NA	NA	rs1183394	A	G	NA	NA	NA	0.0026	0.997318
tubulo-interstitial	k19.3	GSDMA	0.135717	10	NA	NA	NA	NA	NA	NA	NA	NA	NA	rs533075	T	C	NA	NA	NA	0.0021	0.230528
tubulo-interstitial	k73.9	H2BC8	0.135688	1861	rs9467602	T	C	-0.671	0.00339	0.477	-0.0048	1.329e-07	0.000922255	rs9265546	A	G	NA	NA	NA	-0.0029	0.0685493
glomerulus	k139.3	MIR3936	0.135659	61	rs11242111	A	G	0.436	0.0513	0.913	-0.0041	4.856e-11	0.000726728	rs115926813	A	G	NA	NA	NA	-0.0055	0.269103
glomerulus	n24.1	CAPNS1	0.135483	2	rs3814995	T	C	-0.19	0.0304	0.883	0.0022	7.54e-13	0.915174	rs3814995	T	C	-0.19	0.0304	0.883	0.0022	0.915174
glomerulus	k32.2	TAFA3	0.135329	41	rs61818174	A	G	-0.491	0.00154	0.544	0.0008	0.006677	0.000430556	rs78366259	A	G	NA	NA	NA	0.0039	0.846301
tubulo-interstitial	k73.5	OR2H1	0.135098	37	NA	NA	NA	NA	NA	NA	NA	NA	NA	rs62398943	A	C	NA	NA	NA	0.0017	0.35729
tubulo-interstitial	k73.10	ATAT1	0.134901	1482	rs3094128	T	C	-0.229	0.00614	0.574	0.003	1.143e-17	0.00185606	rs6917350	A	G	NA	NA	NA	-0.0013	0.0611424
glomerulus	k99.2	MIR4326	0.134893	16	rs2262311	T	C	-0.464	0.0654	0.924	-0.0036	1.657e-12	0.00264386	rs2261092	A	G	-0.464	0.0654	0.924	-0.004	0.951914
tubulo-interstitial	k5.2	UIMC1	0.134834	2	NA	NA	NA	NA	NA	NA	NA	NA	NA	rs116402366	A	G	NA	NA	NA	0.0082	0.689443
glomerulus	n39.1	CDK5R2	0.134743	13	rs12987171	C	G	-0.259	0.0171	0.843	-0.0019	1.142e-10	0.0010443	rs17462630	C	G	NA	NA	NA	0.0022	0.945929
tubulo-interstitial	k73.3	H2BC8	0.134701	9	NA	NA	NA	NA	NA	NA	NA	NA	NA	rs141130394	T	G	NA	NA	NA	0.0062	0.680117
glomerulus	k171.2	UGT1A10	0.134614	32	rs838708	A	G	0.373	0.0162	0.838	-0.0015	3.513e-07	0.0130249	rs62195072	T	C	0.301	0.0388	0.899	-0.0017	0.484941
glomerulus	k3.2	SCARB2	0.134601	2	rs6839100	A	G	-0.172	0.0227	0.864	0.0064	1.774e-85	0.917386	rs6839100	A	G	-0.172	0.0227	0.864	0.0064	0.917386
glomerulus	n29.1	ATP13A1	0.134551	29	rs73002956	A	G	-0.419	0.017	0.842	0.0035	1.073e-12	0.102727	rs56255430	A	C	-0.31	0.0745	0.929	0.0036	0.51842
glomerulus	k73.10	TRIM27	0.134422	1482	rs113195035	A	G	1.01	0.000309	0.287	-0.0048	0.0005752	1.40851e-05	rs6917350	A	G	NA	NA	NA	-0.0013	0.0611424
glomerulus	k157.1	MEG3	0.134388	5	rs3742379	T	C	0.265	0.0366	0.895	-0.0021	2.75e-12	0.0279592	rs12432201	T	C	-0.263	0.0384	0.898	0.0022	0.274469
tubulo-interstitial	k110.1	ARIH2	0.134222	154	rs35115732	T	C	-0.245	0.0181	0.728	-0.0024	1.173e-16	0.00636766	rs13079082	C	G	NA	NA	NA	-0.0025	0.126482
glomerulus	n4.1	SNORD36B	0.134198	3	rs9411378	A	C	-0.346	0.023	0.865	0.0025	4.976e-14	0.333107	rs2519093	T	C	-0.245	0.162	0.959	0.0025	0.333107
tubulo-interstitial	k191.1	MEF2D	0.13413	7	NA	NA	NA	NA	NA	NA	NA	NA	NA	rs72704117	T	C	NA	NA	NA	-0.0062	0.607218
glomerulus	n29.2	BORCS8	0.134023	14	NA	NA	NA	NA	NA	NA	NA	NA	NA	rs845332	C	G	NA	NA	NA	-0.0021	0.313619
tubulo-interstitial	k194.1	PNPLA7	0.134016	32	9:140084376_G_A	A	G	0.36	0.0141	0.695	-0.0021	5.221e-10	0.0226957	9:140077729_G_A	A	G	0.336	0.0267	0.776	-0.0022	0.249988
tubulo-interstitial	k54.1	RERG	0.13372	7	rs10846156	T	G	-0.161	0.0213	0.748	-0.004	4.127e-31	0.929347	rs10846156	T	G	-0.161	0.0213	0.748	-0.004	0.929347
glomerulus	k73.11	SLC44A4	0.133635	2163	rs1144709	T	C	-0.402	0.000195	0.223	-0.0014	2.617e-05	2.06812e-05	rs17215231	T	C	NA	NA	NA	0.0027	0.0764237
tubulo-interstitial	n14.1	RNF10	0.133589	4	NA	NA	NA	NA	NA	NA	NA	NA	NA	rs1800574	T	C	NA	NA	NA	-0.0063	0.484338
glomerulus	k194.1	LRRC26	0.13345	32	9:140093288_G_A	A	G	0.445	0.00552	0.729	-0.0021	4.073e-10	0.0311105	9:140077729_G_A	A	G	0.243	0.123	0.95	-0.0022	0.249988
tubulo-interstitial	k73.11	H3C3	0.133137	2163	rs1408271	A	T	0.301	0.0186	0.731	-0.001	0.001029	2.83599e-05	rs17215231	T	C	NA	NA	NA	0.0027	0.0764237
glomerulus	k73.2	TUBB	0.133111	20	NA	NA	NA	NA	NA	NA	NA	NA	NA	rs3799354	A	C	NA	NA	NA	0.0042	0.145363
tubulo-interstitial	k139.2	IL13	0.132567	26	rs757105	T	C	0.314	0.0174	0.723	0.0024	1.089e-12	0.00334842	rs6874639	A	G	-0.246	0.0818	0.882	-0.0025	0.0684637
tubulo-interstitial	k169.1	BHMT	0.132559	35	rs17223387	C	G	-0.236	0.0027	0.439	-0.0022	4.325e-11	0.238859	rs17223387	C	G	-0.236	0.0027	0.439	-0.0022	0.238859
glomerulus	k73.3	BTN1A1	0.132346	9	NA	NA	NA	NA	NA	NA	NA	NA	NA	rs141130394	T	G	NA	NA	NA	0.0062	0.680117
glomerulus	k110.3	RPL29	0.132283	501	rs6810027	A	C	1	0.0034	0.666	0.003	6.34e-07	0.00011886	rs11714876	C	G	NA	NA	NA	0.0028	0.53269
glomerulus	k62.3	CYP2D7	0.132011	64	rs2743453	A	G	-0.458	0.00638	0.746	0.0021	2.27e-10	0.000133882	rs116434743	A	G	NA	NA	NA	0.0048	0.37832
glomerulus	k73.5	H2BC9	0.131943	37	NA	NA	NA	NA	NA	NA	NA	NA	NA	rs62398943	A	C	NA	NA	NA	0.0017	0.35729
glomerulus	k188.1	GRK4	0.131904	82	rs28478452	A	G	0.366	0.00775	0.769	-0.0014	2.967e-05	0.000944263	rs11947277	T	C	-0.243	0.0611	0.921	0.0017	0.162517
glomerulus	k75.1	RNF152	0.13189	17	rs4940525	T	C	-0.213	0.00367	0.677	0.0034	2.262e-25	0.00154478	rs1119497	A	G	-0.172	0.016	0.837	0.0035	0.0704193
tubulo-interstitial	k73.7	HLA-A	0.131745	124	NA	NA	NA	NA	NA	NA	NA	NA	NA	rs115740542	T	C	NA	NA	NA	-0.0026	0.439736
glomerulus	n46.2	ARID1A	0.131737	120	NA	NA	NA	NA	NA	NA	NA	NA	NA	rs11548324	T	C	NA	NA	NA	-0.003	0.0887754
glomerulus	n69.1	IFITM3	0.1317	3	NA	NA	NA	NA	NA	NA	NA	NA	NA	rs117739035	T	G	NA	NA	NA	-0.0052	0.659376
tubulo-interstitial	k73.11	H2BC8	0.131652	2163	rs3823151	A	C	0.669	0.00207	0.395	0.0032	0.0001074	6.87127e-06	rs17215231	T	C	NA	NA	NA	0.0027	0.0764237
tubulo-interstitial	k73.4	SNHG32	0.131569	11	rs2022059	C	G	-0.362	0.0136	0.69	0.0051	3.46e-17	0.0822593	rs41268932	A	G	NA	NA	NA	-0.0053	0.697215
glomerulus	k73.10	H2BC9	0.131484	1482	rs9467699	T	C	0.296	0.00954	0.79	-0.0055	3.095e-05	2.13014e-05	rs6917350	A	G	NA	NA	NA	-0.0013	0.0611424
tubulo-interstitial	k73.4	LY6G6D	0.131474	11	rs2022059	C	G	0.424	0.0417	0.824	0.0051	3.46e-17	0.0822593	rs41268932	A	G	NA	NA	NA	-0.0053	0.697215
tubulo-interstitial	n87.1	TNK2	0.131437	7	NA	NA	NA	NA	NA	NA	NA	NA	NA	rs13059257	T	C	NA	NA	NA	-0.0054	0.328873
tubulo-interstitial	k105.1	VPS4A	0.131262	33	rs244414	A	G	-0.32	0.0333	0.8	0.003	3.245e-13	0.0730052	rs13331120	A	G	0.319	0.0616	0.859	-0.0031	0.485247
tubulo-interstitial	k73.4	GTF2H4	0.13099	11	NA	NA	NA	NA	NA	NA	NA	NA	NA	rs41268932	A	G	NA	NA	NA	-0.0053	0.697215
glomerulus	k73.7	TRIM26	0.130885	124	NA	NA	NA	NA	NA	NA	NA	NA	NA	rs115740542	T	C	NA	NA	NA	-0.0026	0.439736
glomerulus	k73.9	BTN1A1	0.130871	1861	rs73736568	A	T	-0.563	0.0405	0.901	-0.0051	3.412e-07	0.00639635	rs9265546	A	G	NA	NA	NA	-0.0029	0.0685493
glomerulus	k20.2	ETFA	0.130706	1	NA	NA	NA	NA	NA	NA	NA	NA	NA	rs2472297	T	C	NA	NA	NA	0.0038	1
glomerulus	k73.10	BTN1A1	0.130659	1482	rs73736568	A	T	-0.563	0.0405	0.901	-0.0051	3.412e-07	0.0055369	rs6917350	A	G	NA	NA	NA	-0.0013	0.0611424
glomerulus	k19.5	ERBB2	0.130641	436	rs35557848	T	C	0.549	0.00623	0.743	0.0007	0.03877	0.0183712	rs1031459	C	G	0.31	0.0552	0.916	0.0013	0.569805
glomerulus	k12.4	TTBK1	0.13052	39	rs831304	A	G	-0.265	0.0218	0.86	0.0028	9.064e-11	0.0145619	rs1214763	T	C	-0.252	0.0878	0.937	0.0029	0.0926915
tubulo-interstitial	k73.2	OR2B3	0.130231	20	NA	NA	NA	NA	NA	NA	NA	NA	NA	rs3799354	A	C	NA	NA	NA	0.0042	0.145363
glomerulus	k97.2	PMEPA1	0.130182	12	rs737092	T	C	-0.24	0.0268	0.876	0.002	2.923e-13	0.369737	rs737092	T	C	-0.24	0.0268	0.876	0.002	0.369737
tubulo-interstitial	n153.1	ASB14	0.130161	228	rs6777887	A	G	-0.31	0.00794	0.613	0.0018	4.384e-07	0.00222673	rs6445918	T	G	-0.242	0.0317	0.794	0.0017	0.633713
glomerulus	k30.2	RALY	0.130142	251	rs13045068	C	G	-0.188	0.00375	0.68	0.0016	6.633e-08	0.00181299	rs639763	T	C	NA	NA	NA	-0.0024	0.115255
tubulo-interstitial	n1.1	SCX	0.130122	4	rs11786739	A	G	0.541	0.0838	0.884	0.0053	1.332e-17	0.498815	rs11786739	A	G	0.541	0.0838	0.884	0.0053	0.498815
glomerulus	k141.4	BTBD7	0.130056	36	rs6575306	A	G	0.284	0.0101	0.796	-0.002	1.041e-08	0.0416614	rs12431502	A	G	-0.183	0.171	0.961	0.002	0.050367
tubulo-interstitial	k110.1	GRM2	0.130043	154	NA	NA	NA	NA	NA	NA	NA	NA	NA	rs13079082	C	G	NA	NA	NA	-0.0025	0.126482
tubulo-interstitial	n51.1	COLCA1	0.130025	137	rs883326	T	C	0.409	8.3e-05	0.0572	-0.0015	2.427e-08	0.000392767	rs1042752	A	G	-0.197	0.0601	0.857	0.0018	0.0942295
glomerulus	n32.1	AMPD3	0.129886	66	rs75248620	A	G	-0.933	0.0228	0.864	0.0036	1.633e-12	0.150569	rs74553374	T	C	0.556	0.057	0.917	-0.0029	0.285523
tubulo-interstitial	k153.1	LAMA5	0.129827	29	rs6143032	A	G	0.222	0.0102	0.65	0.0022	1.335e-11	0.0832638	rs6142737	C	G	-0.201	0.0221	0.753	-0.0022	0.0863896
glomerulus	k71.2	CLDN23	0.129743	98	rs7816171	T	C	-0.34	0.0085	0.778	-0.0025	5.416e-13	0.00930572	rs12549686	T	C	0.18	0.214	0.968	0.0026	0.137817
glomerulus	k73.6	H2BC9	0.129722	1121	rs9467699	T	C	0.296	0.00954	0.79	-0.0055	3.095e-05	2.08775e-05	rs9469775	T	C	NA	NA	NA	-0.0022	0.0528551
tubulo-interstitial	k110.2	IQCF3	0.129657	193	NA	NA	NA	NA	NA	NA	NA	NA	NA	rs3733045	A	G	NA	NA	NA	-0.0022	0.0274999
glomerulus	n10.1	PSEN1	0.129583	93	rs7145222	A	C	-0.325	0.0127	0.817	0.0021	3.577e-07	0.00500878	rs17569391	C	G	-0.344	0.052	0.913	0.0023	0.0961936
glomerulus	k73.7	H2BC9	0.129497	124	rs75070517	T	C	-0.425	0.0141	0.827	0.0053	3.949e-07	9.6077e-05	rs115740542	T	C	NA	NA	NA	-0.0026	0.439736
tubulo-interstitial	k36.1	ZNF570	0.129207	50	rs17249336	T	C	-0.256	0.0245	0.765	0.0035	2.012e-29	0.544659	rs17249336	T	C	-0.256	0.0245	0.765	0.0035	0.544659
tubulo-interstitial	k73.3	SLC17A4	0.128844	9	NA	NA	NA	NA	NA	NA	NA	NA	NA	rs141130394	T	G	NA	NA	NA	0.0062	0.680117
tubulo-interstitial	k139.4	LYRM7	0.12878	244	rs7720393	A	G	-0.324	5.08e-05	0.0397	0.0016	4.756e-07	0.000244344	rs6595989	T	C	-0.178	0.0579	0.854	0.0019	0.0325101
glomerulus	n30.1	DNAJC5B	0.128771	1	rs11557049	T	C	-0.523	0.0818	0.934	-0.0044	8.727e-14	0.999983	rs11557049	T	C	-0.523	0.0818	0.934	-0.0044	0.999983
tubulo-interstitial	k90.1	RIPOR1	0.128718	6	NA	NA	NA	NA	NA	NA	NA	NA	NA	rs9925773	A	G	NA	NA	NA	-0.0028	0.937081
glomerulus	n55.1	TFCP2	0.12864	261	rs1129406	T	C	0.241	0.0014	0.529	-0.0016	4.268e-09	0.000763023	rs7966357	C	G	-0.22	0.0157	0.836	0.0019	0.21006
glomerulus	k73.9	H2BC9	0.128589	1861	rs9467699	T	C	0.296	0.00954	0.79	-0.0055	3.095e-05	2.26514e-05	rs9265546	A	G	NA	NA	NA	-0.0029	0.0685493
tubulo-interstitial	k73.8	H2BC8	0.12858	1534	rs9467602	T	C	-0.671	0.00339	0.477	-0.0048	1.329e-07	0.00113471	rs3997967	A	T	NA	NA	NA	-0.0021	0.441938
tubulo-interstitial	k73.2	ZSCAN12	0.128531	20	NA	NA	NA	NA	NA	NA	NA	NA	NA	rs3799354	A	C	NA	NA	NA	0.0042	0.145363
tubulo-interstitial	k165.1	ALPK3	0.12852	151	rs7169629	C	G	0.272	0.00398	0.503	0.002	1.078e-13	0.0768026	rs11633788	A	T	0.186	0.123	0.91	0.002	0.0768026
glomerulus	k73.10	LINC01016	0.12841	1482	rs502235	A	G	-0.285	0.00731	0.762	0.0014	0.0002041	1.82376e-05	rs6917350	A	G	NA	NA	NA	-0.0013	0.0611424
glomerulus	k11.6	SOD2	0.128394	32	rs9355765	T	C	0.345	0.017	0.843	-0.0031	3.41e-10	0.0301196	rs9347368	T	G	-0.136	0.399	0.984	0.0032	0.0732096
tubulo-interstitial	k110.3	RFT1	0.128147	501	rs71301804	A	C	0.591	0.000111	0.0698	-0.0027	3.137e-09	0.000499262	rs11714876	C	G	-0.392	0.0134	0.688	0.0028	0.53269
tubulo-interstitial	k73.7	ZSCAN12	0.128104	124	NA	NA	NA	NA	NA	NA	NA	NA	NA	rs115740542	T	C	NA	NA	NA	-0.0026	0.439736
glomerulus	k19.5	GRB7	0.128064	436	rs35557848	T	C	-0.562	0.0012	0.504	0.0007	0.03877	0.0183712	rs1031459	C	G	-0.198	0.162	0.959	0.0013	0.569805
glomerulus	k73.5	TRIM26	0.127464	37	NA	NA	NA	NA	NA	NA	NA	NA	NA	rs62398943	A	C	NA	NA	NA	0.0017	0.35729
glomerulus	k22.1	LARP4B	0.127397	1	rs80282103	A	T	-0.26	0.0458	0.907	0.0083	2.608e-62	0.999935	rs80282103	A	T	-0.26	0.0458	0.907	0.0083	0.999935
glomerulus	k62.3	SERHL	0.127348	64	rs28566059	T	C	-0.371	0.0102	0.797	-0.0021	5.825e-10	0.000134009	rs116434743	A	G	NA	NA	NA	0.0048	0.37832
glomerulus	n71.1	TECPR2	0.127252	56	rs11160691	T	G	0.231	0.0254	0.872	-0.0018	6.483e-10	0.219545	rs11160691	T	G	0.231	0.0254	0.872	-0.0018	0.219545
tubulo-interstitial	k150.1	APTX	0.127218	42	NA	NA	NA	NA	NA	NA	NA	NA	NA	rs7865531	T	C	NA	NA	NA	-0.0022	0.164084
tubulo-interstitial	k43.5	RHNO1	0.127089	25	rs56059431	A	G	-0.503	0.0121	0.674	0.0043	3.348e-16	0.0792508	rs12426678	A	G	-0.00976	0.925	0.998	0.002	0.205538
glomerulus	k18.1	TJP2	0.127008	6	rs10746942	A	G	-0.211	0.0235	0.867	0.0049	2.208e-67	0.436732	rs10746942	A	G	-0.211	0.0235	0.867	0.0049	0.436732
tubulo-interstitial	k73.11	ZSCAN12	0.126834	2163	rs6939310	A	G	0.467	0.0169	0.719	-0.0047	1.867e-05	0.000823086	rs17215231	T	C	NA	NA	NA	0.0027	0.0764237
tubulo-interstitial	k73.3	ZSCAN12	0.126833	9	NA	NA	NA	NA	NA	NA	NA	NA	NA	rs141130394	T	G	NA	NA	NA	0.0062	0.680117
glomerulus	k73.3	H2BC9	0.126826	9	NA	NA	NA	NA	NA	NA	NA	NA	NA	rs141130394	T	G	NA	NA	NA	0.0062	0.680117
tubulo-interstitial	k110.3	RASSF1	0.126758	501	rs12636449	A	G	0.331	0.0606	0.857	0.0027	1.343e-07	5.41156e-05	rs11714876	C	G	NA	NA	NA	0.0028	0.53269
glomerulus	k45.2	INS	0.126634	1	rs17885785	T	C	-0.396	0.0667	0.925	-0.0028	6.032e-16	0.997343	rs17885785	T	C	-0.396	0.0667	0.925	-0.0028	0.997343
glomerulus	n4.1	GTF3C5	0.12657	3	rs550057	T	C	0.316	0.0232	0.866	0.0025	3.052e-16	0.333107	rs2519093	T	C	0.132	0.391	0.983	0.0025	0.333107
glomerulus	k5.2	MXD3	0.12654	2	NA	NA	NA	NA	NA	NA	NA	NA	NA	rs116402366	A	G	NA	NA	NA	0.0082	0.689443
tubulo-interstitial	k176.1	TMX2	0.126386	76	rs1631684	A	G	0.255	0.004	0.504	-0.0018	5.105e-11	0.00215599	rs665058	T	C	0.182	0.0304	0.79	-0.002	0.144796
glomerulus	k73.4	H2BC9	0.126248	11	NA	NA	NA	NA	NA	NA	NA	NA	NA	rs41268932	A	G	NA	NA	NA	-0.0053	0.697215
glomerulus	k73.8	SLC44A4	0.126225	1534	rs1144709	T	C	-0.402	0.000195	0.223	-0.0014	2.617e-05	2.39962e-05	rs3997967	A	T	NA	NA	NA	-0.0021	0.441938
tubulo-interstitial	k191.2	MEF2D	0.126212	4	NA	NA	NA	NA	NA	NA	NA	NA	NA	rs4971092	T	C	NA	NA	NA	-0.0027	0.831554
glomerulus	k52.1	GMPPA	0.126206	2	rs1078212	A	C	-0.227	0.0349	0.892	0.0035	4.334e-30	0.594396	rs1078212	A	C	-0.227	0.0349	0.892	0.0035	0.594396
glomerulus	k90.1	SLC7A6OS	0.12619	6	rs8056893	A	C	0.261	0.0491	0.911	0.0026	6.814e-18	0.00237333	rs9925773	A	G	-0.261	0.0491	0.911	-0.0028	0.937081
glomerulus	k13.1	CCDC121	0.126136	2	rs1260326	T	C	0.261	0.0453	0.907	0.0051	1.836e-74	0.819304	rs1260326	T	C	0.261	0.0453	0.907	0.0051	0.819304
tubulo-interstitial	k73.9	OR2H1	0.126075	1861	rs7751705	T	C	-0.633	0.00248	0.425	-0.004	0.0002467	2.3429e-05	rs9265546	A	G	NA	NA	NA	-0.0029	0.0685493
glomerulus	n107.1	TTC21A	0.126057	7	rs1274961	T	C	-0.353	0.0154	0.834	-0.002	2.098e-09	0.191098	rs1274961	T	C	-0.353	0.0154	0.834	-0.002	0.191098
glomerulus	k73.1	MIR3143	0.126056	23	NA	NA	NA	NA	NA	NA	NA	NA	NA	rs3132947	T	G	NA	NA	NA	-0.0033	0.19916
glomerulus	n124.1	LIPN	0.12603	84	rs2872092	T	C	0.433	0.00689	0.755	0.0015	8.629e-08	0.00197328	rs10736354	T	C	0.387	0.0162	0.838	0.0017	0.0682037
tubulo-interstitial	k73.9	ZSCAN12	0.125813	1861	rs6939310	A	G	0.467	0.0169	0.719	-0.0047	1.867e-05	0.000614124	rs9265546	A	G	NA	NA	NA	-0.0029	0.0685493
glomerulus	k9.1	ELP4	0.125526	3	NA	NA	NA	NA	NA	NA	NA	NA	NA	rs3925584	T	C	NA	NA	NA	-0.0053	0.492653
tubulo-interstitial	n5.1	RELB	0.125504	4	rs429358	T	C	-0.218	0.0364	0.81	-0.0031	5.132e-16	0.931154	rs429358	T	C	-0.218	0.0364	0.81	-0.0031	0.931154
tubulo-interstitial	n25.1	INPP5K	0.125489	37	rs62090040	A	G	-0.0881	0.437	0.974	0.0016	2.73e-07	0.000251008	rs2131704	T	C	NA	NA	NA	-0.0019	0.083943
glomerulus	k73.6	TNXB	0.125383	1121	rs3130621	T	C	-0.424	0.00152	0.541	0.0035	5.749e-24	8.391e-05	rs9469775	T	C	NA	NA	NA	-0.0022	0.0528551
tubulo-interstitial	k28.2	HSPB3	0.125341	2	rs76027714	A	G	0.504	0.0659	0.864	0.0051	1.092e-22	0.507413	rs76027714	A	G	0.504	0.0659	0.864	0.0051	0.507413
tubulo-interstitial	k118.1	SH3PXD2A	0.125223	12	rs1628768	T	C	-0.329	0.0301	0.789	-0.0024	1.739e-13	0.00221291	rs284849	T	G	NA	NA	NA	0.0026	0.395754
glomerulus	k16.2	HSBP1L1	0.125179	79	rs12966886	C	G	0.338	0.00726	0.761	0.0016	7.594e-07	0.0147867	rs9807637	T	C	0.265	0.0381	0.898	0.0018	0.365039
glomerulus	k73.6	ZNRD1	0.125013	1121	rs57153719	T	C	0.378	0.0757	0.93	-0.0064	0.0003609	2.64846e-05	rs9469775	T	C	NA	NA	NA	-0.0022	0.0528551
tubulo-interstitial	k73.8	H3C3	0.124858	1534	rs1408271	A	T	0.301	0.0186	0.731	-0.001	0.001029	2.17617e-05	rs3997967	A	T	NA	NA	NA	-0.0021	0.441938
tubulo-interstitial	k73.11	SLC17A4	0.12475	2163	rs1165213	A	G	0.294	4.44e-05	0.0356	-0.0005	0.07585	0.000122381	rs17215231	T	C	NA	NA	NA	0.0027	0.0764237
glomerulus	k171.1	EFHD1	0.124653	106	rs4973559	T	C	-0.262	0.015	0.832	-0.0018	1.183e-10	0.000672874	rs112133824	T	C	0.241	0.0359	0.894	0.0021	0.393221
glomerulus	k194.2	MIR3621	0.124594	41	9:140158014_C_G	C	G	-0.293	0.0181	0.848	-0.0017	5.992e-07	0.0105241	9:140149113_G_A	A	G	0.25	0.0481	0.91	0.0018	0.127142
tubulo-interstitial	k179.1	L2HGDH	0.124575	3	NA	NA	NA	NA	NA	NA	NA	NA	NA	rs72683923	T	C	NA	NA	NA	-0.0074	0.783776
tubulo-interstitial	k1.3	SQOR	0.124572	39	rs17618637	T	C	0.268	0.0216	0.75	-0.0058	5.402e-41	0.052196	rs148372427	A	G	-0.25	0.0356	0.807	0.006	0.445437
glomerulus	k149.2	CPA4	0.1243	3	rs56179563	A	G	0.226	0.0276	0.877	0.002	1.226e-12	0.139999	rs11556924	T	C	0.216	0.0462	0.908	0.0021	0.841805
tubulo-interstitial	k133.1	ZNF75A	0.124271	6	rs1635404	T	G	-0.256	0.0421	0.825	-0.0023	7.183e-15	0.777678	rs1635404	T	G	-0.256	0.0421	0.825	-0.0023	0.777678
tubulo-interstitial	n5.1	BCAM	0.124223	4	rs429358	T	C	0.198	0.0331	0.799	-0.0031	5.132e-16	0.931154	rs429358	T	C	0.198	0.0331	0.799	-0.0031	0.931154
glomerulus	k73.4	OR2W1	0.124179	11	NA	NA	NA	NA	NA	NA	NA	NA	NA	rs41268932	A	G	NA	NA	NA	-0.0053	0.697215
glomerulus	k73.8	CDSN	0.124083	1534	rs1130586	A	G	-0.279	7.42e-05	0.124	0.0021	6.85e-10	0.000156989	rs3997967	A	T	NA	NA	NA	-0.0021	0.441938
glomerulus	k73.8	SCGN	0.12402	1534	rs1165200	A	G	0.458	0.00383	0.683	0.001	0.002504	0.000303385	rs3997967	A	T	NA	NA	NA	-0.0021	0.441938
glomerulus	k73.8	LINC01016	0.123916	1534	rs502235	A	G	-0.285	0.00731	0.762	0.0014	0.0002041	2.51167e-05	rs3997967	A	T	NA	NA	NA	-0.0021	0.441938
glomerulus	k23.2	MAPK7	0.123752	12	rs55661368	A	C	0.3	0.00286	0.641	-0.0042	2.464e-49	0.0355151	rs111374932	T	C	-0.16	0.0646	0.923	0.0043	0.776935
glomerulus	k73.4	LY6G5C	0.123748	11	NA	NA	NA	NA	NA	NA	NA	NA	NA	rs41268932	A	G	NA	NA	NA	-0.0053	0.697215
tubulo-interstitial	n37.3	LARP1B	0.123737	231	rs12510308	T	G	0.207	0.00307	0.461	0.0016	3.767e-07	0.00393761	rs13137866	T	C	-0.176	0.0122	0.675	-0.0015	0.161885
glomerulus	n143.1	PLIN4	0.123654	8	NA	NA	NA	NA	NA	NA	NA	NA	NA	rs111760718	A	G	NA	NA	NA	-0.0024	0.158764
glomerulus	k91.1	NDUFA4L2	0.123542	20	rs4760355	A	G	-0.268	0.0244	0.869	0.0031	3.13e-22	0.0110841	rs7397189	T	G	NA	NA	NA	-0.0032	0.397406
glomerulus	k20.4	NRG4	0.123529	8	rs335681	A	G	0.329	0.0139	0.825	-0.0037	9.196e-23	0.00260102	rs12905847	T	C	-0.337	0.0671	0.925	0.0039	0.980967
glomerulus	k73.2	MIR4640	0.123519	20	NA	NA	NA	NA	NA	NA	NA	NA	NA	rs3799354	A	C	NA	NA	NA	0.0042	0.145363
tubulo-interstitial	k73.4	HCG11	0.123509	11	NA	NA	NA	NA	NA	NA	NA	NA	NA	rs41268932	A	G	NA	NA	NA	-0.0053	0.697215
glomerulus	k73.9	LINC01016	0.123493	1861	rs502235	A	G	-0.285	0.00731	0.762	0.0014	0.0002041	2.3426e-05	rs9265546	A	G	NA	NA	NA	-0.0029	0.0685493
glomerulus	k217.1	CEP20	0.123438	141	rs246235	A	G	0.206	0.00745	0.764	0.0014	9.95e-07	0.062751	rs193538	T	G	-0.174	0.0181	0.848	-0.0015	0.312469
glomerulus	n164.1	BCL11A	0.123331	76	rs243032	A	G	-0.306	0.0176	0.845	0.0014	6.4e-07	0.0321723	rs12988871	C	G	-0.247	0.066	0.924	0.0014	0.0321723
glomerulus	k73.1	ZSCAN16	0.12316	23	NA	NA	NA	NA	NA	NA	NA	NA	NA	rs3132947	T	G	NA	NA	NA	-0.0033	0.19916
tubulo-interstitial	k67.3	ABCB11	0.123149	7	rs3729573	T	C	0.359	0.0128	0.681	-0.0023	1.998e-11	0.301486	rs6730118	A	G	0.227	0.133	0.915	-0.0023	0.309752
tubulo-interstitial	k5.2	ZNF346	0.123097	2	NA	NA	NA	NA	NA	NA	NA	NA	NA	rs116402366	A	G	NA	NA	NA	0.0082	0.689443
tubulo-interstitial	k194.1	TMEM210	0.122971	32	9:140093288_G_A	A	G	-0.338	0.0109	0.659	-0.0021	4.073e-10	0.0311105	9:140077729_G_A	A	G	-0.252	0.0631	0.86	-0.0022	0.249988
glomerulus	k48.1	KIF21B	0.122611	1	rs3850625	A	G	-0.338	0.062	0.921	0.005	1.523e-31	1	rs3850625	A	G	-0.338	0.062	0.921	0.005	1
glomerulus	k108.2	PLPP3	0.122595	25	rs2184106	A	G	0.404	0.0276	0.878	0.0045	2.825e-10	0.0376623	rs115778011	T	C	NA	NA	NA	0.0046	0.092486
tubulo-interstitial	k74.2	MIR4641	0.122458	5	rs4428488	T	C	0.248	0.0201	0.741	0.0028	2.658e-19	0.295313	rs34357137	C	G	-0.212	0.0701	0.869	-0.0028	0.323156
tubulo-interstitial	k197.1	DHPS	0.122384	43	rs2965218	A	C	0.236	0.00519	0.547	-0.0016	1.352e-07	0.0126749	rs10419627	A	G	0.181	0.0382	0.815	-0.0017	0.078758
glomerulus	k73.2	TRIM26	0.122372	20	NA	NA	NA	NA	NA	NA	NA	NA	NA	rs3799354	A	C	NA	NA	NA	0.0042	0.145363
glomerulus	k73.3	HCP5	0.122371	9	NA	NA	NA	NA	NA	NA	NA	NA	NA	rs141130394	T	G	NA	NA	NA	0.0062	0.680117
glomerulus	k101.1	OR52D1	0.122356	54	rs9666981	A	G	-0.3	0.0159	0.837	-0.0029	1.138e-20	0.0209482	rs10769061	C	G	-0.248	0.0524	0.914	-0.0029	0.0209482
glomerulus	k66.1	TMEM177	0.122355	2	NA	NA	NA	NA	NA	NA	NA	NA	NA	rs17050272	A	G	NA	NA	NA	-0.0029	0.958945
tubulo-interstitial	k18.1	FAM122A	0.122319	6	rs10746942	A	G	-0.203	0.0307	0.791	0.0049	2.208e-67	0.436732	rs10746942	A	G	-0.203	0.0307	0.791	0.0049	0.436732
glomerulus	k20.1	MIR4513	0.122298	2	NA	NA	NA	NA	NA	NA	NA	NA	NA	rs10851885	A	G	NA	NA	NA	0.0056	0.580678
tubulo-interstitial	k35.4	AK6	0.122281	142	rs2561169	C	G	0.271	0.00369	0.491	0.0017	3.576e-09	0.00210603	rs1168410	A	C	0.235	0.013	0.684	0.0019	0.07663
glomerulus	k110.2	ATRIP	0.121994	193	NA	NA	NA	NA	NA	NA	NA	NA	NA	rs3733045	A	G	NA	NA	NA	-0.0022	0.0274999
tubulo-interstitial	k73.1	H2BC13	0.121919	23	NA	NA	NA	NA	NA	NA	NA	NA	NA	rs3132947	T	G	NA	NA	NA	-0.0033	0.19916
glomerulus	k73.1	H2AC4	0.121817	23	NA	NA	NA	NA	NA	NA	NA	NA	NA	rs3132947	T	G	NA	NA	NA	-0.0033	0.19916
glomerulus	k73.11	H2BC9	0.12178	2163	rs9467699	T	C	0.296	0.00954	0.79	-0.0055	3.095e-05	3.67215e-05	rs17215231	T	C	NA	NA	NA	0.0027	0.0764237
glomerulus	k17.1	WDR88	0.121756	18	rs7257884	C	G	0.386	0.00901	0.784	0.0026	1.413e-16	0.00270518	rs8105526	A	G	-0.296	0.053	0.914	-0.0031	0.136342
glomerulus	k73.9	OR2W1	0.121559	1861	rs113478549	A	G	0.641	0.0256	0.873	-0.0047	1.443e-05	0.000696742	rs9265546	A	G	NA	NA	NA	-0.0029	0.0685493
tubulo-interstitial	n181.1	MAD1L1	0.121516	117	rs2906166	T	C	0.398	0.000732	0.238	-0.0013	9.915e-06	0.00192416	rs2906162	T	C	0.229	0.0516	0.843	-0.0016	0.237576
glomerulus	n79.1	NAA25	0.121378	622	rs16941909	C	G	-0.363	0.00726	0.761	-0.0022	5.038e-06	0.00121131	rs10850043	A	G	0.248	0.0431	0.904	0.0025	0.0197624
tubulo-interstitial	k129.2	SLC35E4	0.121368	8	rs757874	T	G	0.454	0.0218	0.752	0.0021	4.998e-10	0.0307203	rs1807691	A	G	0.327	0.124	0.911	0.0022	0.28639
glomerulus	k96.1	LINC00326	0.121317	8	rs7764488	A	G	-0.291	0.0281	0.878	0.0029	6.843e-23	0.131112	rs34950020	A	G	-0.273	0.0393	0.899	0.0029	0.138472
glomerulus	k110.1	HYAL2	0.121302	154	rs4688759	T	C	-0.359	0.0416	0.902	-0.0029	1.317e-10	0.000774135	rs13079082	C	G	NA	NA	NA	-0.0025	0.126482
tubulo-interstitial	k141.4	COX8C	0.121266	36	rs35835377	A	G	-0.537	0.00167	0.359	0.0019	1.972e-08	0.00625314	rs12431502	A	G	-0.337	0.0555	0.85	0.002	0.050367
tubulo-interstitial	k188.1	SH3BP2	0.121191	82	rs4690071	A	T	0.305	0.00713	0.597	0.0014	1.174e-06	0.000944263	rs11947277	T	C	NA	NA	NA	0.0017	0.162517
tubulo-interstitial	k73.10	ZSCAN12	0.121072	1482	rs6939310	A	G	0.467	0.0169	0.719	-0.0047	1.867e-05	0.000430624	rs6917350	A	G	NA	NA	NA	-0.0013	0.0611424
glomerulus	k37.5	HOXD11	0.121063	104	rs10197194	T	G	-0.374	0.0121	0.813	-0.0016	1.059e-05	0.0172359	rs12472159	C	G	NA	NA	NA	0.0022	0.389983
glomerulus	k220.1	SMG8	0.121039	170	rs7219883	C	G	-0.266	0.00588	0.736	-0.0017	2.105e-09	0.00165668	rs7222087	A	T	-0.167	0.0769	0.931	-0.0018	0.104715
tubulo-interstitial	k73.11	HCG11	0.121028	2163	rs58380352	T	C	-0.375	0.0121	0.675	-0.0047	2.83e-05	0.00059525	rs17215231	T	C	NA	NA	NA	0.0027	0.0764237
tubulo-interstitial	k80.2	GSTM5	0.121024	6	rs646776	T	C	-0.292	0.0342	0.803	0.0033	2.487e-24	0.0652387	rs660240	T	C	0.279	0.0458	0.833	-0.0034	0.704963
tubulo-interstitial	k99.1	GMEB2	0.120969	4	rs72629024	C	G	-0.264	0.0464	0.834	0.0036	3.514e-18	0.851237	rs72629024	C	G	-0.264	0.0464	0.834	0.0036	0.851237
tubulo-interstitial	k46.1	C16orf97	0.120888	11	rs11076131	A	T	-0.289	0.0243	0.764	0.0033	1.493e-24	0.0915218	rs12935539	T	C	-0.246	0.0571	0.852	0.0033	0.264237
glomerulus	n66.1	ASIC3	0.120661	1	rs3918226	T	C	0.404	0.0759	0.93	-0.0033	8.891e-11	0.999499	rs3918226	T	C	0.404	0.0759	0.93	-0.0033	0.999499
glomerulus	k19.2	LRRC37A11P	0.120603	1	rs35289683	A	G	0.368	0.0572	0.917	-0.0055	3.615e-55	0.999963	rs35289683	A	G	0.368	0.0572	0.917	-0.0055	0.999963
tubulo-interstitial	k73.6	OR2B3	0.120565	1121	rs76896681	T	C	0.781	0.00249	0.425	-0.0044	0.0005672	1.34412e-05	rs9469775	T	C	NA	NA	NA	-0.0022	0.0528551
tubulo-interstitial	k73.3	HCG11	0.120419	9	NA	NA	NA	NA	NA	NA	NA	NA	NA	rs141130394	T	G	NA	NA	NA	0.0062	0.680117
tubulo-interstitial	k73.10	OR2B3	0.120225	1482	rs76896681	T	C	0.781	0.00249	0.425	-0.0044	0.0005672	2.09182e-05	rs6917350	A	G	NA	NA	NA	-0.0013	0.0611424
glomerulus	k160.1	TUBB1	0.120206	9	rs8121252	T	C	-0.43	0.00204	0.588	-0.0019	7.561e-11	0.00546011	rs112788040	A	G	-0.261	0.0553	0.916	-0.0021	0.457589
tubulo-interstitial	k9.1	ELP4	0.120184	3	NA	NA	NA	NA	NA	NA	NA	NA	NA	rs3925584	T	C	NA	NA	NA	-0.0053	0.492653
glomerulus	k110.3	WDR82	0.120147	501	rs7644763	T	C	0.424	0.0149	0.832	0.0032	2.893e-11	0.0118404	rs11714876	C	G	NA	NA	NA	0.0028	0.53269
tubulo-interstitial	k73.1	NKAPL	0.11992	23	NA	NA	NA	NA	NA	NA	NA	NA	NA	rs3132947	T	G	NA	NA	NA	-0.0033	0.19916
tubulo-interstitial	k191.2	KCNN3	0.119917	4	rs6427184	A	G	-0.371	0.0377	0.814	-0.0026	1.428e-10	0.12903	rs4971092	T	C	-0.312	0.0756	0.876	-0.0027	0.831554
glomerulus	n44.1	MRPS12	0.119853	34	rs1966961	A	C	-0.345	0.00827	0.776	-0.0017	6.733e-10	0.0105619	rs7250933	C	G	0.24	0.0775	0.931	0.0019	0.568445
glomerulus	n194.1	POLR2E	0.119749	9	rs36074840	A	G	0.361	0.0187	0.85	-0.0018	2.698e-08	0.0669978	rs34188292	C	G	0.244	0.0875	0.937	-0.0019	0.519487
tubulo-interstitial	k73.6	ZSCAN12	0.119741	1121	rs6939310	A	G	0.467	0.0169	0.719	-0.0047	1.867e-05	0.000315066	rs9469775	T	C	NA	NA	NA	-0.0022	0.0528551
tubulo-interstitial	k31.3	BCAS1	0.119708	11	rs12480880	T	C	-0.271	0.0195	0.737	0.0037	6.385e-17	0.0521377	rs2585442	C	G	-0.225	0.0251	0.768	0.0035	0.392573
glomerulus	k73.7	ZNRD1	0.119701	124	NA	NA	NA	NA	NA	NA	NA	NA	NA	rs115740542	T	C	NA	NA	NA	-0.0026	0.439736
tubulo-interstitial	k73.4	OR2B3	0.119476	11	NA	NA	NA	NA	NA	NA	NA	NA	NA	rs41268932	A	G	NA	NA	NA	-0.0053	0.697215
glomerulus	k110.2	PHF7	0.119395	193	rs2276815	C	G	-0.421	0.00361	0.675	-0.0025	6.33e-16	0.00595328	rs3733045	A	G	-0.196	0.109	0.945	-0.0022	0.0274999
tubulo-interstitial	k52.2	CDK5R2	0.119316	1	rs112068790	T	C	0.459	0.0908	0.889	-0.0065	1.186e-14	0.991926	rs112068790	T	C	0.459	0.0908	0.889	-0.0065	0.991926
tubulo-interstitial	k70.1	RNU4ATAC	0.119307	11	rs755865	A	G	0.272	0.0532	0.846	0.0043	4.214e-25	0.941562	rs755865	A	G	0.272	0.0532	0.846	0.0043	0.941562
tubulo-interstitial	k73.6	HCG11	0.119189	1121	rs58380352	T	C	-0.375	0.0121	0.675	-0.0047	2.83e-05	0.000229611	rs9469775	T	C	NA	NA	NA	-0.0022	0.0528551
tubulo-interstitial	n185.1	ADD3-AS1	0.119148	23	rs72830431	A	G	0.386	0.061	0.858	-0.0029	9.11e-08	0.155596	rs113440680	A	C	0.386	0.061	0.858	-0.0029	0.155596
tubulo-interstitial	k73.8	OR2H1	0.119148	1534	rs7751705	T	C	-0.633	0.00248	0.425	-0.004	0.0002467	1.70289e-05	rs3997967	A	T	NA	NA	NA	-0.0021	0.441938
glomerulus	k30.2	MAP1LC3A	0.119122	251	NA	NA	NA	NA	NA	NA	NA	NA	NA	rs639763	T	C	NA	NA	NA	-0.0024	0.115255
glomerulus	n40.1	AKT2	0.119077	33	rs7248012	T	C	0.411	0.00627	0.744	0.003	2.038e-09	0.00414233	rs10420842	T	C	-0.23	0.0452	0.906	-0.0027	0.409319
glomerulus	n66.2	AGAP3	0.119006	20	rs1005389	C	G	-0.298	0.0133	0.822	-0.0019	1.115e-08	0.0402069	rs4725958	A	C	0.187	0.142	0.955	0.002	0.274197
glomerulus	k73.6	HCP5	0.118943	1121	rs73403026	A	G	0.316	0.00454	0.706	0.0024	2.736e-06	3.0073e-05	rs9469775	T	C	NA	NA	NA	-0.0022	0.0528551
glomerulus	k73.7	MIR4640	0.118889	124	rs3094128	T	C	-0.326	0.0247	0.87	0.003	1.143e-17	0.000130187	rs115740542	T	C	NA	NA	NA	-0.0026	0.439736
glomerulus	n29.3	BORCS8	0.118856	3	NA	NA	NA	NA	NA	NA	NA	NA	NA	rs78030362	A	G	NA	NA	NA	0.0034	0.474452
tubulo-interstitial	n14.1	HNF1A-AS1	0.11878	4	NA	NA	NA	NA	NA	NA	NA	NA	NA	rs1800574	T	C	NA	NA	NA	-0.0063	0.484338
tubulo-interstitial	n29.1	UBA52	0.118721	29	NA	NA	NA	NA	NA	NA	NA	NA	NA	rs56255430	A	C	NA	NA	NA	0.0036	0.51842
glomerulus	n96.1	FIP1L1	0.118521	76	rs62325166	T	C	0.386	0.0146	0.83	-0.0022	2.649e-08	0.0274226	rs140701820	T	C	-0.373	0.0454	0.907	0.0028	0.0561858
glomerulus	n134.1	PLEK2	0.118462	188	rs17249437	T	C	-0.365	0.0104	0.799	-0.0014	1.523e-05	0.0566181	rs111598706	A	G	-0.26	0.0659	0.924	-0.0014	0.0566181
glomerulus	k38.2	CDC42EP2	0.118391	1	NA	NA	NA	NA	NA	NA	NA	NA	NA	rs34400381	A	G	NA	NA	NA	0.0076	1
glomerulus	k73.1	TOB2P1	0.11839	23	NA	NA	NA	NA	NA	NA	NA	NA	NA	rs3132947	T	G	NA	NA	NA	-0.0033	0.19916
tubulo-interstitial	n22.1	OSBPL6	0.118364	9	rs1489481	C	G	-0.255	0.0167	0.718	0.002	2.886e-10	0.0298234	rs12185628	T	C	0.182	0.0975	0.895	-0.0021	0.288559
tubulo-interstitial	k38.1	FRMD8	0.118339	33	rs4930312	A	G	-0.277	0.0161	0.713	-0.0034	2.065e-32	0.0458159	rs4930319	C	G	-0.179	0.125	0.911	-0.0034	0.0593884
glomerulus	k73.7	TRIM27	0.118265	124	NA	NA	NA	NA	NA	NA	NA	NA	NA	rs115740542	T	C	NA	NA	NA	-0.0026	0.439736
tubulo-interstitial	n47.1	KRT76	0.118181	17	NA	NA	NA	NA	NA	NA	NA	NA	NA	rs111712108	A	G	NA	NA	NA	0.0026	0.224678
glomerulus	k143.1	FUT1	0.118051	7	rs281394	C	G	-0.304	0.00655	0.748	-0.002	1.508e-11	0.0729491	rs281380	T	C	-0.203	0.0646	0.923	-0.0021	0.798653
glomerulus	k71.2	DEFB136	0.118005	98	NA	NA	NA	NA	NA	NA	NA	NA	NA	rs12549686	T	C	NA	NA	NA	0.0026	0.137817
tubulo-interstitial	k123.1	FMO6P	0.117949	214	rs1920154	C	G	0.38	0.00187	0.378	0.0015	1.05e-05	0.000252342	rs235485	A	G	-0.0812	0.509	0.98	0.0019	0.415554
tubulo-interstitial	k128.1	TFAP2D	0.117947	39	NA	NA	NA	NA	NA	NA	NA	NA	NA	rs12199313	A	T	NA	NA	NA	0.0022	0.434881
tubulo-interstitial	n193.1	WDR41	0.117897	268	rs10078089	A	C	0.281	0.00092	0.269	-0.0012	1.673e-05	0.00262198	rs10474500	A	G	0.264	0.00607	0.572	-0.0014	0.0466398
tubulo-interstitial	k38.1	OVOL1	0.117845	33	rs11604451	T	C	-0.246	0.0221	0.753	-0.0034	6.376e-33	0.0521685	rs4930319	C	G	-0.203	0.0636	0.861	-0.0034	0.0593884
tubulo-interstitial	k73.10	HCG11	0.117779	1482	rs58380352	T	C	-0.375	0.0121	0.675	-0.0047	2.83e-05	0.000304989	rs6917350	A	G	NA	NA	NA	-0.0013	0.0611424
tubulo-interstitial	k110.2	GRM2	0.117725	193	NA	NA	NA	NA	NA	NA	NA	NA	NA	rs3733045	A	G	NA	NA	NA	-0.0022	0.0274999
glomerulus	k110.2	NME6	0.117704	193	NA	NA	NA	NA	NA	NA	NA	NA	NA	rs3733045	A	G	NA	NA	NA	-0.0022	0.0274999
glomerulus	n155.1	C16orf92	0.117703	74	rs12445768	T	C	-0.445	0.000507	0.366	0.0012	9.955e-06	0.000292205	rs12446863	T	G	-0.0555	0.688	0.995	0.0017	0.894585
tubulo-interstitial	k73.5	OR2B3	0.117701	37	NA	NA	NA	NA	NA	NA	NA	NA	NA	rs62398943	A	C	NA	NA	NA	0.0017	0.35729
glomerulus	k191.1	DCST1	0.117566	7	NA	NA	NA	NA	NA	NA	NA	NA	NA	rs72704117	T	C	NA	NA	NA	-0.0062	0.607218
tubulo-interstitial	k110.1	SPINK8	0.117369	154	rs11713694	T	G	0.313	0.0703	0.87	0.0029	4.649e-11	0.000373647	rs13079082	C	G	NA	NA	NA	-0.0025	0.126482
tubulo-interstitial	n148.1	DNM1	0.117321	72	rs67145503	A	T	0.233	0.0187	0.732	-0.0023	8.54e-08	0.559398	rs67145503	A	T	0.233	0.0187	0.732	-0.0023	0.559398
glomerulus	n48.1	KLHDC7B	0.117283	4	NA	NA	NA	NA	NA	NA	NA	NA	NA	rs79865452	A	G	NA	NA	NA	-0.0071	0.946576
glomerulus	k73.3	OR2W1	0.117193	9	NA	NA	NA	NA	NA	NA	NA	NA	NA	rs141130394	T	G	NA	NA	NA	0.0062	0.680117
tubulo-interstitial	k11.3	IGF2R	0.116967	1	rs3798167	T	G	0.201	0.0362	0.809	-0.0026	1.852e-14	1	rs3798167	T	G	0.201	0.0362	0.809	-0.0026	1
tubulo-interstitial	k19.2	CWC25	0.11683	1	NA	NA	NA	NA	NA	NA	NA	NA	NA	rs35289683	A	G	NA	NA	NA	-0.0055	0.999963
glomerulus	k73.6	MIR4640	0.116771	1121	rs9968884	T	C	0.515	0.016	0.837	-0.0031	0.0001356	5.38431e-05	rs9469775	T	C	NA	NA	NA	-0.0022	0.0528551
glomerulus	k20.4	MIR4513	0.116709	8	NA	NA	NA	NA	NA	NA	NA	NA	NA	rs12905847	T	C	NA	NA	NA	0.0039	0.980967
glomerulus	n156.1	E2F5	0.11663	42	rs10087278	A	G	-0.233	0.00775	0.769	0.0015	4.937e-08	0.0109287	rs10095352	A	C	0.178	0.0494	0.911	-0.0016	0.0607908
tubulo-interstitial	k191.2	SHC1	0.116559	4	rs17723260	A	G	-0.278	0.0455	0.832	0.0024	8.607e-10	0.00647529	rs4971092	T	C	0.279	0.0619	0.859	-0.0027	0.831554
tubulo-interstitial	k90.1	GFOD2	0.116482	6	NA	NA	NA	NA	NA	NA	NA	NA	NA	rs9925773	A	G	NA	NA	NA	-0.0028	0.937081
glomerulus	k12.4	SLC29A1	0.116453	39	NA	NA	NA	NA	NA	NA	NA	NA	NA	rs1214763	T	C	NA	NA	NA	0.0029	0.0926915
tubulo-interstitial	k91.3	HSD17B6	0.116428	13	rs61939893	T	C	-0.516	0.0112	0.663	-0.0023	1.363e-05	0.0133915	rs3782232	A	G	0.331	0.124	0.911	0.0026	0.568337
glomerulus	k167.1	GTF2IRD1P1	0.116367	229	rs11772264	T	C	-0.299	0.0137	0.824	0.0018	1.909e-08	0.000635227	rs10807707	A	G	0.242	0.0488	0.91	-0.002	0.0426618
tubulo-interstitial	k73.9	HCG11	0.116348	1861	rs58380352	T	C	-0.375	0.0121	0.675	-0.0047	2.83e-05	0.000315511	rs9265546	A	G	NA	NA	NA	-0.0029	0.0685493
tubulo-interstitial	k73.5	HCG11	0.116256	37	NA	NA	NA	NA	NA	NA	NA	NA	NA	rs62398943	A	C	NA	NA	NA	0.0017	0.35729
glomerulus	k110.1	NCKIPSD	0.116225	154	rs9813813	A	T	-0.6	0.00791	0.771	0.003	3.626e-11	0.000779887	rs13079082	C	G	NA	NA	NA	-0.0025	0.126482
tubulo-interstitial	k205.2	PLA2G12B	0.116187	170	rs11498024	A	C	-0.24	0.0069	0.592	0.0025	6.248e-06	9.78902e-05	rs10762556	A	G	NA	NA	NA	0.0016	0.157251
tubulo-interstitial	k73.4	SLC17A4	0.116075	11	NA	NA	NA	NA	NA	NA	NA	NA	NA	rs41268932	A	G	NA	NA	NA	-0.0053	0.697215
glomerulus	k73.7	VARS1	0.116036	124	rs1065356	A	G	-0.262	0.0181	0.847	-0.0018	1.287e-07	0.000416674	rs115740542	T	C	NA	NA	NA	-0.0026	0.439736
glomerulus	k8.1	RICTOR	0.116005	10	rs835216	T	C	-0.199	0.0284	0.879	0.0059	6.332e-80	0.654805	rs835216	T	C	-0.199	0.0284	0.879	0.0059	0.654805
tubulo-interstitial	k110.2	RASSF1	0.11597	193	NA	NA	NA	NA	NA	NA	NA	NA	NA	rs3733045	A	G	NA	NA	NA	-0.0022	0.0274999
glomerulus	k73.6	SLC44A4	0.115905	1121	rs1144709	T	C	-0.402	0.000195	0.223	-0.0014	2.617e-05	1.74321e-05	rs9469775	T	C	NA	NA	NA	-0.0022	0.0528551
glomerulus	k134.2	GABRR1	0.11583	2	rs854923	A	G	-0.502	0.0572	0.917	-0.0023	2.937e-06	0.087543	rs854922	A	G	-0.442	0.097	0.941	-0.0025	0.905086
glomerulus	k58.1	KIF11	0.115789	2	rs4418728	T	G	-0.225	0.0369	0.896	-0.0031	1.654e-29	0.501886	rs4418728	T	G	-0.225	0.0369	0.896	-0.0031	0.501886
glomerulus	k110.3	ITIH1	0.115762	501	rs71301814	A	G	-0.597	0.0252	0.872	-0.0025	4.019e-08	8.25043e-05	rs11714876	C	G	0.472	0.0513	0.913	0.0028	0.53269
tubulo-interstitial	k73.11	OR2B3	0.115717	2163	rs76896681	T	C	0.781	0.00249	0.425	-0.0044	0.0005672	3.09579e-05	rs17215231	T	C	NA	NA	NA	0.0027	0.0764237
glomerulus	k139.3	P4HA2	0.115563	61	rs1981525	T	C	-0.346	0.0294	0.881	-0.0041	5.41e-11	0.000726591	rs115926813	A	G	NA	NA	NA	-0.0055	0.269103
glomerulus	n71.1	ZNF839	0.115545	56	rs1190553	T	G	0.397	0.00767	0.768	-0.0016	1.171e-08	0.00509027	rs11160691	T	G	0.136	0.343	0.98	-0.0018	0.219545
glomerulus	n143.1	MIR637	0.115541	8	rs112402118	A	G	-0.379	0.056	0.916	-0.0024	1.333e-08	0.158764	rs111760718	A	G	-0.368	0.064	0.923	-0.0024	0.158764
glomerulus	n155.1	ITGAL	0.115509	74	rs12446863	T	G	-0.161	0.0302	0.883	0.0017	2.04e-07	0.894585	rs12446863	T	G	-0.161	0.0302	0.883	0.0017	0.894585
glomerulus	k73.3	TRIM26	0.115494	9	NA	NA	NA	NA	NA	NA	NA	NA	NA	rs141130394	T	G	NA	NA	NA	0.0062	0.680117
tubulo-interstitial	k62.2	RRP7BP	0.115391	4	NA	NA	NA	NA	NA	NA	NA	NA	NA	rs133298	T	G	NA	NA	NA	-0.0027	0.95026
glomerulus	k45.1	MRPL23	0.115344	5	rs11564722	T	C	-0.262	0.0418	0.902	0.0041	4.105e-35	0.285217	rs3842761	C	G	-0.215	0.0631	0.922	0.0041	0.312529
glomerulus	k205.1	DNAJC9-AS1	0.115261	252	NA	NA	NA	NA	NA	NA	NA	NA	NA	rs7904939	A	G	NA	NA	NA	-0.002	0.047804
glomerulus	k73.11	OR2W1	0.115236	2163	rs113478549	A	G	0.641	0.0256	0.873	-0.0047	1.443e-05	0.000872266	rs17215231	T	C	NA	NA	NA	0.0027	0.0764237
glomerulus	k19.2	MIR4728	0.115218	1	rs35289683	A	G	0.348	0.0679	0.925	-0.0055	3.615e-55	0.999963	rs35289683	A	G	0.348	0.0679	0.925	-0.0055	0.999963
tubulo-interstitial	n37.3	SLC25A31	0.115183	231	rs12507742	A	G	-0.252	0.0101	0.649	-0.0011	0.0001953	0.000299398	rs13137866	T	C	-0.208	0.0304	0.79	-0.0015	0.161885
glomerulus	k57.1	NIBAN1	0.115053	1	NA	NA	NA	NA	NA	NA	NA	NA	NA	rs78444298	A	G	NA	NA	NA	-0.012	1
tubulo-interstitial	n148.1	MIR4672	0.114991	72	rs10819321	A	G	-0.414	0.00242	0.421	0.0019	3.686e-06	0.00303511	rs67145503	A	T	0.103	0.474	0.977	-0.0023	0.559398
tubulo-interstitial	k20.4	TMEM266	0.114822	8	rs12905847	T	C	-0.345	0.0705	0.87	0.0039	7.336e-19	0.980967	rs12905847	T	C	-0.345	0.0705	0.87	0.0039	0.980967
glomerulus	k73.7	C6orf47	0.114791	124	rs1065356	A	G	0.0397	0.727	0.996	-0.0018	1.287e-07	0.000416674	rs115740542	T	C	NA	NA	NA	-0.0026	0.439736
tubulo-interstitial	k12.5	C6orf223	0.114766	4	rs6458374	T	C	-0.309	0.0564	0.851	-0.0016	2.351e-06	0.496459	rs6458374	T	C	-0.309	0.0564	0.851	-0.0016	0.496459
glomerulus	k99.2	ZBTB46	0.114755	16	rs7267230	A	G	-0.353	0.0397	0.9	0.0036	5.874e-12	0.00258135	rs2261092	A	G	0.332	0.0599	0.92	-0.004	0.951914
tubulo-interstitial	k73.8	HCG11	0.11475	1534	rs58380352	T	C	-0.375	0.0121	0.675	-0.0047	2.83e-05	0.000122177	rs3997967	A	T	NA	NA	NA	-0.0021	0.441938
tubulo-interstitial	k73.9	SLC17A4	0.114685	1861	rs1165213	A	G	0.294	4.44e-05	0.0356	-0.0005	0.07585	0.000113716	rs9265546	A	G	NA	NA	NA	-0.0029	0.0685493
glomerulus	n155.1	ZNF785	0.114582	74	rs12922786	T	C	0.299	0.0131	0.821	0.0012	8.457e-05	0.000292205	rs12446863	T	G	0.256	0.0546	0.915	0.0017	0.894585
glomerulus	k11.3	PLG	0.114555	1	NA	NA	NA	NA	NA	NA	NA	NA	NA	rs3798167	T	G	NA	NA	NA	-0.0026	1
glomerulus	k106.1	FAM180B	0.114457	19	rs10437655	A	G	-0.324	0.00612	0.741	-0.0022	4.938e-15	0.00548658	rs61897431	T	C	0.23	0.0513	0.913	0.0024	0.893443
glomerulus	k73.2	HLA-G	0.114204	20	NA	NA	NA	NA	NA	NA	NA	NA	NA	rs3799354	A	C	NA	NA	NA	0.0042	0.145363
tubulo-interstitial	n194.1	NDUFS7	0.114104	9	rs78264410	T	C	-0.19	0.00437	0.519	0.0018	3.057e-08	0.0669978	rs34188292	C	G	0.147	0.0405	0.821	-0.0019	0.519487
tubulo-interstitial	k58.2	HECTD2	0.114098	183	rs11186742	T	C	-0.145	0.0149	0.702	0.0018	1.825e-10	0.00824401	rs10882015	A	T	0.141	0.0266	0.775	-0.002	0.103522
glomerulus	k110.1	INKA1	0.113768	154	rs7633271	T	C	-0.353	0.0104	0.799	-0.0024	2.466e-16	0.006153	rs13079082	C	G	-0.25	0.0536	0.915	-0.0025	0.126482
tubulo-interstitial	k136.1	COIL	0.113716	12	rs227727	A	T	-0.27	0.00954	0.64	0.0021	9.865e-15	0.0391488	rs12951993	A	G	0.212	0.0502	0.841	-0.0022	0.423134
tubulo-interstitial	k150.1	NOL6	0.11371	42	rs13293795	A	G	0.344	0.0118	0.671	-0.0021	2.006e-10	0.0203603	rs7865531	T	C	0.152	0.231	0.946	-0.0022	0.164084
tubulo-interstitial	n50.1	OSBPL7	0.113674	26	rs12449324	A	G	-0.306	0.0226	0.756	-0.002	1.042e-10	0.00952534	rs11079811	A	G	-0.278	0.0418	0.824	-0.0021	0.0921634
tubulo-interstitial	k4.1	KCNH2	0.113601	2	NA	NA	NA	NA	NA	NA	NA	NA	NA	rs10224210	T	C	NA	NA	NA	0.0078	0.499765
tubulo-interstitial	k10.2	ADAP1	0.113569	3	rs34520461	A	G	0.324	0.0123	0.677	-0.002	5.364e-09	0.918234	rs34520461	A	G	0.324	0.0123	0.677	-0.002	0.918234
tubulo-interstitial	k32.2	CAPZA1	0.113453	41	rs2932537	A	G	0.165	0.0511	0.842	-0.0018	3.938e-07	0.0529982	rs78366259	A	G	NA	NA	NA	0.0039	0.846301
glomerulus	k73.4	HLA-G	0.113378	11	NA	NA	NA	NA	NA	NA	NA	NA	NA	rs41268932	A	G	NA	NA	NA	-0.0053	0.697215
glomerulus	k73.3	SLC44A4	0.113301	9	NA	NA	NA	NA	NA	NA	NA	NA	NA	rs141130394	T	G	NA	NA	NA	0.0062	0.680117
glomerulus	k43.4	TSPAN9	0.11328	19	rs67551338	T	C	0.641	0.0169	0.842	-0.006	1.926e-25	0.00199556	rs73047065	T	G	0.536	0.0421	0.903	-0.0065	0.371831
glomerulus	k110.1	PFKFB4	0.113166	154	rs112736626	A	G	0.628	0.0292	0.881	0.003	1.894e-11	0.00162027	rs13079082	C	G	NA	NA	NA	-0.0025	0.126482
tubulo-interstitial	k73.3	OR2B3	0.113134	9	NA	NA	NA	NA	NA	NA	NA	NA	NA	rs141130394	T	G	NA	NA	NA	0.0062	0.680117
glomerulus	k73.9	TUBB	0.113125	1861	rs3095329	A	G	-0.256	0.00773	0.769	0.0029	4.991e-17	0.00232373	rs9265546	A	G	NA	NA	NA	-0.0029	0.0685493
tubulo-interstitial	k99.3	FNDC11	0.113055	9	NA	NA	NA	NA	NA	NA	NA	NA	NA	rs8126001	T	C	NA	NA	NA	0.002	0.410596
tubulo-interstitial	n18.1	C8orf58	0.113048	48	rs13271626	C	G	-0.352	0.00751	0.605	-0.0019	3.203e-11	0.000639074	rs755935	T	C	-0.258	0.0431	0.827	-0.0022	0.578875
tubulo-interstitial	k218.2	ZNF598	0.112984	16	rs28605000	A	G	-0.375	0.0439	0.829	0.0028	8.825e-09	0.133308	rs75510884	A	G	0.327	0.0646	0.863	-0.0029	0.399041
glomerulus	k32.1	CAPZA1	0.112945	4	rs34611728	A	C	-0.251	0.0569	0.917	-0.0057	2.07e-44	0.0124053	rs12722725	T	C	0.251	0.0569	0.917	0.0058	0.492433
tubulo-interstitial	k71.2	FDFT1	0.11291	98	NA	NA	NA	NA	NA	NA	NA	NA	NA	rs12549686	T	C	NA	NA	NA	0.0026	0.137817
glomerulus	n30.1	LINC01299	0.112869	1	rs11557049	T	C	-0.433	0.0814	0.934	-0.0044	8.727e-14	0.999983	rs11557049	T	C	-0.433	0.0814	0.934	-0.0044	0.999983
glomerulus	k21.2	GK5	0.11284	4	rs2203002	T	C	0.477	0.0192	0.852	-0.0051	1.187e-23	0.142338	rs143710547	T	C	0.29	0.201	0.966	-0.0052	0.587159
glomerulus	k19.1	PGAP3	0.112756	201	rs7212715	T	C	-0.233	0.0164	0.84	-0.0056	9.92e-73	0.000348075	rs364989	A	C	0.195	0.0501	0.912	0.0057	0.155615
glomerulus	k73.10	SLC44A4	0.112589	1482	rs1144709	T	C	-0.402	0.000195	0.223	-0.0014	2.617e-05	1.46513e-05	rs6917350	A	G	NA	NA	NA	-0.0013	0.0611424
tubulo-interstitial	n111.1	CTBP1	0.112544	91	rs1064838	T	C	-0.292	0.00962	0.642	0.0016	1.619e-08	0.0223675	rs10018140	T	C	-0.166	0.2	0.939	0.0017	0.138985
glomerulus	k73.8	H2BC9	0.112529	1534	rs9467699	T	C	0.296	0.00954	0.79	-0.0055	3.095e-05	3.7045e-05	rs3997967	A	T	NA	NA	NA	-0.0021	0.441938
tubulo-interstitial	k2.2	PDILT	0.11251	4	rs13333226	A	G	-0.334	0.0341	0.803	-0.0095	3.74e-165	0.0114228	rs34882080	A	G	-0.326	0.0606	0.857	-0.0096	0.379641
glomerulus	k73.7	ZNF204P	0.112213	124	rs59682554	T	C	-0.435	0.0366	0.895	0.0053	2.906e-07	0.000198707	rs115740542	T	C	NA	NA	NA	-0.0026	0.439736
tubulo-interstitial	n47.2	NPFF	0.112081	22	rs3782150	A	C	-0.408	0.00949	0.639	0.0025	5.472e-06	0.00678935	rs2682325	A	G	NA	NA	NA	-0.0016	0.204384
glomerulus	k166.1	SLC2A9	0.111956	29	rs35995899	T	C	-0.251	0.0201	0.855	0.002	2.793e-13	0.121168	rs12498927	A	G	-0.205	0.0764	0.93	0.002	0.121168
glomerulus	k110.1	CAMP	0.11191	154	NA	NA	NA	NA	NA	NA	NA	NA	NA	rs13079082	C	G	NA	NA	NA	-0.0025	0.126482
glomerulus	k20.3	NEIL1	0.111905	215	rs2593275	A	G	0.472	0.0496	0.911	0.0093	9.849e-27	0.000716624	rs74024019	A	G	NA	NA	NA	-0.0086	0.545141
tubulo-interstitial	k20.2	ETFA	0.111854	1	NA	NA	NA	NA	NA	NA	NA	NA	NA	rs2472297	T	C	NA	NA	NA	0.0038	1
glomerulus	k30.2	CEP250	0.11185	251	rs11696527	A	G	-0.524	0.00476	0.712	0.0021	2.647e-06	0.00152275	rs639763	T	C	0.0342	0.822	0.998	-0.0024	0.115255
tubulo-interstitial	k133.1	ZNF174	0.111805	6	rs2072379	T	C	-0.29	0.0157	0.709	-0.0022	6.681e-14	0.0118894	rs1635404	T	G	-0.26	0.0363	0.81	-0.0023	0.777678
glomerulus	k85.1	APH1B	0.111779	19	rs3784671	A	C	0.27	0.00631	0.744	0.0025	1.74e-20	0.0092572	rs55871911	T	C	0.203	0.0537	0.915	0.0024	0.274892
tubulo-interstitial	k1.1	C15orf48	0.111771	10	rs2486287	T	G	0.224	0.0252	0.768	-0.0027	4.407e-10	0.483184	rs2486287	T	G	0.224	0.0252	0.768	-0.0027	0.483184
glomerulus	n65.1	SPNS1	0.111709	159	rs26528	T	C	0.244	0.0145	0.829	-0.0015	2.852e-08	0.0014571	rs11642449	T	C	-0.205	0.0618	0.921	0.0017	0.0503627
glomerulus	k191.2	PYGO2	0.111616	4	rs6427184	A	G	0.338	0.0594	0.919	-0.0026	1.428e-10	0.12903	rs4971092	T	C	0.308	0.0813	0.934	-0.0027	0.831554
glomerulus	k73.10	MIR4640	0.111609	1482	rs9968884	T	C	0.515	0.016	0.837	-0.0031	0.0001356	7.70444e-05	rs6917350	A	G	NA	NA	NA	-0.0013	0.0611424
tubulo-interstitial	k19.5	NEUROD2	0.111581	436	rs4795405	T	C	0.245	0.0175	0.723	-0.0004	0.1461	0.000357585	rs1031459	C	G	0.288	0.0463	0.834	0.0013	0.569805
tubulo-interstitial	k19.4	GSDMB	0.111564	2	rs114777282	A	C	-0.378	0.07	0.869	-0.0088	5.719e-19	0.765324	rs114777282	A	C	-0.378	0.07	0.869	-0.0088	0.765324
tubulo-interstitial	n69.1	MIR210	0.11156	3	NA	NA	NA	NA	NA	NA	NA	NA	NA	rs117739035	T	G	NA	NA	NA	-0.0052	0.659376
tubulo-interstitial	k110.1	MIR191	0.111526	154	rs71324962	A	C	0.296	0.0252	0.768	-0.0024	2.11e-16	0.00638661	rs13079082	C	G	NA	NA	NA	-0.0025	0.126482
glomerulus	k88.2	CLPTM1L	0.111304	10	NA	NA	NA	NA	NA	NA	NA	NA	NA	rs17563161	A	G	NA	NA	NA	-0.0023	0.401462
glomerulus	k38.2	GAL3ST3	0.111208	1	NA	NA	NA	NA	NA	NA	NA	NA	NA	rs34400381	A	G	NA	NA	NA	0.0076	1
glomerulus	k74.1	MDFI	0.111106	35	rs6930504	T	C	0.34	0.00397	0.687	-0.0025	3.948e-19	0.00141656	rs11759908	T	C	0.262	0.0437	0.905	-0.0027	0.764661
glomerulus	k45.2	KCNQ1	0.111096	1	rs17885785	T	C	-0.32	0.0763	0.93	-0.0028	6.032e-16	0.997343	rs17885785	T	C	-0.32	0.0763	0.93	-0.0028	0.997343
tubulo-interstitial	k123.2	FMO6P	0.111063	53	rs28363536	T	G	-0.392	0.00553	0.557	-0.0017	4.747e-07	0.00474501	rs4656220	T	C	-0.188	0.0649	0.863	0.0019	0.406172
tubulo-interstitial	k71.1	DEFB135	0.111015	2	NA	NA	NA	NA	NA	NA	NA	NA	NA	rs7012814	A	G	NA	NA	NA	0.0029	0.502816
glomerulus	k90.1	EDC4	0.111009	6	rs1111571	A	G	0.281	0.0482	0.91	0.0026	9.276e-18	0.00237333	rs9925773	A	G	-0.254	0.0584	0.918	-0.0028	0.937081
tubulo-interstitial	n32.1	SBF2-AS1	0.110974	66	rs77245377	A	T	-0.394	0.0539	0.847	0.0027	9.762e-10	0.00363922	rs74553374	T	C	0.326	0.0825	0.882	-0.0029	0.285523
glomerulus	k73.9	TAPBP	0.110974	1861	rs3818532	A	G	-0.338	5.42e-05	0.1	-0.0009	0.006157	2.00094e-05	rs9265546	A	G	NA	NA	NA	-0.0029	0.0685493
glomerulus	k73.2	MIR4646	0.110885	20	NA	NA	NA	NA	NA	NA	NA	NA	NA	rs3799354	A	C	NA	NA	NA	0.0042	0.145363
glomerulus	n9.1	VWA8-AS1	0.110865	78	rs2167059	A	G	-0.363	0.0242	0.869	0.002	6.44e-13	0.0680412	rs1037270	C	G	-0.222	0.129	0.952	0.002	0.0680412
tubulo-interstitial	k73.5	ZSCAN12	0.110856	37	NA	NA	NA	NA	NA	NA	NA	NA	NA	rs62398943	A	C	NA	NA	NA	0.0017	0.35729
glomerulus	k19.2	ERBB2	0.110844	1	rs35289683	A	G	-0.318	0.076	0.93	-0.0055	3.615e-55	0.999963	rs35289683	A	G	-0.318	0.076	0.93	-0.0055	0.999963
glomerulus	k73.10	OR2W1	0.110799	1482	rs113478549	A	G	0.641	0.0256	0.873	-0.0047	1.443e-05	0.000498426	rs6917350	A	G	NA	NA	NA	-0.0013	0.0611424
tubulo-interstitial	k59.1	BDH2	0.11074	313	rs223405	T	C	0.171	0.00601	0.57	0.0029	6.749e-27	0.00213782	rs2738926	T	C	-0.149	0.0115	0.668	-0.003	0.0195601
tubulo-interstitial	k59.2	TACR3	0.110536	57	rs58477215	T	C	0.349	0.0209	0.746	0.0028	2.984e-16	0.0103084	rs223389	A	G	NA	NA	NA	0.0031	0.265257
tubulo-interstitial	n89.1	LINC01260	0.110514	17	rs41279278	T	C	0.44	0.00483	0.535	0.0015	1.018e-05	0.00343472	rs736820	A	G	0.252	0.0465	0.834	-0.0018	0.824029
glomerulus	k62.1	PHETA2	0.110474	23	NA	NA	NA	NA	NA	NA	NA	NA	NA	rs2413714	T	G	NA	NA	NA	0.0028	0.102989
tubulo-interstitial	k152.1	SORL1	0.110429	134	rs1944692	A	G	-0.18	0.00693	0.593	-0.0023	1.996e-12	0.00657063	rs4936644	T	C	0.164	0.0222	0.753	0.0024	0.0886198
tubulo-interstitial	k171.2	USP40	0.110377	32	rs62192912	T	C	0.239	0.0159	0.711	0.0013	5.218e-05	0.00123768	rs62195072	T	C	-0.172	0.0789	0.879	-0.0017	0.484941
glomerulus	k191.1	RIT1	0.110342	7	NA	NA	NA	NA	NA	NA	NA	NA	NA	rs72704117	T	C	NA	NA	NA	-0.0062	0.607218
tubulo-interstitial	n53.1	NUPR2	0.11008	65	rs11771788	T	C	-0.224	0.00642	0.581	0.0017	2.56e-08	0.00492992	rs10229446	A	G	0.165	0.0537	0.847	-0.0018	0.0342194
glomerulus	k99.2	EEF1A2	0.110023	16	rs2427535	A	G	0.393	0.0116	0.809	-0.0036	1.119e-12	0.00267495	rs2261092	A	G	0.317	0.0763	0.93	-0.004	0.951914
tubulo-interstitial	k12.5	YIPF3	0.109964	4	rs9333535	A	G	-0.309	0.00932	0.637	0.0029	7.882e-11	0.00294594	rs6458374	T	C	NA	NA	NA	-0.0016	0.496459
glomerulus	k20.3	ULK3	0.109937	215	NA	NA	NA	NA	NA	NA	NA	NA	NA	rs74024019	A	G	NA	NA	NA	-0.0086	0.545141
glomerulus	k12.5	POLR1C	0.109899	4	rs9333535	A	G	-0.166	0.272	0.974	0.0029	7.882e-11	0.00294594	rs6458374	T	C	NA	NA	NA	-0.0016	0.496459
glomerulus	k110.1	DNAH1	0.109782	154	NA	NA	NA	NA	NA	NA	NA	NA	NA	rs13079082	C	G	NA	NA	NA	-0.0025	0.126482
glomerulus	k73.9	TRIM26	0.109721	1861	rs2269703	T	C	0.874	0.00322	0.659	-0.0042	0.0002234	6.02006e-05	rs9265546	A	G	NA	NA	NA	-0.0029	0.0685493
tubulo-interstitial	k14.1	SFXN5	0.109708	4	NA	NA	NA	NA	NA	NA	NA	NA	NA	rs10182082	C	G	NA	NA	NA	-0.0064	0.249118
glomerulus	k52.1	ATG9A	0.109655	2	rs55760516	A	G	-0.191	0.0181	0.848	-0.0035	2.698e-30	0.397671	rs1078212	A	C	0.144	0.0867	0.936	0.0035	0.594396
tubulo-interstitial	k36.1	ZNF540	0.109616	50	rs113219096	A	T	-0.312	0.00683	0.59	0.0034	3.587e-34	0.0119482	rs17249336	T	C	-0.235	0.0501	0.841	0.0035	0.544659
tubulo-interstitial	k19.2	SNORD124	0.109606	1	NA	NA	NA	NA	NA	NA	NA	NA	NA	rs35289683	A	G	NA	NA	NA	-0.0055	0.999963
tubulo-interstitial	n201.1	PIAS4	0.109582	48	rs60328144	A	C	0.265	0.00693	0.593	0.0014	8.558e-07	0.0143193	rs11085078	A	G	-0.22	0.0387	0.817	-0.0016	0.396622
glomerulus	k37.2	HOXD4	0.109558	9	NA	NA	NA	NA	NA	NA	NA	NA	NA	rs35440573	T	G	NA	NA	NA	-0.0032	0.203346
glomerulus	k73.8	HLA-G	0.109549	1534	rs362522	T	C	0.409	9.57e-05	0.147	0.0011	0.001111	7.19482e-06	rs3997967	A	T	NA	NA	NA	-0.0021	0.441938
glomerulus	k138.1	IL19	0.109527	28	rs1565	A	G	-0.269	0.0208	0.857	-0.002	2.27e-13	0.0300929	rs1044145	T	C	0.247	0.0474	0.909	0.0021	0.291167
tubulo-interstitial	k19.4	ORMDL3	0.109495	2	rs114777282	A	C	-0.256	0.0603	0.857	-0.0088	5.719e-19	0.765324	rs114777282	A	C	-0.256	0.0603	0.857	-0.0088	0.765324
glomerulus	k73.6	TRIM26	0.109441	1121	rs2269703	T	C	0.874	0.00322	0.659	-0.0042	0.0002234	3.56693e-05	rs9469775	T	C	NA	NA	NA	-0.0022	0.0528551
glomerulus	k2.2	DNAH3	0.109387	4	NA	NA	NA	NA	NA	NA	NA	NA	NA	rs34882080	A	G	NA	NA	NA	-0.0096	0.379641
tubulo-interstitial	n1.1	ZNF707	0.109378	4	rs11786739	A	G	-0.543	0.112	0.904	0.0053	1.332e-17	0.498815	rs11786739	A	G	-0.543	0.112	0.904	0.0053	0.498815
tubulo-interstitial	k182.1	RPL32	0.109319	110	rs11716727	T	C	0.315	0.0284	0.783	-0.0016	5.58e-07	0.00341579	rs160213	A	G	NA	NA	NA	0.0017	0.0212247
glomerulus	k73.2	OR2W1	0.109313	20	NA	NA	NA	NA	NA	NA	NA	NA	NA	rs3799354	A	C	NA	NA	NA	0.0042	0.145363
tubulo-interstitial	k20.2	PEAK1	0.10929	1	NA	NA	NA	NA	NA	NA	NA	NA	NA	rs2472297	T	C	NA	NA	NA	0.0038	1
glomerulus	k73.2	C2	0.109178	20	NA	NA	NA	NA	NA	NA	NA	NA	NA	rs3799354	A	C	NA	NA	NA	0.0042	0.145363
glomerulus	k182.1	RPL32	0.109141	110	rs73029213	A	G	-0.346	0.0333	0.889	0.002	2.471e-06	0.000789781	rs160213	A	G	NA	NA	NA	0.0017	0.0212247
glomerulus	k73.6	OR2W1	0.109119	1121	rs113478549	A	G	0.641	0.0256	0.873	-0.0047	1.443e-05	0.000374195	rs9469775	T	C	NA	NA	NA	-0.0022	0.0528551
tubulo-interstitial	k73.1	H1-1	0.109079	23	NA	NA	NA	NA	NA	NA	NA	NA	NA	rs3132947	T	G	NA	NA	NA	-0.0033	0.19916
tubulo-interstitial	n55.1	CERS5	0.109058	261	rs34833957	T	C	-0.357	0.00997	0.647	-0.0018	2.299e-09	0.025147	rs7966357	C	G	NA	NA	NA	0.0019	0.21006
tubulo-interstitial	k204.1	C1orf35	0.109021	196	rs1620111	A	G	0.291	0.00453	0.525	0.0014	6.678e-07	0.0015208	rs417237	T	G	0.243	0.0144	0.698	0.0017	0.261745
glomerulus	k88.3	CCDC127	0.108963	19	NA	NA	NA	NA	NA	NA	NA	NA	NA	rs11747993	A	G	NA	NA	NA	-0.0021	0.314328
glomerulus	n85.1	ZNF83	0.108909	1	rs7259073	T	C	0.239	0.058	0.918	0.004	6.444e-11	0.999887	rs7259073	T	C	0.239	0.058	0.918	0.004	0.999887
tubulo-interstitial	k43.4	RHNO1	0.108793	19	rs67551338	T	C	0.703	0.0047	0.531	-0.006	1.926e-25	0.00199556	rs73047065	T	G	0.525	0.0389	0.817	-0.0065	0.371831
tubulo-interstitial	k73.6	LTA	0.108772	1121	rs3130623	T	C	-0.269	0.00175	0.367	-0.0035	2.39e-24	0.000103617	rs9469775	T	C	NA	NA	NA	-0.0022	0.0528551
glomerulus	k196.1	HELZ	0.108735	7	rs12939848	T	C	-0.191	0.0124	0.815	0.0017	2.882e-09	0.161268	rs12450700	T	G	0.162	0.0585	0.919	-0.0017	0.161268
glomerulus	k73.1	VWA7	0.108706	23	rs3130291	A	G	0.267	0.0119	0.811	-0.0033	3.999e-22	0.193142	rs3132947	T	G	0.267	0.0119	0.811	-0.0033	0.19916
tubulo-interstitial	n79.1	NAA25	0.108532	622	rs7980579	T	G	0.299	0.00579	0.565	-0.0022	2.411e-05	0.00121131	rs10850043	A	G	-0.145	0.179	0.932	0.0025	0.0197624
tubulo-interstitial	k20.1	COX5A	0.108521	2	NA	NA	NA	NA	NA	NA	NA	NA	NA	rs10851885	A	G	NA	NA	NA	0.0056	0.580678
tubulo-interstitial	n48.1	TRABD	0.108495	4	NA	NA	NA	NA	NA	NA	NA	NA	NA	rs79865452	A	G	NA	NA	NA	-0.0071	0.946576
glomerulus	n158.1	LINC00467	0.108478	162	rs4131375	T	C	-0.311	0.00623	0.743	-0.0012	0.0001247	0.000856562	rs10779552	A	G	0.149	0.15	0.956	0.0015	0.0758707
tubulo-interstitial	n79.1	SH2B3	0.108331	622	rs73199895	A	G	0.287	0.00464	0.529	0.0014	2.876e-05	0.002585	rs10850043	A	G	NA	NA	NA	0.0025	0.0197624
glomerulus	k110.3	ATRIP	0.108306	501	rs9876781	A	G	0.271	0.00994	0.794	0.0021	1.039e-13	0.000274192	rs11714876	C	G	NA	NA	NA	0.0028	0.53269
glomerulus	k73.11	MIR4640	0.108266	2163	rs1130586	A	G	-0.279	0.0131	0.821	0.0021	6.85e-10	4.41251e-06	rs17215231	T	C	NA	NA	NA	0.0027	0.0764237
glomerulus	k118.1	INA	0.108234	12	rs3096383	A	G	0.355	0.0403	0.9	0.0025	5.349e-13	0.034388	rs284849	T	G	0.289	0.0817	0.934	0.0026	0.395754
glomerulus	n145.1	WNT3	0.108149	19	rs62071992	T	C	-0.145	0.575	0.991	0.0044	7.823e-07	0.00263929	rs62071986	T	C	NA	NA	NA	-0.0042	0.901306
glomerulus	k73.7	OR2W1	0.107952	124	NA	NA	NA	NA	NA	NA	NA	NA	NA	rs115740542	T	C	NA	NA	NA	-0.0026	0.439736
glomerulus	k38.2	ZNHIT2	0.107939	1	NA	NA	NA	NA	NA	NA	NA	NA	NA	rs34400381	A	G	NA	NA	NA	0.0076	1
tubulo-interstitial	n102.1	HOXA9	0.107768	9	rs17501278	A	G	0.459	0.0963	0.894	-0.0053	1.847e-09	0.0238697	rs34398255	T	G	NA	NA	NA	0.0064	0.478795
glomerulus	k146.1	ZZZ3	0.10774	20	rs1166708	T	C	-0.263	0.015	0.832	0.0024	1.544e-12	0.0400164	rs7536433	T	C	-0.179	0.0454	0.907	0.0025	0.602897
glomerulus	k1.2	DUOX1	0.107711	1	rs68087211	T	C	-0.284	0.0727	0.928	-0.0106	5.8e-153	0.999983	rs68087211	T	C	-0.284	0.0727	0.928	-0.0106	0.999983
tubulo-interstitial	n46.1	WDTC1	0.107646	142	rs34681611	C	G	0.398	0.0205	0.744	0.0034	3.891e-12	0.00393559	rs114165349	C	G	NA	NA	NA	0.0064	0.0610178
glomerulus	k55.1	CTRC	0.107494	44	rs10754894	A	G	-0.444	0.00254	0.623	-0.0031	6.751e-26	0.0074896	rs6667182	T	C	-0.213	0.114	0.947	-0.0032	0.235196
glomerulus	n10.2	ZFYVE1	0.107452	5	rs11158985	A	T	-0.33	0.0168	0.842	0.0023	2.699e-11	0.0847055	rs17122159	T	C	0.27	0.0646	0.923	-0.0024	0.69455
glomerulus	k138.1	IL20	0.107429	28	rs1044145	T	C	-0.287	0.0402	0.9	0.0021	4.525e-14	0.291167	rs1044145	T	C	-0.287	0.0402	0.9	0.0021	0.291167
glomerulus	k176.1	MIR130A	0.107362	76	rs7947357	A	G	-0.33	0.025	0.871	0.0019	1.379e-11	0.0167171	rs665058	T	C	0.297	0.0448	0.906	-0.002	0.144796
glomerulus	k218.1	NDUFB10	0.107325	1	NA	NA	NA	NA	NA	NA	NA	NA	NA	rs113956264	T	C	NA	NA	NA	0.0075	1
glomerulus	n201.1	SIRT6	0.107292	48	rs34054295	A	G	-0.276	0.01	0.795	0.0012	2.467e-05	0.000804995	rs11085078	A	G	0.242	0.0332	0.889	-0.0016	0.396622
glomerulus	k124.1	SCAF8	0.107287	2	rs1554447	T	C	0.241	0.0581	0.918	0.0028	1.953e-12	0.207807	rs9397738	A	G	0.241	0.0581	0.918	0.0029	0.785143
glomerulus	k73.11	HSPA1B	0.107263	2163	rs9267542	T	C	-0.298	0.00887	0.783	-0.0013	0.0001895	8.8202e-06	rs17215231	T	C	NA	NA	NA	0.0027	0.0764237
glomerulus	n66.1	GIMAP4	0.10723	1	rs3918226	T	C	-0.229	0.0571	0.917	-0.0033	8.891e-11	0.999499	rs3918226	T	C	-0.229	0.0571	0.917	-0.0033	0.999499
tubulo-interstitial	n46.2	AHDC1	0.107226	120	rs2504784	A	G	-0.327	0.00534	0.551	-0.0027	3.784e-08	0.00266947	rs11548324	T	C	-0.264	0.202	0.939	-0.003	0.0887754
tubulo-interstitial	k30.1	CHMP4B	0.107182	1	NA	NA	NA	NA	NA	NA	NA	NA	NA	rs6120738	A	C	NA	NA	NA	0.0039	0.998584
glomerulus	n1.1	OPLAH	0.107154	4	rs11786739	A	G	-0.76	0.127	0.951	0.0053	1.332e-17	0.498815	rs11786739	A	G	-0.76	0.127	0.951	0.0053	0.498815
glomerulus	k62.2	NDUFA6-DT	0.107151	4	rs133295	A	G	0.387	0.0304	0.883	0.0026	2.364e-13	0.0302323	rs133298	T	G	-0.272	0.0639	0.923	-0.0027	0.95026
glomerulus	k110.1	COL7A1	0.10704	154	rs35108630	A	T	0.526	0.0322	0.887	0.0029	6.359e-11	0.000366173	rs13079082	C	G	NA	NA	NA	-0.0025	0.126482
tubulo-interstitial	k73.4	PPP1R10	0.107027	11	NA	NA	NA	NA	NA	NA	NA	NA	NA	rs41268932	A	G	NA	NA	NA	-0.0053	0.697215
glomerulus	k73.11	H4C7	0.10699	2163	rs2393657	A	C	-0.593	0.00721	0.76	-0.0026	8.139e-05	7.00023e-06	rs17215231	T	C	NA	NA	NA	0.0027	0.0764237
glomerulus	k110.3	GPX1	0.106968	501	rs9853352	A	G	0.317	0.0215	0.859	-0.003	2.901e-11	0.000130186	rs11714876	C	G	NA	NA	NA	0.0028	0.53269
tubulo-interstitial	k44.3	CDT1	0.106942	16	NA	NA	NA	NA	NA	NA	NA	NA	NA	rs9925045	T	C	NA	NA	NA	-0.0014	0.203207
tubulo-interstitial	n29.2	IFI30	0.106827	14	rs399343	T	C	-0.2	0.02	0.74	0.0021	1.857e-09	0.29267	rs845332	C	G	0.183	0.0345	0.804	-0.0021	0.313619
glomerulus	k67.3	ABCB11	0.106817	7	rs11889511	C	G	0.332	0.0246	0.87	-0.0022	1.289e-10	0.0161079	rs6730118	A	G	0.271	0.0683	0.925	-0.0023	0.309752
glomerulus	k19.2	PSMD3	0.106797	1	NA	NA	NA	NA	NA	NA	NA	NA	NA	rs35289683	A	G	NA	NA	NA	-0.0055	0.999963
glomerulus	k73.2	LINC01016	0.106794	20	NA	NA	NA	NA	NA	NA	NA	NA	NA	rs3799354	A	C	NA	NA	NA	0.0042	0.145363
tubulo-interstitial	k188.1	GRK4	0.106758	82	rs9993109	A	G	-0.309	0.00864	0.626	-0.0017	3.823e-08	0.162517	rs11947277	T	C	0.192	0.107	0.901	0.0017	0.162517
tubulo-interstitial	k73.7	ABT1	0.106731	124	rs6456714	C	G	-0.317	0.0175	0.723	0.0017	3.206e-08	0.000223506	rs115740542	T	C	NA	NA	NA	-0.0026	0.439736
glomerulus	k73.4	ZNF204P	0.106708	11	NA	NA	NA	NA	NA	NA	NA	NA	NA	rs41268932	A	G	NA	NA	NA	-0.0053	0.697215
glomerulus	n1.2	SCX	0.106705	26	rs7831467	T	G	0.41	0.0128	0.818	0.0016	7.861e-06	0.00188479	rs6985555	T	C	0.25	0.0736	0.929	0.002	0.579594
glomerulus	k71.1	NEIL2	0.10664	2	NA	NA	NA	NA	NA	NA	NA	NA	NA	rs7012814	A	G	NA	NA	NA	0.0029	0.502816
glomerulus	k30.1	BPIFA3	0.106629	1	NA	NA	NA	NA	NA	NA	NA	NA	NA	rs6120738	A	C	NA	NA	NA	0.0039	0.998584
glomerulus	k73.7	HSPA1B	0.106559	124	rs1065356	A	G	-0.246	0.0152	0.833	-0.0018	1.287e-07	0.000416674	rs115740542	T	C	NA	NA	NA	-0.0026	0.439736
glomerulus	k73.4	H4C7	0.106493	11	NA	NA	NA	NA	NA	NA	NA	NA	NA	rs41268932	A	G	NA	NA	NA	-0.0053	0.697215
glomerulus	k73.6	H4C7	0.106483	1121	rs9467749	T	C	0.551	0.0128	0.818	-0.0047	0.0001188	3.75643e-05	rs9469775	T	C	NA	NA	NA	-0.0022	0.0528551
tubulo-interstitial	k66.2	INHBB	0.106356	1	NA	NA	NA	NA	NA	NA	NA	NA	NA	rs114353587	T	C	NA	NA	NA	-0.0058	0.993125
glomerulus	k88.2	PLEKHG4B	0.106345	10	rs6555316	T	C	-0.223	0.0277	0.878	0.0022	8.448e-13	0.0275856	rs17563161	A	G	0.282	0.0297	0.882	-0.0023	0.401462
glomerulus	k73.8	H4C7	0.106216	1534	rs9467749	T	C	0.551	0.0128	0.818	-0.0047	0.0001188	2.3651e-05	rs3997967	A	T	NA	NA	NA	-0.0021	0.441938
glomerulus	k73.7	HLA-G	0.106188	124	NA	NA	NA	NA	NA	NA	NA	NA	NA	rs115740542	T	C	NA	NA	NA	-0.0026	0.439736
glomerulus	k73.10	HCP5	0.106178	1482	rs73403026	A	G	0.316	0.00454	0.706	0.0024	2.736e-06	3.46196e-05	rs6917350	A	G	NA	NA	NA	-0.0013	0.0611424
glomerulus	k73.1	RXRB	0.106153	23	NA	NA	NA	NA	NA	NA	NA	NA	NA	rs3132947	T	G	NA	NA	NA	-0.0033	0.19916
tubulo-interstitial	k52.2	FEV	0.106079	1	rs112068790	T	C	0.448	0.113	0.905	-0.0065	1.186e-14	0.991926	rs112068790	T	C	0.448	0.113	0.905	-0.0065	0.991926
glomerulus	k73.5	H4C7	0.105951	37	NA	NA	NA	NA	NA	NA	NA	NA	NA	rs62398943	A	C	NA	NA	NA	0.0017	0.35729
glomerulus	k73.3	H4C7	0.105907	9	NA	NA	NA	NA	NA	NA	NA	NA	NA	rs141130394	T	G	NA	NA	NA	0.0062	0.680117
glomerulus	k110.3	PHF7	0.105887	501	rs13063138	A	G	-0.692	0.03	0.882	-0.003	6.658e-10	0.0015313	rs11714876	C	G	NA	NA	NA	0.0028	0.53269
glomerulus	k73.9	H4C7	0.105722	1861	rs9467749	T	C	0.551	0.0128	0.818	-0.0047	0.0001188	4.91558e-05	rs9265546	A	G	NA	NA	NA	-0.0029	0.0685493
glomerulus	k73.10	H4C7	0.105664	1482	rs9467749	T	C	0.551	0.0128	0.818	-0.0047	0.0001188	5.11492e-05	rs6917350	A	G	NA	NA	NA	-0.0013	0.0611424
glomerulus	k88.3	ZDHHC11	0.105637	19	rs62331274	C	G	0.449	0.00581	0.734	-0.002	9.99e-10	0.0348766	rs11747993	A	G	0.331	0.0311	0.884	-0.0021	0.314328
glomerulus	n55.2	FAM186A	0.10551	20	rs4898538	A	G	0.398	0.00274	0.635	0.0011	0.001277	0.000156819	rs836968	T	C	0.234	0.0474	0.909	0.0017	0.969761
glomerulus	k214.1	NFKBIE	0.10549	11	rs9472335	A	G	-0.214	0.0451	0.906	-0.0019	3.415e-08	0.00271671	rs34776198	C	G	NA	NA	NA	0.0021	0.227676
glomerulus	n197.1	PAQR9	0.105481	139	rs13094293	T	C	0.352	0.0168	0.842	-0.0013	4.094e-06	0.0094551	rs10790	T	C	-0.312	0.0416	0.902	0.0014	0.0421474
glomerulus	k110.1	TREX1	0.105473	154	rs112837572	T	C	-0.452	0.0707	0.927	0.003	1.748e-11	0.00158928	rs13079082	C	G	NA	NA	NA	-0.0025	0.126482
glomerulus	k143.2	FUT1	0.105425	9	rs61475024	A	G	-0.29	0.052	0.913	0.0018	3.046e-07	0.0723537	rs2232003	T	C	0.235	0.0525	0.914	-0.0019	0.849603
glomerulus	k73.3	MIR4640	0.105392	9	NA	NA	NA	NA	NA	NA	NA	NA	NA	rs141130394	T	G	NA	NA	NA	0.0062	0.680117
glomerulus	k73.6	SCGN	0.105355	1121	rs1165200	A	G	0.458	0.00383	0.683	0.001	0.002504	0.000130697	rs9469775	T	C	NA	NA	NA	-0.0022	0.0528551
tubulo-interstitial	k167.1	KCTD7	0.10531	229	rs13241598	A	G	0.392	0.000653	0.223	0.0018	6.214e-09	0.000635227	rs10807707	A	G	-0.173	0.103	0.898	-0.002	0.0426618
glomerulus	n46.2	SYTL1	0.105302	120	rs2504776	T	C	-0.475	0.0133	0.822	-0.0027	2.411e-08	0.00258694	rs11548324	T	C	-0.434	0.133	0.953	-0.003	0.0887754
glomerulus	n120.1	ABL1	0.105261	27	rs2304810	C	G	-0.436	0.00603	0.739	0.0023	1.226e-09	0.0135785	rs2304808	T	C	-0.128	0.342	0.98	0.0019	0.3577
glomerulus	k139.1	ZCCHC10	0.105246	64	rs55650161	T	C	0.297	0.00829	0.776	0.0024	1.704e-14	0.000647319	rs56306291	A	T	-0.219	0.0487	0.91	-0.0027	0.812835
glomerulus	k24.1	BNIPL	0.105233	1	rs267738	T	G	-0.219	0.0554	0.916	-0.0053	2.382e-57	0.991089	rs267738	T	G	-0.219	0.0554	0.916	-0.0053	0.991089
tubulo-interstitial	k19.1	RPL19	0.105211	201	rs11078902	C	G	0.245	0.011	0.66	0.0056	5.363e-71	0.000497454	rs364989	A	C	0.198	0.0358	0.808	0.0057	0.155615
tubulo-interstitial	k58.2	PPP1R3C	0.105067	183	rs72823170	A	G	0.272	0.00186	0.378	0.0018	4.619e-09	0.000440507	rs10882015	A	T	-0.189	0.0316	0.794	-0.002	0.103522
tubulo-interstitial	k73.9	SFTA2	0.104924	1861	rs4143333	A	G	-0.401	0.00749	0.604	0.0041	3.816e-19	0.0164421	rs9265546	A	G	NA	NA	NA	-0.0029	0.0685493
glomerulus	k80.1	EPS8L3	0.104918	11	rs485660	A	G	-0.335	0.0374	0.897	-0.0032	4.412e-24	0.0516883	rs72646553	C	G	-0.327	0.0689	0.926	-0.0032	0.118703
glomerulus	k73.3	MIR1275	0.104888	9	rs10214450	T	C	0.0893	0.82	0.998	0.0056	5.255e-17	0.000820525	rs141130394	T	G	NA	NA	NA	0.0062	0.680117
glomerulus	n60.1	ARHGEF26-AS1	0.10487	171	rs6800048	T	C	0.492	0.00209	0.592	-0.0023	1.455e-09	0.00208893	rs1091613	A	G	0.393	0.0798	0.933	-0.0024	0.00898955
tubulo-interstitial	n1.1	OPLAH	0.104833	4	rs11786739	A	G	0.488	0.123	0.91	0.0053	1.332e-17	0.498815	rs11786739	A	G	0.488	0.123	0.91	0.0053	0.498815
glomerulus	k73.3	SCGN	0.104793	9	NA	NA	NA	NA	NA	NA	NA	NA	NA	rs141130394	T	G	NA	NA	NA	0.0062	0.680117
tubulo-interstitial	k73.1	H2BC17	0.104788	23	NA	NA	NA	NA	NA	NA	NA	NA	NA	rs3132947	T	G	NA	NA	NA	-0.0033	0.19916
glomerulus	k130.1	FGF4	0.104619	24	NA	NA	NA	NA	NA	NA	NA	NA	NA	rs7126281	C	G	NA	NA	NA	-0.0023	0.226812
glomerulus	k28.2	NDUFS4	0.104597	2	rs76027714	A	G	-0.416	0.0746	0.929	0.0051	1.092e-22	0.507413	rs76027714	A	G	-0.416	0.0746	0.929	0.0051	0.507413
glomerulus	n47.1	PCBP2	0.104578	17	rs11170624	T	G	-0.346	0.00534	0.726	0.0025	1.811e-10	0.0166821	rs111712108	A	G	-0.288	0.156	0.958	0.0026	0.224678
glomerulus	k33.2	SGSM3	0.104506	60	rs139910	C	G	-0.34	0.0189	0.851	0.0023	1.666e-12	0.0135563	rs139916	A	G	0.283	0.08	0.933	-0.0024	0.117666
tubulo-interstitial	k52.2	CRYBA2	0.1045	1	rs112068790	T	C	0.437	0.122	0.909	-0.0065	1.186e-14	0.991926	rs112068790	T	C	0.437	0.122	0.909	-0.0065	0.991926
tubulo-interstitial	k40.1	ASAH2	0.104474	1	NA	NA	NA	NA	NA	NA	NA	NA	NA	rs10994720	A	G	NA	NA	NA	0.0038	0.999436
tubulo-interstitial	k12.4	DLK2	0.104446	39	rs831304	A	G	0.309	0.0271	0.777	0.0028	9.064e-11	0.0145619	rs1214763	T	C	0.265	0.132	0.915	0.0029	0.0926915
tubulo-interstitial	k12.3	YIPF3	0.104419	1	NA	NA	NA	NA	NA	NA	NA	NA	NA	rs833805	A	G	NA	NA	NA	0.0036	0.999992
glomerulus	n46.1	XKR8	0.104396	142	NA	NA	NA	NA	NA	NA	NA	NA	NA	rs114165349	C	G	NA	NA	NA	0.0064	0.0610178
tubulo-interstitial	k12.5	MAD2L1BP	0.104395	4	rs9333535	A	G	0.404	0.0108	0.658	0.0029	7.882e-11	0.00294594	rs6458374	T	C	NA	NA	NA	-0.0016	0.496459
tubulo-interstitial	k139.2	HSPA4	0.104351	26	NA	NA	NA	NA	NA	NA	NA	NA	NA	rs6874639	A	G	NA	NA	NA	-0.0025	0.0684637
glomerulus	n29.1	TSSK6	0.104347	29	rs59148799	A	G	-0.355	0.0518	0.913	0.0025	2.481e-09	0.00091896	rs56255430	A	C	-0.456	0.0582	0.918	0.0036	0.51842
glomerulus	k91.1	ARHGEF25	0.104341	20	rs68147365	A	G	-0.233	0.0413	0.902	0.0031	3.612e-22	0.011165	rs7397189	T	G	NA	NA	NA	-0.0032	0.397406
tubulo-interstitial	k118.1	GBF1	0.104307	12	rs284849	T	G	-0.167	0.0391	0.818	0.0026	5.459e-14	0.395754	rs284849	T	G	-0.167	0.0391	0.818	0.0026	0.395754
glomerulus	k65.1	MIR4253	0.104289	11	rs644749	T	C	0.282	0.0737	0.929	-0.0028	1.904e-15	0.158983	rs61777134	A	G	NA	NA	NA	-0.0028	0.158983
glomerulus	k73.11	HCP5	0.104279	2163	rs9267542	T	C	-0.296	0.00079	0.438	-0.0013	0.0001895	8.8202e-06	rs17215231	T	C	NA	NA	NA	0.0027	0.0764237
glomerulus	k156.1	RIF1	0.104237	49	rs2288196	A	G	-0.179	0.0132	0.821	0.002	1.072e-12	0.0437215	rs3732310	T	G	0.144	0.0516	0.913	-0.002	0.044813
glomerulus	k36.1	COX7A1	0.10423	50	NA	NA	NA	NA	NA	NA	NA	NA	NA	rs17249336	T	C	NA	NA	NA	0.0035	0.544659
glomerulus	k210.1	CBL	0.104168	198	rs11217204	T	G	0.266	0.0137	0.824	-0.0015	2.944e-06	0.000242637	rs1064193	A	T	0.154	0.0991	0.942	-0.0017	0.067468
tubulo-interstitial	n25.1	SERPINF1	0.104132	37	rs4480845	T	C	-0.325	0.0017	0.362	0.0017	2.804e-09	0.00155969	rs2131704	T	C	0.21	0.0482	0.837	-0.0019	0.083943
glomerulus	k73.7	H4C7	0.104117	124	rs77101320	T	C	0.584	0.0225	0.863	-0.005	1.27e-07	0.000223112	rs115740542	T	C	NA	NA	NA	-0.0026	0.439736
glomerulus	k173.1	BSND	0.104062	3	rs17413465	A	C	-0.399	0.0451	0.906	0.0025	1.01e-12	0.882723	rs17413465	A	C	-0.399	0.0451	0.906	0.0025	0.882723
glomerulus	n174.1	CRISPLD2	0.103988	59	rs2641670	A	G	0.22	0.0444	0.905	-0.0018	5.126e-08	0.86651	rs2641670	A	G	0.22	0.0444	0.905	-0.0018	0.86651
glomerulus	k73.7	SCGN	0.103881	124	rs74293923	T	C	0.747	0.00458	0.707	0.005	1.458e-07	0.000219987	rs115740542	T	C	NA	NA	NA	-0.0026	0.439736
tubulo-interstitial	k50.1	INS	0.103876	4	NA	NA	NA	NA	NA	NA	NA	NA	NA	rs233438	A	G	NA	NA	NA	0.0038	0.948415
glomerulus	k73.4	PRRC2A	0.103766	11	NA	NA	NA	NA	NA	NA	NA	NA	NA	rs41268932	A	G	NA	NA	NA	-0.0053	0.697215
glomerulus	k17.1	PDCD5	0.103747	18	rs7245502	A	T	0.423	0.0105	0.8	0.003	6.399e-18	0.00210021	rs8105526	A	G	-0.328	0.0331	0.889	-0.0031	0.136342
glomerulus	n39.1	ZNF142	0.103724	13	rs4672892	A	G	-0.225	0.0514	0.913	-0.0019	2.07e-11	0.0010443	rs17462630	C	G	0.223	0.0585	0.919	0.0022	0.945929
glomerulus	k73.11	SCGN	0.103659	2163	rs1165200	A	G	0.458	0.00383	0.683	0.001	0.002504	0.000309019	rs17215231	T	C	NA	NA	NA	0.0027	0.0764237
glomerulus	k45.3	TNNI2	0.103566	45	rs7481129	A	C	-0.305	0.0135	0.823	0.0006	0.06922	0.0334923	rs78299129	T	C	-0.0628	0.652	0.994	-0.0031	0.286321
glomerulus	k73.5	OR2W1	0.103478	37	NA	NA	NA	NA	NA	NA	NA	NA	NA	rs62398943	A	C	NA	NA	NA	0.0017	0.35729
glomerulus	k206.1	DCUN1D4	0.103404	145	rs6554060	A	G	-0.285	0.00704	0.757	0.0017	1.173e-08	0.00336655	rs6820004	C	G	0.155	0.157	0.958	-0.0019	0.181189
glomerulus	k73.9	SCGN	0.103297	1861	rs1165200	A	G	0.458	0.00383	0.683	0.001	0.002504	0.000169866	rs9265546	A	G	NA	NA	NA	-0.0029	0.0685493
glomerulus	k153.1	LAMA5	0.103275	29	rs6143034	T	C	0.234	0.0116	0.809	-0.0021	2.919e-11	0.00765561	rs6142737	C	G	0.224	0.0166	0.841	-0.0022	0.0863896
tubulo-interstitial	k8.4	DAB2	0.103246	40	rs13179493	T	C	-0.302	0.00181	0.372	0.006	1.597e-82	0.943874	rs13179493	T	C	-0.302	0.00181	0.372	0.006	0.943874
glomerulus	k73.4	SCGN	0.10324	11	NA	NA	NA	NA	NA	NA	NA	NA	NA	rs41268932	A	G	NA	NA	NA	-0.0053	0.697215
glomerulus	k73.8	OR2W1	0.103195	1534	rs113478549	A	G	0.641	0.0256	0.873	-0.0047	1.443e-05	0.000309662	rs3997967	A	T	NA	NA	NA	-0.0021	0.441938
glomerulus	k73.5	SCGN	0.10314	37	NA	NA	NA	NA	NA	NA	NA	NA	NA	rs62398943	A	C	NA	NA	NA	0.0017	0.35729
tubulo-interstitial	k11.8	MAS1	0.103113	3	NA	NA	NA	NA	NA	NA	NA	NA	NA	rs118180095	A	G	NA	NA	NA	0.0064	0.84345
glomerulus	k150.1	AQP3	0.102997	42	rs1041099	T	C	-0.253	0.0451	0.906	-0.0021	4.582e-12	0.0205092	rs7865531	T	C	NA	NA	NA	-0.0022	0.164084
glomerulus	k37.2	HOXD11	0.102962	9	NA	NA	NA	NA	NA	NA	NA	NA	NA	rs35440573	T	G	NA	NA	NA	-0.0032	0.203346
glomerulus	k73.10	SCGN	0.102935	1482	rs1165200	A	G	0.458	0.00383	0.683	0.001	0.002504	0.000169961	rs6917350	A	G	NA	NA	NA	-0.0013	0.0611424
glomerulus	k73.11	VARS1	0.102892	2163	rs9267542	T	C	-0.365	0.00309	0.653	-0.0013	0.0001895	8.8202e-06	rs17215231	T	C	NA	NA	NA	0.0027	0.0764237
glomerulus	k73.10	TAPBP	0.102885	1482	rs3818532	A	G	-0.338	5.42e-05	0.1	-0.0009	0.006157	1.22916e-05	rs6917350	A	G	NA	NA	NA	-0.0013	0.0611424
glomerulus	k110.1	MAPKAPK3	0.102845	154	NA	NA	NA	NA	NA	NA	NA	NA	NA	rs13079082	C	G	NA	NA	NA	-0.0025	0.126482
tubulo-interstitial	k14.1	NAT8	0.102823	4	rs6546869	A	G	-0.162	0.0158	0.71	0.0064	1.869e-84	0.249118	rs10182082	C	G	0.148	0.0273	0.778	-0.0064	0.249118
glomerulus	k110.3	NME6	0.102789	501	rs9809843	T	C	0.294	0.0273	0.877	-0.0021	1.188e-14	0.000273357	rs11714876	C	G	NA	NA	NA	0.0028	0.53269
glomerulus	k73.4	ZSCAN23	0.102738	11	NA	NA	NA	NA	NA	NA	NA	NA	NA	rs41268932	A	G	NA	NA	NA	-0.0053	0.697215
glomerulus	k11.2	SLC22A3	0.10269	4	rs316010	T	C	0.379	0.04	0.9	-0.0079	9.956e-71	0.338009	rs316010	T	C	0.379	0.04	0.9	-0.0079	0.338009
tubulo-interstitial	k101.1	HBE1	0.102658	54	rs1541940	A	C	-0.277	0.013	0.684	-0.0029	1.401e-20	0.0209482	rs10769061	C	G	-0.194	0.0903	0.889	-0.0029	0.0209482
tubulo-interstitial	k73.2	H4C7	0.102626	20	rs62394295	A	G	0.368	0.056	0.85	0.0042	2.179e-23	0.138547	rs3799354	A	C	0.327	0.0835	0.883	0.0042	0.145363
glomerulus	k73.2	ZNF391	0.102499	20	NA	NA	NA	NA	NA	NA	NA	NA	NA	rs3799354	A	C	NA	NA	NA	0.0042	0.145363
tubulo-interstitial	k73.2	CARMIL1	0.102481	20	rs56027330	T	C	-0.23	0.0218	0.752	0.0041	3.492e-23	0.00863526	rs3799354	A	C	-0.164	0.101	0.897	0.0042	0.145363
tubulo-interstitial	k52.1	OBSL1	0.102438	2	rs1078212	A	C	0.171	0.0236	0.761	0.0035	4.334e-30	0.594396	rs1078212	A	C	0.171	0.0236	0.761	0.0035	0.594396
tubulo-interstitial	k73.4	HLA-E	0.102406	11	NA	NA	NA	NA	NA	NA	NA	NA	NA	rs41268932	A	G	NA	NA	NA	-0.0053	0.697215
tubulo-interstitial	n29.2	JUND	0.102368	14	rs399343	T	C	-0.141	0.0215	0.75	0.0021	1.857e-09	0.29267	rs845332	C	G	0.134	0.0302	0.79	-0.0021	0.313619
glomerulus	k73.5	SFTA2	0.102354	37	NA	NA	NA	NA	NA	NA	NA	NA	NA	rs62398943	A	C	NA	NA	NA	0.0017	0.35729
glomerulus	n58.1	LINC00977	0.102306	46	rs7010696	A	G	0.359	0.0102	0.798	-0.0016	2.339e-08	0.00592033	rs13262450	A	G	-0.328	0.0193	0.852	0.0018	0.255346
glomerulus	n46.1	TRNP1	0.102301	142	rs7545442	T	C	0.364	0.0133	0.822	0.0035	8.402e-11	0.0165017	rs114165349	C	G	NA	NA	NA	0.0064	0.0610178
glomerulus	n16.2	GAB1	0.102248	241	rs13133090	T	C	0.22	0.00845	0.778	-0.0019	8.178e-12	0.00151404	rs62330278	A	G	0.183	0.0234	0.866	-0.0021	0.0823303
glomerulus	k133.1	NAA60	0.102158	6	rs8050794	T	C	0.22	0.0146	0.83	0.0022	4.838e-13	0.0231025	rs1635404	T	G	-0.214	0.0225	0.863	-0.0023	0.777678
tubulo-interstitial	k109.1	PGPEP1L	0.10213	34	rs62024530	A	G	0.463	0.00188	0.379	-0.0021	2.368e-12	0.00225072	rs59646751	T	G	0.237	0.101	0.897	-0.0023	0.293712
glomerulus	n5.1	RELB	0.102041	4	rs429358	T	C	0.221	0.0561	0.916	-0.0031	5.132e-16	0.931154	rs429358	T	C	0.221	0.0561	0.916	-0.0031	0.931154
tubulo-interstitial	k98.1	BAIAP2L2	0.102015	13	rs4821764	A	G	-0.26	0.00378	0.495	-0.0023	6.012e-17	0.0113547	rs2267372	A	G	0.229	0.0112	0.663	0.0024	0.153143
glomerulus	k30.2	BPIFA3	0.101997	251	rs6141399	A	G	-0.232	0.0157	0.836	-0.0016	9.018e-08	0.0015774	rs639763	T	C	NA	NA	NA	-0.0024	0.115255
glomerulus	k21.4	GRK7	0.101971	80	rs6440003	A	G	-0.351	0.0227	0.864	-0.0014	4.776e-07	0.00283877	rs57345461	A	T	0.322	0.0641	0.923	0.0023	0.397863
glomerulus	k21.4	GK5	0.101947	80	rs2203002	T	C	0.477	0.0192	0.852	-0.0051	1.187e-23	0.00260776	rs57345461	A	T	NA	NA	NA	0.0023	0.397863
glomerulus	k73.6	HLA-G	0.101921	1121	rs16894964	T	C	0.355	0.00424	0.697	0.0039	0.0001477	2.94178e-05	rs9469775	T	C	NA	NA	NA	-0.0022	0.0528551
glomerulus	k23.3	MIR1180	0.101871	11	rs2165894	A	G	0.318	0.084	0.935	-0.0024	4.021e-12	0.89707	rs2165894	A	G	0.318	0.084	0.935	-0.0024	0.89707
tubulo-interstitial	k69.1	FAM71F1	0.101793	17	rs13227214	C	G	-0.243	0.028	0.781	-0.0027	1.705e-23	0.0563943	rs34673027	A	C	-0.218	0.0565	0.851	-0.0027	0.0931437
glomerulus	n1.1	PUF60	0.101745	4	rs11786739	A	G	-0.662	0.139	0.954	0.0053	1.332e-17	0.498815	rs11786739	A	G	-0.662	0.139	0.954	0.0053	0.498815
tubulo-interstitial	k156.1	RIF1	0.101737	49	rs9750717	A	G	0.234	0.00103	0.284	-0.0015	1.746e-06	0.000694261	rs3732310	T	G	0.061	0.323	0.962	-0.002	0.044813
glomerulus	k20.5	MIR4513	0.101629	1	NA	NA	NA	NA	NA	NA	NA	NA	NA	rs145727191	A	G	NA	NA	NA	-0.0099	0.999288
tubulo-interstitial	k173.1	BSND	0.101602	3	rs2802861	T	C	-0.27	0.0605	0.857	-0.0024	3.161e-12	0.0585894	rs17413465	A	C	0.281	0.0608	0.858	0.0025	0.882723
tubulo-interstitial	k145.1	SNAPC4	0.101599	12	rs2274116	T	C	-0.338	0.0231	0.759	0.0019	1.39e-10	0.003153	rs12684650	T	C	-0.331	0.0307	0.791	0.0021	0.26424
tubulo-interstitial	k73.8	ZSCAN12	0.101471	1534	rs6939310	A	G	0.467	0.0169	0.719	-0.0047	1.867e-05	0.000266738	rs3997967	A	T	NA	NA	NA	-0.0021	0.441938
tubulo-interstitial	k73.11	H4C2	0.10142	2163	rs9461247	T	C	-0.346	0.0134	0.687	0.0049	5.05e-05	0.000150742	rs17215231	T	C	NA	NA	NA	0.0027	0.0764237
glomerulus	k176.1	CLP1	0.101313	76	rs658936	T	G	-0.308	0.0344	0.891	0.0019	5.838e-12	0.0167171	rs665058	T	C	0.274	0.0528	0.914	-0.002	0.144796
glomerulus	n196.1	RAMP3	0.101245	12	rs1294861	T	G	-0.244	0.0364	0.895	0.0017	1.176e-06	0.245749	rs1294861	T	G	-0.244	0.0364	0.895	0.0017	0.245749
tubulo-interstitial	k7.3	TBX4	0.101236	16	rs34446110	C	G	-0.241	0.00652	0.583	0.006	3.172e-86	0.0214864	rs1000423	T	C	-0.128	0.123	0.91	0.0061	0.603045
tubulo-interstitial	k52.2	ZFAND2B	0.101161	1	rs112068790	T	C	-0.35	0.0971	0.894	-0.0065	1.186e-14	0.991926	rs112068790	T	C	-0.35	0.0971	0.894	-0.0065	0.991926
glomerulus	n10.1	DCAF4	0.101134	93	rs56791057	T	C	0.477	0.0113	0.807	-0.003	9.685e-09	0.0495315	rs17569391	C	G	-0.207	0.409	0.984	0.0023	0.0961936
tubulo-interstitial	k23.3	SLC47A2	0.101084	11	rs2247518	A	C	0.238	0.0021	0.398	-0.0025	3.009e-13	0.00384092	rs2165894	A	G	0.132	0.139	0.918	-0.0024	0.89707
glomerulus	k62.3	MIR33A	0.101063	64	rs148537066	A	G	0.717	0.051	0.913	0.003	8.864e-07	0.0135644	rs116434743	A	G	NA	NA	NA	0.0048	0.37832
glomerulus	k46.2	SALL1	0.100918	6	rs11645288	A	G	-0.269	0.0594	0.919	-0.0023	4.363e-11	0.551127	rs11645288	A	G	-0.269	0.0594	0.919	-0.0023	0.551127
tubulo-interstitial	k55.1	FBXO42	0.100847	44	NA	NA	NA	NA	NA	NA	NA	NA	NA	rs6667182	T	C	NA	NA	NA	-0.0032	0.235196
glomerulus	k17.2	SLC7A9	0.100839	2	rs4805801	T	C	-0.179	0.0303	0.883	0.0056	1.872e-58	0.0188669	rs35709439	T	C	-0.179	0.0303	0.883	0.0057	0.976137
tubulo-interstitial	n79.1	PHETA1	0.100836	622	rs610303	A	C	0.265	0.00261	0.434	0.0012	0.0001301	0.000145322	rs10850043	A	G	NA	NA	NA	0.0025	0.0197624
tubulo-interstitial	k85.2	USP3	0.100819	39	rs2652835	T	C	-0.216	0.00799	0.614	-0.0024	2.538e-12	0.0273326	rs2652815	T	C	-0.175	0.0344	0.804	-0.0025	0.120823
glomerulus	k74.2	CCND3	0.100795	5	rs4428488	T	C	-0.194	0.032	0.886	0.0028	2.658e-19	0.295313	rs34357137	C	G	0.186	0.0716	0.928	-0.0028	0.323156
glomerulus	k50.2	OSBPL5	0.100742	3	rs3764896	A	G	0.391	0.059	0.919	-0.0018	1.5e-07	0.0234642	rs1056819	T	C	0.347	0.0979	0.941	-0.002	0.966197
glomerulus	k111.1	LINC01144	0.100687	50	rs11211117	T	C	0.301	0.0369	0.896	-0.0027	1.684e-17	0.00112082	rs12029322	T	C	0.281	0.0698	0.926	-0.0029	0.552228
tubulo-interstitial	k38.2	FAM89B	0.100617	1	NA	NA	NA	NA	NA	NA	NA	NA	NA	rs34400381	A	G	NA	NA	NA	0.0076	1
tubulo-interstitial	k73.5	CLIC1	0.100606	37	NA	NA	NA	NA	NA	NA	NA	NA	NA	rs62398943	A	C	NA	NA	NA	0.0017	0.35729
tubulo-interstitial	k44.1	CDH15	0.100524	19	rs459920	T	C	0.305	0.0293	0.786	0.0031	1.13e-28	0.0194034	rs2437957	A	G	-0.29	0.0405	0.821	-0.0032	0.648378
glomerulus	k205.2	ZSWIM8-AS1	0.100519	170	rs2633304	T	C	0.233	0.0134	0.823	0.0015	2.218e-06	0.0100146	rs10762556	A	G	0.151	0.121	0.949	0.0016	0.157251
glomerulus	k4.1	KCNH2	0.100502	2	NA	NA	NA	NA	NA	NA	NA	NA	NA	rs10224210	T	C	NA	NA	NA	0.0078	0.499765
tubulo-interstitial	k12.2	RRP36	0.100485	35	rs113163694	T	C	-0.323	0.0456	0.832	-0.0036	2.22e-16	0.0266953	rs78014492	T	C	-0.282	0.0791	0.879	-0.0037	0.163373
glomerulus	k73.1	H2BC8	0.100368	23	NA	NA	NA	NA	NA	NA	NA	NA	NA	rs3132947	T	G	NA	NA	NA	-0.0033	0.19916
tubulo-interstitial	k62.3	TOB2	0.100357	64	rs11702960	T	C	0.531	0.0117	0.67	0.0014	0.0007096	0.000150461	rs116434743	A	G	NA	NA	NA	0.0048	0.37832
glomerulus	n126.1	ERBB4	0.100275	216	rs4580336	A	G	-0.27	0.00577	0.733	-0.0012	1.904e-05	0.00107782	rs11686852	A	G	-0.161	0.114	0.947	-0.0015	0.0954684
tubulo-interstitial	k139.1	SLC22A4	0.100228	64	NA	NA	NA	NA	NA	NA	NA	NA	NA	rs56306291	A	T	NA	NA	NA	-0.0027	0.812835
glomerulus	k73.4	MUC22	0.100099	11	NA	NA	NA	NA	NA	NA	NA	NA	NA	rs41268932	A	G	NA	NA	NA	-0.0053	0.697215
glomerulus	k123.3	PIGC	0.100091	69	rs9425568	A	G	0.248	0.023	0.865	0.0017	7.741e-10	0.0172206	rs2001129	T	G	0.226	0.0362	0.895	0.0018	0.120738
glomerulus	k1.3	DUOXA2	0.10006	39	rs2687512	T	C	0.333	0.0102	0.797	-0.0079	1.9e-132	0.00143775	rs148372427	A	G	-0.341	0.0926	0.939	0.006	0.445437
tubulo-interstitial	n96.1	SCFD2	0.100042	76	rs59651495	T	C	-0.362	0.0117	0.669	-0.0022	1.271e-07	0.0274226	rs140701820	T	C	0.147	0.414	0.972	0.0028	0.0561858
glomerulus	k91.2	NABP2	0.100019	13	rs7304944	T	C	0.536	0.0366	0.895	-0.0022	2.141e-07	0.0125427	rs7298123	T	C	-0.229	0.177	0.962	0.0019	0.308989
glomerulus	k49.2	DNA2	0.100014	103	rs10998285	A	C	0.419	0.0256	0.873	-0.0029	7.483e-13	0.0862903	rs61869325	T	C	0.396	0.0353	0.893	-0.003	0.357054
glomerulus	n154.1	LINC01311	0.099973	55	rs73158869	A	G	-0.389	0.0268	0.876	0.0019	4.567e-08	0.0170073	rs61752573	T	C	-0.347	0.0813	0.934	0.002	0.14731
tubulo-interstitial	k91.3	TIMELESS	0.0998842	13	rs60328979	C	G	-0.384	0.0492	0.839	-0.0024	1.244e-05	0.000980572	rs3782232	A	G	0.326	0.0839	0.884	0.0026	0.568337
tubulo-interstitial	k73.11	LTA	0.0998513	2163	rs3130623	T	C	-0.269	0.00175	0.367	-0.0035	2.39e-24	0.000160327	rs17215231	T	C	NA	NA	NA	0.0027	0.0764237
glomerulus	k73.1	ZNF192P1	0.0998341	23	NA	NA	NA	NA	NA	NA	NA	NA	NA	rs3132947	T	G	NA	NA	NA	-0.0033	0.19916
glomerulus	k165.1	SCAND2P	0.0998063	151	rs11073613	A	G	-0.341	0.00191	0.578	-0.0019	7.525e-13	0.00886706	rs11633788	A	T	0.101	0.397	0.984	0.002	0.0768026
tubulo-interstitial	k36.1	DPF1	0.0997861	50	rs17249336	T	C	-0.251	0.0653	0.864	0.0035	2.012e-29	0.544659	rs17249336	T	C	-0.251	0.0653	0.864	0.0035	0.544659
glomerulus	k11.8	PLG	0.0996329	3	NA	NA	NA	NA	NA	NA	NA	NA	NA	rs118180095	A	G	NA	NA	NA	0.0064	0.84345
glomerulus	k80.2	GSTM4	0.0996185	6	rs602633	T	G	-0.286	0.0447	0.906	-0.0033	2.217e-23	0.0159076	rs660240	T	C	-0.278	0.0692	0.926	-0.0034	0.704963
glomerulus	k73.2	TNXB	0.0995953	20	NA	NA	NA	NA	NA	NA	NA	NA	NA	rs3799354	A	C	NA	NA	NA	0.0042	0.145363
glomerulus	n66.3	ASB10	0.0995693	13	rs6464126	T	C	-0.229	0.0407	0.901	-0.0017	1.407e-08	0.135506	rs4725990	C	G	-0.218	0.0528	0.914	-0.0017	0.28068
glomerulus	k2.1	UMOD	0.0994913	1	rs77924615	A	G	-0.282	0.0789	0.932	0.0106	2.15e-200	1	rs77924615	A	G	-0.282	0.0789	0.932	0.0106	1
tubulo-interstitial	n25.1	SNORD91A	0.099447	37	rs8078625	T	C	-0.213	0.0133	0.686	-0.0019	1.246e-11	0.083943	rs2131704	T	C	-0.0639	0.457	0.976	-0.0019	0.083943
tubulo-interstitial	k167.1	ZNF92	0.0993944	229	rs10229786	A	G	-0.278	0.0143	0.697	0.0018	5.321e-10	0.000635227	rs10807707	A	G	NA	NA	NA	-0.002	0.0426618
tubulo-interstitial	k12.2	PTK7	0.0993755	35	rs17209407	A	G	0.356	0.0183	0.729	0.0034	7.772e-15	0.00103959	rs78014492	T	C	-0.297	0.0888	0.888	-0.0037	0.163373
glomerulus	k12.4	SLC22A7	0.099297	39	rs1599816	A	G	0.361	0.0202	0.855	-0.0028	8.168e-11	0.014691	rs1214763	T	C	-0.0542	0.782	0.997	0.0029	0.0926915
glomerulus	k73.10	SFTA2	0.0992182	1482	rs117960312	T	C	-0.614	0.00726	0.761	0.0032	5.353e-08	0.000640978	rs6917350	A	G	NA	NA	NA	-0.0013	0.0611424
tubulo-interstitial	k73.8	H4C2	0.0991442	1534	rs9461247	T	C	-0.346	0.0134	0.687	0.0049	5.05e-05	4.09006e-05	rs3997967	A	T	NA	NA	NA	-0.0021	0.441938
glomerulus	n91.1	BDKRB1	0.0991089	3	rs11160318	A	G	0.314	0.046	0.907	-0.0017	4.578e-09	0.0178009	rs11625405	A	G	-0.267	0.0763	0.93	0.0019	0.958051
tubulo-interstitial	k73.8	OR2B3	0.0990952	1534	rs76896681	T	C	0.781	0.00249	0.425	-0.0044	0.0005672	8.81885e-06	rs3997967	A	T	NA	NA	NA	-0.0021	0.441938
tubulo-interstitial	n101.1	ZNF484	0.0990904	14	rs36034699	T	C	0.232	0.0508	0.842	-0.0019	3.225e-07	0.00399336	rs13284407	T	G	0.232	0.0508	0.842	-0.0023	0.736011
glomerulus	k151.2	KLF15	0.0990544	39	rs6792030	T	C	0.313	0.0365	0.895	-0.0016	1.004e-05	0.0149499	rs1584328	A	C	0.307	0.0419	0.903	-0.0018	0.282964
tubulo-interstitial	k73.4	H4C2	0.0990317	11	NA	NA	NA	NA	NA	NA	NA	NA	NA	rs41268932	A	G	NA	NA	NA	-0.0053	0.697215
tubulo-interstitial	k73.9	CLIC1	0.0989207	1861	rs3132935	A	G	0.238	0.000783	0.247	0.0032	1.655e-21	0.00012769	rs9265546	A	G	NA	NA	NA	-0.0029	0.0685493
tubulo-interstitial	n102.1	MIR196B	0.0988581	9	rs17501278	A	G	0.43	0.0903	0.889	-0.0053	1.847e-09	0.0238697	rs34398255	T	G	NA	NA	NA	0.0064	0.478795
glomerulus	k91.3	SNORD59A	0.0988473	13	rs2277339	T	G	0.427	0.00546	0.728	-0.0024	2.37e-07	0.0623106	rs3782232	A	G	0.141	0.568	0.991	0.0026	0.568337
tubulo-interstitial	k19.4	RAPGEFL1	0.0988353	2	rs114777282	A	C	0.342	0.1	0.896	-0.0088	5.719e-19	0.765324	rs114777282	A	C	0.342	0.1	0.896	-0.0088	0.765324
tubulo-interstitial	n95.2	VPS16	0.0988292	30	rs6051666	A	T	0.28	0.0333	0.8	0.0017	1.145e-06	0.345837	rs6051666	A	T	0.28	0.0333	0.8	0.0017	0.345837
glomerulus	k150.1	SMU1	0.0987834	42	NA	NA	NA	NA	NA	NA	NA	NA	NA	rs7865531	T	C	NA	NA	NA	-0.0022	0.164084
glomerulus	n14.1	UNC119B	0.0987744	4	NA	NA	NA	NA	NA	NA	NA	NA	NA	rs1800574	T	C	NA	NA	NA	-0.0063	0.484338
tubulo-interstitial	n14.1	DYNLL1	0.098757	4	NA	NA	NA	NA	NA	NA	NA	NA	NA	rs1800574	T	C	NA	NA	NA	-0.0063	0.484338
glomerulus	k73.6	TUBB	0.098724	1121	rs3095329	A	G	-0.256	0.00773	0.769	0.0029	4.991e-17	0.00040102	rs9469775	T	C	NA	NA	NA	-0.0022	0.0528551
glomerulus	k73.3	TAPBP	0.0986767	9	NA	NA	NA	NA	NA	NA	NA	NA	NA	rs141130394	T	G	NA	NA	NA	0.0062	0.680117
glomerulus	k73.5	MIR4640	0.0984305	37	NA	NA	NA	NA	NA	NA	NA	NA	NA	rs62398943	A	C	NA	NA	NA	0.0017	0.35729
glomerulus	k120.1	PPP2R3A	0.098402	128	rs6796523	A	T	0.359	0.00589	0.736	-0.0024	2.334e-14	0.00044881	rs10512990	T	G	-0.223	0.0837	0.935	0.0026	0.113803
tubulo-interstitial	k178.1	HOMER2	0.0984016	7	rs36111056	A	G	-0.188	0.0415	0.824	-0.0024	7.981e-13	0.163976	rs12899020	A	G	0.188	0.0415	0.824	0.0024	0.163976
glomerulus	k200.1	SIM1	0.0983953	147	rs1847912	A	G	0.37	0.0029	0.643	-0.001	0.001335	0.000168328	rs1857859	A	G	-0.255	0.0421	0.903	0.0015	0.170322
glomerulus	n55.2	AQP6	0.0983573	20	rs836968	T	C	-0.245	0.0677	0.925	0.0017	4.662e-08	0.969761	rs836968	T	C	-0.245	0.0677	0.925	0.0017	0.969761
glomerulus	k110.1	MIR4793	0.0983117	154	rs11713694	T	G	-0.448	0.111	0.946	0.0029	4.649e-11	0.000373647	rs13079082	C	G	NA	NA	NA	-0.0025	0.126482
glomerulus	k73.1	LINC01016	0.0982196	23	NA	NA	NA	NA	NA	NA	NA	NA	NA	rs3132947	T	G	NA	NA	NA	-0.0033	0.19916
tubulo-interstitial	k71.1	CTSB	0.0980637	2	NA	NA	NA	NA	NA	NA	NA	NA	NA	rs7012814	A	G	NA	NA	NA	0.0029	0.502816
glomerulus	k110.1	IQCF5	0.0980436	154	NA	NA	NA	NA	NA	NA	NA	NA	NA	rs13079082	C	G	NA	NA	NA	-0.0025	0.126482
glomerulus	k218.1	ECI1	0.0979258	1	NA	NA	NA	NA	NA	NA	NA	NA	NA	rs113956264	T	C	NA	NA	NA	0.0075	1
tubulo-interstitial	k2.3	ACSM1	0.0978785	33	rs112462318	A	G	0.328	0.0289	0.785	0.0051	2.163e-30	0.0415959	rs112709995	T	C	-0.37	0.0368	0.811	-0.0052	0.114363
glomerulus	k88.3	SLC6A18	0.0978703	19	rs7725114	T	C	-0.378	0.0192	0.852	0.0022	6.482e-07	0.0110105	rs11747993	A	G	0.086	0.575	0.991	-0.0021	0.314328
tubulo-interstitial	k142.1	MIR129-1	0.0978261	56	rs1348103	A	G	0.343	0.0126	0.68	-0.0023	4.373e-15	0.00335927	rs9649512	A	G	-0.215	0.0889	0.888	0.0025	0.682611
glomerulus	k73.3	TUBB	0.0977188	9	NA	NA	NA	NA	NA	NA	NA	NA	NA	rs141130394	T	G	NA	NA	NA	0.0062	0.680117
glomerulus	n37.3	PLK4	0.097658	231	rs11098950	T	C	-0.306	0.0131	0.821	-0.0011	0.0001338	0.000271377	rs13137866	T	C	-0.165	0.167	0.96	-0.0015	0.161885
tubulo-interstitial	k191.1	SLC25A44	0.0976165	7	NA	NA	NA	NA	NA	NA	NA	NA	NA	rs72704117	T	C	NA	NA	NA	-0.0062	0.607218
glomerulus	n148.1	C9orf16	0.0975703	72	rs1571143	A	G	0.448	0.000184	0.216	0.0023	3.437e-05	0.00181729	rs67145503	A	T	-0.153	0.184	0.963	-0.0023	0.559398
tubulo-interstitial	k73.11	CLIC1	0.0975687	2163	rs3132935	A	G	0.238	0.000783	0.247	0.0032	1.655e-21	4.34061e-05	rs17215231	T	C	NA	NA	NA	0.0027	0.0764237
tubulo-interstitial	k194.2	FBXW5	0.0974831	41	9:140146651_T_C	T	C	-0.171	0.0158	0.71	-0.0016	2.297e-06	0.00462504	9:140149113_G_A	A	G	0.127	0.0754	0.875	0.0018	0.127142
glomerulus	k38.2	SPDYC	0.0974729	1	NA	NA	NA	NA	NA	NA	NA	NA	NA	rs34400381	A	G	NA	NA	NA	0.0076	1
glomerulus	k73.10	TRIM26	0.0974628	1482	rs2269703	T	C	0.874	0.00322	0.659	-0.0042	0.0002234	4.04041e-05	rs6917350	A	G	NA	NA	NA	-0.0013	0.0611424
tubulo-interstitial	k157.1	WDR25	0.0974467	5	rs12431901	T	G	-0.295	0.0486	0.838	-0.0022	6.038e-13	0.261486	rs12432201	T	C	0.2	0.143	0.92	0.0022	0.274469
glomerulus	k218.1	TBL3	0.0971953	1	NA	NA	NA	NA	NA	NA	NA	NA	NA	rs113956264	T	C	NA	NA	NA	0.0075	1
tubulo-interstitial	k73.9	OR2B3	0.0971835	1861	rs76896681	T	C	0.781	0.00249	0.425	-0.0044	0.0005672	1.69084e-05	rs9265546	A	G	NA	NA	NA	-0.0029	0.0685493
glomerulus	n163.1	MIR548K	0.0971392	43	rs61885477	T	C	1	0.00379	0.681	-0.0022	4.173e-05	0.00428009	rs117962002	T	C	0.547	0.125	0.95	-0.0026	0.191704
glomerulus	k73.3	HLA-G	0.097129	9	NA	NA	NA	NA	NA	NA	NA	NA	NA	rs141130394	T	G	NA	NA	NA	0.0062	0.680117
glomerulus	n147.1	BMPR1B	0.097105	49	rs2452597	A	G	0.362	0.0125	0.816	0.0016	2.254e-08	0.0192372	rs4699299	T	C	0.308	0.0462	0.908	0.0017	0.119534
tubulo-interstitial	k218.2	TBL3	0.0970579	16	rs28605000	A	G	0.364	0.0253	0.769	0.0028	8.825e-09	0.133308	rs75510884	A	G	-0.13	0.402	0.971	-0.0029	0.399041
tubulo-interstitial	k204.1	TRIM17	0.0970406	196	rs11584385	A	G	-0.345	0.000694	0.231	0.0013	2.211e-06	0.000341167	rs417237	T	G	-0.151	0.108	0.902	0.0017	0.261745
tubulo-interstitial	k123.1	DNM3OS	0.0970001	214	rs6659266	A	T	-0.339	0.00874	0.627	0.0024	1.832e-05	0.000201744	rs235485	A	G	NA	NA	NA	0.0019	0.415554
tubulo-interstitial	k85.1	CA12	0.0968807	19	rs4984241	A	G	-0.152	0.0107	0.657	-0.002	7.704e-13	0.0179578	rs55871911	T	C	0.14	0.0345	0.804	0.0024	0.274892
glomerulus	k73.5	HLA-G	0.0968624	37	NA	NA	NA	NA	NA	NA	NA	NA	NA	rs62398943	A	C	NA	NA	NA	0.0017	0.35729
tubulo-interstitial	k220.2	PPM1E	0.0967609	8	rs7221205	A	G	0.286	0.0159	0.711	-0.0017	8.942e-07	0.131233	rs7221205	A	G	0.286	0.0159	0.711	-0.0017	0.131233
tubulo-interstitial	k188.1	RGS12	0.0967496	82	rs2699426	T	C	0.332	0.0045	0.524	-0.0014	6.658e-07	0.000944263	rs11947277	T	C	-0.165	0.152	0.924	0.0017	0.162517
glomerulus	k62.2	TEF	0.0967005	4	NA	NA	NA	NA	NA	NA	NA	NA	NA	rs133298	T	G	NA	NA	NA	-0.0027	0.95026
tubulo-interstitial	k55.1	PLEKHM2	0.09666	44	rs12736181	A	G	0.227	0.0172	0.721	-0.0031	8.665e-26	0.00731403	rs6667182	T	C	0.162	0.0884	0.888	-0.0032	0.235196
tubulo-interstitial	k44.1	CDT1	0.0965866	19	NA	NA	NA	NA	NA	NA	NA	NA	NA	rs2437957	A	G	NA	NA	NA	-0.0032	0.648378
glomerulus	n46.2	LIN28A	0.0965385	120	NA	NA	NA	NA	NA	NA	NA	NA	NA	rs11548324	T	C	NA	NA	NA	-0.003	0.0887754
glomerulus	k73.11	HLA-G	0.0964806	2163	rs16894964	T	C	0.355	0.00424	0.697	0.0039	0.0001477	5.66662e-05	rs17215231	T	C	NA	NA	NA	0.0027	0.0764237
glomerulus	k73.4	TSBP1	0.0964336	11	rs2022059	C	G	-0.521	0.0953	0.94	0.0051	3.46e-17	0.0822593	rs41268932	A	G	NA	NA	NA	-0.0053	0.697215
tubulo-interstitial	k126.1	RCBTB1	0.0963978	3	NA	NA	NA	NA	NA	NA	NA	NA	NA	rs1326122	A	C	NA	NA	NA	-0.0077	0.534899
glomerulus	k176.1	MED19	0.0963847	76	rs2956982	A	G	0.274	0.0236	0.867	0.0019	4.855e-12	0.0167171	rs665058	T	C	-0.248	0.0541	0.915	-0.002	0.144796
tubulo-interstitial	k73.3	H4C2	0.0961469	9	NA	NA	NA	NA	NA	NA	NA	NA	NA	rs141130394	T	G	NA	NA	NA	0.0062	0.680117
tubulo-interstitial	k73.6	H4C2	0.0961362	1121	rs9461247	T	C	-0.346	0.0134	0.687	0.0049	5.05e-05	6.96974e-05	rs9469775	T	C	NA	NA	NA	-0.0022	0.0528551
glomerulus	k73.10	HLA-G	0.0961002	1482	rs16894964	T	C	0.355	0.00424	0.697	0.0039	0.0001477	3.61054e-05	rs6917350	A	G	NA	NA	NA	-0.0013	0.0611424
tubulo-interstitial	k194.1	RNF208	0.0960901	32	9:140076358_G_A	A	G	0.271	0.0313	0.793	-0.0021	1.239e-10	0.0248646	9:140077729_G_A	A	G	0.271	0.0313	0.793	-0.0022	0.249988
tubulo-interstitial	k5.3	MXD3	0.0960043	16	rs72813180	C	G	-0.364	0.00165	0.357	0.001	0.008211	0.00260242	rs113638576	T	C	0.242	0.0702	0.87	-0.0014	0.499692
glomerulus	k23.3	CCDC144CP	0.0959477	11	NA	NA	NA	NA	NA	NA	NA	NA	NA	rs2165894	A	G	NA	NA	NA	-0.0024	0.89707
glomerulus	k106.1	SLC39A13	0.0959338	19	rs10838705	A	G	-0.206	0.0395	0.899	-0.0022	4.117e-15	0.00548658	rs61897431	T	C	0.193	0.0543	0.915	0.0024	0.893443
glomerulus	n46.1	FAM76A	0.0958777	142	NA	NA	NA	NA	NA	NA	NA	NA	NA	rs114165349	C	G	NA	NA	NA	0.0064	0.0610178
tubulo-interstitial	k194.2	PAXX	0.0958118	41	9:140147152_C_G	C	G	0.181	0.0197	0.738	-0.0018	6.053e-08	0.064078	9:140149113_G_A	A	G	-0.173	0.0307	0.791	0.0018	0.127142
tubulo-interstitial	k37.5	HOXD10	0.0957682	104	rs10197194	T	G	0.227	0.0122	0.675	-0.0016	1.059e-05	0.0172359	rs12472159	C	G	NA	NA	NA	0.0022	0.389983
tubulo-interstitial	n29.1	LINC00663	0.0957398	29	rs59148799	A	G	0.423	0.00319	0.467	0.0025	2.481e-09	0.00091896	rs56255430	A	C	0.192	0.309	0.96	0.0036	0.51842
tubulo-interstitial	n46.1	SFN	0.095672	142	rs71636780	A	G	0.423	0.0198	0.739	0.0034	3.763e-12	0.00396059	rs114165349	C	G	NA	NA	NA	0.0064	0.0610178
tubulo-interstitial	k204.1	RNF187	0.0955958	196	rs56174824	A	G	0.727	7.09e-07	0.00123	-0.0021	1.293e-05	0.000304138	rs417237	T	G	-0.201	0.038	0.815	0.0017	0.261745
tubulo-interstitial	k30.2	PROCR	0.0955942	251	rs7267608	T	C	0.282	0.00764	0.607	0.002	1.03e-09	0.000240884	rs639763	T	C	-0.228	0.0711	0.87	-0.0024	0.115255
tubulo-interstitial	k73.4	ABT1	0.0955276	11	NA	NA	NA	NA	NA	NA	NA	NA	NA	rs41268932	A	G	NA	NA	NA	-0.0053	0.697215
tubulo-interstitial	n37.1	PGRMC2	0.0955236	47	rs62319778	T	G	0.25	0.0311	0.792	-0.002	4.188e-12	0.00363236	rs6839650	T	C	0.22	0.0523	0.845	-0.0021	0.0389999
tubulo-interstitial	k116.2	NT5C3A	0.0954886	118	rs6942974	C	G	-0.287	0.0178	0.725	0.0024	7.59e-13	0.0258216	rs3915352	T	C	-0.218	0.0585	0.854	0.0024	0.0453694
glomerulus	k73.11	TNXB	0.0953993	2163	rs3130621	T	C	-0.424	0.00152	0.541	0.0035	5.749e-24	0.000123678	rs17215231	T	C	NA	NA	NA	0.0027	0.0764237
glomerulus	k191.2	FLAD1	0.0953206	4	rs34522020	A	T	-0.266	0.0289	0.88	0.0025	3.888e-10	0.0270699	rs4971092	T	C	0.217	0.0799	0.933	-0.0027	0.831554
glomerulus	k58.2	TNKS2-AS1	0.0952075	183	rs11186805	A	G	0.252	0.0306	0.884	0.002	2.451e-12	0.0775424	rs10882015	A	T	-0.234	0.0481	0.91	-0.002	0.103522
glomerulus	k101.1	OR56B1	0.0951789	54	rs368019	T	C	0.25	0.0232	0.866	0.0029	1.609e-20	0.0209482	rs10769061	C	G	-0.211	0.0546	0.915	-0.0029	0.0209482
tubulo-interstitial	k205.2	P4HA1	0.095178	170	rs113370867	T	C	0.38	0.00206	0.394	0.0028	1.95e-06	3.94037e-05	rs10762556	A	G	NA	NA	NA	0.0016	0.157251
glomerulus	k73.2	NCR3	0.0951717	20	NA	NA	NA	NA	NA	NA	NA	NA	NA	rs3799354	A	C	NA	NA	NA	0.0042	0.145363
tubulo-interstitial	n95.1	SLC4A11	0.0951505	4	rs6084184	A	G	-0.28	0.0405	0.821	-0.0019	1.985e-08	0.0676903	rs6084180	T	C	-0.246	0.0574	0.853	-0.002	0.823955
tubulo-interstitial	k88.2	SLC9A3	0.0950812	10	rs55996436	A	G	0.22	0.0152	0.704	0.0022	2.306e-12	0.0191034	rs17563161	A	G	-0.199	0.0408	0.822	-0.0023	0.401462
tubulo-interstitial	n48.1	ODF3B	0.0950545	4	NA	NA	NA	NA	NA	NA	NA	NA	NA	rs79865452	A	G	NA	NA	NA	-0.0071	0.946576
tubulo-interstitial	k73.3	BTN2A2	0.0950492	9	NA	NA	NA	NA	NA	NA	NA	NA	NA	rs141130394	T	G	NA	NA	NA	0.0062	0.680117
tubulo-interstitial	k91.1	GPR182	0.0950405	20	rs68147365	A	G	-0.262	0.0563	0.851	0.0031	3.612e-22	0.011165	rs7397189	T	G	NA	NA	NA	-0.0032	0.397406
tubulo-interstitial	k73.4	CYP21A2	0.0950364	11	rs2022059	C	G	0.473	0.105	0.9	0.0051	3.46e-17	0.0822593	rs41268932	A	G	NA	NA	NA	-0.0053	0.697215
tubulo-interstitial	k197.1	RTBDN	0.0950359	43	rs2965220	T	C	-0.252	0.00292	0.452	0.0015	8.099e-08	0.00227864	rs10419627	A	G	0.0986	0.221	0.944	-0.0017	0.078758
glomerulus	k145.1	ENTR1	0.0949974	12	rs11103388	A	G	0.405	0.0173	0.844	0.0019	6.2e-11	0.003153	rs12684650	T	C	0.289	0.0869	0.936	0.0021	0.26424
tubulo-interstitial	k71.2	CTSB	0.0949602	98	NA	NA	NA	NA	NA	NA	NA	NA	NA	rs12549686	T	C	NA	NA	NA	0.0026	0.137817
tubulo-interstitial	k22.1	IDI2	0.0949326	1	rs80282103	A	T	-0.275	0.0732	0.873	0.0083	2.608e-62	0.999935	rs80282103	A	T	-0.275	0.0732	0.873	0.0083	0.999935
tubulo-interstitial	k44.1	DEF8	0.0949207	19	rs164746	A	G	0.236	0.0301	0.789	-0.0031	2.32e-29	0.0205745	rs2437957	A	G	0.219	0.0571	0.852	-0.0032	0.648378
tubulo-interstitial	k39.1	SPINT1	0.0948752	42	rs28497404	A	C	0.169	0.00347	0.481	0.0033	4.031e-32	0.000490083	rs2928157	T	C	-0.141	0.0327	0.798	-0.0035	0.911665
tubulo-interstitial	n201.1	SIRT6	0.0948322	48	rs4807590	A	G	-0.36	0.00444	0.522	-0.0012	2.313e-05	0.000804995	rs11085078	A	G	-0.279	0.035	0.806	-0.0016	0.396622
glomerulus	n148.1	MIR3911	0.0946699	72	rs10217290	T	G	-0.496	0.00496	0.718	-0.0019	3.446e-06	0.00303511	rs67145503	A	T	0.156	0.387	0.983	-0.0023	0.559398
glomerulus	k73.1	LINC01012	0.0946233	23	NA	NA	NA	NA	NA	NA	NA	NA	NA	rs3132947	T	G	NA	NA	NA	-0.0033	0.19916
tubulo-interstitial	k193.1	RAD21L1	0.0945644	9	rs6041734	T	C	-0.378	0.0225	0.755	0.0035	1.309e-10	0.0166369	rs62187539	T	C	-0.31	0.162	0.927	0.0037	0.288042
glomerulus	k189.1	CUL2	0.0945218	229	rs11010003	A	G	-0.322	0.00309	0.653	-0.0016	5.383e-06	0.00464008	rs10827421	T	C	-0.158	0.0803	0.933	-0.0017	0.0288321
tubulo-interstitial	k73.9	H4C2	0.0944628	1861	rs9461247	T	C	-0.346	0.0134	0.687	0.0049	5.05e-05	8.34465e-05	rs9265546	A	G	NA	NA	NA	-0.0029	0.0685493
glomerulus	k139.4	ACSL6	0.0942949	244	rs429918	A	G	0.295	0.0551	0.916	0.0021	2.607e-10	0.0120774	rs6595989	T	C	NA	NA	NA	0.0019	0.0325101
tubulo-interstitial	k30.2	EIF2S2	0.0942623	251	rs6120329	T	G	0.269	0.0215	0.75	-0.0016	1.203e-07	0.00192412	rs639763	T	C	NA	NA	NA	-0.0024	0.115255
tubulo-interstitial	n155.1	HIRIP3	0.0942575	74	rs4238959	A	G	-0.299	0.00424	0.514	0.0012	6.851e-05	0.000292205	rs12446863	T	G	-0.219	0.0521	0.844	0.0017	0.894585
tubulo-interstitial	k62.2	SREBF2	0.0942417	4	rs133298	T	G	-0.159	0.0372	0.812	-0.0027	1.104e-15	0.95026	rs133298	T	G	-0.159	0.0372	0.812	-0.0027	0.95026
tubulo-interstitial	k2.3	GP2	0.0941562	33	rs28649132	T	C	-0.224	0.0161	0.712	0.005	1.429e-29	0.0241036	rs112709995	T	C	0.229	0.0503	0.841	-0.0052	0.114363
glomerulus	k38.2	RNASEH2C	0.0941305	1	NA	NA	NA	NA	NA	NA	NA	NA	NA	rs34400381	A	G	NA	NA	NA	0.0076	1
tubulo-interstitial	n53.1	CCT6A	0.0940665	65	rs6970827	C	G	-0.2	0.0102	0.65	-0.0017	4.712e-08	0.00492992	rs10229446	A	G	-0.167	0.0432	0.827	-0.0018	0.0342194
glomerulus	k91.1	NXPH4	0.0940133	20	rs68147365	A	G	-0.272	0.0704	0.927	0.0031	3.612e-22	0.011165	rs7397189	T	G	NA	NA	NA	-0.0032	0.397406
tubulo-interstitial	k50.1	MIR4686	0.0940001	4	NA	NA	NA	NA	NA	NA	NA	NA	NA	rs233438	A	G	NA	NA	NA	0.0038	0.948415
glomerulus	k88.1	LRRC14B	0.0938698	2	NA	NA	NA	NA	NA	NA	NA	NA	NA	rs434215	A	G	NA	NA	NA	-0.0039	0.931973
tubulo-interstitial	n148.1	CDK9	0.0938631	72	rs4226	T	G	-0.283	0.0144	0.698	0.0019	1.143e-07	0.00303511	rs67145503	A	T	0.255	0.045	0.831	-0.0023	0.559398
glomerulus	n89.1	LINC01260	0.0938554	17	rs736820	A	G	-0.284	0.082	0.934	-0.0018	1.025e-10	0.824029	rs736820	A	G	-0.284	0.082	0.934	-0.0018	0.824029
tubulo-interstitial	n47.1	ATF7	0.0938334	17	rs11170547	T	C	0.323	0.0314	0.793	0.0024	7.975e-08	0.0267426	rs111712108	A	G	0.199	0.143	0.92	0.0026	0.224678
glomerulus	n138.1	POFUT2	0.0938106	58	rs7278425	T	C	-0.414	0.00283	0.639	-0.0018	1.9e-06	0.000949771	rs12483377	A	G	-0.443	0.0322	0.887	-0.0028	0.279769
tubulo-interstitial	k1.2	SPATA5L1	0.0937962	1	rs68087211	T	C	0.215	0.0613	0.858	-0.0106	5.8e-153	0.999983	rs68087211	T	C	0.215	0.0613	0.858	-0.0106	0.999983
tubulo-interstitial	k118.1	NT5C2	0.0937487	12	rs2030205	C	G	0.258	0.00723	0.599	0.0024	3.848e-13	0.002373	rs284849	T	G	0.185	0.077	0.877	0.0026	0.395754
tubulo-interstitial	k73.8	ABT1	0.093708	1534	rs4413606	A	G	-0.293	0.0391	0.818	0.0018	4.51e-10	6.1971e-06	rs3997967	A	T	NA	NA	NA	-0.0021	0.441938
tubulo-interstitial	k73.5	CSNK2B	0.0936318	37	NA	NA	NA	NA	NA	NA	NA	NA	NA	rs62398943	A	C	NA	NA	NA	0.0017	0.35729
glomerulus	k19.4	ERBB2	0.0935868	2	rs114777282	A	C	-0.362	0.121	0.949	-0.0088	5.719e-19	0.765324	rs114777282	A	C	-0.362	0.121	0.949	-0.0088	0.765324
tubulo-interstitial	k73.7	OR14J1	0.0935792	124	NA	NA	NA	NA	NA	NA	NA	NA	NA	rs115740542	T	C	NA	NA	NA	-0.0026	0.439736
tubulo-interstitial	k73.5	H4C2	0.0935552	37	NA	NA	NA	NA	NA	NA	NA	NA	NA	rs62398943	A	C	NA	NA	NA	0.0017	0.35729
glomerulus	k143.1	HSD17B14	0.0934311	7	rs281394	C	G	-0.263	0.00737	0.763	-0.002	1.508e-11	0.0729491	rs281380	T	C	-0.164	0.089	0.937	-0.0021	0.798653
tubulo-interstitial	n1.1	SCRIB	0.0934231	4	rs11786739	A	G	-0.429	0.147	0.921	0.0053	1.332e-17	0.498815	rs11786739	A	G	-0.429	0.147	0.921	0.0053	0.498815
glomerulus	k31.2	CYP24A1	0.0934073	2	rs2762943	T	G	-0.427	0.135	0.953	0.0052	9.694e-22	0.919332	rs2762943	T	G	-0.427	0.135	0.953	0.0052	0.919332
tubulo-interstitial	k91.1	TAC3	0.0933724	20	rs7964492	A	C	0.274	0.0187	0.732	-0.0031	1.034e-22	0.0120915	rs7397189	T	G	NA	NA	NA	-0.0032	0.397406
tubulo-interstitial	k110.2	SLC25A20	0.093365	193	NA	NA	NA	NA	NA	NA	NA	NA	NA	rs3733045	A	G	NA	NA	NA	-0.0022	0.0274999
tubulo-interstitial	k11.6	TCP1	0.0933597	32	rs9346799	A	T	-0.319	0.065	0.863	-0.0031	3.214e-10	0.0304115	rs9347368	T	G	0.206	0.158	0.926	0.0032	0.0732096
tubulo-interstitial	k73.10	H4C2	0.0933535	1482	rs9461247	T	C	-0.346	0.0134	0.687	0.0049	5.05e-05	8.57466e-05	rs6917350	A	G	NA	NA	NA	-0.0013	0.0611424
glomerulus	k50.1	INS	0.0933029	4	NA	NA	NA	NA	NA	NA	NA	NA	NA	rs233438	A	G	NA	NA	NA	0.0038	0.948415
glomerulus	k73.8	ZNF204P	0.0932683	1534	rs59682554	T	C	-0.435	0.0366	0.895	0.0053	2.906e-07	0.00185136	rs3997967	A	T	NA	NA	NA	-0.0021	0.441938
tubulo-interstitial	k73.2	HFE	0.0932429	20	rs75236671	T	C	0.325	0.0632	0.861	0.0041	1.693e-20	0.0165713	rs3799354	A	C	0.298	0.0884	0.888	0.0042	0.145363
glomerulus	k49.1	HNRNPH3	0.0932229	36	rs10997975	A	G	0.2	0.0159	0.837	0.0028	3.062e-24	0.102061	rs7914178	A	G	-0.156	0.0418	0.902	-0.0028	0.126951
tubulo-interstitial	k150.1	SUGT1P1	0.0931999	42	rs7865531	T	C	0.264	0.0306	0.791	-0.0022	1.678e-11	0.164084	rs7865531	T	C	0.264	0.0306	0.791	-0.0022	0.164084
tubulo-interstitial	k52.2	PTPRN	0.093167	1	rs112068790	T	C	0.382	0.132	0.915	-0.0065	1.186e-14	0.991926	rs112068790	T	C	0.382	0.132	0.915	-0.0065	0.991926
tubulo-interstitial	k58.2	HHEX	0.093167	183	rs10882037	A	G	0.244	0.0144	0.697	-0.0017	9.352e-09	0.000514779	rs10882015	A	T	NA	NA	NA	-0.002	0.103522
glomerulus	k126.2	ST13P4	0.0931406	11	rs3116615	T	C	0.279	0.0589	0.919	-0.0026	1.37e-15	0.00691332	rs3118919	A	G	-0.273	0.0838	0.935	0.0027	0.126944
glomerulus	k3.2	CCDC158	0.0931372	2	rs6839100	A	G	-0.238	0.0551	0.916	0.0064	1.774e-85	0.917386	rs6839100	A	G	-0.238	0.0551	0.916	0.0064	0.917386
glomerulus	k73.2	TRIM27	0.0931128	20	NA	NA	NA	NA	NA	NA	NA	NA	NA	rs3799354	A	C	NA	NA	NA	0.0042	0.145363
tubulo-interstitial	k110.3	LSMEM2	0.0930211	501	rs62260798	T	C	-0.485	0.00784	0.611	-0.0029	1.197e-08	0.000362917	rs11714876	C	G	NA	NA	NA	0.0028	0.53269
glomerulus	k80.1	GNAT2	0.0930174	11	rs569670	A	C	0.296	0.0627	0.922	0.0032	1.071e-23	0.0489742	rs72646553	C	G	-0.262	0.134	0.953	-0.0032	0.118703
glomerulus	k160.1	GNAS-AS1	0.0929611	9	rs6026580	T	C	0.232	0.0287	0.88	0.002	2.773e-10	0.0472931	rs112788040	A	G	-0.199	0.0649	0.923	-0.0021	0.457589
tubulo-interstitial	k97.1	RBM38	0.0929292	1	rs6128082	T	C	0.233	0.0673	0.866	0.0031	3.9e-19	1	rs6128082	T	C	0.233	0.0673	0.866	0.0031	1
glomerulus	n95.2	C20orf194	0.0929057	30	rs6051666	A	T	0.182	0.017	0.843	0.0017	1.145e-06	0.345837	rs6051666	A	T	0.182	0.017	0.843	0.0017	0.345837
tubulo-interstitial	k110.2	TREX1	0.0929036	193	NA	NA	NA	NA	NA	NA	NA	NA	NA	rs3733045	A	G	NA	NA	NA	-0.0022	0.0274999
tubulo-interstitial	k73.6	ABT1	0.0928563	1121	rs137866369	C	G	-0.506	0.049	0.839	0.0051	2.49e-06	0.00142057	rs9469775	T	C	NA	NA	NA	-0.0022	0.0528551
tubulo-interstitial	k139.4	CDC42SE2	0.0928324	244	rs4705896	T	G	0.192	0.0055	0.556	0.0015	1.609e-05	0.00031822	rs6595989	T	C	0.129	0.049	0.839	0.0019	0.0325101
glomerulus	k73.8	MIR4646	0.0927828	1534	rs15574	A	G	-0.318	0.015	0.832	-0.0017	2.304e-07	0.000715165	rs3997967	A	T	NA	NA	NA	-0.0021	0.441938
glomerulus	k73.2	H2AC15	0.0927639	20	NA	NA	NA	NA	NA	NA	NA	NA	NA	rs3799354	A	C	NA	NA	NA	0.0042	0.145363
glomerulus	k73.8	MICA	0.0927555	1534	rs6934403	A	C	0.741	4.08e-14	2.83e-09	-0.0016	6.198e-07	6.9286e-06	rs3997967	A	T	NA	NA	NA	-0.0021	0.441938
tubulo-interstitial	k35.2	SLC30A5	0.0926353	44	rs34033377	C	G	-0.389	0.0223	0.754	0.0053	1.737e-27	0.00331184	rs78660602	A	G	0.272	0.105	0.9	-0.0055	0.190245
glomerulus	k194.2	ANAPC2	0.0925665	41	9:140158014_C_G	C	G	0.263	0.0377	0.897	-0.0017	5.992e-07	0.0105241	9:140149113_G_A	A	G	-0.217	0.0924	0.939	0.0018	0.127142
glomerulus	k110.1	CACNA2D2	0.092531	154	rs4688759	T	C	0.433	0.0818	0.934	-0.0029	1.317e-10	0.000774135	rs13079082	C	G	NA	NA	NA	-0.0025	0.126482
glomerulus	k73.5	HCG27	0.0925037	37	NA	NA	NA	NA	NA	NA	NA	NA	NA	rs62398943	A	C	NA	NA	NA	0.0017	0.35729
glomerulus	k21.2	PLS1	0.0924968	4	rs143710547	T	C	0.342	0.103	0.943	-0.0052	7.016e-24	0.587159	rs143710547	T	C	0.342	0.103	0.943	-0.0052	0.587159
tubulo-interstitial	n84.1	ATP6V1E2	0.0924405	30	rs4953340	C	G	-0.293	0.00603	0.571	-0.0015	3.263e-07	0.0133082	rs1867783	C	G	0.18	0.126	0.912	0.0017	0.459979
tubulo-interstitial	k19.1	TCAP	0.0924102	201	rs36064019	T	C	0.249	0.0211	0.747	-0.0056	3.703e-73	0.000223447	rs364989	A	C	-0.208	0.0522	0.844	0.0057	0.155615
tubulo-interstitial	k30.1	FER1L4	0.0924035	1	NA	NA	NA	NA	NA	NA	NA	NA	NA	rs6120738	A	C	NA	NA	NA	0.0039	0.998584
tubulo-interstitial	k59.2	SLC39A8	0.0923586	57	rs223373	C	G	-0.204	0.00353	0.484	0.0031	1.347e-21	0.0139166	rs223389	A	G	-0.138	0.121	0.909	0.0031	0.265257
glomerulus	k73.6	HSPA1B	0.0923532	1121	rs15574	A	G	-0.246	0.0152	0.833	-0.0017	2.304e-07	0.000511834	rs9469775	T	C	NA	NA	NA	-0.0022	0.0528551
glomerulus	k73.7	ZSCAN23	0.0922802	124	NA	NA	NA	NA	NA	NA	NA	NA	NA	rs115740542	T	C	NA	NA	NA	-0.0026	0.439736
tubulo-interstitial	k126.2	MIR16-1	0.0922067	11	NA	NA	NA	NA	NA	NA	NA	NA	NA	rs3118919	A	G	NA	NA	NA	0.0027	0.126944
glomerulus	k73.2	ZSCAN23	0.0921947	20	NA	NA	NA	NA	NA	NA	NA	NA	NA	rs3799354	A	C	NA	NA	NA	0.0042	0.145363
tubulo-interstitial	k52.2	GMPPA	0.0921918	1	rs112068790	T	C	-0.391	0.138	0.918	-0.0065	1.186e-14	0.991926	rs112068790	T	C	-0.391	0.138	0.918	-0.0065	0.991926
glomerulus	k191.1	GON4L	0.0920689	7	NA	NA	NA	NA	NA	NA	NA	NA	NA	rs72704117	T	C	NA	NA	NA	-0.0062	0.607218
tubulo-interstitial	k19.4	NR1D1	0.092056	2	rs114777282	A	C	-0.304	0.0989	0.896	-0.0088	5.719e-19	0.765324	rs114777282	A	C	-0.304	0.0989	0.896	-0.0088	0.765324
tubulo-interstitial	k142.1	LEP	0.0920282	56	rs17151466	T	C	0.28	0.0418	0.824	0.0024	3.168e-15	0.0453073	rs9649512	A	G	0.241	0.0791	0.879	0.0025	0.682611
tubulo-interstitial	n102.1	HOXA10	0.0919653	9	rs17501278	A	G	0.337	0.108	0.902	-0.0053	1.847e-09	0.0238697	rs34398255	T	G	NA	NA	NA	0.0064	0.478795
glomerulus	k172.1	APOL2	0.0919478	15	rs132639	A	T	0.322	0.0498	0.912	-0.0025	3.698e-12	0.212162	rs132639	A	T	0.322	0.0498	0.912	-0.0025	0.212162
glomerulus	k62.1	SNU13	0.0919404	23	NA	NA	NA	NA	NA	NA	NA	NA	NA	rs2413714	T	G	NA	NA	NA	0.0028	0.102989
glomerulus	k19.3	MED24	0.0918323	10	NA	NA	NA	NA	NA	NA	NA	NA	NA	rs533075	T	C	NA	NA	NA	0.0021	0.230528
tubulo-interstitial	k73.2	OR14J1	0.0918227	20	NA	NA	NA	NA	NA	NA	NA	NA	NA	rs3799354	A	C	NA	NA	NA	0.0042	0.145363
glomerulus	k208.1	FOXD2-AS1	0.0918192	18	rs688540	A	G	-0.286	0.0895	0.937	-0.0025	8.733e-10	0.906675	rs688540	A	G	-0.286	0.0895	0.937	-0.0025	0.906675
tubulo-interstitial	n65.1	TUFM	0.0918048	159	rs8049439	T	C	-0.17	0.0032	0.468	-0.0016	6.079e-09	0.00810511	rs11642449	T	C	0.0907	0.143	0.92	0.0017	0.0503627
glomerulus	k194.2	PAXX	0.0917866	41	9:140142299_C_T	T	C	0.203	0.0418	0.902	0.0017	4.461e-07	0.0377117	9:140149113_G_A	A	G	0.2	0.0513	0.913	0.0018	0.127142
glomerulus	k213.1	CEP128	0.0917829	92	rs34596952	T	C	-0.262	0.021	0.858	-0.0016	1.662e-09	0.0185119	rs6574652	T	C	-0.218	0.0469	0.909	-0.0017	0.115028
tubulo-interstitial	k73.7	CSNK2B	0.0917628	124	rs805292	A	G	-0.181	0.0246	0.765	-0.0018	9.506e-08	0.000362953	rs115740542	T	C	NA	NA	NA	-0.0026	0.439736
tubulo-interstitial	n29.1	ZNF101	0.0917109	29	rs73002956	A	G	-0.33	0.057	0.852	0.0035	1.073e-12	0.102727	rs56255430	A	C	-0.308	0.0755	0.875	0.0036	0.51842
glomerulus	k170.1	ATXN1L	0.0916912	182	rs62053839	A	C	-0.377	0.00702	0.757	-0.002	5.375e-09	0.05541	rs10852508	A	G	0.123	0.334	0.979	-0.002	0.05541
tubulo-interstitial	k168.2	NT5M	0.0916689	99	rs1242509	A	C	0.303	0.00881	0.629	0.0021	1.907e-10	0.0622383	rs1242486	A	T	-0.229	0.0434	0.828	-0.0021	0.182385
glomerulus	k73.2	ZNF204P	0.0916673	20	NA	NA	NA	NA	NA	NA	NA	NA	NA	rs3799354	A	C	NA	NA	NA	0.0042	0.145363
glomerulus	k65.1	ASAP3	0.0916238	11	rs754984	C	G	0.508	0.0185	0.849	-0.0045	2.619e-17	0.00973898	rs61777134	A	G	0.216	0.075	0.929	-0.0028	0.158983
glomerulus	k73.3	ZSCAN23	0.0916152	9	NA	NA	NA	NA	NA	NA	NA	NA	NA	rs141130394	T	G	NA	NA	NA	0.0062	0.680117
tubulo-interstitial	n44.1	RASGRP4	0.0915432	34	rs35620539	C	G	-0.217	0.0276	0.779	-0.0017	1.007e-09	0.0105619	rs7250933	C	G	0.201	0.0467	0.834	0.0019	0.568445
tubulo-interstitial	k141.2	MOAP1	0.091517	17	rs7146118	A	C	-0.264	0.0373	0.813	-0.0021	7.269e-12	0.0080088	rs12588550	T	C	-0.238	0.0688	0.868	-0.0023	0.832811
glomerulus	k43.1	TULP3	0.0914927	27	rs649697	T	C	-0.311	0.00154	0.544	-0.0016	6.621e-08	0.0124409	rs61907354	T	C	0.0262	0.891	0.999	-0.0044	0.243327
tubulo-interstitial	n93.1	ABCC4	0.0914763	25	rs35807855	A	G	-0.239	0.0287	0.784	-0.0023	4.634e-10	0.156508	rs35807855	A	G	-0.239	0.0287	0.784	-0.0023	0.156508
glomerulus	k73.1	OR2B6	0.0914675	23	NA	NA	NA	NA	NA	NA	NA	NA	NA	rs3132947	T	G	NA	NA	NA	-0.0033	0.19916
tubulo-interstitial	k110.2	SLC26A6	0.0914609	193	NA	NA	NA	NA	NA	NA	NA	NA	NA	rs3733045	A	G	NA	NA	NA	-0.0022	0.0274999
glomerulus	k13.1	KCNK3	0.0914449	2	NA	NA	NA	NA	NA	NA	NA	NA	NA	rs1260326	T	C	NA	NA	NA	0.0051	0.819304
tubulo-interstitial	k73.1	H2AC7	0.0914107	23	NA	NA	NA	NA	NA	NA	NA	NA	NA	rs3132947	T	G	NA	NA	NA	-0.0033	0.19916
glomerulus	k7.1	TBX2	0.0914065	1	rs11650989	A	G	-0.254	0.0838	0.935	0.007	2.13e-93	0.999791	rs11650989	A	G	-0.254	0.0838	0.935	0.007	0.999791
tubulo-interstitial	k73.7	H4C2	0.0913962	124	rs73736571	T	C	0.488	0.0193	0.736	-0.0051	5.594e-07	0.000835878	rs115740542	T	C	NA	NA	NA	-0.0026	0.439736
tubulo-interstitial	k110.1	LSMEM2	0.0913839	154	rs11717829	T	C	0.352	0.0627	0.86	0.0029	1.383e-10	0.000819946	rs13079082	C	G	NA	NA	NA	-0.0025	0.126482
tubulo-interstitial	k73.11	ABT1	0.0913256	2163	rs6456714	C	G	-0.317	0.0175	0.723	0.0017	3.206e-08	5.03108e-06	rs17215231	T	C	NA	NA	NA	0.0027	0.0764237
glomerulus	n73.1	MED18	0.091245	68	rs506578	A	G	-0.348	0.0121	0.813	0.0019	2.852e-10	0.00872263	rs11247763	T	G	0.329	0.0665	0.925	-0.002	0.0755516
glomerulus	k139.1	CCNI2	0.0912336	64	rs56306291	A	T	0.301	0.08	0.933	-0.0027	6.954e-15	0.812835	rs56306291	A	T	0.301	0.08	0.933	-0.0027	0.812835
tubulo-interstitial	k5.3	FAM193B	0.091161	16	rs59453156	T	C	-0.36	0.0397	0.819	0.0012	0.03816	0.0011855	rs113638576	T	C	0.247	0.0793	0.879	-0.0014	0.499692
glomerulus	k11.6	PLG	0.0910388	32	NA	NA	NA	NA	NA	NA	NA	NA	NA	rs9347368	T	G	NA	NA	NA	0.0032	0.0732096
tubulo-interstitial	k73.10	BTN2A2	0.0909937	1482	rs3846842	C	G	0.496	0.00411	0.509	0.0057	1.558e-05	0.000237248	rs6917350	A	G	NA	NA	NA	-0.0013	0.0611424
glomerulus	k176.1	OR9I1	0.0909674	76	rs606499	A	G	0.266	0.0232	0.866	-0.0019	1.357e-11	0.0167171	rs665058	T	C	0.197	0.0805	0.933	-0.002	0.144796
glomerulus	k20.3	MIR4513	0.0909669	215	NA	NA	NA	NA	NA	NA	NA	NA	NA	rs74024019	A	G	NA	NA	NA	-0.0086	0.545141
tubulo-interstitial	k1.1	GATM	0.0909426	10	rs2668746	T	C	-0.256	0.00922	0.635	0.0027	2.658e-10	0.00649416	rs2486287	T	G	0.147	0.106	0.901	-0.0027	0.483184
glomerulus	k91.3	PAN2	0.0909098	13	rs60328979	C	G	-0.313	0.0846	0.935	-0.0024	1.244e-05	0.000980572	rs3782232	A	G	0.307	0.0947	0.94	0.0026	0.568337
tubulo-interstitial	k91.3	PRIM1	0.0908577	13	rs61939893	T	C	0.352	0.0361	0.809	-0.0023	1.363e-05	0.0133915	rs3782232	A	G	-0.297	0.0935	0.891	0.0026	0.568337
tubulo-interstitial	k73.5	ABT1	0.0908476	37	NA	NA	NA	NA	NA	NA	NA	NA	NA	rs62398943	A	C	NA	NA	NA	0.0017	0.35729
glomerulus	k73.8	NCR3	0.0908475	1534	rs114399250	A	G	-0.642	0.00445	0.703	0.0032	1.048e-08	0.00155444	rs3997967	A	T	NA	NA	NA	-0.0021	0.441938
tubulo-interstitial	k153.2	CDH4	0.0908385	47	rs28382076	A	G	-0.382	0.0252	0.768	0.0026	8.617e-10	0.0014383	rs6142934	T	C	0.302	0.0764	0.876	-0.0029	0.11797
tubulo-interstitial	k73.10	OR14J1	0.0907182	1482	rs77203383	T	C	0.552	0.00953	0.64	-0.0046	4.382e-05	0.000376829	rs6917350	A	G	NA	NA	NA	-0.0013	0.0611424
glomerulus	k73.6	ZNF204P	0.0906669	1121	rs59682554	T	C	-0.435	0.0366	0.895	0.0053	2.906e-07	0.00129416	rs9469775	T	C	NA	NA	NA	-0.0022	0.0528551
glomerulus	n55.1	BCDIN3D	0.0906574	261	rs35933908	C	G	-0.35	0.00613	0.741	-0.0016	2.609e-08	0.000675243	rs7966357	C	G	NA	NA	NA	0.0019	0.21006
glomerulus	k73.7	TUBB	0.0906207	124	rs3094128	T	C	-0.194	0.0481	0.91	0.003	1.143e-17	0.000130187	rs115740542	T	C	NA	NA	NA	-0.0026	0.439736
tubulo-interstitial	n186.1	ZNF397	0.0906166	22	rs501295	T	C	0.298	0.0122	0.676	-0.0014	1.007e-06	0.00990074	rs530081	A	G	-0.138	0.323	0.962	0.0016	0.274235
glomerulus	k73.11	SFTA2	0.0905958	2163	rs9461650	A	G	-0.48	0.00423	0.696	0.0019	1.383e-06	9.24601e-06	rs17215231	T	C	NA	NA	NA	0.0027	0.0764237
tubulo-interstitial	n4.1	ADAMTSL2	0.0905896	3	rs550057	T	C	-0.247	0.062	0.859	0.0025	3.052e-16	0.333107	rs2519093	T	C	-0.263	0.077	0.877	0.0025	0.333107
glomerulus	k106.1	KBTBD4	0.0905737	19	rs896817	T	C	0.246	0.0503	0.912	-0.0022	1.109e-14	0.00548658	rs61897431	T	C	-0.223	0.0727	0.928	0.0024	0.893443
glomerulus	k73.7	H3C6	0.0904851	124	rs198852	A	G	0.268	0.0162	0.839	-0.0011	8.103e-05	0.000180591	rs115740542	T	C	NA	NA	NA	-0.0026	0.439736
glomerulus	k73.2	ZNRD1	0.0904719	20	NA	NA	NA	NA	NA	NA	NA	NA	NA	rs3799354	A	C	NA	NA	NA	0.0042	0.145363
glomerulus	k73.7	HCG27	0.0903824	124	rs3094128	T	C	-0.0875	0.537	0.99	0.003	1.143e-17	0.000130187	rs115740542	T	C	NA	NA	NA	-0.0026	0.439736
glomerulus	k134.1	SRSF12	0.0903553	1	rs72912510	A	G	0.28	0.0894	0.937	-0.0026	1.164e-13	0.999109	rs72912510	A	G	0.28	0.0894	0.937	-0.0026	0.999109
tubulo-interstitial	k111.1	TSPAN1	0.0903465	50	rs11211257	A	G	-0.201	0.0534	0.846	0.0037	2.079e-16	0.0128689	rs12029322	T	C	NA	NA	NA	-0.0029	0.552228
glomerulus	k20.2	SIN3A	0.090341	1	NA	NA	NA	NA	NA	NA	NA	NA	NA	rs2472297	T	C	NA	NA	NA	0.0038	1
glomerulus	k73.11	ZSCAN23	0.0903221	2163	rs113478549	A	G	0.482	0.048	0.91	-0.0047	1.443e-05	0.000872266	rs17215231	T	C	NA	NA	NA	0.0027	0.0764237
tubulo-interstitial	k139.1	SHROOM1	0.0903211	64	rs56076449	T	G	-0.241	0.0331	0.799	0.0024	7.725e-15	0.000400585	rs56306291	A	T	0.223	0.0569	0.852	-0.0027	0.812835
tubulo-interstitial	k85.1	LACTB	0.0903057	19	rs67020211	T	G	-0.227	0.0115	0.667	-0.0021	1.107e-13	0.0345511	rs55871911	T	C	0.17	0.0538	0.847	0.0024	0.274892
glomerulus	k35.2	MARVELD2	0.0902785	44	NA	NA	NA	NA	NA	NA	NA	NA	NA	rs78660602	A	G	NA	NA	NA	-0.0055	0.190245
tubulo-interstitial	k11.6	LPA	0.0902457	32	NA	NA	NA	NA	NA	NA	NA	NA	NA	rs9347368	T	G	NA	NA	NA	0.0032	0.0732096
glomerulus	k110.3	RHOA	0.0902125	501	rs112736626	A	G	0.352	0.0526	0.914	0.003	1.894e-11	9.4458e-05	rs11714876	C	G	NA	NA	NA	0.0028	0.53269
tubulo-interstitial	k96.1	TCF21	0.0901175	8	rs9493627	A	G	-0.224	0.0116	0.669	0.0029	8.765e-23	0.129756	rs34950020	A	G	-0.103	0.285	0.956	0.0029	0.138472
glomerulus	k97.2	RBM38	0.0901071	12	rs6123685	A	G	-0.337	0.0117	0.81	-0.0015	3.885e-06	0.0102867	rs737092	T	C	-0.251	0.0499	0.912	0.002	0.369737
glomerulus	k73.9	ZSCAN23	0.0900756	1861	rs113478549	A	G	0.482	0.048	0.91	-0.0047	1.443e-05	0.000696742	rs9265546	A	G	NA	NA	NA	-0.0029	0.0685493
tubulo-interstitial	n29.1	CCDC124	0.0900693	29	NA	NA	NA	NA	NA	NA	NA	NA	NA	rs56255430	A	C	NA	NA	NA	0.0036	0.51842
glomerulus	k12.1	PTK7	0.0900647	2	NA	NA	NA	NA	NA	NA	NA	NA	NA	rs881858	A	G	NA	NA	NA	-0.0055	0.986855
glomerulus	k73.3	HSPA1B	0.0899216	9	NA	NA	NA	NA	NA	NA	NA	NA	NA	rs141130394	T	G	NA	NA	NA	0.0062	0.680117
glomerulus	k73.4	HCG11	0.0898715	11	NA	NA	NA	NA	NA	NA	NA	NA	NA	rs41268932	A	G	NA	NA	NA	-0.0053	0.697215
glomerulus	k73.2	H3C8	0.0897999	20	rs62394294	C	G	-0.454	0.0661	0.924	-0.0041	2.083e-20	0.0165963	rs3799354	A	C	0.376	0.108	0.945	0.0042	0.145363
glomerulus	k11.4	MAS1	0.08975	4	rs1867351	T	C	-0.269	0.0857	0.936	0.0024	1.86e-12	0.906568	rs1867351	T	C	-0.269	0.0857	0.936	0.0024	0.906568
tubulo-interstitial	k53.2	TBCCD1	0.0896536	11	rs12638263	A	C	0.256	0.0142	0.695	0.0029	5.748e-17	0.00535852	rs1356291	T	C	0.171	0.098	0.895	0.003	0.116222
glomerulus	k91.1	ZBTB39	0.0896106	20	rs68147365	A	G	-0.239	0.0535	0.915	0.0031	3.612e-22	0.011165	rs7397189	T	G	NA	NA	NA	-0.0032	0.397406
tubulo-interstitial	k188.1	DOK7	0.0895991	82	rs10937928	T	C	0.519	0.000144	0.0841	0.0019	8.314e-06	0.0018015	rs11947277	T	C	0.144	0.233	0.947	0.0017	0.162517
[truncated: 23,407 more rows]
