# Supplementary material for: Discovery and prioritization of variants and genes for kidney function in >1.2 million individuals
Source: Nat Commun. 2021 Jul 16;12:4350. doi: 10.1038/s41467-021-24491-0 (PMC8285412; doi:10.1038/s41467-021-24491-0)
Supplement: Supplementary file 28 — Supplementary Data 22 [file 41467_2021_24491_MOESM28_ESM.xlsx]

## Sheet: SD22 celltype h2
Supplementary Data 22. Celltype specific heriatbility based on LDSC and LDSC-seg. Marked in bold are the signficant enrichments (FDR<5%). Abbreviations: CNT: Connencting tubule, DCT: distal convoluted tubule, EC: endothelial cells, IC: intercalated cells, LOH: Loop of Henle, ATL: Ascending thin limbs, DTL: descending thin limbs), PC: principal cells, Podo: Podocyts, PT: Proximal tubule, AVRE: Asc…
dataset	Trait	Wu cell type	Prop_SNPs	Prop_h2	Enrichment	Coefficient	Coefficient_std_error	Coefficient_z_score	Coefficient_p	Coefficients_fdr
Wu	eGFR	CNT	0.15865	0.26151	1.64834	2.25395e-09	1.92279e-09	1.17223	0.120552	0.482209
Wu	eGFR	DCT	0.155272	0.236821	1.5252	2.25707e-09	1.89358e-09	1.19196	0.116639	0.482209
Wu	eGFR	EC	0.172387	0.235426	1.36568	-4.27093e-09	1.54808e-09	-2.75886	0.9971	0.9971
Wu	eGFR	IC-A	0.160783	0.22558	1.40301	-1.71938e-09	1.454e-09	-1.18252	0.881499	0.9971
Wu	eGFR	IC-B	0.166071	0.238996	1.43912	-1.59529e-09	1.67252e-09	-0.953821	0.829913	0.9971
Wu	eGFR	LOH(ATL1)	0.170661	0.259841	1.52255	2.66536e-09	1.80406e-09	1.47742	0.0697813	0.341153
Wu	eGFR	LOH(ATL2)	0.16525	0.244354	1.47869	1.85917e-09	1.88613e-09	0.98571	0.162138	0.594505
Wu	eGFR	LOH(DTL)	0.160352	0.233146	1.45397	-6.25125e-10	1.71086e-09	-0.365386	0.642588	0.9971
Wu	eGFR	Macrophage	0.147201	0.234621	1.59389	-1.40242e-09	1.91666e-09	-0.731704	0.767825	0.9971
Wu	eGFR	Mesangium	0.167464	0.258421	1.54315	-2.1494e-10	1.7387e-09	-0.123621	0.549193	0.9971
Wu	eGFR	PC	0.160141	0.269476	1.68274	3.69025e-09	1.81873e-09	2.02903	0.0212278	0.127942
Wu	eGFR	Podo	0.157286	0.21102	1.34163	-1.28824e-09	1.81975e-09	-0.707924	0.760504	0.9971
Wu	eGFR	PT(S1)	0.159456	0.302778	1.89882	9.11981e-09	2.63363e-09	3.46282	0.00026727	0.00442553
Wu	eGFR	PT(S2)	0.158579	0.308536	1.94563	9.34162e-09	2.60067e-09	3.59201	0.00016407	0.00442553
Wu	eGFR	PT(S3)	0.160586	0.274834	1.71145	5.75003e-09	1.965e-09	2.92623	0.00171549	0.0125803
Wu	eGFR	Undefined1	0.189567	0.284382	1.50016	1.07586e-09	1.74205e-09	0.617583	0.268425	0.738169
Wu	eGFR	Undefined2	0.175027	0.260874	1.49048	2.44387e-10	1.77065e-09	0.138021	0.445112	0.932615
Stewart	eGFR	AVRE	0.19148	0.30022	1.5679	-1.54406e-09	1.86338e-09	-0.828635	0.796344	0.9971
Stewart	eGFR	B	0.149319	0.237096	1.58785	-1.41163e-09	2.23887e-09	-0.630509	0.735819	0.9971
Stewart	eGFR	CD4-T	0.147322	0.222855	1.51271	-3.93165e-09	1.75961e-09	-2.23439	0.987271	0.9971
Stewart	eGFR	CD8-T	0.149293	0.234139	1.56832	-3.12594e-09	1.89226e-09	-1.65197	0.950729	0.9971
Stewart	eGFR	CNT	0.167997	0.328103	1.95303	7.77136e-09	2.27078e-09	3.42233	0.000310438	0.00442553
Stewart	eGFR	DVRE	0.181884	0.293688	1.6147	-6.68332e-10	1.56995e-09	-0.425702	0.664838	0.9971
Stewart	eGFR	EPC	0.181306	0.323138	1.78228	4.45367e-09	2.23734e-09	1.99061	0.0232621	0.127942
Stewart	eGFR	Fib	0.181223	0.260814	1.43919	-3.39186e-09	1.60217e-09	-2.11703	0.982872	0.9971
Stewart	eGFR	GE	0.196639	0.301484	1.53318	-2.10463e-09	1.73686e-09	-1.21174	0.887194	0.9971
Stewart	eGFR	IC	0.165201	0.277922	1.68232	1.43783e-09	2.28505e-09	0.629231	0.264599	0.738169
Stewart	eGFR	LOH	0.156429	0.253874	1.62294	4.77071e-10	2.08906e-09	0.228367	0.409681	0.901297
Stewart	eGFR	Mast	0.151114	0.240187	1.58944	-1.64618e-09	1.82474e-09	-0.902144	0.81651	0.9971
Stewart	eGFR	MFib	0.195808	0.318868	1.62847	7.06409e-10	1.54885e-09	0.456086	0.324164	0.792401
Stewart	eGFR	MNP-a	0.162453	0.257685	1.58622	-2.0739e-09	1.97566e-09	-1.04972	0.853078	0.9971
Stewart	eGFR	MNP-b	0.157456	0.254557	1.61669	-1.79466e-09	2.1899e-09	-0.819514	0.793753	0.9971
Stewart	eGFR	MNP-c	0.162675	0.251255	1.54452	-2.16597e-09	1.93065e-09	-1.12189	0.869045	0.9971
Stewart	eGFR	MNP-d	0.169334	0.295373	1.74432	1.6695e-09	1.88843e-09	0.884071	0.188329	0.637421
Stewart	eGFR	Neutro	0.162872	0.282711	1.73579	1.21467e-09	2.39777e-09	0.506585	0.306223	0.792401
Stewart	eGFR	NK	0.161543	0.258552	1.60052	-2.11186e-09	1.88809e-09	-1.11851	0.868326	0.9971
Stewart	eGFR	NKT	0.150406	0.226226	1.5041	-4.15792e-09	2.13197e-09	-1.95027	0.974428	0.9971
Stewart	eGFR	PC	0.173397	0.335689	1.93596	6.6832e-09	2.19684e-09	3.04219	0.00117433	0.0103341
Stewart	eGFR	PCE	0.206257	0.329828	1.59911	-6.80442e-10	1.69271e-09	-0.401984	0.656152	0.9971
Stewart	eGFR	pDC	0.157792	0.245436	1.55544	-2.44397e-09	1.91612e-09	-1.27548	0.89893	0.9971
Stewart	eGFR	PE	0.151835	0.269634	1.77584	8.20714e-10	2.72414e-09	0.301275	0.381602	0.883711
Stewart	eGFR	Podo	0.174653	0.258309	1.47898	-1.90546e-09	2.00532e-09	-0.950205	0.828996	0.9971
Stewart	eGFR	PT	0.160609	0.335589	2.08948	9.0138e-09	2.68973e-09	3.35119	0.000402321	0.00442553
Stewart	eGFR	TE	0.166301	0.298452	1.79466	1.76417e-09	2.39846e-09	0.735545	0.231004	0.726012
